# Supplementary material for: Modeling regulatory network topology improves genome-wide analyses of complex human traits
Source: Nat Commun. 2021 May 14;12:2851. doi: 10.1038/s41467-021-22588-0 (PMC8121952; doi:10.1038/s41467-021-22588-0)
Supplement: Supplementary file 4 — Supplementary Data 1 [file 41467_2021_22588_MOESM4_ESM.txt]

ID	Cell type or tissue	Expression ID	Accessibility ID	Network
1	Hematopoietic MPP cell	ENCSR000CUA	ENCSR115YPI	Omnibus
2	G-CSF-mobilized HSC	GSM909310	GSM530657	Omnibus
3	Fetal adrenal gland	GSM1220584	GSM530653	Omnibus
4	CD4 primary cell	GSM1059487	GSM665839	CD4 cell; Omnibus
5	CD8 primary cell	GSM1060237	GSM665838	CD8 cell; Omnibus
6	Primary monocyte	GSM1220575	GSM701541	Monocyte; Omnibus
7	Primary B cell	GSM1220576	GSM701507	B cell; Omnibus
8	Primary T cell	GSM1220574	GSM701516	Omnibus
9	CD4 primary cell	GSM1060238	GSM701539	CD4 cell; Omnibus
10	Primary NK cell	GSM1220577	GSM701508	NK cell; Omnibus
11	CD8 primary cell	GSM1060239	GSM701540	CD8 cell; Omnibus
12	Fetal intestine large	GSM1059485	GSM701495	Omnibus
13	Fetal intestine large	GSM1059509	GSM701531	Omnibus
14	Fetal intestine small	GSM1059486	GSM701496	Omnibus
15	Fetal intestine small	GSM1059508	GSM701530	Omnibus
16	Fetal kidney	GSM1059512	GSM701515	Omnibus
17	Fetal renal cortex	GSM1059496	GSM701529	Omnibus
18	Fetal renal cortex	GSM1059515	GSM701532	Omnibus
19	Fetal renal cortex, right	GSM1059498	GSM701517	Omnibus
20	Fetal renal pelvis, left	GSM1059514	GSM701520	Omnibus
21	Fetal renal pelvis, right	GSM1059500	GSM701518	Omnibus
22	Fetal lung, left	GSM1101684	GSM701524	Omnibus
23	Fetal lung, left	GSM1101685	GSM701527	Omnibus
24	Fetal lung, left	GSM1101687	GSM701534	Omnibus
25	Fetal lung, right	GSM1101683	GSM701523	Omnibus
26	Fetal muscle, arm	GSM1101689	GSM701535	Omnibus
27	Fetal muscle, back	GSM1101690	GSM701536	Omnibus
28	Fetal muscle trunk	GSM1101688	GSM701533	Omnibus
29	Fetal muscle, upper limb	GSM1101686	GSM701522	Omnibus
30	Fetal spleen	GSM1220588	GSM701509	Omnibus
31	Fetal stomach	GSM1220587	GSM701521	Omnibus
32	Fetal stomach	GSM1220583	GSM701538	Omnibus
33	Fetal stomach	GSM1220594	GSM701538	Omnibus
34	Fetal thymus	GSM1220591	GSM701497	Omnibus
35	Fetal thymus	GSM1220593	GSM701537	Omnibus
36	Fetal thymus	GSM1220593	GSM774230	Omnibus
37	Fetal intestine large	GSM1059516	GSM774213	Omnibus
38	Fetal intestine large	GSM1059518	GSM774220	Omnibus
39	Fetal intestine large	GSM1059520	GSM774228	Omnibus
40	Treg primary cell	GSM1059522	GSM774233	Omnibus
41	Treg primary cell	GSM1059507	GSM774216	Omnibus
42	Fetal renal pelvis	GSM1059524	GSM774222	Omnibus
43	Fetal lung, right	GSM1101691	GSM774227	Omnibus
44	Fetal lung, right	GSM1101692	GSM774231	Omnibus
45	Fetal muscle, arm	GSM1101694	GSM774226	Omnibus
46	Fetal muscle, arm	GSM1101695	GSM774234	Omnibus
47	Fetal muscle, arm	GSM1101682	GSM774239	Omnibus
48	Fetal muscle, back	GSM1220596	GSM774224	Omnibus
49	Fetal muscle, back	GSM1101696	GSM774235	Omnibus
50	Fetal muscle leg	GSM1101698	GSM774242	Omnibus
51	Fetal muscle, lower limb	GSM1101697	GSM774238	Omnibus
52	Treg primary cell	GSM1220590	GSM774212	Omnibus
53	Treg primary cell	GSM1220597	GSM774232	Omnibus
54	FK primary cell	GSM941745	GSM817196	Omnibus
55	FK primary cell	GSM941745	GSM817197	Omnibus
56	FF primary cell	GSM941744	GSM817169	Omnibus
57	FF primary cell	GSM941744	GSM817170	Omnibus
58	Melanocyte	GSM941743	GSM1027307	Omnibus
59	Melanocyte	GSM941743	GSM1027312	Omnibus
60	Fetal adrenal gland	GSM1059505	GSM817165	Omnibus
61	Fetal adrenal gland	GSM1059525	GSM817167	Omnibus
62	Fetal heart	GSM1059495	GSM817220	Omnibus
63	Fetal kidney	GSM1059510	GSM817159	Omnibus
64	Fetal kidney, left	GSM1059526	GSM817181	Omnibus
65	Fetal renal cortex, left	GSM1059528	GSM817190	Omnibus
66	Fetal renal cortex, left	GSM1059489	GSM817203	Omnibus
67	Fetal renal cortex, left	GSM1059492	GSM817211	Omnibus
68	Fetal renal cortex, right	GSM1059488	GSM817202	Omnibus
69	Fetal renal cortex, right	GSM1059499	GSM817210	Omnibus
70	Treg primary cell	GSM1059493	GSM817218	Omnibus
71	Fetal renal pelvis, left	GSM1059491	GSM817193	Omnibus
72	Fetal renal pelvis, left	GSM1059504	GSM817205	Omnibus
73	Fetal renal pelvis, left	GSM1059503	GSM817209	Omnibus
74	Fetal renal pelvis, right	GSM1059490	GSM817192	Omnibus
75	Fetal renal pelvis, right	GSM1059502	GSM817204	Omnibus
76	Fetal renal pelvis, right	GSM1059501	GSM817208	Omnibus
77	Fetal lung, left	GSM1101693	GSM817168	Omnibus
78	Fetal lung, left	GSM1101699	GSM817175	Omnibus
79	Fetal lung, left	GSM1101708	GSM817185	Omnibus
80	Fetal lung, right	GSM1101707	GSM817174	Omnibus
81	Fetal lung, right	GSM1101709	GSM817186	Omnibus
82	Fetal muscle, arm	GSM1101701	GSM817178	Omnibus
83	Fetal muscle, arm	GSM1101710	GSM817191	Omnibus
84	Fetal muscle, arm	GSM1101674	GSM817214	Omnibus
85	Fetal muscle, arm	GSM1101675	GSM817216	Omnibus
86	Fetal muscle, back	GSM1101703	GSM817171	Omnibus
87	Fetal muscle, back	GSM1101704	GSM817182	Omnibus
88	Fetal muscle, back	GSM1101661	GSM817200	Omnibus
89	Fetal muscle, back	GSM1101663	GSM817207	Omnibus
90	Fetal muscle, back	GSM1101677	GSM817217	Omnibus
91	Fetal muscle leg	GSM1101705	GSM817179	Omnibus
92	Fetal muscle leg	GSM1101706	GSM817183	Omnibus
93	Fetal muscle leg	GSM1101664	GSM817206	Omnibus
94	Fetal muscle leg	GSM1101671	GSM817213	Omnibus
95	Fetal muscle, back	GSM1101676	GSM817212	Omnibus
96	Fetal spinal cord	GSM1101711	GSM817189	Omnibus
97	Treg primary cell	GSM1220598	GSM817173	Omnibus
98	Treg primary cell	GSM1220600	GSM817199	Omnibus
99	Fetal thymus	GSM1220599	GSM817172	Omnibus
100	Fibroblasts, fetal skin	GSM1101681	GSM878635	Omnibus
101	Fibroblasts, fetal skin	GSM1101666	GSM878623	Omnibus
102	Fibroblasts, fetal skin	GSM1101667	GSM878634	Omnibus
103	Fibroblasts, fetal skin	GSM1101668	GSM878633	Omnibus
104	Fetal heart	GSM1059494	GSM878630	Omnibus
105	Fetal renal cortex	GSM1059497	GSM878629	Omnibus
106	Fetal muscle, arm	GSM1101700	GSM878610	Omnibus
107	Fetal muscle, arm	GSM1101673	GSM878625	Omnibus
108	Fetal muscle, back	GSM1101678	GSM878632	Omnibus
109	Fetal muscle leg	GSM1101670	GSM878626	Omnibus
110	Fetal muscle leg	GSM1101672	GSM878631	Omnibus
111	Fetal muscle leg	GSM1220579	GSM878653	Omnibus
112	Fetal muscle trunk	GSM1220582	GSM878654	Omnibus
113	Treg primary cell	GSM1220581	GSM878659	Omnibus
114	Fetal spinal cord	GSM1220580	GSM878661	Omnibus
115	Fetal thymus	GSM1220578	GSM878657	Omnibus
116	Pancreas	GSM1010966	GSM1027326	Omnibus
117	Gastric	GSM1010960	GSM1027325	Omnibus
118	Ovary	GSM1010948	GSM1027334	Omnibus
119	Gastric	GSM1120306	GSM1027320	Omnibus
120	Psoas Muscle	GSM1120310	GSM1027321	Omnibus
121	Pancreas	GSM1120309	GSM1027335	Omnibus
122	Fetal adrenal gland	GSM1060240	GSM1027310	Omnibus
123	Fetal adrenal gland	GSM1060241	GSM1027311	Omnibus
124	Fetal ovary	GSM1101662	GSM1027306	Omnibus
125	Fetal spinal cord	GSM1101679	GSM1027308	Omnibus
126	Fetal kidney	GSM1059523	GSM774221	Omnibus
127	BE2C	ENCSR000BYK	ENCFF001CNX	Omnibus
128	BJ	ENCSR000COP	ENCFF001COH	Omnibus
129	GM12878	ENCSR000AEE	ENCFF000SKV	Omnibus
130	H1 BMP4-derived TB cell	ENCSR762CJN	ENCFF983HYM	Omnibus
131	H1-hESC	ENCSR000COU	ENCFF876IHU	Omnibus
132	H7-hESC	ENCSR490SQH	ENCFF000SOL	Omnibus
133	HeLa-S3	ENCSR552EGO	ENCFF000SPR	Omnibus
134	HepG2	ENCSR931WGT	ENCFF000SQJ	Omnibus
135	Jurkat	ENCSR000BXX	ENCFF001DOT	Omnibus
136	K562	ENCSR000CPH	ENCFF000SWS	Omnibus
137	MCF-7	ENCSR000CPT	ENCFF000SYX	Omnibus
138	Panc1	ENCSR000BYM	ENCFF001EDO	Omnibus
139	T47D	ENCSR000BYF	ENCFF000TET	Omnibus
140	Testis	ENCFF673KOG	ENCFF048IOT	Testis; Omnibus
141	Testis	ENCFF438ZIY	ENCFF066TTB	Testis; Omnibus
142	Stomach	ENCFF155AGD	ENCFF025QEQ	Stomach; Omnibus
143	Stomach	ENCFF930JZC	ENCFF184XKI	Stomach; Omnibus
144	Stomach	ENCFF535HFG	ENCFF758MDE	Stomach; Omnibus
145	Ovary	ENCFF232UER	ENCFF420ECZ	Ovary; Omnibus
146	Ovary	ENCFF957VSL	ENCFF247HQX	Ovary; Omnibus
147	Uterus	ENCFF624VKT	ENCFF678QTC	Uterus; Omnibus
148	Vagina	ENCFF855LJY	ENCFF243NYB	Vagina; Omnibus
149	Liver	ENCFF347TXW	ENCFF244IRQ	Liver; Omnibus
150	Pancreas	ENCFF204BZU	ENCFF011ZXN	Pancreas; Omnibus
151	Pancreas	ENCFF368OME	ENCFF646IYT	Pancreas; Omnibus
152	Transverse colon	ENCFF874CRV	ENCFF629OKO	Transverse colon; Omnibus
153	Transverse colon	ENCFF505DGK	ENCFF159DOO	Transverse colon; Omnibus
154	Transverse colon	ENCFF332OML	ENCFF746GDH	Transverse colon; Omnibus
155	Transverse colon	ENCFF014IOZ	ENCFF715LGJ	Transverse colon; Omnibus
156	Sigmoid colon	ENCFF934VJV	ENCFF482HAC	Sigmoid colon; Omnibus
157	Sigmoid colon	ENCFF192TOO	ENCFF387OFS	Sigmoid colon; Omnibus
158	Sigmoid colon	ENCFF179AVF	ENCFF692DLP	Sigmoid colon; Omnibus
159	Sigmoid colon	ENCFF146ISW	ENCFF754DCA	Sigmoid colon; Omnibus
160	Terminal ileum	ENCFF336EQS	ENCFF748WZP	Terminal ileum; Omnibus
161	Terminal ileum	ENCFF187NLN	ENCFF474HAC	Terminal ileum; Omnibus
162	Terminal ileum	ENCFF715EVL	ENCFF603CAV	Terminal ileum; Omnibus
163	Tibial nerve	ENCFF904FEZ	ENCFF226ZCG	Tibial nerve; Omnibus
164	Tibial nerve	ENCFF241VXT	ENCFF372VAD	Tibial nerve; Omnibus
165	Aorta	ENCFF127YOW	ENCFF984OPE	Aorta; Omnibus
166	Thyroid	ENCFF625QLJ	ENCFF942YPH	Thyroid; Omnibus
167	Thyroid	ENCFF376HXE	ENCFF743DWF	Thyroid; Omnibus
168	Thyroid	ENCFF194VCC	ENCFF611LJR	Thyroid; Omnibus
169	Thyroid	ENCFF509HKT	ENCFF530YPZ	Thyroid; Omnibus
170	Left ventricle	ENCFF470AAE	ENCFF702IJE	Left ventricle; Omnibus
171	Left ventricle	ENCFF870BQB	ENCFF906UQF	Left ventricle; Omnibus
172	Spleen	ENCFF087VIO	ENCFF294ZCT	Spleen; Omnibus
173	Spleen	ENCFF916TWO	ENCFF183HFJ	Spleen; Omnibus
174	Subcutaneous adipose	ENCFF967YNU	ENCFF159RKV	Subcutaneous adipose; Omnibus
175	Prostate	ENCFF454GAP	ENCFF007NTA	Prostate; Omnibus
176	Prostate	ENCFF110THT	ENCFF670GFY	Prostate; Omnibus
177	Adrenal gland	ENCFF254VJQ	ENCFF970LXV	Adrenal gland; Omnibus
178	Adrenal gland	ENCFF250FNI	ENCFF374OSU	Adrenal gland; Omnibus
179	Adrenal gland	ENCFF587WDK	ENCFF279GVQ	Adrenal gland; Omnibus
180	Adrenal gland	ENCFF036ERC	ENCFF430AHU	Adrenal gland; Omnibus
181	Sun-exposed skin	ENCFF153NMV	ENCFF238BRB	Sun-exposed skin; Omnibus
182	Gastroesophageal junction	ENCFF338HIM	ENCFF293BRN	Gastroesophageal junction; Omnibus
183	Gastroesophageal junction	ENCFF749AJA	ENCFF765DRX	Gastroesophageal junction; Omnibus
184	Esophagus muscularis	ENCFF660MOE	ENCFF208ILP	Esophagus muscularis; Omnibus
185	Esophagus muscularis	ENCFF650KLZ	ENCFF762MNF	Esophagus muscularis; Omnibus
186	Atrial appendage	ENCFF406YAV	ENCFF513LVE	Atrial appendage; Omnibus
187	Atrial appendage	ENCFF701KTC	ENCFF939RTU	Atrial appendage; Omnibus
188	Esophagus mucosa	ENCFF560ZBX	ENCFF846JID	Esophagus mucosa; Omnibus
189	Esophagus mucosa	ENCFF301YAH	ENCFF542ZZY	Esophagus mucosa; Omnibus
190	Breast	ENCFF557XAK	ENCFF589ACB	Breast; Omnibus
191	Breast	ENCFF912TDO	ENCFF585YAB	Breast; Omnibus
192	Lung	ENCFF049ETK	ENCFF022PJN	Lung; Omnibus
193	Lung	ENCFF841RGX	ENCFF985OXZ	Lung; Omnibus
194	Lung	ENCFF360GZR	ENCFF803ZER	Lung; Omnibus
195	Visceral omentum	ENCFF324LPM	ENCFF519QGD	Visceral omentum; Omnibus
196	Visceral omentum	ENCFF766ECG	ENCFF880CAD	Visceral omentum; Omnibus
197	Skeletal muscle	ENCFF342MON	ENCFF508WVY	Skeletal muscle; Omnibus
198	Skeletal muscle	ENCFF728KWY	ENCFF086TID	Skeletal muscle; Omnibus
199	Skeletal muscle	ENCFF092VEZ	ENCFF461GFF	Skeletal muscle; Omnibus
200	Skeletal muscle	ENCFF151LCI	ENCFF858PLS	Skeletal muscle; Omnibus
201	Skeletal muscle	ENCFF149OTO	ENCFF478ARL	Skeletal muscle; Omnibus
202	Cortex	GTEx V7	ENCSR000EIY	Cortex
203	Cortex	GTEx V7	ENCSR000EIK	Cortex
204	Cerebellum	GTEx V7	ENCSR000EIJ	Cerebellum
205	Caudate	GTEx V7	ENCSR015BGH	Caudate
206	Putamen	GTEx V7	ENCSR493VDS	Putamen
207	Hippocampus	GTEx V7	ENCSR584LUZ	Hippocampus
