# Supplementary material for: Modeling regulatory network topology improves genome-wide analyses of complex human traits
Source: Nat Commun. 2021 May 14;12:2851. doi: 10.1038/s41467-021-22588-0 (PMC8121952; doi:10.1038/s41467-021-22588-0)
Supplement: Supplementary file 5 — Supplementary Data 2 [file 41467_2021_22588_MOESM5_ESM.txt]

Functional annotation	R (-log10 P) on 512 pairs	R (-log10 P) on 684 pairs
BivFlnk	-0.1295 (2.4786)	-0.1252 (2.9849)
TSS_Hoffman	-0.1256 (2.3543)	-0.1547 (4.3146)
BivFlnk_500	-0.1195 (2.1668)	-0.1166 (2.6468)
TSS_Hoffman_500	-0.1178 (2.1193)	-0.1465 (3.9183)
H3K9ac_peaks_Trynka	-0.0795 (1.1410)	-0.1041 (2.1907)
Promoter_UCSC_500	-0.0777 (1.1022)	-0.1137 (2.5363)
Promoter_UCSC	-0.0772 (1.0926)	-0.1134 (2.5254)
PromoterFlanking_Hoffman_500	-0.0742 (1.0296)	-0.1125 (2.4941)
Enhancer_Hoffman	-0.0707 (0.9579)	-0.0907 (1.7518)
H3K9ac_Trynka	-0.0704 (0.9521)	-0.0939 (1.8543)
PromoterFlanking_Hoffman	-0.0696 (0.9357)	-0.1144 (2.5616)
H3K4me3_peaks_Trynka	-0.0681 (0.9063)	-0.0941 (1.8597)
Enhancer_Hoffman_500	-0.0671 (0.8879)	-0.0891 (1.7044)
H3K4me3_Trynka	-0.0647 (0.8428)	-0.0903 (1.7393)
WeakEnhancer_Hoffman	-0.0641 (0.8313)	-0.0798 (1.4331)
H3K9ac_Trynka_500	-0.0606 (0.7666)	-0.0852 (1.5871)
SuperEnhancer_Hnisz_500	-0.0596 (0.7490)	-0.0806 (1.4540)
SuperEnhancer_Hnisz	-0.0595 (0.7481)	-0.0804 (1.4496)
Enhancer_Andersson	-0.0590 (0.7386)	-0.0747 (1.2932)
WeakEnhancer_Hoffman_500	-0.0564 (0.6929)	-0.0750 (1.3024)
UTR_5_UCSC_500	-0.0562 (0.6897)	-0.0933 (1.8339)
Enhancer_Andersson_500	-0.0557 (0.6807)	-0.0701 (1.1735)
H3K4me3_Trynka_500	-0.0536 (0.6465)	-0.0796 (1.4284)
TFBS_ENCODE	-0.0522 (0.6230)	-0.0767 (1.3473)
UTR_5_UCSC	-0.0497 (0.5823)	-0.0787 (1.4009)
UTR_3_UCSC_500	-0.0480 (0.5559)	-0.0813 (1.4738)
MAFbin1	-0.0474 (0.5461)	-0.0508 (0.7331)
H3K4me1_peaks_Trynka	-0.0460 (0.5249)	-0.0704 (1.1819)
H3K27ac_PGC2	-0.0453 (0.5144)	-0.0712 (1.2030)
CTCF_Hoffman_500	-0.0447 (0.5043)	-0.0655 (1.0606)
DGF_ENCODE	-0.0432 (0.4828)	-0.0676 (1.1124)
H3K27ac_PGC2_500	-0.0429 (0.4775)	-0.0692 (1.1512)
Coding_UCSC_500	-0.0424 (0.4710)	-0.0753 (1.3093)
CTCF_Hoffman	-0.0421 (0.4667)	-0.0618 (0.9732)
MAFbin2	-0.0420 (0.4642)	-0.0530 (0.7797)
H3K27ac_Hnisz	-0.0412 (0.4531)	-0.0665 (1.0860)
TFBS_ENCODE_500	-0.0408 (0.4474)	-0.0659 (1.0700)
H3K27ac_Hnisz_500	-0.0402 (0.4386)	-0.0658 (1.0682)
H3K4me1_Trynka	-0.0377 (0.4040)	-0.0643 (1.0314)
FetalDHS_Trynka	-0.0375 (0.4013)	-0.0615 (0.9672)
DHS_peaks_Trynka	-0.0365 (0.3869)	-0.0610 (0.9557)
Transcr_Hoffman	-0.0359 (0.3794)	-0.0728 (1.2426)
MAFbin3	-0.0353 (0.3710)	-0.0557 (0.8365)
DGF_ENCODE_500	-0.0350 (0.3675)	-0.0609 (0.9532)
FetalDHS_Trynka_500	-0.0347 (0.3635)	-0.0589 (0.9067)
DHS_Trynka	-0.0347 (0.3629)	-0.0594 (0.9191)
H3K4me1_Trynka_500	-0.0336 (0.3491)	-0.0606 (0.9464)
Intron_UCSC_500	-0.0330 (0.3412)	-0.0661 (1.0752)
Intron_UCSC	-0.0330 (0.3408)	-0.0662 (1.0768)
non_synonymous	-0.0323 (0.3313)	-0.0639 (1.0221)
DHS_Trynka_500	-0.0318 (0.3259)	-0.0575 (0.8757)
MAFbin4	-0.0310 (0.3156)	-0.0557 (0.8374)
Vertebrate_phastCons46way_500	-0.0309 (0.3136)	-0.0583 (0.8935)
Mammal_phastCons46way_500	-0.0305 (0.3084)	-0.0577 (0.8810)
Transcr_Hoffman_500	-0.0297 (0.2992)	-0.0602 (0.9356)
LindbladToh_500	-0.0296 (0.2972)	-0.0554 (0.8312)
Primate_phastCons46way_500	-0.0293 (0.2933)	-0.0565 (0.8541)
Vertebrate_phastCons46way	-0.0285 (0.2838)	-0.0529 (0.7776)
MAFbin5	-0.0268 (0.2635)	-0.0561 (0.8447)
Mammal_phastCons46way	-0.0267 (0.2618)	-0.0511 (0.7392)
MAFbin6	-0.0263 (0.2581)	-0.0576 (0.8780)
LindbladToh	-0.0248 (0.2402)	-0.0482 (0.6828)
MAFbin9	-0.0244 (0.2348)	-0.0580 (0.8876)
Primate_phastCons46way	-0.0244 (0.2348)	-0.0498 (0.7131)
MAFbin8	-0.0241 (0.2314)	-0.0580 (0.8862)
MAFbin7	-0.0241 (0.2313)	-0.0558 (0.8396)
MAFbin10	-0.0237 (0.2267)	-0.0567 (0.8579)
Coding_UCSC	-0.0236 (0.2266)	-0.0542 (0.8045)
GERP.RSsup4	-0.0227 (0.2163)	-0.0461 (0.6402)
UTR_3_UCSC	-0.0220 (0.2079)	-0.0531 (0.7807)
Repressed_Hoffman_500	-0.0176 (0.1599)	-0.0429 (0.5803)
Repressed_Hoffman	-0.0158 (0.1418)	-0.0411 (0.5472)
synonymous	-0.0135 (0.1191)	-0.0425 (0.5734)
