# Supplementary material for: Modeling regulatory network topology improves genome-wide analyses of complex human traits
Source: Nat Commun. 2021 May 14;12:2851. doi: 10.1038/s41467-021-22588-0 (PMC8121952; doi:10.1038/s41467-021-22588-0)
Supplement: Supplementary file 6 — Supplementary Data 3 [file 41467_2021_22588_MOESM6_ESM.txt]

Trait 1	Trait 2	Log10 BF R (-log10 P)	Genetic R (-log10 P)
CD	IBD	0.9551 (19.8723)	0.9058 (Inf)
IBD	UC	0.9204 (15.5240)	0.9017 (Inf)
LDL	LOAD	0.8969 (13.5933)	0.0682 (0.7100)
CAD	MI	0.8954 (13.4826)	NA (NA)
CD	UC	0.8342 (10.1112)	0.6166 (31.1960)
CD	LDL	0.7969 (8.6674)	-0.0706 (1.3799)
RA	UC	0.7853 (8.2783)	0.0550 (0.4411)
CD	LOAD	0.7791 (8.0795)	-0.1196 (0.7964)
RA	SCZ	0.7676 (7.7266)	-0.0430 (0.7792)
IBD	LOAD	0.7548 (7.3575)	-0.1240 (0.8598)
CAD	HR	0.7526 (7.2965)	-0.0116 (0.0980)
NEU	SCZ	0.7335 (6.7908)	0.1936 (6.5036)
BMI	SCZ	0.7289 (6.6741)	-0.0789 (3.9818)
IBD	LDL	0.7237 (6.5469)	-0.0552 (1.0600)
BMI	MI	0.7131 (6.2964)	NA (NA)
IBD	RA	0.7014 (6.0293)	0.0522 (0.4496)
BMI	CAD	0.6858 (5.6952)	0.2046 (12.4028)
AF	BMI	0.6827 (5.6303)	0.2008 (18.0579)
HR	MI	0.6743 (5.4617)	NA (NA)
BMI	RA	0.6671 (5.3205)	0.0500 (1.2590)
CD	RA	0.6562 (5.1122)	0.0393 (0.2860)
AF	CAD	0.6520 (5.0354)	0.1773 (7.4074)
AF	MI	0.6491 (4.9826)	NA (NA)
CAD	HEIGHT	0.6390 (4.8016)	-0.0963 (4.5005)
HEIGHT	MI	0.6269 (4.5958)	NA (NA)
HDL	LDL	0.6244 (4.5539)	-0.0375 (0.4878)
NEU	RA	0.6050 (4.2420)	-0.0303 (0.2968)
LOAD	UC	0.5880 (3.9847)	-0.1587 (1.0109)
LDL	UC	0.5587 (3.5744)	-0.0548 (0.8752)
AF	HEIGHT	0.5499 (3.4575)	0.2466 (33.5271)
AF	RA	0.5291 (3.1956)	0.0864 (1.9809)
LDL	RA	0.5131 (3.0062)	0.0002 (0.0021)
BMI	HR	0.4912 (2.7597)	-0.0548 (1.1392)
CAD	SCZ	0.4684 (2.5202)	-0.0250 (0.4286)
BMI	NEU	0.4586 (2.4222)	-0.0059 (0.0742)
HDL	MI	0.4563 (2.3999)	NA (NA)
MI	SCZ	0.4541 (2.3784)	NA (NA)
AF	SCZ	0.4516 (2.3544)	-0.0131 (0.2132)
SCZ	UC	0.4371 (2.2164)	0.1122 (2.5792)
BC	IBD	-0.4332 (2.1810)	0.2826 (2.6405)
AF	HR	0.4170 (2.0364)	-0.0823 (1.0538)
BMI	LDL	0.4158 (2.0256)	0.0215 (0.3918)
LDL	MI	0.4149 (2.0181)	NA (NA)
NEU	UC	0.4034 (1.9198)	0.0998 (1.0578)
BMI	HDL	0.4029 (1.9161)	-0.2589 (18.2255)
HEIGHT	HR	0.4012 (1.9018)	-0.0962 (2.6964)
HDL	LOAD	0.4008 (1.8985)	0.1559 (1.7379)
CAD	HDL	0.3992 (1.8848)	-0.2526 (14.6796)
LOAD	RA	0.3956 (1.8554)	-0.1284 (0.7667)
CD	BC	-0.3949 (1.8495)	0.1349 (0.8437)
BMI	WAIST	0.3773 (1.7091)	-0.0776 (2.5595)
BMI	UC	0.3739 (1.6832)	-0.1015 (2.2981)
CD	HDL	0.3616 (1.5904)	-0.0542 (0.8791)
BC	SCZ	0.3603 (1.5807)	-0.0501 (0.4057)
BMI	HEIGHT	0.3542 (1.5359)	-0.0615 (2.9427)
HR	WAIST	0.3500 (1.5051)	0.0601 (0.8069)
MI	RA	0.3476 (1.4883)	NA (NA)
HR	SCZ	0.3396 (1.4321)	0.0623 (1.0736)
SCZ	WAIST	0.3370 (1.4140)	-0.0044 (0.0574)
BMI	IBD	0.3311 (1.3735)	-0.0424 (0.8890)
CD	MI	0.3303 (1.3683)	NA (NA)
AF	UC	0.3275 (1.3496)	-0.0244 (0.2665)
MI	WAIST	0.3259 (1.3389)	NA (NA)
AF	IBD	0.3241 (1.3270)	0.0035 (0.0341)
BMI	CD	0.3204 (1.3025)	0.0089 (0.1156)
IBD	MI	0.3115 (1.2443)	NA (NA)
BC	LOAD	-0.3000 (1.1721)	0.1410 (0.4095)
NEU	WAIST	0.2963 (1.1493)	0.1167 (3.4213)
BC	HR	0.2956 (1.1455)	-0.0508 (0.2254)
HDL	IBD	0.2956 (1.1450)	-0.0274 (0.3364)
HDL	HEIGHT	0.2921 (1.1240)	-0.0095 (0.1868)
BC	UC	-0.2857 (1.0859)	0.3221 (2.5085)
CAD	WAIST	0.2847 (1.0801)	0.2011 (8.1403)
IBD	SCZ	0.2804 (1.0545)	0.1115 (3.3010)
CAD	T2D	-0.2705 (0.9982)	0.3372 (9.7169)
HEIGHT	LDL	0.2692 (0.9905)	-0.0770 (3.2569)
HDL	RA	0.2680 (0.9841)	0.0085 (0.1005)
IBD	NEU	0.2674 (0.9804)	0.0633 (0.8834)
MI	UC	0.2648 (0.9661)	NA (NA)
HR	LOAD	-0.2619 (0.9500)	0.0794 (0.4073)
AF	NEU	0.2586 (0.9320)	0.0152 (0.1957)
HR	UC	-0.2579 (0.9284)	0.1382 (1.5419)
HR	IBD	-0.2560 (0.9178)	0.0722 (0.7780)
AF	CD	0.2526 (0.8997)	0.0165 (0.1688)
AF	LDL	0.2501 (0.8865)	-0.0171 (0.2734)
CD	NEU	0.2468 (0.8687)	-0.0002 (0.0013)
AF	HDL	0.2466 (0.8680)	-0.0949 (3.7918)
CD	SCZ	0.2461 (0.8653)	0.0924 (2.2076)
RA	WAIST	0.2434 (0.8511)	-0.0367 (0.4518)
CAD	BC	0.2379 (0.8228)	0.0699 (0.4598)
CAD	NEU	0.2361 (0.8139)	0.0782 (1.5651)
CAD	RA	0.2355 (0.8107)	0.0779 (1.4365)
MI	T2D	-0.2351 (0.8089)	NA (NA)
BC	NEU	0.2308 (0.7868)	0.0186 (0.1021)
BMI	BC	0.2249 (0.7578)	-0.0182 (0.1336)
HEIGHT	NEU	-0.2242 (0.7544)	-0.0524 (1.5010)
BC	LDL	-0.2177 (0.7230)	0.0712 (0.6930)
MI	NEU	0.2138 (0.7046)	NA (NA)
LOAD	MI	0.2129 (0.7003)	NA (NA)
CD	HR	-0.2046 (0.6620)	0.0069 (0.0481)
AF	WAIST	0.2024 (0.6517)	-0.0459 (0.9825)
LDL	SCZ	0.2008 (0.6445)	-0.0170 (0.3287)
HEIGHT	LOAD	0.1980 (0.6317)	-0.1321 (1.9932)
HDL	SCZ	0.1973 (0.6289)	0.0336 (0.8680)
CD	WAIST	0.1951 (0.6190)	-0.0349 (0.3788)
BC	HDL	-0.1847 (0.5735)	0.0398 (0.3261)
HDL	HR	0.1833 (0.5674)	-0.0277 (0.3379)
HR	T2D	-0.1819 (0.5615)	0.0508 (0.4013)
HDL	T2D	-0.1722 (0.5211)	-0.3058 (12.5307)
CAD	LDL	0.1717 (0.5191)	0.2115 (7.1408)
LDL	WAIST	0.1622 (0.4805)	0.1095 (3.5518)
LDL	T2D	-0.1611 (0.4764)	0.0505 (0.6992)
BC	WAIST	0.1553 (0.4536)	-0.0291 (0.1636)
LOAD	T2D	-0.1488 (0.4289)	0.0509 (0.1909)
UC	WAIST	0.1412 (0.4003)	-0.0487 (0.5153)
HEIGHT	WAIST	-0.1389 (0.3919)	-0.0209 (0.3626)
HDL	UC	0.1318 (0.3662)	0.0264 (0.2749)
SCZ	T2D	-0.1309 (0.3631)	-0.0092 (0.0871)
AF	LOAD	0.1305 (0.3618)	-0.0636 (0.5952)
HEIGHT	T2D	-0.1298 (0.3591)	-0.0100 (0.1005)
HR	NEU	0.1289 (0.3560)	0.0577 (0.8406)
IBD	WAIST	0.1254 (0.3438)	-0.0418 (0.5297)
HEIGHT	IBD	0.1239 (0.3386)	0.0690 (1.3587)
BMI	LOAD	0.1200 (0.3251)	-0.0294 (0.2396)
AF	BC	0.1062 (0.2793)	-0.0153 (0.0882)
BC	MI	0.0984 (0.2543)	NA (NA)
HEIGHT	RA	0.0973 (0.2509)	0.0477 (1.0714)
CD	HEIGHT	0.0949 (0.2434)	0.0494 (0.8913)
HEIGHT	SCZ	0.0869 (0.2190)	0.0055 (0.1102)
BMI	T2D	-0.0833 (0.2082)	0.3267 (15.5429)
T2D	WAIST	0.0793 (0.1965)	0.2340 (5.6054)
CAD	LOAD	-0.0752 (0.1846)	-0.0374 (0.2298)
AF	T2D	0.0708 (0.1722)	0.1023 (1.7296)
BC	T2D	-0.0689 (0.1669)	-0.2116 (1.2632)
NEU	T2D	-0.0648 (0.1554)	-0.0468 (0.4010)
HEIGHT	UC	0.0626 (0.1495)	0.0579 (0.8229)
BC	RA	-0.0485 (0.1121)	0.0442 (0.2305)
HR	LDL	-0.0477 (0.1101)	0.0849 (1.6197)
HR	RA	-0.0457 (0.1051)	0.0373 (0.3053)
HDL	NEU	0.0456 (0.1048)	-0.0061 (0.0888)
T2D	UC	0.0447 (0.1024)	0.0520 (0.3240)
RA	T2D	0.0391 (0.0885)	-0.0477 (0.4284)
LOAD	NEU	-0.0390 (0.0881)	0.0789 (0.4814)
IBD	T2D	0.0251 (0.0549)	-0.0021 (0.0144)
HDL	WAIST	-0.0236 (0.0515)	-0.2476 (13.2806)
LOAD	SCZ	0.0212 (0.0460)	0.0336 (0.2694)
LDL	NEU	0.0210 (0.0455)	0.0088 (0.1071)
CD	T2D	-0.0159 (0.0341)	-0.0162 (0.1260)
CAD	CD	0.0112 (0.0238)	0.0497 (0.5809)
BC	HEIGHT	0.0099 (0.0209)	0.0051 (0.0354)
CAD	IBD	0.0055 (0.0116)	0.0435 (0.4331)
CAD	UC	0.0050 (0.0103)	0.0090 (0.0617)
LOAD	WAIST	0.0001 (0.0002)	0.0254 (0.1522)
