# Supplementary material for: Modeling regulatory network topology improves genome-wide analyses of complex human traits
Source: Nat Commun. 2021 May 14;12:2851. doi: 10.1038/s41467-021-22588-0 (PMC8121952; doi:10.1038/s41467-021-22588-0)
Supplement: Supplementary file 7 — Supplementary Data 4 [file 41467_2021_22588_MOESM7_ESM.txt]

Trait	Category	GWAS overlap	OR (-log10 P) for all genes	OR (-log10 P) for non-GWAS genes
AF	Muscle	41 / 184 (19.1726)	3.8780 (3.3553)	2.4240 (1.1226)
AF	Skeleton	29 / 184 (7.6499)	3.1715 (2.7380)	2.0991 (0.8783)
AF	Cardiovascular system	44 / 184 (12.6772)	2.9168 (2.6480)	1.9200 (0.7939)
AF	Neoplasm	10 / 184 (3.9954)	4.1098 (2.2991)	2.2019 (0.7158)
AF	Respiratory system	26 / 184 (10.8042)	3.2481 (2.2458)	1.6259 (0.4751)
AF	Renal/urinary system	10 / 184 (2.4115)	3.0490 (1.9599)	1.6942 (0.4961)
AF	Growth/size/body region	53 / 184 (10.5662)	2.3452 (1.9315)	1.6570 (0.6527)
AF	Craniofacial	20 / 184 (8.1342)	2.9981 (1.7941)	2.3424 (0.7887)
AF	Nervous system	36 / 184 (7.1540)	2.3314 (1.7879)	1.6198 (0.5758)
AF	Behavior/neurological	45 / 184 (9.4045)	2.2534 (1.7081)	1.3343 (0.2980)
AF	Reproductive system	29 / 184 (8.1907)	2.2865 (1.4005)	1.0401 (-0.0000)
AF	Endocrine/exocrine gland	27 / 184 (6.8156)	2.2613 (1.3426)	1.6490 (0.5241)
AF	Liver/biliary system	19 / 184 (6.7349)	2.5714 (1.3407)	1.6074 (0.2995)
AF	Digestive/alimentary	17 / 184 (5.5165)	2.5213 (1.3217)	1.5760 (0.2972)
AF	Mortality/aging	61 / 184 (10.7427)	1.9200 (1.2984)	1.3569 (0.2625)
AF	Homeostasis/metabolism	63 / 184 (11.6467)	1.9021 (1.1774)	1.0808 (-0.0000)
AF	Embryo	20 / 184 (5.1594)	2.0787 (1.0617)	1.4436 (0.2530)
AF	Hematopoietic system	27 / 184 (4.0949)	1.8645 (1.0576)	1.5538 (0.4314)
AF	Integument	23 / 184 (6.2317)	1.9662 (0.8450)	1.3654 (0.2458)
AF	Immune system	28 / 184 (4.3175)	1.7301 (0.7664)	1.3902 (0.3055)
AF	Limbs/digits/tail	11 / 184 (3.5070)	2.0915 (0.7406)	1.0459 (-0.0000)
AF	Vision/eye	13 / 184 (2.2640)	1.8578 (0.6876)	1.4515 (0.2535)
AF	Adipose tissue	15 / 184 (5.1338)	1.8256 (0.6560)	0.9129 (-0.0000)
AF	Taste/olfaction	1 / 184 (0.5592)	3.6424 (0.5955)	4.5518 (0.6742)
AF	Cellular	48 / 184 (9.3836)	1.5843 (0.5860)	1.0563 (-0.0000)
AF	Hearing/vestibular/ear	8 / 184 (2.9138)	1.7927 (0.3800)	0.0000 (0.2054)
AF	Pigmentation	1 / 184 (-0.0000)	0.9310 (-0.0000)	1.1637 (0.2265)
BC	Cardiovascular system	39 / 364 (3.3716)	4.5988 (2.7953)	3.6807 (1.5447)
BC	Skeleton	41 / 364 (5.3306)	4.1864 (2.2045)	3.3532 (1.3562)
BC	Renal/urinary system	27 / 364 (5.6619)	5.0749 (2.1235)	3.0453 (0.8817)
BC	Limbs/digits/tail	21 / 364 (4.4095)	5.2364 (1.9563)	2.5171 (0.6055)
BC	Neoplasm	21 / 364 (6.3696)	5.8486 (1.8542)	0.0000 (-0.0000)
BC	Integument	37 / 364 (5.5583)	3.8241 (1.7701)	1.9672 (0.3977)
BC	Adipose tissue	28 / 364 (6.5804)	4.5710 (1.7457)	2.1968 (0.5301)
BC	Mortality/aging	83 / 364 (6.6661)	2.9204 (1.6103)	2.2535 (0.7478)
BC	Respiratory system	22 / 364 (3.1924)	4.0477 (1.5656)	0.9718 (-0.0000)
BC	Muscle	32 / 364 (6.2576)	3.4434 (1.3391)	2.4814 (0.7170)
BC	Hearing/vestibular/ear	8 / 364 (0.8093)	4.4885 (1.2709)	3.5973 (0.8231)
BC	Vision/eye	29 / 364 (3.4985)	2.9016 (1.1170)	2.7877 (0.9233)
BC	Liver/biliary system	22 / 364 (3.2310)	3.2077 (1.1120)	1.9248 (0.4613)
BC	Immune system	44 / 364 (2.7471)	2.4704 (1.0162)	1.1118 (-0.0000)
BC	Growth/size/body region	72 / 364 (6.8340)	2.2887 (0.9258)	1.2211 (0.1269)
BC	Homeostasis/metabolism	67 / 364 (3.9555)	2.1587 (0.8607)	1.5551 (0.2606)
BC	Craniofacial	21 / 364 (3.5959)	2.8003 (0.8402)	0.0000 (0.0000)
BC	Nervous system	45 / 364 (3.0874)	2.2612 (0.8282)	1.1634 (-0.0000)
BC	Hematopoietic system	45 / 364 (3.0749)	2.1727 (0.8004)	0.7453 (-0.0000)
BC	Behavior/neurological	60 / 364 (5.6409)	2.3670 (0.7950)	1.4207 (0.1363)
BC	Cellular	57 / 364 (3.9654)	2.1116 (0.7540)	0.9506 (0.0000)
BC	Digestive/alimentary	18 / 364 (1.8060)	2.3570 (0.7021)	0.0000 (0.2258)
BC	Embryo	28 / 364 (3.0704)	2.3058 (0.6086)	0.6919 (-0.0000)
BC	Reproductive system	38 / 364 (5.0674)	2.0735 (0.5682)	1.2442 (0.1673)
BC	Endocrine/exocrine gland	39 / 364 (4.8393)	1.8794 (0.5221)	0.0000 (0.4744)
BC	Pigmentation	7 / 364 (1.3962)	2.3310 (0.4158)	0.0000 (-0.0000)
BC	Taste/olfaction	4 / 364 (1.9538)	0.0000 (-0.0000)	0.0000 (-0.0000)
BMI	Renal/urinary system	65 / 889 (6.2630)	4.7663 (4.1616)	3.9493 (2.7042)
BMI	Liver/biliary system	79 / 889 (9.6635)	3.8716 (3.0521)	2.6214 (1.1863)
BMI	Embryo	114 / 889 (12.9005)	3.2442 (2.5972)	2.6849 (1.6537)
BMI	Vision/eye	105 / 889 (10.3511)	2.7942 (2.0096)	2.1585 (0.9609)
BMI	Growth/size/body region	270 / 889 (24.0575)	2.2426 (1.7571)	1.4165 (0.3810)
BMI	Adipose tissue	74 / 889 (10.1798)	2.9300 (1.7459)	1.2728 (0.1394)
BMI	Reproductive system	107 / 889 (7.5712)	2.4959 (1.6468)	1.6878 (0.5314)
BMI	Mortality/aging	301 / 889 (21.9718)	2.0040 (1.4467)	1.3545 (0.3524)
BMI	Taste/olfaction	8 / 889 (1.8408)	7.3601 (1.4321)	0.0000 (-0.0000)
BMI	Respiratory system	85 / 889 (11.3174)	2.5938 (1.3484)	1.8798 (0.6705)
BMI	Homeostasis/metabolism	255 / 889 (13.9675)	1.9021 (1.1774)	1.5008 (0.4678)
BMI	Endocrine/exocrine gland	134 / 889 (13.0095)	2.0718 (1.1354)	1.7474 (0.6639)
BMI	Nervous system	220 / 889 (22.4224)	1.9407 (1.0905)	1.4974 (0.4213)
BMI	Behavior/neurological	238 / 889 (22.8208)	1.8957 (1.0441)	1.0991 (0.0845)
BMI	Hematopoietic system	178 / 889 (12.0299)	1.7396 (0.7679)	1.4367 (0.4109)
BMI	Cardiovascular system	154 / 889 (13.3364)	1.6827 (0.6951)	1.2411 (0.1996)
BMI	Integument	107 / 889 (9.7304)	1.7466 (0.6635)	1.2635 (0.2311)
BMI	Cellular	224 / 889 (15.6922)	1.5843 (0.5860)	1.0994 (0.0812)
BMI	Pigmentation	27 / 889 (3.9166)	1.8667 (0.5007)	1.0801 (0.2084)
BMI	Immune system	170 / 889 (10.0490)	1.4819 (0.4984)	1.2849 (0.1836)
BMI	Limbs/digits/tail	64 / 889 (8.9452)	1.6712 (0.4942)	0.9664 (-0.0000)
BMI	Digestive/alimentary	72 / 889 (7.0707)	1.5716 (0.4248)	1.8202 (0.6477)
BMI	Hearing/vestibular/ear	40 / 889 (4.9836)	1.7927 (0.3800)	1.3851 (0.1826)
BMI	Craniofacial	76 / 889 (11.0571)	1.4927 (0.2872)	1.2954 (0.1406)
BMI	Skeleton	140 / 889 (14.4642)	1.2990 (0.2019)	0.8608 (-0.0000)
BMI	Muscle	87 / 889 (9.7701)	1.0993 (0.1098)	0.6382 (0.1250)
BMI	Neoplasm	45 / 889 (6.2930)	0.5813 (-0.0000)	0.6770 (-0.0000)
CAD	Cardiovascular system	70 / 308 (18.8822)	2.4480 (3.6550)	1.5911 (0.9914)
CAD	Liver/biliary system	36 / 308 (13.0831)	2.7126 (2.8632)	1.3668 (0.3927)
CAD	Mortality/aging	101 / 308 (16.9365)	1.8468 (2.2416)	1.1388 (0.2159)
CAD	Embryo	43 / 308 (12.4844)	2.1494 (2.0684)	1.4148 (0.5465)
CAD	Renal/urinary system	26 / 308 (8.0326)	2.2472 (1.9298)	1.1167 (0.0822)
CAD	Hematopoietic system	61 / 308 (11.4939)	1.8149 (1.7038)	1.1115 (0.1144)
CAD	Cellular	68 / 308 (10.9701)	1.7295 (1.5700)	1.1435 (0.1692)
CAD	Respiratory system	33 / 308 (11.2127)	2.0067 (1.4745)	0.7623 (0.0833)
CAD	Limbs/digits/tail	22 / 308 (7.3317)	2.0375 (1.3155)	1.1824 (0.1950)
CAD	Integument	42 / 308 (11.4308)	1.8362 (1.3120)	0.9254 (-0.0000)
CAD	Digestive/alimentary	33 / 308 (11.1269)	1.9504 (1.2725)	0.8891 (-0.0000)
CAD	Immune system	54 / 308 (8.9030)	1.6391 (1.1899)	0.9876 (-0.0000)
CAD	Neoplasm	18 / 308 (6.9931)	2.0683 (1.1477)	0.5495 (0.2414)
CAD	Growth/size/body region	79 / 308 (13.8225)	1.5289 (1.0838)	0.7652 (0.3375)
CAD	Endocrine/exocrine gland	40 / 308 (8.6390)	1.6640 (1.0655)	0.8846 (0.0651)
CAD	Muscle	40 / 308 (13.8111)	1.7048 (1.0016)	0.9073 (-0.0000)
CAD	Reproductive system	40 / 308 (9.2996)	1.6517 (0.9868)	1.2691 (0.3136)
CAD	Nervous system	51 / 308 (8.1916)	1.5425 (0.9853)	1.0331 (0.0550)
CAD	Homeostasis/metabolism	87 / 308 (13.2350)	1.4500 (0.9143)	0.8116 (0.3127)
CAD	Vision/eye	33 / 308 (7.9071)	1.5385 (0.7714)	0.9829 (-0.0000)
CAD	Pigmentation	7 / 308 (2.2551)	2.0683 (0.7389)	0.8816 (-0.0000)
CAD	Craniofacial	29 / 308 (10.3175)	1.6511 (0.6966)	0.7026 (0.1912)
CAD	Adipose tissue	28 / 308 (9.6672)	1.4506 (0.5316)	0.6866 (0.1912)
CAD	Skeleton	47 / 308 (11.4896)	1.3115 (0.3763)	0.7847 (0.2238)
CAD	Taste/olfaction	1 / 308 (0.3775)	1.6013 (0.3246)	0.0000 (-0.0000)
CAD	Behavior/neurological	44 / 308 (5.1310)	1.2007 (0.3078)	0.7216 (0.4513)
CAD	Hearing/vestibular/ear	7 / 308 (1.3468)	0.7881 (0.0000)	0.2796 (0.6040)
HDL	Liver/biliary system	12 / 104 (3.1257)	2.2276 (2.8889)	1.7441 (1.3834)
HDL	Digestive/alimentary	13 / 104 (3.5103)	2.1834 (2.8337)	1.8893 (1.7071)
HDL	Homeostasis/metabolism	35 / 104 (3.8337)	1.7244 (2.7650)	1.4273 (1.1727)
HDL	Embryo	17 / 104 (3.8751)	1.7717 (1.8381)	1.3151 (0.4921)
HDL	Cardiovascular system	24 / 104 (4.4900)	1.6423 (1.7857)	1.2192 (0.4018)
HDL	Immune system	17 / 104 (1.3258)	1.5138 (1.3889)	1.3683 (0.8155)
HDL	Hematopoietic system	17 / 104 (1.3333)	1.4900 (1.2939)	1.3049 (0.6530)
HDL	Respiratory system	9 / 104 (1.8245)	1.6534 (1.1598)	1.3810 (0.5873)
HDL	Mortality/aging	31 / 104 (2.8291)	1.3819 (1.0779)	1.1123 (0.2119)
HDL	Vision/eye	13 / 104 (2.2640)	1.5409 (1.0602)	1.2537 (0.4043)
HDL	Endocrine/exocrine gland	10 / 104 (0.7322)	1.4882 (1.0448)	1.3352 (0.6124)
HDL	Reproductive system	10 / 104 (0.9305)	1.4287 (0.8866)	1.1774 (0.2344)
HDL	Cellular	20 / 104 (1.3596)	1.3458 (0.8616)	1.1379 (0.2301)
HDL	Adipose tissue	5 / 104 (0.6316)	1.4901 (0.8217)	1.4506 (0.6338)
HDL	Growth/size/body region	20 / 104 (1.3306)	1.2956 (0.6989)	1.1823 (0.3389)
HDL	Renal/urinary system	11 / 104 (2.8562)	1.3761 (0.5650)	1.2452 (0.2980)
HDL	Limbs/digits/tail	7 / 104 (1.6008)	1.3843 (0.5225)	1.3032 (0.3341)
HDL	Muscle	9 / 104 (1.4583)	1.2611 (0.4131)	0.9354 (-0.0000)
HDL	Behavior/neurological	13 / 104 (0.4511)	1.1740 (0.3378)	1.1052 (0.1851)
HDL	Integument	10 / 104 (1.1908)	1.1653 (0.2255)	1.0503 (0.0520)
HDL	Hearing/vestibular/ear	1 / 104 (-0.0000)	0.7559 (0.1683)	0.6727 (0.1832)
HDL	Neoplasm	3 / 104 (0.3592)	1.1862 (0.1652)	1.1547 (0.1746)
HDL	Skeleton	12 / 104 (1.2715)	1.0853 (0.1503)	0.9980 (-0.0000)
HDL	Nervous system	15 / 104 (1.0130)	1.0836 (0.1306)	0.9498 (0.0432)
HDL	Pigmentation	3 / 104 (0.9188)	0.7078 (0.0983)	0.5250 (0.2339)
HDL	Craniofacial	6 / 104 (0.8932)	0.9469 (-0.0000)	0.9481 (-0.0000)
HDL	Taste/olfaction	0 / 104 (-0.0000)	0.9184 (-0.0000)	1.0217 (0.0000)
HR	Endocrine/exocrine gland	13 / 123 (1.8130)	4.4457 (2.7298)	3.7750 (1.8658)
HR	Muscle	18 / 123 (5.8851)	4.7326 (2.4456)	3.4525 (1.3427)
HR	Immune system	17 / 123 (1.5913)	3.7127 (2.3428)	3.4045 (1.7284)
HR	Reproductive system	10 / 123 (1.1712)	4.0095 (2.2113)	2.5997 (0.8233)
HR	Nervous system	24 / 123 (3.5941)	3.6067 (2.1380)	2.5905 (1.0526)
HR	Mortality/aging	30 / 123 (3.0014)	3.2209 (2.1176)	2.2978 (0.8525)
HR	Cardiovascular system	28 / 123 (6.5112)	3.6111 (2.0878)	3.0670 (1.3997)
HR	Vision/eye	10 / 123 (1.5460)	3.9871 (2.0672)	2.3250 (0.6113)
HR	Behavior/neurological	24 / 123 (3.1498)	3.3019 (2.0200)	2.0736 (0.6086)
HR	Cellular	27 / 123 (3.4159)	3.1725 (1.9161)	2.3808 (0.9514)
HR	Respiratory system	10 / 123 (2.4534)	4.1665 (1.8440)	4.0492 (1.5661)
HR	Hematopoietic system	12 / 123 (0.6270)	3.1975 (1.8419)	2.7978 (1.2527)
HR	Liver/biliary system	8 / 123 (1.6666)	4.1310 (1.8292)	4.0147 (1.5537)
HR	Digestive/alimentary	7 / 123 (1.1157)	4.0504 (1.7953)	2.3644 (0.7045)
HR	Renal/urinary system	5 / 123 (0.6556)	3.6209 (1.4562)	3.3782 (1.1699)
HR	Homeostasis/metabolism	29 / 123 (2.8430)	2.5926 (1.3434)	1.9452 (0.5272)
HR	Limbs/digits/tail	5 / 123 (0.7636)	3.5860 (1.2746)	4.1873 (1.4228)
HR	Growth/size/body region	22 / 123 (1.9257)	2.6174 (1.2431)	2.2908 (0.9264)
HR	Hearing/vestibular/ear	4 / 123 (1.0134)	3.8463 (1.1488)	2.9908 (0.7254)
HR	Neoplasm	2 / 123 (0.1646)	3.7538 (1.1256)	4.3779 (1.2464)
HR	Adipose tissue	3 / 123 (0.1289)	3.1306 (1.1183)	2.7382 (0.8217)
HR	Integument	16 / 123 (3.6158)	2.8074 (1.0377)	2.1857 (0.5897)
HR	Skeleton	7 / 123 (0.3200)	2.3881 (0.9234)	2.7880 (1.0254)
HR	Embryo	13 / 123 (2.3905)	2.4717 (0.8052)	2.8901 (1.1120)
HR	Craniofacial	5 / 123 (0.7010)	2.3997 (0.7347)	1.8679 (0.4588)
HR	Pigmentation	2 / 123 (0.5369)	1.9977 (0.3715)	0.0000 (-0.0000)
HR	Taste/olfaction	0 / 123 (-0.0000)	0.0000 (0.0000)	0.0000 (0.0000)
IBD	Hematopoietic system	100 / 374 (17.6897)	2.3478 (4.4776)	1.8566 (2.0683)
IBD	Neoplasm	23 / 374 (6.9529)	3.4435 (4.4083)	2.6953 (2.2278)
IBD	Immune system	104 / 374 (18.9606)	2.2653 (4.1384)	1.7607 (1.6821)
IBD	Digestive/alimentary	44 / 374 (12.0887)	2.8482 (4.1302)	2.6715 (3.0840)
IBD	Homeostasis/metabolism	104 / 374 (10.6929)	2.0810 (3.4697)	1.7426 (1.7716)
IBD	Adipose tissue	20 / 374 (2.7997)	2.7403 (3.0439)	2.7862 (2.8740)
IBD	Endocrine/exocrine gland	57 / 374 (10.0220)	2.1975 (2.9543)	1.8770 (1.7049)
IBD	Cardiovascular system	56 / 374 (7.2929)	2.0274 (2.6414)	1.6133 (1.1491)
IBD	Nervous system	48 / 374 (3.2057)	2.0217 (2.6062)	1.9236 (1.9450)
IBD	Renal/urinary system	26 / 374 (4.5962)	2.3600 (2.3661)	1.6289 (0.7960)
IBD	Cellular	91 / 374 (11.2418)	1.7366 (1.9069)	1.4089 (0.7651)
IBD	Liver/biliary system	31 / 374 (6.3106)	2.0181 (1.7387)	2.0393 (1.5668)
IBD	Respiratory system	26 / 374 (4.2383)	1.9313 (1.5639)	1.6684 (0.8843)
IBD	Behavior/neurological	53 / 374 (3.3370)	1.6893 (1.5322)	1.3011 (0.4774)
IBD	Limbs/digits/tail	19 / 374 (3.1333)	2.0844 (1.5313)	1.5974 (0.5723)
IBD	Skeleton	41 / 374 (4.7531)	1.7443 (1.5251)	1.4139 (0.5519)
IBD	Reproductive system	36 / 374 (3.7211)	1.7703 (1.4224)	1.4686 (0.6145)
IBD	Mortality/aging	97 / 374 (8.6402)	1.5626 (1.4125)	1.3723 (0.6984)
IBD	Growth/size/body region	77 / 374 (7.0406)	1.5397 (1.2589)	1.3233 (0.5132)
IBD	Embryo	37 / 374 (5.4076)	1.6135 (1.1067)	1.4034 (0.5944)
IBD	Integument	45 / 374 (7.6938)	1.5728 (0.9934)	1.2589 (0.3018)
IBD	Vision/eye	24 / 374 (1.6572)	1.5525 (0.9134)	1.5520 (0.7554)
IBD	Muscle	28 / 374 (4.1536)	1.6051 (0.8612)	1.3528 (0.4420)
IBD	Craniofacial	19 / 374 (2.5450)	1.5265 (0.7194)	1.5198 (0.5229)
IBD	Pigmentation	8 / 374 (1.6319)	1.2941 (0.2561)	1.1552 (0.1284)
IBD	Hearing/vestibular/ear	6 / 374 (0.1904)	1.1066 (0.0957)	1.3126 (0.2307)
IBD	Taste/olfaction	3 / 374 (1.1801)	0.0000 (-0.0000)	0.0000 (-0.0000)
LDL	Liver/biliary system	15 / 92 (3.8086)	2.1639 (2.7494)	1.4781 (0.7957)
LDL	Digestive/alimentary	9 / 92 (1.3264)	1.9657 (2.1606)	1.7861 (1.4824)
LDL	Skeleton	10 / 92 (0.3818)	0.4825 (1.6260)	0.4935 (1.4493)
LDL	Homeostasis/metabolism	30 / 92 (1.7516)	1.2564 (0.6275)	1.0428 (0.0754)
LDL	Growth/size/body region	21 / 92 (0.9138)	1.2124 (0.4771)	1.1457 (0.2727)
LDL	Renal/urinary system	7 / 92 (0.7374)	1.2877 (0.4428)	1.1770 (0.2050)
LDL	Embryo	6 / 92 (0.0855)	1.2092 (0.3625)	1.2985 (0.4742)
LDL	Respiratory system	5 / 92 (0.2203)	1.2331 (0.3445)	1.3872 (0.5698)
LDL	Nervous system	15 / 92 (0.5240)	1.1386 (0.2792)	1.0732 (0.1340)
LDL	Cellular	18 / 92 (0.5832)	1.1316 (0.2585)	1.0471 (0.0803)
LDL	Cardiovascular system	12 / 92 (0.4638)	0.8711 (0.1941)	0.8575 (0.2082)
LDL	Hematopoietic system	16 / 92 (0.6361)	1.0936 (0.1715)	1.0308 (0.0409)
LDL	Behavior/neurological	17 / 92 (0.6101)	1.0986 (0.1685)	1.0142 (-0.0000)
LDL	Hearing/vestibular/ear	4 / 92 (0.5412)	1.1376 (0.1606)	1.2798 (0.2776)
LDL	Limbs/digits/tail	5 / 92 (0.4273)	0.7923 (0.1378)	0.8913 (-0.0000)
LDL	Endocrine/exocrine gland	9 / 92 (0.2694)	1.0740 (0.0936)	0.9565 (-0.0000)
LDL	Immune system	14 / 92 (0.4094)	1.0578 (0.0797)	1.0247 (0.0408)
LDL	Neoplasm	1 / 92 (0.1423)	0.8296 (0.0747)	0.9333 (-0.0000)
LDL	Mortality/aging	20 / 92 (0.3487)	1.0514 (0.0701)	1.0268 (0.0360)
LDL	Craniofacial	5 / 92 (0.3854)	0.8861 (0.0606)	0.9968 (-0.0000)
LDL	Adipose tissue	9 / 92 (1.5045)	1.0413 (0.0593)	0.8786 (0.0638)
LDL	Integument	10 / 92 (0.7076)	1.0379 (0.0475)	0.9342 (0.0509)
LDL	Muscle	6 / 92 (0.3319)	0.9810 (0.0000)	0.9565 (-0.0000)
LDL	Vision/eye	8 / 92 (0.4266)	0.9928 (-0.0000)	1.0549 (0.0518)
LDL	Reproductive system	8 / 92 (0.1737)	0.9861 (-0.0000)	0.8320 (0.2359)
LDL	Pigmentation	3 / 92 (0.7407)	0.8856 (-0.0000)	0.7472 (0.0987)
LDL	Taste/olfaction	0 / 92 (-0.0000)	0.8594 (-0.0000)	0.9668 (-0.0000)
LOAD	Pigmentation	2 / 98 (0.5092)	3.8236 (1.2047)	3.1140 (0.7837)
LOAD	Muscle	9 / 98 (1.5109)	2.5444 (1.1586)	0.4449 (0.1563)
LOAD	Homeostasis/metabolism	24 / 98 (1.5599)	1.9630 (1.0599)	1.4136 (0.3070)
LOAD	Integument	7 / 98 (0.4859)	2.3395 (1.0035)	1.0717 (-0.0000)
LOAD	Immune system	19 / 98 (1.9173)	1.9411 (0.8937)	0.9907 (-0.0000)
LOAD	Vision/eye	4 / 98 (0.0000)	2.1761 (0.8177)	1.8985 (0.4780)
LOAD	Hearing/vestibular/ear	4 / 98 (0.9601)	2.4519 (0.7973)	1.9966 (0.5171)
LOAD	Renal/urinary system	7 / 98 (1.1363)	2.2619 (0.7740)	0.0000 (0.4298)
LOAD	Taste/olfaction	4 / 98 (3.4409)	5.2412 (0.7254)	0.0000 (-0.0000)
LOAD	Cardiovascular system	17 / 98 (2.2171)	1.8327 (0.6507)	0.2494 (0.5212)
LOAD	Behavior/neurological	13 / 98 (0.4636)	1.6202 (0.5774)	0.7919 (0.1074)
LOAD	Embryo	7 / 98 (0.5039)	0.3004 (0.4990)	0.0000 (0.8896)
LOAD	Digestive/alimentary	6 / 98 (0.8074)	1.6660 (0.4852)	0.0000 (0.4237)
LOAD	Liver/biliary system	5 / 98 (0.4315)	1.6610 (0.4837)	0.5078 (-0.0000)
LOAD	Growth/size/body region	20 / 98 (1.3708)	1.5015 (0.4136)	0.8348 (-0.0000)
LOAD	Limbs/digits/tail	5 / 98 (0.7428)	1.6488 (0.3602)	1.3480 (0.1795)
LOAD	Craniofacial	8 / 98 (1.8408)	1.4943 (0.3319)	1.2197 (0.1662)
LOAD	Skeleton	9 / 98 (0.5930)	0.4926 (0.2725)	0.3015 (0.5146)
LOAD	Reproductive system	7 / 98 (0.3230)	1.3954 (0.2502)	1.0240 (-0.0000)
LOAD	Hematopoietic system	17 / 98 (1.5485)	1.2992 (0.1978)	0.7956 (0.1072)
LOAD	Cellular	20 / 98 (1.5697)	1.2496 (0.1862)	0.6798 (0.2335)
LOAD	Endocrine/exocrine gland	14 / 98 (1.9904)	1.2446 (0.1093)	0.3048 (0.5127)
LOAD	Nervous system	10 / 98 (0.2594)	0.7067 (0.1047)	0.4318 (0.4531)
LOAD	Mortality/aging	18 / 98 (0.6156)	1.1014 (0.0809)	0.4042 (0.6097)
LOAD	Respiratory system	5 / 98 (0.4278)	0.8581 (0.0000)	0.0000 (0.4265)
LOAD	Adipose tissue	5 / 98 (0.6644)	0.9856 (-0.0000)	0.6027 (-0.0000)
LOAD	Neoplasm	2 / 98 (0.1572)	0.7428 (-0.0000)	0.0000 (0.2147)
NEU	Endocrine/exocrine gland	33 / 376 (3.6156)	2.5688 (1.3726)	2.5445 (1.2075)
NEU	Mortality/aging	77 / 376 (6.5132)	2.0481 (1.2050)	2.1288 (1.1028)
NEU	Muscle	23 / 376 (3.3812)	2.6313 (1.1846)	2.8991 (1.4811)
NEU	Cellular	48 / 376 (2.9366)	2.1622 (1.1716)	2.2205 (1.2320)
NEU	Growth/size/body region	62 / 376 (5.3238)	2.0823 (1.1508)	2.1392 (1.0354)
NEU	Reproductive system	32 / 376 (3.7805)	2.2652 (0.9882)	2.1803 (0.8206)
NEU	Skeleton	39 / 376 (5.4384)	2.0270 (0.9043)	2.2297 (0.9766)
NEU	Embryo	22 / 376 (1.8722)	2.2034 (0.8214)	2.4253 (1.1042)
NEU	Respiratory system	22 / 376 (3.7022)	2.2060 (0.7619)	2.4266 (0.8018)
NEU	Digestive/alimentary	12 / 376 (0.6993)	2.1447 (0.7470)	2.3590 (0.7911)
NEU	Taste/olfaction	3 / 376 (1.3605)	4.9690 (0.7054)	5.4656 (0.7393)
NEU	Nervous system	65 / 376 (9.1393)	1.7623 (0.6061)	1.3585 (0.2149)
NEU	Hematopoietic system	44 / 376 (3.4447)	1.6933 (0.5955)	1.8626 (0.7816)
NEU	Immune system	36 / 376 (1.7652)	1.6841 (0.5936)	1.8531 (0.7782)
NEU	Behavior/neurological	65 / 376 (7.6883)	1.6136 (0.5753)	1.4213 (0.3294)
NEU	Liver/biliary system	14 / 376 (1.1833)	1.7482 (0.5094)	1.9247 (0.5509)
NEU	Cardiovascular system	32 / 376 (2.3489)	1.6679 (0.4985)	1.8362 (0.6891)
NEU	Vision/eye	32 / 376 (5.0460)	1.5815 (0.4267)	1.7431 (0.4578)
NEU	Limbs/digits/tail	14 / 376 (1.8744)	1.7084 (0.3692)	1.8791 (0.3900)
NEU	Craniofacial	14 / 376 (1.4954)	1.5261 (0.3383)	1.6787 (0.3644)
NEU	Adipose tissue	23 / 376 (4.9397)	1.4917 (0.3314)	1.6408 (0.3583)
NEU	Hearing/vestibular/ear	8 / 376 (0.8738)	0.0000 (0.2102)	0.0000 (0.2131)
NEU	Neoplasm	12 / 376 (2.3997)	1.5890 (0.1965)	1.7479 (0.4511)
NEU	Renal/urinary system	15 / 376 (1.6189)	1.3790 (0.1455)	1.5184 (0.3359)
NEU	Integument	28 / 376 (3.3794)	1.1888 (0.1180)	1.3085 (0.1241)
NEU	Homeostasis/metabolism	59 / 376 (3.3017)	1.1764 (0.0828)	1.2947 (0.1847)
NEU	Pigmentation	10 / 376 (3.0343)	0.0000 (0.0000)	0.0000 (-0.0000)
RA	Hematopoietic system	44 / 123 (11.1224)	2.1432 (5.6619)	1.4001 (1.0892)
RA	Immune system	42 / 123 (10.2029)	2.0536 (5.0232)	1.3633 (1.0005)
RA	Endocrine/exocrine gland	25 / 123 (6.7344)	2.1380 (4.4808)	1.4107 (0.9482)
RA	Neoplasm	10 / 123 (4.4276)	2.8695 (4.2020)	2.2182 (2.2159)
RA	Cellular	33 / 123 (5.4870)	1.7482 (3.1870)	1.3221 (0.8548)
RA	Digestive/alimentary	12 / 123 (3.4934)	2.1046 (3.1067)	1.4552 (0.7976)
RA	Liver/biliary system	12 / 123 (3.5711)	1.9467 (2.4249)	1.6247 (1.2960)
RA	Homeostasis/metabolism	38 / 123 (5.3203)	1.4940 (1.8938)	1.1527 (0.3726)
RA	Respiratory system	10 / 123 (2.5817)	1.7623 (1.7867)	1.4922 (0.9230)
RA	Cardiovascular system	16 / 123 (2.3681)	1.4759 (1.4185)	1.2354 (0.4712)
RA	Nervous system	17 / 123 (1.8560)	1.4548 (1.3930)	1.2416 (0.5654)
RA	Behavior/neurological	18 / 123 (1.7607)	1.4026 (1.2454)	1.1887 (0.4211)
RA	Skeleton	20 / 123 (4.5968)	1.4177 (1.0676)	0.9320 (0.0433)
RA	Reproductive system	15 / 123 (2.8013)	1.4169 (0.9419)	0.9958 (0.0000)
RA	Vision/eye	16 / 123 (4.0290)	1.3981 (0.9018)	0.9632 (0.0000)
RA	Renal/urinary system	10 / 123 (2.7848)	1.4234 (0.7822)	0.9594 (0.0000)
RA	Pigmentation	4 / 123 (1.6307)	1.6929 (0.7460)	1.2252 (0.1961)
RA	Growth/size/body region	26 / 123 (3.2080)	1.2644 (0.7288)	0.9986 (-0.0000)
RA	Integument	13 / 123 (2.3986)	1.3131 (0.6916)	1.0473 (0.0946)
RA	Mortality/aging	31 / 123 (3.4869)	1.2365 (0.6722)	0.9630 (0.0680)
RA	Limbs/digits/tail	4 / 123 (0.5428)	1.4266 (0.6570)	1.0932 (0.1276)
RA	Muscle	7 / 123 (1.0668)	1.2688 (0.5139)	1.0805 (0.1051)
RA	Embryo	8 / 123 (0.9207)	1.2479 (0.4702)	1.0536 (0.0969)
RA	Adipose tissue	9 / 123 (2.4845)	1.2429 (0.4129)	0.7151 (0.3669)
RA	Hearing/vestibular/ear	3 / 123 (0.6608)	1.1959 (0.2334)	1.1704 (0.2416)
RA	Taste/olfaction	0 / 123 (0.0000)	0.0000 (0.1891)	0.0000 (0.1953)
RA	Craniofacial	5 / 123 (0.7306)	1.0441 (0.0548)	0.8105 (0.1961)
SCZ	Nervous system	121 / 780 (2.3817)	2.0448 (13.9729)	2.0794 (12.6939)
SCZ	Behavior/neurological	130 / 780 (2.1851)	1.8956 (11.4605)	1.9075 (10.0841)
SCZ	Growth/size/body region	130 / 780 (0.8723)	1.7744 (9.8894)	1.8609 (10.0941)
SCZ	Muscle	52 / 780 (1.3367)	2.0881 (9.1153)	2.1302 (8.3271)
SCZ	Mortality/aging	167 / 780 (1.6658)	1.5110 (5.6120)	1.5279 (5.1147)
SCZ	Cardiovascular system	95 / 780 (1.7945)	1.6237 (5.5988)	1.6137 (4.7366)
SCZ	Craniofacial	36 / 780 (0.5526)	1.8433 (4.9785)	1.9469 (5.1793)
SCZ	Homeostasis/metabolism	151 / 780 (0.8527)	1.4799 (4.9427)	1.4864 (4.4148)
SCZ	Hematopoietic system	100 / 780 (0.5436)	1.4807 (4.1263)	1.4862 (3.6376)
SCZ	Skeleton	82 / 780 (1.8179)	1.5519 (4.1013)	1.6039 (4.0972)
SCZ	Cellular	132 / 780 (1.3691)	1.4534 (4.0948)	1.4793 (3.9084)
SCZ	Reproductive system	71 / 780 (1.1188)	1.5459 (3.7741)	1.5924 (3.7174)
SCZ	Hearing/vestibular/ear	22 / 780 (0.4099)	1.8184 (3.3949)	1.9305 (3.5295)
SCZ	Adipose tissue	37 / 780 (0.6183)	1.6532 (3.3917)	1.8545 (4.4403)
SCZ	Neoplasm	24 / 780 (0.5541)	1.8095 (3.3450)	1.8064 (2.9683)
SCZ	Endocrine/exocrine gland	68 / 780 (0.4659)	1.4635 (3.0824)	1.4899 (2.9022)
SCZ	Vision/eye	53 / 780 (0.3276)	1.5030 (3.0335)	1.4785 (2.5106)
SCZ	Digestive/alimentary	39 / 780 (0.3368)	1.5493 (2.9284)	1.6078 (2.9642)
SCZ	Respiratory system	42 / 780 (0.7016)	1.5340 (2.6693)	1.6099 (2.9086)
SCZ	Renal/urinary system	41 / 780 (0.8858)	1.5406 (2.6429)	1.5832 (2.6427)
SCZ	Embryo	60 / 780 (0.8786)	1.4188 (2.2963)	1.3709 (1.7184)
SCZ	Immune system	93 / 780 (0.1241)	1.3215 (2.2105)	1.3097 (1.8632)
SCZ	Taste/olfaction	1 / 780 (0.4196)	2.5060 (2.0788)	2.9557 (2.5702)
SCZ	Liver/biliary system	42 / 780 (0.7102)	1.3755 (1.6197)	1.3322 (1.2210)
SCZ	Integument	53 / 780 (0.1589)	1.3093 (1.5395)	1.3339 (1.5063)
SCZ	Limbs/digits/tail	28 / 780 (0.1700)	1.3155 (1.0486)	1.4421 (1.5458)
SCZ	Pigmentation	7 / 780 (0.6638)	0.6986 (0.5870)	0.8240 (0.2282)
T2D	Liver/biliary system	43 / 300 (12.2190)	10.7822 (3.6438)	6.1017 (1.2511)
T2D	Digestive/alimentary	35 / 300 (8.1062)	9.2688 (3.0391)	5.9939 (1.2347)
T2D	Integument	49 / 300 (9.6998)	7.5090 (2.7724)	2.8305 (0.5516)
T2D	Respiratory system	33 / 300 (7.2961)	8.1430 (2.5400)	6.1102 (1.2524)
T2D	Taste/olfaction	7 / 300 (4.3505)	35.4154 (2.4666)	26.5570 (1.2594)
T2D	Cardiovascular system	64 / 300 (10.3396)	5.8080 (2.3365)	2.9168 (0.4625)
T2D	Muscle	50 / 300 (13.9690)	7.0758 (2.2827)	3.5606 (0.6750)
T2D	Adipose tissue	46 / 300 (15.5185)	7.8634 (2.2367)	2.3694 (0.3593)
T2D	Growth/size/body region	106 / 300 (15.1340)	5.2016 (2.1631)	2.6097 (0.3837)
T2D	Renal/urinary system	37 / 300 (9.8782)	7.2051 (2.0983)	6.5069 (1.3111)
T2D	Endocrine/exocrine gland	68 / 300 (14.7313)	5.6144 (2.0270)	1.2104 (-0.0000)
T2D	Vision/eye	39 / 300 (6.4173)	5.9885 (1.9928)	3.0009 (0.5819)
T2D	Embryo	44 / 300 (8.2207)	5.6009 (1.8816)	1.4061 (-0.0000)
T2D	Mortality/aging	118 / 300 (14.2037)	4.2136 (1.7310)	2.1133 (0.3555)
T2D	Neoplasm	21 / 300 (6.0678)	7.1503 (1.5540)	0.0000 (0.0000)
T2D	Homeostasis/metabolism	113 / 300 (13.2485)	3.8693 (1.3285)	1.7485 (0.1756)
T2D	Behavior/neurological	80 / 300 (10.2943)	3.6817 (1.2693)	2.3736 (0.4179)
T2D	Immune system	68 / 300 (8.0306)	3.6582 (1.2626)	1.5723 (0.1905)
T2D	Craniofacial	29 / 300 (6.7355)	4.5869 (1.1244)	0.0000 (-0.0000)
T2D	Hematopoietic system	65 / 300 (7.4318)	3.1525 (1.0049)	1.5782 (0.1910)
T2D	Nervous system	61 / 300 (6.4063)	2.7917 (0.7970)	1.6792 (0.1990)
T2D	Cellular	87 / 300 (10.5690)	2.7035 (0.7387)	0.6772 (-0.0000)
T2D	Reproductive system	40 / 300 (5.1571)	2.8471 (0.7309)	1.4279 (-0.0000)
T2D	Skeleton	54 / 300 (9.2756)	3.1172 (0.6819)	2.3451 (0.2307)
T2D	Hearing/vestibular/ear	15 / 300 (3.3496)	2.5070 (0.4050)	3.7753 (0.5061)
T2D	Limbs/digits/tail	25 / 300 (5.8920)	1.7634 (0.3010)	0.0000 (-0.0000)
T2D	Pigmentation	14 / 300 (4.8226)	0.0000 (0.0000)	0.0000 (-0.0000)
WAIST	Limbs/digits/tail	46 / 391 (16.6172)	4.4650 (3.6275)	2.9252 (1.4432)
WAIST	Muscle	72 / 391 (24.6264)	3.1734 (2.4107)	2.2446 (1.0525)
WAIST	Embryo	71 / 391 (19.0930)	2.6553 (1.8770)	1.6073 (0.3928)
WAIST	Vision/eye	52 / 391 (10.7360)	2.4646 (1.6438)	1.3460 (0.2426)
WAIST	Skeleton	96 / 391 (25.4835)	2.3001 (1.6207)	1.5072 (0.3520)
WAIST	Integument	64 / 391 (14.9943)	2.3166 (1.5492)	1.5178 (0.3812)
WAIST	Respiratory system	49 / 391 (14.2220)	2.5759 (1.5028)	2.6235 (1.1868)
WAIST	Immune system	102 / 391 (17.3372)	2.0747 (1.4633)	1.5750 (0.5423)
WAIST	Craniofacial	59 / 391 (22.3880)	2.6443 (1.3660)	1.7320 (0.5088)
WAIST	Pigmentation	19 / 391 (7.6369)	3.3105 (1.3238)	2.1696 (0.5809)
WAIST	Behavior/neurological	109 / 391 (17.7665)	1.9875 (1.2686)	1.5064 (0.4042)
WAIST	Mortality/aging	146 / 391 (20.1533)	1.7675 (1.0824)	1.3509 (0.3518)
WAIST	Growth/size/body region	135 / 391 (22.3913)	1.7971 (1.0408)	1.6485 (0.6259)
WAIST	Renal/urinary system	42 / 391 (11.5980)	2.0877 (0.9982)	0.7813 (-0.0000)
WAIST	Nervous system	91 / 391 (14.2246)	1.7117 (0.8647)	1.6437 (0.5532)
WAIST	Cardiovascular system	94 / 391 (20.3366)	1.7555 (0.7912)	1.4171 (0.3214)
WAIST	Digestive/alimentary	47 / 391 (13.0747)	1.9443 (0.7654)	0.7308 (-0.0000)
WAIST	Hematopoietic system	98 / 391 (16.3545)	1.6446 (0.7152)	1.1505 (0.0864)
WAIST	Neoplasm	26 / 391 (8.3187)	2.0609 (0.5768)	1.3539 (0.1800)
WAIST	Liver/biliary system	57 / 391 (18.7866)	1.6980 (0.5735)	1.1150 (0.1270)
WAIST	Cellular	117 / 391 (17.9349)	1.4910 (0.5472)	1.0996 (0.0813)
WAIST	Reproductive system	62 / 391 (12.1484)	1.4641 (0.4480)	0.9621 (0.0000)
WAIST	Adipose tissue	50 / 391 (16.8453)	1.6102 (0.4317)	1.2668 (0.1390)
WAIST	Endocrine/exocrine gland	83 / 391 (19.8061)	1.4935 (0.4310)	0.8729 (-0.0000)
WAIST	Hearing/vestibular/ear	37 / 391 (15.8543)	1.5812 (0.3508)	0.6902 (-0.0000)
WAIST	Homeostasis/metabolism	136 / 391 (17.9903)	1.2183 (0.2212)	1.0978 (0.0762)
WAIST	Taste/olfaction	6 / 391 (3.2876)	0.0000 (-0.0000)	0.0000 (-0.0000)
