# Supplementary material for: Modeling regulatory network topology improves genome-wide analyses of complex human traits
Source: Nat Commun. 2021 May 14;12:2851. doi: 10.1038/s41467-021-22588-0 (PMC8121952; doi:10.1038/s41467-021-22588-0)
Supplement: Supplementary file 8 — Supplementary Data 5 [file 41467_2021_22588_MOESM8_ESM.txt]

Trait	Category	GWAS overlap	OR (-log10 P) for all genes	OR (-log10 P) for non-GWAS genes
AF	Arrythmia	16 / 184 (10.7830)	8.2819 (4.7706)	5.2942 (2.0233)
AF	Cardiovascular	15 / 184 (5.4659)	3.3123 (2.0595)	1.8069 (0.6049)
AF	Diabetes	3 / 184 (1.1015)	3.2124 (0.8635)	2.0444 (0.4033)
AF	Positive mood	3 / 184 (2.1777)	5.0229 (0.7279)	6.3918 (0.8206)
AF	Renal	10 / 184 (1.5463)	1.7262 (0.6412)	0.4395 (0.1408)
AF	Immune	4 / 184 (0.2636)	1.5268 (0.3428)	1.2955 (0.1743)
AF	MODY	7 / 184 (1.4114)	1.5138 (0.3405)	1.2845 (0.1733)
AF	Psychiatric	5 / 184 (1.7846)	1.1300 (0.2269)	1.4381 (0.2934)
AF	Reproductive	1 / 184 (-0.0000)	1.0313 (0.2034)	1.3125 (0.2670)
AF	Hematologic	5 / 184 (0.6343)	1.0427 (0.1437)	0.6635 (-0.0000)
AF	Growth	7 / 184 (0.9057)	0.4044 (0.1356)	0.0000 (0.5860)
AF	Insulin	8 / 184 (1.6016)	0.9136 (0.0000)	0.5814 (-0.0000)
AF	Platelet	4 / 184 (0.5094)	0.6298 (0.0000)	0.0000 (0.1988)
AF	Uric acid	1 / 184 (-0.0000)	0.0000 (0.0000)	0.0000 (-0.0000)
AF	Neurologic	3 / 184 (0.9098)	0.0000 (0.0000)	0.0000 (-0.0000)
AF	Development	4 / 184 (0.2499)	0.5145 (-0.0000)	0.6549 (-0.0000)
AF	Autism	0 / 184 (-0.0000)	0.0000 (-0.0000)	0.0000 (-0.0000)
AF	Weight	3 / 184 (1.4689)	0.0000 (-0.0000)	0.0000 (-0.0000)
AF	Microalbumin	0 / 184 (-0.0000)	0.0000 (-0.0000)	0.0000 (-0.0000)
BC	Insulin	16 / 364 (3.9048)	9.7085 (4.3523)	7.7674 (2.4058)
BC	Cardiovascular	8 / 364 (0.7842)	7.0883 (2.7668)	7.9377 (2.4379)
BC	Platelet	10 / 364 (2.3237)	5.7120 (1.6533)	5.3301 (1.1661)
BC	Renal	22 / 364 (5.1609)	4.1481 (1.5907)	2.9032 (0.7467)
BC	Hematologic	10 / 364 (1.5631)	4.7137 (1.4476)	4.3992 (1.0275)
BC	Uric acid	6 / 364 (1.9690)	7.4760 (1.4452)	0.0000 (-0.0000)
BC	Immune	10 / 364 (1.5653)	4.5921 (1.4201)	4.2855 (1.0090)
BC	MODY	8 / 364 (0.8335)	4.5534 (1.4111)	4.2489 (1.0030)
BC	Reproductive	6 / 364 (1.4659)	6.2296 (1.3059)	0.0000 (-0.0000)
BC	Growth	16 / 364 (3.2150)	3.6616 (1.1895)	1.7086 (0.3321)
BC	Positive mood	4 / 364 (2.5771)	15.0984 (1.1573)	21.1199 (1.2877)
BC	Weight	2 / 364 (0.5493)	6.3976 (0.8111)	0.0000 (-0.0000)
BC	Development	13 / 364 (2.7474)	3.1020 (0.8083)	2.1711 (0.4077)
BC	Microalbumin	3 / 364 (0.8421)	5.6364 (0.7615)	0.0000 (-0.0000)
BC	Diabetes	3 / 364 (0.7227)	4.7989 (0.6994)	0.0000 (-0.0000)
BC	Psychiatric	7 / 364 (2.1454)	3.3987 (0.5705)	4.7572 (0.6877)
BC	Arrythmia	8 / 364 (2.6117)	0.0000 (-0.0000)	0.0000 (-0.0000)
BC	Autism	0 / 364 (-0.0000)	0.0000 (-0.0000)	0.0000 (-0.0000)
BC	Neurologic	6 / 364 (1.9512)	0.0000 (-0.0000)	0.0000 (0.0000)
BMI	Insulin	38 / 889 (2.7070)	2.5398 (1.2229)	2.0761 (0.7116)
BMI	Weight	10 / 889 (1.5935)	4.7461 (1.1383)	3.2375 (0.5619)
BMI	Platelet	29 / 889 (2.7451)	2.1001 (0.7298)	1.9026 (0.5269)
BMI	Psychiatric	19 / 889 (2.4170)	2.5105 (0.6996)	1.7050 (0.3440)
BMI	Autism	11 / 889 (2.6919)	3.0009 (0.5363)	0.0000 (-0.0000)
BMI	Renal	48 / 889 (2.7742)	1.5248 (0.4594)	1.0397 (0.1431)
BMI	Microalbumin	9 / 889 (0.7259)	2.0723 (0.4084)	0.0000 (0.0000)
BMI	Hematologic	28 / 889 (1.2182)	1.7331 (0.3715)	1.5756 (0.4240)
BMI	Cardiovascular	26 / 889 (0.5836)	1.5573 (0.3479)	1.4062 (0.1836)
BMI	Neurologic	14 / 889 (1.3865)	1.5270 (0.3118)	2.0883 (0.4092)
BMI	Growth	42 / 889 (2.5388)	1.3460 (0.3052)	1.2171 (0.1663)
BMI	Uric acid	11 / 889 (0.5771)	1.3671 (0.2792)	1.8479 (0.3694)
BMI	Arrythmia	11 / 889 (0.2078)	1.1112 (0.2222)	1.5213 (0.3091)
BMI	Development	46 / 889 (5.7905)	1.1403 (0.1572)	1.5514 (0.4159)
BMI	Immune	30 / 889 (1.5946)	1.1231 (0.1550)	1.5279 (0.4081)
BMI	MODY	26 / 889 (0.7883)	1.1136 (0.1537)	0.7558 (-0.0000)
BMI	Reproductive	20 / 889 (2.2590)	0.0000 (-0.0000)	0.0000 (-0.0000)
BMI	Diabetes	14 / 889 (2.1514)	0.0000 (-0.0000)	0.0000 (-0.0000)
BMI	Positive mood	7 / 889 (1.9571)	0.0000 (-0.0000)	0.0000 (-0.0000)
CAD	Cardiovascular	26 / 308 (11.1890)	3.7000 (4.0128)	2.3141 (1.3749)
CAD	Platelet	17 / 308 (7.0029)	3.1890 (2.4394)	2.2129 (1.0540)
CAD	Insulin	25 / 308 (10.1032)	2.8159 (2.4386)	1.5975 (0.5899)
CAD	Uric acid	10 / 308 (5.1037)	4.1942 (2.3464)	3.4831 (1.4760)
CAD	Hematologic	15 / 308 (4.5434)	2.6244 (1.9345)	1.4528 (0.4366)
CAD	Neurologic	6 / 308 (2.1955)	3.8932 (1.9182)	0.9701 (-0.0000)
CAD	Renal	23 / 308 (6.4769)	2.3052 (1.8685)	1.4378 (0.3507)
CAD	Development	12 / 308 (2.7300)	2.3019 (1.5005)	1.4367 (0.2734)
CAD	Microalbumin	7 / 308 (3.6926)	3.1461 (1.1113)	2.6337 (0.7350)
CAD	MODY	17 / 308 (5.6206)	1.9620 (0.9924)	1.7456 (0.6519)
CAD	Reproductive	8 / 308 (2.8121)	2.3018 (0.9722)	2.1502 (0.7584)
CAD	Autism	2 / 308 (0.7162)	3.0241 (0.8268)	1.8836 (0.3785)
CAD	Immune	14 / 308 (3.9973)	1.6927 (0.7356)	1.4056 (0.2702)
CAD	Growth	10 / 308 (1.1541)	1.5751 (0.6435)	1.6845 (0.5638)
CAD	Positive mood	2 / 308 (1.0472)	2.7668 (0.5081)	0.0000 (-0.0000)
CAD	Diabetes	9 / 308 (4.9554)	1.7695 (0.4953)	2.2039 (0.6229)
CAD	Arrythmia	7 / 308 (2.3305)	1.6745 (0.3642)	0.0000 (0.3915)
CAD	Weight	4 / 308 (1.8285)	1.1717 (0.2376)	0.0000 (-0.0000)
CAD	Psychiatric	5 / 308 (1.3396)	1.2506 (0.1698)	0.7789 (-0.0000)
HDL	Cardiovascular	10 / 104 (4.0876)	2.6916 (3.2435)	1.6594 (0.7324)
HDL	Diabetes	5 / 104 (3.3113)	4.3920 (3.0738)	2.5573 (1.0979)
HDL	Insulin	10 / 104 (3.9463)	2.4627 (2.5952)	1.6132 (0.7188)
HDL	Weight	5 / 104 (4.0147)	4.3817 (2.4423)	2.5514 (0.9140)
HDL	MODY	7 / 104 (2.3872)	2.3718 (2.2229)	1.5783 (0.5976)
HDL	Microalbumin	2 / 104 (0.9912)	3.1728 (1.5943)	2.9556 (1.2737)
HDL	Renal	4 / 104 (0.2749)	1.4890 (0.7790)	1.4671 (0.5889)
HDL	Growth	9 / 104 (2.8706)	1.4838 (0.7174)	1.0995 (0.1638)
HDL	Hematologic	6 / 104 (1.8671)	1.5624 (0.6987)	0.8087 (-0.0000)
HDL	Immune	4 / 104 (0.9169)	1.5215 (0.6792)	1.1812 (0.1893)
HDL	Platelet	5 / 104 (1.7008)	1.4688 (0.4625)	0.9774 (0.0000)
HDL	Positive mood	0 / 104 (-0.0000)	1.6474 (0.3357)	1.9182 (0.3839)
HDL	Neurologic	1 / 104 (0.2797)	1.3745 (0.3131)	1.0670 (0.1473)
HDL	Arrythmia	0 / 104 (-0.0000)	1.3350 (0.2604)	1.5545 (0.4728)
HDL	Development	3 / 104 (0.3461)	1.1965 (0.1749)	0.9952 (-0.0000)
HDL	Uric acid	0 / 104 (-0.0000)	1.2291 (0.1317)	1.4311 (0.3252)
HDL	Autism	0 / 104 (-0.0000)	0.8900 (-0.0000)	1.0364 (0.2056)
HDL	Psychiatric	1 / 104 (0.2313)	0.7446 (-0.0000)	0.8670 (-0.0000)
HDL	Reproductive	2 / 104 (0.5951)	0.6793 (-0.0000)	0.7909 (-0.0000)
HR	Arrythmia	9 / 123 (5.4118)	7.1605 (2.9312)	5.8564 (1.7216)
HR	Cardiovascular	10 / 123 (3.4956)	2.6375 (1.0982)	1.7972 (0.4903)
HR	Neurologic	1 / 123 (0.2275)	1.9357 (0.3848)	2.6377 (0.4866)
HR	Renal	6 / 123 (0.7887)	1.4476 (0.3273)	1.3152 (0.1763)
HR	Psychiatric	2 / 123 (0.5364)	1.5838 (0.3217)	2.1583 (0.4181)
HR	Immune	3 / 123 (0.3110)	0.0000 (0.1912)	0.0000 (0.2054)
HR	MODY	4 / 123 (0.5319)	0.0000 (0.1905)	0.0000 (0.2054)
HR	Development	1 / 123 (0.1368)	1.4455 (0.1863)	1.9699 (0.5420)
HR	Growth	3 / 123 (0.1159)	0.5668 (0.0000)	0.7725 (-0.0000)
HR	Diabetes	1 / 123 (0.2830)	0.0000 (0.0000)	0.0000 (-0.0000)
HR	Platelet	3 / 123 (0.3672)	0.8828 (-0.0000)	1.2030 (0.2408)
HR	Hematologic	1 / 123 (0.1392)	0.7292 (-0.0000)	0.9937 (-0.0000)
HR	Insulin	2 / 123 (-0.0000)	0.6391 (-0.0000)	0.8709 (-0.0000)
HR	Autism	0 / 123 (-0.0000)	0.0000 (-0.0000)	0.0000 (-0.0000)
HR	Weight	1 / 123 (0.3927)	0.0000 (-0.0000)	0.0000 (-0.0000)
HR	Uric acid	0 / 123 (-0.0000)	0.0000 (-0.0000)	0.0000 (0.0000)
HR	Reproductive	0 / 123 (0.1999)	0.0000 (-0.0000)	0.0000 (-0.0000)
HR	Microalbumin	1 / 123 (0.3235)	0.0000 (-0.0000)	0.0000 (0.0000)
HR	Positive mood	3 / 123 (2.5234)	0.0000 (-0.0000)	0.0000 (-0.0000)
IBD	Immune	27 / 374 (9.5062)	4.3157 (6.2205)	3.8669 (4.1413)
IBD	MODY	21 / 374 (5.7712)	3.9192 (4.9489)	4.1042 (4.3981)
IBD	Psychiatric	5 / 374 (0.6847)	5.1647 (3.7971)	6.4350 (4.4645)
IBD	Uric acid	13 / 374 (5.9672)	4.4576 (3.0596)	2.8332 (1.2067)
IBD	Renal	15 / 374 (1.2550)	2.4535 (2.4167)	2.0502 (1.3930)
IBD	Growth	14 / 374 (1.4076)	2.4471 (2.1182)	2.6059 (2.1790)
IBD	Neurologic	3 / 374 (0.2962)	3.4789 (1.4632)	3.2515 (1.1323)
IBD	Insulin	19 / 374 (4.1289)	1.9937 (1.1753)	1.5225 (0.5218)
IBD	Development	10 / 374 (0.8378)	1.9060 (1.0714)	1.4846 (0.4020)
IBD	Arrythmia	6 / 374 (1.1366)	2.1069 (0.8687)	2.0061 (0.6970)
IBD	Autism	1 / 374 (-0.0000)	3.1029 (0.8340)	1.9338 (0.3840)
IBD	Cardiovascular	8 / 374 (0.3820)	1.7466 (0.8266)	1.6513 (0.5574)
IBD	Hematologic	17 / 374 (3.8402)	1.7204 (0.8150)	1.0967 (0.1049)
IBD	Platelet	12 / 374 (2.4709)	1.6724 (0.5609)	1.8068 (0.6733)
IBD	Diabetes	5 / 374 (1.3499)	1.6888 (0.4664)	1.0524 (0.2084)
IBD	Reproductive	2 / 374 (0.1121)	1.4599 (0.3307)	1.8190 (0.6185)
IBD	Weight	2 / 374 (0.4118)	1.2484 (0.2532)	1.5901 (0.3233)
IBD	Microalbumin	1 / 374 (-0.0000)	0.8571 (-0.0000)	1.0681 (0.2122)
IBD	Positive mood	0 / 374 (-0.0000)	0.0000 (-0.0000)	0.0000 (-0.0000)
LDL	Cardiovascular	10 / 92 (4.5132)	3.4028 (4.9572)	2.3819 (1.9306)
LDL	MODY	5 / 92 (1.5271)	2.3471 (2.0577)	1.8958 (1.0058)
LDL	Hematologic	9 / 92 (4.0735)	2.2401 (1.8306)	1.5244 (0.6198)
LDL	Uric acid	4 / 92 (2.3163)	2.6674 (1.5063)	2.0746 (0.8603)
LDL	Platelet	3 / 92 (0.8304)	2.0280 (1.2829)	2.1029 (1.1975)
LDL	Insulin	6 / 92 (1.8735)	1.7907 (1.1697)	1.5193 (0.5817)
LDL	Renal	10 / 92 (3.3626)	1.5904 (0.9586)	1.4272 (0.6034)
LDL	Reproductive	2 / 92 (0.6761)	0.0000 (0.9300)	0.0000 (0.7518)
LDL	Neurologic	0 / 92 (-0.0000)	1.9690 (0.8055)	2.2969 (0.9730)
LDL	Development	2 / 92 (0.1616)	1.6503 (0.7295)	1.4974 (0.4689)
LDL	Immune	6 / 92 (2.1144)	1.6251 (0.7223)	1.2639 (0.3148)
LDL	Microalbumin	3 / 92 (1.8964)	2.0008 (0.7018)	2.3339 (0.8337)
LDL	Arrythmia	2 / 92 (0.7057)	1.4259 (0.4283)	1.2476 (0.1328)
LDL	Weight	2 / 92 (1.2480)	1.5036 (0.4083)	0.0000 (0.2000)
LDL	Diabetes	2 / 92 (0.9874)	1.6993 (0.3668)	0.6608 (-0.0000)
LDL	Psychiatric	0 / 92 (0.0000)	0.3957 (0.2818)	0.4617 (0.1388)
LDL	Positive mood	0 / 92 (-0.0000)	0.0000 (0.0000)	0.0000 (0.0000)
LDL	Autism	0 / 92 (-0.0000)	0.9506 (-0.0000)	1.1090 (0.2230)
LDL	Growth	4 / 92 (0.5536)	0.8571 (-0.0000)	0.8332 (0.0789)
LOAD	Immune	6 / 98 (2.3014)	7.3247 (3.7702)	2.7874 (0.7416)
LOAD	Renal	5 / 98 (1.0791)	5.7313 (3.4911)	3.8166 (1.4916)
LOAD	Platelet	5 / 98 (2.0713)	7.7806 (3.4797)	3.4539 (0.8836)
LOAD	MODY	4 / 98 (1.1561)	6.1917 (2.9835)	2.7491 (0.7327)
LOAD	Cardiovascular	5 / 98 (1.5757)	5.7936 (2.8427)	3.8582 (1.2476)
LOAD	Arrythmia	1 / 98 (0.2845)	6.5840 (1.8439)	5.8450 (1.2615)
LOAD	Hematologic	3 / 98 (0.7250)	4.2961 (1.6845)	1.4305 (0.2856)
LOAD	Microalbumin	2 / 98 (1.1573)	7.6902 (1.4847)	0.0000 (-0.0000)
LOAD	Insulin	4 / 98 (1.0313)	3.6737 (1.4768)	2.4462 (0.6594)
LOAD	Neurologic	1 / 98 (0.3496)	5.8814 (1.2798)	3.9165 (0.6238)
LOAD	Uric acid	2 / 98 (0.9217)	5.0557 (1.1671)	0.0000 (-0.0000)
LOAD	Weight	0 / 98 (0.0000)	4.4554 (0.6768)	5.9315 (0.7825)
LOAD	Diabetes	0 / 98 (-0.0000)	3.2146 (0.5557)	4.2800 (0.6571)
LOAD	Psychiatric	2 / 98 (0.7965)	2.4327 (0.4574)	0.0000 (-0.0000)
LOAD	Growth	3 / 98 (0.3527)	1.6702 (0.4486)	0.0000 (-0.0000)
LOAD	Development	1 / 98 (-0.0000)	1.1033 (0.2174)	1.4690 (0.2933)
LOAD	Reproductive	3 / 98 (1.3456)	0.0000 (0.0000)	0.0000 (-0.0000)
LOAD	Autism	1 / 98 (0.5896)	0.0000 (-0.0000)	0.0000 (0.0000)
LOAD	Positive mood	0 / 98 (0.0000)	0.0000 (-0.0000)	0.0000 (-0.0000)
NEU	Arrythmia	4 / 376 (0.4859)	4.7359 (1.5033)	4.9380 (1.5462)
NEU	Positive mood	4 / 376 (2.3962)	7.8232 (0.8993)	8.4837 (0.9313)
NEU	Platelet	9 / 376 (1.4071)	1.9673 (0.5455)	2.0428 (0.5667)
NEU	Development	16 / 376 (3.6399)	1.6066 (0.4336)	0.8360 (-0.0000)
NEU	Immune	12 / 376 (2.1627)	1.5824 (0.4257)	1.6431 (0.4449)
NEU	Neurologic	7 / 376 (2.2755)	2.1514 (0.4188)	2.2470 (0.4331)
NEU	Renal	11 / 376 (0.5786)	1.6089 (0.3559)	1.6706 (0.3646)
NEU	Psychiatric	3 / 376 (0.1323)	1.7603 (0.3537)	0.0000 (-0.0000)
NEU	Cardiovascular	4 / 376 (0.0843)	1.4599 (0.1873)	1.5159 (0.4030)
NEU	Growth	13 / 376 (1.5494)	1.2621 (0.1711)	1.3128 (0.1760)
NEU	Hematologic	6 / 376 (0.1898)	0.8104 (0.0000)	0.8415 (-0.0000)
NEU	MODY	10 / 376 (1.3436)	0.7828 (0.0000)	0.8129 (-0.0000)
NEU	Diabetes	3 / 376 (0.6242)	0.0000 (0.0000)	0.0000 (-0.0000)
NEU	Insulin	8 / 376 (0.4114)	0.7103 (-0.0000)	0.7375 (-0.0000)
NEU	Autism	3 / 376 (1.0721)	0.0000 (-0.0000)	0.0000 (-0.0000)
NEU	Weight	2 / 376 (0.4806)	0.0000 (-0.0000)	0.0000 (-0.0000)
NEU	Uric acid	2 / 376 (-0.0000)	0.0000 (-0.0000)	0.0000 (0.0000)
NEU	Reproductive	6 / 376 (1.2648)	0.0000 (-0.0000)	0.0000 (-0.0000)
NEU	Microalbumin	1 / 376 (-0.0000)	0.0000 (-0.0000)	0.0000 (-0.0000)
RA	Immune	12 / 123 (5.6939)	3.1132 (5.0387)	1.9442 (1.4037)
RA	MODY	8 / 123 (2.8865)	2.2506 (2.4678)	1.4261 (0.5143)
RA	Hematologic	4 / 123 (0.8712)	2.0490 (1.8464)	1.7984 (1.1786)
RA	Uric acid	1 / 123 (0.2707)	2.6130 (1.7991)	2.7364 (1.7287)
RA	Platelet	5 / 123 (1.6378)	1.8113 (1.1918)	1.1826 (0.1891)
RA	Renal	4 / 123 (0.2686)	1.6124 (1.1833)	1.5009 (0.7527)
RA	Positive mood	0 / 123 (-0.0000)	2.6130 (0.7276)	3.1272 (0.8463)
RA	Insulin	5 / 123 (1.1252)	1.4227 (0.6579)	0.9933 (-0.0000)
RA	Psychiatric	0 / 123 (-0.0000)	0.2876 (0.5730)	0.3442 (0.2713)
RA	Growth	3 / 123 (0.1310)	1.3661 (0.5013)	1.3834 (0.5582)
RA	Cardiovascular	0 / 123 (0.5730)	1.2119 (0.3207)	1.4503 (0.6145)
RA	Development	3 / 123 (0.3352)	1.1995 (0.2427)	1.2789 (0.2713)
RA	Neurologic	0 / 123 (0.0000)	1.0670 (0.1186)	1.2770 (0.2892)
RA	Arrythmia	0 / 123 (-0.0000)	1.0364 (0.0991)	1.2403 (0.2445)
RA	Reproductive	0 / 123 (-0.0000)	0.7944 (0.0000)	0.9508 (-0.0000)
RA	Microalbumin	2 / 123 (0.9628)	0.9618 (-0.0000)	0.0000 (0.3771)
RA	Diabetes	1 / 123 (0.3271)	0.8178 (-0.0000)	0.4894 (0.1394)
RA	Autism	0 / 123 (-0.0000)	0.6909 (-0.0000)	0.8269 (-0.0000)
RA	Weight	1 / 123 (0.4420)	0.5416 (-0.0000)	0.0000 (0.3886)
SCZ	Development	28 / 780 (1.9234)	2.2261 (6.2565)	2.2229 (5.3531)
SCZ	Psychiatric	17 / 780 (2.6251)	2.2240 (3.2105)	2.1440 (2.4721)
SCZ	Positive mood	7 / 780 (2.4297)	2.2484 (1.1808)	1.4216 (0.3224)
SCZ	Autism	5 / 780 (0.5964)	1.7932 (0.9620)	1.4216 (0.3473)
SCZ	Uric acid	3 / 780 (0.6531)	0.5078 (0.9201)	0.4968 (0.8729)
SCZ	Arrythmia	4 / 780 (0.7013)	1.3782 (0.6777)	1.3626 (0.6378)
SCZ	Weight	4 / 780 (0.1040)	1.5432 (0.6495)	1.8117 (1.0842)
SCZ	Immune	11 / 780 (0.5334)	1.2360 (0.6318)	1.1524 (0.3454)
SCZ	Reproductive	9 / 780 (0.1423)	1.3365 (0.5863)	1.3947 (0.6513)
SCZ	Hematologic	19 / 780 (0.3624)	1.2309 (0.5734)	1.2262 (0.4865)
SCZ	Diabetes	3 / 780 (0.3039)	1.3787 (0.5319)	1.3489 (0.4620)
SCZ	Platelet	11 / 780 (0.1126)	1.1693 (0.3580)	1.2672 (0.5482)
SCZ	Insulin	14 / 780 (0.3389)	1.1383 (0.3478)	1.1479 (0.3249)
SCZ	Renal	19 / 780 (0.4090)	1.1261 (0.3414)	1.0651 (0.1431)
SCZ	Growth	18 / 780 (0.1894)	0.8808 (0.2301)	0.9375 (0.0726)
SCZ	Microalbumin	4 / 780 (-0.0000)	0.7806 (0.1511)	0.6110 (0.3803)
SCZ	MODY	9 / 780 (1.0504)	1.0328 (0.0745)	1.0453 (0.0810)
SCZ	Neurologic	11 / 780 (1.1614)	0.8692 (0.0603)	0.6803 (0.3198)
SCZ	Cardiovascular	14 / 780 (0.2754)	0.9570 (0.0347)	0.9707 (-0.0000)
T2D	Immune	19 / 300 (4.3865)	11.1690 (4.0706)	8.8455 (2.0269)
T2D	Weight	18 / 300 (13.6067)	28.0348 (3.4862)	15.1921 (1.1356)
T2D	Diabetes	23 / 300 (16.0084)	19.2678 (3.0299)	10.4361 (0.9829)
T2D	Neurologic	12 / 300 (4.8376)	16.0917 (2.8130)	8.4141 (0.8964)
T2D	Psychiatric	8 / 300 (1.9141)	11.6802 (2.4318)	12.2881 (1.7700)
T2D	MODY	29 / 300 (9.8688)	7.4238 (2.3581)	5.8781 (1.2029)
T2D	Cardiovascular	26 / 300 (7.4869)	6.8905 (2.2496)	5.4705 (1.1505)
T2D	Insulin	40 / 300 (16.0091)	6.4877 (2.1623)	5.1458 (1.1063)
T2D	Microalbumin	9 / 300 (3.9518)	12.8519 (1.8510)	20.6030 (2.1874)
T2D	Reproductive	11 / 300 (3.1959)	8.0723 (1.4849)	0.0000 (-0.0000)
T2D	Positive mood	3 / 300 (1.3507)	20.4317 (1.2714)	0.0000 (0.0000)
T2D	Renal	22 / 300 (3.0719)	3.6966 (1.1726)	5.8446 (1.5719)
T2D	Platelet	16 / 300 (4.0402)	4.7481 (1.0877)	3.7377 (0.5851)
T2D	Development	12 / 300 (1.3025)	3.5809 (0.8903)	2.8160 (0.4847)
T2D	Growth	23 / 300 (4.5694)	2.9908 (0.7709)	2.3636 (0.4257)
T2D	Uric acid	10 / 300 (3.5423)	4.8519 (0.6969)	0.0000 (-0.0000)
T2D	Hematologic	18 / 300 (3.9042)	1.8633 (0.3604)	0.0000 (-0.0000)
T2D	Arrythmia	3 / 300 (0.0000)	0.0000 (-0.0000)	0.0000 (-0.0000)
T2D	Autism	4 / 300 (1.4086)	0.0000 (-0.0000)	0.0000 (0.0000)
WAIST	Platelet	14 / 391 (2.1148)	3.3419 (1.6388)	1.9180 (0.5315)
WAIST	Diabetes	8 / 391 (2.2586)	5.0941 (1.5987)	0.0000 (-0.0000)
WAIST	Cardiovascular	17 / 391 (2.0311)	2.4750 (1.1895)	2.1231 (0.7303)
WAIST	Renal	30 / 391 (4.7511)	2.1787 (0.9203)	2.0785 (0.8289)
WAIST	Uric acid	10 / 391 (2.7857)	2.6103 (0.7253)	1.8723 (0.3736)
WAIST	Insulin	21 / 391 (3.2386)	1.9263 (0.5552)	0.6899 (-0.0000)
WAIST	Growth	24 / 391 (3.3654)	1.7075 (0.5131)	0.6123 (-0.0000)
WAIST	Weight	5 / 391 (1.4080)	2.2342 (0.4338)	0.0000 (-0.0000)
WAIST	Microalbumin	6 / 391 (1.5360)	1.9683 (0.3917)	0.0000 (-0.0000)
WAIST	Development	15 / 391 (1.4539)	0.0000 (0.3743)	0.0000 (0.1977)
WAIST	Immune	17 / 391 (2.2325)	1.6035 (0.3551)	0.7677 (-0.0000)
WAIST	MODY	14 / 391 (1.3178)	1.5898 (0.3530)	0.0000 (0.1966)
WAIST	Neurologic	6 / 391 (0.8449)	1.4503 (0.2967)	2.0693 (0.4062)
WAIST	Psychiatric	4 / 391 (0.1009)	1.1867 (0.2399)	1.7013 (0.3433)
WAIST	Reproductive	12 / 391 (2.8944)	1.0831 (0.2157)	0.0000 (0.0000)
WAIST	Arrythmia	7 / 391 (0.9065)	1.0554 (0.2091)	1.5058 (0.3061)
WAIST	Hematologic	13 / 391 (1.0029)	1.0950 (0.1512)	0.7864 (-0.0000)
WAIST	Autism	0 / 391 (0.3845)	0.0000 (-0.0000)	0.0000 (0.0000)
WAIST	Positive mood	2 / 391 (0.5821)	0.0000 (-0.0000)	0.0000 (-0.0000)
