# Supplementary material for: Modeling regulatory network topology improves genome-wide analyses of complex human traits
Source: Nat Commun. 2021 May 14;12:2851. doi: 10.1038/s41467-021-22588-0 (PMC8121952; doi:10.1038/s41467-021-22588-0)
Supplement: Supplementary file 9 — Source Data [file 41467_2021_22588_MOESM9_ESM.zip]

Archive with 38 entries (37 files):
- source_data/
- source_data/neu_net.txt
- source_data/mi_gene.txt
- source_data/waist_gene.txt
- source_data/cd_net.txt
- source_data/ra_net.txt
- source_data/ibd_net.txt
- source_data/mi_net.txt
- source_data/t2d_net.txt
- source_data/cad_net.txt
- source_data/hdl_gene.txt
- source_data/load_net.txt
- source_data/scz_net.txt
- source_data/t2d_gene.txt
- source_data/cad_gene.txt
- source_data/waist_net.txt
- source_data/af_gene.txt
- source_data/load_gene.txt
- source_data/hr_gene.txt
- source_data/ibd_gene.txt
- source_data/readme
- source_data/hr_net.txt
- source_data/height_gene.txt
- source_data/cd_gene.txt
- source_data/neu_gene.txt
- source_data/ldl_gene.txt
- source_data/hdl_net.txt
- source_data/ldl_net.txt
- source_data/af_net.txt
- source_data/bmi_net.txt
- source_data/scz_gene.txt
- source_data/bc_gene.txt
- source_data/uc_net.txt
- source_data/bmi_gene.txt
- source_data/ra_gene.txt
- source_data/height_net.txt
- source_data/bc_net.txt
- source_data/uc_gene.txt
