# Supplementary material for: Modeling regulatory network topology improves genome-wide analyses of complex human traits
Source: Nat Commun. 2021 May 14;12:2851. doi: 10.1038/s41467-021-22588-0 (PMC8121952; doi:10.1038/s41467-021-22588-0)
Supplement: Supplementary file 9 — Source Data [file 41467_2021_22588_MOESM9_ESM.zip › source_data/neu_net.txt]

network	log10_bf40	log10_bf10	log10_bf20	log10_bf30
Terminal ileum	22.9326129436291	-0.812760329212284	14.7999056682859	23.1264329691333
Transverse colon	21.1974158048311	-0.429051736448065	14.9197599805611	21.3912357941825
CD8 cell	20.5629937274339	0.317255219934554	14.1587331113533	20.7568137260568
CD4 cell	20.4117519716949	0.463486950484834	13.762172031775	20.6055719821397
Spleen	19.3277975818875	-0.409252534153785	12.6837271741378	19.5216175921336
Putamen	19.3262123255497	0.475809433724651	12.6699714403323	19.5200323362315
Subcutaneous adipose	18.703870509558	0.18660071850604	13.3596910999001	18.8976902209985
Cerebellum	18.6855016453835	-0.0174451944952658	12.7520591077727	18.879321590404
Sun-exposed skin	18.4675434273041	-0.801750461204791	13.4105318765407	18.6613628439334
B cell	18.3638562159904	0.716150263566137	12.8245387554434	18.5576760412882
NK cell	18.2953887588483	0.119645106036395	13.7054367753069	18.4892069985694
Lung	18.1537189459309	-0.988486544417139	12.5720996878161	18.3475387898574
Sigmoid colon	18.0086540131618	-0.0485503638129031	13.6212785104673	18.202471191242
Caudate	17.9984036804007	-0.306355579746761	12.634178359026	18.1922234060312
Hippocampus	17.9850115147834	-0.508047720166969	12.5594065120368	18.1788312800045
Skeletal muscle	17.9138047235659	-0.101682157981173	13.0200203692511	18.10762386218
Cortex	17.8830178348269	-0.447615206054927	13.0341058322635	18.0768368768483
Uterus	17.733156358769	-0.611037613582843	12.5979186005657	17.9269758758449
Adrenal gland	17.538498777632	-0.865628311591169	13.0932099613407	17.7323163112539
Breast	17.4510029337697	-0.307594835585231	13.3179503761339	17.6448178446839
Stomach	16.9209088539606	-0.659399370438411	12.4915995141435	17.1147262941689
Monocyte	16.7445767136104	-0.494394378952104	12.7987717733462	16.9383888672965
Esophagus mucosa	16.6994920128388	-0.901578318179347	11.7045409296051	16.8933113358578
Esophagus muscularis	16.4238098625695	-0.954562416720505	12.7728974665134	16.6176143647277
Gastroesophageal junction	16.3552161975244	-0.587871878464397	13.1692987638214	16.5489909327912
Visceral omentum	16.3321405816695	-1.15077309959325	12.6149545092074	16.5259472809161
Atrial appendage	15.4640460611614	-0.720688069420527	11.7831804633677	15.6578515979264
Ovary	15.2135816904128	-0.371259745784277	11.6436979562804	15.407383008319
Tibial nerve	15.1726218745145	-0.983909764632387	12.918616925787	15.3660545599483
Vagina	14.9425749863517	-1.68621402541914	12.1692163918583	15.1362778995974
Thyroid	14.4813958698228	-1.15094050837372	11.6673651094865	14.6751092541896
Prostate	14.3612087704044	-1.26486885892951	11.6485869293531	14.5548941019404
Liver	14.1016835047706	-0.369842837153022	11.4338686449072	14.2953541949293
Left ventricle	13.5350675472327	-0.564513488958586	11.1909144760978	13.7285728646803
Aorta	13.5087854575532	-1.28792992039176	12.7760801436162	13.6895525203173
Pancreas	13.040981542112	-0.639678293694877	11.2569569015835	13.2336575008576
Testis	12.8876407067573	-0.744625522716441	10.0426088899857	13.0813614389753
Omnibus	11.1003961236401	-0.742162165972461	9.75113508655362	11.2910958055146
Near-gene control	3.91865630958204	-1.02929444332671	4.33815296183602	3.87563316119652
