# Supplementary material for: Modeling regulatory network topology improves genome-wide analyses of complex human traits
Source: Nat Commun. 2021 May 14;12:2851. doi: 10.1038/s41467-021-22588-0 (PMC8121952; doi:10.1038/s41467-021-22588-0)
Supplement: Supplementary file 9 — Source Data [file 41467_2021_22588_MOESM9_ESM.zip › source_data/mi_gene.txt]

hgnc_symbol	chr	start	stop	role	network	base_p1	near_p1	p1
CDKN2B	9	22002902	22009362	TG	Terminal ileum	1	1	1
CDKN2B	9	22002902	22009362	TG	Tibial nerve	1	1	1
CDKN2B	9	22002902	22009362	TG	Lung	1	1	1
CDKN2B	9	22002902	22009362	TG	Skeletal muscle	1	1	1
CDKN2B	9	22002902	22009362	TG	Liver	1	1	1
CDKN2B	9	22002902	22009362	TG	Stomach	1	1	1
CDKN2B	9	22002902	22009362	TG	Monocyte	1	1	1
CDKN2B	9	22002902	22009362	TG	Esophagus mucosa	1	1	1
CDKN2B	9	22002902	22009362	TG	Spleen	1	1	1
CDKN2B	9	22002902	22009362	TG	Testis	1	1	1
CDKN2B	9	22002902	22009362	TG	Sun-exposed skin	1	1	1
CDKN2B	9	22002902	22009362	TG	Vagina	1	1	1
CDKN2A	9	21967751	21995300	TG	Omnibus	1	1	1
CDKN2B	9	22002902	22009362	TG	Omnibus	1	1	1
CDKN2B	9	22002902	22009362	TG	Visceral omentum	1	1	1
CDKN2B	9	22002902	22009362	TG	Subcutaneous adipose	1	1	1
CDKN2B	9	22002902	22009362	TG	Transverse colon	1	1	1
SLC22A3	6	160769300	160876014	TG	Aorta	0.999994768427383	0.999996933676938	0.999999434197138
FAM117B	2	203499901	203634480	TG	Pancreas	0.999995237564558	0.999997188313949	0.999999330748254
WDR12	2	203739505	203879521	TG	Pancreas	0.999995236562509	0.999997187324175	0.999999329580467
SLC22A3	6	160769300	160876014	TG	Skeletal muscle	0.999994768427383	0.999996933676938	0.999999214354548
WDR12	2	203739505	203879521	TG	NK cell	0.999995236562509	0.999997187324175	0.999999205797727
SLC22A3	6	160769300	160876014	TG	Liver	0.999994768427383	0.999996933676938	0.999999187943596
WDR12	2	203739505	203879521	TG	Liver	0.999995236562509	0.999997187324175	0.999999177557684
FAM117B	2	203499901	203634480	TG	CD8 cell	0.999995237564558	0.999997188313949	0.99999915755938
SLC22A3	6	160769300	160876014	TG	Tibial nerve	0.999994768427383	0.999996933676938	0.999999157087357
WDR12	2	203739505	203879521	TG	CD8 cell	0.999995236562509	0.999997187324175	0.999999156387251
FAM117B	2	203499901	203634480	TG	Tibial nerve	0.999995237564558	0.999997188313949	0.999999155670174
FAM117B	2	203499901	203634480	TG	B cell	0.999995237564558	0.999997188313949	0.999999153472365
WDR12	2	203739505	203879521	TG	B cell	0.999995236562509	0.999997187324175	0.999999152290916
FAM117B	2	203499901	203634480	TG	CD4 cell	0.999995237564558	0.999997188313949	0.999999127347
WDR12	2	203739505	203879521	TG	CD4 cell	0.999995236562509	0.999997187324175	0.99999912619105
FAM117B	2	203499901	203634480	TG	Ovary	0.999995237564558	0.999997188313949	0.999999101488936
SLC22A3	6	160769300	160876014	TG	Uterus	0.999994768427383	0.999996933676938	0.999999090074259
SLC22A3	6	160769300	160876014	TG	Ovary	0.999994768427383	0.999996933676938	0.999999074553466
SLC22A3	6	160769300	160876014	TG	Prostate	0.999994768427383	0.999996933676938	0.999999065868303
WDR12	2	203739505	203879521	TG	Cerebellum	0.999995236562509	0.999997187324175	0.999999059687101
SLC22A3	6	160769300	160876014	TG	Sun-exposed skin	0.999994768427383	0.999996933676938	0.99999900306583
WDR12	2	203739505	203879521	TG	Vagina	0.999995236562509	0.999997187324175	0.999998982856489
FAM117B	2	203499901	203634480	TG	Esophagus mucosa	0.999995237564558	0.999997188313949	0.999998968960282
WDR12	2	203739505	203879521	TG	Esophagus mucosa	0.999995236562509	0.999997187324175	0.999998967807029
SLC22A3	6	160769300	160876014	TG	Vagina	0.999994768427383	0.999996933676938	0.999998960379805
SLC22A3	6	160769300	160876014	TG	Esophagus mucosa	0.999994768427383	0.999996933676938	0.999998950994663
SLC22A3	6	160769300	160876014	TG	Lung	0.999994768427383	0.999996933676938	0.999998930055699
SLC22A3	6	160769300	160876014	TG	Omnibus	0.999994768427383	0.999996933676938	0.999998835198434
WDR12	2	203739505	203879521	TG	Thyroid	0.999995236562509	0.999997187324175	0.999998825950853
FAM117B	2	203499901	203634480	TG	Testis	0.999995237564558	0.999997188313949	0.999998820554359
FAM117B	2	203499901	203634480	TG	Omnibus	0.999995237564558	0.999997188313949	0.999998817411278
WDR12	2	203739505	203879521	TG	Omnibus	0.999995236562509	0.999997187324175	0.999998816307798
SLC22A3	6	160769300	160876014	TG	Testis	0.999994768427383	0.999996933676938	0.999998791466227
IFIT2	10	91061712	91069033	TG	B cell	0.99998653699828	0.999991714797369	0.999997770700452
IFIT3	10	91087651	91100728	TG	Monocyte	0.999986539247993	0.999991717057665	0.999997645257533
IFIT2	10	91061712	91069033	TG	Monocyte	0.99998653699828	0.999991714797369	0.999997642907769
CH25H	10	90965694	90967071	TG	Esophagus muscularis	0.999986522688877	0.999991700469625	0.999997562596821
LIPA	10	90973326	91174314	TG	Spleen	0.999986545234744	0.999991723127276	0.999997507402414
CH25H	10	90965694	90967071	TG	Esophagus mucosa	0.999986522688877	0.999991700469625	0.999997230960464
IFIT2	10	91061712	91069033	TG	Omnibus	0.99998653699828	0.999991714797369	0.999996737136908
CH25H	10	90965694	90967071	TG	Omnibus	0.999986522688877	0.999991700469625	0.999996723536172
RPL7A	9	136215069	136218281	TG	Aorta	0.999968337668794	0.999978886597862	0.999995349353567
RPL7A	9	136215069	136218281	TG	Pancreas	0.999968337668794	0.999978886597862	0.999994919633736
RPL7A	9	136215069	136218281	TG	Left ventricle	0.999968337668794	0.999978886597862	0.999994671956619
RALGDS	9	135973107	136039301	TG	Pancreas	0.999967802277092	0.999978368873427	0.999994492777394
RPL7A	9	136215069	136218281	TG	Subcutaneous adipose	0.999968337668794	0.999978886597862	0.999994377537191
RALGDS	9	135973107	136039301	TG	Left ventricle	0.999967802277092	0.999978368873427	0.999994244126853
RPL7A	9	136215069	136218281	TG	Gastroesophageal junction	0.999968337668794	0.999978886597862	0.999994225869957
RPL7A	9	136215069	136218281	TG	Skeletal muscle	0.999968337668794	0.999978886597862	0.9999939730501
RALGDS	9	135973107	136039301	TG	Subcutaneous adipose	0.999967802277092	0.999978368873427	0.999993940217917
RALGDS	9	135973107	136039301	TG	Gastroesophageal junction	0.999967802277092	0.999978368873427	0.999993788440434
RPL7A	9	136215069	136218281	TG	Tibial nerve	0.999968337668794	0.999978886597862	0.999993757306212
RPL7A	9	136215069	136218281	TG	Liver	0.999968337668794	0.999978886597862	0.999993684230594
SURF4	9	136228325	136242970	TG	Liver	0.999968341782633	0.99997889068672	0.999993683655476
SURF4	9	136228325	136242970	TG	Transverse colon	0.999968341782633	0.99997889068672	0.999993675589517
RPL7A	9	136215069	136218281	TG	Transverse colon	0.999968337668794	0.999978886597862	0.999993675154396
SURF4	9	136228325	136242970	TG	CD8 cell	0.999968341782633	0.99997889068672	0.999993593972298
RPL7A	9	136215069	136218281	TG	CD8 cell	0.999968337668794	0.999978886597862	0.999993592886049
RPL7A	9	136215069	136218281	TG	NK cell	0.999968337668794	0.999978886597862	0.999993536716763
RALGDS	9	135973107	136039301	TG	Skeletal muscle	0.999967802277092	0.999978368873427	0.999993533513196
SURF4	9	136228325	136242970	TG	Breast	0.999968341782633	0.99997889068672	0.999993489270584
RPL7A	9	136215069	136218281	TG	Breast	0.999968337668794	0.999978886597862	0.999993488492155
RPL7A	9	136215069	136218281	TG	Sigmoid colon	0.999968337668794	0.999978886597862	0.999993432354328
SURF4	9	136228325	136242970	TG	CD4 cell	0.999968341782633	0.99997889068672	0.999993417180482
RPL7A	9	136215069	136218281	TG	CD4 cell	0.999968337668794	0.999978886597862	0.999993416210296
RALGDS	9	135973107	136039301	TG	Tibial nerve	0.999967802277092	0.999978368873427	0.999993316757127
RPL7A	9	136215069	136218281	TG	Uterus	0.999968337668794	0.999978886597862	0.999993290981983
RPL7A	9	136215069	136218281	TG	Stomach	0.999968337668794	0.999978886597862	0.999993289199367
RALGDS	9	135973107	136039301	TG	Liver	0.999967802277092	0.999978368873427	0.999993248645598
RALGDS	9	135973107	136039301	TG	Transverse colon	0.999967802277092	0.999978368873427	0.999993228358246
RPL7A	9	136215069	136218281	TG	Ovary	0.999968337668794	0.999978886597862	0.999993207964831
RPL7A	9	136215069	136218281	TG	Monocyte	0.999968337668794	0.999978886597862	0.999993199749878
RALGDS	9	135973107	136039301	TG	CD8 cell	0.999967802277092	0.999978368873427	0.999993149424443
RPL7A	9	136215069	136218281	TG	Adrenal gland	0.999968337668794	0.999978886597862	0.999993113047221
RALGDS	9	135973107	136039301	TG	NK cell	0.999967802277092	0.999978368873427	0.999993105076243
RPL7A	9	136215069	136218281	TG	Atrial appendage	0.999968337668794	0.999978886597862	0.999993091755023
RALGDS	9	135973107	136039301	TG	Breast	0.999967802277092	0.999978368873427	0.99999304368725
RPL7A	9	136215069	136218281	TG	Esophagus muscularis	0.999968337668794	0.999978886597862	0.999993028893057
RALGDS	9	135973107	136039301	TG	Sigmoid colon	0.999967802277092	0.999978368873427	0.999992983984846
RALGDS	9	135973107	136039301	TG	CD4 cell	0.999967802277092	0.999978368873427	0.999992963265895
RPL7A	9	136215069	136218281	TG	Prostate	0.999968337668794	0.999978886597862	0.999992951512301
RPL7A	9	136215069	136218281	TG	Spleen	0.999968337668794	0.999978886597862	0.999992856188812
RALGDS	9	135973107	136039301	TG	Stomach	0.999967802277092	0.999978368873427	0.999992840987804
RALGDS	9	135973107	136039301	TG	Uterus	0.999967802277092	0.999978368873427	0.9999928370613
RPL7A	9	136215069	136218281	TG	Visceral omentum	0.999968337668794	0.999978886597862	0.999992833090665
RPL7A	9	136215069	136218281	TG	Cortex	0.999968337668794	0.999978886597862	0.999992790581429
RALGDS	9	135973107	136039301	TG	Monocyte	0.999967802277092	0.999978368873427	0.999992759881363
RALGDS	9	135973107	136039301	TG	Ovary	0.999967802277092	0.999978368873427	0.999992759144659
RPL7A	9	136215069	136218281	TG	Terminal ileum	0.999968337668794	0.999978886597862	0.999992753281475
SURF4	9	136228325	136242970	TG	Terminal ileum	0.999968341782633	0.99997889068672	0.999992752978732
GBGT1	9	136028340	136039332	TG	Monocyte	0.999967787130414	0.999978353559182	0.999992742708025
RALGDS	9	135973107	136039301	TG	Adrenal gland	0.999967802277092	0.999978368873427	0.99999266418178
RALGDS	9	135973107	136039301	TG	Esophagus muscularis	0.999967802277092	0.999978368873427	0.999992582526747
RPL7A	9	136215069	136218281	TG	B cell	0.999968337668794	0.999978886597862	0.999992545757287
RPL7A	9	136215069	136218281	TG	Caudate	0.999968337668794	0.999978886597862	0.999992540112533
RALGDS	9	135973107	136039301	TG	Prostate	0.999967802277092	0.999978368873427	0.999992505987364
RPL7A	9	136215069	136218281	TG	Sun-exposed skin	0.999968337668794	0.999978886597862	0.999992503621091
RPL7A	9	136215069	136218281	TG	Hippocampus	0.999968337668794	0.999978886597862	0.99999242070925
RALGDS	9	135973107	136039301	TG	Spleen	0.999967802277092	0.999978368873427	0.999992411713795
RALGDS	9	135973107	136039301	TG	Visceral omentum	0.999967802277092	0.999978368873427	0.999992385806356
RALGDS	9	135973107	136039301	TG	Cortex	0.999967802277092	0.999978368873427	0.999992341742809
RPL7A	9	136215069	136218281	TG	Putamen	0.999968337668794	0.999978886597862	0.999992315179817
RALGDS	9	135973107	136039301	TG	Terminal ileum	0.999967802277092	0.999978368873427	0.999992299397055
RPL7A	9	136215069	136218281	TG	Vagina	0.999968337668794	0.999978886597862	0.999992281386944
RPL7A	9	136215069	136218281	TG	Esophagus mucosa	0.999968337668794	0.999978886597862	0.999992242811466
RALGDS	9	135973107	136039301	TG	B cell	0.999967802277092	0.999978368873427	0.999992101355376
RALGDS	9	135973107	136039301	TG	Caudate	0.999967802277092	0.999978368873427	0.999992091514731
RPL7A	9	136215069	136218281	TG	Lung	0.999968337668794	0.999978886597862	0.999992063999411
RALGDS	9	135973107	136039301	TG	Sun-exposed skin	0.999967802277092	0.999978368873427	0.999992054263111
RALGDS	9	135973107	136039301	TG	Hippocampus	0.999967802277092	0.999978368873427	0.999991969536636
RALGDS	9	135973107	136039301	TG	Putamen	0.999967802277092	0.999978368873427	0.999991864786093
RALGDS	9	135973107	136039301	TG	Vagina	0.999967802277092	0.999978368873427	0.999991824510932
RALGDS	9	135973107	136039301	TG	Esophagus mucosa	0.999967802277092	0.999978368873427	0.999991793106385
RALGDS	9	135973107	136039301	TG	Lung	0.999967802277092	0.999978368873427	0.999991610216977
SURF4	9	136228325	136242970	TG	Thyroid	0.999968341782633	0.99997889068672	0.999991055910569
RPL7A	9	136215069	136218281	TG	Thyroid	0.999968337668794	0.999978886597862	0.999991055770206
RPL7A	9	136215069	136218281	TG	Testis	0.999968337668794	0.999978886597862	0.999990859168614
RALGDS	9	135973107	136039301	TG	Thyroid	0.999967802277092	0.999978368873427	0.999990598522624
GBGT1	9	136028340	136039332	TG	Thyroid	0.999967787130414	0.999978353559182	0.999990581612511
RPL7A	9	136215069	136218281	TG	Cerebellum	0.999968337668794	0.999978886597862	0.999989665536426
RALGDS	9	135973107	136039301	TG	Cerebellum	0.999967802277092	0.999978368873427	0.999989205857647
MED22	9	136205160	136214986	TG	Omnibus	0.999968337913808	0.999978886842279	0.999987573862391
RPL7A	9	136215069	136218281	TG	Omnibus	0.999968337668794	0.999978886597862	0.999987573615324
SURF1	9	136218610	136223552	TG	Omnibus	0.999968336809193	0.99997888575516	0.999987572713942
OBP2B	9	136080664	136084630	TG	Omnibus	0.999968178564264	0.999978733392864	0.999987442475621
GBGT1	9	136028340	136039332	TG	Omnibus	0.999967787130414	0.999978353559182	0.999987082025614
TAF1A	1	222731244	222763275	TG	NK cell	0.999864020131726	0.999921769900748	0.999980327418643
TAF1A	1	222731244	222763275	TG	CD8 cell	0.999864020131726	0.999921769900748	0.999979176975074
TAF1A	1	222731244	222763275	TG	B cell	0.999864020131726	0.999921769900748	0.999978817644031
FAM177B	1	222910549	222924147	TG	B cell	0.999864007751998	0.99992175700075	0.999978802203476
TAF1A	1	222731244	222763275	TG	CD4 cell	0.999864020131726	0.999921769900748	0.99997837183381
MIA3	1	222791428	222841354	TG	Uterus	0.999864037557235	0.999921787485746	0.999977701089496
MIA3	1	222791428	222841354	TG	Stomach	0.999864037557235	0.999921787485746	0.999977377018254
MIA3	1	222791428	222841354	TG	Prostate	0.999864037557235	0.999921787485746	0.999976606516463
MIA3	1	222791428	222841354	TG	Visceral omentum	0.999864037557235	0.999921787485746	0.999976021189647
AIDA	1	222841355	222886552	TG	Visceral omentum	0.999864021582569	0.99992177112115	0.999976002179997
BROX	1	222885895	222908538	TG	Terminal ileum	0.999864012593307	0.999921761912189	0.999975844238642
BROX	1	222885895	222908538	TG	Esophagus mucosa	0.999864012593307	0.999921761912189	0.999974129832018
BROX	1	222885895	222908538	TG	Lung	0.999864012593307	0.999921761912189	0.999973603180096
MIA3	1	222791428	222841354	TG	Thyroid	0.999864037557235	0.999921787485746	0.999970712166513
BROX	1	222885895	222908538	TG	Testis	0.999864012593307	0.999921761912189	0.99996994583736
BROX	1	222885895	222908538	TG	Omnibus	0.999864012593307	0.999921761912189	0.999969942337172
FAM177B	1	222910549	222924147	TG	Omnibus	0.999864007751998	0.99992175700075	0.999969936958056
SORT1	1	109852192	109940573	TG	Aorta	0.999770630532945	0.99984114956451	0.999966532665437
SARS	1	109756540	109780791	TG	Aorta	0.99977062368144	0.999841143106195	0.999966526236682
KIAA1324	1	109656301	109749401	TG	Pancreas	0.9997706219142	0.999841141399403	0.999962998034604
SARS	1	109756540	109780791	TG	Subcutaneous adipose	0.99977062368144	0.999841143106195	0.999959719218893
SARS	1	109756540	109780791	TG	Gastroesophageal junction	0.99977062368144	0.999841143106195	0.999958368583612
SORT1	1	109852192	109940573	TG	Skeletal muscle	0.999770630532945	0.99984114956451	0.999956084058194
SARS	1	109756540	109780791	TG	Skeletal muscle	0.99977062368144	0.999841143106195	0.999956077882869
SARS	1	109756540	109780791	TG	Transverse colon	0.99977062368144	0.999841143106195	0.999954167677841
KIAA1324	1	109656301	109749401	TG	Transverse colon	0.9997706219142	0.999841141399403	0.999954165975929
SORT1	1	109852192	109940573	TG	Tibial nerve	0.999770630532945	0.99984114956451	0.999954136638749
PSRC1	1	109822178	109825808	TG	Tibial nerve	0.999770629607319	0.999841148880996	0.999954136412105
SARS	1	109756540	109780791	TG	Tibial nerve	0.99977062368144	0.999841143106195	0.999954130562158
PSRC1	1	109822178	109825808	TG	Liver	0.999770629607319	0.999841148880996	0.999952567011083
SARS	1	109756540	109780791	TG	Liver	0.99977062368144	0.999841143106195	0.999952561267734
SARS	1	109756540	109780791	TG	Sigmoid colon	0.99977062368144	0.999841143106195	0.999952106026898
SARS	1	109756540	109780791	TG	Breast	0.99977062368144	0.999841143106195	0.999951140858474
KIAA1324	1	109656301	109749401	TG	Breast	0.9997706219142	0.999841141399403	0.999951139285674
SORT1	1	109852192	109940573	TG	Stomach	0.999770630532945	0.99984114956451	0.999950637412357
SARS	1	109756540	109780791	TG	Stomach	0.99977062368144	0.999841143106195	0.999950631327024
KIAA1324	1	109656301	109749401	TG	Stomach	0.9997706219142	0.999841141399403	0.999950629706091
SARS	1	109756540	109780791	TG	Monocyte	0.99977062368144	0.999841143106195	0.999950343585659
SARS	1	109756540	109780791	TG	Uterus	0.99977062368144	0.999841143106195	0.999950283778075
SARS	1	109756540	109780791	TG	Ovary	0.99977062368144	0.999841143106195	0.999949648231207
SORT1	1	109852192	109940573	TG	Atrial appendage	0.999770630532945	0.99984114956451	0.999949010124627
SARS	1	109756540	109780791	TG	Atrial appendage	0.99977062368144	0.999841143106195	0.999949004032621
SARS	1	109756540	109780791	TG	Adrenal gland	0.99977062368144	0.999841143106195	0.999948978391018
SORT1	1	109852192	109940573	TG	Esophagus muscularis	0.999770630532945	0.99984114956451	0.999948329305546
SARS	1	109756540	109780791	TG	Esophagus muscularis	0.99977062368144	0.999841143106195	0.999948323225504
SORT1	1	109852192	109940573	TG	Spleen	0.999770630532945	0.99984114956451	0.999948032124985
SARS	1	109756540	109780791	TG	Spleen	0.99977062368144	0.999841143106195	0.999948025879538
KIAA1324	1	109656301	109749401	TG	Spleen	0.9997706219142	0.999841141399403	0.999948024201158
CELSR2	1	109792641	109818372	TG	Cerebellum	0.999770623962763	0.999841143292796	0.999947218074374
SARS	1	109756540	109780791	TG	Cerebellum	0.99977062368144	0.999841143106195	0.999947218021932
SORT1	1	109852192	109940573	TG	Prostate	0.999770630532945	0.99984114956451	0.999947193025832
CELSR2	1	109792641	109818372	TG	Prostate	0.999770623962763	0.999841143292796	0.999947186782497
SARS	1	109756540	109780791	TG	Prostate	0.99977062368144	0.999841143106195	0.999947186709171
KIAA1324	1	109656301	109749401	TG	Prostate	0.9997706219142	0.999841141399403	0.999947185010246
SORT1	1	109852192	109940573	TG	Terminal ileum	0.999770630532945	0.99984114956451	0.999947157585521
KIAA1324	1	109656301	109749401	TG	Terminal ileum	0.9997706219142	0.999841141399403	0.999947149422569
SORT1	1	109852192	109940573	TG	Visceral omentum	0.999770630532945	0.99984114956451	0.999946698562076
SARS	1	109756540	109780791	TG	Visceral omentum	0.99977062368144	0.999841143106195	0.99994669240471
SORT1	1	109852192	109940573	TG	Cortex	0.999770630532945	0.99984114956451	0.999946592208838
PSRC1	1	109822178	109825808	TG	Cortex	0.999770629607319	0.999841148880996	0.999946592126334
CELSR2	1	109792641	109818372	TG	Cortex	0.999770623962763	0.999841143292796	0.999946586415474
SARS	1	109756540	109780791	TG	Cortex	0.99977062368144	0.999841143106195	0.999946586376317
SORT1	1	109852192	109940573	TG	Sun-exposed skin	0.999770630532945	0.99984114956451	0.999943994789733
CELSR2	1	109792641	109818372	TG	Sun-exposed skin	0.999770623962763	0.999841143292796	0.999943988760101
SARS	1	109756540	109780791	TG	Sun-exposed skin	0.99977062368144	0.999841143106195	0.99994398873418
SORT1	1	109852192	109940573	TG	Caudate	0.999770630532945	0.99984114956451	0.999943697808704
PSRC1	1	109822178	109825808	TG	Caudate	0.999770629607319	0.999841148880996	0.999943697359173
CELSR2	1	109792641	109818372	TG	Caudate	0.999770623962763	0.999841143292796	0.999943691634101
SARS	1	109756540	109780791	TG	Caudate	0.99977062368144	0.999841143106195	0.999943691502063
SORT1	1	109852192	109940573	TG	Hippocampus	0.999770630532945	0.99984114956451	0.999943690386233
PSRC1	1	109822178	109825808	TG	Hippocampus	0.999770629607319	0.999841148880996	0.999943690138986
CELSR2	1	109792641	109818372	TG	Hippocampus	0.999770623962763	0.999841143292796	0.999943684394672
SARS	1	109756540	109780791	TG	Hippocampus	0.99977062368144	0.999841143106195	0.999943684335614
SORT1	1	109852192	109940573	TG	Vagina	0.999770630532945	0.99984114956451	0.999943267535561
SARS	1	109756540	109780791	TG	Vagina	0.99977062368144	0.999841143106195	0.999943261693386
SORT1	1	109852192	109940573	TG	Putamen	0.999770630532945	0.99984114956451	0.999942941304945
PSRC1	1	109822178	109825808	TG	Putamen	0.999770629607319	0.999841148880996	0.999942940737323
CELSR2	1	109792641	109818372	TG	Putamen	0.999770623962763	0.999841143292796	0.999942935019247
SARS	1	109756540	109780791	TG	Putamen	0.99977062368144	0.999841143106195	0.999942934951011
SORT1	1	109852192	109940573	TG	Lung	0.999770630532945	0.99984114956451	0.999941655832772
SARS	1	109756540	109780791	TG	Lung	0.99977062368144	0.999841143106195	0.999941649935526
KIAA1324	1	109656301	109749401	TG	Lung	0.9997706219142	0.999841141399403	0.999941648298425
SORT1	1	109852192	109940573	TG	Esophagus mucosa	0.999770630532945	0.99984114956451	0.999940600375623
SARS	1	109756540	109780791	TG	Esophagus mucosa	0.99977062368144	0.999841143106195	0.999940594709928
CELSR2	1	109792641	109818372	TG	Esophagus mucosa	0.999770623962763	0.999841143292796	0.99994059468408
SARS	1	109756540	109780791	TG	CD4 cell	0.99977062368144	0.999841143106195	0.999937973589046
SORT1	1	109852192	109940573	TG	Thyroid	0.999770630532945	0.99984114956451	0.999932625908392
CELSR2	1	109792641	109818372	TG	Thyroid	0.999770623962763	0.999841143292796	0.999932619972517
SARS	1	109756540	109780791	TG	Thyroid	0.99977062368144	0.999841143106195	0.999932619870175
KIAA1324	1	109656301	109749401	TG	Thyroid	0.9997706219142	0.999841141399403	0.99993261829655
SORT1	1	109852192	109940573	TG	Testis	0.999770630532945	0.99984114956451	0.999930658326988
SARS	1	109756540	109780791	TG	Testis	0.99977062368144	0.999841143106195	0.999930653521417
CELSR2	1	109792641	109818372	TG	Testis	0.999770623962763	0.999841143292796	0.999930653307963
KIAA1324	1	109656301	109749401	TG	Testis	0.9997706219142	0.999841141399403	0.999930652215098
SORT1	1	109852192	109940573	TG	Omnibus	0.999770630532945	0.99984114956451	0.999924778846673
PSRC1	1	109822178	109825808	TG	Omnibus	0.999770629607319	0.999841148880996	0.999924778328865
MYBPHL	1	109834987	109849663	TG	Omnibus	0.999770626201803	0.999841145471715	0.999924774812483
CELSR2	1	109792641	109818372	TG	Omnibus	0.999770623962763	0.999841143292796	0.999924772647254
KIAA1324	1	109656301	109749401	TG	Omnibus	0.9997706219142	0.999841141399403	0.999924771207081
SH2B3	12	111843752	111889427	TG	Aorta	0.99865660238742	0.999140464265545	0.999827774922209
FAM109A	12	111798455	111806925	TG	Pancreas	0.998656582006706	0.999140441912087	0.999812370184409
SH2B3	12	111843752	111889427	TG	Left ventricle	0.99865660238742	0.999140464265545	0.999802069963529
FAM109A	12	111798455	111806925	TG	Left ventricle	0.998656582006706	0.999140441912087	0.999802043066427
CUX2	12	111471828	111788358	TF	Skeletal muscle	0.998656918677083	0.999140779469669	0.999773087898207
SH2B3	12	111843752	111889427	TG	Transverse colon	0.99865660238742	0.999140464265545	0.9997641169609
CUX2	12	111471828	111788358	TF	CD4 cell	0.998656918677083	0.999140779469669	0.999751388869522
SH2B3	12	111843752	111889427	TG	CD4 cell	0.99865660238742	0.999140464265545	0.99975104514668
SH2B3	12	111843752	111889427	TG	Monocyte	0.99865660238742	0.999140464265545	0.999750186226666
FAM109A	12	111798455	111806925	TG	Monocyte	0.998656582006706	0.999140441912087	0.999750162582629
FAM109A	12	111798455	111806925	TG	Stomach	0.998656582006706	0.999140441912087	0.999748805422995
SH2B3	12	111843752	111889427	TG	Adrenal gland	0.99865660238742	0.999140464265545	0.999742062470001
CUX2	12	111471828	111788358	TF	Liver	0.998656918677083	0.999140779469669	0.999741556207391
SH2B3	12	111843752	111889427	TG	Liver	0.99865660238742	0.999140464265545	0.999741227215491
SH2B3	12	111843752	111889427	TG	Spleen	0.99865660238742	0.999140464265545	0.999732234304765
CUX2	12	111471828	111788358	TF	Prostate	0.998656918677083	0.999140779469669	0.999724283756683
CUX2	12	111471828	111788358	TF	Cortex	0.998656918677083	0.999140779469669	0.999713236259198
SH2B3	12	111843752	111889427	TG	Cortex	0.99865660238742	0.999140464265545	0.999712903455792
SH2B3	12	111843752	111889427	TG	Lung	0.99865660238742	0.999140464265545	0.999702253151388
CUX2	12	111471828	111788358	TF	Thyroid	0.998656918677083	0.999140779469669	0.999652825316466
FAM109A	12	111798455	111806925	TG	Thyroid	0.998656582006706	0.999140441912087	0.999652469490358
CUX2	12	111471828	111788358	TG	Omnibus	0.998656918677083	0.999140779469669	0.999650924424468
SH2B3	12	111843752	111889427	TG	Testis	0.99865660238742	0.999140464265545	0.999646738116915
MRPS6	21	35445524	35515334	TG	Adrenal gland	0.99781181618071	0.998655232880389	0.999477265959656
MRPS6	21	35445524	35515334	TG	Uterus	0.99781181618071	0.998655232880389	0.999464026809664
MRPS6	21	35445524	35515334	TG	Prostate	0.99781181618071	0.998655232880389	0.999420258484232
MRPS6	21	35445524	35515334	TG	Thyroid	0.99781181618071	0.998655232880389	0.999364441465602
MRPS6	21	35445524	35515334	TG	Testis	0.99781181618071	0.998655232880389	0.999235515749676
MRPS6	21	35445524	35515334	TG	CD4 cell	0.99781181618071	0.998655232880389	0.999120648448506
ATP2B1	12	89981828	90103077	TG	Pancreas	0.979201903065051	0.98889852181409	0.997853386859674
GALNT4	12	89913185	89920039	TG	Pancreas	0.979185960861947	0.988882519280185	0.997838244507303
ATP2B1	12	89981828	90103077	TG	Subcutaneous adipose	0.979201903065051	0.98889852181409	0.997812741095045
ATP2B1	12	89981828	90103077	TG	Left ventricle	0.979201903065051	0.98889852181409	0.997754680300811
GALNT4	12	89913185	89920039	TG	NK cell	0.979185960861947	0.988882519280185	0.997683477221967
ATP2B1	12	89981828	90103077	TG	Skeletal muscle	0.979201903065051	0.98889852181409	0.997566370436355
ATP2B1	12	89981828	90103077	TG	Tibial nerve	0.979201903065051	0.98889852181409	0.997558741903478
ATP2B1	12	89981828	90103077	TG	CD8 cell	0.979201903065051	0.98889852181409	0.997529246913145
GALNT4	12	89913185	89920039	TG	CD8 cell	0.979185960861947	0.988882519280185	0.997516736830742
ATP2B1	12	89981828	90103077	TG	B cell	0.979201903065051	0.98889852181409	0.99751300541091
GALNT4	12	89913185	89920039	TG	B cell	0.979185960861947	0.988882519280185	0.997500488809795
ATP2B1	12	89981828	90103077	TG	Transverse colon	0.979201903065051	0.98889852181409	0.997440178327368
ATP2B1	12	89981828	90103077	TG	CD4 cell	0.979201903065051	0.98889852181409	0.99744004822446
POC1B	12	89813495	89919801	TG	Transverse colon	0.979188755521215	0.988885332206227	0.997430317441429
GALNT4	12	89913185	89920039	TG	Transverse colon	0.979185960861947	0.988882519280185	0.997427569353837
GALNT4	12	89913185	89920039	TG	CD4 cell	0.979185960861947	0.988882519280185	0.99742752338753
ATP2B1	12	89981828	90103077	TG	Monocyte	0.979201903065051	0.98889852181409	0.997407946978734
GALNT4	12	89913185	89920039	TG	Monocyte	0.979185960861947	0.988882519280185	0.997395263837717
ATP2B1	12	89981828	90103077	TG	Sigmoid colon	0.979201903065051	0.98889852181409	0.997377941883249
ATP2B1	12	89981828	90103077	TG	Uterus	0.979201903065051	0.98889852181409	0.9973696726614
ATP2B1	12	89981828	90103077	TG	Ovary	0.979201903065051	0.98889852181409	0.997361176867986
GALNT4	12	89913185	89920039	TG	Uterus	0.979185960861947	0.988882519280185	0.997357136248942
GALNT4	12	89913185	89920039	TG	Ovary	0.979185960861947	0.988882519280185	0.997348475864117
GALNT4	12	89913185	89920039	TG	Liver	0.979185960861947	0.988882519280185	0.997331913329515
ATP2B1	12	89981828	90103077	TG	Stomach	0.979201903065051	0.98889852181409	0.997329131733709
GALNT4	12	89913185	89920039	TG	Stomach	0.979185960861947	0.988882519280185	0.997316423009705
COL4A1	13	110801318	110959496	TG	Aorta	0.875466461523342	0.945772000067297	0.997311663104611
ATP2B1	12	89981828	90103077	TG	Adrenal gland	0.979201903065051	0.98889852181409	0.997275518569034
ATP2B1	12	89981828	90103077	TG	Esophagus muscularis	0.979201903065051	0.98889852181409	0.99725010603411
ATP2B1	12	89981828	90103077	TG	Prostate	0.979201903065051	0.98889852181409	0.9972271941883
ATP2B1	12	89981828	90103077	TG	Spleen	0.979201903065051	0.98889852181409	0.997188593498799
ATP2B1	12	89981828	90103077	TG	Visceral omentum	0.979201903065051	0.98889852181409	0.997186905828928
GALNT4	12	89913185	89920039	TG	Spleen	0.979185960861947	0.988882519280185	0.997175454059388
GALNT4	12	89913185	89920039	TG	Visceral omentum	0.979185960861947	0.988882519280185	0.997174124861901
ATP2B1	12	89981828	90103077	TG	Breast	0.979201903065051	0.98889852181409	0.997145994371894
COL4A2	13	110958159	111165374	TG	Aorta	0.874051975132719	0.944770799627336	0.9971399101572
ATP2B1	12	89981828	90103077	TG	Cortex	0.979201903065051	0.98889852181409	0.997133391387234
ATP2B1	12	89981828	90103077	TG	Terminal ileum	0.979201903065051	0.98889852181409	0.997115938762051
ATP2B1	12	89981828	90103077	TG	Cerebellum	0.979201903065051	0.98889852181409	0.99711090682784
POC1B	12	89813495	89919801	TG	Terminal ileum	0.979188755521215	0.988885332206227	0.997105867803857
GALNT4	12	89913185	89920039	TG	Terminal ileum	0.979185960861947	0.988882519280185	0.99710308453635
ATP2B1	12	89981828	90103077	TG	Sun-exposed skin	0.979201903065051	0.98889852181409	0.997053471147411
ATP2B1	12	89981828	90103077	TG	Caudate	0.979201903065051	0.98889852181409	0.99705337634098
ATP2B1	12	89981828	90103077	TG	Hippocampus	0.979201903065051	0.98889852181409	0.997011465071464
ATP2B1	12	89981828	90103077	TG	Vagina	0.979201903065051	0.98889852181409	0.997007053795842
ATP2B1	12	89981828	90103077	TG	Esophagus mucosa	0.979201903065051	0.98889852181409	0.996990737087088
POC1B	12	89813495	89919801	TG	Esophagus mucosa	0.979188755521215	0.988885332206227	0.996980572185839
GALNT4	12	89913185	89920039	TG	Esophagus mucosa	0.979185960861947	0.988882519280185	0.996977845155792
ATP2B1	12	89981828	90103077	TG	Putamen	0.979201903065051	0.98889852181409	0.996933447065571
ATP2B1	12	89981828	90103077	TG	Lung	0.979201903065051	0.98889852181409	0.996871087714942
GALNT4	12	89913185	89920039	TG	Lung	0.979185960861947	0.988882519280185	0.996858060644927
COL4A1	13	110801318	110959496	TG	Pancreas	0.875466461523342	0.945772000067297	0.99675744975582
COL4A2	13	110958159	111165374	TG	Pancreas	0.874051975132719	0.944770799627336	0.99656381749981
ATP2B1	12	89981828	90103077	TG	Thyroid	0.979201903065051	0.98889852181409	0.996516939146907
COL4A1	13	110801318	110959496	TG	Left ventricle	0.875466461523342	0.945772000067297	0.996510181192466
GALNT4	12	89913185	89920039	TG	Thyroid	0.979185960861947	0.988882519280185	0.996503774736479
ATP2B1	12	89981828	90103077	TG	Testis	0.979201903065051	0.98889852181409	0.996451318296028
COL4A2	13	110958159	111165374	TG	Left ventricle	0.874051975132719	0.944770799627336	0.996306703344307
POC1B	12	89813495	89919801	TG	Omnibus	0.979188755521215	0.988885332206227	0.996106120441303
GALNT4	12	89913185	89920039	TG	Omnibus	0.979185960861947	0.988882519280185	0.996103130975928
COL4A1	13	110801318	110959496	TG	Subcutaneous adipose	0.875466461523342	0.945772000067297	0.996030163253397
COL4A1	13	110801318	110959496	TG	Gastroesophageal junction	0.875466461523342	0.945772000067297	0.995811932506505
COL4A2	13	110958159	111165374	TG	Subcutaneous adipose	0.874051975132719	0.944770799627336	0.995804615646161
COL4A2	13	110958159	111165374	TG	Gastroesophageal junction	0.874051975132719	0.944770799627336	0.995578591435958
COL4A1	13	110801318	110959496	TG	Skeletal muscle	0.875466461523342	0.945772000067297	0.995412355053667
COL4A1	13	110801318	110959496	TG	Tibial nerve	0.875466461523342	0.945772000067297	0.995221087674968
COL4A2	13	110958159	111165374	TG	Skeletal muscle	0.874051975132719	0.944770799627336	0.995162691727868
COL4A1	13	110801318	110959496	TG	Liver	0.875466461523342	0.945772000067297	0.995151360564373
COL4A1	13	110801318	110959496	TG	Transverse colon	0.875466461523342	0.945772000067297	0.995001107246533
COL4A2	13	110958159	111165374	TG	Tibial nerve	0.874051975132719	0.944770799627336	0.994963487280252
COL4A2	13	110958159	111165374	TG	Liver	0.874051975132719	0.944770799627336	0.994894663773774
COL4A1	13	110801318	110959496	TG	Breast	0.875466461523342	0.945772000067297	0.994772390364521
COL4A2	13	110958159	111165374	TG	Transverse colon	0.874051975132719	0.944770799627336	0.994731301141202
COL4A1	13	110801318	110959496	TG	Sigmoid colon	0.875466461523342	0.945772000067297	0.994654088049931
COL4A1	13	110801318	110959496	TG	Uterus	0.875466461523342	0.945772000067297	0.994603285934275
COL4A1	13	110801318	110959496	TG	Stomach	0.875466461523342	0.945772000067297	0.994521342398561
COL4A1	13	110801318	110959496	TG	Ovary	0.875466461523342	0.945772000067297	0.994502541610219
COL4A2	13	110958159	111165374	TG	Breast	0.874051975132719	0.944770799627336	0.99449857713926
COL4A2	13	110958159	111165374	TG	Sigmoid colon	0.874051975132719	0.944770799627336	0.994373610805502
COL4A2	13	110958159	111165374	TG	Uterus	0.874051975132719	0.944770799627336	0.994320254659142
COL4A2	13	110958159	111165374	TG	Stomach	0.874051975132719	0.944770799627336	0.994234536802508
COL4A1	13	110801318	110959496	TG	Atrial appendage	0.875466461523342	0.945772000067297	0.994232809361165
COL4A1	13	110801318	110959496	TG	Adrenal gland	0.875466461523342	0.945772000067297	0.994220549262678
COL4A2	13	110958159	111165374	TG	Ovary	0.874051975132719	0.944770799627336	0.994217940616379
COL4A1	13	110801318	110959496	TG	Esophagus muscularis	0.875466461523342	0.945772000067297	0.994193530212302
COL4A1	13	110801318	110959496	TG	Prostate	0.875466461523342	0.945772000067297	0.994151593947349
COL4A1	13	110801318	110959496	TG	Spleen	0.875466461523342	0.945772000067297	0.994094069910856
COL4A2	13	110958159	111165374	TG	Atrial appendage	0.874051975132719	0.944770799627336	0.993939993132607
COL4A2	13	110958159	111165374	TG	Adrenal gland	0.874051975132719	0.944770799627336	0.993925015196252
COL4A2	13	110958159	111165374	TG	Esophagus muscularis	0.874051975132719	0.944770799627336	0.993898077222297
COL4A1	13	110801318	110959496	TG	Visceral omentum	0.875466461523342	0.945772000067297	0.993871497487967
COL4A2	13	110958159	111165374	TG	Prostate	0.874051975132719	0.944770799627336	0.993853972415952
COL4A2	13	110958159	111165374	TG	Spleen	0.874051975132719	0.944770799627336	0.993796404133624
COL4A1	13	110801318	110959496	TG	Cortex	0.875466461523342	0.945772000067297	0.993630685951941
COL4A1	13	110801318	110959496	TG	Terminal ileum	0.875466461523342	0.945772000067297	0.993599003684991
COL4A2	13	110958159	111165374	TG	Visceral omentum	0.874051975132719	0.944770799627336	0.993567245772342
COL4A2	13	110958159	111165374	TG	Cortex	0.874051975132719	0.944770799627336	0.993320538689874
COL4A2	13	110958159	111165374	TG	Terminal ileum	0.874051975132719	0.944770799627336	0.993287145431833
COL4A1	13	110801318	110959496	TG	Sun-exposed skin	0.875466461523342	0.945772000067297	0.993206210713467
COL4A1	13	110801318	110959496	TG	Hippocampus	0.875466461523342	0.945772000067297	0.992985592513475
COL4A2	13	110958159	111165374	TG	Sun-exposed skin	0.874051975132719	0.944770799627336	0.992886128290091
COL4A1	13	110801318	110959496	TG	Vagina	0.875466461523342	0.945772000067297	0.992885019024338
COL4A1	13	110801318	110959496	TG	Esophagus mucosa	0.875466461523342	0.945772000067297	0.99282527584279
COL4A2	13	110958159	111165374	TG	Hippocampus	0.874051975132719	0.944770799627336	0.992662198203287
COL4A2	13	110958159	111165374	TG	Vagina	0.874051975132719	0.944770799627336	0.992554677558675
COL4A2	13	110958159	111165374	TG	Esophagus mucosa	0.874051975132719	0.944770799627336	0.992495404243923
COL4A1	13	110801318	110959496	TG	Lung	0.875466461523342	0.945772000067297	0.992405043384772
COL4A2	13	110958159	111165374	TG	Lung	0.874051975132719	0.944770799627336	0.992066723657709
COL4A1	13	110801318	110959496	TG	Thyroid	0.875466461523342	0.945772000067297	0.990428043701699
COL4A1	13	110801318	110959496	TG	Testis	0.875466461523342	0.945772000067297	0.990162717603577
COL4A2	13	110958159	111165374	TG	Thyroid	0.874051975132719	0.944770799627336	0.990041878862393
COL4A1	13	110801318	110959496	TG	Omnibus	0.875466461523342	0.945772000067297	0.990029672631602
COL4A2	13	110958159	111165374	TG	Testis	0.874051975132719	0.944770799627336	0.989769872196131
COL4A2	13	110958159	111165374	TG	Omnibus	0.874051975132719	0.944770799627336	0.989635571592114
SMARCA4	19	11071598	11176071	TG	Aorta	0.847453710442707	0.885737880460482	0.98740732060785
LDLR	19	11200038	11244492	TG	Aorta	0.846518540170025	0.885012807562643	0.98728067984653
KANK2	19	11274943	11308467	TG	Aorta	0.845848038236961	0.884548127006146	0.987235516507454
SPECC1L	22	24666786	24813708	TG	Gastroesophageal junction	0.93837961821994	0.958118088940768	0.986963345029394
MORF4L1	15	79102829	79190475	TG	Aorta	0.89035275174273	0.929124622321662	0.985799403773019
ADAMTS7	15	79051545	79103773	TG	Aorta	0.890345049804018	0.929117510060689	0.985792663019579
SPECC1L	22	24666786	24813708	TG	Transverse colon	0.93837961821994	0.958118088940768	0.985358594235138
SPECC1L	22	24666786	24813708	TG	Breast	0.93837961821994	0.958118088940768	0.985351673610927
KCNK5	6	39156749	39197226	TG	Liver	0.910784442234523	0.946868699258802	0.985232130918482
SMARCA4	19	11071598	11176071	TG	Pancreas	0.847453710442707	0.885737880460482	0.985007624208963
LDLR	19	11200038	11244492	TG	Pancreas	0.846518540170025	0.885012807562643	0.984864461192744
SPC24	19	11242196	11266484	TG	Pancreas	0.84644213628073	0.884951372574496	0.984850582727826
KANK2	19	11274943	11308467	TG	Pancreas	0.845848038236961	0.884548127006146	0.984812038371113
GGT5	22	24615622	24641110	TG	Uterus	0.938348968435182	0.958086069835262	0.984733801392636
KCNK5	6	39156749	39197226	TG	Transverse colon	0.910784442234523	0.946868699258802	0.984655612241508
MORF4L1	15	79102829	79190475	TG	Pancreas	0.89035275174273	0.929124622321662	0.984500702142595
SPECC1L	22	24666786	24813708	TG	Esophagus muscularis	0.93837961821994	0.958118088940768	0.984262278081035
KCNK5	6	39156749	39197226	TG	Monocyte	0.910784442234523	0.946868699258802	0.984260734861562
KCNK5	6	39156749	39197226	TG	Breast	0.910784442234523	0.946868699258802	0.984235670650679
SPECC1L	22	24666786	24813708	TG	Prostate	0.93837961821994	0.958118088940768	0.984154059116065
KCNK5	6	39156749	39197226	TG	Stomach	0.910784442234523	0.946868699258802	0.983918841450248
SMARCA4	19	11071598	11176071	TG	Left ventricle	0.847453710442707	0.885737880460482	0.983879497343417
MORF4L1	15	79102829	79190475	TG	Left ventricle	0.89035275174273	0.929124622321662	0.983756440607774
ADAMTS7	15	79051545	79103773	TG	Left ventricle	0.890345049804018	0.929117510060689	0.983749626815749
LDLR	19	11200038	11244492	TG	Left ventricle	0.846518540170025	0.885012807562643	0.983727908619254
SPC24	19	11242196	11266484	TG	Left ventricle	0.84644213628073	0.884951372574496	0.983713287885657
KANK2	19	11274943	11308467	TG	Left ventricle	0.845848038236961	0.884548127006146	0.983671784662058
SUSD2	22	24577227	24585078	TG	Terminal ileum	0.938370895881146	0.958108655682011	0.983526370345774
KCNK5	6	39156749	39197226	TG	Spleen	0.910784442234523	0.946868699258802	0.983131280421603
KCNK5	6	39156749	39197226	TG	Visceral omentum	0.910784442234523	0.946868699258802	0.982909597215251
KCNK5	6	39156749	39197226	TG	Terminal ileum	0.910784442234523	0.946868699258802	0.982878023119145
MORF4L1	15	79102829	79190475	TG	Subcutaneous adipose	0.89035275174273	0.929124622321662	0.982830817753458
SMARCA4	19	11071598	11176071	TG	Subcutaneous adipose	0.847453710442707	0.885737880460482	0.982809794687143
GGT5	22	24615622	24641110	TG	Vagina	0.938348968435182	0.958086069835262	0.982722001409077
SPECC1L	22	24666786	24813708	TG	Esophagus mucosa	0.93837961821994	0.958118088940768	0.982714852275903
LDLR	19	11200038	11244492	TG	Subcutaneous adipose	0.846518540170025	0.885012807562643	0.982648194309313
KANK2	19	11274943	11308467	TG	Subcutaneous adipose	0.845848038236961	0.884548127006146	0.982588244981814
SUSD2	22	24577227	24585078	TG	Lung	0.938370895881146	0.958108655682011	0.9823225376108
KCNK5	6	39156749	39197226	TG	Sun-exposed skin	0.910784442234523	0.946868699258802	0.98222607725272
KCNK5	6	39156749	39197226	TG	Vagina	0.910784442234523	0.946868699258802	0.982188717421608
MORF4L1	15	79102829	79190475	TG	Gastroesophageal junction	0.89035275174273	0.929124622321662	0.98214493031297
KCNK5	6	39156749	39197226	TG	Esophagus mucosa	0.910784442234523	0.946868699258802	0.981925343066933
MORF4L1	15	79102829	79190475	TG	NK cell	0.89035275174273	0.929124622321662	0.981684261097935
SMARCA4	19	11071598	11176071	TG	Gastroesophageal junction	0.847453710442707	0.885737880460482	0.981648603738847
LDLR	19	11200038	11244492	TG	Gastroesophageal junction	0.846518540170025	0.885012807562643	0.981480104278166
KANK2	19	11274943	11308467	TG	Gastroesophageal junction	0.845848038236961	0.884548127006146	0.981416321759301
KCNK5	6	39156749	39197226	TG	Lung	0.910784442234523	0.946868699258802	0.981407227438008
MORF4L1	15	79102829	79190475	TG	Skeletal muscle	0.89035275174273	0.929124622321662	0.981262752420681
SMARCA4	19	11071598	11176071	TG	NK cell	0.847453710442707	0.885737880460482	0.9810799091694
SMARCA4	19	11071598	11176071	TG	Skeletal muscle	0.847453710442707	0.885737880460482	0.980679668048538
MORF4L1	15	79102829	79190475	TG	Tibial nerve	0.89035275174273	0.929124622321662	0.980611617814795
ADAMTS7	15	79051545	79103773	TG	Tibial nerve	0.890345049804018	0.929117510060689	0.980604727983394
MORF4L1	15	79102829	79190475	TG	Liver	0.89035275174273	0.929124622321662	0.980515808497129
KANK2	19	11274943	11308467	TG	Skeletal muscle	0.845848038236961	0.884548127006146	0.980435510243808
SPECC1L	22	24666786	24813708	TG	Thyroid	0.93837961821994	0.958118088940768	0.980416286565023
SUSD2	22	24577227	24585078	TG	Thyroid	0.938370895881146	0.958108655682011	0.980402668136052
GGT5	22	24615622	24641110	TG	Thyroid	0.938348968435182	0.958086069835262	0.980377502475255
MORF4L1	15	79102829	79190475	TG	CD8 cell	0.89035275174273	0.929124622321662	0.980334523099843
MORF4L1	15	79102829	79190475	TG	Transverse colon	0.89035275174273	0.929124622321662	0.980323321363384
GGT5	22	24615622	24641110	TG	Omnibus	0.938348968435182	0.958086069835262	0.980124180637959
MORF4L1	15	79102829	79190475	TG	B cell	0.89035275174273	0.929124622321662	0.980063219431609
GUCY1A3	4	156587863	156653501	TG	Aorta	0.826405269674843	0.895843435082045	0.979807281350896
MORF4L1	15	79102829	79190475	TG	Breast	0.89035275174273	0.929124622321662	0.979566489960246
MORF4L1	15	79102829	79190475	TG	CD4 cell	0.89035275174273	0.929124622321662	0.979509475484194
SMARCA4	19	11071598	11176071	TG	Transverse colon	0.847453710442707	0.885737880460482	0.979448162123714
KCNK5	6	39156749	39197226	TG	Thyroid	0.910784442234523	0.946868699258802	0.979423794789091
MORF4L1	15	79102829	79190475	TG	Uterus	0.89035275174273	0.929124622321662	0.979313469150743
LDLR	19	11200038	11244492	TG	Transverse colon	0.846518540170025	0.885012807562643	0.979260294999658
SPC24	19	11242196	11266484	TG	Transverse colon	0.84644213628073	0.884951372574496	0.979242293675054
MORF4L1	15	79102829	79190475	TG	Sigmoid colon	0.89035275174273	0.929124622321662	0.979241420453624
KANK2	19	11274943	11308467	TG	Transverse colon	0.845848038236961	0.884548127006146	0.979188628569287
SMARCA4	19	11071598	11176071	TG	CD8 cell	0.847453710442707	0.885737880460482	0.979083413207927
GUCY1B3	4	156680144	156728743	TG	Aorta	0.825542485824736	0.894936556966417	0.978977827002248
MORF4L1	15	79102829	79190475	TG	Stomach	0.89035275174273	0.929124622321662	0.97889979993569
ADAMTS7	15	79051545	79103773	TG	Stomach	0.890345049804018	0.929117510060689	0.978893029701842
MORF4L1	15	79102829	79190475	TG	Monocyte	0.89035275174273	0.929124622321662	0.978882970616931
MORF4L1	15	79102829	79190475	TG	Ovary	0.89035275174273	0.929124622321662	0.97887628737496
KCNK5	6	39156749	39197226	TG	Omnibus	0.910784442234523	0.946868699258802	0.978854126612646
SMARCA4	19	11071598	11176071	TG	Tibial nerve	0.847453710442707	0.885737880460482	0.978720051301679
MORF4L1	15	79102829	79190475	TG	Adrenal gland	0.89035275174273	0.929124622321662	0.978645831881001
LDLR	19	11200038	11244492	TG	Tibial nerve	0.846518540170025	0.885012807562643	0.978530312793072
SPC24	19	11242196	11266484	TG	Tibial nerve	0.84644213628073	0.884951372574496	0.978512185115315
KANK2	19	11274943	11308467	TG	Tibial nerve	0.845848038236961	0.884548127006146	0.978457237059529
MORF4L1	15	79102829	79190475	TG	Atrial appendage	0.89035275174273	0.929124622321662	0.978334267312147
ADAMTS7	15	79051545	79103773	TG	Atrial appendage	0.890345049804018	0.929117510060689	0.978327440178872
MORF4L1	15	79102829	79190475	TG	Esophagus muscularis	0.89035275174273	0.929124622321662	0.978124344291041
SMARCA4	19	11071598	11176071	TG	Liver	0.847453710442707	0.885737880460482	0.977854722154485
MORF4L1	15	79102829	79190475	TG	Prostate	0.89035275174273	0.929124622321662	0.977824644487781
SMARCA4	19	11071598	11176071	TG	B cell	0.847453710442707	0.885737880460482	0.977767626894711
MORF4L1	15	79102829	79190475	TG	Spleen	0.89035275174273	0.929124622321662	0.977706928289573
ADAMTS7	15	79051545	79103773	TG	Spleen	0.890345049804018	0.929117510060689	0.977700125184685
MORF4L1	15	79102829	79190475	TG	Terminal ileum	0.89035275174273	0.929124622321662	0.977681826873791
LDLR	19	11200038	11244492	TG	Liver	0.846518540170025	0.885012807562643	0.97765971500098
SPC24	19	11242196	11266484	TG	Liver	0.84644213628073	0.884951372574496	0.977641277232193
SMARCA4	19	11071598	11176071	TG	Sigmoid colon	0.847453710442707	0.885737880460482	0.977556328937181
SMARCA4	19	11071598	11176071	TG	CD4 cell	0.847453710442707	0.885737880460482	0.977476099138489
LDLR	19	11200038	11244492	TG	Sigmoid colon	0.846518540170025	0.885012807562643	0.977356722854548
MORF4L1	15	79102829	79190475	TG	Visceral omentum	0.89035275174273	0.929124622321662	0.977355928812533
MORF4L1	15	79102829	79190475	TG	Cerebellum	0.89035275174273	0.929124622321662	0.977343319489868
KANK2	19	11274943	11308467	TG	Sigmoid colon	0.845848038236961	0.884548127006146	0.97727992191784
SMARCA4	19	11071598	11176071	TG	Breast	0.847453710442707	0.885737880460482	0.977254801245415
MORF4L1	15	79102829	79190475	TG	Cortex	0.89035275174273	0.929124622321662	0.977250580607531
GUCY1B3	4	156680144	156728743	TG	Pancreas	0.825542485824736	0.894936556966417	0.977078010460049
LDLR	19	11200038	11244492	TG	Breast	0.846518540170025	0.885012807562643	0.977053076923928
KANK2	19	11274943	11308467	TG	Breast	0.845848038236961	0.884548127006146	0.97697529057218
MORF4L1	15	79102829	79190475	TG	Sun-exposed skin	0.89035275174273	0.929124622321662	0.976456877616615
SMARCA4	19	11071598	11176071	TG	Monocyte	0.847453710442707	0.885737880460482	0.976412073387693
SMARCA4	19	11071598	11176071	TG	Stomach	0.847453710442707	0.885737880460482	0.97635256554216
MORF4L1	15	79102829	79190475	TG	Caudate	0.89035275174273	0.929124622321662	0.976255772090797
LDLR	19	11200038	11244492	TG	Monocyte	0.846518540170025	0.885012807562643	0.976201417429771
LDLR	19	11200038	11244492	TG	Stomach	0.846518540170025	0.885012807562643	0.976143230483206
SPC24	19	11242196	11266484	TG	Stomach	0.84644213628073	0.884951372574496	0.976123454995814
KANK2	19	11274943	11308467	TG	Stomach	0.845848038236961	0.884548127006146	0.976062045323812
SMARCA4	19	11071598	11176071	TG	Uterus	0.847453710442707	0.885737880460482	0.976038564428459
GUCY1B3	4	156680144	156728743	TG	Left ventricle	0.825542485824736	0.894936556966417	0.976035418336541
MORF4L1	15	79102829	79190475	TG	Hippocampus	0.89035275174273	0.929124622321662	0.975975604559483
LDLR	19	11200038	11244492	TG	Uterus	0.846518540170025	0.885012807562643	0.97582986766627
MORF4L1	15	79102829	79190475	TG	Vagina	0.89035275174273	0.929124622321662	0.975820923035035
KANK2	19	11274943	11308467	TG	Uterus	0.845848038236961	0.884548127006146	0.975748380581609
MORF4L1	15	79102829	79190475	TG	Putamen	0.89035275174273	0.929124622321662	0.975448794045091
MORF4L1	15	79102829	79190475	TG	Lung	0.89035275174273	0.929124622321662	0.975426496107805
MORF4L1	15	79102829	79190475	TG	Esophagus mucosa	0.89035275174273	0.929124622321662	0.975369424097997
SMARCA4	19	11071598	11176071	TG	Ovary	0.847453710442707	0.885737880460482	0.975246943150531
LDLR	19	11200038	11244492	TG	Adrenal gland	0.846518540170025	0.885012807562643	0.975189556720724
KANK2	19	11274943	11308467	TG	Adrenal gland	0.845848038236961	0.884548127006146	0.975104775718991
SMARCA4	19	11071598	11176071	TG	Atrial appendage	0.847453710442707	0.885737880460482	0.975045415096983
LDLR	19	11200038	11244492	TG	Ovary	0.846518540170025	0.885012807562643	0.975031196361904
KANK2	19	11274943	11308467	TG	Ovary	0.845848038236961	0.884548127006146	0.974947069862066
LDLR	19	11200038	11244492	TG	Atrial appendage	0.846518540170025	0.885012807562643	0.974828771452555
KANK2	19	11274943	11308467	TG	Atrial appendage	0.845848038236961	0.884548127006146	0.974743467167954
SMARCA4	19	11071598	11176071	TG	Esophagus muscularis	0.847453710442707	0.885737880460482	0.974317442627873
GUCY1A3	4	156587863	156653501	TG	Gastroesophageal junction	0.826405269674843	0.895843435082045	0.974165632209469
LDLR	19	11200038	11244492	TG	Esophagus muscularis	0.846518540170025	0.885012807562643	0.974096239662594
KANK2	19	11274943	11308467	TG	Esophagus muscularis	0.845848038236961	0.884548127006146	0.974008643709374
SMARCA4	19	11071598	11176071	TG	Spleen	0.847453710442707	0.885737880460482	0.973953458279906
UBE2H	7	129470572	129592789	TG	Aorta	0.880417787265244	0.92286994240137	0.973917660554937
LDLR	19	11200038	11244492	TG	Spleen	0.846518540170025	0.885012807562643	0.973730448801089
SMARCA4	19	11071598	11176071	TG	Terminal ileum	0.847453710442707	0.885737880460482	0.973678446347859
KANK2	19	11274943	11308467	TG	Spleen	0.845848038236961	0.884548127006146	0.973641670223153
LDLR	19	11200038	11244492	TG	Terminal ileum	0.846518540170025	0.885012807562643	0.973449097072513
GUCY1B3	4	156680144	156728743	TG	Gastroesophageal junction	0.825542485824736	0.894936556966417	0.973429159580809
KANK2	19	11274943	11308467	TG	Terminal ileum	0.845848038236961	0.884548127006146	0.97335692610276
SMARCA4	19	11071598	11176071	TG	Prostate	0.847453710442707	0.885737880460482	0.973241575873464
KANK2	19	11274943	11308467	TG	Prostate	0.845848038236961	0.884548127006146	0.972922409020198
SMARCA4	19	11071598	11176071	TG	Cortex	0.847453710442707	0.885737880460482	0.972853555626015
SMARCA4	19	11071598	11176071	TG	Visceral omentum	0.847453710442707	0.885737880460482	0.972790391414869
SMARCA4	19	11071598	11176071	TG	Cerebellum	0.847453710442707	0.885737880460482	0.972723084227146
LDLR	19	11200038	11244492	TG	Cortex	0.846518540170025	0.885012807562643	0.972624022876236
LDLR	19	11200038	11244492	TG	Visceral omentum	0.846518540170025	0.885012807562643	0.97256030297196
KANK2	19	11274943	11308467	TG	Cortex	0.845848038236961	0.884548127006146	0.972531374588654
LDLR	19	11200038	11244492	TG	Cerebellum	0.846518540170025	0.885012807562643	0.972490666754481
KANK2	19	11274943	11308467	TG	Visceral omentum	0.845848038236961	0.884548127006146	0.972467246274752
MORF4L1	15	79102829	79190475	TG	Thyroid	0.89035275174273	0.929124622321662	0.971640512907584
GUCY1B3	4	156680144	156728743	TG	Liver	0.825542485824736	0.894936556966417	0.97146760895515
MORF4L1	15	79102829	79190475	TG	Omnibus	0.89035275174273	0.929124622321662	0.971313413946356
ADAMTS7	15	79051545	79103773	TG	Omnibus	0.890345049804018	0.929117510060689	0.971306716211733
MORF4L1	15	79102829	79190475	TG	Testis	0.89035275174273	0.929124622321662	0.971278336086926
SMARCA4	19	11071598	11176071	TG	Sun-exposed skin	0.847453710442707	0.885737880460482	0.970656701855037
GUCY1A3	4	156587863	156653501	TG	Breast	0.826405269674843	0.895843435082045	0.970514945712218
LDLR	19	11200038	11244492	TG	Sun-exposed skin	0.846518540170025	0.885012807562643	0.970412854599802
SMARCA4	19	11071598	11176071	TG	Caudate	0.847453710442707	0.885737880460482	0.970363926243165
KANK2	19	11274943	11308467	TG	Sun-exposed skin	0.845848038236961	0.884548127006146	0.970311660292916
GUCY1A3	4	156587863	156653501	TG	Sigmoid colon	0.826405269674843	0.895843435082045	0.97026878886437
GUCY1A3	4	156587863	156653501	TG	Uterus	0.826405269674843	0.895843435082045	0.97003142052897
SMARCA4	19	11071598	11176071	TG	Hippocampus	0.847453710442707	0.885737880460482	0.969865775749893
GUCY1B3	4	156680144	156728743	TG	Sigmoid colon	0.825542485824736	0.894936556966417	0.969498647352294
SMARCA4	19	11071598	11176071	TG	Putamen	0.847453710442707	0.885737880460482	0.96940198021311
GUCY1B3	4	156680144	156728743	TG	Ovary	0.825542485824736	0.894936556966417	0.969299707597536
GUCY1B3	4	156680144	156728743	TG	Uterus	0.825542485824736	0.894936556966417	0.969265307493517
GUCY1A3	4	156587863	156653501	TG	Atrial appendage	0.826405269674843	0.895843435082045	0.969085097715275
GUCY1B3	4	156680144	156728743	TG	Stomach	0.825542485824736	0.894936556966417	0.969023313413384
GUCY1A3	4	156587863	156653501	TG	Esophagus muscularis	0.826405269674843	0.895843435082045	0.968835798416251
SMARCA4	19	11071598	11176071	TG	Vagina	0.847453710442707	0.885737880460482	0.968741303475322
GUCY1A3	4	156587863	156653501	TG	Prostate	0.826405269674843	0.895843435082045	0.968542912176132
LDLR	19	11200038	11244492	TG	Vagina	0.846518540170025	0.885012807562643	0.968483590149548
KANK2	19	11274943	11308467	TG	Vagina	0.845848038236961	0.884548127006146	0.968374717523058
SMARCA4	19	11071598	11176071	TG	Esophagus mucosa	0.847453710442707	0.885737880460482	0.968291682193406
LDLR	19	11200038	11244492	TG	Esophagus mucosa	0.846518540170025	0.885012807562643	0.968032953454205
SPC24	19	11242196	11266484	TG	Esophagus mucosa	0.84644213628073	0.884951372574496	0.968008756364717
GUCY1B3	4	156680144	156728743	TG	Esophagus muscularis	0.825542485824736	0.894936556966417	0.967977038083044
SMARCA4	19	11071598	11176071	TG	Lung	0.847453710442707	0.885737880460482	0.967952021160546
KANK2	19	11274943	11308467	TG	Esophagus mucosa	0.845848038236961	0.884548127006146	0.967923502308637
GUCY1B3	4	156680144	156728743	TG	Prostate	0.825542485824736	0.894936556966417	0.96777369061428
LDLR	19	11200038	11244492	TG	Lung	0.846518540170025	0.885012807562643	0.967690650795073
KANK2	19	11274943	11308467	TG	Lung	0.845848038236961	0.884548127006146	0.967579410198306
KLHDC10	7	129710350	129775560	TG	Pancreas	0.880346714733478	0.922797929781576	0.967358268307246
GUCY1B3	4	156680144	156728743	TG	Cortex	0.825542485824736	0.894936556966417	0.966384532899539
GUCY1A3	4	156587863	156653501	TG	Vagina	0.826405269674843	0.895843435082045	0.966045388349155
GUCY1B3	4	156680144	156728743	TG	Caudate	0.825542485824736	0.894936556966417	0.965647485136796
GUCY1B3	4	156680144	156728743	TG	Vagina	0.825542485824736	0.894936556966417	0.965249806332884
GUCY1B3	4	156680144	156728743	TG	Hippocampus	0.825542485824736	0.894936556966417	0.96506517989544
GUCY1A3	4	156587863	156653501	TG	Lung	0.826405269674843	0.895843435082045	0.964979488600165
GUCY1B3	4	156680144	156728743	TG	Putamen	0.825542485824736	0.894936556966417	0.964856911829496
WBP1L	10	104503727	104576021	TG	Aorta	0.80199771239451	0.854963205452681	0.964269403328903
KLHDC10	7	129710350	129775560	TG	Spleen	0.880346714733478	0.922797929781576	0.963156593241885
C2orf68	2	85833777	85839189	TG	Aorta	0.792442784347594	0.852801479174362	0.961400809587849
TMEM150A	2	85825671	85830319	TG	Aorta	0.792441854634424	0.852800381558675	0.961399343114991
RNF181	2	85822848	85824736	TG	Aorta	0.792439944321395	0.852798340944268	0.961396970212951
MAT2A	2	85766288	85772403	TG	Aorta	0.792434927695297	0.852793409822535	0.961391245396346
UBE2H	7	129470572	129592789	TG	Vagina	0.880417787265244	0.92286994240137	0.96132644322386
C2orf68	2	85833777	85839189	TG	Pancreas	0.792442784347594	0.852801479174362	0.961005200935987
TMEM150A	2	85825671	85830319	TG	Pancreas	0.792441854634424	0.852800381558675	0.961003755870596
RNF181	2	85822848	85824736	TG	Pancreas	0.792439944321395	0.852798340944268	0.961001374236361
MAT2A	2	85766288	85772403	TG	Pancreas	0.792434927695297	0.852793409822535	0.960996176002786
SH2D6	2	85645844	85664152	TG	Pancreas	0.792388170939472	0.852769931737483	0.960994258545614
VAMP8	2	85788685	85809154	TG	Pancreas	0.792433374229065	0.852791435087425	0.960993780221999
GUCY1A3	4	156587863	156653501	TG	Thyroid	0.826405269674843	0.895843435082045	0.960941756368191
UBE2H	7	129470572	129592789	TG	Omnibus	0.880417787265244	0.92286994240137	0.960794325914336
KLHDC10	7	129710350	129775560	TG	Omnibus	0.880346714733478	0.922797929781576	0.960738297836182
C2orf68	2	85833777	85839189	TG	Left ventricle	0.792442784347594	0.852801479174362	0.960520741055858
RNF181	2	85822848	85824736	TG	Left ventricle	0.792439944321395	0.852798340944268	0.960516837847093
GUCY1B3	4	156680144	156728743	TG	Thyroid	0.825542485824736	0.894936556966417	0.960069851865687
UBE2H	7	129470572	129592789	TG	Sun-exposed skin	0.880417787265244	0.92286994240137	0.959488716177649
SMARCA4	19	11071598	11176071	TG	Thyroid	0.847453710442707	0.885737880460482	0.959129395718535
LDLR	19	11200038	11244492	TG	Thyroid	0.846518540170025	0.885012807562643	0.958817725509178
SMARCA4	19	11071598	11176071	TG	Omnibus	0.847453710442707	0.885737880460482	0.958696814288536
KANK2	19	11274943	11308467	TG	Thyroid	0.845848038236961	0.884548127006146	0.958673506424807
LDLR	19	11200038	11244492	TG	Omnibus	0.846518540170025	0.885012807562643	0.958379968183706
SPC24	19	11242196	11266484	TG	Omnibus	0.84644213628073	0.884951372574496	0.95835085580121
KANK2	19	11274943	11308467	TG	Omnibus	0.845848038236961	0.884548127006146	0.958234223248962
SMARCA4	19	11071598	11176071	TG	Testis	0.847453710442707	0.885737880460482	0.957605620700244
C2orf68	2	85833777	85839189	TG	NK cell	0.792442784347594	0.852801479174362	0.957485066014957
MAT2A	2	85766288	85772403	TG	NK cell	0.792434927695297	0.852793409822535	0.957475734249465
LDLR	19	11200038	11244492	TG	Testis	0.846518540170025	0.885012807562643	0.957281424079814
KANK2	19	11274943	11308467	TG	Testis	0.845848038236961	0.884548127006146	0.957131989033885
C2orf68	2	85833777	85839189	TG	Subcutaneous adipose	0.792442784347594	0.852801479174362	0.95693283053374
RNF181	2	85822848	85824736	TG	Subcutaneous adipose	0.792439944321395	0.852798340944268	0.956928982407218
MAT2A	2	85766288	85772403	TG	Subcutaneous adipose	0.792434927695297	0.852793409822535	0.956923750586638
CAPG	2	85621871	85645555	TG	Subcutaneous adipose	0.792383258113493	0.852769297585204	0.95692350103125
VAMP8	2	85788685	85809154	TG	Subcutaneous adipose	0.792433374229065	0.852791435087425	0.956921417078697
WBP1L	10	104503727	104576021	TG	Subcutaneous adipose	0.80199771239451	0.854963205452681	0.9563570506334
TCF21	6	134210276	134216691	TF	Pancreas	0.70302373034435	0.818588076558677	0.954859466959063
KLHDC10	7	129710350	129775560	TG	Cortex	0.880346714733478	0.922797929781576	0.95349071002919
WBP1L	10	104503727	104576021	TG	Gastroesophageal junction	0.80199771239451	0.854963205452681	0.95320149404492
C2orf68	2	85833777	85839189	TG	Transverse colon	0.792442784347594	0.852801479174362	0.953019548567336
RNF181	2	85822848	85824736	TG	Transverse colon	0.792439944321395	0.852798340944268	0.953015686896069
MAT2A	2	85766288	85772403	TG	Transverse colon	0.792434927695297	0.852793409822535	0.953010575011872
VAMP8	2	85788685	85809154	TG	Transverse colon	0.792433374229065	0.852791435087425	0.953008094088155
C2orf68	2	85833777	85839189	TG	B cell	0.792442784347594	0.852801479174362	0.952815785347314
MAT2A	2	85766288	85772403	TG	B cell	0.792434927695297	0.852793409822535	0.952806501565346
VAMP8	2	85788685	85809154	TG	B cell	0.792433374229065	0.852791435087425	0.952804252913123
UBE2H	7	129470572	129592789	TG	Thyroid	0.880417787265244	0.92286994240137	0.952731608176724
KLHDC10	7	129710350	129775560	TG	Thyroid	0.880346714733478	0.922797929781576	0.952665994295926
C2orf68	2	85833777	85839189	TG	Monocyte	0.792442784347594	0.852801479174362	0.952038347145935
RNF181	2	85822848	85824736	TG	Monocyte	0.792439944321395	0.852798340944268	0.952034667173904
CAPG	2	85621871	85645555	TG	Monocyte	0.792383258113493	0.852769297585204	0.95202846430319
VAMP8	2	85788685	85809154	TG	Monocyte	0.792433374229065	0.852791435087425	0.952026921942822
TCF21	6	134210276	134216691	TF	Uterus	0.70302373034435	0.818588076558677	0.9519791585514
C2orf68	2	85833777	85839189	TG	Tibial nerve	0.792442784347594	0.852801479174362	0.951803477885553
MAT2A	2	85766288	85772403	TG	Tibial nerve	0.792434927695297	0.852793409822535	0.951794141499157
C2orf68	2	85833777	85839189	TG	Liver	0.792442784347594	0.852801479174362	0.951527185448334
TMEM150A	2	85825671	85830319	TG	Liver	0.792441854634424	0.852800381558675	0.951525742304068
RNF181	2	85822848	85824736	TG	Liver	0.792439944321395	0.852798340944268	0.951523324418865
MAT2A	2	85766288	85772403	TG	Liver	0.792434927695297	0.852793409822535	0.951517962052814
VAMP8	2	85788685	85809154	TG	Liver	0.792433374229065	0.852791435087425	0.951515721638048
KLHDC10	7	129710350	129775560	TG	Caudate	0.880346714733478	0.922797929781576	0.951220898176362
C2orf68	2	85833777	85839189	TG	Uterus	0.792442784347594	0.852801479174362	0.950065100783693
RNF181	2	85822848	85824736	TG	Uterus	0.792439944321395	0.852798340944268	0.950061316791761
MAT2A	2	85766288	85772403	TG	Uterus	0.792434927695297	0.852793409822535	0.950056012655738
WBP1L	10	104503727	104576021	TG	Tibial nerve	0.80199771239451	0.854963205452681	0.949972026584578
AS3MT	10	104629273	104661656	TG	Tibial nerve	0.801970811143269	0.854937271321728	0.949946479579189
C2orf68	2	85833777	85839189	TG	Gastroesophageal junction	0.792442784347594	0.852801479174362	0.949746948630678
RNF181	2	85822848	85824736	TG	Gastroesophageal junction	0.792439944321395	0.852798340944268	0.949743114943284
MAT2A	2	85766288	85772403	TG	Gastroesophageal junction	0.792434927695297	0.852793409822535	0.949737581329017
C2orf68	2	85833777	85839189	TG	Adrenal gland	0.792442784347594	0.852801479174362	0.949399931846943
RNF181	2	85822848	85824736	TG	Adrenal gland	0.792439944321395	0.852798340944268	0.949396102609991
TCF21	6	134210276	134216691	TF	Transverse colon	0.70302373034435	0.818588076558677	0.949315260813082
C2orf68	2	85833777	85839189	TG	Stomach	0.792442784347594	0.852801479174362	0.949278422515318
MAT2A	2	85766288	85772403	TG	Stomach	0.792434927695297	0.852793409822535	0.949269258693117
VAMP8	2	85788685	85809154	TG	Stomach	0.792433374229065	0.852791435087425	0.949267043468953
C2orf68	2	85833777	85839189	TG	Breast	0.792442784347594	0.852801479174362	0.949182658770399
RNF181	2	85822848	85824736	TG	Breast	0.792439944321395	0.852798340944268	0.949178899286792
MAT2A	2	85766288	85772403	TG	Breast	0.792434927695297	0.852793409822535	0.949173383154557
VAMP8	2	85788685	85809154	TG	Breast	0.792433374229065	0.852791435087425	0.949171408340823
CAPG	2	85621871	85645555	TG	Breast	0.792383258113493	0.852769297585204	0.949171330095843
WBP1L	10	104503727	104576021	TG	Uterus	0.80199771239451	0.854963205452681	0.949052712952145
C2orf68	2	85833777	85839189	TG	Terminal ileum	0.792442784347594	0.852801479174362	0.94886165780771
RNF181	2	85822848	85824736	TG	Terminal ileum	0.792439944321395	0.852798340944268	0.948857828861733
VAMP8	2	85788685	85809154	TG	Terminal ileum	0.792433374229065	0.852791435087425	0.948850307289001
TCF21	6	134210276	134216691	TF	Skeletal muscle	0.70302373034435	0.818588076558677	0.948689241665159
WBP1L	10	104503727	104576021	TG	Breast	0.80199771239451	0.854963205452681	0.948678997712483
USP10	16	84733584	84813528	TG	Aorta	0.691209685481335	0.77928148046128	0.94867881172292
AS3MT	10	104629273	104661656	TG	Breast	0.801970811143269	0.854937271321728	0.94865291923012
COTL1	16	84599200	84651683	TG	Aorta	0.691108321393236	0.779193300123231	0.948595414543107
C2orf68	2	85833777	85839189	TG	Spleen	0.792442784347594	0.852801479174362	0.947881490589134
RNF181	2	85822848	85824736	TG	Spleen	0.792439944321395	0.852798340944268	0.947877653178763
C2orf68	2	85833777	85839189	TG	Ovary	0.792442784347594	0.852801479174362	0.947872632685652
MAT2A	2	85766288	85772403	TG	Spleen	0.792434927695297	0.852793409822535	0.947872615812688
VAMP8	2	85788685	85809154	TG	Spleen	0.792433374229065	0.852791435087425	0.94787003539293
RNF181	2	85822848	85824736	TG	Ovary	0.792439944321395	0.852798340944268	0.947868771135315
MAT2A	2	85766288	85772403	TG	Ovary	0.792434927695297	0.852793409822535	0.947863422601216
C2orf68	2	85833777	85839189	TG	Prostate	0.792442784347594	0.852801479174362	0.947063091550226
RNF181	2	85822848	85824736	TG	Prostate	0.792439944321395	0.852798340944268	0.947059344238165
MAT2A	2	85766288	85772403	TG	Prostate	0.792434927695297	0.852793409822535	0.947054348925228
CAPG	2	85621871	85645555	TG	Prostate	0.792383258113493	0.852769297585204	0.947053053591519
VAMP8	2	85788685	85809154	TG	Prostate	0.792433374229065	0.852791435087425	0.947051997019847
WBP1L	10	104503727	104576021	TG	Terminal ileum	0.80199771239451	0.854963205452681	0.947018638164693
USP39	2	85829979	85876403	TG	Skeletal muscle	0.792460969837775	0.852820935429506	0.946985595417335
C2orf68	2	85833777	85839189	TG	Skeletal muscle	0.792442784347594	0.852801479174362	0.946963140955369
TMEM150A	2	85825671	85830319	TG	Skeletal muscle	0.792441854634424	0.852800381558675	0.946961670185705
RNF181	2	85822848	85824736	TG	Skeletal muscle	0.792439944321395	0.852798340944268	0.946959299945343
TCF21	6	134210276	134216691	TF	Prostate	0.70302373034435	0.818588076558677	0.946440776077169
TCF21	6	134210276	134216691	TF	Liver	0.70302373034435	0.818588076558677	0.94640216976877
TCF21	6	134210276	134216691	TF	Left ventricle	0.70302373034435	0.818588076558677	0.946141496173389
AS3MT	10	104629273	104661656	TG	Cortex	0.801970811143269	0.854937271321728	0.946012337983076
WBP1L	10	104503727	104576021	TG	Stomach	0.80199771239451	0.854963205452681	0.945970074200641
SFXN2	10	104474295	104503249	TG	Stomach	0.801993314223478	0.854957384252489	0.945961553872983
C2orf68	2	85833777	85839189	TG	Sigmoid colon	0.792442784347594	0.852801479174362	0.945921712563009
RNF181	2	85822848	85824736	TG	Sigmoid colon	0.792439944321395	0.852798340944268	0.945918030126607
MAT2A	2	85766288	85772403	TG	Sigmoid colon	0.792434927695297	0.852793409822535	0.945913059115868
WBP1L	10	104503727	104576021	TG	Sigmoid colon	0.80199771239451	0.854963205452681	0.945827272243202
C2orf68	2	85833777	85839189	TG	Atrial appendage	0.792442784347594	0.852801479174362	0.945762375626655
RNF181	2	85822848	85824736	TG	Atrial appendage	0.792439944321395	0.852798340944268	0.945758550868721
MAT2A	2	85766288	85772403	TG	Atrial appendage	0.792434927695297	0.852793409822535	0.945753174894353
TCF21	6	134210276	134216691	TF	Terminal ileum	0.70302373034435	0.818588076558677	0.945696841621808
C2orf68	2	85833777	85839189	TG	Sun-exposed skin	0.792442784347594	0.852801479174362	0.945656223869611
RNF181	2	85822848	85824736	TG	Sun-exposed skin	0.792439944321395	0.852798340944268	0.945652437303483
MAT2A	2	85766288	85772403	TG	Sun-exposed skin	0.792434927695297	0.852793409822535	0.945647198400227
CAPG	2	85621871	85645555	TG	Sun-exposed skin	0.792383258113493	0.852769297585204	0.945645738189934
VAMP8	2	85788685	85809154	TG	Sun-exposed skin	0.792433374229065	0.852791435087425	0.945644888445214
WBP1L	10	104503727	104576021	TG	Ovary	0.80199771239451	0.854963205452681	0.945432424964608
SFXN2	10	104474295	104503249	TG	Ovary	0.801993314223478	0.854957384252489	0.945423842561932
C2orf68	2	85833777	85839189	TG	CD4 cell	0.792442784347594	0.852801479174362	0.945348799231618
MAT2A	2	85766288	85772403	TG	CD4 cell	0.792434927695297	0.852793409822535	0.945339899950103
VAMP8	2	85788685	85809154	TG	CD4 cell	0.792433374229065	0.852791435087425	0.945337622595188
WBP1L	10	104503727	104576021	TG	Prostate	0.80199771239451	0.854963205452681	0.945235307724894
WBP1L	10	104503727	104576021	TG	Esophagus muscularis	0.80199771239451	0.854963205452681	0.945186249829868
KLHDC10	7	129710350	129775560	TG	Cerebellum	0.880346714733478	0.922797929781576	0.944917865139956
C2orf68	2	85833777	85839189	TG	Visceral omentum	0.792442784347594	0.852801479174362	0.944743915108832
RNF181	2	85822848	85824736	TG	Visceral omentum	0.792439944321395	0.852798340944268	0.944740086837613
MAT2A	2	85766288	85772403	TG	Visceral omentum	0.792434927695297	0.852793409822535	0.94473492004717
CAPG	2	85621871	85645555	TG	Visceral omentum	0.792383258113493	0.852769297585204	0.94473337430705
VAMP5	2	85811531	85820535	TG	Visceral omentum	0.792433282667217	0.852791329847576	0.944732299689691
TCF21	6	134210276	134216691	TF	Visceral omentum	0.70302373034435	0.818588076558677	0.944377899648119
C2orf68	2	85833777	85839189	TG	CD8 cell	0.792442784347594	0.852801479174362	0.944277660094076
MAT2A	2	85766288	85772403	TG	CD8 cell	0.792434927695297	0.852793409822535	0.94426808133333
VAMP8	2	85788685	85809154	TG	CD8 cell	0.792433374229065	0.852791435087425	0.944266106182095
USP10	16	84733584	84813528	TG	Pancreas	0.691209685481335	0.77928148046128	0.943750908691957
UBE2H	7	129470572	129592789	TG	Testis	0.880417787265244	0.92286994240137	0.943219088422173
WBP1L	10	104503727	104576021	TG	Sun-exposed skin	0.80199771239451	0.854963205452681	0.94315400912303
KLHDC10	7	129710350	129775560	TG	Testis	0.880346714733478	0.922797929781576	0.943148793407997
WBP1L	10	104503727	104576021	TG	Atrial appendage	0.80199771239451	0.854963205452681	0.942847978418048
WBP1L	10	104503727	104576021	TG	Spleen	0.80199771239451	0.854963205452681	0.941949503874344
C2orf68	2	85833777	85839189	TG	Esophagus muscularis	0.792442784347594	0.852801479174362	0.941911998325792
RNF181	2	85822848	85824736	TG	Esophagus muscularis	0.792439944321395	0.852798340944268	0.941908282559721
MAT2A	2	85766288	85772403	TG	Esophagus muscularis	0.792434927695297	0.852793409822535	0.941903073123785
WBP1L	10	104503727	104576021	TG	Adrenal gland	0.80199771239451	0.854963205452681	0.941780337847442
CYP17A1	10	104590288	104597290	TG	Adrenal gland	0.80197502333508	0.854941157083168	0.94175823197086
AS3MT	10	104629273	104661656	TG	Adrenal gland	0.801970811143269	0.854937271321728	0.941754574306836
C2orf68	2	85833777	85839189	TG	Cortex	0.792442784347594	0.852801479174362	0.941679100731222
RNF181	2	85822848	85824736	TG	Cortex	0.792439944321395	0.852798340944268	0.941675261293456
MAT2A	2	85766288	85772403	TG	Cortex	0.792434927695297	0.852793409822535	0.94167005475894
C2orf68	2	85833777	85839189	TG	Vagina	0.792442784347594	0.852801479174362	0.941630379221328
RNF181	2	85822848	85824736	TG	Vagina	0.792439944321395	0.852798340944268	0.941626698936955
WBP1L	10	104503727	104576021	TG	Visceral omentum	0.80199771239451	0.854963205452681	0.941626241014711
MAT2A	2	85766288	85772403	TG	Vagina	0.792434927695297	0.852793409822535	0.941621644147347
VAMP8	2	85788685	85809154	TG	Vagina	0.792433374229065	0.852791435087425	0.941619356610153
CAPG	2	85621871	85645555	TG	Vagina	0.792383258113493	0.852769297585204	0.94161891025109
WBP1L	10	104503727	104576021	TG	Vagina	0.80199771239451	0.854963205452681	0.941453974325406
USP10	16	84733584	84813528	TG	Left ventricle	0.691209685481335	0.77928148046128	0.941311245126215
TCF21	6	134210276	134216691	TF	Vagina	0.70302373034435	0.818588076558677	0.940356012705351
TCF21	6	134210276	134216691	TF	Adrenal gland	0.70302373034435	0.818588076558677	0.940310529787118
C2orf68	2	85833777	85839189	TG	Esophagus mucosa	0.792442784347594	0.852801479174362	0.939699922864016
RNF181	2	85822848	85824736	TG	Esophagus mucosa	0.792439944321395	0.852798340944268	0.93969606452816
MAT2A	2	85766288	85772403	TG	Esophagus mucosa	0.792434927695297	0.852793409822535	0.939690683791261
CAPG	2	85621871	85645555	TG	Esophagus mucosa	0.792383258113493	0.852769297585204	0.939688811868258
VAMP8	2	85788685	85809154	TG	Esophagus mucosa	0.792433374229065	0.852791435087425	0.939688333211573
WBP1L	10	104503727	104576021	TG	Esophagus mucosa	0.80199771239451	0.854963205452681	0.939455698873757
WBP1L	10	104503727	104576021	TG	Lung	0.80199771239451	0.854963205452681	0.939188741795629
TCF21	6	134210276	134216691	TF	Esophagus mucosa	0.70302373034435	0.818588076558677	0.938270672290553
USP10	16	84733584	84813528	TG	Subcutaneous adipose	0.691209685481335	0.77928148046128	0.938028684311374
COTL1	16	84599200	84651683	TG	Subcutaneous adipose	0.691108321393236	0.779193300123231	0.937944363707242
C2orf68	2	85833777	85839189	TG	Hippocampus	0.792442784347594	0.852801479174362	0.937807322969299
MAT2A	2	85766288	85772403	TG	Hippocampus	0.792434927695297	0.852793409822535	0.93779868846177
TCF21	6	134210276	134216691	TF	Thyroid	0.70302373034435	0.818588076558677	0.937682287723198
TCF21	6	134210276	134216691	TF	Testis	0.70302373034435	0.818588076558677	0.937496173749406
C2orf68	2	85833777	85839189	TG	Lung	0.792442784347594	0.852801479174362	0.937294916677888
RNF181	2	85822848	85824736	TG	Lung	0.792439944321395	0.852798340944268	0.93729124448365
MAT2A	2	85766288	85772403	TG	Lung	0.792434927695297	0.852793409822535	0.937286023238055
VAMP8	2	85788685	85809154	TG	Lung	0.792433374229065	0.852791435087425	0.937283809868375
CAPG	2	85621871	85645555	TG	Lung	0.792383258113493	0.852769297585204	0.937282568315675
TCF21	6	134210276	134216691	TF	Stomach	0.70302373034435	0.818588076558677	0.936774611100717
C2orf68	2	85833777	85839189	TG	Cerebellum	0.792442784347594	0.852801479174362	0.936507203536976
MAT2A	2	85766288	85772403	TG	Cerebellum	0.792434927695297	0.852793409822535	0.936498140585142
CYP17A1	10	104590288	104597290	TG	Monocyte	0.80197502333508	0.854941157083168	0.93603367987553
TCF21	6	134210276	134216691	TF	Atrial appendage	0.70302373034435	0.818588076558677	0.93601126453906
USP10	16	84733584	84813528	TG	Gastroesophageal junction	0.691209685481335	0.77928148046128	0.935286151214145
USP10	16	84733584	84813528	TG	NK cell	0.691209685481335	0.77928148046128	0.935241385403959
COTL1	16	84599200	84651683	TG	Gastroesophageal junction	0.691108321393236	0.779193300123231	0.935199475308892
COTL1	16	84599200	84651683	TG	NK cell	0.691108321393236	0.779193300123231	0.935161839357713
TCF21	6	134210276	134216691	TF	Ovary	0.70302373034435	0.818588076558677	0.933809770095428
TCF21	6	134210276	134216691	TF	Gastroesophageal junction	0.70302373034435	0.818588076558677	0.933581930111983
TCF21	6	134210276	134216691	TF	Spleen	0.70302373034435	0.818588076558677	0.932383323360183
C2orf68	2	85833777	85839189	TG	Testis	0.792442784347594	0.852801479174362	0.932167648331454
TMEM150A	2	85825671	85830319	TG	Testis	0.792441854634424	0.852800381558675	0.932166247919498
RNF181	2	85822848	85824736	TG	Testis	0.792439944321395	0.852798340944268	0.932163962519828
MAT2A	2	85766288	85772403	TG	Testis	0.792434927695297	0.852793409822535	0.93215878775779
USP10	16	84733584	84813528	TG	CD8 cell	0.691209685481335	0.77928148046128	0.931479432991305
COTL1	16	84599200	84651683	TG	CD8 cell	0.691108321393236	0.779193300123231	0.931401786239707
C2orf68	2	85833777	85839189	TG	Putamen	0.792442784347594	0.852801479174362	0.930875808387549
MAT2A	2	85766288	85772403	TG	Putamen	0.792434927695297	0.852793409822535	0.930866277503294
USP10	16	84733584	84813528	TG	B cell	0.691209685481335	0.77928148046128	0.930382972596866
COTL1	16	84599200	84651683	TG	B cell	0.691108321393236	0.779193300123231	0.930304588832006
KLHL36	16	84682131	84701292	TG	B cell	0.690941961107864	0.778997734220962	0.930076849124871
USP10	16	84733584	84813528	TG	Tibial nerve	0.691209685481335	0.77928148046128	0.929955593971474
COTL1	16	84599200	84651683	TG	Tibial nerve	0.691108321393236	0.779193300123231	0.929873324574179
WBP1L	10	104503727	104576021	TG	Thyroid	0.80199771239451	0.854963205452681	0.929784124787423
SFXN2	10	104474295	104503249	TG	Thyroid	0.801993314223478	0.854957384252489	0.929776014063627
CYP17A1	10	104590288	104597290	TG	Thyroid	0.80197502333508	0.854941157083168	0.929761991448352
AS3MT	10	104629273	104661656	TG	Thyroid	0.801970811143269	0.854937271321728	0.929758455482165
USP10	16	84733584	84813528	TG	Liver	0.691209685481335	0.77928148046128	0.929353418534121
COTL1	16	84599200	84651683	TG	Transverse colon	0.691108321393236	0.779193300123231	0.929039814551749
WBP1L	10	104503727	104576021	TG	Testis	0.80199771239451	0.854963205452681	0.928631260622113
CYP17A1	10	104590288	104597290	TG	Testis	0.80197502333508	0.854941157083168	0.928609543403425
USP10	16	84733584	84813528	TG	CD4 cell	0.691209685481335	0.77928148046128	0.928608027113816
COTL1	16	84599200	84651683	TG	CD4 cell	0.691108321393236	0.779193300123231	0.928532030035165
TCF21	6	134210276	134216691	TF	Sigmoid colon	0.70302373034435	0.818588076558677	0.928419645857236
WBP1L	10	104503727	104576021	TG	Skeletal muscle	0.80199771239451	0.854963205452681	0.928277856054921
COTL1	16	84599200	84651683	TG	Monocyte	0.691108321393236	0.779193300123231	0.927516825666204
C2orf68	2	85833777	85839189	TG	Caudate	0.792442784347594	0.852801479174362	0.926997445470796
MAT2A	2	85766288	85772403	TG	Caudate	0.792434927695297	0.852793409822535	0.926988003910556
USP10	16	84733584	84813528	TG	Breast	0.691209685481335	0.77928148046128	0.926632688988997
COTL1	16	84599200	84651683	TG	Breast	0.691108321393236	0.779193300123231	0.926551981475903
USP10	16	84733584	84813528	TG	Sigmoid colon	0.691209685481335	0.77928148046128	0.926531122125586
TCF21	6	134210276	134216691	TF	Esophagus muscularis	0.70302373034435	0.818588076558677	0.926517174243228
COTL1	16	84599200	84651683	TG	Sigmoid colon	0.691108321393236	0.779193300123231	0.926447978767281
USP10	16	84733584	84813528	TG	Uterus	0.691209685481335	0.77928148046128	0.924784948337655
COTL1	16	84599200	84651683	TG	Uterus	0.691108321393236	0.779193300123231	0.924701114544859
USP10	16	84733584	84813528	TG	Stomach	0.691209685481335	0.77928148046128	0.924314534659206
COTL1	16	84599200	84651683	TG	Stomach	0.691108321393236	0.779193300123231	0.924232331698282
C2orf68	2	85833777	85839189	TG	Thyroid	0.792442784347594	0.852801479174362	0.924080457081645
MAT2A	2	85766288	85772403	TG	Thyroid	0.792434927695297	0.852793409822535	0.924071881554312
VAMP8	2	85788685	85809154	TG	Thyroid	0.792433374229065	0.852791435087425	0.924069611905998
CAPG	2	85621871	85645555	TG	Thyroid	0.792383258113493	0.852769297585204	0.924066184128881
USP10	16	84733584	84813528	TG	Ovary	0.691209685481335	0.77928148046128	0.923859180396017
COTL1	16	84599200	84651683	TG	Ovary	0.691108321393236	0.779193300123231	0.923777550856367
TCF21	6	134210276	134216691	TF	Lung	0.70302373034435	0.818588076558677	0.92343033287277
USP10	16	84733584	84813528	TG	Atrial appendage	0.691209685481335	0.77928148046128	0.922434808835336
COTL1	16	84599200	84651683	TG	Atrial appendage	0.691108321393236	0.779193300123231	0.922355403626067
COTL1	16	84599200	84651683	TG	Adrenal gland	0.691108321393236	0.779193300123231	0.922337002461828
COTL1	16	84599200	84651683	TG	Esophagus muscularis	0.691108321393236	0.779193300123231	0.921322461596335
USP10	16	84733584	84813528	TG	Spleen	0.691209685481335	0.77928148046128	0.921105167407735
COTL1	16	84599200	84651683	TG	Spleen	0.691108321393236	0.779193300123231	0.921025395897439
USP10	16	84733584	84813528	TG	Prostate	0.691209685481335	0.77928148046128	0.920715241863438
COTL1	16	84599200	84651683	TG	Prostate	0.691108321393236	0.779193300123231	0.920632697140163
KLHL36	16	84682131	84701292	TG	Terminal ileum	0.690941961107864	0.778997734220962	0.919954355465743
USP10	16	84733584	84813528	TG	Cerebellum	0.691209685481335	0.77928148046128	0.919532962802695
USP10	16	84733584	84813528	TG	Visceral omentum	0.691209685481335	0.77928148046128	0.91933463427607
COTL1	16	84599200	84651683	TG	Visceral omentum	0.691108321393236	0.779193300123231	0.919253469644942
FURIN	15	91411822	91426688	TG	Aorta	0.578708411124664	0.684452273885572	0.918866141153885
USP10	16	84733584	84813528	TG	Cortex	0.691209685481335	0.77928148046128	0.918492543535021
COTL1	16	84599200	84651683	TG	Cortex	0.691108321393236	0.779193300123231	0.918408614673084
USP10	16	84733584	84813528	TG	Sun-exposed skin	0.691209685481335	0.77928148046128	0.916443420725674
COTL1	16	84599200	84651683	TG	Caudate	0.691108321393236	0.779193300123231	0.916005442726915
COTL1	16	84599200	84651683	TG	Hippocampus	0.691108321393236	0.779193300123231	0.914689184370168
COTL1	16	84599200	84651683	TG	Putamen	0.691108321393236	0.779193300123231	0.913291435610619
COTL1	16	84599200	84651683	TG	Vagina	0.691108321393236	0.779193300123231	0.913159391422776
USP10	16	84733584	84813528	TG	Esophagus mucosa	0.691209685481335	0.77928148046128	0.912629078405588
COTL1	16	84599200	84651683	TG	Lung	0.691108321393236	0.779193300123231	0.911883939775815
KLHL36	16	84682131	84701292	TG	Lung	0.690941961107864	0.778997734220962	0.911649717647263
FURIN	15	91411822	91426688	TG	Left ventricle	0.578708411124664	0.684452273885572	0.908456721905317
PDLIM5	4	95373037	95589377	TG	Aorta	0.48642999319392	0.635235757141417	0.907158108348935
IL6R	1	154377669	154441926	TG	Aorta	0.667986588168634	0.723049273182464	0.902798882115298
ATP8B2	1	154298029	154323783	TG	Aorta	0.66790195766389	0.722974481530172	0.902741798063892
USP10	16	84733584	84813528	TG	Thyroid	0.691209685481335	0.77928148046128	0.900481807864703
COTL1	16	84599200	84651683	TG	Thyroid	0.691108321393236	0.779193300123231	0.900401752120835
KLHL36	16	84682131	84701292	TG	Thyroid	0.690941961107864	0.778997734220962	0.900170034426837
USP10	16	84733584	84813528	TG	Omnibus	0.691209685481335	0.77928148046128	0.899418113323611
COTL1	16	84599200	84651683	TG	Omnibus	0.691108321393236	0.779193300123231	0.899338382073511
KLHL36	16	84682131	84701292	TG	Omnibus	0.690941961107864	0.778997734220962	0.899108462216665
USP10	16	84733584	84813528	TG	Testis	0.691209685481335	0.77928148046128	0.898994007607852
COTL1	16	84599200	84651683	TG	Testis	0.691108321393236	0.779193300123231	0.898913166472353
KLHL36	16	84682131	84701292	TG	Testis	0.690941961107864	0.778997734220962	0.898682804741257
TCF21	6	134210276	134216691	TF	Omnibus	0.70302373034435	0.818588076558677	0.897832018378937
SMAD3	15	67356101	67487533	TF	Aorta	0.7012546093927	0.797425141261958	0.896290980368503
MAN2A2	15	91445448	91465814	TG	Skeletal muscle	0.578697646887053	0.684439044403864	0.895956153413926
FURIN	15	91411822	91426688	TG	NK cell	0.578708411124664	0.684452273885572	0.895568404837479
FES	15	91426925	91439006	TG	NK cell	0.578702663718955	0.684445623246945	0.895559346218966
MAN2A2	15	91445448	91465814	TG	NK cell	0.578697646887053	0.684439044403864	0.89554928133069
UNC45A	15	91473410	91497323	TG	NK cell	0.578692602318554	0.684434811346434	0.895546130127194
HDDC3	15	91474148	91475799	TG	NK cell	0.578662496909335	0.684398381432791	0.895494778988406
PDLIM5	4	95373037	95589377	TG	Left ventricle	0.48642999319392	0.635235757141417	0.895292104184352
SLC44A3	1	95285898	95360802	TG	Pancreas	0.496827727895165	0.628914521509365	0.892412946308253
IL6R	1	154377669	154441926	TG	Pancreas	0.667986588168634	0.723049273182464	0.891843181364368
FES	15	91426925	91439006	TG	Tibial nerve	0.578702663718955	0.684445623246945	0.891675739203569
MAN2A2	15	91445448	91465814	TG	CD8 cell	0.578697646887053	0.684439044403864	0.891119869531589
UNC45A	15	91473410	91497323	TG	CD8 cell	0.578692602318554	0.684434811346434	0.891116334230218
FURIN	15	91411822	91426688	TG	Transverse colon	0.578708411124664	0.684452273885572	0.890413585764164
MAN2A2	15	91445448	91465814	TG	Transverse colon	0.578697646887053	0.684439044403864	0.890394777953427
FURIN	15	91411822	91426688	TG	Liver	0.578708411124664	0.684452273885572	0.890308822797695
MAN2A2	15	91445448	91465814	TG	Liver	0.578697646887053	0.684439044403864	0.890289956742557
FES	15	91426925	91439006	TG	B cell	0.578702663718955	0.684445623246945	0.890257938996902
UNC45A	15	91473410	91497323	TG	B cell	0.578692602318554	0.684434811346434	0.890244673685979
BLM	15	91260558	91358859	TG	B cell	0.578678313893831	0.684414851391484	0.890214855474603
IL6R	1	154377669	154441926	TG	Left ventricle	0.667986588168634	0.723049273182464	0.889508510662939
SMAD3	15	67356101	67487533	TF	Cerebellum	0.7012546093927	0.797425141261958	0.888310125394792
MAN2A2	15	91445448	91465814	TG	CD4 cell	0.578697646887053	0.684439044403864	0.886804543348757
UNC45A	15	91473410	91497323	TG	CD4 cell	0.578692602318554	0.684434811346434	0.886800961258928
IL6R	1	154377669	154441926	TG	Subcutaneous adipose	0.667986588168634	0.723049273182464	0.886788117669186
HDDC3	15	91474148	91475799	TG	CD4 cell	0.578662496909335	0.684398381432791	0.88675148539363
ATP8B2	1	154298029	154323783	TG	Subcutaneous adipose	0.66790195766389	0.722974481530172	0.886731115953636
MAN2A2	15	91445448	91465814	TG	Breast	0.578697646887053	0.684439044403864	0.886320051036158
PRC1	15	91509270	91538859	TG	Monocyte	0.57873872667483	0.684512888263138	0.885276556294314
FURIN	15	91411822	91426688	TG	Monocyte	0.578708411124664	0.684452273885572	0.885176696986801
FES	15	91426925	91439006	TG	Monocyte	0.578702663718955	0.684445623246945	0.885167956406742
MAN2A2	15	91445448	91465814	TG	Monocyte	0.578697646887053	0.684439044403864	0.885158092460554
UNC45A	15	91473410	91497323	TG	Monocyte	0.578692602318554	0.684434811346434	0.885154951497889
BLM	15	91260558	91358859	TG	Monocyte	0.578678313893831	0.684414851391484	0.885124674947324
HDDC3	15	91474148	91475799	TG	Monocyte	0.578662496909335	0.684398381432791	0.88510503728116
ATP8B2	1	154298029	154323783	TG	NK cell	0.66790195766389	0.722974481530172	0.88449880153281
FURIN	15	91411822	91426688	TG	Stomach	0.578708411124664	0.684452273885572	0.884030404644233
MAN2A2	15	91445448	91465814	TG	Stomach	0.578697646887053	0.684439044403864	0.884011808772079
PDLIM5	4	95373037	95589377	TG	Gastroesophageal junction	0.48642999319392	0.635235757141417	0.883988274726188
FURIN	15	91411822	91426688	TG	Uterus	0.578708411124664	0.684452273885572	0.883013410357178
FURIN	15	91411822	91426688	TG	Atrial appendage	0.578708411124664	0.684452273885572	0.880181075056232
MAN2A2	15	91445448	91465814	TG	Atrial appendage	0.578697646887053	0.684439044403864	0.880162472070914
CXCL12	10	44793038	44881941	TG	Pancreas	0.30386399784474	0.491755429404668	0.880119300342215
FURIN	15	91411822	91426688	TG	Esophagus muscularis	0.578708411124664	0.684452273885572	0.879294114630832
UNC45A	15	91473410	91497323	TG	Esophagus muscularis	0.578692602318554	0.684434811346434	0.879271521852379
IL6R	1	154377669	154441926	TG	Uterus	0.667986588168634	0.723049273182464	0.87911586142605
ATP8B2	1	154298029	154323783	TG	Uterus	0.66790195766389	0.722974481530172	0.879058945696104
SHE	1	154442248	154474589	TG	Uterus	0.667921179686788	0.722980376516208	0.879033588404382
SMAD3	15	67356101	67487533	TF	Subcutaneous adipose	0.7012546093927	0.797425141261958	0.878697761916934
IL6R	1	154377669	154441926	TG	Skeletal muscle	0.667986588168634	0.723049273182464	0.878462363614211
FURIN	15	91411822	91426688	TG	Spleen	0.578708411124664	0.684452273885572	0.878408013800432
FES	15	91426925	91439006	TG	Spleen	0.578702663718955	0.684445623246945	0.878399419673485
MAN2A2	15	91445448	91465814	TG	Spleen	0.578697646887053	0.684439044403864	0.878389376640317
HDDC3	15	91474148	91475799	TG	Spleen	0.578662496909335	0.684398381432791	0.878336351629892
PDLIM5	4	95373037	95589377	TG	Skeletal muscle	0.48642999319392	0.635235757141417	0.878012867571889
SMAD3	15	67356101	67487533	TF	Left ventricle	0.7012546093927	0.797425141261958	0.877772896218917
PDLIM5	4	95373037	95589377	TG	Liver	0.48642999319392	0.635235757141417	0.877521519281155
FURIN	15	91411822	91426688	TG	Terminal ileum	0.578708411124664	0.684452273885572	0.877182369124742
MAN2A2	15	91445448	91465814	TG	Terminal ileum	0.578697646887053	0.684439044403864	0.877164331138153
SMAD3	15	67356101	67487533	TF	Spleen	0.7012546093927	0.797425141261958	0.877072691020487
SMAD3	15	67356101	67487533	TF	Gastroesophageal junction	0.7012546093927	0.797425141261958	0.876995236468359
CNNM2	10	104678050	104849978	TG	Omnibus	0.801997507326526	0.85496453099363	0.876950348361282
WBP1L	10	104503727	104576021	TG	Omnibus	0.80199771239451	0.854963205452681	0.876948730094459
SFXN2	10	104474295	104503249	TG	Omnibus	0.801993314223478	0.854957384252489	0.876942593043341
CYP17A1	10	104590288	104597290	TG	Omnibus	0.80197502333508	0.854941157083168	0.876926890100469
AS3MT	10	104629273	104661656	TG	Omnibus	0.801970811143269	0.854937271321728	0.876923103892731
SMAD3	15	67356101	67487533	TF	Omnibus	0.7012546093927	0.797425141261958	0.876712912971861
PDLIM5	4	95373037	95589377	TG	Tibial nerve	0.48642999319392	0.635235757141417	0.876397836766445
FURIN	15	91411822	91426688	TG	Prostate	0.578708411124664	0.684452273885572	0.876037159016382
MAN2A2	15	91445448	91465814	TG	Prostate	0.578697646887053	0.684439044403864	0.876018884374137
UNC45A	15	91473410	91497323	TG	Prostate	0.578692602318554	0.684434811346434	0.87601485300556
IL6R	1	154377669	154441926	TG	Gastroesophageal junction	0.667986588168634	0.723049273182464	0.875623763901736
MAN2A2	15	91445448	91465814	TG	Cerebellum	0.578697646887053	0.684439044403864	0.875604580757958
ATP8B2	1	154298029	154323783	TG	Gastroesophageal junction	0.66790195766389	0.722974481530172	0.875565898813089
SMAD3	15	67356101	67487533	TF	Monocyte	0.7012546093927	0.797425141261958	0.875376518104098
FURIN	15	91411822	91426688	TG	Visceral omentum	0.578708411124664	0.684452273885572	0.875187784778924
FES	15	91426925	91439006	TG	Visceral omentum	0.578702663718955	0.684445623246945	0.875179129050138
FURIN	15	91411822	91426688	TG	Cortex	0.578708411124664	0.684452273885572	0.875174346139389
UNC45A	15	91473410	91497323	TG	Visceral omentum	0.578692602318554	0.684434811346434	0.875165411938421
MAN2A2	15	91445448	91465814	TG	Cortex	0.578697646887053	0.684439044403864	0.875155862766796
HDDC3	15	91474148	91475799	TG	Cortex	0.578662496909335	0.684398381432791	0.875102511298347
C2orf68	2	85833777	85839189	TG	Omnibus	0.792442784347594	0.852801479174362	0.873753397061717
TMEM150A	2	85825671	85830319	TG	Omnibus	0.792441854634424	0.852800381558675	0.873752231087451
RNF181	2	85822848	85824736	TG	Omnibus	0.792439944321395	0.852798340944268	0.873750162567503
GGCX	2	85771846	85788670	TG	Omnibus	0.792436069784649	0.85279455984932	0.873746021714553
MAT2A	2	85766288	85772403	TG	Omnibus	0.792434927695297	0.852793409822535	0.873744713985349
VAMP8	2	85788685	85809154	TG	Omnibus	0.792433374229065	0.852791435087425	0.873743090778643
VAMP5	2	85811531	85820535	TG	Omnibus	0.792433282667217	0.852791329847576	0.873743029536313
SH2D6	2	85645844	85664152	TG	Omnibus	0.792388170939472	0.852769931737483	0.873725065776546
CAPG	2	85621871	85645555	TG	Omnibus	0.792383258113493	0.852769297585204	0.873725044505018
SMAD3	15	67356101	67487533	TF	Liver	0.7012546093927	0.797425141261958	0.872855768085281
SMAD3	15	67356101	67487533	TF	Ovary	0.7012546093927	0.797425141261958	0.872780547411782
SMAD3	15	67356101	67487533	TF	Breast	0.7012546093927	0.797425141261958	0.872208141159353
FURIN	15	91411822	91426688	TG	Sun-exposed skin	0.578708411124664	0.684452273885572	0.871183593302551
MAN2A2	15	91445448	91465814	TG	Sun-exposed skin	0.578697646887053	0.684439044403864	0.871165208105154
HDDC3	15	91474148	91475799	TG	Sun-exposed skin	0.578662496909335	0.684398381432791	0.871111957556069
TBXAS1	7	139476850	139720125	TG	Aorta	0.437603890552626	0.558642626126032	0.870866931858992
ATP8B2	1	154298029	154323783	TG	Cortex	0.66790195766389	0.722974481530172	0.87044230808275
SMAD3	15	67356101	67487533	TF	Skeletal muscle	0.7012546093927	0.797425141261958	0.869884075171093
FURIN	15	91411822	91426688	TG	Vagina	0.578708411124664	0.684452273885572	0.868600005915385
SMAD3	15	67356101	67487533	TF	NK cell	0.7012546093927	0.797425141261958	0.868432400791934
PDLIM5	4	95373037	95589377	TG	Ovary	0.48642999319392	0.635235757141417	0.868112907586962
IL6R	1	154377669	154441926	TG	Sigmoid colon	0.667986588168634	0.723049273182464	0.867818813910882
ATP8B2	1	154298029	154323783	TG	Sigmoid colon	0.66790195766389	0.722974481530172	0.86776093873514
PDLIM5	4	95373037	95589377	TG	Sigmoid colon	0.48642999319392	0.635235757141417	0.867155185307385
PDLIM5	4	95373037	95589377	TG	Uterus	0.48642999319392	0.635235757141417	0.866836172502877
IL6R	1	154377669	154441926	TG	Ovary	0.667986588168634	0.723049273182464	0.866605379918502
ATP8B2	1	154298029	154323783	TG	Ovary	0.66790195766389	0.722974481530172	0.866547130202294
ATP8B2	1	154298029	154323783	TG	CD8 cell	0.66790195766389	0.722974481530172	0.866329945655065
MAN2A2	15	91445448	91465814	TG	Esophagus mucosa	0.578697646887053	0.684439044403864	0.865943168329893
UNC45A	15	91473410	91497323	TG	Esophagus mucosa	0.578692602318554	0.684434811346434	0.865938956573627
IL6R	1	154377669	154441926	TG	Spleen	0.667986588168634	0.723049273182464	0.865891865586402
HDDC3	15	91474148	91475799	TG	Esophagus mucosa	0.578662496909335	0.684398381432791	0.865890125990353
ATP8B2	1	154298029	154323783	TG	Spleen	0.66790195766389	0.722974481530172	0.865832490463992
SHE	1	154442248	154474589	TG	Spleen	0.667921179686788	0.722980376516208	0.865810556453296
SMAD3	15	67356101	67487533	TF	Sun-exposed skin	0.7012546093927	0.797425141261958	0.86581031625125
SLC44A3	1	95285898	95360802	TG	Transverse colon	0.496827727895165	0.628914521509365	0.865632124561184
FURIN	15	91411822	91426688	TG	Lung	0.578708411124664	0.684452273885572	0.865459755462964
FES	15	91426925	91439006	TG	Lung	0.578702663718955	0.684445623246945	0.865451250528933
MAN2A2	15	91445448	91465814	TG	Lung	0.578697646887053	0.684439044403864	0.865441904919172
ATP8B2	1	154298029	154323783	TG	Caudate	0.66790195766389	0.722974481530172	0.864660503403377
PDLIM5	4	95373037	95589377	TG	Adrenal gland	0.48642999319392	0.635235757141417	0.864598891209867
IL6R	1	154377669	154441926	TG	Esophagus muscularis	0.667986588168634	0.723049273182464	0.864034047691839
ATP8B2	1	154298029	154323783	TG	Esophagus muscularis	0.66790195766389	0.722974481530172	0.863975917289527
IL6R	1	154377669	154441926	TG	Tibial nerve	0.667986588168634	0.723049273182464	0.863157639660994
IL6R	1	154377669	154441926	TG	Stomach	0.667986588168634	0.723049273182464	0.863155351853657
ATP8B2	1	154298029	154323783	TG	Tibial nerve	0.66790195766389	0.722974481530172	0.863098228723022
PDLIM5	4	95373037	95589377	TG	Atrial appendage	0.48642999319392	0.635235757141417	0.863084814454584
SHE	1	154442248	154474589	TG	Tibial nerve	0.667921179686788	0.722980376516208	0.863076016601681
PDLIM5	4	95373037	95589377	TG	Esophagus muscularis	0.48642999319392	0.635235757141417	0.863033577803606
SMAD3	15	67356101	67487533	TF	Esophagus muscularis	0.7012546093927	0.797425141261958	0.862107450758999
IL6R	1	154377669	154441926	TG	Liver	0.667986588168634	0.723049273182464	0.861910336491584
PDLIM5	4	95373037	95589377	TG	Prostate	0.48642999319392	0.635235757141417	0.861878833529299
SMAD3	15	67356101	67487533	TF	Pancreas	0.7012546093927	0.797425141261958	0.861572539470808
SMAD3	15	67356101	67487533	TF	Sigmoid colon	0.7012546093927	0.797425141261958	0.861533576998016
SMAD3	15	67356101	67487533	TF	Transverse colon	0.7012546093927	0.797425141261958	0.860807069000594
PDLIM5	4	95373037	95589377	TG	Visceral omentum	0.48642999319392	0.635235757141417	0.860587801290616
SLC44A3	1	95285898	95360802	TG	Uterus	0.496827727895165	0.628914521509365	0.859305760336236
IL6R	1	154377669	154441926	TG	Monocyte	0.667986588168634	0.723049273182464	0.859079544124187
ATP8B2	1	154298029	154323783	TG	Cerebellum	0.66790195766389	0.722974481530172	0.85845900255109
IL6R	1	154377669	154441926	TG	Atrial appendage	0.667986588168634	0.723049273182464	0.857890894795275
ATP8B2	1	154298029	154323783	TG	Atrial appendage	0.66790195766389	0.722974481530172	0.85783394432289
SMAD3	15	67356101	67487533	TF	Prostate	0.7012546093927	0.797425141261958	0.857024189609759
ATP8B2	1	154298029	154323783	TG	Putamen	0.66790195766389	0.722974481530172	0.855789890459675
PDLIM5	4	95373037	95589377	TG	Sun-exposed skin	0.48642999319392	0.635235757141417	0.854829941792932
SMAD3	15	67356101	67487533	TF	CD8 cell	0.7012546093927	0.797425141261958	0.85455049182782
SMAD3	15	67356101	67487533	TF	Visceral omentum	0.7012546093927	0.797425141261958	0.85436346475669
PDLIM5	4	95373037	95589377	TG	Vagina	0.48642999319392	0.635235757141417	0.854091455518468
SLC44A3	1	95285898	95360802	TG	Prostate	0.496827727895165	0.628914521509365	0.853725288966435
PDLIM5	4	95373037	95589377	TG	Esophagus mucosa	0.48642999319392	0.635235757141417	0.852858435291501
IL6R	1	154377669	154441926	TG	Lung	0.667986588168634	0.723049273182464	0.851029177937714
SHE	1	154442248	154474589	TG	Lung	0.667921179686788	0.722980376516208	0.850950589396841
SLC44A3	1	95285898	95360802	TG	Terminal ileum	0.496827727895165	0.628914521509365	0.850801015082728
SMAD3	15	67356101	67487533	TF	Adrenal gland	0.7012546093927	0.797425141261958	0.85072344671858
IL6R	1	154377669	154441926	TG	Visceral omentum	0.667986588168634	0.723049273182464	0.850377844304074
ATP8B2	1	154298029	154323783	TG	Visceral omentum	0.66790195766389	0.722974481530172	0.85031800783797
PDLIM5	4	95373037	95589377	TG	Stomach	0.48642999319392	0.635235757141417	0.850024078509253
PDLIM5	4	95373037	95589377	TG	Lung	0.48642999319392	0.635235757141417	0.849627798738233
CXCL12	10	44793038	44881941	TG	Left ventricle	0.30386399784474	0.491755429404668	0.849416507756224
SMAD3	15	67356101	67487533	TF	Testis	0.7012546093927	0.797425141261958	0.849210512677582
FURIN	15	91411822	91426688	TG	Thyroid	0.578708411124664	0.684452273885572	0.849017190808159
MAN2A2	15	91445448	91465814	TG	Thyroid	0.578697646887053	0.684439044403864	0.848999471908149
IL6R	1	154377669	154441926	TG	Breast	0.667986588168634	0.723049273182464	0.84855647891638
IL6R	1	154377669	154441926	TG	CD4 cell	0.667986588168634	0.723049273182464	0.848444913941923
ATP8B2	1	154298029	154323783	TG	CD4 cell	0.66790195766389	0.722974481530172	0.848385683693439
SMAD3	15	67356101	67487533	TF	B cell	0.7012546093927	0.797425141261958	0.84809494948282
PRC1	15	91509270	91538859	TG	Omnibus	0.57873872667483	0.684512888263138	0.84676415920737
FURIN	15	91411822	91426688	TG	Omnibus	0.578708411124664	0.684452273885572	0.846670269150135
FES	15	91426925	91439006	TG	Omnibus	0.578702663718955	0.684445623246945	0.846662018540612
MAN2A2	15	91445448	91465814	TG	Omnibus	0.578697646887053	0.684439044403864	0.846652811479262
HDDC3	15	91474148	91475799	TG	Omnibus	0.578662496909335	0.684398381432791	0.84660217974031
BLM	15	91260558	91358859	TG	Omnibus	0.578678313893831	0.684414851391484	0.846594103644459
EDNRA	4	148402069	148466106	TG	Aorta	0.348888496324251	0.51017118883743	0.846462533344544
FES	15	91426925	91439006	TG	Testis	0.578702663718955	0.684445623246945	0.846283747111564
MAN2A2	15	91445448	91465814	TG	Testis	0.578697646887053	0.684439044403864	0.846274144101693
UNC45A	15	91473410	91497323	TG	Testis	0.578692602318554	0.684434811346434	0.846270746618356
IL6R	1	154377669	154441926	TG	Vagina	0.667986588168634	0.723049273182464	0.845383496130284
ATP8B2	1	154298029	154323783	TG	Vagina	0.66790195766389	0.722974481530172	0.845324436494521
SHE	1	154442248	154474589	TG	Vagina	0.667921179686788	0.722980376516208	0.845305444825327
SLC44A3	1	95285898	95360802	TG	Vagina	0.496827727895165	0.628914521509365	0.843927155235474
SLC44A3	1	95285898	95360802	TG	Esophagus mucosa	0.496827727895165	0.628914521509365	0.842707402631646
IL6R	1	154377669	154441926	TG	Adrenal gland	0.667986588168634	0.723049273182464	0.84240547274316
SMAD3	15	67356101	67487533	TF	Tibial nerve	0.7012546093927	0.797425141261958	0.841620951632277
SMAD3	15	67356101	67487533	TF	CD4 cell	0.7012546093927	0.797425141261958	0.840659410684306
CXCL12	10	44793038	44881941	TG	Subcutaneous adipose	0.30386399784474	0.491755429404668	0.840208828728068
SLC44A3	1	95285898	95360802	TG	Lung	0.496827727895165	0.628914521509365	0.839545766985531
CXCL12	10	44793038	44881941	TG	Breast	0.30386399784474	0.491755429404668	0.838993671341455
PARP12	7	139723544	139763521	TG	NK cell	0.43699565346234	0.557886824755628	0.838544422841342
SMAD3	15	67356101	67487533	TF	Uterus	0.7012546093927	0.797425141261958	0.838102158144551
SMAD3	15	67356101	67487533	TF	Hippocampus	0.7012546093927	0.797425141261958	0.837646205398818
SMAD3	15	67356101	67487533	TF	Lung	0.7012546093927	0.797425141261958	0.837156997282771
PDLIM5	4	95373037	95589377	TG	Thyroid	0.48642999319392	0.635235757141417	0.835293892720426
IL6R	1	154377669	154441926	TG	Transverse colon	0.667986588168634	0.723049273182464	0.834872660081066
ATP8B2	1	154298029	154323783	TG	Transverse colon	0.66790195766389	0.722974481530172	0.834813076766488
PDLIM5	4	95373037	95589377	TG	Testis	0.48642999319392	0.635235757141417	0.834789483571885
SMAD3	15	67356101	67487533	TF	Terminal ileum	0.7012546093927	0.797425141261958	0.832873836328211
PARP12	7	139723544	139763521	TG	CD8 cell	0.43699565346234	0.557886824755628	0.829832982682114
PARP12	7	139723544	139763521	TG	B cell	0.43699565346234	0.557886824755628	0.827940092410423
SMAD3	15	67356101	67487533	TF	Stomach	0.7012546093927	0.797425141261958	0.827841844434376
IL6R	1	154377669	154441926	TG	Testis	0.667986588168634	0.723049273182464	0.827557359866154
ATP8B2	1	154298029	154323783	TG	Testis	0.66790195766389	0.722974481530172	0.827496225329362
SHE	1	154442248	154474589	TG	Testis	0.667921179686788	0.722980376516208	0.827480900445999
TDRD10	1	154474695	154520623	TG	Testis	0.667921183547976	0.722980371966698	0.827480648730044
PARP12	7	139723544	139763521	TG	Tibial nerve	0.43699565346234	0.557886824755628	0.826521348512265
SMAD3	15	67356101	67487533	TF	Atrial appendage	0.7012546093927	0.797425141261958	0.826162688714116
PARP12	7	139723544	139763521	TG	Liver	0.43699565346234	0.557886824755628	0.826008946224117
SLC44A3	1	95285898	95360802	TG	Thyroid	0.496827727895165	0.628914521509365	0.823823366782488
SMAD3	15	67356101	67487533	TF	Vagina	0.7012546093927	0.797425141261958	0.823640542133083
PARP12	7	139723544	139763521	TG	CD4 cell	0.43699565346234	0.557886824755628	0.823578348647841
TBXAS1	7	139476850	139720125	TG	Monocyte	0.437603890552626	0.558642626126032	0.822773828979564
CXCL12	10	44793038	44881941	TG	Tibial nerve	0.30386399784474	0.491755429404668	0.822649786257388
IL6R	1	154377669	154441926	TG	Prostate	0.667986588168634	0.723049273182464	0.822624287659002
ATP8B2	1	154298029	154323783	TG	Prostate	0.66790195766389	0.722974481530172	0.822565567785607
SLC44A3	1	95285898	95360802	TG	Omnibus	0.496827727895165	0.628914521509365	0.820833944784588
IL6R	1	154377669	154441926	TG	Terminal ileum	0.667986588168634	0.723049273182464	0.819174797337137
TBXAS1	7	139476850	139720125	TG	Stomach	0.437603890552626	0.558642626126032	0.816313862618197
SMAD3	15	67356101	67487533	TF	Cortex	0.7012546093927	0.797425141261958	0.815731191632155
PARP12	7	139723544	139763521	TG	Stomach	0.43699565346234	0.557886824755628	0.815211851621312
IL6R	1	154377669	154441926	TG	Esophagus mucosa	0.667986588168634	0.723049273182464	0.814761935113142
ATP8B2	1	154298029	154323783	TG	Esophagus mucosa	0.66790195766389	0.722974481530172	0.814701619520837
SMAD3	15	67356101	67487533	TF	Putamen	0.7012546093927	0.797425141261958	0.814556173170676
USP24	1	55532032	55680786	TG	Pancreas	0.366054668782085	0.482912101554723	0.814434794247587
ATP8B2	1	154298029	154323783	TG	Thyroid	0.66790195766389	0.722974481530172	0.813433614215092
SHE	1	154442248	154474589	TG	Thyroid	0.667921179686788	0.722980376516208	0.813420528342129
CXCL12	10	44793038	44881941	TG	Sigmoid colon	0.30386399784474	0.491755429404668	0.812697940170901
SMAD3	15	67356101	67487533	TF	Caudate	0.7012546093927	0.797425141261958	0.811741971181111
CXCL12	10	44793038	44881941	TG	Uterus	0.30386399784474	0.491755429404668	0.809179973637496
CXCL12	10	44793038	44881941	TG	Ovary	0.30386399784474	0.491755429404668	0.808405243262483
TBXAS1	7	139476850	139720125	TG	Spleen	0.437603890552626	0.558642626126032	0.807939389220846
TBXAS1	7	139476850	139720125	TG	Prostate	0.437603890552626	0.558642626126032	0.806877011253109
PARP12	7	139723544	139763521	TG	Spleen	0.43699565346234	0.557886824755628	0.806834059862795
PARP12	7	139723544	139763521	TG	Terminal ileum	0.43699565346234	0.557886824755628	0.806259778710339
IL6R	1	154377669	154441926	TG	Omnibus	0.667986588168634	0.723049273182464	0.80554906958519
CXCL12	10	44793038	44881941	TG	Adrenal gland	0.30386399784474	0.491755429404668	0.80550587286744
ATP8B2	1	154298029	154323783	TG	Omnibus	0.66790195766389	0.722974481530172	0.805486516323882
SHE	1	154442248	154474589	TG	Omnibus	0.667921179686788	0.722980376516208	0.805473394563893
TDRD10	1	154474695	154520623	TG	Omnibus	0.667921183547976	0.722980371966698	0.805473046135867
CXCL12	10	44793038	44881941	TG	Atrial appendage	0.30386399784474	0.491755429404668	0.803879251663573
CXCL12	10	44793038	44881941	TG	Esophagus muscularis	0.30386399784474	0.491755429404668	0.803078517885313
CXCL12	10	44793038	44881941	TG	Spleen	0.30386399784474	0.491755429404668	0.801663910593289
IL6R	1	154377669	154441926	TG	Sun-exposed skin	0.667986588168634	0.723049273182464	0.800323953258769
CXCL12	10	44793038	44881941	TG	Visceral omentum	0.30386399784474	0.491755429404668	0.799214592138389
PARP12	7	139723544	139763521	TG	Sun-exposed skin	0.43699565346234	0.557886824755628	0.798504024533624
PDLIM5	4	95373037	95589377	TG	Terminal ileum	0.48642999319392	0.635235757141417	0.797732629315351
CXCL12	10	44793038	44881941	TG	Terminal ileum	0.30386399784474	0.491755429404668	0.797595594096341
TBXAS1	7	139476850	139720125	TG	Vagina	0.437603890552626	0.558642626126032	0.793588935101207
PARP12	7	139723544	139763521	TG	Esophagus mucosa	0.43699565346234	0.557886824755628	0.793390157181203
PARP12	7	139723544	139763521	TG	Vagina	0.43699565346234	0.557886824755628	0.792495913639019
TBXAS1	7	139476850	139720125	TG	Lung	0.437603890552626	0.558642626126032	0.79220063057193
PARP12	7	139723544	139763521	TG	Lung	0.43699565346234	0.557886824755628	0.791129583569971
CXCL12	10	44793038	44881941	TG	Vagina	0.30386399784474	0.491755429404668	0.787856792716565
CXCL12	10	44793038	44881941	TG	Hippocampus	0.30386399784474	0.491755429404668	0.78777569452115
CXCL12	10	44793038	44881941	TG	Esophagus mucosa	0.30386399784474	0.491755429404668	0.785648209278842
USP24	1	55532032	55680786	TG	NK cell	0.366054668782085	0.482912101554723	0.784555418850685
USP24	1	55532032	55680786	TG	Skeletal muscle	0.366054668782085	0.482912101554723	0.783403268394767
CXCL12	10	44793038	44881941	TG	Omnibus	0.30386399784474	0.491755429404668	0.777590146309746
USP24	1	55532032	55680786	TG	CD8 cell	0.366054668782085	0.482912101554723	0.774418495086915
SMAD3	15	67356101	67487533	TF	Thyroid	0.7012546093927	0.797425141261958	0.77388814630713
EDNRA	4	148402069	148466106	TG	Vagina	0.348888496324251	0.51017118883743	0.772891022588421
USP24	1	55532032	55680786	TG	B cell	0.366054668782085	0.482912101554723	0.77109823388842
PARP12	7	139723544	139763521	TG	Thyroid	0.43699565346234	0.557886824755628	0.770221715295997
TBXAS1	7	139476850	139720125	TG	Omnibus	0.437603890552626	0.558642626126032	0.767409814941569
PARP12	7	139723544	139763521	TG	Omnibus	0.43699565346234	0.557886824755628	0.766377023208847
USP24	1	55532032	55680786	TG	CD4 cell	0.366054668782085	0.482912101554723	0.765471036185578
USP24	1	55532032	55680786	TG	Monocyte	0.366054668782085	0.482912101554723	0.765221420469024
PARP12	7	139723544	139763521	TG	Testis	0.43699565346234	0.557886824755628	0.764839705662989
CXCL12	10	44793038	44881941	TG	Thyroid	0.30386399784474	0.491755429404668	0.758274725532323
ERG	21	39751949	40033704	TF	B cell	0.577454142461103	0.700325569851861	0.755527847777417
USP24	1	55532032	55680786	TG	Spleen	0.366054668782085	0.482912101554723	0.751691893059537
ERG	21	39751949	40033704	TF	NK cell	0.577454142461103	0.700325569851861	0.75112971868394
USP24	1	55532032	55680786	TG	Terminal ileum	0.366054668782085	0.482912101554723	0.750726742670476
ERG	21	39751949	40033704	TF	CD8 cell	0.577454142461103	0.700325569851861	0.750001099634847
USP24	1	55532032	55680786	TG	Visceral omentum	0.366054668782085	0.482912101554723	0.749965350200355
USP24	1	55532032	55680786	TG	Cerebellum	0.366054668782085	0.482912101554723	0.749490105350681
SMAD3	15	67356101	67487533	TF	Esophagus mucosa	0.7012546093927	0.797425141261958	0.739530804427512
EDNRA	4	148402069	148466106	TG	Uterus	0.348888496324251	0.51017118883743	0.734723643351263
USP24	1	55532032	55680786	TG	Esophagus mucosa	0.366054668782085	0.482912101554723	0.734703004017536
EDNRA	4	148402069	148466106	TG	Tibial nerve	0.348888496324251	0.51017118883743	0.733816596298898
LPL	8	19759228	19824769	TG	Visceral omentum	0.29982130210309	0.434373705716632	0.717015937065329
USP24	1	55532032	55680786	TG	Thyroid	0.366054668782085	0.482912101554723	0.709773288896006
USP24	1	55532032	55680786	TG	Testis	0.366054668782085	0.482912101554723	0.706813450717908
USP24	1	55532032	55680786	TG	Omnibus	0.366054668782085	0.482912101554723	0.706324744301155
PCSK9	1	55505221	55530525	TG	Omnibus	0.36581374323465	0.482576924012138	0.705788155936286
LPL	8	19759228	19824769	TG	Vagina	0.29982130210309	0.434373705716632	0.70578326966885
TMEM61	1	55446465	55457966	TG	Omnibus	0.365753929673343	0.482498878447626	0.705678429624075
ERG	21	39751949	40033704	TF	CD4 cell	0.577454142461103	0.700325569851861	0.702318646902367
EDNRA	4	148402069	148466106	TG	Ovary	0.348888496324251	0.51017118883743	0.700780050623175
LPL	8	19759228	19824769	TG	Lung	0.29982130210309	0.434373705716632	0.700241319282875
ERG	21	39751949	40033704	TF	Pancreas	0.577454142461103	0.700325569851861	0.691983782635703
PDLIM5	4	95373037	95589377	TG	Omnibus	0.48642999319392	0.635235757141417	0.684580536154387
CYP4F11	19	16023177	16045677	TG	Liver	0.221990662270306	0.346343730988461	0.68433555770892
CYP4F2	19	15988833	16008930	TG	Liver	0.221994109145619	0.346338298844541	0.684297751830931
ERG	21	39751949	40033704	TF	Stomach	0.577454142461103	0.700325569851861	0.674834959491457
ERG	21	39751949	40033704	TF	Cerebellum	0.577454142461103	0.700325569851861	0.674387926747716
LPL	8	19759228	19824769	TG	Omnibus	0.29982130210309	0.434373705716632	0.672370853853929
RASGEF1B	4	82347547	82965397	TG	B cell	0.22615550915185	0.343288920382504	0.671885951330598
CYP4F11	19	16023177	16045677	TG	Terminal ileum	0.221990662270306	0.346343730988461	0.662491746960568
CYP4F2	19	15988833	16008930	TG	Terminal ileum	0.221994109145619	0.346338298844541	0.662456559051807
RASGEF1B	4	82347547	82965397	TG	Monocyte	0.22615550915185	0.343288920382504	0.662410851481355
ERG	21	39751949	40033704	TF	Subcutaneous adipose	0.577454142461103	0.700325569851861	0.659342634455268
ERG	21	39751949	40033704	TF	Aorta	0.577454142461103	0.700325569851861	0.657511003472157
ERG	21	39751949	40033704	TF	Testis	0.577454142461103	0.700325569851861	0.655878752335824
ERG	21	39751949	40033704	TF	Omnibus	0.577454142461103	0.700325569851861	0.655843235158158
SOCS5	2	46926091	46990268	TG	Ovary	0.372016087814197	0.492337790959343	0.652020355684504
RASGEF1B	4	82347547	82965397	TG	Spleen	0.22615550915185	0.343288920382504	0.649356413614403
ERG	21	39751949	40033704	TF	Gastroesophageal junction	0.577454142461103	0.700325569851861	0.646796021125703
RASGEF1B	4	82347547	82965397	TG	Visceral omentum	0.22615550915185	0.343288920382504	0.646086338279429
ERG	21	39751949	40033704	TF	Skeletal muscle	0.577454142461103	0.700325569851861	0.645127743592615
RASGEF1B	4	82347547	82965397	TG	Terminal ileum	0.22615550915185	0.343288920382504	0.644887168495216
ERG	21	39751949	40033704	TF	Left ventricle	0.577454142461103	0.700325569851861	0.642009445044259
RASGEF1B	4	82347547	82965397	TG	Sun-exposed skin	0.22615550915185	0.343288920382504	0.637965284770815
ERG	21	39751949	40033704	TF	Transverse colon	0.577454142461103	0.700325569851861	0.637155894795269
ERG	21	39751949	40033704	TF	Sigmoid colon	0.577454142461103	0.700325569851861	0.635720299782194
ERG	21	39751949	40033704	TF	Adrenal gland	0.577454142461103	0.700325569851861	0.632859321878371
RASGEF1B	4	82347547	82965397	TG	Vagina	0.22615550915185	0.343288920382504	0.632771691639869
CYP4F11	19	16023177	16045677	TG	Esophagus mucosa	0.221990662270306	0.346343730988461	0.632469323489266
RASGEF1B	4	82347547	82965397	TG	Esophagus mucosa	0.22615550915185	0.343288920382504	0.631528163267318
RASGEF1B	4	82347547	82965397	TG	Lung	0.22615550915185	0.343288920382504	0.627294667371407
CEP120	5	122680579	122759286	TG	Pancreas	0.14291584631318	0.2419602315587	0.626338649639899
N4BP2L1	13	32974861	33002315	TG	Pancreas	0.0623348656170329	0.0740193192750652	0.624126524346366
ERG	21	39751949	40033704	TF	Prostate	0.577454142461103	0.700325569851861	0.623349431006101
ERG	21	39751949	40033704	TF	Tibial nerve	0.577454142461103	0.700325569851861	0.615677031672151
ERG	21	39751949	40033704	TF	Breast	0.577454142461103	0.700325569851861	0.614509056550596
TRIB1	8	126442563	126450647	TG	Subcutaneous adipose	0.145971749646017	0.240921217163608	0.610211947708238
ERG	21	39751949	40033704	TF	Ovary	0.577454142461103	0.700325569851861	0.610149846317962
ERG	21	39751949	40033704	TF	Monocyte	0.577454142461103	0.700325569851861	0.608819130955813
RASGEF1B	4	82347547	82965397	TG	Testis	0.22615550915185	0.343288920382504	0.600254190048735
CEP120	5	122680579	122759286	TG	NK cell	0.14291584631318	0.2419602315587	0.588818438486444
TRIB1	8	126442563	126450647	TG	Liver	0.145971749646017	0.240921217163608	0.581764060591569
KALRN	3	123798870	124445172	TG	Aorta	0.111185236164286	0.169334203760844	0.580256730732242
ERG	21	39751949	40033704	TF	Terminal ileum	0.577454142461103	0.700325569851861	0.577970419523274
SOCS5	2	46926091	46990268	TG	Omnibus	0.372016087814197	0.492337790959343	0.577809960387279
NR2C2	3	14989091	15095107	TF	Aorta	0.22857356333402	0.328167212636736	0.573132425216218
CEP120	5	122680579	122759286	TG	CD8 cell	0.14291584631318	0.2419602315587	0.569896736786196
CEP120	5	122680579	122759286	TG	B cell	0.14291584631318	0.2419602315587	0.568936471889705
CSNK1G3	5	122847793	122952739	TG	B cell	0.145858305990727	0.242477448232375	0.566576487764926
ERG	21	39751949	40033704	TF	Esophagus muscularis	0.577454142461103	0.700325569851861	0.565060303765199
ERG	21	39751949	40033704	TF	Caudate	0.577454142461103	0.700325569851861	0.564621212622375
TRIB1	8	126442563	126450647	TG	Monocyte	0.145971749646017	0.240921217163608	0.563512677701637
CEP120	5	122680579	122759286	TG	Monocyte	0.14291584631318	0.2419602315587	0.559820798299503
CEP120	5	122680579	122759286	TG	CD4 cell	0.14291584631318	0.2419602315587	0.559569222851009
ERG	21	39751949	40033704	TF	Atrial appendage	0.577454142461103	0.700325569851861	0.558994912310127
ERG	21	39751949	40033704	TF	Visceral omentum	0.577454142461103	0.700325569851861	0.558950514288875
ERG	21	39751949	40033704	TF	Thyroid	0.577454142461103	0.700325569851861	0.558945043709357
EDNRA	4	148402069	148466106	TG	Atrial appendage	0.348888496324251	0.51017118883743	0.558682094404076
TRIB1	8	126442563	126450647	TG	Stomach	0.145971749646017	0.240921217163608	0.55568346061187
ERG	21	39751949	40033704	TF	Uterus	0.577454142461103	0.700325569851861	0.554405412917256
ERG	21	39751949	40033704	TF	Liver	0.577454142461103	0.700325569851861	0.547948639430132
TRIB1	8	126442563	126450647	TG	Prostate	0.145971749646017	0.240921217163608	0.546025784591477
TRIB1	8	126442563	126450647	TG	Spleen	0.145971749646017	0.240921217163608	0.545903921131633
TRIB1	8	126442563	126450647	TG	Visceral omentum	0.145971749646017	0.240921217163608	0.542983521774697
ERG	21	39751949	40033704	TF	Esophagus mucosa	0.577454142461103	0.700325569851861	0.542868285900013
ERG	21	39751949	40033704	TF	Putamen	0.577454142461103	0.700325569851861	0.542833529832665
TRIB1	8	126442563	126450647	TG	Terminal ileum	0.145971749646017	0.240921217163608	0.540958671422432
TRIB1	8	126442563	126450647	TG	Sun-exposed skin	0.145971749646017	0.240921217163608	0.534026540695978
TRIB1	8	126442563	126450647	TG	Esophagus mucosa	0.145971749646017	0.240921217163608	0.525474024915466
TRIB1	8	126442563	126450647	TG	Lung	0.145971749646017	0.240921217163608	0.525070021405581
ERG	21	39751949	40033704	TF	Sun-exposed skin	0.577454142461103	0.700325569851861	0.517274472785389
ERG	21	39751949	40033704	TF	Hippocampus	0.577454142461103	0.700325569851861	0.515791605181615
ERG	21	39751949	40033704	TF	Vagina	0.577454142461103	0.700325569851861	0.515409494028205
NR2C2	3	14989091	15095107	TF	Pancreas	0.22857356333402	0.328167212636736	0.513250442988807
ERG	21	39751949	40033704	TF	Cortex	0.577454142461103	0.700325569851861	0.511014047028029
NR2C2	3	14989091	15095107	TF	Hippocampus	0.22857356333402	0.328167212636736	0.509555938423155
NR2C2	3	14989091	15095107	TF	Putamen	0.22857356333402	0.328167212636736	0.506398208101912
NR2C2	3	14989091	15095107	TF	Caudate	0.22857356333402	0.328167212636736	0.503750190638134
NR2C2	3	14989091	15095107	TF	Cortex	0.22857356333402	0.328167212636736	0.502800127883352
TRIB1	8	126442563	126450647	TG	Thyroid	0.145971749646017	0.240921217163608	0.496516878135742
CEP120	5	122680579	122759286	TG	Thyroid	0.14291584631318	0.2419602315587	0.493990893552208
NR2C2	3	14989091	15095107	TF	Left ventricle	0.22857356333402	0.328167212636736	0.493196240125936
TRIB1	8	126442563	126450647	TG	Omnibus	0.145971749646017	0.240921217163608	0.491161499857015
NR2C2	3	14989091	15095107	TF	Adrenal gland	0.22857356333402	0.328167212636736	0.481489198708279
NR2C2	3	14989091	15095107	TF	Monocyte	0.22857356333402	0.328167212636736	0.477544561189115
ERG	21	39751949	40033704	TF	Lung	0.577454142461103	0.700325569851861	0.474533651346461
NR2C2	3	14989091	15095107	TF	Ovary	0.22857356333402	0.328167212636736	0.47354401997029
NR2C2	3	14989091	15095107	TF	Liver	0.22857356333402	0.328167212636736	0.472327042931203
NR2C2	3	14989091	15095107	TF	Subcutaneous adipose	0.22857356333402	0.328167212636736	0.469588539805824
NR2C2	3	14989091	15095107	TF	Stomach	0.22857356333402	0.328167212636736	0.46826080967282
NR2C2	3	14989091	15095107	TF	Skeletal muscle	0.22857356333402	0.328167212636736	0.466821539770742
N4BP2L1	13	32974861	33002315	TG	Liver	0.0623348656170329	0.0740193192750652	0.4641897608361
NR2C2	3	14989091	15095107	TF	Cerebellum	0.22857356333402	0.328167212636736	0.462383953283968
EDNRA	4	148402069	148466106	TG	Thyroid	0.348888496324251	0.51017118883743	0.462293418704289
NR2C2	3	14989091	15095107	TF	NK cell	0.22857356333402	0.328167212636736	0.46152165282559
NR2C2	3	14989091	15095107	TF	Transverse colon	0.22857356333402	0.328167212636736	0.460576818972198
NR2C2	3	14989091	15095107	TF	Gastroesophageal junction	0.22857356333402	0.328167212636736	0.449769955677354
PSD4	2	113914902	113966973	TG	Pancreas	0.111553632893532	0.162659595499388	0.448378497715566
NR2C2	3	14989091	15095107	TF	CD8 cell	0.22857356333402	0.328167212636736	0.448130432423024
FGD5	3	14860469	14975895	TG	Vagina	0.231309182772382	0.33045612023037	0.446506182087966
NR2C2	3	14989091	15095107	TF	Vagina	0.22857356333402	0.328167212636736	0.444743175634414
DAB2IP	9	124329336	124547809	TG	Terminal ileum	0.113281952067875	0.176317726745578	0.442637599201417
NR2C2	3	14989091	15095107	TF	B cell	0.22857356333402	0.328167212636736	0.442377335164959
DAB2IP	9	124329336	124547809	TG	Atrial appendage	0.113281952067875	0.176317726745578	0.441506667650618
DAB2IP	9	124329336	124547809	TG	Spleen	0.113281952067875	0.176317726745578	0.441371620282943
DOCK6	19	11309971	11373157	TG	Transverse colon	0.120461270341748	0.157217019956902	0.440996500753
NR2C2	3	14989091	15095107	TF	Visceral omentum	0.22857356333402	0.328167212636736	0.44084105763247
DAB2IP	9	124329336	124547809	TG	Cerebellum	0.113281952067875	0.176317726745578	0.440315392382243
DAB2IP	9	124329336	124547809	TG	Esophagus muscularis	0.113281952067875	0.176317726745578	0.439796799640509
NR2C2	3	14989091	15095107	TF	Sun-exposed skin	0.22857356333402	0.328167212636736	0.438471245362713
FGD5	3	14860469	14975895	TG	Tibial nerve	0.231309182772382	0.33045612023037	0.438396709293368
NR2C2	3	14989091	15095107	TF	Tibial nerve	0.22857356333402	0.328167212636736	0.436564106147314
DAB2IP	9	124329336	124547809	TG	Stomach	0.113281952067875	0.176317726745578	0.434251222414332
DAB2IP	9	124329336	124547809	TG	Prostate	0.113281952067875	0.176317726745578	0.431590638803487
ERG	21	39751949	40033704	TF	Spleen	0.577454142461103	0.700325569851861	0.430553381100259
NR2C2	3	14989091	15095107	TF	Sigmoid colon	0.22857356333402	0.328167212636736	0.429932982453752
FGD5	3	14860469	14975895	TG	Uterus	0.231309182772382	0.33045612023037	0.427931062694784
KALRN	3	123798870	124445172	TG	Spleen	0.111185236164286	0.169334203760844	0.426348125440855
NR2C2	3	14989091	15095107	TF	Esophagus mucosa	0.22857356333402	0.328167212636736	0.42602826820969
NR2C2	3	14989091	15095107	TF	Uterus	0.22857356333402	0.328167212636736	0.425870158371964
NR2C2	3	14989091	15095107	TF	CD4 cell	0.22857356333402	0.328167212636736	0.425241152259317
KALRN	3	123798870	124445172	TG	Terminal ileum	0.111185236164286	0.169334203760844	0.423718458875473
NR2C2	3	14989091	15095107	TF	Breast	0.22857356333402	0.328167212636736	0.423107607858339
NR2C2	3	14989091	15095107	TF	Prostate	0.22857356333402	0.328167212636736	0.422889399636152
DAB2IP	9	124329336	124547809	TG	Sun-exposed skin	0.113281952067875	0.176317726745578	0.421904583343425
DAB2IP	9	124329336	124547809	TG	Esophagus mucosa	0.113281952067875	0.176317726745578	0.419275148839778
PSD4	2	113914902	113966973	TG	Breast	0.111553632893532	0.162659595499388	0.418226893154825
DAB2IP	9	124329336	124547809	TG	Lung	0.113281952067875	0.176317726745578	0.41676361953184
DAB2IP	9	124329336	124547809	TG	Vagina	0.113281952067875	0.176317726745578	0.416156931378024
NR2C2	3	14989091	15095107	TF	Esophagus muscularis	0.22857356333402	0.328167212636736	0.413450225733539
KALRN	3	123798870	124445172	TG	Vagina	0.111185236164286	0.169334203760844	0.408589697051536
KALRN	3	123798870	124445172	TG	Lung	0.111185236164286	0.169334203760844	0.403984005225401
FGD5	3	14860469	14975895	TG	Omnibus	0.231309182772382	0.33045612023037	0.395191829712099
NR2C2	3	14989091	15095107	TF	Atrial appendage	0.22857356333402	0.328167212636736	0.393564195112016
NR2C2	3	14989091	15095107	TF	Omnibus	0.22857356333402	0.328167212636736	0.393155285367834
PSD4	2	113914902	113966973	TG	Prostate	0.111553632893532	0.162659595499388	0.388835057186681
PSD4	2	113914902	113966973	TG	Spleen	0.111553632893532	0.162659595499388	0.387233623156854
PSD4	2	113914902	113966973	TG	Stomach	0.111553632893532	0.162659595499388	0.386112873998865
PSD4	2	113914902	113966973	TG	NK cell	0.111553632893532	0.162659595499388	0.38610301593745
DAB2IP	9	124329336	124547809	TG	Testis	0.113281952067875	0.176317726745578	0.375601023092054
KALRN	3	123798870	124445172	TG	Thyroid	0.111185236164286	0.169334203760844	0.374158856263429
PSD4	2	113914902	113966973	TG	Vagina	0.111553632893532	0.162659595499388	0.372433799420814
KALRN	3	123798870	124445172	TG	Testis	0.111185236164286	0.169334203760844	0.369669520882474
KALRN	3	123798870	124445172	TG	Omnibus	0.111185236164286	0.169334203760844	0.369266784968417
FGD5	3	14860469	14975895	TG	Lung	0.231309182772382	0.33045612023037	0.367845649005327
NR2C2	3	14989091	15095107	TF	Lung	0.22857356333402	0.328167212636736	0.365803500187265
PSD4	2	113914902	113966973	TG	Lung	0.111553632893532	0.162659595499388	0.359789856784109
PSD4	2	113914902	113966973	TG	B cell	0.111553632893532	0.162659595499388	0.359099147269186
DAB2IP	9	124329336	124547809	TG	Omnibus	0.113281952067875	0.176317726745578	0.355285314452323
NR2C2	3	14989091	15095107	TF	Thyroid	0.22857356333402	0.328167212636736	0.352098099124286
NR2C2	3	14989091	15095107	TF	Terminal ileum	0.22857356333402	0.328167212636736	0.348851319257136
PSD4	2	113914902	113966973	TG	Transverse colon	0.111553632893532	0.162659595499388	0.343654534766886
KCNA3	1	111214310	111217655	TG	NK cell	0.0820864215957555	0.116116400217081	0.341586125747438
PSD4	2	113914902	113966973	TG	Liver	0.111553632893532	0.162659595499388	0.339703709717042
ITGB5	3	124480795	124620265	TG	Aorta	0.0582206642786441	0.0871209989687632	0.339658938855102
PSD4	2	113914902	113966973	TG	Sun-exposed skin	0.111553632893532	0.162659595499388	0.338647744185425
FGD5	3	14860469	14975895	TG	Spleen	0.231309182772382	0.33045612023037	0.336356613544654
NR2C2	3	14989091	15095107	TF	Spleen	0.22857356333402	0.328167212636736	0.333853133424409
DOCK6	19	11309971	11373157	TG	Thyroid	0.120461270341748	0.157217019956902	0.333141699125059
DOCK6	19	11309971	11373157	TG	Omnibus	0.120461270341748	0.157217019956902	0.332010065463142
MRPL9	1	151732119	151736040	TG	Aorta	0.145834925529429	0.204219158529764	0.323995086403616
PSD4	2	113914902	113966973	TG	Testis	0.111553632893532	0.162659595499388	0.321623278150016
KCNA3	1	111214310	111217655	TG	B cell	0.0820864215957555	0.116116400217081	0.320407841684849
RORC	1	151778547	151804348	TF	Aorta	0.143139274347902	0.201075377684253	0.319701087917919
PSD4	2	113914902	113966973	TG	Esophagus mucosa	0.111553632893532	0.162659595499388	0.318747254398254
IL1RN	2	113864791	113891593	TG	Esophagus mucosa	0.111562151165141	0.162654619392214	0.318689083796603
ITGB5	3	124480795	124620265	TG	Pancreas	0.0582206642786441	0.0871209989687632	0.317561475066033
KIAA1217	10	23983675	24836772	TG	Breast	0.0621753694079364	0.108581729237522	0.317499203844302
PSD4	2	113914902	113966973	TG	CD8 cell	0.111553632893532	0.162659595499388	0.316287788014294
KCNA3	1	111214310	111217655	TG	Transverse colon	0.0820864215957555	0.116116400217081	0.312813695622167
PSD4	2	113914902	113966973	TG	CD4 cell	0.111553632893532	0.162659595499388	0.309485414811804
KCNA3	1	111214310	111217655	TG	Monocyte	0.0820864215957555	0.116116400217081	0.309087324034717
PSD4	2	113914902	113966973	TG	Monocyte	0.111553632893532	0.162659595499388	0.305831908461601
ZEB2	2	145141648	145282147	TG	NK cell	0.0597046325893982	0.100864759345339	0.302309736600234
KIAA1217	10	23983675	24836772	TG	Prostate	0.0621753694079364	0.108581729237522	0.301533978389494
ITGB5	3	124480795	124620265	TG	Left ventricle	0.0582206642786441	0.0871209989687632	0.295662969097419
ZEB2	2	145141648	145282147	TG	Skeletal muscle	0.0597046325893982	0.100864759345339	0.293402093781274
ZEB2	2	145141648	145282147	TG	Tibial nerve	0.0597046325893982	0.100864759345339	0.290361550460531
ITGB5	3	124480795	124620265	TG	Subcutaneous adipose	0.0582206642786441	0.0871209989687632	0.288713579618147
KIAA1217	10	23983675	24836772	TG	Esophagus mucosa	0.0621753694079364	0.108581729237522	0.288188619067943
KCNA3	1	111214310	111217655	TG	Spleen	0.0820864215957555	0.116116400217081	0.287536739921489
ZEB2	2	145141648	145282147	TG	B cell	0.0597046325893982	0.100864759345339	0.287155787022509
PSD4	2	113914902	113966973	TG	Terminal ileum	0.111553632893532	0.162659595499388	0.286558625943917
ZEB2	2	145141648	145282147	TG	CD8 cell	0.0597046325893982	0.100864759345339	0.285675966583334
MRPL9	1	151732119	151736040	TG	Tibial nerve	0.145834925529429	0.204219158529764	0.282327824660351
ZEB2	2	145141648	145282147	TG	Monocyte	0.0597046325893982	0.100864759345339	0.277044537605552
NR2C2	3	14989091	15095107	TF	Testis	0.22857356333402	0.328167212636736	0.273128413961743
ITGB5	3	124480795	124620265	TG	Gastroesophageal junction	0.0582206642786441	0.0871209989687632	0.272065612042043
KCNA3	1	111214310	111217655	TG	Vagina	0.0820864215957555	0.116116400217081	0.271204486900497
ZEB2	2	145141648	145282147	TG	Ovary	0.0597046325893982	0.100864759345339	0.270799846946915
KCNA3	1	111214310	111217655	TG	Lung	0.0820864215957555	0.116116400217081	0.268815028365582
ZEB2	2	145141648	145282147	TG	Uterus	0.0597046325893982	0.100864759345339	0.268775568498422
CELF3	1	151674880	151689290	TG	Pancreas	0.14877620645359	0.207676630229744	0.268071737440028
DYNC2LI1	2	44001178	44037149	TG	Aorta	0.0569468022752671	0.0819912507364992	0.267271303848766
KIAA1217	10	23983675	24836772	TG	Thyroid	0.0621753694079364	0.108581729237522	0.265965717124944
KIAA1217	10	23983675	24836772	TG	Testis	0.0621753694079364	0.108581729237522	0.265408802072989
LRPPRC	2	44113647	44223144	TG	Aorta	0.0565198141722331	0.0812990005762274	0.264724402244956
KCNA3	1	111214310	111217655	TG	Esophagus mucosa	0.0820864215957555	0.116116400217081	0.264690643076203
MRPL9	1	151732119	151736040	TG	Pancreas	0.145834925529429	0.204219158529764	0.26414470650905
ZEB2	2	145141648	145282147	TG	Adrenal gland	0.0597046325893982	0.100864759345339	0.263450575189875
ZEB2	2	145141648	145282147	TG	Esophagus muscularis	0.0597046325893982	0.100864759345339	0.263309337629545
ZEB2	2	145141648	145282147	TG	Atrial appendage	0.0597046325893982	0.100864759345339	0.263109089345028
ZEB2	2	145141648	145282147	TG	Spleen	0.0597046325893982	0.100864759345339	0.261340836035153
ITGB5	3	124480795	124620265	TG	Tibial nerve	0.0582206642786441	0.0871209989687632	0.26117063101218
RORC	1	151778547	151804348	TF	Pancreas	0.143139274347902	0.201075377684253	0.260465477303944
THEM4	1	151846060	151882284	TG	Pancreas	0.142061418406612	0.200311226573781	0.259961351910481
ZEB2	2	145141648	145282147	TG	Visceral omentum	0.0597046325893982	0.100864759345339	0.259188321519392
MRPL9	1	151732119	151736040	TG	Gastroesophageal junction	0.145834925529429	0.204219158529764	0.258888484287357
ITGB5	3	124480795	124620265	TG	Skeletal muscle	0.0582206642786441	0.0871209989687632	0.257488104356594
KCNA3	1	111214310	111217655	TG	CD8 cell	0.0820864215957555	0.116116400217081	0.255684008366016
RORC	1	151778547	151804348	TF	Gastroesophageal junction	0.143139274347902	0.201075377684253	0.255316510695317
ARHGAP21	10	24872538	25012597	TG	Omnibus	0.0604489320581965	0.105606480214057	0.253844800992776
ZEB2	2	145141648	145282147	TG	Sun-exposed skin	0.0597046325893982	0.100864759345339	0.253794125334434
ZEB2	2	145141648	145282147	TG	Caudate	0.0597046325893982	0.100864759345339	0.253400420862189
ZEB2	2	145141648	145282147	TG	Vagina	0.0597046325893982	0.100864759345339	0.252318857931953
ZEB2	2	145141648	145282147	TG	Esophagus mucosa	0.0597046325893982	0.100864759345339	0.251279309071106
KCNA3	1	111214310	111217655	TG	CD4 cell	0.0820864215957555	0.116116400217081	0.250929055688831
ZEB2	2	145141648	145282147	TG	Hippocampus	0.0597046325893982	0.100864759345339	0.250635514365356
ITGB5	3	124480795	124620265	TG	Liver	0.0582206642786441	0.0871209989687632	0.250463914773388
PSD4	2	113914902	113966973	TG	Adrenal gland	0.111553632893532	0.162659595499388	0.250246394987293
ZEB2	2	145141648	145282147	TG	Putamen	0.0597046325893982	0.100864759345339	0.249898758197757
ITGB5	3	124480795	124620265	TG	Transverse colon	0.0582206642786441	0.0871209989687632	0.249713426903253
MRPL9	1	151732119	151736040	TG	Left ventricle	0.145834925529429	0.204219158529764	0.249362517760967
ITGB5	3	124480795	124620265	TG	Breast	0.0582206642786441	0.0871209989687632	0.247305866953317
ZEB2	2	145141648	145282147	TG	Lung	0.0597046325893982	0.100864759345339	0.246913076806794
PDS5B	13	33160564	33352157	TG	CD8 cell	0.143288777788323	0.169797167333995	0.246417046606303
RORC	1	151778547	151804348	TF	Left ventricle	0.143139274347902	0.201075377684253	0.245803481883082
THEM4	1	151846060	151882284	TG	Left ventricle	0.142061418406612	0.200311226573781	0.245259987484534
PSD4	2	113914902	113966973	TG	Omnibus	0.111553632893532	0.162659595499388	0.244935692006114
IL1RN	2	113864791	113891593	TG	Omnibus	0.111562151165141	0.162654619392214	0.244922010159275
LRPPRC	2	44113647	44223144	TG	Pancreas	0.0565198141722331	0.0812990005762274	0.244803169864631
IL36RN	2	113816215	113822959	TG	Omnibus	0.111414070683332	0.162427215763503	0.244614167073137
IL36A	2	113763038	113765621	TG	Omnibus	0.110843008521513	0.161854839689674	0.244168075043943
PDS5B	13	33160564	33352157	TG	CD4 cell	0.143288777788323	0.169797167333995	0.243722020310932
DIRC3	2	218148742	218621316	TG	Aorta	0.0616306786983433	0.0813541782167848	0.243615439991328
ITGB5	3	124480795	124620265	TG	Sigmoid colon	0.0582206642786441	0.0871209989687632	0.243335581058446
TNS1	2	218664512	218867718	TG	Aorta	0.0615453807234273	0.0810865298472154	0.241132627654781
ITGB5	3	124480795	124620265	TG	Ovary	0.0582206642786441	0.0871209989687632	0.240097854281796
ALDH7A1	5	125877533	125931110	TG	Aorta	0.0415207963446075	0.0621069354792094	0.239426091167353
MRPL9	1	151732119	151736040	TG	Subcutaneous adipose	0.145834925529429	0.204219158529764	0.239252794742206
MRPL9	1	151732119	151736040	TG	Vagina	0.145834925529429	0.204219158529764	0.238062443445674
ITGB5	3	124480795	124620265	TG	Uterus	0.0582206642786441	0.0871209989687632	0.23735353758404
ITGB5	3	124480795	124620265	TG	Monocyte	0.0582206642786441	0.0871209989687632	0.235994668427028
RORC	1	151778547	151804348	TF	Subcutaneous adipose	0.143139274347902	0.201075377684253	0.235767998048746
THEM4	1	151846060	151882284	TG	Subcutaneous adipose	0.142061418406612	0.200311226573781	0.235230349442518
ITGB5	3	124480795	124620265	TG	Stomach	0.0582206642786441	0.0871209989687632	0.234878313585555
RORC	1	151778547	151804348	TF	Vagina	0.143139274347902	0.201075377684253	0.234726361789805
THEM4	1	151846060	151882284	TG	Vagina	0.142061418406612	0.200311226573781	0.234205294845306
ZEB2	2	145141648	145282147	TG	Thyroid	0.0597046325893982	0.100864759345339	0.233144357271786
ITGB5	3	124480795	124620265	TG	Atrial appendage	0.0582206642786441	0.0871209989687632	0.233074156080272
ITGB5	3	124480795	124620265	TG	Adrenal gland	0.0582206642786441	0.0871209989687632	0.232804176760814
MRPL9	1	151732119	151736040	TG	Uterus	0.145834925529429	0.204219158529764	0.232698647379489
ZEB2	2	145141648	145282147	TG	Testis	0.0597046325893982	0.100864759345339	0.232687983123837
ITGB5	3	124480795	124620265	TG	Esophagus muscularis	0.0582206642786441	0.0871209989687632	0.23001371664022
PLEKHH2	2	43864412	43995126	TG	Subcutaneous adipose	0.0576848157927846	0.0831994563154959	0.229637988990461
RORC	1	151778547	151804348	TF	Uterus	0.143139274347902	0.201075377684253	0.229405427340958
THEM4	1	151846060	151882284	TG	Uterus	0.142061418406612	0.200311226573781	0.228877221002632
ITGB5	3	124480795	124620265	TG	Prostate	0.0582206642786441	0.0871209989687632	0.228752797239377
PDS5B	13	33160564	33352157	TG	Thyroid	0.143288777788323	0.169797167333995	0.2279258761367
MRPL9	1	151732119	151736040	TG	Ovary	0.145834925529429	0.204219158529764	0.227843460735856
ITGB5	3	124480795	124620265	TG	Spleen	0.0582206642786441	0.0871209989687632	0.22732370610017
ITGB5	3	124480795	124620265	TG	Terminal ileum	0.0582206642786441	0.0871209989687632	0.226553854654377
ITGB5	3	124480795	124620265	TG	Visceral omentum	0.0582206642786441	0.0871209989687632	0.226416553103046
FAM114A1	4	38869298	38947360	TG	Left ventricle	0.0823949700477325	0.116155277032898	0.225959439779436
SNX27	1	151584541	151671567	TG	Omnibus	0.149967917127812	0.208938466541014	0.225235802777594
MRPL9	1	151732119	151736040	TG	Transverse colon	0.145834925529429	0.204219158529764	0.225166700544863
KCNA2	1	111136202	111174096	TG	Omnibus	0.0824293120416922	0.116596260942623	0.224836017767024
DYNC2LI1	2	44001178	44037149	TG	Subcutaneous adipose	0.0569468022752671	0.0819912507364992	0.22469583704317
RORC	1	151778547	151804348	TF	Ovary	0.143139274347902	0.201075377684253	0.224514363504414
CELF3	1	151674880	151689290	TG	Omnibus	0.14877620645359	0.207676630229744	0.223975163946532
RIIAD1	1	151682909	151702281	TG	Omnibus	0.148721112475049	0.207627463837988	0.223930120205693
KCNA3	1	111214310	111217655	TG	Omnibus	0.0820864215957555	0.116116400217081	0.223920629675273
KCNA10	1	111059839	111061797	TG	Omnibus	0.0816434767202213	0.115652106435771	0.223711722426598
TNS1	2	218664512	218867718	TG	Pancreas	0.0615453807234273	0.0810865298472154	0.222838104795879
LRPPRC	2	44113647	44223144	TG	Subcutaneous adipose	0.0565198141722331	0.0812990005762274	0.222445786792802
MRPL9	1	151732119	151736040	TG	Esophagus muscularis	0.145834925529429	0.204219158529764	0.222311414042015
DENND3	8	142127377	142205907	TG	NK cell	0.056494354178303	0.0798001324000255	0.222005517736976
RORC	1	151778547	151804348	TF	Transverse colon	0.143139274347902	0.201075377684253	0.221846939178981
THEM4	1	151846060	151882284	TG	Transverse colon	0.142061418406612	0.200311226573781	0.221267034190765
ALDH7A1	5	125877533	125931110	TG	Pancreas	0.0415207963446075	0.0621069354792094	0.22113684951036
ITGB5	3	124480795	124620265	TG	Sun-exposed skin	0.0582206642786441	0.0871209989687632	0.2208795943822
MRPL9	1	151732119	151736040	TG	Omnibus	0.145834925529429	0.204219158529764	0.220356861326308
OAZ3	1	151735445	151743808	TG	Omnibus	0.145820375664868	0.204203427030423	0.220341026329859
ITGB5	3	124480795	124620265	TG	Cortex	0.0582206642786441	0.0871209989687632	0.218974188023619
ITGB5	3	124480795	124620265	TG	Vagina	0.0582206642786441	0.0871209989687632	0.218531832247115
TNS1	2	218664512	218867718	TG	Left ventricle	0.0615453807234273	0.0810865298472154	0.218191548478688
FAM213A	10	82167585	82192753	TG	Pancreas	0.0829444466300385	0.107699989829123	0.21768968111958
MRPL9	1	151732119	151736040	TG	Stomach	0.145834925529429	0.204219158529764	0.217302421555395
RORC	1	151778547	151804348	TF	Omnibus	0.143139274347902	0.201075377684253	0.217085761150865
LINGO4	1	151772740	151778630	TG	Omnibus	0.143130883410787	0.201061920078316	0.217069663168534
ITGB5	3	124480795	124620265	TG	Esophagus mucosa	0.0582206642786441	0.0871209989687632	0.216903769577191
THEM5	1	151819739	151826173	TG	Omnibus	0.142941606837811	0.20085306457655	0.216857356127901
ALDH7A1	5	125877533	125931110	TG	Left ventricle	0.0415207963446075	0.0621069354792094	0.21646226334626
CHN1	2	175664091	175870097	TG	Terminal ileum	0.148829015415904	0.179187836516943	0.2155578655158
LRPPRC	2	44113647	44223144	TG	Gastroesophageal junction	0.0565198141722331	0.0812990005762274	0.215553368276448
ITGB5	3	124480795	124620265	TG	Lung	0.0582206642786441	0.0871209989687632	0.215121432153351
FAM213A	10	82167585	82192753	TG	Left ventricle	0.0829444466300385	0.107699989829123	0.21445976257631
CELF3	1	151674880	151689290	TG	Caudate	0.14877620645359	0.207676630229744	0.21414878171203
RORC	1	151778547	151804348	TF	Stomach	0.143139274347902	0.201075377684253	0.214009207839624
ITGB5	3	124480795	124620265	TG	Caudate	0.0582206642786441	0.0871209989687632	0.2139344054928
THEM4	1	151846060	151882284	TG	Stomach	0.142061418406612	0.200311226573781	0.213415178293391
CHN1	2	175664091	175870097	TG	Omnibus	0.148829015415904	0.179187836516943	0.213178587767959
CELF3	1	151674880	151689290	TG	Cortex	0.14877620645359	0.207676630229744	0.212787638407906
TGFB1	19	41807492	41859816	TG	Pancreas	0.111724683967441	0.132422355742652	0.211662266355108
MRPL9	1	151732119	151736040	TG	Visceral omentum	0.145834925529429	0.204219158529764	0.211638708416171
SLC45A4	8	142217265	142318404	TG	Skeletal muscle	0.05653739727349	0.0798605032895835	0.211530345407417
HNRNPUL1	19	41768401	41813503	TG	Pancreas	0.111532653326689	0.132164585006957	0.211297789576902
MRPL9	1	151732119	151736040	TG	Sigmoid colon	0.145834925529429	0.204219158529764	0.210950118104333
MRPL9	1	151732119	151736040	TG	Caudate	0.145834925529429	0.204219158529764	0.210756777601159
CCDC97	19	41816094	41830788	TG	Pancreas	0.111422350008598	0.132020858465225	0.210600320693549
ITGB5	3	124480795	124620265	TG	Putamen	0.0582206642786441	0.0871209989687632	0.210253899022398
CELF3	1	151674880	151689290	TG	Putamen	0.14877620645359	0.207676630229744	0.20979953347956
MRPL9	1	151732119	151736040	TG	Cortex	0.145834925529429	0.204219158529764	0.209106328964955
SMG6	17	1963133	2207065	TG	Omnibus	0.17056093151834	0.195048178333144	0.2088972993027
FAM213A	10	82167585	82192753	TG	Subcutaneous adipose	0.0829444466300385	0.107699989829123	0.208528259688342
RORC	1	151778547	151804348	TF	Visceral omentum	0.143139274347902	0.201075377684253	0.20844628778494
LRPPRC	2	44113647	44223144	TG	NK cell	0.0565198141722331	0.0812990005762274	0.208196792922195
CHN1	2	175664091	175870097	TG	Lung	0.148829015415904	0.179187836516943	0.208032062228401
RORC	1	151778547	151804348	TF	Sigmoid colon	0.143139274347902	0.201075377684253	0.207838667083892
THEM4	1	151846060	151882284	TG	Visceral omentum	0.142061418406612	0.200311226573781	0.207831286719836
TNS1	2	218664512	218867718	TG	Subcutaneous adipose	0.0615453807234273	0.0810865298472154	0.207672507761955
MRPL9	1	151732119	151736040	TG	Putamen	0.145834925529429	0.204219158529764	0.206219593300177
TGFB1	19	41807492	41859816	TG	Aorta	0.111724683967441	0.132422355742652	0.205676513143946
PLEKHH2	2	43864412	43995126	TG	Tibial nerve	0.0576848157927846	0.0831994563154959	0.205431040699575
HNRNPUL1	19	41768401	41813503	TG	Aorta	0.111532653326689	0.132164585006957	0.205323718165438
FAM114A1	4	38869298	38947360	TG	Gastroesophageal junction	0.0823949700477325	0.116155277032898	0.204982434499746
CHN1	2	175664091	175870097	TG	Sun-exposed skin	0.148829015415904	0.179187836516943	0.204977451154303
TLR1	4	38792298	38858438	TG	NK cell	0.0824611315096475	0.116250056404123	0.204782775244549
CCDC97	19	41816094	41830788	TG	Aorta	0.111422350008598	0.132020858465225	0.204628800167068
AXL	19	41725108	41767671	TG	Aorta	0.111210870504612	0.131733045076536	0.204524426684575
TLR6	4	38825336	38858438	TG	NK cell	0.0822679015538166	0.115952546846261	0.204380240619909
DENND3	8	142127377	142205907	TG	B cell	0.056494354178303	0.0798001324000255	0.204256002689613
HNRNPUL1	19	41768401	41813503	TG	Left ventricle	0.111532653326689	0.132164585006957	0.203514387633753
CHN1	2	175664091	175870097	TG	Tibial nerve	0.148829015415904	0.179187836516943	0.203450415381317
TGFB1	19	41807492	41859816	TG	Subcutaneous adipose	0.111724683967441	0.132422355742652	0.203350080630968
HNRNPUL1	19	41768401	41813503	TG	Subcutaneous adipose	0.111532653326689	0.132164585006957	0.202984629464855
CCDC97	19	41816094	41830788	TG	Left ventricle	0.111422350008598	0.132020858465225	0.202764961748479
AXL	19	41725108	41767671	TG	Left ventricle	0.111210870504612	0.131733045076536	0.202758848190253
MRPL9	1	151732119	151736040	TG	CD8 cell	0.145834925529429	0.204219158529764	0.202691742890768
CHN1	2	175664091	175870097	TG	Vagina	0.148829015415904	0.179187836516943	0.202576589881574
CCDC97	19	41816094	41830788	TG	Subcutaneous adipose	0.111422350008598	0.132020858465225	0.202337292468499
LRPPRC	2	44113647	44223144	TG	Skeletal muscle	0.0565198141722331	0.0812990005762274	0.202233776282235
AXL	19	41725108	41767671	TG	Subcutaneous adipose	0.111210870504612	0.131733045076536	0.20217618403402
CHN1	2	175664091	175870097	TG	Spleen	0.148829015415904	0.179187836516943	0.201934181858649
CHN1	2	175664091	175870097	TG	Adrenal gland	0.148829015415904	0.179187836516943	0.201920812477083
TGFB1	19	41807492	41859816	TG	Uterus	0.111724683967441	0.132422355742652	0.201817284567698
MRPL9	1	151732119	151736040	TG	Esophagus mucosa	0.145834925529429	0.204219158529764	0.201523961419212
HNRNPUL1	19	41768401	41813503	TG	Uterus	0.111532653326689	0.132164585006957	0.201408654942577
CHN1	2	175664091	175870097	TG	Prostate	0.148829015415904	0.179187836516943	0.201343067836857
CHN1	2	175664091	175870097	TG	CD4 cell	0.148829015415904	0.179187836516943	0.201252351687945
DYNC2LI1	2	44001178	44037149	TG	Tibial nerve	0.0569468022752671	0.0819912507364992	0.20105216996979
CCDC97	19	41816094	41830788	TG	Uterus	0.111422350008598	0.132020858465225	0.200901835383096
ABCG8	2	44066103	44105605	TG	Liver	0.0568813348556956	0.0818866006071162	0.200702320381252
AXL	19	41725108	41767671	TG	Uterus	0.111210870504612	0.131733045076536	0.200593078780572
TNS1	2	218664512	218867718	TG	Gastroesophageal junction	0.0615453807234273	0.0810865298472154	0.200109177422829
FAM114A1	4	38869298	38947360	TG	Tibial nerve	0.0823949700477325	0.116155277032898	0.199604634904944
CHN1	2	175664091	175870097	TG	Cortex	0.148829015415904	0.179187836516943	0.199577051389671
RORC	1	151778547	151804348	TF	CD8 cell	0.143139274347902	0.201075377684253	0.199529659094578
MRPL9	1	151732119	151736040	TG	Breast	0.145834925529429	0.204219158529764	0.199444379566615
CHN1	2	175664091	175870097	TG	CD8 cell	0.148829015415904	0.179187836516943	0.199189151531454
LRPPRC	2	44113647	44223144	TG	Liver	0.0565198141722331	0.0812990005762274	0.199042616188348
CHN1	2	175664091	175870097	TG	Ovary	0.148829015415904	0.179187836516943	0.199040267982847
LRPPRC	2	44113647	44223144	TG	Tibial nerve	0.0565198141722331	0.0812990005762274	0.198942750644078
CELF3	1	151674880	151689290	TG	Hippocampus	0.14877620645359	0.207676630229744	0.198922224146298
THEM4	1	151846060	151882284	TG	CD8 cell	0.142061418406612	0.200311226573781	0.198841933226143
CHN1	2	175664091	175870097	TG	Esophagus muscularis	0.148829015415904	0.179187836516943	0.198636938316153
RORC	1	151778547	151804348	TF	Esophagus mucosa	0.143139274347902	0.201075377684253	0.198302829488276
FAM213A	10	82167585	82192753	TG	Tibial nerve	0.0829444466300385	0.107699989829123	0.198234393683474
ITGB5	3	124480795	124620265	TG	Thyroid	0.0582206642786441	0.0871209989687632	0.197698224358102
THEM4	1	151846060	151882284	TG	Esophagus mucosa	0.142061418406612	0.200311226573781	0.197625594565739
FAM213A	10	82167585	82192753	TG	Liver	0.0829444466300385	0.107699989829123	0.197365023220457
CHN1	2	175664091	175870097	TG	Cerebellum	0.148829015415904	0.179187836516943	0.1972061647026
TLR1	4	38792298	38858438	TG	B cell	0.0824611315096475	0.116250056404123	0.196827755327773
ALDH7A1	5	125877533	125931110	TG	Gastroesophageal junction	0.0415207963446075	0.0621069354792094	0.196516879686747
TLR6	4	38825336	38858438	TG	B cell	0.0822679015538166	0.115952546846261	0.196386230795716
RORC	1	151778547	151804348	TF	Breast	0.143139274347902	0.201075377684253	0.196343383637887
FAM114A1	4	38869298	38947360	TG	Subcutaneous adipose	0.0823949700477325	0.116155277032898	0.196091383344231
TSPAN14	10	82213922	82292879	TG	NK cell	0.0790144637245313	0.102925957111066	0.196020425665349
THEM4	1	151846060	151882284	TG	Breast	0.142061418406612	0.200311226573781	0.195657166692435
ITGB5	3	124480795	124620265	TG	Testis	0.0582206642786441	0.0871209989687632	0.195651103666578
TMEM156	4	38968365	39034542	TG	B cell	0.0818239255319555	0.115335740846633	0.195601154944001
MRPL9	1	151732119	151736040	TG	Hippocampus	0.145834925529429	0.204219158529764	0.195525636503118
ALDH7A1	5	125877533	125931110	TG	Subcutaneous adipose	0.0415207963446075	0.0621069354792094	0.195517754366957
ITGB5	3	124480795	124620265	TG	Omnibus	0.0582206642786441	0.0871209989687632	0.195399076660112
LRPPRC	2	44113647	44223144	TG	B cell	0.0565198141722331	0.0812990005762274	0.194601810295533
PLEKHH2	2	43864412	43995126	TG	Breast	0.0576848157927846	0.0831994563154959	0.194555465840335
MRPL9	1	151732119	151736040	TG	Spleen	0.145834925529429	0.204219158529764	0.194553991400229
TOM1L2	17	17746828	17875736	TG	Omnibus	0.140183333203453	0.159681523366892	0.193918205846729
MRPL9	1	151732119	151736040	TG	Atrial appendage	0.145834925529429	0.204219158529764	0.193806320681995
CHN1	2	175664091	175870097	TG	Hippocampus	0.148829015415904	0.179187836516943	0.19379643216555
FAM213A	10	82167585	82192753	TG	Breast	0.0829444466300385	0.107699989829123	0.193772794699353
CHN1	2	175664091	175870097	TG	Putamen	0.148829015415904	0.179187836516943	0.193515169537417
LRPPRC	2	44113647	44223144	TG	CD8 cell	0.0565198141722331	0.0812990005762274	0.19320984106432
MRPL9	1	151732119	151736040	TG	Sun-exposed skin	0.145834925529429	0.204219158529764	0.193153475516854
MRPL9	1	151732119	151736040	TG	Monocyte	0.145834925529429	0.204219158529764	0.193073634006701
CHN1	2	175664091	175870097	TG	Caudate	0.148829015415904	0.179187836516943	0.192869877870859
UMPS	3	124449213	124464040	TG	Omnibus	0.0574871206022706	0.0858941530846509	0.192362656308079
MRPL9	1	151732119	151736040	TG	Adrenal gland	0.145834925529429	0.204219158529764	0.192361486024011
DENND3	8	142127377	142205907	TG	Breast	0.056494354178303	0.0798001324000255	0.192238218317563
MRPL9	1	151732119	151736040	TG	Liver	0.145834925529429	0.204219158529764	0.192069190187285
DENND3	8	142127377	142205907	TG	Monocyte	0.056494354178303	0.0798001324000255	0.191998302972035
RORC	1	151778547	151804348	TF	Spleen	0.143139274347902	0.201075377684253	0.191508951264428
N4BP2L2	13	33006554	33112970	TG	Esophagus mucosa	0.0942618258958402	0.111733583058974	0.191490639973322
TSPAN14	10	82213922	82292879	TG	Tibial nerve	0.0790144637245313	0.102925957111066	0.191392346670501
TNS1	2	218664512	218867718	TG	Skeletal muscle	0.0615453807234273	0.0810865298472154	0.191058238218256
THEM4	1	151846060	151882284	TG	Spleen	0.142061418406612	0.200311226573781	0.190811467704176
CHN1	2	175664091	175870097	TG	Uterus	0.148829015415904	0.179187836516943	0.190684993617074
RORC	1	151778547	151804348	TF	Atrial appendage	0.143139274347902	0.201075377684253	0.190667654519449
TSPAN14	10	82213922	82292879	TG	Liver	0.0790144637245313	0.102925957111066	0.190616113867775
DENND3	8	142127377	142205907	TG	Transverse colon	0.056494354178303	0.0798001324000255	0.190408030767269
RORC	1	151778547	151804348	TF	Sun-exposed skin	0.143139274347902	0.201075377684253	0.190232868253079
THEM4	1	151846060	151882284	TG	Atrial appendage	0.142061418406612	0.200311226573781	0.189974572535317
TSPAN14	10	82213922	82292879	TG	CD8 cell	0.0790144637245313	0.102925957111066	0.18990688349835
TGFB1	19	41807492	41859816	TG	Tibial nerve	0.111724683967441	0.132422355742652	0.189857992086639
HNRNPUL1	19	41768401	41813503	TG	Tibial nerve	0.111532653326689	0.132164585006957	0.189544690252551
THEM4	1	151846060	151882284	TG	Sun-exposed skin	0.142061418406612	0.200311226573781	0.18952383416956
HNRNPUL1	19	41768401	41813503	TG	Skeletal muscle	0.111532653326689	0.132164585006957	0.189469670176546
RORC	1	151778547	151804348	TF	Adrenal gland	0.143139274347902	0.201075377684253	0.189413455143582
FAM213A	10	82167585	82192753	TG	Uterus	0.0829444466300385	0.107699989829123	0.18933607651379
THEM4	1	151846060	151882284	TG	Monocyte	0.142061418406612	0.200311226573781	0.189335756530656
FAM213A	10	82167585	82192753	TG	Ovary	0.0829444466300385	0.107699989829123	0.18932396194804
RORC	1	151778547	151804348	TF	Liver	0.143139274347902	0.201075377684253	0.18910847993523
CCDC97	19	41816094	41830788	TG	Tibial nerve	0.111422350008598	0.132020858465225	0.18891232506054
CCDC97	19	41816094	41830788	TG	Skeletal muscle	0.111422350008598	0.132020858465225	0.188897835312768
AXL	19	41725108	41767671	TG	Tibial nerve	0.111210870504612	0.131733045076536	0.18882803066599
PLEKHH2	2	43864412	43995126	TG	Sigmoid colon	0.0576848157927846	0.0831994563154959	0.188787553568279
AXL	19	41725108	41767671	TG	Skeletal muscle	0.111210870504612	0.131733045076536	0.188766024571977
MRPL9	1	151732119	151736040	TG	Terminal ileum	0.145834925529429	0.204219158529764	0.188492683167096
THEM4	1	151846060	151882284	TG	Liver	0.142061418406612	0.200311226573781	0.18832954626827
TSPAN14	10	82213922	82292879	TG	Transverse colon	0.0790144637245313	0.102925957111066	0.188150326504653
PLEKHH2	2	43864412	43995126	TG	Ovary	0.0576848157927846	0.0831994563154959	0.187180780333902
MRPL9	1	151732119	151736040	TG	NK cell	0.145834925529429	0.204219158529764	0.187074472322942
TLR1	4	38792298	38858438	TG	Uterus	0.0824611315096475	0.116250056404123	0.187024023218207
FAM213A	10	82167585	82192753	TG	Terminal ileum	0.0829444466300385	0.107699989829123	0.186945111430872
FAM114A1	4	38869298	38947360	TG	Uterus	0.0823949700477325	0.116155277032898	0.186920365634232
TLR6	4	38825336	38858438	TG	Uterus	0.0822679015538166	0.115952546846261	0.186620706163812
TSPAN14	10	82213922	82292879	TG	CD4 cell	0.0790144637245313	0.102925957111066	0.185837120261687
FAM213A	10	82167585	82192753	TG	Prostate	0.0829444466300385	0.107699989829123	0.1856140602917
FAM213A	10	82167585	82192753	TG	Visceral omentum	0.0829444466300385	0.107699989829123	0.185555517415511
RORC	1	151778547	151804348	TF	Terminal ileum	0.143139274347902	0.201075377684253	0.185502603851169
MRPL9	1	151732119	151736040	TG	Prostate	0.145834925529429	0.204219158529764	0.185037602262245
LRPPRC	2	44113647	44223144	TG	CD4 cell	0.0565198141722331	0.0812990005762274	0.18485668347784
THEM4	1	151846060	151882284	TG	Terminal ileum	0.142061418406612	0.200311226573781	0.184772316851674
LRPPRC	2	44113647	44223144	TG	Monocyte	0.0565198141722331	0.0812990005762274	0.184409569848748
RORC	1	151778547	151804348	TF	NK cell	0.143139274347902	0.201075377684253	0.184188012654017
TNS1	2	218664512	218867718	TG	Tibial nerve	0.0615453807234273	0.0810865298472154	0.184161524903056
FAM213A	10	82167585	82192753	TG	Cortex	0.0829444466300385	0.107699989829123	0.184104437780165
PLEKHH2	2	43864412	43995126	TG	Uterus	0.0576848157927846	0.0831994563154959	0.183987215525132
TSPAN14	10	82213922	82292879	TG	Monocyte	0.0790144637245313	0.102925957111066	0.183984438656595
SLC45A4	8	142217265	142318404	TG	Sigmoid colon	0.05653739727349	0.0798605032895835	0.183921900778014
TDRKH	1	151742583	151763892	TG	CD4 cell	0.145844777553229	0.204233518167646	0.183680146812087
MRPL9	1	151732119	151736040	TG	CD4 cell	0.145834925529429	0.204219158529764	0.183663540574692
TSPAN14	10	82213922	82292879	TG	Stomach	0.0790144637245313	0.102925957111066	0.183560231123088
FAM114A1	4	38869298	38947360	TG	Adrenal gland	0.0823949700477325	0.116155277032898	0.183511745577207
PLEKHH2	2	43864412	43995126	TG	Stomach	0.0576848157927846	0.0831994563154959	0.183473632683458
TGFB1	19	41807492	41859816	TG	Gastroesophageal junction	0.111724683967441	0.132422355742652	0.183407015158369
THEM4	1	151846060	151882284	TG	NK cell	0.142061418406612	0.200311226573781	0.183406947497173
DYNC2LI1	2	44001178	44037149	TG	Ovary	0.0569468022752671	0.0819912507364992	0.18321081185667
ALDH7A1	5	125877533	125931110	TG	Liver	0.0415207963446075	0.0621069354792094	0.183185673373917
HNRNPUL1	19	41768401	41813503	TG	Gastroesophageal junction	0.111532653326689	0.132164585006957	0.183155702829067
TNS1	2	218664512	218867718	TG	Liver	0.0615453807234273	0.0810865298472154	0.182857395939587
LRPPRC	2	44113647	44223144	TG	Sigmoid colon	0.0565198141722331	0.0812990005762274	0.182782975559491
TSPAN14	10	82213922	82292879	TG	Ovary	0.0790144637245313	0.102925957111066	0.182602924849694
AXL	19	41725108	41767671	TG	Gastroesophageal junction	0.111210870504612	0.131733045076536	0.18252271426689
TSPAN14	10	82213922	82292879	TG	Uterus	0.0790144637245313	0.102925957111066	0.182517751741583
CCDC97	19	41816094	41830788	TG	Gastroesophageal junction	0.111422350008598	0.132020858465225	0.182489253812165
TSPAN14	10	82213922	82292879	TG	Adrenal gland	0.0790144637245313	0.102925957111066	0.1823043857227
RORC	1	151778547	151804348	TF	Prostate	0.143139274347902	0.201075377684253	0.182075280014481
FAM213A	10	82167585	82192753	TG	Hippocampus	0.0829444466300385	0.107699989829123	0.181799925675027
FAM213A	10	82167585	82192753	TG	Caudate	0.0829444466300385	0.107699989829123	0.181506121025842
FAM213A	10	82167585	82192753	TG	Vagina	0.0829444466300385	0.107699989829123	0.181437560200201
FAM213A	10	82167585	82192753	TG	Sun-exposed skin	0.0829444466300385	0.107699989829123	0.181409840034878
THEM4	1	151846060	151882284	TG	Prostate	0.142061418406612	0.200311226573781	0.181349734240177
RORC	1	151778547	151804348	TF	CD4 cell	0.143139274347902	0.201075377684253	0.180887639707796
TGFB1	19	41807492	41859816	TG	Liver	0.111724683967441	0.132422355742652	0.180696036481312
TSPAN14	10	82213922	82292879	TG	Spleen	0.0790144637245313	0.102925957111066	0.18061677562623
HNRNPUL1	19	41768401	41813503	TG	Liver	0.111532653326689	0.132164585006957	0.180435821469384
TSPAN14	10	82213922	82292879	TG	Terminal ileum	0.0790144637245313	0.102925957111066	0.180161250415094
THEM4	1	151846060	151882284	TG	CD4 cell	0.142061418406612	0.200311226573781	0.180149738940094
FAM213A	10	82167585	82192753	TG	Putamen	0.0829444466300385	0.107699989829123	0.180147890773063
ALDH7A1	5	125877533	125931110	TG	Tibial nerve	0.0415207963446075	0.0621069354792094	0.18011609726334
CHN1	2	175664091	175870097	TG	Thyroid	0.148829015415904	0.179187836516943	0.180046141036832
DYNC2LI1	2	44001178	44037149	TG	Uterus	0.0569468022752671	0.0819912507364992	0.180009494499543
CCDC97	19	41816094	41830788	TG	Liver	0.111422350008598	0.132020858465225	0.179837456186944
SLC45A4	8	142217265	142318404	TG	Uterus	0.05653739727349	0.0798605032895835	0.179785520369774
PLEKHH2	2	43864412	43995126	TG	Esophagus muscularis	0.0576848157927846	0.0831994563154959	0.179558553657861
FAM213A	10	82167585	82192753	TG	Esophagus mucosa	0.0829444466300385	0.107699989829123	0.179508945806838
FAM114A1	4	38869298	38947360	TG	Sigmoid colon	0.0823949700477325	0.116155277032898	0.179424434666837
CHN1	2	175664091	175870097	TG	Testis	0.148829015415904	0.179187836516943	0.179235896323959
TSPAN14	10	82213922	82292879	TG	Prostate	0.0790144637245313	0.102925957111066	0.178954242699937
TSPAN14	10	82213922	82292879	TG	Visceral omentum	0.0790144637245313	0.102925957111066	0.178883041390366
TGFB1	19	41807492	41859816	TG	Breast	0.111724683967441	0.132422355742652	0.178144345233738
LRPPRC	2	44113647	44223144	TG	Uterus	0.0565198141722331	0.0812990005762274	0.178025143849857
HNRNPUL1	19	41768401	41813503	TG	Breast	0.111532653326689	0.132164585006957	0.177850172815937
TGFB1	19	41807492	41859816	TG	Esophagus mucosa	0.111724683967441	0.132422355742652	0.177558839877971
CCDC97	19	41816094	41830788	TG	Breast	0.111422350008598	0.132020858465225	0.177286711065257
HNRNPUL1	19	41768401	41813503	TG	Esophagus mucosa	0.111532653326689	0.132164585006957	0.177224018329725
AXL	19	41725108	41767671	TG	Breast	0.111210870504612	0.131733045076536	0.177193806898275
DYNC2LI1	2	44001178	44037149	TG	Adrenal gland	0.0569468022752671	0.0819912507364992	0.176969839751854
SLC45A4	8	142217265	142318404	TG	Stomach	0.05653739727349	0.0798605032895835	0.176870342951584
DENND3	8	142127377	142205907	TG	Stomach	0.056494354178303	0.0798001324000255	0.176798173805033
CCDC97	19	41816094	41830788	TG	Esophagus mucosa	0.111422350008598	0.132020858465225	0.176760966289937
PLEKHH2	2	43864412	43995126	TG	Visceral omentum	0.0576848157927846	0.0831994563154959	0.176688506606735
DYNC2LI1	2	44001178	44037149	TG	Atrial appendage	0.0569468022752671	0.0819912507364992	0.176591641462352
TNS1	2	218664512	218867718	TG	Transverse colon	0.0615453807234273	0.0810865298472154	0.176554767978788
AXL	19	41725108	41767671	TG	Esophagus mucosa	0.111210870504612	0.131733045076536	0.176553872962125
TGFB1	19	41807492	41859816	TG	Transverse colon	0.111724683967441	0.132422355742652	0.175602138028878
HNRNPUL1	19	41768401	41813503	TG	Transverse colon	0.111532653326689	0.132164585006957	0.175324498392046
TGFB1	19	41807492	41859816	TG	Sun-exposed skin	0.111724683967441	0.132422355742652	0.175247780920688
TAB2	6	149539777	149732749	TG	CD8 cell	0.0722849309145828	0.0937985534817029	0.175068378229849
TNS1	2	218664512	218867718	TG	Breast	0.0615453807234273	0.0810865298472154	0.175020417435448
HNRNPUL1	19	41768401	41813503	TG	Sun-exposed skin	0.111532653326689	0.132164585006957	0.174931380572771
TSPAN14	10	82213922	82292879	TG	Sun-exposed skin	0.0790144637245313	0.102925957111066	0.174883007245835
TSPAN14	10	82213922	82292879	TG	Vagina	0.0790144637245313	0.102925957111066	0.174817012976814
CCDC97	19	41816094	41830788	TG	Transverse colon	0.111422350008598	0.132020858465225	0.174774838522841
DYNC2LI1	2	44001178	44037149	TG	Spleen	0.0569468022752671	0.0819912507364992	0.174729633455101
MRPL9	1	151732119	151736040	TG	Lung	0.145834925529429	0.204219158529764	0.174699380403134
AXL	19	41725108	41767671	TG	Transverse colon	0.111210870504612	0.131733045076536	0.17469131961072
DYNC2LI1	2	44001178	44037149	TG	Terminal ileum	0.0569468022752671	0.0819912507364992	0.174462857508887
CCDC97	19	41816094	41830788	TG	Sun-exposed skin	0.111422350008598	0.132020858465225	0.17445227029755
AXL	19	41725108	41767671	TG	Sun-exposed skin	0.111210870504612	0.131733045076536	0.174284891046651
TGFB1	19	41807492	41859816	TG	Ovary	0.111724683967441	0.132422355742652	0.174248554411655
DENND3	8	142127377	142205907	TG	Spleen	0.056494354178303	0.0798001324000255	0.174001330805961
HNRNPUL1	19	41768401	41813503	TG	Ovary	0.111532653326689	0.132164585006957	0.173971360982847
MRPL9	1	151732119	151736040	TG	Skeletal muscle	0.145834925529429	0.204219158529764	0.173892464793358
LRPPRC	2	44113647	44223144	TG	Esophagus muscularis	0.0565198141722331	0.0812990005762274	0.173814409381401
UFL1	6	96969471	97003152	TG	NK cell	0.0700820903645303	0.0947820430146924	0.173717100831829
ATF2	2	175936978	176033110	TF	Aorta	0.0489641285918469	0.0611915382764529	0.17352232025791
CCDC97	19	41816094	41830788	TG	Ovary	0.111422350008598	0.132020858465225	0.1733920776716
PLEKHH2	2	43864412	43995126	TG	Sun-exposed skin	0.0576848157927846	0.0831994563154959	0.173358372968604
AXL	19	41725108	41767671	TG	Ovary	0.111210870504612	0.131733045076536	0.173352324607783
FAM114A1	4	38869298	38947360	TG	Liver	0.0823949700477325	0.116155277032898	0.173317280591742
TSPAN14	10	82213922	82292879	TG	Lung	0.0790144637245313	0.102925957111066	0.173281835666825
TSPAN14	10	82213922	82292879	TG	Esophagus mucosa	0.0790144637245313	0.102925957111066	0.172989696860163
DIRC3	2	218148742	218621316	TG	Sigmoid colon	0.0616306786983433	0.0813541782167848	0.172957648751526
DYNC2LI1	2	44001178	44037149	TG	Visceral omentum	0.0569468022752671	0.0819912507364992	0.172924344877398
DENND3	8	142127377	142205907	TG	Terminal ileum	0.056494354178303	0.0798001324000255	0.172440220761425
LRPPRC	2	44113647	44223144	TG	Prostate	0.0565198141722331	0.0812990005762274	0.172156150774163
MRPL9	1	151732119	151736040	TG	B cell	0.145834925529429	0.204219158529764	0.172150997100763
LRPPRC	2	44113647	44223144	TG	Cerebellum	0.0565198141722331	0.0812990005762274	0.17208639864081
RORC	1	151778547	151804348	TF	Lung	0.143139274347902	0.201075377684253	0.171894203080367
HNRNPUL1	19	41768401	41813503	TG	Terminal ileum	0.111532653326689	0.132164585006957	0.171842693219863
TGFB1	19	41807492	41859816	TG	Lung	0.111724683967441	0.132422355742652	0.171665695867914
TNS1	2	218664512	218867718	TG	Sigmoid colon	0.0615453807234273	0.0810865298472154	0.171416210213983
HNRNPUL1	19	41768401	41813503	TG	Lung	0.111532653326689	0.132164585006957	0.171358112964736
CCDC97	19	41816094	41830788	TG	Terminal ileum	0.111422350008598	0.132020858465225	0.171306915562779
ALDH7A1	5	125877533	125931110	TG	Transverse colon	0.0415207963446075	0.0621069354792094	0.171204888551373
TGFB1	19	41807492	41859816	TG	Vagina	0.111724683967441	0.132422355742652	0.171201596898322
UFL1	6	96969471	97003152	TG	Liver	0.0700820903645303	0.0947820430146924	0.171171296901991
PDE8A	15	85523671	85682376	TG	Pancreas	0.049707364353226	0.0696229531452668	0.171159904420132
TGFB1	19	41807492	41859816	TG	Visceral omentum	0.111724683967441	0.132422355742652	0.171115614411136
THEM4	1	151846060	151882284	TG	Lung	0.142061418406612	0.200311226573781	0.171100786540349
FAM213A	10	82167585	82192753	TG	Thyroid	0.0829444466300385	0.107699989829123	0.171061407714745
RORC	1	151778547	151804348	TF	Skeletal muscle	0.143139274347902	0.201075377684253	0.17096577819002
LINGO4	1	151772740	151778630	TG	Skeletal muscle	0.143130883410787	0.201061920078316	0.170944490072643
HNRNPUL1	19	41768401	41813503	TG	Vagina	0.111532653326689	0.132164585006957	0.170913239235534
CCDC97	19	41816094	41830788	TG	Lung	0.111422350008598	0.132020858465225	0.170908244249053
HNRNPUL1	19	41768401	41813503	TG	Visceral omentum	0.111532653326689	0.132164585006957	0.170860182591857
TAB2	6	149539777	149732749	TG	CD4 cell	0.0722849309145828	0.0937985534817029	0.170777299750701
AXL	19	41725108	41767671	TG	Lung	0.111210870504612	0.131733045076536	0.170728159378805
FAM213A	10	82167585	82192753	TG	Testis	0.0829444466300385	0.107699989829123	0.170616290228847
TGFB1	19	41807492	41859816	TG	Sigmoid colon	0.111724683967441	0.132422355742652	0.17061334366303
CCDC97	19	41816094	41830788	TG	Vagina	0.111422350008598	0.132020858465225	0.170405945794361
HNRNPUL1	19	41768401	41813503	TG	Sigmoid colon	0.111532653326689	0.132164585006957	0.170370375015306
PLEKHH2	2	43864412	43995126	TG	Vagina	0.0576848157927846	0.0831994563154959	0.170337828488711
CCDC97	19	41816094	41830788	TG	Visceral omentum	0.111422350008598	0.132020858465225	0.170331360156372
FAM114A1	4	38869298	38947360	TG	Testis	0.0823949700477325	0.116155277032898	0.170327442634755
AXL	19	41725108	41767671	TG	Vagina	0.111210870504612	0.131733045076536	0.170301767839323
AXL	19	41725108	41767671	TG	Visceral omentum	0.111210870504612	0.131733045076536	0.17027736521021
FAM213A	10	82167585	82192753	TG	Omnibus	0.0829444466300385	0.107699989829123	0.170245364839666
LRPPRC	2	44113647	44223144	TG	Cortex	0.0565198141722331	0.0812990005762274	0.170137425787199
TGFB1	19	41807492	41859816	TG	Esophagus muscularis	0.111724683967441	0.132422355742652	0.170086374720119
TNS1	2	218664512	218867718	TG	Monocyte	0.0615453807234273	0.0810865298472154	0.170028605570779
PLEKHH2	2	43864412	43995126	TG	Esophagus mucosa	0.0576848157927846	0.0831994563154959	0.169845505925955
HNRNPUL1	19	41768401	41813503	TG	Esophagus muscularis	0.111532653326689	0.132164585006957	0.169826629494431
CCDC97	19	41816094	41830788	TG	Sigmoid colon	0.111422350008598	0.132020858465225	0.169818491363885
AXL	19	41725108	41767671	TG	Sigmoid colon	0.111210870504612	0.131733045076536	0.169784031306934
PLEKHH2	2	43864412	43995126	TG	Lung	0.0576848157927846	0.0831994563154959	0.169769799478625
DYNC2LI1	2	44001178	44037149	TG	Sun-exposed skin	0.0569468022752671	0.0819912507364992	0.169684718631485
ALDH7A1	5	125877533	125931110	TG	Breast	0.0415207963446075	0.0621069354792094	0.169550387143979
CELF3	1	151674880	151689290	TG	Cerebellum	0.14877620645359	0.207676630229744	0.169462929691789
RORC	1	151778547	151804348	TF	B cell	0.143139274347902	0.201075377684253	0.16935693544639
CCDC97	19	41816094	41830788	TG	Esophagus muscularis	0.111422350008598	0.132020858465225	0.169303601964252
AXL	19	41725108	41767671	TG	Esophagus muscularis	0.111210870504612	0.131733045076536	0.169233993775487
UFL1	6	96969471	97003152	TG	B cell	0.0700820903645303	0.0947820430146924	0.168810747393537
BACH1	21	30566392	31003071	TF	Left ventricle	0.0651272092073945	0.0885325967573231	0.167447916912696
ALDH7A1	5	125877533	125931110	TG	Sigmoid colon	0.0415207963446075	0.0621069354792094	0.167342165753945
DENND3	8	142127377	142205907	TG	Vagina	0.056494354178303	0.0798001324000255	0.167058942754592
PPIL4	6	149825869	149867174	TG	Aorta	0.0600397462954155	0.07770756981288	0.166998691370566
PPIL4	6	149825869	149867174	TG	Pancreas	0.0600397462954155	0.07770756981288	0.166844836043456
LOX	5	121398890	121413980	TG	Aorta	0.0577100060805332	0.0794286560042226	0.166810535414216
ATF2	2	175936978	176033110	TF	Pancreas	0.0489641285918469	0.0611915382764529	0.166800987268604
DYNC2LI1	2	44001178	44037149	TG	Vagina	0.0569468022752671	0.0819912507364992	0.166748982238268
SF3A1	22	30727977	30752936	TG	Pancreas	0.0651146545008612	0.0822670307478597	0.166604028276407
TNS1	2	218664512	218867718	TG	Ovary	0.0615453807234273	0.0810865298472154	0.166531418615361
TDRKH	1	151742583	151763892	TG	Cerebellum	0.145844777553229	0.204233518167646	0.166367762340878
MRPL9	1	151732119	151736040	TG	Cerebellum	0.145834925529429	0.204219158529764	0.166346889347919
TGFB1	19	41807492	41859816	TG	Adrenal gland	0.111724683967441	0.132422355742652	0.16631946486245
DYNC2LI1	2	44001178	44037149	TG	Esophagus mucosa	0.0569468022752671	0.0819912507364992	0.16627077624445
LRPPRC	2	44113647	44223144	TG	Hippocampus	0.0565198141722331	0.0812990005762274	0.166250502662267
DYNC2LI1	2	44001178	44037149	TG	Lung	0.0569468022752671	0.0819912507364992	0.166210851950801
BACH1	21	30566392	31003071	TF	Pancreas	0.0651272092073945	0.0885325967573231	0.166176350017286
HNRNPUL1	19	41768401	41813503	TG	Adrenal gland	0.111532653326689	0.132164585006957	0.166098171052144
UFL1	6	96969471	97003152	TG	CD4 cell	0.0700820903645303	0.0947820430146924	0.166085454580663
TLR1	4	38792298	38858438	TG	Monocyte	0.0824611315096475	0.116250056404123	0.166030222800591
TNS1	2	218664512	218867718	TG	Uterus	0.0615453807234273	0.0810865298472154	0.165962570639502
TNS1	2	218664512	218867718	TG	Stomach	0.0615453807234273	0.0810865298472154	0.165952432187216
SUMO4	6	149721495	149722177	TG	Monocyte	0.0714453631193536	0.0924803462055181	0.165906512554775
SF3A1	22	30727977	30752936	TG	Subcutaneous adipose	0.0651146545008612	0.0822670307478597	0.165625277594071
TLR6	4	38825336	38858438	TG	Monocyte	0.0822679015538166	0.115952546846261	0.165615230306036
TLR1	4	38792298	38858438	TG	Visceral omentum	0.0824611315096475	0.116250056404123	0.165575767541113
AXL	19	41725108	41767671	TG	Adrenal gland	0.111210870504612	0.131733045076536	0.16555573253578
CCDC97	19	41816094	41830788	TG	Adrenal gland	0.111422350008598	0.132020858465225	0.165539740848259
FAM114A1	4	38869298	38947360	TG	Visceral omentum	0.0823949700477325	0.116155277032898	0.165466444759644
FAM114A1	4	38869298	38947360	TG	Prostate	0.0823949700477325	0.116155277032898	0.165384532774928
LRPPRC	2	44113647	44223144	TG	Vagina	0.0565198141722331	0.0812990005762274	0.164838010857517
TSPAN14	10	82213922	82292879	TG	Thyroid	0.0790144637245313	0.102925957111066	0.164710991899376
TGFB1	19	41807492	41859816	TG	Atrial appendage	0.111724683967441	0.132422355742652	0.164562566277764
LRPPRC	2	44113647	44223144	TG	Esophagus mucosa	0.0565198141722331	0.0812990005762274	0.164465296522295
HNRNPUL1	19	41768401	41813503	TG	Atrial appendage	0.111532653326689	0.132164585006957	0.164363240014128
TSPAN14	10	82213922	82292879	TG	Testis	0.0790144637245313	0.102925957111066	0.164313383598141
ALDH7A1	5	125877533	125931110	TG	Uterus	0.0415207963446075	0.0621069354792094	0.163969402294421
ALDH7A1	5	125877533	125931110	TG	Ovary	0.0415207963446075	0.0621069354792094	0.163856506179511
AXL	19	41725108	41767671	TG	Atrial appendage	0.111210870504612	0.131733045076536	0.163829880468691
SLC45A4	8	142217265	142318404	TG	Lung	0.05653739727349	0.0798605032895835	0.163778677072896
CCDC97	19	41816094	41830788	TG	Atrial appendage	0.111422350008598	0.132020858465225	0.163750502792457
DENND3	8	142127377	142205907	TG	Lung	0.056494354178303	0.0798001324000255	0.163713749764681
RORC	1	151778547	151804348	TF	Cerebellum	0.143139274347902	0.201075377684253	0.163660556350867
LINGO4	1	151772740	151778630	TG	Cerebellum	0.143130883410787	0.201061920078316	0.16363503463077
TNS1	2	218664512	218867718	TG	Atrial appendage	0.0615453807234273	0.0810865298472154	0.163593138286483
ZC3H12D	6	149768794	149806197	TG	NK cell	0.0675402657780355	0.0871852758319479	0.163494506777128
TNS1	2	218664512	218867718	TG	Adrenal gland	0.0615453807234273	0.0810865298472154	0.163460697746626
DIRC3	2	218148742	218621316	TG	Esophagus muscularis	0.0616306786983433	0.0813541782167848	0.162974621127389
THEM4	1	151846060	151882284	TG	Cerebellum	0.142061418406612	0.200311226573781	0.162828444733025
DIRC3	2	218148742	218621316	TG	Spleen	0.0616306786983433	0.0813541782167848	0.162389215353925
UFL1	6	96969471	97003152	TG	CD8 cell	0.0700820903645303	0.0947820430146924	0.162296259300468
TBC1D10A	22	30687979	30723035	TG	NK cell	0.0653348150763362	0.0825789258733354	0.162294442375913
MAP3K7CL	21	30449792	30548210	TG	Pancreas	0.064262421325309	0.0873001161746059	0.161903487342534
TNS1	2	218664512	218867718	TG	Esophagus muscularis	0.0615453807234273	0.0810865298472154	0.161541413670746
TNS1	2	218664512	218867718	TG	Terminal ileum	0.0615453807234273	0.0810865298472154	0.161384557121173
N4BP2L2	13	33006554	33112970	TG	Vagina	0.0942618258958402	0.111733583058974	0.161211112586908
SF3A1	22	30727977	30752936	TG	NK cell	0.0651146545008612	0.0822670307478597	0.161094451755521
LOX	5	121398890	121413980	TG	Pancreas	0.0577100060805332	0.0794286560042226	0.161002281396898
TNS1	2	218664512	218867718	TG	Spleen	0.0615453807234273	0.0810865298472154	0.16098799832945
TLR1	4	38792298	38858438	TG	Esophagus muscularis	0.0824611315096475	0.116250056404123	0.16090179198597
FAM114A1	4	38869298	38947360	TG	Esophagus muscularis	0.0823949700477325	0.116155277032898	0.160799958450147
PRKG1	10	52750945	54058110	TG	Aorta	0.0235270380529282	0.0417001860032694	0.160681082594651
ALDH7A1	5	125877533	125931110	TG	Adrenal gland	0.0415207963446075	0.0621069354792094	0.160110119934796
DENND5A	11	9160372	9286937	TG	Aorta	0.0529965919431802	0.0712255266292883	0.159840405714896
ALDH7A1	5	125877533	125931110	TG	Atrial appendage	0.0415207963446075	0.0621069354792094	0.15976646722205
MRAS	3	138066539	138124375	TG	Left ventricle	0.0486637933523132	0.0667689882191892	0.159602136472241
N4BP2L2	13	33006554	33112970	TG	Spleen	0.0942618258958402	0.111733583058974	0.159309211022061
ALDH7A1	5	125877533	125931110	TG	Esophagus muscularis	0.0415207963446075	0.0621069354792094	0.159289264949952
TNS1	2	218664512	218867718	TG	Cortex	0.0615453807234273	0.0810865298472154	0.159208775147092
TNS1	2	218664512	218867718	TG	Visceral omentum	0.0615453807234273	0.0810865298472154	0.159146774056834
ZC3H12D	6	149768794	149806197	TG	CD8 cell	0.0675402657780355	0.0871852758319479	0.158639155068297
ABHD2	15	89630690	89745591	TG	Aorta	0.0415176439050255	0.0554209204448048	0.158612124268425
N4BP2L2	13	33006554	33112970	TG	Terminal ileum	0.0942618258958402	0.111733583058974	0.158571102386244
UFL1	6	96969471	97003152	TG	Uterus	0.0700820903645303	0.0947820430146924	0.158517475493378
FAM114A1	4	38869298	38947360	TG	Stomach	0.0823949700477325	0.116155277032898	0.158505365191102
PLEKHH2	2	43864412	43995126	TG	Thyroid	0.0576848157927846	0.0831994563154959	0.158452857193297
BACH1	21	30566392	31003071	TF	Cerebellum	0.0651272092073945	0.0885325967573231	0.158364569086558
N4BP2L2	13	33006554	33112970	TG	Visceral omentum	0.0942618258958402	0.111733583058974	0.158283455519969
ZC3H12D	6	149768794	149806197	TG	B cell	0.0675402657780355	0.0871852758319479	0.157918994730424
TNS1	2	218664512	218867718	TG	Prostate	0.0615453807234273	0.0810865298472154	0.157758847873297
FAM114A1	4	38869298	38947360	TG	Atrial appendage	0.0823949700477325	0.116155277032898	0.157625088665254
ZC3H12D	6	149768794	149806197	TG	Transverse colon	0.0675402657780355	0.0871852758319479	0.157595280812137
TBC1D10A	22	30687979	30723035	TG	Transverse colon	0.0653348150763362	0.0825789258733354	0.157388898754565
ALDH7A1	5	125877533	125931110	TG	Prostate	0.0415207963446075	0.0621069354792094	0.157211818333873
ALDH7A1	5	125877533	125931110	TG	Cerebellum	0.0415207963446075	0.0621069354792094	0.157039825121985
BACH1	21	30566392	31003071	TF	Cortex	0.0651272092073945	0.0885325967573231	0.156539606084048
N4BP2L2	13	33006554	33112970	TG	Sun-exposed skin	0.0942618258958402	0.111733583058974	0.156497574704083
PLEKHH2	2	43864412	43995126	TG	Omnibus	0.0576848157927846	0.0831994563154959	0.156439942016044
TNS1	2	218664512	218867718	TG	Sun-exposed skin	0.0615453807234273	0.0810865298472154	0.156378338929759
SF3A1	22	30727977	30752936	TG	Transverse colon	0.0651146545008612	0.0822670307478597	0.156350034184663
BCAS3	17	58754814	59470199	TG	Terminal ileum	0.0773344114163767	0.100667445735175	0.156294970509958
CYP2S1	19	41698954	41713444	TG	Esophagus mucosa	0.0967760084038628	0.115174396975829	0.155772385710899
TGFB1	19	41807492	41859816	TG	Thyroid	0.111724683967441	0.132422355742652	0.155402293175446
ALDH7A1	5	125877533	125931110	TG	Cortex	0.0415207963446075	0.0621069354792094	0.155357113720544
TNS1	2	218664512	218867718	TG	Caudate	0.0615453807234273	0.0810865298472154	0.155293435352303
N4BP2L2	13	33006554	33112970	TG	Lung	0.0942618258958402	0.111733583058974	0.155229118971712
DYNC2LI1	2	44001178	44037149	TG	Thyroid	0.0569468022752671	0.0819912507364992	0.155218094366892
HNRNPUL1	19	41768401	41813503	TG	Thyroid	0.111532653326689	0.132164585006957	0.155178604970768
ZC3H12D	6	149768794	149806197	TG	CD4 cell	0.0675402657780355	0.0871852758319479	0.154978158220872
CCDC97	19	41816094	41830788	TG	Thyroid	0.111422350008598	0.132020858465225	0.154722039747643
ZC3H12D	6	149768794	149806197	TG	Monocyte	0.0675402657780355	0.0871852758319479	0.15471689661402
AXL	19	41725108	41767671	TG	Thyroid	0.111210870504612	0.131733045076536	0.154675501998671
TNS1	2	218664512	218867718	TG	Vagina	0.0615453807234273	0.0810865298472154	0.154530872934758
BACH1	21	30566392	31003071	TF	Aorta	0.0651272092073945	0.0885325967573231	0.154359720544315
PDE8A	15	85523671	85682376	TG	Subcutaneous adipose	0.049707364353226	0.0696229531452668	0.15431166686288
CYP2S1	19	41698954	41713444	TG	Transverse colon	0.0967760084038628	0.115174396975829	0.154288824144571
DENND5A	11	9160372	9286937	TG	Pancreas	0.0529965919431802	0.0712255266292883	0.154264734684501
BACH1	21	30566392	31003071	TF	CD8 cell	0.0651272092073945	0.0885325967573231	0.154231659831945
TNS1	2	218664512	218867718	TG	Hippocampus	0.0615453807234273	0.0810865298472154	0.154172305083737
MRAS	3	138066539	138124375	TG	Subcutaneous adipose	0.0486637933523132	0.0667689882191892	0.154093162164032
DYNC2LI1	2	44001178	44037149	TG	Testis	0.0569468022752671	0.0819912507364992	0.154025969113207
LOX	5	121398890	121413980	TG	Subcutaneous adipose	0.0577100060805332	0.0794286560042226	0.153938628539792
TNS1	2	218664512	218867718	TG	Putamen	0.0615453807234273	0.0810865298472154	0.153559594081705
LRPPRC	2	44113647	44223144	TG	Thyroid	0.0565198141722331	0.0812990005762274	0.153534046464787
BACH1	21	30566392	31003071	TF	Caudate	0.0651272092073945	0.0885325967573231	0.153074469477234
TNS1	2	218664512	218867718	TG	Esophagus mucosa	0.0615453807234273	0.0810865298472154	0.153070275284357
TBC1D10A	22	30687979	30723035	TG	Monocyte	0.0653348150763362	0.0825789258733354	0.152867463615765
TNS1	2	218664512	218867718	TG	Lung	0.0615453807234273	0.0810865298472154	0.152607273213271
ALDH7A1	5	125877533	125931110	TG	Sun-exposed skin	0.0415207963446075	0.0621069354792094	0.152573405748091
OSM	22	30658818	30662829	TG	Aorta	0.05076069764406	0.0645729136537165	0.152500450899752
UFL1	6	96969471	97003152	TG	Esophagus mucosa	0.0700820903645303	0.0947820430146924	0.152413474190845
LRPPRC	2	44113647	44223144	TG	Testis	0.0565198141722331	0.0812990005762274	0.152365810320409
TBC1D10A	22	30687979	30723035	TG	B cell	0.0653348150763362	0.0825789258733354	0.152026939646635
SF3A1	22	30727977	30752936	TG	Liver	0.0651146545008612	0.0822670307478597	0.152026663550873
TGFB1	19	41807492	41859816	TG	Spleen	0.111724683967441	0.132422355742652	0.151982744424166
BACH1	21	30566392	31003071	TF	Tibial nerve	0.0651272092073945	0.0885325967573231	0.151974087596247
EXOC6B	2	72403113	73053170	TG	Left ventricle	0.0370312672571468	0.0549139252264726	0.151919208408899
BACH1	21	30566392	31003071	TF	Putamen	0.0651272092073945	0.0885325967573231	0.15179465528044
HNRNPUL1	19	41768401	41813503	TG	Spleen	0.111532653326689	0.132164585006957	0.15176395766885
FHL3	1	38462442	38471278	TG	Aorta	0.0518336619827966	0.0679228832848745	0.151754886684931
ALDH7A1	5	125877533	125931110	TG	Caudate	0.0415207963446075	0.0621069354792094	0.151448738319408
CCDC97	19	41816094	41830788	TG	Spleen	0.111422350008598	0.132020858465225	0.15136799300048
TBC1D10A	22	30687979	30723035	TG	CD8 cell	0.0653348150763362	0.0825789258733354	0.151294911694378
AXL	19	41725108	41767671	TG	Spleen	0.111210870504612	0.131733045076536	0.151291571000135
DENND5A	11	9160372	9286937	TG	Left ventricle	0.0529965919431802	0.0712255266292883	0.151222257615803
TLR1	4	38792298	38858438	TG	Omnibus	0.0824611315096475	0.116250056404123	0.151090734312553
CYP2S1	19	41698954	41713444	TG	Terminal ileum	0.0967760084038628	0.115174396975829	0.151046598573284
ZC3H12D	6	149768794	149806197	TG	Terminal ileum	0.0675402657780355	0.0871852758319479	0.15104171394012
PDE8A	15	85523671	85682376	TG	NK cell	0.049707364353226	0.0696229531452668	0.151022786351272
SLC45A4	8	142217265	142318404	TG	Thyroid	0.05653739727349	0.0798605032895835	0.150995112421258
DENND3	8	142127377	142205907	TG	Thyroid	0.056494354178303	0.0798001324000255	0.150920330697107
ZC3H12D	6	149768794	149806197	TG	Spleen	0.0675402657780355	0.0871852758319479	0.150845031764836
SF3A1	22	30727977	30752936	TG	B cell	0.0651146545008612	0.0822670307478597	0.150839042084135
TLR6	4	38825336	38858438	TG	Omnibus	0.0822679015538166	0.115952546846261	0.150740694677629
MAP3K7CL	21	30449792	30548210	TG	CD8 cell	0.064262421325309	0.0873001161746059	0.150729265300062
BACH1	21	30566392	31003071	TF	Hippocampus	0.0651272092073945	0.0885325967573231	0.150716636984279
MRAS	3	138066539	138124375	TG	Gastroesophageal junction	0.0486637933523132	0.0667689882191892	0.150681221801317
PPIL4	6	149825869	149867174	TG	Liver	0.0600397462954155	0.07770756981288	0.150481738509519
MAP3K7CL	21	30449792	30548210	TG	Aorta	0.064262421325309	0.0873001161746059	0.150426315457747
TAB2	6	149539777	149732749	TG	Omnibus	0.0722849309145828	0.0937985534817029	0.150284491307297
BACH1	21	30566392	31003071	TF	B cell	0.0651272092073945	0.0885325967573231	0.150181661911886
SF3A1	22	30727977	30752936	TG	CD8 cell	0.0651146545008612	0.0822670307478597	0.150094814534362
ALDH7A1	5	125877533	125931110	TG	Vagina	0.0415207963446075	0.0621069354792094	0.150063977680596
ALDH7A1	5	125877533	125931110	TG	Hippocampus	0.0415207963446075	0.0621069354792094	0.149845737376462
SF3A1	22	30727977	30752936	TG	Stomach	0.0651146545008612	0.0822670307478597	0.149540628786577
MMP2	16	55423612	55540603	TG	Aorta	0.0463688707189573	0.0643423152835552	0.149522620348207
N4BP2L2	13	33006554	33112970	TG	Testis	0.0942618258958402	0.111733583058974	0.149335839028669
TGFB1	19	41807492	41859816	TG	NK cell	0.111724683967441	0.132422355742652	0.14927971448176
ATPAF2	17	17880723	17942523	TG	Omnibus	0.106344928102059	0.121494584070127	0.149268035266652
SLC45A4	8	142217265	142318404	TG	Testis	0.05653739727349	0.0798605032895835	0.14910689013367
HNRNPUL1	19	41768401	41813503	TG	NK cell	0.111532653326689	0.132164585006957	0.149083457896206
BACH1	21	30566392	31003071	TF	CD4 cell	0.0651272092073945	0.0885325967573231	0.149082749563503
SLC45A4	8	142217265	142318404	TG	Omnibus	0.05653739727349	0.0798605032895835	0.149076171854813
DENND3	8	142127377	142205907	TG	Testis	0.056494354178303	0.0798001324000255	0.149031487100397
DENND3	8	142127377	142205907	TG	Omnibus	0.056494354178303	0.0798001324000255	0.149004099602807
CCDC97	19	41816094	41830788	TG	NK cell	0.111422350008598	0.132020858465225	0.148699997968538
ALDH7A1	5	125877533	125931110	TG	Esophagus mucosa	0.0415207963446075	0.0621069354792094	0.148595746656713
MAP3K7CL	21	30449792	30548210	TG	Tibial nerve	0.064262421325309	0.0873001161746059	0.148530884451997
PPIL4	6	149825869	149867174	TG	NK cell	0.0600397462954155	0.07770756981288	0.148413373520093
BACH1	21	30566392	31003071	TF	Stomach	0.0651272092073945	0.0885325967573231	0.148151766760843
ALDH7A1	5	125877533	125931110	TG	Putamen	0.0415207963446075	0.0621069354792094	0.148091734569027
TBC1D10A	22	30687979	30723035	TG	CD4 cell	0.0653348150763362	0.0825789258733354	0.148005203927604
BCAS3	17	58754814	59470199	TG	Esophagus mucosa	0.0773344114163767	0.100667445735175	0.147452537462745
DENND5A	11	9160372	9286937	TG	Subcutaneous adipose	0.0529965919431802	0.0712255266292883	0.147432267755083
LOX	5	121398890	121413980	TG	Tibial nerve	0.0577100060805332	0.0794286560042226	0.147407533250543
LOX	5	121398890	121413980	TG	Liver	0.0577100060805332	0.0794286560042226	0.147326084604646
TBC1D10A	22	30687979	30723035	TG	Breast	0.0653348150763362	0.0825789258733354	0.147082847087875
BACH1	21	30566392	31003071	TF	Ovary	0.0651272092073945	0.0885325967573231	0.147072416405759
PRKG1	10	52750945	54058110	TG	Left ventricle	0.0235270380529282	0.0417001860032694	0.146892795266315
SF3A1	22	30727977	30752936	TG	CD4 cell	0.0651146545008612	0.0822670307478597	0.146889243675623
SUMO4	6	149721495	149722177	TG	Omnibus	0.0714453631193536	0.0924803462055181	0.146888541353924
MAP3K7CL	21	30449792	30548210	TG	B cell	0.064262421325309	0.0873001161746059	0.146784163536452
PPIL4	6	149825869	149867174	TG	Breast	0.0600397462954155	0.07770756981288	0.146673377017046
PPIL4	6	149825869	149867174	TG	Ovary	0.0600397462954155	0.07770756981288	0.146631914498477
PDE8A	15	85523671	85682376	TG	Liver	0.049707364353226	0.0696229531452668	0.14618123856778
TBC1D10A	22	30687979	30723035	TG	Spleen	0.0653348150763362	0.0825789258733354	0.146086066462927
HNRNPUL1	19	41768401	41813503	TG	Prostate	0.111532653326689	0.132164585006957	0.145824869027476
MAP3K7CL	21	30449792	30548210	TG	CD4 cell	0.064262421325309	0.0873001161746059	0.14580242748824
UFL1	6	96969471	97003152	TG	Thyroid	0.0700820903645303	0.0947820430146924	0.145743623697313
LOX	5	121398890	121413980	TG	CD8 cell	0.0577100060805332	0.0794286560042226	0.145731770493514
THSD4	15	71389291	72075722	TG	Aorta	0.0222579363047028	0.0357408280199269	0.145666816351919
AXL	19	41725108	41767671	TG	Prostate	0.111210870504612	0.131733045076536	0.145423150422172
CCDC97	19	41816094	41830788	TG	Prostate	0.111422350008598	0.132020858465225	0.145314694981564
MRAS	3	138066539	138124375	TG	Skeletal muscle	0.0486637933523132	0.0667689882191892	0.1453077629579
PDE8A	15	85523671	85682376	TG	Tibial nerve	0.049707364353226	0.0696229531452668	0.145137022174401
SF3A1	22	30727977	30752936	TG	Spleen	0.0651146545008612	0.0822670307478597	0.145122861615564
DENND5A	11	9160372	9286937	TG	Gastroesophageal junction	0.0529965919431802	0.0712255266292883	0.145032823859314
BACH1	21	30566392	31003071	TF	Subcutaneous adipose	0.0651272092073945	0.0885325967573231	0.144937834978781
MAP3K7CL	21	30449792	30548210	TG	Stomach	0.064262421325309	0.0873001161746059	0.144868432124938
DIRC3	2	218148742	218621316	TG	Thyroid	0.0616306786983433	0.0813541782167848	0.143965453164681
SF3A1	22	30727977	30752936	TG	Adrenal gland	0.0651146545008612	0.0822670307478597	0.143955003685932
PPIL4	6	149825869	149867174	TG	Uterus	0.0600397462954155	0.07770756981288	0.143941497192627
MTF1	1	38275239	38325292	TF	Aorta	0.0479375520480225	0.0630040022561396	0.143923640482837
MAP3K7CL	21	30449792	30548210	TG	Ovary	0.064262421325309	0.0873001161746059	0.14387814450169
MMP2	16	55423612	55540603	TG	Pancreas	0.0463688707189573	0.0643423152835552	0.14386546489547
SF3A1	22	30727977	30752936	TG	Visceral omentum	0.0651146545008612	0.0822670307478597	0.14374679894936
TLR1	4	38792298	38858438	TG	Lung	0.0824611315096475	0.116250056404123	0.143744659206153
FAM114A1	4	38869298	38947360	TG	Lung	0.0823949700477325	0.116155277032898	0.143642693125579
LOX	5	121398890	121413980	TG	Breast	0.0577100060805332	0.0794286560042226	0.143603230929413
BACH1	21	30566392	31003071	TF	Spleen	0.0651272092073945	0.0885325967573231	0.143538935153879
FHL3	1	38462442	38471278	TG	Left ventricle	0.0518336619827966	0.0679228832848745	0.143528332853622
PPIL4	6	149825869	149867174	TG	CD8 cell	0.0600397462954155	0.07770756981288	0.143519940819758
ATF2	2	175936978	176033110	TF	Left ventricle	0.0489641285918469	0.0611915382764529	0.143392577293656
LOX	5	121398890	121413980	TG	CD4 cell	0.0577100060805332	0.0794286560042226	0.143331024641902
MRAS	3	138066539	138124375	TG	Tibial nerve	0.0486637933523132	0.0667689882191892	0.142989127480922
BACH1	21	30566392	31003071	TF	Gastroesophageal junction	0.0651272092073945	0.0885325967573231	0.14289980506218
SF3A1	22	30727977	30752936	TG	Ovary	0.0651146545008612	0.0822670307478597	0.142895385293964
LOX	5	121398890	121413980	TG	Sigmoid colon	0.0577100060805332	0.0794286560042226	0.142868209162878
PPIL4	6	149825869	149867174	TG	B cell	0.0600397462954155	0.07770756981288	0.142837029831512
BACH1	21	30566392	31003071	TF	Prostate	0.0651272092073945	0.0885325967573231	0.142771525113915
TNS1	2	218664512	218867718	TG	Thyroid	0.0615453807234273	0.0810865298472154	0.142770924341271
DENND5A	11	9160372	9286937	TG	NK cell	0.0529965919431802	0.0712255266292883	0.142746771095259
PPIL4	6	149825869	149867174	TG	Transverse colon	0.0600397462954155	0.07770756981288	0.142716272098092
TBC1D10A	22	30687979	30723035	TG	Sun-exposed skin	0.0653348150763362	0.0825789258733354	0.142634931333928
LOX	5	121398890	121413980	TG	Uterus	0.0577100060805332	0.0794286560042226	0.142577167417917
DIRC3	2	218148742	218621316	TG	Omnibus	0.0616306786983433	0.0813541782167848	0.142541793558625
BACH1	21	30566392	31003071	TF	Omnibus	0.0651272092073945	0.0885325967573231	0.142338689951115
FHL3	1	38462442	38471278	TG	Pancreas	0.0518336619827966	0.0679228832848745	0.142291013637457
PDE8A	15	85523671	85682376	TG	Transverse colon	0.049707364353226	0.0696229531452668	0.142243871654603
BACH1	21	30566392	31003071	TF	Liver	0.0651272092073945	0.0885325967573231	0.14223249279724
PDE8A	15	85523671	85682376	TG	CD4 cell	0.049707364353226	0.0696229531452668	0.142225863879147
SF3A1	22	30727977	30752936	TG	Sun-exposed skin	0.0651146545008612	0.0822670307478597	0.141741508886139
MAP3K7CL	21	30449792	30548210	TG	Subcutaneous adipose	0.064262421325309	0.0873001161746059	0.141606012638446
BACH1	21	30566392	31003071	TF	Terminal ileum	0.0651272092073945	0.0885325967573231	0.14132399817997
BACH1	21	30566392	31003071	TF	NK cell	0.0651272092073945	0.0885325967573231	0.141269000837504
TNS1	2	218664512	218867718	TG	Omnibus	0.0615453807234273	0.0810865298472154	0.141214395044701
BACH1	21	30566392	31003071	TF	Transverse colon	0.0651272092073945	0.0885325967573231	0.141112473867606
TBC1D10A	22	30687979	30723035	TG	Lung	0.0653348150763362	0.0825789258733354	0.141091100160618
FHL3	1	38462442	38471278	TG	Subcutaneous adipose	0.0518336619827966	0.0679228832848745	0.140978632036118
TNS1	2	218664512	218867718	TG	Testis	0.0615453807234273	0.0810865298472154	0.140942202273125
LOX	5	121398890	121413980	TG	Ovary	0.0577100060805332	0.0794286560042226	0.140859905997222
SCARB1	12	125261402	125367214	TG	Tibial nerve	0.0433876729738283	0.0625134147182796	0.140667625291968
LOX	5	121398890	121413980	TG	Stomach	0.0577100060805332	0.0794286560042226	0.140646049658582
SCARB1	12	125261402	125367214	TG	Liver	0.0433876729738283	0.0625134147182796	0.140626929935984
MAP3K7CL	21	30449792	30548210	TG	Spleen	0.064262421325309	0.0873001161746059	0.140496647711007
LOX	5	121398890	121413980	TG	Atrial appendage	0.0577100060805332	0.0794286560042226	0.140229175741086
PPIL4	6	149825869	149867174	TG	CD4 cell	0.0600397462954155	0.07770756981288	0.140085723160368
DENND5A	11	9160372	9286937	TG	Tibial nerve	0.0529965919431802	0.0712255266292883	0.139959387764689
BACH1	21	30566392	31003071	TF	Adrenal gland	0.0651272092073945	0.0885325967573231	0.13994774105688
NAV1	1	201592411	201796102	TG	Aorta	0.0488873697321717	0.0630354130639202	0.139725351386788
BCAS3	17	58754814	59470199	TG	Spleen	0.0773344114163767	0.100667445735175	0.139681136504081
MAP3K7CL	21	30449792	30548210	TG	Prostate	0.064262421325309	0.0873001161746059	0.13964700695892
ATF2	2	175936978	176033110	TF	Sun-exposed skin	0.0489641285918469	0.0611915382764529	0.139588996542224
MAP3K7CL	21	30449792	30548210	TG	Omnibus	0.064262421325309	0.0873001161746059	0.139536054133864
LOX	5	121398890	121413980	TG	Esophagus muscularis	0.0577100060805332	0.0794286560042226	0.139497655841308
DENND5A	11	9160372	9286937	TG	Liver	0.0529965919431802	0.0712255266292883	0.139102140493371
LOX	5	121398890	121413980	TG	Spleen	0.0577100060805332	0.0794286560042226	0.139018290884913
BACH1	21	30566392	31003071	TF	Vagina	0.0651272092073945	0.0885325967573231	0.138890010750028
PDE8A	15	85523671	85682376	TG	Uterus	0.049707364353226	0.0696229531452668	0.138432141401598
LOX	5	121398890	121413980	TG	Visceral omentum	0.0577100060805332	0.0794286560042226	0.138418952713454
TLR1	4	38792298	38858438	TG	CD4 cell	0.0824611315096475	0.116250056404123	0.138304665884946
MAP3K7CL	21	30449792	30548210	TG	Terminal ileum	0.064262421325309	0.0873001161746059	0.138274253558315
BACH1	21	30566392	31003071	TF	Uterus	0.0651272092073945	0.0885325967573231	0.138254299811291
MRPL9	1	151732119	151736040	TG	Thyroid	0.145834925529429	0.204219158529764	0.138168537480944
PDE8A	15	85523671	85682376	TG	Stomach	0.049707364353226	0.0696229531452668	0.138057347345907
MAP3K7CL	21	30449792	30548210	TG	Transverse colon	0.064262421325309	0.0873001161746059	0.138015173997099
MAP3K7CL	21	30449792	30548210	TG	NK cell	0.064262421325309	0.0873001161746059	0.13800679807167
ABHD2	15	89630690	89745591	TG	Left ventricle	0.0415176439050255	0.0554209204448048	0.137917141264349
[truncated: 143,503 more rows]
