# Supplementary material for: Modeling regulatory network topology improves genome-wide analyses of complex human traits
Source: Nat Commun. 2021 May 14;12:2851. doi: 10.1038/s41467-021-22588-0 (PMC8121952; doi:10.1038/s41467-021-22588-0)
Supplement: Supplementary file 9 — Source Data [file 41467_2021_22588_MOESM9_ESM.zip › source_data/waist_gene.txt]

hgnc_symbol	chr	start	stop	role	network	base_p1	near_p1	p1
SLC30A10	1	219858769	220131989	TG	Liver	0.999999999998551	0.999999999996236	0.999999999962418
SLC30A10	1	219858769	220131989	TG	Terminal ileum	0.999999999998551	0.999999999996236	0.999999999944762
SLC30A10	1	219858769	220131989	TG	Transverse colon	0.999999999998551	0.999999999996236	0.999999999939636
HOXC4	12	54410715	54449813	TF	Esophagus mucosa	0.999999998965163	0.999999997516836	0.999999994472099
HOXC6	12	54384408	54424607	TF	Esophagus mucosa	0.999999998956752	0.999999997504805	0.999999994457229
HOXC10	12	54378849	54384063	TF	Esophagus mucosa	0.999999998956192	0.999999997504096	0.999999994456385
HOXC4	12	54410715	54449813	TF	Transverse colon	0.999999998965163	0.999999997516836	0.999999992990445
HOXC6	12	54384408	54424607	TF	Transverse colon	0.999999998956752	0.999999997504805	0.999999992971551
HOXC5	12	54426637	54429142	TF	Transverse colon	0.999999998946678	0.999999997491764	0.99999999295094
HOXC4	12	54410715	54449813	TF	Stomach	0.999999998965163	0.999999997516836	0.999999992031794
HOXC13	12	54332535	54340328	TF	Stomach	0.999999998960937	0.999999997510638	0.999999992022817
HOXC6	12	54384408	54424607	TF	Stomach	0.999999998956752	0.999999997504805	0.999999992012496
HOXC8	12	54402832	54407570	TF	Stomach	0.999999998949046	0.999999997494705	0.999999991995213
HOXC4	12	54410715	54449813	TF	Terminal ileum	0.999999998965163	0.999999997516836	0.999999991233923
HOXC6	12	54384408	54424607	TF	Terminal ileum	0.999999998956752	0.999999997504805	0.999999991214132
HOXC9	12	54388679	54397121	TF	Terminal ileum	0.999999998953901	0.999999997501249	0.999999991208096
HOXC8	12	54402832	54407570	TF	Terminal ileum	0.999999998949046	0.999999997494705	0.999999991196433
HOXC5	12	54426637	54429142	TF	Terminal ileum	0.999999998946678	0.999999997491764	0.99999999119046
HOXC4	12	54410715	54449813	TF	Lung	0.999999998965163	0.999999997516836	0.999999990097849
HOXC5	12	54426637	54429142	TF	Lung	0.999999998946678	0.999999997491764	0.999999990050953
HOXC6	12	54384408	54424607	TF	Liver	0.999999998956752	0.999999997504805	0.999999989868975
HOXC8	12	54402832	54407570	TF	Liver	0.999999998949046	0.999999997494705	0.999999989849989
HOXC4	12	54410715	54449813	TF	Pancreas	0.999999998965163	0.999999997516836	0.999999989555964
HOXC6	12	54384408	54424607	TF	Pancreas	0.999999998956752	0.999999997504805	0.999999989533979
HOXC10	12	54378849	54384063	TF	Pancreas	0.999999998956192	0.999999997504096	0.999999989532712
HOXC9	12	54388679	54397121	TF	Pancreas	0.999999998953901	0.999999997501249	0.999999989527336
HOXC8	12	54402832	54407570	TF	Pancreas	0.999999998949046	0.999999997494705	0.999999989514689
HOXC5	12	54426637	54429142	TF	Pancreas	0.999999998946678	0.999999997491764	0.999999989508646
HOXC4	12	54410715	54449813	TF	Atrial appendage	0.999999998965163	0.999999997516836	0.999999988693253
HOXC6	12	54384408	54424607	TF	Atrial appendage	0.999999998956752	0.999999997504805	0.999999988669766
HOXC5	12	54426637	54429142	TF	Atrial appendage	0.999999998946678	0.999999997491764	0.999999988643642
HOXC4	12	54410715	54449813	TF	Thyroid	0.999999998965163	0.999999997516836	0.99999998863097
HOXC4	12	54410715	54449813	TF	Sigmoid colon	0.999999998965163	0.999999997516836	0.999999988608063
HOXC6	12	54384408	54424607	TF	Thyroid	0.999999998956752	0.999999997504805	0.999999988607491
HOXC8	12	54402832	54407570	TF	Thyroid	0.999999998949046	0.999999997494705	0.999999988587571
HOXC6	12	54384408	54424607	TF	Sigmoid colon	0.999999998956752	0.999999997504805	0.999999988584865
HOXC5	12	54426637	54429142	TF	Thyroid	0.999999998946678	0.999999997491764	0.999999988581577
HOXC5	12	54426637	54429142	TF	Sigmoid colon	0.999999998946678	0.999999997491764	0.999999988558666
HOXC4	12	54410715	54449813	TF	Left ventricle	0.999999998965163	0.999999997516836	0.999999987762041
HOXC4	12	54410715	54449813	TF	Vagina	0.999999998965163	0.999999997516836	0.999999987719687
HOXC8	12	54402832	54407570	TF	Vagina	0.999999998949046	0.999999997494705	0.999999987673164
HOXC4	12	54410715	54449813	TF	Visceral omentum	0.999999998965163	0.999999997516836	0.999999986914014
HOXC6	12	54384408	54424607	TF	Visceral omentum	0.999999998956752	0.999999997504805	0.999999986889225
HOXC9	12	54388679	54397121	TF	Visceral omentum	0.999999998953901	0.999999997501249	0.999999986882045
HOXC8	12	54402832	54407570	TF	Visceral omentum	0.999999998949046	0.999999997494705	0.999999986868146
HOXC5	12	54426637	54429142	TF	Visceral omentum	0.999999998946678	0.999999997491764	0.999999986861413
HOXC4	12	54410715	54449813	TF	Prostate	0.999999998965163	0.999999997516836	0.999999986381825
HOXC13	12	54332535	54340328	TF	Prostate	0.999999998960937	0.999999997510638	0.999999986370754
HOXC6	12	54384408	54424607	TF	Prostate	0.999999998956752	0.999999997504805	0.999999986356009
HOXC10	12	54378849	54384063	TF	Prostate	0.999999998956192	0.999999997504096	0.999999986354604
HOXC9	12	54388679	54397121	TF	Prostate	0.999999998953901	0.999999997501249	0.999999986348193
HOXC8	12	54402832	54407570	TF	Prostate	0.999999998949046	0.999999997494705	0.999999986333063
HOXC5	12	54426637	54429142	TF	Prostate	0.999999998946678	0.999999997491764	0.999999986325642
HOXC4	12	54410715	54449813	TF	Aorta	0.999999998965163	0.999999997516836	0.999999985373401
HOXC6	12	54384408	54424607	TF	Aorta	0.999999998956752	0.999999997504805	0.999999985346534
HOXC10	12	54378849	54384063	TF	Aorta	0.999999998956192	0.999999997504096	0.999999985345089
HOXC8	12	54402832	54407570	TF	Aorta	0.999999998949046	0.999999997494705	0.999999985323381
HOXC5	12	54426637	54429142	TF	Aorta	0.999999998946678	0.999999997491764	0.999999985316499
HOXC4	12	54410715	54449813	TF	Esophagus muscularis	0.999999998965163	0.999999997516836	0.999999985126456
HOXC6	12	54384408	54424607	TF	Esophagus muscularis	0.999999998956752	0.999999997504805	0.999999985099136
HOXC5	12	54426637	54429142	TF	Esophagus muscularis	0.999999998946678	0.999999997491764	0.999999985068726
HOXC4	12	54410715	54449813	TF	Omnibus	0.999999998965163	0.999999997516836	0.999999984964245
HOXC13	12	54332535	54340328	TF	Omnibus	0.999999998960937	0.999999997510638	0.999999984951934
HOXC11	12	54366910	54371427	TF	Omnibus	0.999999998959624	0.99999999750845	0.999999984946
HOXC12	12	54348618	54352740	TF	Omnibus	0.999999998958895	0.999999997507395	0.999999984943759
HOXC6	12	54384408	54424607	TF	Omnibus	0.999999998956752	0.999999997504805	0.999999984937636
HOXC10	12	54378849	54384063	TF	Omnibus	0.999999998956192	0.999999997504096	0.999999984936139
HOXC9	12	54388679	54397121	TF	Omnibus	0.999999998953901	0.999999997501249	0.999999984929726
HOXC8	12	54402832	54407570	TF	Omnibus	0.999999998949046	0.999999997494705	0.999999984914457
HOXC5	12	54426637	54429142	TF	Omnibus	0.999999998946678	0.999999997491764	0.999999984906885
HOXC4	12	54410715	54449813	TF	Spleen	0.999999998965163	0.999999997516836	0.999999984274399
HOXC4	12	54410715	54449813	TF	Testis	0.999999998965163	0.999999997516836	0.999999982720673
HOXC13	12	54332535	54340328	TF	Testis	0.999999998960937	0.999999997510638	0.999999982707703
HOXC6	12	54384408	54424607	TF	Testis	0.999999998956752	0.999999997504805	0.99999998269163
HOXC10	12	54378849	54384063	TF	Testis	0.999999998956192	0.999999997504096	0.999999982690053
HOXC9	12	54388679	54397121	TF	Testis	0.999999998953901	0.999999997501249	0.999999982682973
HOXC8	12	54402832	54407570	TF	Testis	0.999999998949046	0.999999997494705	0.999999982666539
HOXC5	12	54426637	54429142	TF	Testis	0.999999998946678	0.999999997491764	0.99999998265909
HOXC4	12	54410715	54449813	TF	Breast	0.999999998965163	0.999999997516836	0.999999981327073
HOXC13	12	54332535	54340328	TF	Breast	0.999999998960937	0.999999997510638	0.999999981311837
HOXC6	12	54384408	54424607	TF	Breast	0.999999998956752	0.999999997504805	0.9999999812972
HOXC10	12	54378849	54384063	TF	Breast	0.999999998956192	0.999999997504096	0.999999981295496
HOXC9	12	54388679	54397121	TF	Breast	0.999999998953901	0.999999997501249	0.999999981288677
HOXC8	12	54402832	54407570	TF	Breast	0.999999998949046	0.999999997494705	0.999999981272152
HOXC5	12	54426637	54429142	TF	Breast	0.999999998946678	0.999999997491764	0.999999981263996
HOXC4	12	54410715	54449813	TF	Gastroesophageal junction	0.999999998965163	0.999999997516836	0.999999980793805
HOXC6	12	54384408	54424607	TF	Gastroesophageal junction	0.999999998956752	0.999999997504805	0.99999998076375
HOXC8	12	54402832	54407570	TF	Gastroesophageal junction	0.999999998949046	0.999999997494705	0.999999980737469
HOXC5	12	54426637	54429142	TF	Gastroesophageal junction	0.999999998946678	0.999999997491764	0.999999980728365
HOXC4	12	54410715	54449813	TF	Ovary	0.999999998965163	0.999999997516836	0.999999980105222
HOXC11	12	54366910	54371427	TF	Ovary	0.999999998959624	0.99999999750845	0.999999980084517
HOXC6	12	54384408	54424607	TF	Ovary	0.999999998956752	0.999999997504805	0.999999980074945
HOXC10	12	54378849	54384063	TF	Ovary	0.999999998956192	0.999999997504096	0.999999980073202
HOXC9	12	54388679	54397121	TF	Ovary	0.999999998953901	0.999999997501249	0.999999980066142
HOXC8	12	54402832	54407570	TF	Ovary	0.999999998949046	0.999999997494705	0.999999980048895
HOXC5	12	54426637	54429142	TF	Ovary	0.999999998946678	0.999999997491764	0.999999980040246
HOXC4	12	54410715	54449813	TF	Uterus	0.999999998965163	0.999999997516836	0.999999979639529
HOXC13	12	54332535	54340328	TF	Uterus	0.999999998960937	0.999999997510638	0.999999979625478
HOXC6	12	54384408	54424607	TF	Uterus	0.999999998956752	0.999999997504805	0.999999979608938
HOXC10	12	54378849	54384063	TF	Uterus	0.999999998956192	0.999999997504096	0.999999979607149
HOXC8	12	54402832	54407570	TF	Uterus	0.999999998949046	0.999999997494705	0.99999997958245
HOXC5	12	54426637	54429142	TF	Uterus	0.999999998946678	0.999999997491764	0.999999979574987
HOXC4	12	54410715	54449813	TF	Adrenal gland	0.999999998965163	0.999999997516836	0.999999978672654
HOXC13	12	54332535	54340328	TF	Adrenal gland	0.999999998960937	0.999999997510638	0.99999997865865
HOXC6	12	54384408	54424607	TF	Adrenal gland	0.999999998956752	0.999999997504805	0.999999978642652
HOXC10	12	54378849	54384063	TF	Adrenal gland	0.999999998956192	0.999999997504096	0.999999978640826
HOXC9	12	54388679	54397121	TF	Adrenal gland	0.999999998953901	0.999999997501249	0.999999978633446
HOXC8	12	54402832	54407570	TF	Adrenal gland	0.999999998949046	0.999999997494705	0.999999978615231
HOXC5	12	54426637	54429142	TF	Adrenal gland	0.999999998946678	0.999999997491764	0.999999978605566
HOXC4	12	54410715	54449813	TF	CD4 cell	0.999999998965163	0.999999997516836	0.999999978298859
HOXC6	12	54384408	54424607	TF	CD4 cell	0.999999998956752	0.999999997504805	0.999999978265307
HOXC5	12	54426637	54429142	TF	CD4 cell	0.999999998946678	0.999999997491764	0.999999978228112
HOXC4	12	54410715	54449813	TF	B cell	0.999999998965163	0.999999997516836	0.999999977925987
HOXC6	12	54384408	54424607	TF	B cell	0.999999998956752	0.999999997504805	0.999999977892318
HOXC9	12	54388679	54397121	TF	B cell	0.999999998953901	0.999999997501249	0.999999977882498
HOXC4	12	54410715	54449813	TF	Tibial nerve	0.999999998965163	0.999999997516836	0.999999977674991
HOXC11	12	54366910	54371427	TF	Tibial nerve	0.999999998959624	0.99999999750845	0.999999977652607
HOXC12	12	54348618	54352740	TF	Tibial nerve	0.999999998958895	0.999999997507395	0.999999977649995
HOXC6	12	54384408	54424607	TF	Tibial nerve	0.999999998956752	0.999999997504805	0.999999977642468
HOXC10	12	54378849	54384063	TF	Tibial nerve	0.999999998956192	0.999999997504096	0.99999997764066
HOXC9	12	54388679	54397121	TF	Tibial nerve	0.999999998953901	0.999999997501249	0.999999977632935
HOXC8	12	54402832	54407570	TF	Tibial nerve	0.999999998949046	0.999999997494705	0.999999977614397
HOXC5	12	54426637	54429142	TF	Tibial nerve	0.999999998946678	0.999999997491764	0.999999977605081
HOXC4	12	54410715	54449813	TF	NK cell	0.999999998965163	0.999999997516836	0.999999974135984
HOXC5	12	54426637	54429142	TF	NK cell	0.999999998946678	0.999999997491764	0.999999974058887
HOXC4	12	54410715	54449813	TF	CD8 cell	0.999999998965163	0.999999997516836	0.999999972250961
HOXC6	12	54384408	54424607	TF	CD8 cell	0.999999998956752	0.999999997504805	0.999999972213301
HOXC10	12	54378849	54384063	TF	CD8 cell	0.999999998956192	0.999999997504096	0.999999972211009
HOXC9	12	54388679	54397121	TF	CD8 cell	0.999999998953901	0.999999997501249	0.999999972202474
HOXC5	12	54426637	54429142	TF	CD8 cell	0.999999998946678	0.999999997491764	0.999999972171663
HOXC4	12	54410715	54449813	TF	Monocyte	0.999999998965163	0.999999997516836	0.99999997112345
HOXC9	12	54388679	54397121	TF	Monocyte	0.999999998953901	0.999999997501249	0.999999971073158
HOXC4	12	54410715	54449813	TF	Subcutaneous adipose	0.999999998965163	0.999999997516836	0.999999967182515
HOXC13	12	54332535	54340328	TF	Subcutaneous adipose	0.999999998960937	0.999999997510638	0.999999967162721
HOXC11	12	54366910	54371427	TF	Subcutaneous adipose	0.999999998959624	0.99999999750845	0.99999996715441
HOXC12	12	54348618	54352740	TF	Subcutaneous adipose	0.999999998958895	0.999999997507395	0.999999967150787
HOXC6	12	54384408	54424607	TF	Subcutaneous adipose	0.999999998956752	0.999999997504805	0.999999967142394
HOXC10	12	54378849	54384063	TF	Subcutaneous adipose	0.999999998956192	0.999999997504096	0.999999967140112
HOXC9	12	54388679	54397121	TF	Subcutaneous adipose	0.999999998953901	0.999999997501249	0.99999996713074
HOXC8	12	54402832	54407570	TF	Subcutaneous adipose	0.999999998949046	0.999999997494705	0.99999996710847
HOXC5	12	54426637	54429142	TF	Subcutaneous adipose	0.999999998946678	0.999999997491764	0.999999967097025
HOXC4	12	54410715	54449813	TF	Sun-exposed skin	0.999999998965163	0.999999997516836	0.999999964826686
HOXC13	12	54332535	54340328	TF	Sun-exposed skin	0.999999998960937	0.999999997510638	0.999999964808277
HOXC11	12	54366910	54371427	TF	Sun-exposed skin	0.999999998959624	0.99999999750845	0.999999964799218
HOXC12	12	54348618	54352740	TF	Sun-exposed skin	0.999999998958895	0.999999997507395	0.999999964795881
HOXC6	12	54384408	54424607	TF	Sun-exposed skin	0.999999998956752	0.999999997504805	0.999999964786703
HOXC10	12	54378849	54384063	TF	Sun-exposed skin	0.999999998956192	0.999999997504096	0.999999964784403
HOXC9	12	54388679	54397121	TF	Sun-exposed skin	0.999999998953901	0.999999997501249	0.999999964774717
HOXC8	12	54402832	54407570	TF	Sun-exposed skin	0.999999998949046	0.999999997494705	0.999999964751657
HOXC5	12	54426637	54429142	TF	Sun-exposed skin	0.999999998946678	0.999999997491764	0.99999996473962
HOXC4	12	54410715	54449813	TF	Skeletal muscle	0.999999998965163	0.999999997516836	0.999999948812212
HOXC13	12	54332535	54340328	TF	Skeletal muscle	0.999999998960937	0.999999997510638	0.999999948789822
HOXC11	12	54366910	54371427	TF	Skeletal muscle	0.999999998959624	0.99999999750845	0.999999948778248
HOXC12	12	54348618	54352740	TF	Skeletal muscle	0.999999998958895	0.999999997507395	0.999999948774335
HOXC6	12	54384408	54424607	TF	Skeletal muscle	0.999999998956752	0.999999997504805	0.999999948762996
HOXC10	12	54378849	54384063	TF	Skeletal muscle	0.999999998956192	0.999999997504096	0.999999948760223
HOXC9	12	54388679	54397121	TF	Skeletal muscle	0.999999998953901	0.999999997501249	0.999999948748359
HOXC8	12	54402832	54407570	TF	Skeletal muscle	0.999999998949046	0.999999997494705	0.999999948720257
HOXC5	12	54426637	54429142	TF	Skeletal muscle	0.999999998946678	0.999999997491764	0.99999994870629
ITPR2	12	26490342	26986131	TG	Esophagus mucosa	0.999999878216238	0.999999869417307	0.999999923994282
TBX15	1	119425669	119532179	TF	Liver	0.999999897093351	0.99999989648881	0.999999913077467
TBX15	1	119425669	119532179	TF	Subcutaneous adipose	0.999999897093351	0.99999989648881	0.999999909999168
TBX15	1	119425669	119532179	TF	Omnibus	0.999999897093351	0.99999989648881	0.999999908977361
TBX15	1	119425669	119532179	TF	Skeletal muscle	0.999999897093351	0.99999989648881	0.999999907060639
TBX15	1	119425669	119532179	TF	Tibial nerve	0.999999897093351	0.99999989648881	0.99999990431619
SSPN	12	26274924	26452223	TG	Esophagus mucosa	0.999999851955145	0.99999984390478	0.999999899177683
TBX15	1	119425669	119532179	TF	Breast	0.999999897093351	0.99999989648881	0.999999894480169
TBX15	1	119425669	119532179	TF	B cell	0.999999897093351	0.99999989648881	0.999999890876842
ITPR2	12	26490342	26986131	TG	Visceral omentum	0.999999878216238	0.999999869417307	0.999999870336035
TBX15	1	119425669	119532179	TF	Visceral omentum	0.999999897093351	0.99999989648881	0.999999870086999
ITPR2	12	26490342	26986131	TG	Uterus	0.999999878216238	0.999999869417307	0.999999869383958
ITPR2	12	26490342	26986131	TG	Transverse colon	0.999999878216238	0.999999869417307	0.999999868809279
TBX15	1	119425669	119532179	TF	Thyroid	0.999999897093351	0.99999989648881	0.99999986825156
ITPR2	12	26490342	26986131	TG	Sigmoid colon	0.999999878216238	0.999999869417307	0.999999866970438
TBX15	1	119425669	119532179	TF	Aorta	0.999999897093351	0.99999989648881	0.999999866844827
ITPR2	12	26490342	26986131	TG	Sun-exposed skin	0.999999878216238	0.999999869417307	0.999999866265044
ITPR2	12	26490342	26986131	TG	Stomach	0.999999878216238	0.999999869417307	0.999999866126073
TBX15	1	119425669	119532179	TF	Sun-exposed skin	0.999999897093351	0.99999989648881	0.999999865366086
ITPR2	12	26490342	26986131	TG	Adrenal gland	0.999999878216238	0.999999869417307	0.999999865062382
ITPR2	12	26490342	26986131	TG	Tibial nerve	0.999999878216238	0.999999869417307	0.999999864727711
ITPR2	12	26490342	26986131	TG	Esophagus muscularis	0.999999878216238	0.999999869417307	0.999999863161741
ITPR2	12	26490342	26986131	TG	Testis	0.999999878216238	0.999999869417307	0.999999861730935
TBX15	1	119425669	119532179	TF	Atrial appendage	0.999999897093351	0.99999989648881	0.999999860891748
ITPR2	12	26490342	26986131	TG	Prostate	0.999999878216238	0.999999869417307	0.999999857943779
ITPR2	12	26490342	26986131	TG	Pancreas	0.999999878216238	0.999999869417307	0.999999857370207
ITPR2	12	26490342	26986131	TG	Spleen	0.999999878216238	0.999999869417307	0.999999857340952
ITPR2	12	26490342	26986131	TG	Lung	0.999999878216238	0.999999869417307	0.999999856668649
ITPR2	12	26490342	26986131	TG	Breast	0.999999878216238	0.999999869417307	0.999999855899175
ITPR2	12	26490342	26986131	TG	Vagina	0.999999878216238	0.999999869417307	0.999999854905148
TBX15	1	119425669	119532179	TF	Left ventricle	0.999999897093351	0.99999989648881	0.999999853441193
ITPR2	12	26490342	26986131	TG	Monocyte	0.999999878216238	0.999999869417307	0.999999850266356
TBX15	1	119425669	119532179	TF	CD4 cell	0.999999897093351	0.99999989648881	0.99999985003659
ITPR2	12	26490342	26986131	TG	Terminal ileum	0.999999878216238	0.999999869417307	0.999999847818192
ITPR2	12	26490342	26986131	TG	Ovary	0.999999878216238	0.999999869417307	0.999999847578096
SSPN	12	26274924	26452223	TG	Transverse colon	0.999999851955145	0.99999984390478	0.999999844528893
SSPN	12	26274924	26452223	TG	Sigmoid colon	0.999999851955145	0.99999984390478	0.999999844496466
SSPN	12	26274924	26452223	TG	Sun-exposed skin	0.999999851955145	0.99999984390478	0.999999844358287
SSPN	12	26274924	26452223	TG	Visceral omentum	0.999999851955145	0.99999984390478	0.999999844180823
ITPR2	12	26490342	26986131	TG	Omnibus	0.999999878216238	0.999999869417307	0.999999842282506
SSPN	12	26274924	26452223	TG	Adrenal gland	0.999999851955145	0.99999984390478	0.999999841683817
SSPN	12	26274924	26452223	TG	Esophagus muscularis	0.999999851955145	0.99999984390478	0.999999841298436
SSPN	12	26274924	26452223	TG	Skeletal muscle	0.999999851955145	0.99999984390478	0.999999841037036
SSPN	12	26274924	26452223	TG	Tibial nerve	0.999999851955145	0.99999984390478	0.999999840816427
SSPN	12	26274924	26452223	TG	Uterus	0.999999851955145	0.99999984390478	0.999999840659802
SSPN	12	26274924	26452223	TG	Stomach	0.999999851955145	0.99999984390478	0.999999839693674
ITPR2	12	26490342	26986131	TG	Aorta	0.999999878216238	0.999999869417307	0.99999983968975
SSPN	12	26274924	26452223	TG	Testis	0.999999851955145	0.99999984390478	0.999999839485382
SSPN	12	26274924	26452223	TG	Spleen	0.999999851955145	0.99999984390478	0.999999835622345
SSPN	12	26274924	26452223	TG	Prostate	0.999999851955145	0.99999984390478	0.9999998343375
SSPN	12	26274924	26452223	TG	Breast	0.999999851955145	0.99999984390478	0.999999833463954
SSPN	12	26274924	26452223	TG	Lung	0.999999851955145	0.99999984390478	0.999999832662025
TBX15	1	119425669	119532179	TF	Pancreas	0.999999897093351	0.99999989648881	0.999999831227427
SSPN	12	26274924	26452223	TG	Thyroid	0.999999851955145	0.99999984390478	0.999999826967222
SSPN	12	26274924	26452223	TG	Ovary	0.999999851955145	0.99999984390478	0.999999826684983
SSPN	12	26274924	26452223	TG	Gastroesophageal junction	0.999999851955145	0.99999984390478	0.999999824743506
SSPN	12	26274924	26452223	TG	Atrial appendage	0.999999851955145	0.99999984390478	0.99999982421037
SSPN	12	26274924	26452223	TG	Left ventricle	0.999999851955145	0.99999984390478	0.999999824051786
SSPN	12	26274924	26452223	TG	Vagina	0.999999851955145	0.99999984390478	0.999999822911471
TBX15	1	119425669	119532179	TF	Vagina	0.999999897093351	0.99999989648881	0.999999822130989
TBX15	1	119425669	119532179	TF	Esophagus muscularis	0.999999897093351	0.99999989648881	0.9999998218902
SSPN	12	26274924	26452223	TG	Omnibus	0.999999851955145	0.99999984390478	0.999999821716747
SSPN	12	26274924	26452223	TG	Aorta	0.999999851955145	0.99999984390478	0.999999819315886
TBX15	1	119425669	119532179	TF	Putamen	0.999999897093351	0.99999989648881	0.999999819057231
TBX15	1	119425669	119532179	TF	Prostate	0.999999897093351	0.99999989648881	0.999999818361777
TBX15	1	119425669	119532179	TF	NK cell	0.999999897093351	0.99999989648881	0.999999816938578
TBX15	1	119425669	119532179	TF	CD8 cell	0.999999897093351	0.99999989648881	0.999999816481306
TBX15	1	119425669	119532179	TF	Lung	0.999999897093351	0.99999989648881	0.999999815306296
TBX15	1	119425669	119532179	TF	Monocyte	0.999999897093351	0.99999989648881	0.999999815178117
SSPN	12	26274924	26452223	TG	Subcutaneous adipose	0.999999851955145	0.99999984390478	0.999999814258706
TBX15	1	119425669	119532179	TF	Ovary	0.999999897093351	0.99999989648881	0.999999812978753
TBX15	1	119425669	119532179	TF	Spleen	0.999999897093351	0.99999989648881	0.999999811911798
SSPN	12	26274924	26452223	TG	Terminal ileum	0.999999851955145	0.99999984390478	0.999999809994044
TBX15	1	119425669	119532179	TF	Gastroesophageal junction	0.999999897093351	0.99999989648881	0.999999809389295
TBX15	1	119425669	119532179	TF	Caudate	0.999999897093351	0.99999989648881	0.999999809101861
TBX15	1	119425669	119532179	TF	Hippocampus	0.999999897093351	0.99999989648881	0.999999808010194
TBX15	1	119425669	119532179	TF	Adrenal gland	0.999999897093351	0.99999989648881	0.999999804863833
TBX15	1	119425669	119532179	TF	Sigmoid colon	0.999999897093351	0.99999989648881	0.999999799553428
CEBPG	19	33864236	33873592	TF	Esophagus mucosa	0.999996626309866	0.999996858183039	0.999999179610478
CEBPA	19	33790840	33793470	TF	Esophagus mucosa	0.999996202077314	0.99999653562706	0.999999097347794
ZNF664	12	124456392	124499986	TG	Esophagus mucosa	0.999998477266489	0.999998400662374	0.999999016461665
ZNF664	12	124456392	124499986	TG	Testis	0.999998477266489	0.999998400662374	0.999998400405362
ZNF664	12	124456392	124499986	TG	Thyroid	0.999998477266489	0.999998400662374	0.999998399421019
ZNF664	12	124456392	124499986	TG	Vagina	0.999998477266489	0.999998400662374	0.999998396422543
ZNF664	12	124456392	124499986	TG	Visceral omentum	0.999998477266489	0.999998400662374	0.999998394311254
ZNF664	12	124456392	124499986	TG	B cell	0.999998477266489	0.999998400662374	0.999998394189633
ZNF664	12	124456392	124499986	TG	Aorta	0.999998477266489	0.999998400662374	0.999998390837653
ZNF664	12	124456392	124499986	TG	Liver	0.999998477266489	0.999998400662374	0.999998390261842
ZNF664	12	124456392	124499986	TG	Sun-exposed skin	0.999998477266489	0.999998400662374	0.99999838927829
ZNF664	12	124456392	124499986	TG	Tibial nerve	0.999998477266489	0.999998400662374	0.999998389027605
ZNF664	12	124456392	124499986	TG	Ovary	0.999998477266489	0.999998400662374	0.99999838833112
ZNF664	12	124456392	124499986	TG	Left ventricle	0.999998477266489	0.999998400662374	0.999998388227977
ZNF664	12	124456392	124499986	TG	Lung	0.999998477266489	0.999998400662374	0.999998387779481
ZNF664	12	124456392	124499986	TG	Esophagus muscularis	0.999998477266489	0.999998400662374	0.999998385389554
ZNF664	12	124456392	124499986	TG	Cortex	0.999998477266489	0.999998400662374	0.999998384678439
ZNF664	12	124456392	124499986	TG	Uterus	0.999998477266489	0.999998400662374	0.999998384584572
ZNF664	12	124456392	124499986	TG	Caudate	0.999998477266489	0.999998400662374	0.999998384483045
ZNF664	12	124456392	124499986	TG	Hippocampus	0.999998477266489	0.999998400662374	0.999998383507412
ZNF664	12	124456392	124499986	TG	Breast	0.999998477266489	0.999998400662374	0.999998382756866
ZNF664	12	124456392	124499986	TG	Spleen	0.999998477266489	0.999998400662374	0.999998382107582
ZNF664	12	124456392	124499986	TG	Atrial appendage	0.999998477266489	0.999998400662374	0.999998381910679
ZNF664	12	124456392	124499986	TG	Cerebellum	0.999998477266489	0.999998400662374	0.99999838144273
ZNF664	12	124456392	124499986	TG	NK cell	0.999998477266489	0.999998400662374	0.999998380288919
ZNF664	12	124456392	124499986	TG	CD4 cell	0.999998477266489	0.999998400662374	0.999998380187234
ZNF664	12	124456392	124499986	TG	Pancreas	0.999998477266489	0.999998400662374	0.999998379662078
ZNF664	12	124456392	124499986	TG	Putamen	0.999998477266489	0.999998400662374	0.999998378339376
ZNF664	12	124456392	124499986	TG	Gastroesophageal junction	0.999998477266489	0.999998400662374	0.999998373446459
ZNF664	12	124456392	124499986	TG	Subcutaneous adipose	0.999998477266489	0.999998400662374	0.999998372788072
ZNF664	12	124456392	124499986	TG	CD8 cell	0.999998477266489	0.999998400662374	0.999998370617281
ZNF664	12	124456392	124499986	TG	Stomach	0.999998477266489	0.999998400662374	0.99999836397225
ZNF664	12	124456392	124499986	TG	Terminal ileum	0.999998477266489	0.999998400662374	0.999998363945461
ZNF664	12	124456392	124499986	TG	Transverse colon	0.999998477266489	0.999998400662374	0.999998344025972
CEBPG	19	33864236	33873592	TF	Stomach	0.999996626309866	0.999996858183039	0.999996872639943
CEBPG	19	33864236	33873592	TF	Putamen	0.999996626309866	0.999996858183039	0.999996854109427
CEBPG	19	33864236	33873592	TF	Left ventricle	0.999996626309866	0.999996858183039	0.999996852221418
CEBPG	19	33864236	33873592	TF	Atrial appendage	0.999996626309866	0.999996858183039	0.999996831799682
CEBPG	19	33864236	33873592	TF	Adrenal gland	0.999996626309866	0.999996858183039	0.999996820541764
CEBPG	19	33864236	33873592	TF	Aorta	0.999996626309866	0.999996858183039	0.999996814945093
CEBPG	19	33864236	33873592	TF	Uterus	0.999996626309866	0.999996858183039	0.99999678744259
CEBPG	19	33864236	33873592	TF	Hippocampus	0.999996626309866	0.999996858183039	0.999996723778097
CEBPG	19	33864236	33873592	TF	Caudate	0.999996626309866	0.999996858183039	0.999996702898916
CEBPG	19	33864236	33873592	TF	Spleen	0.999996626309866	0.999996858183039	0.999996669626352
CEBPG	19	33864236	33873592	TF	Cerebellum	0.999996626309866	0.999996858183039	0.999996668483929
CEBPG	19	33864236	33873592	TF	Ovary	0.999996626309866	0.999996858183039	0.99999661678558
CEBPG	19	33864236	33873592	TF	B cell	0.999996626309866	0.999996858183039	0.999996613681167
CEBPA	19	33790840	33793470	TF	Stomach	0.999996202077314	0.99999653562706	0.999996555378377
CEBPG	19	33864236	33873592	TF	Cortex	0.999996626309866	0.999996858183039	0.999996552540738
CEBPG	19	33864236	33873592	TF	Esophagus muscularis	0.999996626309866	0.999996858183039	0.999996538753075
CEBPA	19	33790840	33793470	TF	Left ventricle	0.999996202077314	0.99999653562706	0.999996525560196
CEBPA	19	33790840	33793470	TF	Putamen	0.999996202077314	0.99999653562706	0.999996515547192
CEBPA	19	33790840	33793470	TF	Atrial appendage	0.999996202077314	0.99999653562706	0.999996509714347
CEBPA	19	33790840	33793470	TF	Adrenal gland	0.999996202077314	0.99999653562706	0.999996509534046
CEBPA	19	33790840	33793470	TF	Aorta	0.999996202077314	0.99999653562706	0.999996485374506
CEBPG	19	33864236	33873592	TF	Sigmoid colon	0.999996626309866	0.999996858183039	0.99999646327212
CEBPA	19	33790840	33793470	TF	Uterus	0.999996202077314	0.99999653562706	0.999996437972205
CEBPA	19	33790840	33793470	TF	Caudate	0.999996202077314	0.99999653562706	0.999996385269449
CEBPA	19	33790840	33793470	TF	Hippocampus	0.999996202077314	0.99999653562706	0.999996374833533
CEBPG	19	33864236	33873592	TF	Tibial nerve	0.999996626309866	0.999996858183039	0.999996342906156
CEBPA	19	33790840	33793470	TF	B cell	0.999996202077314	0.99999653562706	0.999996306099432
CEBPA	19	33790840	33793470	TF	Spleen	0.999996202077314	0.99999653562706	0.999996303377483
CEBPA	19	33790840	33793470	TF	Cerebellum	0.999996202077314	0.99999653562706	0.999996300426168
CEBPG	19	33864236	33873592	TF	CD4 cell	0.999996626309866	0.999996858183039	0.999996267071254
CEBPG	19	33864236	33873592	TF	CD8 cell	0.999996626309866	0.999996858183039	0.999996259919987
CEBPA	19	33790840	33793470	TF	Ovary	0.999996202077314	0.99999653562706	0.99999622874043
CEBPA	19	33790840	33793470	TF	Esophagus muscularis	0.999996202077314	0.99999653562706	0.999996221305463
CEBPG	19	33864236	33873592	TF	Testis	0.999996626309866	0.999996858183039	0.999996175639966
CEBPA	19	33790840	33793470	TF	Cortex	0.999996202077314	0.99999653562706	0.999996153622628
CEBPA	19	33790840	33793470	TF	Sigmoid colon	0.999996202077314	0.99999653562706	0.999996149322498
CEBPG	19	33864236	33873592	TF	NK cell	0.999996626309866	0.999996858183039	0.999996118351438
CEBPA	19	33790840	33793470	TF	Tibial nerve	0.999996202077314	0.99999653562706	0.999996011243386
CEBPA	19	33790840	33793470	TF	CD4 cell	0.999996202077314	0.99999653562706	0.999995940138794
CEBPA	19	33790840	33793470	TF	CD8 cell	0.999996202077314	0.99999653562706	0.99999593478771
CEBPG	19	33864236	33873592	TF	Vagina	0.999996626309866	0.999996858183039	0.999995929573497
CEBPG	19	33864236	33873592	TF	Thyroid	0.999996626309866	0.999996858183039	0.999995904431912
CEBPG	19	33864236	33873592	TF	Gastroesophageal junction	0.999996626309866	0.999996858183039	0.99999590205492
CEBPG	19	33864236	33873592	TF	Breast	0.999996626309866	0.999996858183039	0.999995840365716
CEBPA	19	33790840	33793470	TF	NK cell	0.999996202077314	0.99999653562706	0.999995781053699
CEBPA	19	33790840	33793470	TF	Testis	0.999996202077314	0.99999653562706	0.999995711232934
CEBPG	19	33864236	33873592	TF	Prostate	0.999996626309866	0.999996858183039	0.999995621894255
CEBPA	19	33790840	33793470	TF	Vagina	0.999996202077314	0.99999653562706	0.999995578697812
CEBPA	19	33790840	33793470	TF	Thyroid	0.999996202077314	0.99999653562706	0.999995552890616
CEBPA	19	33790840	33793470	TF	Gastroesophageal junction	0.999996202077314	0.99999653562706	0.999995549539897
CEBPA	19	33790840	33793470	TF	Breast	0.999996202077314	0.99999653562706	0.999995484137917
CEBPA	19	33790840	33793470	TF	Prostate	0.999996202077314	0.99999653562706	0.999995252673306
CEBPG	19	33864236	33873592	TF	Transverse colon	0.999996626309866	0.999996858183039	0.999994906828824
CEBPG	19	33864236	33873592	TF	Pancreas	0.999996626309866	0.999996858183039	0.999994755414401
CEBPA	19	33790840	33793470	TF	Transverse colon	0.999996202077314	0.99999653562706	0.999994494042993
CEBPA	19	33790840	33793470	TF	Pancreas	0.999996202077314	0.99999653562706	0.999994329322139
COBLL1	2	165510134	165700189	TG	Omnibus	0.999999790538816	0.9999995743942	0.999994008806
COBLL1	2	165510134	165700189	TG	Prostate	0.999999790538816	0.9999995743942	0.999993878197375
PEPD	19	33877856	34012700	TG	Terminal ileum	0.999996901689211	0.999997061257391	0.999993589918869
CEBPG	19	33864236	33873592	TF	Omnibus	0.999996626309866	0.999996858183039	0.999993587249767
CEBPG	19	33864236	33873592	TF	Terminal ileum	0.999996626309866	0.999996858183039	0.999993264845046
COBLL1	2	165510134	165700189	TG	Vagina	0.999999790538816	0.9999995743942	0.999993229041303
COBLL1	2	165510134	165700189	TG	Lung	0.999999790538816	0.9999995743942	0.999993134925939
CEBPA	19	33790840	33793470	TF	Omnibus	0.999996202077314	0.99999653562706	0.999993094580482
CEBPA	19	33790840	33793470	TF	Terminal ileum	0.999996202077314	0.99999653562706	0.999992751228404
COBLL1	2	165510134	165700189	TG	Sun-exposed skin	0.999999790538816	0.9999995743942	0.999992458138302
COBLL1	2	165510134	165700189	TG	Adrenal gland	0.999999790538816	0.9999995743942	0.999991871114659
COBLL1	2	165510134	165700189	TG	Stomach	0.999999790538816	0.9999995743942	0.999991606070365
COBLL1	2	165510134	165700189	TG	Esophagus mucosa	0.999999790538816	0.9999995743942	0.999991356449619
CEBPG	19	33864236	33873592	TF	Lung	0.999996626309866	0.999996858183039	0.999991194889672
CEBPG	19	33864236	33873592	TF	Skeletal muscle	0.999996626309866	0.999996858183039	0.999991189010624
CEBPA	19	33790840	33793470	TF	Lung	0.999996202077314	0.99999653562706	0.999990548324855
CEBPA	19	33790840	33793470	TF	Skeletal muscle	0.999996202077314	0.99999653562706	0.999990542304282
COBLL1	2	165510134	165700189	TG	Terminal ileum	0.999999790538816	0.9999995743942	0.999989821779116
CEBPG	19	33864236	33873592	TF	Subcutaneous adipose	0.999996626309866	0.999996858183039	0.999987862175212
CEBPA	19	33790840	33793470	TF	Subcutaneous adipose	0.999996202077314	0.99999653562706	0.999987003646813
LY86	6	6588341	6655216	TG	Omnibus	0.999986807093045	0.999985908108433	0.999986499060198
LY86	6	6588341	6655216	TG	Monocyte	0.999986807093045	0.999985908108433	0.999986396071068
CEBPG	19	33864236	33873592	TF	Visceral omentum	0.999996626309866	0.999996858183039	0.999986330071064
LY86	6	6588341	6655216	TG	Spleen	0.999986807093045	0.999985908108433	0.999986151914056
LY86	6	6588341	6655216	TG	B cell	0.999986807093045	0.999985908108433	0.999985986192299
CEBPA	19	33790840	33793470	TF	Visceral omentum	0.999996202077314	0.99999653562706	0.999985384852661
CEBPG	19	33864236	33873592	TF	Monocyte	0.999996626309866	0.999996858183039	0.999983301710282
CEBPA	19	33790840	33793470	TF	Monocyte	0.999996202077314	0.99999653562706	0.999982208432963
ADAMTS9	3	64501333	64673676	TG	Thyroid	0.999999999916556	0.999999998593371	0.999980556915683
CEBPG	19	33864236	33873592	TF	Sun-exposed skin	0.999996626309866	0.999996858183039	0.999979230920767
ADAMTS9	3	64501333	64673676	TG	Aorta	0.999999999916556	0.999999998593371	0.999978433163332
CEBPG	19	33864236	33873592	TF	Liver	0.999996626309866	0.999996858183039	0.99997804063699
CEBPA	19	33790840	33793470	TF	Sun-exposed skin	0.999996202077314	0.99999653562706	0.99997782831569
ADAMTS9	3	64501333	64673676	TG	Vagina	0.999999999916556	0.999999998593371	0.999976517200067
CEBPA	19	33790840	33793470	TF	Liver	0.999996202077314	0.99999653562706	0.99997646926515
ADAMTS9	3	64501333	64673676	TG	Omnibus	0.999999999916556	0.999999998593371	0.999970352061028
ADAMTS9	3	64501333	64673676	TG	Left ventricle	0.999999999916556	0.999999998593371	0.999963866053335
ADAMTS9	3	64501333	64673676	TG	Lung	0.999999999916556	0.999999998593371	0.999961936110819
ADAMTS9	3	64501333	64673676	TG	Prostate	0.999999999916556	0.999999998593371	0.999961886724405
ADAMTS9	3	64501333	64673676	TG	Visceral omentum	0.999999999916556	0.999999998593371	0.999961595854155
ADAMTS9	3	64501333	64673676	TG	Esophagus muscularis	0.999999999916556	0.999999998593371	0.999959285055527
ADAMTS9	3	64501333	64673676	TG	Ovary	0.999999999916556	0.999999998593371	0.999958651426188
ADAMTS9	3	64501333	64673676	TG	Sun-exposed skin	0.999999999916556	0.999999998593371	0.999957073502283
ADAMTS9	3	64501333	64673676	TG	Breast	0.999999999916556	0.999999998593371	0.99995561338663
ADAMTS9	3	64501333	64673676	TG	Tibial nerve	0.999999999916556	0.999999998593371	0.999955138012763
ADAMTS9	3	64501333	64673676	TG	Spleen	0.999999999916556	0.999999998593371	0.999955003981483
ADAMTS9	3	64501333	64673676	TG	Uterus	0.999999999916556	0.999999998593371	0.999947845616241
ADAMTS9	3	64501333	64673676	TG	Atrial appendage	0.999999999916556	0.999999998593371	0.999947174278256
ADAMTS9	3	64501333	64673676	TG	Adrenal gland	0.999999999916556	0.999999998593371	0.999947059207798
ADAMTS9	3	64501333	64673676	TG	Gastroesophageal junction	0.999999999916556	0.999999998593371	0.999946619455209
ADAMTS9	3	64501333	64673676	TG	Stomach	0.999999999916556	0.999999998593371	0.999945259890288
ADAMTS9	3	64501333	64673676	TG	Sigmoid colon	0.999999999916556	0.999999998593371	0.999942768389524
ADAMTS9	3	64501333	64673676	TG	Subcutaneous adipose	0.999999999916556	0.999999998593371	0.999939225207509
ADAMTS9	3	64501333	64673676	TG	Skeletal muscle	0.999999999916556	0.999999998593371	0.999935869307359
ADAMTS9	3	64501333	64673676	TG	Transverse colon	0.999999999916556	0.999999998593371	0.999928044174329
ADAMTS9	3	64501333	64673676	TG	Esophagus mucosa	0.999999999916556	0.999999998593371	0.99992533779531
LRP3	19	33668509	33698694	TG	Cortex	0.999891182424892	0.999888320729333	0.999886874511749
LRP3	19	33668509	33698694	TG	Omnibus	0.999891182424892	0.999888320729333	0.999819047680623
SLC7A10	19	33699570	33716756	TG	Omnibus	0.99989068625462	0.999887929434146	0.999818697932812
CCNL1	3	156864297	156878549	TG	Esophagus mucosa	0.999472081003802	0.999468318766764	0.999622346538093
CCNL1	3	156864297	156878549	TG	Testis	0.999472081003802	0.999468318766764	0.999453407517257
CCNL1	3	156864297	156878549	TG	Thyroid	0.999472081003802	0.999468318766764	0.999451781724165
CCNL1	3	156864297	156878549	TG	Visceral omentum	0.999472081003802	0.999468318766764	0.999448009240968
CCNL1	3	156864297	156878549	TG	Liver	0.999472081003802	0.999468318766764	0.999447985421066
CCNL1	3	156864297	156878549	TG	Uterus	0.999472081003802	0.999468318766764	0.999447262842476
CCNL1	3	156864297	156878549	TG	Hippocampus	0.999472081003802	0.999468318766764	0.999446832811761
CCNL1	3	156864297	156878549	TG	Cerebellum	0.999472081003802	0.999468318766764	0.999446765082374
CCNL1	3	156864297	156878549	TG	Caudate	0.999472081003802	0.999468318766764	0.999445948898557
CCNL1	3	156864297	156878549	TG	Ovary	0.999472081003802	0.999468318766764	0.99944526295985
CCNL1	3	156864297	156878549	TG	Pancreas	0.999472081003802	0.999468318766764	0.999445055732704
CCNL1	3	156864297	156878549	TG	Prostate	0.999472081003802	0.999468318766764	0.99944462752874
CCNL1	3	156864297	156878549	TG	Vagina	0.999472081003802	0.999468318766764	0.99944345983897
CCNL1	3	156864297	156878549	TG	Spleen	0.999472081003802	0.999468318766764	0.999443446752835
CCNL1	3	156864297	156878549	TG	Lung	0.999472081003802	0.999468318766764	0.99944321060166
CCNL1	3	156864297	156878549	TG	Left ventricle	0.999472081003802	0.999468318766764	0.999443164571419
CCNL1	3	156864297	156878549	TG	Putamen	0.999472081003802	0.999468318766764	0.999441573860781
CCNL1	3	156864297	156878549	TG	Omnibus	0.999472081003802	0.999468318766764	0.999441354628354
CCNL1	3	156864297	156878549	TG	Gastroesophageal junction	0.999472081003802	0.999468318766764	0.999440929558115
CCNL1	3	156864297	156878549	TG	B cell	0.999472081003802	0.999468318766764	0.999440657366659
CCNL1	3	156864297	156878549	TG	Esophagus muscularis	0.999472081003802	0.999468318766764	0.999439383169599
CCNL1	3	156864297	156878549	TG	Stomach	0.999472081003802	0.999468318766764	0.999439365888222
CCNL1	3	156864297	156878549	TG	Cortex	0.999472081003802	0.999468318766764	0.999439163317101
CCNL1	3	156864297	156878549	TG	Sun-exposed skin	0.999472081003802	0.999468318766764	0.999438702084212
CCNL1	3	156864297	156878549	TG	Aorta	0.999472081003802	0.999468318766764	0.999438251191521
CCNL1	3	156864297	156878549	TG	Adrenal gland	0.999472081003802	0.999468318766764	0.999437655873499
CCNL1	3	156864297	156878549	TG	CD8 cell	0.999472081003802	0.999468318766764	0.999437463470965
CCNL1	3	156864297	156878549	TG	Atrial appendage	0.999472081003802	0.999468318766764	0.9994372523117
CCNL1	3	156864297	156878549	TG	CD4 cell	0.999472081003802	0.999468318766764	0.99943664373614
CCNL1	3	156864297	156878549	TG	Terminal ileum	0.999472081003802	0.999468318766764	0.99943645336339
CCNL1	3	156864297	156878549	TG	Monocyte	0.999472081003802	0.999468318766764	0.999436128578668
CCNL1	3	156864297	156878549	TG	NK cell	0.999472081003802	0.999468318766764	0.999434849714255
CCNL1	3	156864297	156878549	TG	Sigmoid colon	0.999472081003802	0.999468318766764	0.999434283782823
CCNL1	3	156864297	156878549	TG	Breast	0.999472081003802	0.999468318766764	0.999433009713354
CCNL1	3	156864297	156878549	TG	Tibial nerve	0.999472081003802	0.999468318766764	0.999431481696272
CCNL1	3	156864297	156878549	TG	Subcutaneous adipose	0.999472081003802	0.999468318766764	0.999429773986717
CCNL1	3	156864297	156878549	TG	Transverse colon	0.999472081003802	0.999468318766764	0.999427890852074
CCNL1	3	156864297	156878549	TG	Skeletal muscle	0.999472081003802	0.999468318766764	0.999426490869539
PIGC	1	172339329	172413230	TG	Esophagus mucosa	0.997320375703368	0.997132462620269	0.998256342902605
DNM3	1	171810621	172387606	TG	Thyroid	0.997541193319421	0.997345233982531	0.997475351106144
DNM3	1	171810621	172387606	TG	Vagina	0.997541193319421	0.997345233982531	0.997443611634992
DNM3	1	171810621	172387606	TG	Hippocampus	0.997541193319421	0.997345233982531	0.997443021762366
DNM3	1	171810621	172387606	TG	Adrenal gland	0.997541193319421	0.997345233982531	0.997441518342912
DNM3	1	171810621	172387606	TG	Cerebellum	0.997541193319421	0.997345233982531	0.997437233867329
DNM3	1	171810621	172387606	TG	Putamen	0.997541193319421	0.997345233982531	0.997428193618867
DNM3	1	171810621	172387606	TG	Caudate	0.997541193319421	0.997345233982531	0.99741886932087
DNM3	1	171810621	172387606	TG	Cortex	0.997541193319421	0.997345233982531	0.997417962193086
PIGC	1	172339329	172413230	TG	Testis	0.997320375703368	0.997132462620269	0.997211666167907
C1orf105	1	172389828	172437971	TG	Testis	0.997315635149966	0.997127526028495	0.997205236176722
PIGC	1	172339329	172413230	TG	Thyroid	0.997320375703368	0.997132462620269	0.997185198098985
PIGC	1	172339329	172413230	TG	Pancreas	0.997320375703368	0.997132462620269	0.997184133987795
PIGC	1	172339329	172413230	TG	Liver	0.997320375703368	0.997132462620269	0.997180296347838
PIGC	1	172339329	172413230	TG	Omnibus	0.997320375703368	0.997132462620269	0.997171856940995
PIGC	1	172339329	172413230	TG	Left ventricle	0.997320375703368	0.997132462620269	0.997166820380975
C1orf105	1	172389828	172437971	TG	Omnibus	0.997315635149966	0.997127526028495	0.997165159767731
PIGC	1	172339329	172413230	TG	Visceral omentum	0.997320375703368	0.997132462620269	0.997160950894847
PIGC	1	172339329	172413230	TG	Monocyte	0.997320375703368	0.997132462620269	0.997157234295514
PIGC	1	172339329	172413230	TG	Prostate	0.997320375703368	0.997132462620269	0.997153773040357
PIGC	1	172339329	172413230	TG	CD4 cell	0.997320375703368	0.997132462620269	0.997144551899613
PIGC	1	172339329	172413230	TG	Vagina	0.997320375703368	0.997132462620269	0.997143884170818
PIGC	1	172339329	172413230	TG	Aorta	0.997320375703368	0.997132462620269	0.997143735451169
PIGC	1	172339329	172413230	TG	B cell	0.997320375703368	0.997132462620269	0.997140422279282
PIGC	1	172339329	172413230	TG	Sun-exposed skin	0.997320375703368	0.997132462620269	0.997135767683034
PIGC	1	172339329	172413230	TG	Atrial appendage	0.997320375703368	0.997132462620269	0.997135095282522
C1orf105	1	172389828	172437971	TG	B cell	0.997315635149966	0.997127526028495	0.997133579037259
PIGC	1	172339329	172413230	TG	Adrenal gland	0.997320375703368	0.997132462620269	0.997133469420548
PIGC	1	172339329	172413230	TG	Spleen	0.997320375703368	0.997132462620269	0.997129021438698
C1orf105	1	172389828	172437971	TG	Sun-exposed skin	0.997315635149966	0.997127526028495	0.997128926012161
C1orf105	1	172389828	172437971	TG	Atrial appendage	0.997315635149966	0.997127526028495	0.99712808806588
PIGC	1	172339329	172413230	TG	Ovary	0.997320375703368	0.997132462620269	0.997126178101737
PIGC	1	172339329	172413230	TG	Tibial nerve	0.997320375703368	0.997132462620269	0.997125840556003
PIGC	1	172339329	172413230	TG	Esophagus muscularis	0.997320375703368	0.997132462620269	0.997125686898194
PIGC	1	172339329	172413230	TG	Uterus	0.997320375703368	0.997132462620269	0.997123379200509
PIGC	1	172339329	172413230	TG	Putamen	0.997320375703368	0.997132462620269	0.997119727594478
PIGC	1	172339329	172413230	TG	Breast	0.997320375703368	0.997132462620269	0.997119399705727
PIGC	1	172339329	172413230	TG	CD8 cell	0.997320375703368	0.997132462620269	0.997107199026056
PIGC	1	172339329	172413230	TG	NK cell	0.997320375703368	0.997132462620269	0.997101396143919
PIGC	1	172339329	172413230	TG	Gastroesophageal junction	0.997320375703368	0.997132462620269	0.997100227928645
PIGC	1	172339329	172413230	TG	Stomach	0.997320375703368	0.997132462620269	0.997100124305112
PIGC	1	172339329	172413230	TG	Sigmoid colon	0.997320375703368	0.997132462620269	0.997075047835665
PIGC	1	172339329	172413230	TG	Subcutaneous adipose	0.997320375703368	0.997132462620269	0.997068969542956
PIGC	1	172339329	172413230	TG	Terminal ileum	0.997320375703368	0.997132462620269	0.997066865012624
PIGC	1	172339329	172413230	TG	Transverse colon	0.997320375703368	0.997132462620269	0.997047202225357
SUCO	1	172501489	172580971	TG	Omnibus	0.997184418016653	0.996991350543125	0.997034755119954
KREMEN1	22	29469066	29564321	TG	Esophagus mucosa	0.9802896640621	0.975336052299365	0.988475621962256
ST7	7	116593292	116870157	TG	Left ventricle	0.982262827793508	0.980859196305045	0.983953347329651
ST7	7	116593292	116870157	TG	Omnibus	0.982262827793508	0.980859196305045	0.983790805201859
WNT2	7	116916685	116963343	TG	Omnibus	0.981619145705192	0.980191748566985	0.983263443141918
LAMB1	7	107564244	107643700	TG	Esophagus mucosa	0.973913286164869	0.972215536167265	0.982762277145721
KREMEN1	22	29469066	29564321	TG	Omnibus	0.9802896640621	0.975336052299365	0.980735019794618
ZNRF3	22	29279580	29453475	TG	Testis	0.981605720548148	0.976760021419211	0.980564656545138
KREMEN1	22	29469066	29564321	TG	Putamen	0.9802896640621	0.975336052299365	0.979486825206814
KREMEN1	22	29469066	29564321	TG	Caudate	0.9802896640621	0.975336052299365	0.979441411391858
KREMEN1	22	29469066	29564321	TG	Sun-exposed skin	0.9802896640621	0.975336052299365	0.979336483585934
KREMEN1	22	29469066	29564321	TG	Testis	0.9802896640621	0.975336052299365	0.979236818219768
KREMEN1	22	29469066	29564321	TG	Vagina	0.9802896640621	0.975336052299365	0.979097218425051
ZNRF3	22	29279580	29453475	TG	Ovary	0.981605720548148	0.976760021419211	0.977950970373683
KREMEN1	22	29469066	29564321	TG	Uterus	0.9802896640621	0.975336052299365	0.977910651209237
KREMEN1	22	29469066	29564321	TG	Ovary	0.9802896640621	0.975336052299365	0.976543234323907
ZNRF3	22	29279580	29453475	TG	Thyroid	0.981605720548148	0.976760021419211	0.973932430000618
LAMB1	7	107564244	107643700	TG	Visceral omentum	0.973913286164869	0.972215536167265	0.972415096888002
LAMB1	7	107564244	107643700	TG	Aorta	0.973913286164869	0.972215536167265	0.972397866729349
LAMB1	7	107564244	107643700	TG	Adrenal gland	0.973913286164869	0.972215536167265	0.972388560135942
LAMB1	7	107564244	107643700	TG	Testis	0.973913286164869	0.972215536167265	0.972340119737668
LAMB1	7	107564244	107643700	TG	Esophagus muscularis	0.973913286164869	0.972215536167265	0.972334319870573
LAMB1	7	107564244	107643700	TG	Tibial nerve	0.973913286164869	0.972215536167265	0.972314119937368
LAMB1	7	107564244	107643700	TG	Ovary	0.973913286164869	0.972215536167265	0.972309419392044
LAMB1	7	107564244	107643700	TG	Uterus	0.973913286164869	0.972215536167265	0.972293821565375
LAMB1	7	107564244	107643700	TG	Left ventricle	0.973913286164869	0.972215536167265	0.972282839816917
DLD	7	107531415	107572175	TG	Thyroid	0.974419577170872	0.97267317350962	0.972273325980295
LAMB1	7	107564244	107643700	TG	Sun-exposed skin	0.973913286164869	0.972215536167265	0.972252871401393
LAMB1	7	107564244	107643700	TG	Pancreas	0.973913286164869	0.972215536167265	0.972191194647885
LAMB1	7	107564244	107643700	TG	Gastroesophageal junction	0.973913286164869	0.972215536167265	0.972184625921844
LAMB1	7	107564244	107643700	TG	Sigmoid colon	0.973913286164869	0.972215536167265	0.97212325974161
LAMB1	7	107564244	107643700	TG	Skeletal muscle	0.973913286164869	0.972215536167265	0.972072000454838
LAMB1	7	107564244	107643700	TG	Transverse colon	0.973913286164869	0.972215536167265	0.972018619606046
LAMB4	7	107663993	107770801	TG	Sun-exposed skin	0.97361847727843	0.971954687431068	0.972010495004488
LAMB1	7	107564244	107643700	TG	CD8 cell	0.973913286164869	0.972215536167265	0.971966497270376
LAMB1	7	107564244	107643700	TG	Vagina	0.973913286164869	0.972215536167265	0.971901534218491
LAMB1	7	107564244	107643700	TG	Atrial appendage	0.973913286164869	0.972215536167265	0.971878300908211
LAMB1	7	107564244	107643700	TG	CD4 cell	0.973913286164869	0.972215536167265	0.971859202984923
LAMB1	7	107564244	107643700	TG	Liver	0.973913286164869	0.972215536167265	0.971857129811255
LAMB1	7	107564244	107643700	TG	Thyroid	0.973913286164869	0.972215536167265	0.971836521484767
LAMB1	7	107564244	107643700	TG	Prostate	0.973913286164869	0.972215536167265	0.971704224080144
LAMB1	7	107564244	107643700	TG	Spleen	0.973913286164869	0.972215536167265	0.971693934057459
LAMB1	7	107564244	107643700	TG	Subcutaneous adipose	0.973913286164869	0.972215536167265	0.971635946808728
LAMB1	7	107564244	107643700	TG	Lung	0.973913286164869	0.972215536167265	0.971595261103102
DLD	7	107531415	107572175	TG	Omnibus	0.974419577170872	0.97267317350962	0.971582972585804
LAMB1	7	107564244	107643700	TG	Breast	0.973913286164869	0.972215536167265	0.97147636344849
LAMB1	7	107564244	107643700	TG	Omnibus	0.973913286164869	0.972215536167265	0.97098785031392
LAMB1	7	107564244	107643700	TG	Caudate	0.973913286164869	0.972215536167265	0.970712312750131
LAMB4	7	107663993	107770801	TG	Omnibus	0.97361847727843	0.971954687431068	0.970658391982671
LAMB1	7	107564244	107643700	TG	Putamen	0.973913286164869	0.972215536167265	0.969744585365762
LAMB1	7	107564244	107643700	TG	Stomach	0.973913286164869	0.972215536167265	0.969740300592752
LAMB1	7	107564244	107643700	TG	Cerebellum	0.973913286164869	0.972215536167265	0.969289241396367
LAMB1	7	107564244	107643700	TG	Hippocampus	0.973913286164869	0.972215536167265	0.969232703793762
LAMB1	7	107564244	107643700	TG	Cortex	0.973913286164869	0.972215536167265	0.968499090604282
EIF6	20	33866714	33872788	TG	Esophagus mucosa	0.942199937513858	0.917580962979536	0.967538835936513
LAMB1	7	107564244	107643700	TG	Terminal ileum	0.973913286164869	0.972215536167265	0.966857209953608
TMCC1	3	129366635	129612419	TG	Esophagus mucosa	0.936167136353601	0.921040879183935	0.964765838773161
VEGFA	6	43737921	43754224	TG	Terminal ileum	0.968833729612032	0.954879079305195	0.961111025723224
PLXND1	3	129274018	129325661	TG	Esophagus mucosa	0.933112573052246	0.918062876062039	0.961091618096935
PPARG	3	12328867	12475855	TF	Esophagus mucosa	0.941018838160671	0.937594226662096	0.960621154909672
VEGFA	6	43737921	43754224	TG	Spleen	0.968833729612032	0.954879079305195	0.959102155385022
VEGFA	6	43737921	43754224	TG	Lung	0.968833729612032	0.954879079305195	0.958492870279955
VEGFA	6	43737921	43754224	TG	Stomach	0.968833729612032	0.954879079305195	0.958271974501948
FAM13A	4	89647106	90032549	TG	Esophagus mucosa	0.908708850701984	0.897571274370539	0.958068516079397
VEGFA	6	43737921	43754224	TG	Thyroid	0.968833729612032	0.954879079305195	0.958064778017851
VEGFA	6	43737921	43754224	TG	Omnibus	0.968833729612032	0.954879079305195	0.956818351941484
NIPAL3	1	24742284	24799466	TG	Esophagus mucosa	0.945621750868486	0.932349266283186	0.955063577279809
RCAN3	1	24829387	24867530	TG	Esophagus mucosa	0.945084428254361	0.931922156135333	0.954881452690608
GRHL3	1	24645812	24690972	TG	Esophagus mucosa	0.945636761244625	0.932334927176556	0.954718167390293
MRPS18A	6	43639040	43655528	TG	Thyroid	0.964045734993023	0.950771441406191	0.953863775305977
PBRM1	3	52579368	52719933	TG	Esophagus mucosa	0.935948660540159	0.949028805228968	0.948031257677057
VEGFA	6	43737921	43754224	TG	Pancreas	0.968833729612032	0.954879079305195	0.947633811020168
MRPS18A	6	43639040	43655528	TG	Skeletal muscle	0.964045734993023	0.950771441406191	0.94639603944916
EDEM2	20	33703167	33865928	TG	Monocyte	0.945963495759902	0.921327484858434	0.945934844377324
EDEM2	20	33703167	33865928	TG	Omnibus	0.945963495759902	0.921327484858434	0.945471965946382
MMP24	20	33814457	33864801	TG	Cerebellum	0.944872291410038	0.920305029513571	0.944711435979994
MMP24	20	33814457	33864801	TG	Omnibus	0.944872291410038	0.920305029513571	0.944352259132712
EIF6	20	33866714	33872788	TG	Transverse colon	0.942199937513858	0.917580962979536	0.944133168304999
PPARG	3	12328867	12475855	TF	B cell	0.941018838160671	0.937594226662096	0.944000997484788
PPARG	3	12328867	12475855	TF	Hippocampus	0.941018838160671	0.937594226662096	0.94395093361958
PPARG	3	12328867	12475855	TF	Putamen	0.941018838160671	0.937594226662096	0.943914896799863
PPARG	3	12328867	12475855	TF	Caudate	0.941018838160671	0.937594226662096	0.943913004373981
PPARG	3	12328867	12475855	TF	Cerebellum	0.941018838160671	0.937594226662096	0.943846500503536
PPARG	3	12328867	12475855	TF	Cortex	0.941018838160671	0.937594226662096	0.943709806713123
PPARG	3	12328867	12475855	TF	CD4 cell	0.941018838160671	0.937594226662096	0.943612083312915
EIF6	20	33866714	33872788	TG	Terminal ileum	0.942199937513858	0.917580962979536	0.94349729752625
EIF6	20	33866714	33872788	TG	Sigmoid colon	0.942199937513858	0.917580962979536	0.943388756486806
EIF6	20	33866714	33872788	TG	Skeletal muscle	0.942199937513858	0.917580962979536	0.943343883429222
PPARG	3	12328867	12475855	TF	Sun-exposed skin	0.941018838160671	0.937594226662096	0.943295373131089
EIF6	20	33866714	33872788	TG	Subcutaneous adipose	0.942199937513858	0.917580962979536	0.943222348241449
EIF6	20	33866714	33872788	TG	Adrenal gland	0.942199937513858	0.917580962979536	0.943079690376963
PPARG	3	12328867	12475855	TF	Esophagus muscularis	0.941018838160671	0.937594226662096	0.943051390515837
EIF6	20	33866714	33872788	TG	Stomach	0.942199937513858	0.917580962979536	0.943046181193615
EIF6	20	33866714	33872788	TG	Breast	0.942199937513858	0.917580962979536	0.942965670539889
EIF6	20	33866714	33872788	TG	Uterus	0.942199937513858	0.917580962979536	0.942944345894854
EIF6	20	33866714	33872788	TG	NK cell	0.942199937513858	0.917580962979536	0.942933859264512
EIF6	20	33866714	33872788	TG	Gastroesophageal junction	0.942199937513858	0.917580962979536	0.94289908981959
PPARG	3	12328867	12475855	TF	Prostate	0.941018838160671	0.937594226662096	0.942813236534356
PPARG	3	12328867	12475855	TF	Adrenal gland	0.941018838160671	0.937594226662096	0.942751189101146
NIPAL3	1	24742284	24799466	TG	Cerebellum	0.945621750868486	0.932349266283186	0.942629705524371
TSEN2	3	12525931	12581122	TG	Omnibus	0.949640223788621	0.945802863599279	0.942613692306414
PPARG	3	12328867	12475855	TF	Gastroesophageal junction	0.941018838160671	0.937594226662096	0.942567677637939
EIF6	20	33866714	33872788	TG	Esophagus muscularis	0.942199937513858	0.917580962979536	0.942426134173085
EIF6	20	33866714	33872788	TG	Tibial nerve	0.942199937513858	0.917580962979536	0.942411422151483
EIF6	20	33866714	33872788	TG	B cell	0.942199937513858	0.917580962979536	0.942391865613249
EIF6	20	33866714	33872788	TG	Visceral omentum	0.942199937513858	0.917580962979536	0.942367142108085
EIF6	20	33866714	33872788	TG	Lung	0.942199937513858	0.917580962979536	0.942215592987507
EIF6	20	33866714	33872788	TG	Prostate	0.942199937513858	0.917580962979536	0.942164772944934
EIF6	20	33866714	33872788	TG	Ovary	0.942199937513858	0.917580962979536	0.942142987952763
EIF6	20	33866714	33872788	TG	Caudate	0.942199937513858	0.917580962979536	0.94213799330987
EIF6	20	33866714	33872788	TG	Sun-exposed skin	0.942199937513858	0.917580962979536	0.942116446409495
EIF6	20	33866714	33872788	TG	Vagina	0.942199937513858	0.917580962979536	0.942113374745443
EIF6	20	33866714	33872788	TG	Cortex	0.942199937513858	0.917580962979536	0.942110107759059
EIF6	20	33866714	33872788	TG	Monocyte	0.942199937513858	0.917580962979536	0.942073456456101
RCAN3	1	24829387	24867530	TG	Cerebellum	0.945084428254361	0.931922156135333	0.942028291058556
PBRM1	3	52579368	52719933	TG	Testis	0.935948660540159	0.949028805228968	0.942006064059204
EIF6	20	33866714	33872788	TG	Cerebellum	0.942199937513858	0.917580962979536	0.941973338919606
NIPAL3	1	24742284	24799466	TG	Thyroid	0.945621750868486	0.932349266283186	0.941891581901611
EIF6	20	33866714	33872788	TG	Hippocampus	0.942199937513858	0.917580962979536	0.941846408170507
PPARG	3	12328867	12475855	TF	Testis	0.941018838160671	0.937594226662096	0.94176318251883
PPARG	3	12328867	12475855	TF	Aorta	0.941018838160671	0.937594226662096	0.941715084731325
EIF6	20	33866714	33872788	TG	Liver	0.942199937513858	0.917580962979536	0.941692820578267
EIF6	20	33866714	33872788	TG	Omnibus	0.942199937513858	0.917580962979536	0.941580674746686
RCAN3	1	24829387	24867530	TG	Thyroid	0.945084428254361	0.931922156135333	0.941410503484812
PPARG	3	12328867	12475855	TF	Spleen	0.941018838160671	0.937594226662096	0.941290388211373
EIF6	20	33866714	33872788	TG	Thyroid	0.942199937513858	0.917580962979536	0.941119823782624
PPARG	3	12328867	12475855	TF	Sigmoid colon	0.941018838160671	0.937594226662096	0.941040143597008
PPARG	3	12328867	12475855	TF	Uterus	0.941018838160671	0.937594226662096	0.940974079555075
PPARG	3	12328867	12475855	TF	Monocyte	0.941018838160671	0.937594226662096	0.940470200378685
EIF6	20	33866714	33872788	TG	Testis	0.942199937513858	0.917580962979536	0.940325375524759
NIPAL3	1	24742284	24799466	TG	Prostate	0.945621750868486	0.932349266283186	0.940313323658702
PPARG	3	12328867	12475855	TF	Ovary	0.941018838160671	0.937594226662096	0.940073365233763
NIPAL3	1	24742284	24799466	TG	Lung	0.945621750868486	0.932349266283186	0.939972734186708
RCAN3	1	24829387	24867530	TG	Prostate	0.945084428254361	0.931922156135333	0.939888653264891
GRHL3	1	24645812	24690972	TG	Vagina	0.945636761244625	0.932334927176556	0.939366146610398
PPARG	3	12328867	12475855	TF	Skeletal muscle	0.941018838160671	0.937594226662096	0.939288859656403
PPARG	3	12328867	12475855	TF	Tibial nerve	0.941018838160671	0.937594226662096	0.939182359635929
PPARG	3	12328867	12475855	TF	Atrial appendage	0.941018838160671	0.937594226662096	0.939095355901564
PPARG	3	12328867	12475855	TF	Vagina	0.941018838160671	0.937594226662096	0.939050740510656
PPARG	3	12328867	12475855	TF	Thyroid	0.941018838160671	0.937594226662096	0.937455830236517
TMCC1	3	129366635	129612419	TG	Adrenal gland	0.936167136353601	0.921040879183935	0.937386328275152
TMCC1	3	129366635	129612419	TG	Uterus	0.936167136353601	0.921040879183935	0.937379946142659
TMCC1	3	129366635	129612419	TG	Lung	0.936167136353601	0.921040879183935	0.937351803488325
TMCC1	3	129366635	129612419	TG	CD8 cell	0.936167136353601	0.921040879183935	0.937303724371828
TMCC1	3	129366635	129612419	TG	Vagina	0.936167136353601	0.921040879183935	0.937301496246187
TMCC1	3	129366635	129612419	TG	CD4 cell	0.936167136353601	0.921040879183935	0.937266829072314
TMCC1	3	129366635	129612419	TG	Sun-exposed skin	0.936167136353601	0.921040879183935	0.937254497650506
TMCC1	3	129366635	129612419	TG	Ovary	0.936167136353601	0.921040879183935	0.937238087780024
NISCH	3	52489134	52527087	TG	Testis	0.930304504580587	0.945332155146528	0.937108579870746
TMCC1	3	129366635	129612419	TG	Liver	0.936167136353601	0.921040879183935	0.937102497460477
PBRM1	3	52579368	52719933	TG	Omnibus	0.935948660540159	0.949028805228968	0.937029256342639
TMCC1	3	129366635	129612419	TG	Thyroid	0.936167136353601	0.921040879183935	0.936973837542796
PPARG	3	12328867	12475855	TF	Terminal ileum	0.941018838160671	0.937594226662096	0.936940216505099
PPARG	3	12328867	12475855	TF	Stomach	0.941018838160671	0.937594226662096	0.936778747629388
TMCC1	3	129366635	129612419	TG	Testis	0.936167136353601	0.921040879183935	0.936627384534306
RFX7	15	56379478	56535483	TF	Cortex	0.695432344422615	0.672896391726386	0.935656560744234
PPARG	3	12328867	12475855	TF	Lung	0.941018838160671	0.937594226662096	0.935627542933696
PPARG	3	12328867	12475855	TF	Pancreas	0.941018838160671	0.937594226662096	0.935134843263958
NT5DC2	3	52558386	52569070	TG	Thyroid	0.931868951396169	0.946347118658361	0.934954617155782
PBRM1	3	52579368	52719933	TG	Vagina	0.935948660540159	0.949028805228968	0.934914040767734
PPARG	3	12328867	12475855	TF	Omnibus	0.941018838160671	0.937594226662096	0.934184913823914
PLXND1	3	129274018	129325661	TG	Gastroesophageal junction	0.933112573052246	0.918062876062039	0.933967759033063
PLXND1	3	129274018	129325661	TG	Prostate	0.933112573052246	0.918062876062039	0.933962810469059
PLXND1	3	129274018	129325661	TG	Atrial appendage	0.933112573052246	0.918062876062039	0.933960050735655
PLXND1	3	129274018	129325661	TG	Uterus	0.933112573052246	0.918062876062039	0.933957735655387
PLXND1	3	129274018	129325661	TG	Adrenal gland	0.933112573052246	0.918062876062039	0.933953776862457
PLXND1	3	129274018	129325661	TG	Lung	0.933112573052246	0.918062876062039	0.933946656120619
PLXND1	3	129274018	129325661	TG	Tibial nerve	0.933112573052246	0.918062876062039	0.933944253217721
PLXND1	3	129274018	129325661	TG	Putamen	0.933112573052246	0.918062876062039	0.933941116343227
PLXND1	3	129274018	129325661	TG	Stomach	0.933112573052246	0.918062876062039	0.933936012197964
PLXND1	3	129274018	129325661	TG	Spleen	0.933112573052246	0.918062876062039	0.933934608620687
PLXND1	3	129274018	129325661	TG	Breast	0.933112573052246	0.918062876062039	0.933931416366707
PLXND1	3	129274018	129325661	TG	Esophagus muscularis	0.933112573052246	0.918062876062039	0.933928596941019
PLXND1	3	129274018	129325661	TG	Cortex	0.933112573052246	0.918062876062039	0.933924616292406
PLXND1	3	129274018	129325661	TG	Vagina	0.933112573052246	0.918062876062039	0.933919543165184
PLXND1	3	129274018	129325661	TG	Sigmoid colon	0.933112573052246	0.918062876062039	0.933917732303495
PLXND1	3	129274018	129325661	TG	Hippocampus	0.933112573052246	0.918062876062039	0.933916707480206
PLXND1	3	129274018	129325661	TG	Left ventricle	0.933112573052246	0.918062876062039	0.933912470862726
PLXND1	3	129274018	129325661	TG	Caudate	0.933112573052246	0.918062876062039	0.933909844780406
PLXND1	3	129274018	129325661	TG	Skeletal muscle	0.933112573052246	0.918062876062039	0.933906543360316
PLXND1	3	129274018	129325661	TG	Visceral omentum	0.933112573052246	0.918062876062039	0.93389527576675
PLXND1	3	129274018	129325661	TG	Sun-exposed skin	0.933112573052246	0.918062876062039	0.933886567080748
PLXND1	3	129274018	129325661	TG	Subcutaneous adipose	0.933112573052246	0.918062876062039	0.933879699903708
PLXND1	3	129274018	129325661	TG	Ovary	0.933112573052246	0.918062876062039	0.933873872833265
PLXND1	3	129274018	129325661	TG	Aorta	0.933112573052246	0.918062876062039	0.93386256305807
PLXND1	3	129274018	129325661	TG	Transverse colon	0.933112573052246	0.918062876062039	0.933853450933632
PLXND1	3	129274018	129325661	TG	Pancreas	0.933112573052246	0.918062876062039	0.93384501314921
PLXND1	3	129274018	129325661	TG	Monocyte	0.933112573052246	0.918062876062039	0.933802841201833
PLXND1	3	129274018	129325661	TG	Liver	0.933112573052246	0.918062876062039	0.933771797212058
PLXND1	3	129274018	129325661	TG	Omnibus	0.933112573052246	0.918062876062039	0.933769957561876
PPARG	3	12328867	12475855	TF	Left ventricle	0.941018838160671	0.937594226662096	0.93375084976524
IFT122	3	129158968	129239198	TG	Omnibus	0.933180519441086	0.918099854160471	0.933696714424292
PLXND1	3	129274018	129325661	TG	Thyroid	0.933112573052246	0.918062876062039	0.933659701087697
RHO	3	129247483	129254012	TG	Omnibus	0.933017280384324	0.917966264010369	0.93359195787184
PBRM1	3	52579368	52719933	TG	Lung	0.935948660540159	0.949028805228968	0.932822581289651
PPARG	3	12328867	12475855	TF	Liver	0.941018838160671	0.937594226662096	0.932557613402391
STAB1	3	52529354	52558511	TG	Omnibus	0.930929877227291	0.945763522839306	0.932253248703002
PBRM1	3	52579368	52719933	TG	Spleen	0.935948660540159	0.949028805228968	0.932122665699157
NT5DC2	3	52558386	52569070	TG	Pancreas	0.931868951396169	0.946347118658361	0.931862369957643
NISCH	3	52489134	52527087	TG	Omnibus	0.930304504580587	0.945332155146528	0.931657949082063
PPARG	3	12328867	12475855	TF	Breast	0.941018838160671	0.937594226662096	0.931527033794476
TNNC1	3	52485118	52488086	TG	Thyroid	0.927938028671835	0.94370866487759	0.93138465648802
NT5DC2	3	52558386	52569070	TG	Ovary	0.931868951396169	0.946347118658361	0.930477530192926
NT5DC2	3	52558386	52569070	TG	Left ventricle	0.931868951396169	0.946347118658361	0.93034338900853
NT5DC2	3	52558386	52569070	TG	Cerebellum	0.931868951396169	0.946347118658361	0.929889079203923
PHF7	3	52444673	52457657	TG	Testis	0.921831567705007	0.939783692558592	0.92982128346786
NT5DC2	3	52558386	52569070	TG	Visceral omentum	0.931868951396169	0.946347118658361	0.92979187902243
SEMA3G	3	52467069	52479101	TG	Omnibus	0.928042870516995	0.943742050724747	0.929501815019995
TNNC1	3	52485118	52488086	TG	Omnibus	0.927938028671835	0.94370866487759	0.92941455629492
NT5DC2	3	52558386	52569070	TG	Sun-exposed skin	0.931868951396169	0.946347118658361	0.929202755348895
PBRM1	3	52579368	52719933	TG	Monocyte	0.935948660540159	0.949028805228968	0.928687758038892
NIPAL3	1	24742284	24799466	TG	Terminal ileum	0.945621750868486	0.932349266283186	0.928610846796343
TNNC1	3	52485118	52488086	TG	Liver	0.927938028671835	0.94370866487759	0.928358735542351
PPARG	3	12328867	12475855	TF	Transverse colon	0.941018838160671	0.937594226662096	0.927763279723023
NT5DC2	3	52558386	52569070	TG	Tibial nerve	0.931868951396169	0.946347118658361	0.927057953409544
STAB1	3	52529354	52558511	TG	Spleen	0.930929877227291	0.945763522839306	0.926946998417076
TNNC1	3	52485118	52488086	TG	Left ventricle	0.927938028671835	0.94370866487759	0.926481551725676
PBRM1	3	52579368	52719933	TG	Terminal ileum	0.935948660540159	0.949028805228968	0.926312567514143
TNNC1	3	52485118	52488086	TG	Cerebellum	0.927938028671835	0.94370866487759	0.926003208385712
NT5DC2	3	52558386	52569070	TG	Uterus	0.931868951396169	0.946347118658361	0.925881238558607
TNNC1	3	52485118	52488086	TG	Prostate	0.927938028671835	0.94370866487759	0.925839769898985
NT5DC2	3	52558386	52569070	TG	Adrenal gland	0.931868951396169	0.946347118658361	0.925729292667022
NT5DC2	3	52558386	52569070	TG	Breast	0.931868951396169	0.946347118658361	0.925647062945273
TNNC1	3	52485118	52488086	TG	Sun-exposed skin	0.927938028671835	0.94370866487759	0.925267100177059
TNNC1	3	52485118	52488086	TG	Lung	0.927938028671835	0.94370866487759	0.924743572659365
STAB1	3	52529354	52558511	TG	Adrenal gland	0.930929877227291	0.945763522839306	0.92473471012415
NT5DC2	3	52558386	52569070	TG	Gastroesophageal junction	0.931868951396169	0.946347118658361	0.924312690542349
STAB1	3	52529354	52558511	TG	Stomach	0.930929877227291	0.945763522839306	0.923910035883025
STAB1	3	52529354	52558511	TG	Monocyte	0.930929877227291	0.945763522839306	0.923376617909666
TNNC1	3	52485118	52488086	TG	Tibial nerve	0.927938028671835	0.94370866487759	0.92303352048746
FAM13A	4	89647106	90032549	TG	Terminal ileum	0.908708850701984	0.897571274370539	0.922188632856831
RFX7	15	56379478	56535483	TF	Caudate	0.695432344422615	0.672896391726386	0.922019383540158
FAM13A	4	89647106	90032549	TG	Stomach	0.908708850701984	0.897571274370539	0.921825115400666
RFX7	15	56379478	56535483	TF	Putamen	0.695432344422615	0.672896391726386	0.921664739455974
TNNC1	3	52485118	52488086	TG	Adrenal gland	0.927938028671835	0.94370866487759	0.921609605435148
FAM13A	4	89647106	90032549	TG	Breast	0.908708850701984	0.897571274370539	0.921598759219445
TNNC1	3	52485118	52488086	TG	Atrial appendage	0.927938028671835	0.94370866487759	0.921526596355595
FAM13A	4	89647106	90032549	TG	Uterus	0.908708850701984	0.897571274370539	0.921446207070283
FAM13A	4	89647106	90032549	TG	Sun-exposed skin	0.908708850701984	0.897571274370539	0.921162060253153
FAM13A	4	89647106	90032549	TG	Lung	0.908708850701984	0.897571274370539	0.921054119575481
RFX7	15	56379478	56535483	TF	Pancreas	0.695432344422615	0.672896391726386	0.920996933387504
RFX7	15	56379478	56535483	TF	Skeletal muscle	0.695432344422615	0.672896391726386	0.920950566019513
FAM13A	4	89647106	90032549	TG	Prostate	0.908708850701984	0.897571274370539	0.920797279673361
FAM13A	4	89647106	90032549	TG	Vagina	0.908708850701984	0.897571274370539	0.92055345552452
RFX7	15	56379478	56535483	TF	Atrial appendage	0.695432344422615	0.672896391726386	0.920327535952654
FAM13A	4	89647106	90032549	TG	Thyroid	0.908708850701984	0.897571274370539	0.919950185544324
RFX7	15	56379478	56535483	TF	Aorta	0.695432344422615	0.672896391726386	0.919780904671539
RFX7	15	56379478	56535483	TF	Hippocampus	0.695432344422615	0.672896391726386	0.919681091997338
FAM13A	4	89647106	90032549	TG	Testis	0.908708850701984	0.897571274370539	0.919545041410872
RFX7	15	56379478	56535483	TF	Sun-exposed skin	0.695432344422615	0.672896391726386	0.919268760909738
GRHL3	1	24645812	24690972	TG	Sun-exposed skin	0.945636761244625	0.932334927176556	0.919006510997329
RFX7	15	56379478	56535483	TF	Cerebellum	0.695432344422615	0.672896391726386	0.918775358357526
TNNC1	3	52485118	52488086	TG	B cell	0.927938028671835	0.94370866487759	0.918484369146721
TNNC1	3	52485118	52488086	TG	Skeletal muscle	0.927938028671835	0.94370866487759	0.917206800252657
TNNC1	3	52485118	52488086	TG	CD4 cell	0.927938028671835	0.94370866487759	0.916734855485591
RFX7	15	56379478	56535483	TF	Left ventricle	0.695432344422615	0.672896391726386	0.915889863873405
RFX7	15	56379478	56535483	TF	Visceral omentum	0.695432344422615	0.672896391726386	0.915684379546756
RFX7	15	56379478	56535483	TF	Ovary	0.695432344422615	0.672896391726386	0.913984602548786
RFX7	15	56379478	56535483	TF	Monocyte	0.695432344422615	0.672896391726386	0.913652599997243
RFX7	15	56379478	56535483	TF	Gastroesophageal junction	0.695432344422615	0.672896391726386	0.912524438476065
RFX7	15	56379478	56535483	TF	CD4 cell	0.695432344422615	0.672896391726386	0.91145878680298
DNAH1	3	52350335	52434507	TG	CD4 cell	0.922814041885989	0.940260610232231	0.911077697231221
RFX7	15	56379478	56535483	TF	Adrenal gland	0.695432344422615	0.672896391726386	0.90958899396023
RFX7	15	56379478	56535483	TF	CD8 cell	0.695432344422615	0.672896391726386	0.909276631894402
RFX7	15	56379478	56535483	TF	Sigmoid colon	0.695432344422615	0.672896391726386	0.908531672742189
DNAH1	3	52350335	52434507	TG	CD8 cell	0.922814041885989	0.940260610232231	0.908268235460793
RFX7	15	56379478	56535483	TF	Tibial nerve	0.695432344422615	0.672896391726386	0.908223366762187
PPARG	3	12328867	12475855	TF	Subcutaneous adipose	0.941018838160671	0.937594226662096	0.906624525060421
RFX7	15	56379478	56535483	TF	Prostate	0.695432344422615	0.672896391726386	0.90533819975129
RFX7	15	56379478	56535483	TF	Vagina	0.695432344422615	0.672896391726386	0.905071625814468
RFX7	15	56379478	56535483	TF	Esophagus muscularis	0.695432344422615	0.672896391726386	0.904652412108321
PPARG	3	12328867	12475855	TF	Visceral omentum	0.941018838160671	0.937594226662096	0.90445400045605
RFX7	15	56379478	56535483	TF	Thyroid	0.695432344422615	0.672896391726386	0.904395531558095
RFX7	15	56379478	56535483	TF	Liver	0.695432344422615	0.672896391726386	0.903738685488059
RFX7	15	56379478	56535483	TF	Transverse colon	0.695432344422615	0.672896391726386	0.903392496765766
RFX7	15	56379478	56535483	TF	NK cell	0.695432344422615	0.672896391726386	0.903214013690181
NIPAL3	1	24742284	24799466	TG	Spleen	0.945621750868486	0.932349266283186	0.902852948548382
RFX7	15	56379478	56535483	TF	Breast	0.695432344422615	0.672896391726386	0.899375608191802
RFX7	15	56379478	56535483	TF	Terminal ileum	0.695432344422615	0.672896391726386	0.895581384411466
RFX7	15	56379478	56535483	TF	B cell	0.695432344422615	0.672896391726386	0.895126759884204
RFX7	15	56379478	56535483	TF	Uterus	0.695432344422615	0.672896391726386	0.891993802675459
RFX7	15	56379478	56535483	TF	Spleen	0.695432344422615	0.672896391726386	0.891604460939969
NIPAL3	1	24742284	24799466	TG	Omnibus	0.945621750868486	0.932349266283186	0.890430841507816
GRHL3	1	24645812	24690972	TG	Omnibus	0.945636761244625	0.932334927176556	0.890318819367078
STPG1	1	24683489	24743424	TG	Omnibus	0.945557694016458	0.932271140507835	0.890264593175584
RCAN3	1	24829387	24867530	TG	Omnibus	0.945084428254361	0.931922156135333	0.890112740164908
RFX7	15	56379478	56535483	TF	Lung	0.695432344422615	0.672896391726386	0.88829829712358
RCAN3	1	24829387	24867530	TG	B cell	0.945084428254361	0.931922156135333	0.887887745204459
RFX7	15	56379478	56535483	TF	Subcutaneous adipose	0.695432344422615	0.672896391726386	0.887604954113045
RCAN3	1	24829387	24867530	TG	Monocyte	0.945084428254361	0.931922156135333	0.887222943332717
AHNAK	11	62201016	62323707	TG	Esophagus mucosa	0.8168951021059	0.694132465345655	0.887201280474062
RFX7	15	56379478	56535483	TF	Stomach	0.695432344422615	0.672896391726386	0.885567460881397
CRADD	12	94071151	94288616	TG	Esophagus mucosa	0.764596098445147	0.761632343484549	0.882683279890904
CDC42EP3	2	37869032	37965611	TG	Stomach	0.877860274325737	0.862236085444643	0.882313693870914
CDC42EP3	2	37869032	37965611	TG	Atrial appendage	0.877860274325737	0.862236085444643	0.882277514238008
CDC42EP3	2	37869032	37965611	TG	Monocyte	0.877860274325737	0.862236085444643	0.882264719730522
CDC42EP3	2	37869032	37965611	TG	Esophagus muscularis	0.877860274325737	0.862236085444643	0.882258315829203
CDC42EP3	2	37869032	37965611	TG	Gastroesophageal junction	0.877860274325737	0.862236085444643	0.882246679247529
CDC42EP3	2	37869032	37965611	TG	CD4 cell	0.877860274325737	0.862236085444643	0.882238204331699
CDC42EP3	2	37869032	37965611	TG	Tibial nerve	0.877860274325737	0.862236085444643	0.882238110761437
CDC42EP3	2	37869032	37965611	TG	Uterus	0.877860274325737	0.862236085444643	0.882234737999816
CDC42EP3	2	37869032	37965611	TG	Breast	0.877860274325737	0.862236085444643	0.882226673687783
CDC42EP3	2	37869032	37965611	TG	Spleen	0.877860274325737	0.862236085444643	0.882222966901506
CDC42EP3	2	37869032	37965611	TG	Lung	0.877860274325737	0.862236085444643	0.882205029018956
CDC42EP3	2	37869032	37965611	TG	Skeletal muscle	0.877860274325737	0.862236085444643	0.882201431886041
CDC42EP3	2	37869032	37965611	TG	Sigmoid colon	0.877860274325737	0.862236085444643	0.882199556620197
CDC42EP3	2	37869032	37965611	TG	Prostate	0.877860274325737	0.862236085444643	0.882196403608524
CDC42EP3	2	37869032	37965611	TG	Visceral omentum	0.877860274325737	0.862236085444643	0.882193256774771
CDC42EP3	2	37869032	37965611	TG	Sun-exposed skin	0.877860274325737	0.862236085444643	0.882189203208536
CDC42EP3	2	37869032	37965611	TG	Aorta	0.877860274325737	0.862236085444643	0.882166570888933
CDC42EP3	2	37869032	37965611	TG	Vagina	0.877860274325737	0.862236085444643	0.882156078167774
CDC42EP3	2	37869032	37965611	TG	NK cell	0.877860274325737	0.862236085444643	0.882130259482554
CDC42EP3	2	37869032	37965611	TG	Omnibus	0.877860274325737	0.862236085444643	0.882125849438751
CDC42EP3	2	37869032	37965611	TG	Transverse colon	0.877860274325737	0.862236085444643	0.882072763374043
CDC42EP3	2	37869032	37965611	TG	CD8 cell	0.877860274325737	0.862236085444643	0.882053923761115
CDC42EP3	2	37869032	37965611	TG	Testis	0.877860274325737	0.862236085444643	0.881812397630627
RFX7	15	56379478	56535483	TF	Testis	0.695432344422615	0.672896391726386	0.879649551430089
C14orf159	14	91526677	91691976	TG	Transverse colon	0.862334060678246	0.847289212144582	0.876060786111616
C14orf159	14	91526677	91691976	TG	Terminal ileum	0.862334060678246	0.847289212144582	0.875978146174123
C14orf159	14	91526677	91691976	TG	Skeletal muscle	0.862334060678246	0.847289212144582	0.8759129235602
C14orf159	14	91526677	91691976	TG	Subcutaneous adipose	0.862334060678246	0.847289212144582	0.875901808527196
C14orf159	14	91526677	91691976	TG	Stomach	0.862334060678246	0.847289212144582	0.875620368259539
C14orf159	14	91526677	91691976	TG	Spleen	0.862334060678246	0.847289212144582	0.875423825102214
C14orf159	14	91526677	91691976	TG	Esophagus muscularis	0.862334060678246	0.847289212144582	0.875232053845198
C14orf159	14	91526677	91691976	TG	B cell	0.862334060678246	0.847289212144582	0.875225646572913
C14orf159	14	91526677	91691976	TG	Cerebellum	0.862334060678246	0.847289212144582	0.875198926050472
C14orf159	14	91526677	91691976	TG	Lung	0.862334060678246	0.847289212144582	0.875197292430745
C14orf159	14	91526677	91691976	TG	Vagina	0.862334060678246	0.847289212144582	0.875146848029766
C14orf159	14	91526677	91691976	TG	Prostate	0.862334060678246	0.847289212144582	0.875068907405627
C14orf159	14	91526677	91691976	TG	Left ventricle	0.862334060678246	0.847289212144582	0.874758293968189
C14orf159	14	91526677	91691976	TG	Omnibus	0.862334060678246	0.847289212144582	0.874723546252276
EEF1G	11	62327073	62342401	TG	Esophagus mucosa	0.802288729155885	0.67926851525821	0.874313718781304
LRIG1	3	66429221	66551687	TG	Esophagus mucosa	0.775113596319727	0.793869925232	0.874001467415426
C14orf159	14	91526677	91691976	TG	Thyroid	0.862334060678246	0.847289212144582	0.873927147985624
C14orf159	14	91526677	91691976	TG	Testis	0.862334060678246	0.847289212144582	0.873859254753685
RPS6KA5	14	91336799	91526980	TG	Omnibus	0.860859132457254	0.845879941839616	0.873344604831495
TUT1	11	62342517	62359649	TG	Esophagus mucosa	0.80095908720879	0.677697955107755	0.872945796767643
RCAN3	1	24829387	24867530	TG	NK cell	0.945084428254361	0.931922156135333	0.871996438669354
BSCL2	11	62457747	62477317	TG	Esophagus mucosa	0.799485261813903	0.675655102257134	0.8714759889663
HNRNPUL2	11	62480102	62494821	TG	Esophagus mucosa	0.799282450083021	0.675416083839639	0.871286194760304
MTA2	11	62360686	62369312	TG	Esophagus mucosa	0.79930839347812	0.675706719185714	0.871219065577184
EML3	11	62369690	62380237	TG	Esophagus mucosa	0.799177081121002	0.675579583917895	0.871071797464444
GANAB	11	62392298	62414104	TG	Esophagus mucosa	0.798755105526302	0.675215133546468	0.870584332231151
B3GAT3	11	62382768	62389647	TG	Esophagus mucosa	0.798687645438722	0.675168460732604	0.870512814107318
METTL12	11	62432781	62435968	TG	Esophagus mucosa	0.798613150315174	0.674968921688161	0.870485056538638
INTS5	11	62414320	62420774	TG	Esophagus mucosa	0.798582067429132	0.675040892154654	0.870403968706316
ROM1	11	62379194	62382592	TG	Esophagus mucosa	0.798556496291185	0.675062201139341	0.870367887941883
FAM3C	7	120988905	121036418	TG	Esophagus mucosa	0.773806501007967	0.777932609788539	0.868928168758412
FRYL	4	48499378	48782339	TG	Esophagus mucosa	0.73703695716705	0.721320166299269	0.865553559818806
RCAN3	1	24829387	24867530	TG	CD4 cell	0.945084428254361	0.931922156135333	0.863073807069233
OCIAD1	4	48807229	48863834	TG	Esophagus mucosa	0.734578788522849	0.719063146955072	0.862094243973072
RCAN3	1	24829387	24867530	TG	CD8 cell	0.945084428254361	0.931922156135333	0.845791828663649
NENF	1	212606229	212619714	TG	Esophagus mucosa	0.760810830179227	0.7170521383556	0.840578287169969
PTPDC1	9	96793076	96872138	TG	Omnibus	0.831890056177433	0.815795462694224	0.836048664871098
SMAD6	15	66994566	67074338	TG	Omnibus	0.82591436162405	0.806082457681669	0.810562420614295
DMXL1	5	118373467	118584833	TG	Esophagus mucosa	0.697926868900263	0.714101457976591	0.809713163230433
LSS	21	47608055	47648738	TG	Esophagus mucosa	0.673661138471987	0.636934725212981	0.804409112458899
COL6A2	21	47518011	47552763	TG	Esophagus mucosa	0.673366092311643	0.63667329305672	0.804311676304782
LRIG1	3	66429221	66551687	TG	Thyroid	0.775113596319727	0.793869925232	0.803376455934078
LRIG1	3	66429221	66551687	TG	Aorta	0.775113596319727	0.793869925232	0.803279342602329
LRIG1	3	66429221	66551687	TG	Testis	0.775113596319727	0.793869925232	0.803278055188942
LRIG1	3	66429221	66551687	TG	Left ventricle	0.775113596319727	0.793869925232	0.803268456064594
LRIG1	3	66429221	66551687	TG	Cerebellum	0.775113596319727	0.793869925232	0.803253108416648
LRIG1	3	66429221	66551687	TG	Pancreas	0.775113596319727	0.793869925232	0.803188533872489
LRIG1	3	66429221	66551687	TG	CD4 cell	0.775113596319727	0.793869925232	0.803181187310754
LRIG1	3	66429221	66551687	TG	Atrial appendage	0.775113596319727	0.793869925232	0.803159733069247
LRIG1	3	66429221	66551687	TG	Uterus	0.775113596319727	0.793869925232	0.803145926211737
LRIG1	3	66429221	66551687	TG	Esophagus muscularis	0.775113596319727	0.793869925232	0.803128568083171
LRIG1	3	66429221	66551687	TG	Sun-exposed skin	0.775113596319727	0.793869925232	0.803124292337764
LRIG1	3	66429221	66551687	TG	Stomach	0.775113596319727	0.793869925232	0.803123695058378
LRIG1	3	66429221	66551687	TG	Visceral omentum	0.775113596319727	0.793869925232	0.803117514561343
LRIG1	3	66429221	66551687	TG	Omnibus	0.775113596319727	0.793869925232	0.803076161372833
LRIG1	3	66429221	66551687	TG	Ovary	0.775113596319727	0.793869925232	0.803066211119728
LRIG1	3	66429221	66551687	TG	Prostate	0.775113596319727	0.793869925232	0.803065414602743
LRIG1	3	66429221	66551687	TG	Liver	0.775113596319727	0.793869925232	0.803036604869877
LRIG1	3	66429221	66551687	TG	Tibial nerve	0.775113596319727	0.793869925232	0.803027331404649
LRIG1	3	66429221	66551687	TG	Spleen	0.775113596319727	0.793869925232	0.803008031959993
LRIG1	3	66429221	66551687	TG	Caudate	0.775113596319727	0.793869925232	0.803005661935117
LRIG1	3	66429221	66551687	TG	Hippocampus	0.775113596319727	0.793869925232	0.802990189808837
LRIG1	3	66429221	66551687	TG	Breast	0.775113596319727	0.793869925232	0.802988856477137
LRIG1	3	66429221	66551687	TG	Skeletal muscle	0.775113596319727	0.793869925232	0.802980687268956
LRIG1	3	66429221	66551687	TG	Putamen	0.775113596319727	0.793869925232	0.802978522916207
LRIG1	3	66429221	66551687	TG	Cortex	0.775113596319727	0.793869925232	0.802973335482437
LRIG1	3	66429221	66551687	TG	Lung	0.775113596319727	0.793869925232	0.802968231649676
LRIG1	3	66429221	66551687	TG	Terminal ileum	0.775113596319727	0.793869925232	0.802931518750417
LRIG1	3	66429221	66551687	TG	Gastroesophageal junction	0.775113596319727	0.793869925232	0.802920654271934
LRIG1	3	66429221	66551687	TG	Vagina	0.775113596319727	0.793869925232	0.802918914574836
LRIG1	3	66429221	66551687	TG	Transverse colon	0.775113596319727	0.793869925232	0.802910669761938
LRIG1	3	66429221	66551687	TG	Sigmoid colon	0.775113596319727	0.793869925232	0.802884638171336
LRIG1	3	66429221	66551687	TG	Subcutaneous adipose	0.775113596319727	0.793869925232	0.802715107480157
CPED1	7	120628731	120937498	TG	Ovary	0.776313489463925	0.781047506675999	0.801312388250772
CPED1	7	120628731	120937498	TG	Adrenal gland	0.776313489463925	0.781047506675999	0.801293545068899
CPED1	7	120628731	120937498	TG	Left ventricle	0.776313489463925	0.781047506675999	0.801293526623305
CPED1	7	120628731	120937498	TG	Uterus	0.776313489463925	0.781047506675999	0.801266067685099
CPED1	7	120628731	120937498	TG	Aorta	0.776313489463925	0.781047506675999	0.801245885056346
CPED1	7	120628731	120937498	TG	Omnibus	0.776313489463925	0.781047506675999	0.801191759743659
CPED1	7	120628731	120937498	TG	Vagina	0.776313489463925	0.781047506675999	0.801182352692214
CPED1	7	120628731	120937498	TG	Liver	0.776313489463925	0.781047506675999	0.801134604771888
CRADD	12	94071151	94288616	TG	Transverse colon	0.764596098445147	0.761632343484549	0.800164946117188
AHNAK	11	62201016	62323707	TG	Stomach	0.8168951021059	0.694132465345655	0.799798573330992
CRADD	12	94071151	94288616	TG	Terminal ileum	0.764596098445147	0.761632343484549	0.799716865547089
CRADD	12	94071151	94288616	TG	Subcutaneous adipose	0.764596098445147	0.761632343484549	0.799701454211356
CRADD	12	94071151	94288616	TG	Sigmoid colon	0.764596098445147	0.761632343484549	0.799674747504875
CRADD	12	94071151	94288616	TG	Stomach	0.764596098445147	0.761632343484549	0.799410221302778
CRADD	12	94071151	94288616	TG	Adrenal gland	0.764596098445147	0.761632343484549	0.79938931726429
CRADD	12	94071151	94288616	TG	Breast	0.764596098445147	0.761632343484549	0.799193384784858
CRADD	12	94071151	94288616	TG	Spleen	0.764596098445147	0.761632343484549	0.799152021196146
CRADD	12	94071151	94288616	TG	Uterus	0.764596098445147	0.761632343484549	0.799118253823763
CRADD	12	94071151	94288616	TG	Tibial nerve	0.764596098445147	0.761632343484549	0.799041829882099
CRADD	12	94071151	94288616	TG	Atrial appendage	0.764596098445147	0.761632343484549	0.798860173892906
CRADD	12	94071151	94288616	TG	Visceral omentum	0.764596098445147	0.761632343484549	0.798570369115826
CRADD	12	94071151	94288616	TG	Sun-exposed skin	0.764596098445147	0.761632343484549	0.798479858583672
AHNAK	11	62201016	62323707	TG	Subcutaneous adipose	0.8168951021059	0.694132465345655	0.798458658800737
CRADD	12	94071151	94288616	TG	Esophagus muscularis	0.764596098445147	0.761632343484549	0.798428142363149
CRADD	12	94071151	94288616	TG	Ovary	0.764596098445147	0.761632343484549	0.798392206531647
CRADD	12	94071151	94288616	TG	Prostate	0.764596098445147	0.761632343484549	0.798268485467657
CRADD	12	94071151	94288616	TG	Left ventricle	0.764596098445147	0.761632343484549	0.798252752185882
CRADD	12	94071151	94288616	TG	Lung	0.764596098445147	0.761632343484549	0.798231728553555
AHNAK	11	62201016	62323707	TG	Uterus	0.8168951021059	0.694132465345655	0.798009891524605
CRADD	12	94071151	94288616	TG	Vagina	0.764596098445147	0.761632343484549	0.797994256203467
CRADD	12	94071151	94288616	TG	Pancreas	0.764596098445147	0.761632343484549	0.797889299176193
CRADD	12	94071151	94288616	TG	Omnibus	0.764596098445147	0.761632343484549	0.797726157109986
CRADD	12	94071151	94288616	TG	Liver	0.764596098445147	0.761632343484549	0.797684866475821
FAM3C	7	120988905	121036418	TG	B cell	0.773806501007967	0.777932609788539	0.797435379204465
FAM3C	7	120988905	121036418	TG	Cerebellum	0.773806501007967	0.777932609788539	0.797420829223642
FAM3C	7	120988905	121036418	TG	Sun-exposed skin	0.773806501007967	0.777932609788539	0.797402515381754
FAM3C	7	120988905	121036418	TG	Visceral omentum	0.773806501007967	0.777932609788539	0.797392845410562
FAM3C	7	120988905	121036418	TG	Omnibus	0.773806501007967	0.777932609788539	0.797378709829744
FAM3C	7	120988905	121036418	TG	Ovary	0.773806501007967	0.777932609788539	0.797366961129468
FAM3C	7	120988905	121036418	TG	Cortex	0.773806501007967	0.777932609788539	0.797357384285709
FAM3C	7	120988905	121036418	TG	Vagina	0.773806501007967	0.777932609788539	0.797354375132505
AHNAK	11	62201016	62323707	TG	Transverse colon	0.8168951021059	0.694132465345655	0.797311610892143
FAM3C	7	120988905	121036418	TG	Terminal ileum	0.773806501007967	0.777932609788539	0.797241544222071
FAM3C	7	120988905	121036418	TG	Thyroid	0.773806501007967	0.777932609788539	0.797239284519213
CRADD	12	94071151	94288616	TG	Thyroid	0.764596098445147	0.761632343484549	0.796973439919042
AHNAK	11	62201016	62323707	TG	Breast	0.8168951021059	0.694132465345655	0.796433261414042
CRADD	12	94071151	94288616	TG	Testis	0.764596098445147	0.761632343484549	0.796298422491015
AHNAK	11	62201016	62323707	TG	Atrial appendage	0.8168951021059	0.694132465345655	0.796125230647241
AHNAK	11	62201016	62323707	TG	Spleen	0.8168951021059	0.694132465345655	0.794897364406208
AHNAK	11	62201016	62323707	TG	Sigmoid colon	0.8168951021059	0.694132465345655	0.794302902809134
AHNAK	11	62201016	62323707	TG	Esophagus muscularis	0.8168951021059	0.694132465345655	0.793743852476742
AHNAK	11	62201016	62323707	TG	Ovary	0.8168951021059	0.694132465345655	0.793455078207575
AHNAK	11	62201016	62323707	TG	Visceral omentum	0.8168951021059	0.694132465345655	0.793106530513863
AHNAK	11	62201016	62323707	TG	Tibial nerve	0.8168951021059	0.694132465345655	0.792253870758774
AHNAK	11	62201016	62323707	TG	Vagina	0.8168951021059	0.694132465345655	0.79212031147663
AHNAK	11	62201016	62323707	TG	Lung	0.8168951021059	0.694132465345655	0.79069887859123
AHNAK	11	62201016	62323707	TG	Left ventricle	0.8168951021059	0.694132465345655	0.789549865793079
AHNAK	11	62201016	62323707	TG	CD8 cell	0.8168951021059	0.694132465345655	0.789526941933817
AHNAK	11	62201016	62323707	TG	NK cell	0.8168951021059	0.694132465345655	0.789276165979776
AHNAK	11	62201016	62323707	TG	Gastroesophageal junction	0.8168951021059	0.694132465345655	0.789133802555458
PIAS1	15	68346517	68483096	TG	Esophagus mucosa	0.0650874622734337	0.0731962570417115	0.787441075632272
AHNAK	11	62201016	62323707	TG	Terminal ileum	0.8168951021059	0.694132465345655	0.786977175070332
AHNAK	11	62201016	62323707	TG	Liver	0.8168951021059	0.694132465345655	0.786550036672022
AHNAK	11	62201016	62323707	TG	CD4 cell	0.8168951021059	0.694132465345655	0.786366937038147
AHNAK	11	62201016	62323707	TG	Skeletal muscle	0.8168951021059	0.694132465345655	0.785151302234979
EEF1G	11	62327073	62342401	TG	Stomach	0.802288729155885	0.67926851525821	0.784943297653541
AHNAK	11	62201016	62323707	TG	Sun-exposed skin	0.8168951021059	0.694132465345655	0.784815203726262
AHNAK	11	62201016	62323707	TG	Prostate	0.8168951021059	0.694132465345655	0.784677449552816
EEF1G	11	62327073	62342401	TG	Cortex	0.802288729155885	0.67926851525821	0.783610151258396
TUT1	11	62342517	62359649	TG	Stomach	0.80095908720879	0.677697955107755	0.783584266959486
EEF1G	11	62327073	62342401	TG	Subcutaneous adipose	0.802288729155885	0.67926851525821	0.783553147848361
EEF1G	11	62327073	62342401	TG	Uterus	0.802288729155885	0.67926851525821	0.783184710999363
EEF1G	11	62327073	62342401	TG	Caudate	0.802288729155885	0.67926851525821	0.783101847787085
EEF1G	11	62327073	62342401	TG	Transverse colon	0.802288729155885	0.67926851525821	0.782580592579801
EEF1G	11	62327073	62342401	TG	Putamen	0.802288729155885	0.67926851525821	0.782311043926649
AHNAK	11	62201016	62323707	TG	Monocyte	0.8168951021059	0.694132465345655	0.782308277213999
TUT1	11	62342517	62359649	TG	Cortex	0.80095908720879	0.677697955107755	0.78224269132042
TUT1	11	62342517	62359649	TG	Subcutaneous adipose	0.80095908720879	0.677697955107755	0.782187104410726
MTA2	11	62360686	62369312	TG	Stomach	0.79930839347812	0.675706719185714	0.781896463486851
HNRNPUL2	11	62480102	62494821	TG	Stomach	0.799282450083021	0.675416083839639	0.781833729385796
EML3	11	62369690	62380237	TG	Stomach	0.799177081121002	0.675579583917895	0.781761630424524
TUT1	11	62342517	62359649	TG	Caudate	0.80095908720879	0.677697955107755	0.781734922661864
EEF1G	11	62327073	62342401	TG	Cerebellum	0.802288729155885	0.67926851525821	0.781560892997364
EEF1G	11	62327073	62342401	TG	Breast	0.802288729155885	0.67926851525821	0.781517748767845
GANAB	11	62392298	62414104	TG	Stomach	0.798755105526302	0.675215133546468	0.781335967167043
EEF1G	11	62327073	62342401	TG	Hippocampus	0.802288729155885	0.67926851525821	0.781329942104173
B3GAT3	11	62382768	62389647	TG	Stomach	0.798687645438722	0.675168460732604	0.781274593539998
EEF1G	11	62327073	62342401	TG	Atrial appendage	0.802288729155885	0.67926851525821	0.781227988995547
INTS5	11	62414320	62420774	TG	Stomach	0.798582067429132	0.675040892154654	0.781162764282061
TUT1	11	62342517	62359649	TG	Putamen	0.80095908720879	0.677697955107755	0.780941713359495
MTA2	11	62360686	62369312	TG	Cortex	0.79930839347812	0.675706719185714	0.780544912384796
MTA2	11	62360686	62369312	TG	Subcutaneous adipose	0.79930839347812	0.675706719185714	0.780490543990201
HNRNPUL2	11	62480102	62494821	TG	Cortex	0.799282450083021	0.675416083839639	0.780480193556121
GNG3	11	62475130	62476673	TG	Cortex	0.799275663325632	0.675438920760837	0.780475798625899
HNRNPUL2	11	62480102	62494821	TG	Subcutaneous adipose	0.799282450083021	0.675416083839639	0.780420565509651
LRRN4CL	11	62453874	62457371	TG	Subcutaneous adipose	0.799195097190789	0.675427480623205	0.780340904535651
TUT1	11	62342517	62359649	TG	Cerebellum	0.80095908720879	0.677697955107755	0.780187422369396
BSCL2	11	62457747	62477317	TG	Caudate	0.799485261813903	0.675655102257134	0.780170831400983
TUT1	11	62342517	62359649	TG	Breast	0.80095908720879	0.677697955107755	0.780141907087902
MTA2	11	62360686	62369312	TG	Uterus	0.79930839347812	0.675706719185714	0.780115487131316
HNRNPUL2	11	62480102	62494821	TG	Uterus	0.799282450083021	0.675416083839639	0.780038776863928
MTA2	11	62360686	62369312	TG	Caudate	0.79930839347812	0.675706719185714	0.78003514770581
EEF1G	11	62327073	62342401	TG	Spleen	0.802288729155885	0.67926851525821	0.780022903984682
GANAB	11	62392298	62414104	TG	Cortex	0.798755105526302	0.675215133546468	0.779983789934988
HNRNPUL2	11	62480102	62494821	TG	Caudate	0.799282450083021	0.675416083839639	0.779966439421471
GNG3	11	62475130	62476673	TG	Caudate	0.799275663325632	0.675438920760837	0.779961963623639
LRRN4CL	11	62453874	62457371	TG	Uterus	0.799195097190789	0.675427480623205	0.779960139923752
TUT1	11	62342517	62359649	TG	Hippocampus	0.80095908720879	0.677697955107755	0.779957290110407
GANAB	11	62392298	62414104	TG	Subcutaneous adipose	0.798755105526302	0.675215133546468	0.779929476009155
B3GAT3	11	62382768	62389647	TG	Cortex	0.798687645438722	0.675168460732604	0.779922896951836
B3GAT3	11	62382768	62389647	TG	Subcutaneous adipose	0.798687645438722	0.675168460732604	0.779868416746592
INTS5	11	62414320	62420774	TG	Cortex	0.798582067429132	0.675040892154654	0.779809577291028
ROM1	11	62379194	62382592	TG	Cortex	0.798556496291185	0.675062201139341	0.77979568629299
GANAB	11	62392298	62414104	TG	Uterus	0.798755105526302	0.675215133546468	0.779549507177359
MTA2	11	62360686	62369312	TG	Transverse colon	0.79930839347812	0.675706719185714	0.779509380069275
GANAB	11	62392298	62414104	TG	Caudate	0.798755105526302	0.675215133546468	0.779476407101614
HNRNPUL2	11	62480102	62494821	TG	Transverse colon	0.799282450083021	0.675416083839639	0.779445854166575
B3GAT3	11	62382768	62389647	TG	Caudate	0.798687645438722	0.675168460732604	0.779416134472632
EML3	11	62369690	62380237	TG	Transverse colon	0.799177081121002	0.675579583917895	0.77937525640082
BSCL2	11	62457747	62477317	TG	Putamen	0.799485261813903	0.675655102257134	0.779373658181853
EEF1G	11	62327073	62342401	TG	Sigmoid colon	0.802288729155885	0.67926851525821	0.779307122203892
ROM1	11	62379194	62382592	TG	Caudate	0.798556496291185	0.675062201139341	0.779289145240988
MTA2	11	62360686	62369312	TG	Putamen	0.79930839347812	0.675706719185714	0.779240316836269
HNRNPUL2	11	62480102	62494821	TG	Putamen	0.799282450083021	0.675416083839639	0.779170486517577
GANAB	11	62392298	62414104	TG	Transverse colon	0.798755105526302	0.675215133546468	0.778960669208464
EEF1G	11	62327073	62342401	TG	Esophagus muscularis	0.802288729155885	0.67926851525821	0.778907361030176
B3GAT3	11	62382768	62389647	TG	Transverse colon	0.798687645438722	0.675168460732604	0.778899020191631
METTL12	11	62432781	62435968	TG	Transverse colon	0.798613150315174	0.674968921688161	0.778806958491913
AHNAK	11	62201016	62323707	TG	Testis	0.8168951021059	0.694132465345655	0.778800997403966
INTS5	11	62414320	62420774	TG	Transverse colon	0.798582067429132	0.675040892154654	0.77878794579125
GANAB	11	62392298	62414104	TG	Putamen	0.798755105526302	0.675215133546468	0.778682619332839
TUT1	11	62342517	62359649	TG	Spleen	0.80095908720879	0.677697955107755	0.778642224992604
B3GAT3	11	62382768	62389647	TG	Putamen	0.798687645438722	0.675168460732604	0.778622230418805
EEF1G	11	62327073	62342401	TG	Ovary	0.802288729155885	0.67926851525821	0.778573071776675
ROM1	11	62379194	62382592	TG	Putamen	0.798556496291185	0.675062201139341	0.778496035720725
MTA2	11	62360686	62369312	TG	Cerebellum	0.79930839347812	0.675706719185714	0.778474776380093
MTA2	11	62360686	62369312	TG	Breast	0.79930839347812	0.675706719185714	0.778429837410075
HNRNPUL2	11	62480102	62494821	TG	Cerebellum	0.799282450083021	0.675416083839639	0.778394691449425
GNG3	11	62475130	62476673	TG	Cerebellum	0.799275663325632	0.675438920760837	0.778390831917779
HNRNPUL2	11	62480102	62494821	TG	Breast	0.799282450083021	0.675416083839639	0.77835912049094
MTA2	11	62360686	62369312	TG	Hippocampus	0.79930839347812	0.675706719185714	0.778247064157391
EEF1G	11	62327073	62342401	TG	Visceral omentum	0.802288729155885	0.67926851525821	0.778201661149059
HNRNPUL2	11	62480102	62494821	TG	Hippocampus	0.799282450083021	0.675416083839639	0.778166162947214
GNG3	11	62475130	62476673	TG	Hippocampus	0.799275663325632	0.675438920760837	0.778162832226802
MTA2	11	62360686	62369312	TG	Atrial appendage	0.79930839347812	0.675706719185714	0.778140448537179
HNRNPUL2	11	62480102	62494821	TG	Atrial appendage	0.799282450083021	0.675416083839639	0.778067413282781
TUT1	11	62342517	62359649	TG	Sigmoid colon	0.80095908720879	0.677697955107755	0.777921348092881
GANAB	11	62392298	62414104	TG	Cerebellum	0.798755105526302	0.675215133546468	0.777909485925644
GANAB	11	62392298	62414104	TG	Breast	0.798755105526302	0.675215133546468	0.777867793517077
B3GAT3	11	62382768	62389647	TG	Cerebellum	0.798687645438722	0.675168460732604	0.777851372331283
B3GAT3	11	62382768	62389647	TG	Breast	0.798687645438722	0.675168460732604	0.777807038355485
ROM1	11	62379194	62382592	TG	Cerebellum	0.798556496291185	0.675062201139341	0.777724776565971
METTL12	11	62432781	62435968	TG	Breast	0.798613150315174	0.674968921688161	0.777715270117724
INTS5	11	62414320	62420774	TG	Breast	0.798582067429132	0.675040892154654	0.777694115655029
GANAB	11	62392298	62414104	TG	Hippocampus	0.798755105526302	0.675215133546468	0.77768692870674
ROM1	11	62379194	62382592	TG	Breast	0.798556496291185	0.675062201139341	0.777680284550323
B3GAT3	11	62382768	62389647	TG	Hippocampus	0.798687645438722	0.675168460732604	0.777627677233375
GANAB	11	62392298	62414104	TG	Atrial appendage	0.798755105526302	0.675215133546468	0.777577698619331
TUT1	11	62342517	62359649	TG	Esophagus muscularis	0.80095908720879	0.677697955107755	0.777525389459592
ROM1	11	62379194	62382592	TG	Hippocampus	0.798556496291185	0.675062201139341	0.777501316917239
INTS5	11	62414320	62420774	TG	Atrial appendage	0.798582067429132	0.675040892154654	0.777403981562602
EEF1G	11	62327073	62342401	TG	Tibial nerve	0.802288729155885	0.67926851525821	0.777224780652746
TUT1	11	62342517	62359649	TG	Ovary	0.80095908720879	0.677697955107755	0.777186241631167
EEF1G	11	62327073	62342401	TG	Vagina	0.802288729155885	0.67926851525821	0.777133004004956
MTA2	11	62360686	62369312	TG	Spleen	0.79930839347812	0.675706719185714	0.776924641381971
HNRNPUL2	11	62480102	62494821	TG	Spleen	0.799282450083021	0.675416083839639	0.77685827603347
TUT1	11	62342517	62359649	TG	Visceral omentum	0.80095908720879	0.677697955107755	0.776815332959448
EEF1G	11	62327073	62342401	TG	Adrenal gland	0.802288729155885	0.67926851525821	0.776607102716079
H2AFY	5	134669590	134735604	TG	CD8 cell	0.756102595234836	0.704767192476691	0.776605928699145
GANAB	11	62392298	62414104	TG	Spleen	0.798755105526302	0.675215133546468	0.776367576820369
H2AFY	5	134669590	134735604	TG	Uterus	0.756102595234836	0.704767192476691	0.776216235004737
MTA2	11	62360686	62369312	TG	Sigmoid colon	0.79930839347812	0.675706719185714	0.776197493499139
HNRNPUL2	11	62480102	62494821	TG	Sigmoid colon	0.799282450083021	0.675416083839639	0.776127798789372
H2AFY	5	134669590	134735604	TG	Monocyte	0.756102595234836	0.704767192476691	0.775894071642268
TUT1	11	62342517	62359649	TG	Tibial nerve	0.80095908720879	0.677697955107755	0.775830132216358
MTA2	11	62360686	62369312	TG	Esophagus muscularis	0.79930839347812	0.675706719185714	0.775802236856212
TUT1	11	62342517	62359649	TG	Vagina	0.80095908720879	0.677697955107755	0.775738256544612
EEF1G	11	62327073	62342401	TG	Lung	0.802288729155885	0.67926851525821	0.775731211140415
HNRNPUL2	11	62480102	62494821	TG	Esophagus muscularis	0.799282450083021	0.675416083839639	0.775723700516721
LRRN4CL	11	62453874	62457371	TG	Esophagus muscularis	0.799195097190789	0.675427480623205	0.775648194748139
GANAB	11	62392298	62414104	TG	Sigmoid colon	0.798755105526302	0.675215133546468	0.775639427340548
B3GAT3	11	62382768	62389647	TG	Sigmoid colon	0.798687645438722	0.675168460732604	0.775578982601152
H2AFY	5	134669590	134735604	TG	Breast	0.756102595234836	0.704767192476691	0.775552905031012
MTA2	11	62360686	62369312	TG	Ovary	0.79930839347812	0.675706719185714	0.775463014018592
ROM1	11	62379194	62382592	TG	Sigmoid colon	0.798556496291185	0.675062201139341	0.77545197614674
EEF1G	11	62327073	62342401	TG	Aorta	0.802288729155885	0.67926851525821	0.775446126688555
HNRNPUL2	11	62480102	62494821	TG	Ovary	0.799282450083021	0.675416083839639	0.775385411632612
UBXN1	11	62443970	62446567	TG	Ovary	0.799201072080567	0.675433524795344	0.775313390398619
LRRN4CL	11	62453874	62457371	TG	Ovary	0.799195097190789	0.675427480623205	0.775307628666884
GANAB	11	62392298	62414104	TG	Esophagus muscularis	0.798755105526302	0.675215133546468	0.775245818700251
B3GAT3	11	62382768	62389647	TG	Esophagus muscularis	0.798687645438722	0.675168460732604	0.775186763852364
MTA2	11	62360686	62369312	TG	Visceral omentum	0.79930839347812	0.675706719185714	0.775083705182784
INTS5	11	62414320	62420774	TG	Esophagus muscularis	0.798582067429132	0.675040892154654	0.775073408333777
ROM1	11	62379194	62382592	TG	Esophagus muscularis	0.798556496291185	0.675062201139341	0.775061621989945
HNRNPUL2	11	62480102	62494821	TG	Visceral omentum	0.799282450083021	0.675416083839639	0.775009404888204
EML3	11	62369690	62380237	TG	Visceral omentum	0.799177081121002	0.675579583917895	0.774947753455143
LRRN4CL	11	62453874	62457371	TG	Visceral omentum	0.799195097190789	0.675427480623205	0.774933591905089
GANAB	11	62392298	62414104	TG	Ovary	0.798755105526302	0.675215133546468	0.774903282994169
B3GAT3	11	62382768	62389647	TG	Ovary	0.798687645438722	0.675168460732604	0.774844586680846
EEF1G	11	62327073	62342401	TG	Left ventricle	0.802288729155885	0.67926851525821	0.774769002107235
METTL12	11	62432781	62435968	TG	Ovary	0.798613150315174	0.674968921688161	0.77474748577698
INTS5	11	62414320	62420774	TG	Ovary	0.798582067429132	0.675040892154654	0.774729595311222
ROM1	11	62379194	62382592	TG	Ovary	0.798556496291185	0.675062201139341	0.774719121311672
EEF1G	11	62327073	62342401	TG	CD8 cell	0.802288729155885	0.67926851525821	0.774714298380606
EEF1G	11	62327073	62342401	TG	NK cell	0.802288729155885	0.67926851525821	0.774665039481287
EEF1G	11	62327073	62342401	TG	Pancreas	0.802288729155885	0.67926851525821	0.774657252354891
GANAB	11	62392298	62414104	TG	Visceral omentum	0.798755105526302	0.675215133546468	0.774525426426874
AHNAK	11	62201016	62323707	TG	Thyroid	0.8168951021059	0.694132465345655	0.774491709565304
B3GAT3	11	62382768	62389647	TG	Visceral omentum	0.798687645438722	0.675168460732604	0.774467117726836
EEF1G	11	62327073	62342401	TG	Gastroesophageal junction	0.802288729155885	0.67926851525821	0.77436107208772
INTS5	11	62414320	62420774	TG	Visceral omentum	0.798582067429132	0.675040892154654	0.774352517640789
ROM1	11	62379194	62382592	TG	Visceral omentum	0.798556496291185	0.675062201139341	0.774341828013259
MTA2	11	62360686	62369312	TG	Tibial nerve	0.79930839347812	0.675706719185714	0.774095928645984
TUT1	11	62342517	62359649	TG	Aorta	0.80095908720879	0.677697955107755	0.774047933239961
HNRNPUL2	11	62480102	62494821	TG	Tibial nerve	0.799282450083021	0.675416083839639	0.774029518970595
MTA2	11	62360686	62369312	TG	Vagina	0.79930839347812	0.675706719185714	0.774003725382393
LRRN4CL	11	62453874	62457371	TG	Tibial nerve	0.799195097190789	0.675427480623205	0.773949823628926
HNRNPUL2	11	62480102	62494821	TG	Vagina	0.799282450083021	0.675416083839639	0.773926012650627
LRRN4CL	11	62453874	62457371	TG	Vagina	0.799195097190789	0.675427480623205	0.773847785890149
GANAB	11	62392298	62414104	TG	Tibial nerve	0.798755105526302	0.675215133546468	0.773536376137231
MTA2	11	62360686	62369312	TG	Adrenal gland	0.79930839347812	0.675706719185714	0.773488617744477
B3GAT3	11	62382768	62389647	TG	Tibial nerve	0.798687645438722	0.675168460732604	0.773476953310099
GANAB	11	62392298	62414104	TG	Vagina	0.798755105526302	0.675215133546468	0.773444153755993
HNRNPUL2	11	62480102	62494821	TG	Adrenal gland	0.799282450083021	0.675416083839639	0.773403029480108
METTL12	11	62432781	62435968	TG	Tibial nerve	0.798613150315174	0.674968921688161	0.773385151348565
B3GAT3	11	62382768	62389647	TG	Vagina	0.798687645438722	0.675168460732604	0.773384793665484
TUT1	11	62342517	62359649	TG	Left ventricle	0.80095908720879	0.677697955107755	0.77337184334034
INTS5	11	62414320	62420774	TG	Tibial nerve	0.798582067429132	0.675040892154654	0.773363426152274
ROM1	11	62379194	62382592	TG	Tibial nerve	0.798556496291185	0.675062201139341	0.773349884955833
TUT1	11	62342517	62359649	TG	CD8 cell	0.80095908720879	0.677697955107755	0.773304635222923
METTL12	11	62432781	62435968	TG	Vagina	0.798613150315174	0.674968921688161	0.773287168062275
TUT1	11	62342517	62359649	TG	Pancreas	0.80095908720879	0.677697955107755	0.773260916422666
TUT1	11	62342517	62359649	TG	NK cell	0.80095908720879	0.677697955107755	0.773259282698301
GANAB	11	62392298	62414104	TG	Adrenal gland	0.798755105526302	0.675215133546468	0.772930061887136
MTA2	11	62360686	62369312	TG	Lung	0.79930839347812	0.675706719185714	0.772588918502079
HNRNPUL2	11	62480102	62494821	TG	Lung	0.799282450083021	0.675416083839639	0.772508197529329
MTA2	11	62360686	62369312	TG	Aorta	0.79930839347812	0.675706719185714	0.772311308032738
HNRNPUL2	11	62480102	62494821	TG	Aorta	0.799282450083021	0.675416083839639	0.772234869888169
GANAB	11	62392298	62414104	TG	Lung	0.798755105526302	0.675215133546468	0.772030143974618
EEF1G	11	62327073	62342401	TG	Terminal ileum	0.802288729155885	0.67926851525821	0.77200688754701
GANAB	11	62392298	62414104	TG	Aorta	0.798755105526302	0.675215133546468	0.771759756651529
EEF1G	11	62327073	62342401	TG	Liver	0.802288729155885	0.67926851525821	0.771738170670637
B3GAT3	11	62382768	62389647	TG	Aorta	0.798687645438722	0.675168460732604	0.771701229165936
MTA2	11	62360686	62369312	TG	Left ventricle	0.79930839347812	0.675706719185714	0.771629774486281
MTA2	11	62360686	62369312	TG	CD8 cell	0.79930839347812	0.675706719185714	0.77158795995464
INTS5	11	62414320	62420774	TG	Aorta	0.798582067429132	0.675040892154654	0.771587745016192
ROM1	11	62379194	62382592	TG	Aorta	0.798556496291185	0.675062201139341	0.771576935064946
MTA2	11	62360686	62369312	TG	NK cell	0.79930839347812	0.675706719185714	0.771546035030696
HNRNPUL2	11	62480102	62494821	TG	Left ventricle	0.799282450083021	0.675416083839639	0.771536429807058
MTA2	11	62360686	62369312	TG	Pancreas	0.79930839347812	0.675706719185714	0.771515354388301
HNRNPUL2	11	62480102	62494821	TG	CD8 cell	0.799282450083021	0.675416083839639	0.771494932232471
EML3	11	62369690	62380237	TG	CD8 cell	0.799177081121002	0.675579583917895	0.771459244134268
HNRNPUL2	11	62480102	62494821	TG	NK cell	0.799282450083021	0.675416083839639	0.771457260266328
HNRNPUL2	11	62480102	62494821	TG	Pancreas	0.799282450083021	0.675416083839639	0.771433289910938
EML3	11	62369690	62380237	TG	NK cell	0.799177081121002	0.675579583917895	0.771417762593604
EEF1G	11	62327073	62342401	TG	CD4 cell	0.802288729155885	0.67926851525821	0.771229989309481
MTA2	11	62360686	62369312	TG	Gastroesophageal junction	0.79930839347812	0.675706719185714	0.771221694105868
HNRNPUL2	11	62480102	62494821	TG	Gastroesophageal junction	0.799282450083021	0.675416083839639	0.771135091104666
GANAB	11	62392298	62414104	TG	Left ventricle	0.798755105526302	0.675215133546468	0.771074947482029
LRRN4CL	11	62453874	62457371	TG	Gastroesophageal junction	0.799195097190789	0.675427480623205	0.771063554251716
GANAB	11	62392298	62414104	TG	CD8 cell	0.798755105526302	0.675215133546468	0.771027438327022
GANAB	11	62392298	62414104	TG	NK cell	0.798755105526302	0.675215133546468	0.770992334906003
B3GAT3	11	62382768	62389647	TG	CD8 cell	0.798687645438722	0.675168460732604	0.770976039123617
GANAB	11	62392298	62414104	TG	Pancreas	0.798755105526302	0.675215133546468	0.77096107996701
B3GAT3	11	62382768	62389647	TG	NK cell	0.798687645438722	0.675168460732604	0.770936691784227
B3GAT3	11	62382768	62389647	TG	Pancreas	0.798687645438722	0.675168460732604	0.770903366186154
H2AFY	5	134669590	134735604	TG	Spleen	0.756102595234836	0.704767192476691	0.770898302435327
METTL12	11	62432781	62435968	TG	CD8 cell	0.798613150315174	0.674968921688161	0.770868139007899
ROM1	11	62379194	62382592	TG	CD8 cell	0.798556496291185	0.675062201139341	0.77085367845924
INTS5	11	62414320	62420774	TG	CD8 cell	0.798582067429132	0.675040892154654	0.770851921864218
METTL12	11	62432781	62435968	TG	NK cell	0.798613150315174	0.674968921688161	0.770838340042792
ROM1	11	62379194	62382592	TG	NK cell	0.798556496291185	0.675062201139341	0.770814485981612
METTL12	11	62432781	62435968	TG	Pancreas	0.798613150315174	0.674968921688161	0.770806490681256
ROM1	11	62379194	62382592	TG	Pancreas	0.798556496291185	0.675062201139341	0.770779812123009
TIFAB	5	134779908	134788089	TG	Monocyte	0.751351114693274	0.700665694310469	0.770758604876682
GANAB	11	62392298	62414104	TG	Gastroesophageal junction	0.798755105526302	0.675215133546468	0.770666302278324
TUT1	11	62342517	62359649	TG	Liver	0.80095908720879	0.677697955107755	0.77033055337944
EEF1G	11	62327073	62342401	TG	Skeletal muscle	0.802288729155885	0.67926851525821	0.770281587239525
CDC42	1	22379120	22419437	TG	Esophagus mucosa	0.680715006329946	0.638330761953045	0.770267993522496
EEF1G	11	62327073	62342401	TG	Sun-exposed skin	0.802288729155885	0.67926851525821	0.769846466716316
TUT1	11	62342517	62359649	TG	CD4 cell	0.80095908720879	0.677697955107755	0.769797103698427
EEF1G	11	62327073	62342401	TG	Prostate	0.802288729155885	0.67926851525821	0.769787197346793
TUT1	11	62342517	62359649	TG	Skeletal muscle	0.80095908720879	0.677697955107755	0.768865347922015
MTA2	11	62360686	62369312	TG	Terminal ileum	0.79930839347812	0.675706719185714	0.768837299361493
HNRNPUL2	11	62480102	62494821	TG	Terminal ileum	0.799282450083021	0.675416083839639	0.768756058292865
MTA2	11	62360686	62369312	TG	Liver	0.79930839347812	0.675706719185714	0.76857304390328
HNRNPUL2	11	62480102	62494821	TG	Liver	0.799282450083021	0.675416083839639	0.768483791165218
TUT1	11	62342517	62359649	TG	Sun-exposed skin	0.80095908720879	0.677697955107755	0.768430932730171
TUT1	11	62342517	62359649	TG	Prostate	0.80095908720879	0.677697955107755	0.768363882122651
GANAB	11	62392298	62414104	TG	Terminal ileum	0.798755105526302	0.675215133546468	0.768285378327877
MTA2	11	62360686	62369312	TG	CD4 cell	0.79930839347812	0.675706719185714	0.768045289090849
GANAB	11	62392298	62414104	TG	Liver	0.798755105526302	0.675215133546468	0.768025680176804
B3GAT3	11	62382768	62389647	TG	Liver	0.798687645438722	0.675168460732604	0.767968446512206
HNRNPUL2	11	62480102	62494821	TG	CD4 cell	0.799282450083021	0.675416083839639	0.767936676018327
EML3	11	62369690	62380237	TG	CD4 cell	0.799177081121002	0.675579583917895	0.767912469028761
GANAB	11	62392298	62414104	TG	CD4 cell	0.798755105526302	0.675215133546468	0.767470797578123
EEF1G	11	62327073	62342401	TG	Monocyte	0.802288729155885	0.67926851525821	0.767431029380505
B3GAT3	11	62382768	62389647	TG	CD4 cell	0.798687645438722	0.675168460732604	0.767416424604098
METTL12	11	62432781	62435968	TG	CD4 cell	0.798613150315174	0.674968921688161	0.767309120691462
INTS5	11	62414320	62420774	TG	CD4 cell	0.798582067429132	0.675040892154654	0.767292340077524
ROM1	11	62379194	62382592	TG	CD4 cell	0.798556496291185	0.675062201139341	0.767292279693997
MTA2	11	62360686	62369312	TG	Skeletal muscle	0.79930839347812	0.675706719185714	0.76710281367818
HNRNPUL2	11	62480102	62494821	TG	Skeletal muscle	0.799282450083021	0.675416083839639	0.767015073100687
EEF1G	11	62327073	62342401	TG	B cell	0.802288729155885	0.67926851525821	0.766863827632228
MTA2	11	62360686	62369312	TG	Sun-exposed skin	0.79930839347812	0.675706719185714	0.766655716210817
MTA2	11	62360686	62369312	TG	Prostate	0.79930839347812	0.675706719185714	0.766599998558191
HNRNPUL2	11	62480102	62494821	TG	Sun-exposed skin	0.799282450083021	0.675416083839639	0.766574980261269
GANAB	11	62392298	62414104	TG	Skeletal muscle	0.798755105526302	0.675215133546468	0.766553009321486
HNRNPUL2	11	62480102	62494821	TG	Prostate	0.799282450083021	0.675416083839639	0.766512363867659
LRRN4CL	11	62453874	62457371	TG	Sun-exposed skin	0.799195097190789	0.675427480623205	0.766503253766521
GANAB	11	62392298	62414104	TG	Sun-exposed skin	0.798755105526302	0.675215133546468	0.766102012707264
GANAB	11	62392298	62414104	TG	Prostate	0.798755105526302	0.675215133546468	0.766052715808513
B3GAT3	11	62382768	62389647	TG	Sun-exposed skin	0.798687645438722	0.675168460732604	0.766043605547062
B3GAT3	11	62382768	62389647	TG	Prostate	0.798687645438722	0.675168460732604	0.765994296701985
INTS5	11	62414320	62420774	TG	Sun-exposed skin	0.798582067429132	0.675040892154654	0.765930854458552
INTS5	11	62414320	62420774	TG	Prostate	0.798582067429132	0.675040892154654	0.765882840398671
TUT1	11	62342517	62359649	TG	B cell	0.80095908720879	0.677697955107755	0.765430888128562
FRYL	4	48499378	48782339	TG	Terminal ileum	0.73703695716705	0.721320166299269	0.764603216265527
FRYL	4	48499378	48782339	TG	Transverse colon	0.73703695716705	0.721320166299269	0.764574003166104
FRYL	4	48499378	48782339	TG	Stomach	0.73703695716705	0.721320166299269	0.764313583950451
MTA2	11	62360686	62369312	TG	Monocyte	0.79930839347812	0.675706719185714	0.764229899701639
HNRNPUL2	11	62480102	62494821	TG	Monocyte	0.799282450083021	0.675416083839639	0.76411339941833
EML3	11	62369690	62380237	TG	Monocyte	0.799177081121002	0.675579583917895	0.764093570957654
EEF1G	11	62327073	62342401	TG	Testis	0.802288729155885	0.67926851525821	0.76398337143761
MTA2	11	62360686	62369312	TG	B cell	0.79930839347812	0.675706719185714	0.76367582581919
FRYL	4	48499378	48782339	TG	Uterus	0.73703695716705	0.721320166299269	0.763661362495321
GANAB	11	62392298	62414104	TG	Monocyte	0.798755105526302	0.675215133546468	0.763659444231084
FRYL	4	48499378	48782339	TG	Tibial nerve	0.73703695716705	0.721320166299269	0.76363452195257
B3GAT3	11	62382768	62389647	TG	Monocyte	0.798687645438722	0.675168460732604	0.763607548394455
HNRNPUL2	11	62480102	62494821	TG	B cell	0.799282450083021	0.675416083839639	0.763576349076183
METTL12	11	62432781	62435968	TG	Monocyte	0.798613150315174	0.674968921688161	0.763502185908501
ROM1	11	62379194	62382592	TG	Monocyte	0.798556496291185	0.675062201139341	0.763487228190656
INTS5	11	62414320	62420774	TG	Monocyte	0.798582067429132	0.675040892154654	0.763486334820054
GANAB	11	62392298	62414104	TG	B cell	0.798755105526302	0.675215133546468	0.763121658527437
METTL12	11	62432781	62435968	TG	B cell	0.798613150315174	0.674968921688161	0.76295813258571
TUT1	11	62342517	62359649	TG	Testis	0.80095908720879	0.677697955107755	0.762547460595051
OCIAD1	4	48807229	48863834	TG	Terminal ileum	0.734578788522849	0.719063146955072	0.761494192606087
OCIAD1	4	48807229	48863834	TG	Subcutaneous adipose	0.734578788522849	0.719063146955072	0.761454273416079
OCIAD1	4	48807229	48863834	TG	Transverse colon	0.734578788522849	0.719063146955072	0.761438607797227
OCIAD1	4	48807229	48863834	TG	Skeletal muscle	0.734578788522849	0.719063146955072	0.76137378599966
OCIAD1	4	48807229	48863834	TG	Stomach	0.734578788522849	0.719063146955072	0.761250671801933
OCIAD1	4	48807229	48863834	TG	Gastroesophageal junction	0.734578788522849	0.719063146955072	0.76116133206799
OCIAD1	4	48807229	48863834	TG	CD8 cell	0.734578788522849	0.719063146955072	0.761156223643298
OCIAD1	4	48807229	48863834	TG	Sigmoid colon	0.734578788522849	0.719063146955072	0.761147799702326
FRYL	4	48499378	48782339	TG	Testis	0.73703695716705	0.721320166299269	0.761110680047773
OCIAD1	4	48807229	48863834	TG	Breast	0.734578788522849	0.719063146955072	0.761087007180066
OCIAD1	4	48807229	48863834	TG	Adrenal gland	0.734578788522849	0.719063146955072	0.761081185706283
OCIAD1	4	48807229	48863834	TG	Atrial appendage	0.734578788522849	0.719063146955072	0.761038886314174
OCIAD1	4	48807229	48863834	TG	CD4 cell	0.734578788522849	0.719063146955072	0.760876915953292
BSCL2	11	62457747	62477317	TG	Testis	0.799485261813903	0.675655102257134	0.76085017111553
OCIAD1	4	48807229	48863834	TG	Hippocampus	0.734578788522849	0.719063146955072	0.760821094775714
OCIAD1	4	48807229	48863834	TG	Putamen	0.734578788522849	0.719063146955072	0.760784968621344
OCIAD1	4	48807229	48863834	TG	Vagina	0.734578788522849	0.719063146955072	0.760762539700428
OCIAD1	4	48807229	48863834	TG	NK cell	0.734578788522849	0.719063146955072	0.760759652673556
MTA2	11	62360686	62369312	TG	Testis	0.79930839347812	0.675706719185714	0.760752480165792
OCIAD1	4	48807229	48863834	TG	Esophagus muscularis	0.734578788522849	0.719063146955072	0.760741601817268
OCIAD1	4	48807229	48863834	TG	Cortex	0.734578788522849	0.719063146955072	0.760699674434125
OCIAD1	4	48807229	48863834	TG	Spleen	0.734578788522849	0.719063146955072	0.760680485002096
OCIAD1	4	48807229	48863834	TG	Visceral omentum	0.734578788522849	0.719063146955072	0.760676912232386
OCIAD1	4	48807229	48863834	TG	Uterus	0.734578788522849	0.719063146955072	0.760650274086158
HNRNPUL2	11	62480102	62494821	TG	Testis	0.799282450083021	0.675416083839639	0.760645842989406
OCIAD1	4	48807229	48863834	TG	Tibial nerve	0.734578788522849	0.719063146955072	0.760626979982079
OCIAD1	4	48807229	48863834	TG	Sun-exposed skin	0.734578788522849	0.719063146955072	0.760583564745032
OCIAD1	4	48807229	48863834	TG	Caudate	0.734578788522849	0.719063146955072	0.760565844461208
OCIAD1	4	48807229	48863834	TG	Left ventricle	0.734578788522849	0.719063146955072	0.760534885589308
OCIAD1	4	48807229	48863834	TG	Prostate	0.734578788522849	0.719063146955072	0.76043138441282
OCIAD1	4	48807229	48863834	TG	Cerebellum	0.734578788522849	0.719063146955072	0.760361550526409
OCIAD1	4	48807229	48863834	TG	Lung	0.734578788522849	0.719063146955072	0.760286294038796
DLEU1	13	50656307	51297372	TG	Thyroid	0.751679943229535	0.735506226299574	0.760280769515647
OCIAD1	4	48807229	48863834	TG	Omnibus	0.734578788522849	0.719063146955072	0.760242184794788
GANAB	11	62392298	62414104	TG	Testis	0.798755105526302	0.675215133546468	0.760200803571253
OCIAD1	4	48807229	48863834	TG	Ovary	0.734578788522849	0.719063146955072	0.760171500587075
B3GAT3	11	62382768	62389647	TG	Testis	0.798687645438722	0.675168460732604	0.760146104106847
OCIAD1	4	48807229	48863834	TG	Pancreas	0.734578788522849	0.719063146955072	0.76011148590619
DLEU1	13	50656307	51297372	TG	Omnibus	0.751679943229535	0.735506226299574	0.760013380795744
OCIAD1	4	48807229	48863834	TG	Monocyte	0.734578788522849	0.719063146955072	0.759989466742691
OCIAD1	4	48807229	48863834	TG	B cell	0.734578788522849	0.719063146955072	0.759763427196165
NENF	1	212606229	212619714	TG	Testis	0.760810830179227	0.7170521383556	0.75971932874344
OCIAD1	4	48807229	48863834	TG	Aorta	0.734578788522849	0.719063146955072	0.75965756399375
EEF1G	11	62327073	62342401	TG	Thyroid	0.802288729155885	0.67926851525821	0.759606365580646
OCIAD1	4	48807229	48863834	TG	Liver	0.734578788522849	0.719063146955072	0.759559601039986
H2AFY	5	134669590	134735604	TG	CD4 cell	0.756102595234836	0.704767192476691	0.759525964761609
OCIAD1	4	48807229	48863834	TG	Thyroid	0.734578788522849	0.719063146955072	0.75907279764894
DLEU1	13	50656307	51297372	TG	B cell	0.751679943229535	0.735506226299574	0.758455955978329
OCIAD1	4	48807229	48863834	TG	Testis	0.734578788522849	0.719063146955072	0.758266810347253
TUT1	11	62342517	62359649	TG	Thyroid	0.80095908720879	0.677697955107755	0.758160809850476
DLEU1	13	50656307	51297372	TG	CD4 cell	0.751679943229535	0.735506226299574	0.758154198134312
DLEU1	13	50656307	51297372	TG	NK cell	0.751679943229535	0.735506226299574	0.75802811623755
DLEU1	13	50656307	51297372	TG	CD8 cell	0.751679943229535	0.735506226299574	0.757914022689687
MTA2	11	62360686	62369312	TG	Thyroid	0.79930839347812	0.675706719185714	0.756342829022094
HNRNPUL2	11	62480102	62494821	TG	Thyroid	0.799282450083021	0.675416083839639	0.756228377859373
GANAB	11	62392298	62414104	TG	Thyroid	0.798755105526302	0.675215133546468	0.755794634295551
B3GAT3	11	62382768	62389647	TG	Thyroid	0.798687645438722	0.675168460732604	0.755740873444476
INTS5	11	62414320	62420774	TG	Thyroid	0.798582067429132	0.675040892154654	0.755623932327942
H2AFY	5	134669590	134735604	TG	Testis	0.756102595234836	0.704767192476691	0.753962004289298
ITGB8	7	20370325	20455377	TG	Esophagus mucosa	0.579929789307685	0.604548702236741	0.750857606729178
H2AFY	5	134669590	134735604	TG	Terminal ileum	0.756102595234836	0.704767192476691	0.749124260944943
TRIM13	13	50570024	50594617	TG	Esophagus mucosa	0.735745208465904	0.722780952273764	0.747936034656716
H2AFY	5	134669590	134735604	TG	Lung	0.756102595234836	0.704767192476691	0.744223445995465
SMAD6	15	66994566	67074338	TG	Aorta	0.82591436162405	0.806082457681669	0.742411096479132
SMAD6	15	66994566	67074338	TG	Thyroid	0.82591436162405	0.806082457681669	0.741941509941155
SMAD6	15	66994566	67074338	TG	Lung	0.82591436162405	0.806082457681669	0.740674501085003
NENF	1	212606229	212619714	TG	Spleen	0.760810830179227	0.7170521383556	0.740225930394737
YWHAQ	2	9724101	9771143	TG	Esophagus mucosa	0.714396158584994	0.679646300998001	0.73515920382756
PTPRD	9	8314246	10612723	TG	Cortex	0.593725171601161	0.714331906923204	0.734856312468501
PTPRD	9	8314246	10612723	TG	Cerebellum	0.593725171601161	0.714331906923204	0.734436559330667
GLIS2	16	4364762	4389598	TF	Esophagus mucosa	0.613711787507934	0.495777738361048	0.731942123159673
TFAP4	16	4307187	4323076	TF	Esophagus mucosa	0.611410650868185	0.49091795492541	0.731431307527771
SMAD6	15	66994566	67074338	TG	Left ventricle	0.82591436162405	0.806082457681669	0.731168606559658
ADAM17	2	9628615	9695921	TG	Esophagus mucosa	0.710324937873906	0.675861407092919	0.730558998373595
FOXP2	7	113726382	114333827	TF	Esophagus mucosa	0.555341464669586	0.593226661883204	0.729328292747075
MACROD2	20	13976015	16033842	TG	Esophagus mucosa	0.330139625300279	0.41366237243096	0.728872112768228
EEF1G	11	62327073	62342401	TG	Omnibus	0.802288729155885	0.67926851525821	0.725629830732598
H2AFY	5	134669590	134735604	TG	Transverse colon	0.756102595234836	0.704767192476691	0.724043178485698
BSCL2	11	62457747	62477317	TG	Omnibus	0.799485261813903	0.675655102257134	0.722224493856724
MTA2	11	62360686	62369312	TG	Omnibus	0.79930839347812	0.675706719185714	0.722196310783493
EML3	11	62369690	62380237	TG	Omnibus	0.799177081121002	0.675579583917895	0.722063674288671
GNG3	11	62475130	62476673	TG	Omnibus	0.799275663325632	0.675438920760837	0.722020837326999
HNRNPUL2	11	62480102	62494821	TG	Omnibus	0.799282450083021	0.675416083839639	0.722011196705012
LRRN4CL	11	62453874	62457371	TG	Omnibus	0.799195097190789	0.675427480623205	0.721982292874639
GANAB	11	62392298	62414104	TG	Omnibus	0.798755105526302	0.675215133546468	0.721677108506994
B3GAT3	11	62382768	62389647	TG	Omnibus	0.798687645438722	0.675168460732604	0.721626468834226
ROM1	11	62379194	62382592	TG	Omnibus	0.798556496291185	0.675062201139341	0.721513769167545
INTS5	11	62414320	62420774	TG	Omnibus	0.798582067429132	0.675040892154654	0.72150880217638
METTL12	11	62432781	62435968	TG	Omnibus	0.798613150315174	0.674968921688161	0.721485090568346
NENF	1	212606229	212619714	TG	Prostate	0.760810830179227	0.7170521383556	0.71972204563952
PPP2R5A	1	212458879	212535200	TG	Prostate	0.760352493083159	0.716483022453546	0.719298059835117
TMEM206	1	212537273	212588243	TG	Omnibus	0.760810960411318	0.717050096254817	0.719068073555738
NENF	1	212606229	212619714	TG	Omnibus	0.760810830179227	0.7170521383556	0.719015650989359
PPP2R5A	1	212458879	212535200	TG	Omnibus	0.760352493083159	0.716483022453546	0.718572744159738
SMAD6	15	66994566	67074338	TG	Atrial appendage	0.82591436162405	0.806082457681669	0.715598545738698
SMAD6	15	66994566	67074338	TG	Stomach	0.82591436162405	0.806082457681669	0.714570658390424
DMXL1	5	118373467	118584833	TG	Thyroid	0.697926868900263	0.714101457976591	0.714238238379688
DMXL1	5	118373467	118584833	TG	Testis	0.697926868900263	0.714101457976591	0.71352218710925
DMXL1	5	118373467	118584833	TG	Liver	0.697926868900263	0.714101457976591	0.713264417948625
DMXL1	5	118373467	118584833	TG	Pancreas	0.697926868900263	0.714101457976591	0.712404364227936
DMXL1	5	118373467	118584833	TG	Visceral omentum	0.697926868900263	0.714101457976591	0.712372165773893
DMXL1	5	118373467	118584833	TG	Omnibus	0.697926868900263	0.714101457976591	0.71233812921889
DMXL1	5	118373467	118584833	TG	Vagina	0.697926868900263	0.714101457976591	0.71218826826685
DMXL1	5	118373467	118584833	TG	Spleen	0.697926868900263	0.714101457976591	0.712152217581254
DMXL1	5	118373467	118584833	TG	Prostate	0.697926868900263	0.714101457976591	0.712115058626274
NENF	1	212606229	212619714	TG	Adrenal gland	0.760810830179227	0.7170521383556	0.711923473847868
DMXL1	5	118373467	118584833	TG	Aorta	0.697926868900263	0.714101457976591	0.711897520380409
DMXL1	5	118373467	118584833	TG	Lung	0.697926868900263	0.714101457976591	0.711888666268577
DMXL1	5	118373467	118584833	TG	Left ventricle	0.697926868900263	0.714101457976591	0.711399723413789
DMXL1	5	118373467	118584833	TG	Ovary	0.697926868900263	0.714101457976591	0.711346165505013
DMXL1	5	118373467	118584833	TG	Breast	0.697926868900263	0.714101457976591	0.711053643035733
DMXL1	5	118373467	118584833	TG	Sun-exposed skin	0.697926868900263	0.714101457976591	0.711007774513843
DMXL1	5	118373467	118584833	TG	Esophagus muscularis	0.697926868900263	0.714101457976591	0.710831529893208
DMXL1	5	118373467	118584833	TG	Tibial nerve	0.697926868900263	0.714101457976591	0.710738088553873
DMXL1	5	118373467	118584833	TG	Uterus	0.697926868900263	0.714101457976591	0.710498150859288
DMXL1	5	118373467	118584833	TG	Monocyte	0.697926868900263	0.714101457976591	0.710425350379518
DMXL1	5	118373467	118584833	TG	Atrial appendage	0.697926868900263	0.714101457976591	0.71035400630192
DMXL1	5	118373467	118584833	TG	Sigmoid colon	0.697926868900263	0.714101457976591	0.7101377485744
DMXL1	5	118373467	118584833	TG	Adrenal gland	0.697926868900263	0.714101457976591	0.710135684479147
DMXL1	5	118373467	118584833	TG	B cell	0.697926868900263	0.714101457976591	0.710114833992323
DMXL1	5	118373467	118584833	TG	Stomach	0.697926868900263	0.714101457976591	0.710006808711309
DMXL1	5	118373467	118584833	TG	Terminal ileum	0.697926868900263	0.714101457976591	0.709944486893675
SMAD6	15	66994566	67074338	TG	Pancreas	0.82591436162405	0.806082457681669	0.709780596987567
DMXL1	5	118373467	118584833	TG	CD4 cell	0.697926868900263	0.714101457976591	0.709567386624105
DMXL1	5	118373467	118584833	TG	NK cell	0.697926868900263	0.714101457976591	0.709523819156652
DMXL1	5	118373467	118584833	TG	Subcutaneous adipose	0.697926868900263	0.714101457976591	0.709469603064553
DMXL1	5	118373467	118584833	TG	CD8 cell	0.697926868900263	0.714101457976591	0.708968855912536
DMXL1	5	118373467	118584833	TG	Transverse colon	0.697926868900263	0.714101457976591	0.708281007072155
NENF	1	212606229	212619714	TG	Cerebellum	0.760810830179227	0.7170521383556	0.707183650189562
TRIM13	13	50570024	50594617	TG	Thyroid	0.735745208465904	0.722780952273764	0.703500285507795
NENF	1	212606229	212619714	TG	Terminal ileum	0.760810830179227	0.7170521383556	0.701102368699986
PPP2R5A	1	212458879	212535200	TG	Terminal ileum	0.760352493083159	0.716483022453546	0.700632539797668
NENF	1	212606229	212619714	TG	Gastroesophageal junction	0.760810830179227	0.7170521383556	0.699722283353756
NENF	1	212606229	212619714	TG	Thyroid	0.760810830179227	0.7170521383556	0.698622492431421
PPP2R5A	1	212458879	212535200	TG	Thyroid	0.760352493083159	0.716483022453546	0.698197004008882
TRIM13	13	50570024	50594617	TG	Prostate	0.735745208465904	0.722780952273764	0.698191458903433
TRIM13	13	50570024	50594617	TG	Ovary	0.735745208465904	0.722780952273764	0.698145785503092
TRIM13	13	50570024	50594617	TG	Aorta	0.735745208465904	0.722780952273764	0.69806446021094
TRIM13	13	50570024	50594617	TG	Vagina	0.735745208465904	0.722780952273764	0.697434414897334
TRIM13	13	50570024	50594617	TG	B cell	0.735745208465904	0.722780952273764	0.696890134215426
LSS	21	47608055	47648738	TG	Transverse colon	0.673661138471987	0.636934725212981	0.695632015986514
COL6A2	21	47518011	47552763	TG	Transverse colon	0.673366092311643	0.63667329305672	0.695490933636548
TRIM13	13	50570024	50594617	TG	Sun-exposed skin	0.735745208465904	0.722780952273764	0.695459737542134
LSS	21	47608055	47648738	TG	Terminal ileum	0.673661138471987	0.636934725212981	0.695125214234553
COL6A2	21	47518011	47552763	TG	Terminal ileum	0.673366092311643	0.63667329305672	0.694963557257247
LSS	21	47608055	47648738	TG	Subcutaneous adipose	0.673661138471987	0.636934725212981	0.694932260425869
COL6A2	21	47518011	47552763	TG	Sigmoid colon	0.673366092311643	0.63667329305672	0.69483363266055
COL6A2	21	47518011	47552763	TG	Subcutaneous adipose	0.673366092311643	0.63667329305672	0.694772763655211
COL6A2	21	47518011	47552763	TG	CD8 cell	0.673366092311643	0.63667329305672	0.694729894598418
LSS	21	47608055	47648738	TG	Stomach	0.673661138471987	0.636934725212981	0.694673604045003
LSS	21	47608055	47648738	TG	Gastroesophageal junction	0.673661138471987	0.636934725212981	0.694592971647034
LSS	21	47608055	47648738	TG	Adrenal gland	0.673661138471987	0.636934725212981	0.694555315912302
LSS	21	47608055	47648738	TG	Breast	0.673661138471987	0.636934725212981	0.694499005280768
COL6A2	21	47518011	47552763	TG	Stomach	0.673366092311643	0.63667329305672	0.694498123993268
COL6A2	21	47518011	47552763	TG	Gastroesophageal junction	0.673366092311643	0.63667329305672	0.69441774629193
COL6A2	21	47518011	47552763	TG	Adrenal gland	0.673366092311643	0.63667329305672	0.694354056184619
COL6A2	21	47518011	47552763	TG	Breast	0.673366092311643	0.63667329305672	0.694324543119742
LSS	21	47608055	47648738	TG	Spleen	0.673661138471987	0.636934725212981	0.69426534571504
LSS	21	47608055	47648738	TG	Atrial appendage	0.673661138471987	0.636934725212981	0.694209587711375
TRIM13	13	50570024	50594617	TG	CD4 cell	0.735745208465904	0.722780952273764	0.69414159848873
COL6A2	21	47518011	47552763	TG	Spleen	0.673366092311643	0.63667329305672	0.694104439193426
LSS	21	47608055	47648738	TG	Uterus	0.673661138471987	0.636934725212981	0.694077005844113
COL6A2	21	47518011	47552763	TG	NK cell	0.673366092311643	0.63667329305672	0.694046312656312
COL6A2	21	47518011	47552763	TG	Atrial appendage	0.673366092311643	0.63667329305672	0.694045708859458
LSS	21	47608055	47648738	TG	Putamen	0.673661138471987	0.636934725212981	0.693946809651167
TRIM13	13	50570024	50594617	TG	CD8 cell	0.735745208465904	0.722780952273764	0.693922214634805
COL6A2	21	47518011	47552763	TG	Uterus	0.673366092311643	0.63667329305672	0.693900313041201
LSS	21	47608055	47648738	TG	Tibial nerve	0.673661138471987	0.636934725212981	0.693803842278265
LSS	21	47608055	47648738	TG	Sun-exposed skin	0.673661138471987	0.636934725212981	0.693774341939504
LSS	21	47608055	47648738	TG	Esophagus muscularis	0.673661138471987	0.636934725212981	0.693743136904671
TRIM13	13	50570024	50594617	TG	Tibial nerve	0.735745208465904	0.722780952273764	0.693737043435898
LSS	21	47608055	47648738	TG	Hippocampus	0.673661138471987	0.636934725212981	0.693716056427432
LSS	21	47608055	47648738	TG	Cortex	0.673661138471987	0.636934725212981	0.69371396950003
COL6A2	21	47518011	47552763	TG	Tibial nerve	0.673366092311643	0.63667329305672	0.693634464294971
COL6A2	21	47518011	47552763	TG	Sun-exposed skin	0.673366092311643	0.63667329305672	0.693618243795628
COL6A2	21	47518011	47552763	TG	Esophagus muscularis	0.673366092311643	0.63667329305672	0.693585639313019
LSS	21	47608055	47648738	TG	Lung	0.673661138471987	0.636934725212981	0.693572295346182
LSS	21	47608055	47648738	TG	Caudate	0.673661138471987	0.636934725212981	0.693447520650069
COL6A2	21	47518011	47552763	TG	Lung	0.673366092311643	0.63667329305672	0.693423509482315
LSS	21	47608055	47648738	TG	Ovary	0.673661138471987	0.636934725212981	0.693404780276803
LSS	21	47608055	47648738	TG	Visceral omentum	0.673661138471987	0.636934725212981	0.693368369374422
COL6A2	21	47518011	47552763	TG	Ovary	0.673366092311643	0.63667329305672	0.693215488136386
COL6A2	21	47518011	47552763	TG	Visceral omentum	0.673366092311643	0.63667329305672	0.693198065507888
TRIM13	13	50570024	50594617	TG	Uterus	0.735745208465904	0.722780952273764	0.693149306252039
LSS	21	47608055	47648738	TG	Left ventricle	0.673661138471987	0.636934725212981	0.693099160051905
LSS	21	47608055	47648738	TG	Vagina	0.673661138471987	0.636934725212981	0.693042138543677
LSS	21	47608055	47648738	TG	Cerebellum	0.673661138471987	0.636934725212981	0.69293615494731
COL6A2	21	47518011	47552763	TG	Left ventricle	0.673366092311643	0.63667329305672	0.692923087894802
LSS	21	47608055	47648738	TG	Prostate	0.673661138471987	0.636934725212981	0.692921812026324
COL6A2	21	47518011	47552763	TG	Vagina	0.673366092311643	0.63667329305672	0.692819535169629
SPATC1L	21	47581062	47604390	TG	Omnibus	0.674106193970267	0.637346160112852	0.692777212291771
COL6A2	21	47518011	47552763	TG	Prostate	0.673366092311643	0.63667329305672	0.692692737172025
COL6A2	21	47518011	47552763	TG	Aorta	0.673366092311643	0.63667329305672	0.692535144692094
LSS	21	47608055	47648738	TG	Omnibus	0.673661138471987	0.636934725212981	0.692250742670649
COL6A2	21	47518011	47552763	TG	Omnibus	0.673366092311643	0.63667329305672	0.692116280607213
FTCD	21	47556176	47575481	TG	Omnibus	0.672944246069469	0.636279283449625	0.691541465441166
TRIM13	13	50570024	50594617	TG	NK cell	0.735745208465904	0.722780952273764	0.691367962040407
COL6A2	21	47518011	47552763	TG	Thyroid	0.673366092311643	0.63667329305672	0.691068517456145
CDH13	16	82660408	83830204	TG	Esophagus mucosa	0.331750476861658	0.330477493615905	0.691000024205005
LSS	21	47608055	47648738	TG	Testis	0.673661138471987	0.636934725212981	0.689952214179569
COL6A2	21	47518011	47552763	TG	Testis	0.673366092311643	0.63667329305672	0.689720017879043
NENF	1	212606229	212619714	TG	Skeletal muscle	0.760810830179227	0.7170521383556	0.687498568524579
H2AFY	5	134669590	134735604	TG	Omnibus	0.756102595234836	0.704767192476691	0.687394199123054
PPP2R5A	1	212458879	212535200	TG	Skeletal muscle	0.760352493083159	0.716483022453546	0.687126143035528
NEUROG1	5	134869991	134871639	TF	Omnibus	0.752366236631115	0.701644877103698	0.684120117458783
TRIM13	13	50570024	50594617	TG	Transverse colon	0.735745208465904	0.722780952273764	0.684005280972379
TIFAB	5	134779908	134788089	TG	Omnibus	0.751351114693274	0.700665694310469	0.683241850950321
NENF	1	212606229	212619714	TG	Sun-exposed skin	0.760810830179227	0.7170521383556	0.683042133665233
YWHAQ	2	9724101	9771143	TG	B cell	0.714396158584994	0.679646300998001	0.681267140924854
RAB18	10	27793197	27831143	TG	Skeletal muscle	0.64216072672642	0.627809104192272	0.677604010602998
RAB18	10	27793197	27831143	TG	Adrenal gland	0.64216072672642	0.627809104192272	0.677367815122706
RAB18	10	27793197	27831143	TG	Stomach	0.64216072672642	0.627809104192272	0.67732382628803
RAB18	10	27793197	27831143	TG	Ovary	0.64216072672642	0.627809104192272	0.676095829056842
RAB18	10	27793197	27831143	TG	Prostate	0.64216072672642	0.627809104192272	0.676006510390006
RAB18	10	27793197	27831143	TG	Omnibus	0.64216072672642	0.627809104192272	0.675737606141687
TMEM206	1	212537273	212588243	TG	B cell	0.760810960411318	0.717050096254817	0.675447467207508
CPSF3	2	9563697	9613230	TG	B cell	0.707509346437108	0.673303397431806	0.673878096685819
RAB18	10	27793197	27831143	TG	Thyroid	0.64216072672642	0.627809104192272	0.673233628144311
NENF	1	212606229	212619714	TG	Left ventricle	0.760810830179227	0.7170521383556	0.67253885797306
CDC42	1	22379120	22419437	TG	Testis	0.680715006329946	0.638330761953045	0.672125477325333
CDC42	1	22379120	22419437	TG	Thyroid	0.680715006329946	0.638330761953045	0.671283919369006
CDC42	1	22379120	22419437	TG	Omnibus	0.680715006329946	0.638330761953045	0.670254213933874
CDC42	1	22379120	22419437	TG	Pancreas	0.680715006329946	0.638330761953045	0.670097424918241
CDC42	1	22379120	22419437	TG	Liver	0.680715006329946	0.638330761953045	0.669769857246675
CDC42	1	22379120	22419437	TG	Vagina	0.680715006329946	0.638330761953045	0.669589412950829
CDC42	1	22379120	22419437	TG	Monocyte	0.680715006329946	0.638330761953045	0.669488566138183
CDC42	1	22379120	22419437	TG	B cell	0.680715006329946	0.638330761953045	0.669475884566672
CDC42	1	22379120	22419437	TG	Aorta	0.680715006329946	0.638330761953045	0.669429271638675
WNT4	1	22443798	22470462	TG	Omnibus	0.680081169154987	0.637225329395732	0.669275590012921
CDC42	1	22379120	22419437	TG	Hippocampus	0.680715006329946	0.638330761953045	0.668917125582428
CDC42	1	22379120	22419437	TG	Cerebellum	0.680715006329946	0.638330761953045	0.668590838129672
CDC42	1	22379120	22419437	TG	Left ventricle	0.680715006329946	0.638330761953045	0.66858670501499
CDC42	1	22379120	22419437	TG	Prostate	0.680715006329946	0.638330761953045	0.668548605111215
CDC42	1	22379120	22419437	TG	Visceral omentum	0.680715006329946	0.638330761953045	0.668471075834436
CDC42	1	22379120	22419437	TG	NK cell	0.680715006329946	0.638330761953045	0.668239339377078
CDC42	1	22379120	22419437	TG	Sun-exposed skin	0.680715006329946	0.638330761953045	0.668008828307335
CDC42	1	22379120	22419437	TG	Caudate	0.680715006329946	0.638330761953045	0.668005022224956
CDC42	1	22379120	22419437	TG	Putamen	0.680715006329946	0.638330761953045	0.667948889076458
CDC42	1	22379120	22419437	TG	Esophagus muscularis	0.680715006329946	0.638330761953045	0.667794925015247
CDC42	1	22379120	22419437	TG	Lung	0.680715006329946	0.638330761953045	0.667704641785767
CDC42	1	22379120	22419437	TG	Ovary	0.680715006329946	0.638330761953045	0.667551966602263
NENF	1	212606229	212619714	TG	Tibial nerve	0.760810830179227	0.7170521383556	0.667349892418265
CDC42	1	22379120	22419437	TG	Cortex	0.680715006329946	0.638330761953045	0.667339771274674
CDC42	1	22379120	22419437	TG	Spleen	0.680715006329946	0.638330761953045	0.666722695224333
CDC42	1	22379120	22419437	TG	Tibial nerve	0.680715006329946	0.638330761953045	0.666621936382402
CDC42	1	22379120	22419437	TG	CD8 cell	0.680715006329946	0.638330761953045	0.666591891929826
CDC42	1	22379120	22419437	TG	CD4 cell	0.680715006329946	0.638330761953045	0.666386308919621
CDC42	1	22379120	22419437	TG	Atrial appendage	0.680715006329946	0.638330761953045	0.66628215915887
CDC42	1	22379120	22419437	TG	Breast	0.680715006329946	0.638330761953045	0.665751330047251
CDC42	1	22379120	22419437	TG	Adrenal gland	0.680715006329946	0.638330761953045	0.665593183690679
CDC42	1	22379120	22419437	TG	Stomach	0.680715006329946	0.638330761953045	0.66540587070029
CDC42	1	22379120	22419437	TG	Uterus	0.680715006329946	0.638330761953045	0.665314009918941
CDC42	1	22379120	22419437	TG	Gastroesophageal junction	0.680715006329946	0.638330761953045	0.664577392149866
SOBP	6	107811162	107981357	TG	Omnibus	0.688445050876722	0.669075692950017	0.663844181487771
RFX7	15	56379478	56535483	TF	Esophagus mucosa	0.695432344422615	0.672896391726386	0.663737078541718
CDC42	1	22379120	22419437	TG	Sigmoid colon	0.680715006329946	0.638330761953045	0.66353970251152
CDC42	1	22379120	22419437	TG	Subcutaneous adipose	0.680715006329946	0.638330761953045	0.662762849936635
CDC42	1	22379120	22419437	TG	Skeletal muscle	0.680715006329946	0.638330761953045	0.662609989628811
CDC42	1	22379120	22419437	TG	Terminal ileum	0.680715006329946	0.638330761953045	0.661544789690059
ZNF385D	3	21459915	22414812	TG	Vagina	0.576015222742901	0.655471437071266	0.659614707719363
CDC42	1	22379120	22419437	TG	Transverse colon	0.680715006329946	0.638330761953045	0.659330919056953
ZNF385D	3	21459915	22414812	TG	Testis	0.576015222742901	0.655471437071266	0.658952626747472
NENF	1	212606229	212619714	TG	Cortex	0.760810830179227	0.7170521383556	0.65834135638057
SOBP	6	107811162	107981357	TG	Testis	0.688445050876722	0.669075692950017	0.656340677023957
SOBP	6	107811162	107981357	TG	Ovary	0.688445050876722	0.669075692950017	0.656295255612758
SOBP	6	107811162	107981357	TG	Cerebellum	0.688445050876722	0.669075692950017	0.656185834974854
SOBP	6	107811162	107981357	TG	Vagina	0.688445050876722	0.669075692950017	0.655979143650323
SOBP	6	107811162	107981357	TG	Atrial appendage	0.688445050876722	0.669075692950017	0.655094952980723
SOBP	6	107811162	107981357	TG	Esophagus muscularis	0.688445050876722	0.669075692950017	0.654241878960653
FGF1	5	141971743	142077617	TG	Omnibus	0.764713284539931	0.74341677891518	0.652963542143766
NENF	1	212606229	212619714	TG	Esophagus muscularis	0.760810830179227	0.7170521383556	0.651616378095865
PPP2R5A	1	212458879	212535200	TG	Esophagus muscularis	0.760352493083159	0.716483022453546	0.651370773276878
PPP2R5A	1	212458879	212535200	TG	Stomach	0.760352493083159	0.716483022453546	0.650946377846637
YWHAQ	2	9724101	9771143	TG	Omnibus	0.714396158584994	0.679646300998001	0.650801278377081
ZBP1	20	56178902	56195632	TG	Aorta	0.662462874047101	0.641679326275387	0.646938825393597
CTCFL	20	56071035	56100708	TF	Liver	0.666288374848751	0.644781097173896	0.645445372885673
CPSF3	2	9563697	9613230	TG	Omnibus	0.707509346437108	0.673303397431806	0.643284573352692
IAH1	2	9613787	9636672	TG	Omnibus	0.707196668570799	0.672998141792835	0.643007359123765
CTCFL	20	56071035	56100708	TF	Thyroid	0.666288374848751	0.644781097173896	0.642494768220032
PCK1	20	56136136	56141513	TG	Stomach	0.661831723118837	0.640981277462996	0.6422963521583
CTCFL	20	56071035	56100708	TF	Subcutaneous adipose	0.666288374848751	0.644781097173896	0.640945449852292
PCK1	20	56136136	56141513	TG	Liver	0.661831723118837	0.640981277462996	0.640490710470837
NENF	1	212606229	212619714	TG	Sigmoid colon	0.760810830179227	0.7170521383556	0.640133825050726
PPP2R5A	1	212458879	212535200	TG	Sigmoid colon	0.760352493083159	0.716483022453546	0.639869071754313
TMEM206	1	212537273	212588243	TG	CD4 cell	0.760810960411318	0.717050096254817	0.639690600644689
PCK1	20	56136136	56141513	TG	Ovary	0.661831723118837	0.640981277462996	0.638754606463861
PCK1	20	56136136	56141513	TG	Transverse colon	0.661831723118837	0.640981277462996	0.638143646177992
H2AFY	5	134669590	134735604	TG	Prostate	0.756102595234836	0.704767192476691	0.638033860577758
TMEM206	1	212537273	212588243	TG	CD8 cell	0.760810960411318	0.717050096254817	0.637975585604768
PPP2R5A	1	212458879	212535200	TG	CD8 cell	0.760352493083159	0.716483022453546	0.637541478837055
PCK1	20	56136136	56141513	TG	Subcutaneous adipose	0.661831723118837	0.640981277462996	0.637383035937188
CTCFL	20	56071035	56100708	TF	Testis	0.666288374848751	0.644781097173896	0.63245899933642
ZBP1	20	56178902	56195632	TG	Monocyte	0.662462874047101	0.641679326275387	0.631538705925291
CTCFL	20	56071035	56100708	TF	Gastroesophageal junction	0.666288374848751	0.644781097173896	0.630682181843192
CTCFL	20	56071035	56100708	TF	Spleen	0.666288374848751	0.644781097173896	0.630515106093058
ZBP1	20	56178902	56195632	TG	B cell	0.662462874047101	0.641679326275387	0.628915301227589
ZBP1	20	56178902	56195632	TG	CD8 cell	0.662462874047101	0.641679326275387	0.627575607986985
ZBP1	20	56178902	56195632	TG	Spleen	0.662462874047101	0.641679326275387	0.626114261405235
ZBP1	20	56178902	56195632	TG	NK cell	0.662462874047101	0.641679326275387	0.62572987583362
ITGB8	7	20370325	20455377	TG	Terminal ileum	0.579929789307685	0.604548702236741	0.625191806203898
ITGB8	7	20370325	20455377	TG	Vagina	0.579929789307685	0.604548702236741	0.624416562519003
ZBP1	20	56178902	56195632	TG	CD4 cell	0.662462874047101	0.641679326275387	0.624215645381576
ITGB8	7	20370325	20455377	TG	Lung	0.579929789307685	0.604548702236741	0.623228531371573
NENF	1	212606229	212619714	TG	Lung	0.760810830179227	0.7170521383556	0.620896329609739
ITGB8	7	20370325	20455377	TG	Testis	0.579929789307685	0.604548702236741	0.620790246683051
PPP2R5A	1	212458879	212535200	TG	Lung	0.760352493083159	0.716483022453546	0.62072454847918
NENF	1	212606229	212619714	TG	Vagina	0.760810830179227	0.7170521383556	0.620622768092506
PPP2R5A	1	212458879	212535200	TG	Vagina	0.760352493083159	0.716483022453546	0.620446082286096
ITGB8	7	20370325	20455377	TG	Breast	0.579929789307685	0.604548702236741	0.619067756541818
PCK1	20	56136136	56141513	TG	Terminal ileum	0.661831723118837	0.640981277462996	0.616554116468514
FGF1	5	141971743	142077617	TG	Putamen	0.764713284539931	0.74341677891518	0.616509804881467
DNMT3A	2	25455845	25565459	TG	Esophagus mucosa	0.412915983764106	0.389830950724559	0.613893636550888
RUNX2	6	45295894	45632086	TF	Esophagus mucosa	0.460175892135888	0.473028783834277	0.61275740992812
ITGB8	7	20370325	20455377	TG	Omnibus	0.579929789307685	0.604548702236741	0.611964859332411
CTCFL	20	56071035	56100708	TF	Omnibus	0.666288374848751	0.644781097173896	0.610788187086139
ZBP1	20	56178902	56195632	TG	Omnibus	0.662462874047101	0.641679326275387	0.610722665933662
TMEM206	1	212537273	212588243	TG	Hippocampus	0.760810960411318	0.717050096254817	0.610167666348491
NENF	1	212606229	212619714	TG	Hippocampus	0.760810830179227	0.7170521383556	0.609934336455484
KIAA1217	10	23983675	24836772	TG	Esophagus mucosa	0.337887977412142	0.352645594886235	0.608438978641887
TMEM206	1	212537273	212588243	TG	Caudate	0.760810960411318	0.717050096254817	0.608304960319143
NENF	1	212606229	212619714	TG	Caudate	0.760810830179227	0.7170521383556	0.608006690937309
PPP2R5A	1	212458879	212535200	TG	Transverse colon	0.760352493083159	0.716483022453546	0.607940912787127
PCK1	20	56136136	56141513	TG	Omnibus	0.661831723118837	0.640981277462996	0.607491580967996
PCK1	20	56136136	56141513	TG	Visceral omentum	0.661831723118837	0.640981277462996	0.605370046802326
CTNNA2	2	79412357	80875905	TG	Cortex	0.488061213456881	0.548524198438648	0.603378487205949
CTNNA2	2	79412357	80875905	TG	Putamen	0.488061213456881	0.548524198438648	0.603261783773214
CTNNA2	2	79412357	80875905	TG	Caudate	0.488061213456881	0.548524198438648	0.60306142497606
RUNX1	21	36160098	37376965	TF	Esophagus mucosa	0.415433602124218	0.407531543632142	0.602357147620536
TMEM206	1	212537273	212588243	TG	NK cell	0.760810960411318	0.717050096254817	0.602303697903633
FOXP2	7	113726382	114333827	TF	Subcutaneous adipose	0.555341464669586	0.593226661883204	0.602247414203263
CTNNA2	2	79412357	80875905	TG	Hippocampus	0.488061213456881	0.548524198438648	0.601965646009688
PPP2R5A	1	212458879	212535200	TG	NK cell	0.760352493083159	0.716483022453546	0.601945202445989
CTNNA2	2	79412357	80875905	TG	Cerebellum	0.488061213456881	0.548524198438648	0.601876122737055
RBFOX1	16	6069095	7763340	TG	Skeletal muscle	0.429312732012504	0.567990426522202	0.601162764613782
FGF1	5	141971743	142077617	TG	Caudate	0.764713284539931	0.74341677891518	0.600835895715787
NENF	1	212606229	212619714	TG	Uterus	0.760810830179227	0.7170521383556	0.599345383551105
PPP2R5A	1	212458879	212535200	TG	Uterus	0.760352493083159	0.716483022453546	0.599260594028486
SOBP	6	107811162	107981357	TG	Hippocampus	0.688445050876722	0.669075692950017	0.597798649127099
CTNNA2	2	79412357	80875905	TG	Testis	0.488061213456881	0.548524198438648	0.597341787439737
BNC2	9	16409501	16870841	TG	Esophagus mucosa	0.332793324874737	0.367781474249785	0.596850796986224
FOXP2	7	113726382	114333827	TF	Aorta	0.555341464669586	0.593226661883204	0.596065687542315
FOXP2	7	113726382	114333827	TF	Terminal ileum	0.555341464669586	0.593226661883204	0.595733625600312
FGF1	5	141971743	142077617	TG	Cortex	0.764713284539931	0.74341677891518	0.595280083916214
FOXP2	7	113726382	114333827	TF	Ovary	0.555341464669586	0.593226661883204	0.59522775616639
TMEM206	1	212537273	212588243	TG	Putamen	0.760810960411318	0.717050096254817	0.595144865848841
FGF1	5	141971743	142077617	TG	Hippocampus	0.764713284539931	0.74341677891518	0.595045146251655
NENF	1	212606229	212619714	TG	Putamen	0.760810830179227	0.7170521383556	0.5948471558612
FOXP2	7	113726382	114333827	TF	Skeletal muscle	0.555341464669586	0.593226661883204	0.594088236629217
FOXP2	7	113726382	114333827	TF	Pancreas	0.555341464669586	0.593226661883204	0.593253476681152
FOXP2	7	113726382	114333827	TF	Transverse colon	0.555341464669586	0.593226661883204	0.592530872391375
FOXP2	7	113726382	114333827	TF	Liver	0.555341464669586	0.593226661883204	0.592288373665806
CORO7	16	4404543	4475706	TG	Lung	0.615688491188525	0.497523387798781	0.591419667222297
GLIS2	16	4364762	4389598	TF	Transverse colon	0.613711787507934	0.495777738361048	0.591079121035876
DNAJA3	16	4475806	4506776	TG	Lung	0.614882315502111	0.49683748256344	0.590674975820767
FOXP2	7	113726382	114333827	TF	Sun-exposed skin	0.555341464669586	0.593226661883204	0.590628341527491
CORO7	16	4404543	4475706	TG	Testis	0.615688491188525	0.497523387798781	0.59031343902439
GLIS2	16	4364762	4389598	TF	Breast	0.613711787507934	0.495777738361048	0.590001059680691
DNAJA3	16	4475806	4506776	TG	Testis	0.614882315502111	0.49683748256344	0.589571390865234
GLIS2	16	4364762	4389598	TF	Lung	0.613711787507934	0.495777738361048	0.589460503776601
FOXP2	7	113726382	114333827	TF	Esophagus muscularis	0.555341464669586	0.593226661883204	0.589369499432816
DNAJA3	16	4475806	4506776	TG	Visceral omentum	0.614882315502111	0.49683748256344	0.589308317564431
FOXP2	7	113726382	114333827	TF	Stomach	0.555341464669586	0.593226661883204	0.589149897608058
DNAJA3	16	4475806	4506776	TG	Atrial appendage	0.614882315502111	0.49683748256344	0.58855575916297
VASN	16	4421849	4433529	TG	Visceral omentum	0.613966109114855	0.49617891395214	0.588389140420051
GLIS2	16	4364762	4389598	TF	Testis	0.613711787507934	0.495777738361048	0.588310242359304
TFAP4	16	4307187	4323076	TF	Transverse colon	0.611410650868185	0.49091795492541	0.588266089693173
DNAJA3	16	4475806	4506776	TG	Esophagus muscularis	0.614882315502111	0.49683748256344	0.588140532375131
GLIS2	16	4364762	4389598	TF	Visceral omentum	0.613711787507934	0.495777738361048	0.588064134997404
FOXP2	7	113726382	114333827	TF	Breast	0.555341464669586	0.593226661883204	0.588063222584524
FOXP2	7	113726382	114333827	TF	Uterus	0.555341464669586	0.593226661883204	0.587729426179276
VASN	16	4421849	4433529	TG	Atrial appendage	0.613966109114855	0.49617891395214	0.587650456086392
GLIS2	16	4364762	4389598	TF	Atrial appendage	0.613711787507934	0.495777738361048	0.587328063406087
TFAP4	16	4307187	4323076	TF	Breast	0.611410650868185	0.49091795492541	0.587197408828866
GLIS2	16	4364762	4389598	TF	Esophagus muscularis	0.613711787507934	0.495777738361048	0.586904962675145
TFAP4	16	4307187	4323076	TF	Lung	0.611410650868185	0.49091795492541	0.586730655796322
FOXP2	7	113726382	114333827	TF	B cell	0.555341464669586	0.593226661883204	0.586693697596328
FOXP2	7	113726382	114333827	TF	Visceral omentum	0.555341464669586	0.593226661883204	0.585639092438487
YWHAQ	2	9724101	9771143	TG	Testis	0.714396158584994	0.679646300998001	0.585559656941725
TFAP4	16	4307187	4323076	TF	Testis	0.611410650868185	0.49091795492541	0.585436352686068
TFAP4	16	4307187	4323076	TF	Visceral omentum	0.611410650868185	0.49091795492541	0.585187807812773
FOXP2	7	113726382	114333827	TF	Vagina	0.555341464669586	0.593226661883204	0.584586386010167
TFAP4	16	4307187	4323076	TF	Atrial appendage	0.611410650868185	0.49091795492541	0.58450730194396
VASN	16	4421849	4433529	TG	Vagina	0.613966109114855	0.49617891395214	0.584095690801315
YWHAQ	2	9724101	9771143	TG	Cerebellum	0.714396158584994	0.679646300998001	0.584037433515776
TFAP4	16	4307187	4323076	TF	Esophagus muscularis	0.611410650868185	0.49091795492541	0.584022280912885
GLIS2	16	4364762	4389598	TF	Vagina	0.613711787507934	0.495777738361048	0.58375765277353
FOXP2	7	113726382	114333827	TF	Tibial nerve	0.555341464669586	0.593226661883204	0.583753319397538
GLIS2	16	4364762	4389598	TF	Sigmoid colon	0.613711787507934	0.495777738361048	0.58371499176017
VASN	16	4421849	4433529	TG	Uterus	0.613966109114855	0.49617891395214	0.583270578145592
TFAP4	16	4307187	4323076	TF	Terminal ileum	0.611410650868185	0.49091795492541	0.583086732673756
GLIS2	16	4364762	4389598	TF	Uterus	0.613711787507934	0.495777738361048	0.58297012423554
NENF	1	212606229	212619714	TG	Atrial appendage	0.760810830179227	0.7170521383556	0.582912645152826
CORO7	16	4404543	4475706	TG	Spleen	0.615688491188525	0.497523387798781	0.581910722374729
FOXP2	7	113726382	114333827	TF	Adrenal gland	0.555341464669586	0.593226661883204	0.581465815508839
DNAJA3	16	4475806	4506776	TG	Spleen	0.614882315502111	0.49683748256344	0.581145986351339
TFAP4	16	4307187	4323076	TF	Vagina	0.611410650868185	0.49091795492541	0.580800042323356
TFAP4	16	4307187	4323076	TF	Sigmoid colon	0.611410650868185	0.49091795492541	0.580773801564933
DNAJA3	16	4475806	4506776	TG	Ovary	0.614882315502111	0.49683748256344	0.580510521934141
GLIS2	16	4364762	4389598	TF	Spleen	0.613711787507934	0.495777738361048	0.580034999860335
ADAM17	2	9628615	9695921	TG	Testis	0.710324937873906	0.675861407092919	0.579991741657668
TFAP4	16	4307187	4323076	TF	Uterus	0.611410650868185	0.49091795492541	0.579948368711437
VASN	16	4421849	4433529	TG	Ovary	0.613966109114855	0.49617891395214	0.579632741523632
GLIS2	16	4364762	4389598	TF	Ovary	0.613711787507934	0.495777738361048	0.579301963539506
NENF	1	212606229	212619714	TG	Breast	0.760810830179227	0.7170521383556	0.578935273691121
CORO7	16	4404543	4475706	TG	NK cell	0.615688491188525	0.497523387798781	0.577410189506862
FOXP2	7	113726382	114333827	TF	Gastroesophageal junction	0.555341464669586	0.593226661883204	0.577385081941896
TFAP4	16	4307187	4323076	TF	Spleen	0.611410650868185	0.49091795492541	0.577176970810563
SRL	16	4239375	4292081	TG	Atrial appendage	0.604812450804153	0.479698842303693	0.577020077145645
DNAJA3	16	4475806	4506776	TG	NK cell	0.614882315502111	0.49683748256344	0.576720738073124
YWHAQ	2	9724101	9771143	TG	Putamen	0.714396158584994	0.679646300998001	0.576561476468458
TFAP4	16	4307187	4323076	TF	Ovary	0.611410650868185	0.49091795492541	0.576370240884067
YWHAQ	2	9724101	9771143	TG	Tibial nerve	0.714396158584994	0.679646300998001	0.57517619947889
VASN	16	4421849	4433529	TG	Subcutaneous adipose	0.613966109114855	0.49617891395214	0.575121595479907
GLIS2	16	4364762	4389598	TF	Subcutaneous adipose	0.613711787507934	0.495777738361048	0.574826358545055
DNAJA3	16	4475806	4506776	TG	Aorta	0.614882315502111	0.49683748256344	0.573819928426302
CORO7	16	4404543	4475706	TG	Monocyte	0.615688491188525	0.497523387798781	0.573640946985543
DNAJA3	16	4475806	4506776	TG	Left ventricle	0.614882315502111	0.49683748256344	0.573198764959453
FOXP2	7	113726382	114333827	TF	Thyroid	0.555341464669586	0.593226661883204	0.573045422440531
VASN	16	4421849	4433529	TG	Aorta	0.613966109114855	0.49617891395214	0.572992656812887
DNAJA3	16	4475806	4506776	TG	Monocyte	0.614882315502111	0.49683748256344	0.572950057966874
GLIS2	16	4364762	4389598	TF	Aorta	0.613711787507934	0.495777738361048	0.572680796774541
TFAP4	16	4307187	4323076	TF	NK cell	0.611410650868185	0.49091795492541	0.572663224367223
VASN	16	4421849	4433529	TG	Left ventricle	0.613966109114855	0.49617891395214	0.572366830895042
GLIS2	16	4364762	4389598	TF	Left ventricle	0.613711787507934	0.495777738361048	0.572050473977046
FOXP2	7	113726382	114333827	TF	Lung	0.555341464669586	0.593226661883204	0.57187974087411
VASN	16	4421849	4433529	TG	Gastroesophageal junction	0.613966109114855	0.49617891395214	0.571832028672998
TFAP4	16	4307187	4323076	TF	Subcutaneous adipose	0.611410650868185	0.49091795492541	0.571766919143556
GLIS2	16	4364762	4389598	TF	Gastroesophageal junction	0.613711787507934	0.495777738361048	0.571505574678329
CORO7	16	4404543	4475706	TG	Stomach	0.615688491188525	0.497523387798781	0.570310838140932
DNAJA3	16	4475806	4506776	TG	Adrenal gland	0.614882315502111	0.49683748256344	0.569685781902723
TFAP4	16	4307187	4323076	TF	Aorta	0.611410650868185	0.49091795492541	0.569681030621359
DNAJA3	16	4475806	4506776	TG	Stomach	0.614882315502111	0.49683748256344	0.5695790796671
TFAP4	16	4307187	4323076	TF	Left ventricle	0.611410650868185	0.49091795492541	0.569071029511713
YWHAQ	2	9724101	9771143	TG	Caudate	0.714396158584994	0.679646300998001	0.569038736170627
VASN	16	4421849	4433529	TG	Adrenal gland	0.613966109114855	0.49617891395214	0.568861529069816
TFAP4	16	4307187	4323076	TF	Monocyte	0.611410650868185	0.49091795492541	0.568820471996151
VASN	16	4421849	4433529	TG	Stomach	0.613966109114855	0.49617891395214	0.568763912148083
DNAJA3	16	4475806	4506776	TG	Thyroid	0.614882315502111	0.49683748256344	0.568664765192592
GLIS2	16	4364762	4389598	TF	Adrenal gland	0.613711787507934	0.495777738361048	0.568529665457185
TFAP4	16	4307187	4323076	TF	Gastroesophageal junction	0.611410650868185	0.49091795492541	0.568528199864722
GLIS2	16	4364762	4389598	TF	Stomach	0.613711787507934	0.495777738361048	0.568452357478902
DNAJA3	16	4475806	4506776	TG	Tibial nerve	0.614882315502111	0.49683748256344	0.568413879984623
VASN	16	4421849	4433529	TG	Thyroid	0.613966109114855	0.49617891395214	0.567853557036842
VASN	16	4421849	4433529	TG	Tibial nerve	0.613966109114855	0.49617891395214	0.567607148959098
GLIS2	16	4364762	4389598	TF	Thyroid	0.613711787507934	0.495777738361048	0.567548584145259
GLIS2	16	4364762	4389598	TF	Tibial nerve	0.613711787507934	0.495777738361048	0.567303826607246
YWHAQ	2	9724101	9771143	TG	Left ventricle	0.714396158584994	0.679646300998001	0.566859238148523
VASN	16	4421849	4433529	TG	Sun-exposed skin	0.613966109114855	0.49617891395214	0.566247193696011
GLIS2	16	4364762	4389598	TF	Sun-exposed skin	0.613711787507934	0.495777738361048	0.565956506297638
VASN	16	4421849	4433529	TG	Prostate	0.613966109114855	0.49617891395214	0.565582670733812
TFAP4	16	4307187	4323076	TF	Stomach	0.611410650868185	0.49091795492541	0.565363855169599
TFAP4	16	4307187	4323076	TF	Adrenal gland	0.611410650868185	0.49091795492541	0.565341393490404
GLIS2	16	4364762	4389598	TF	Prostate	0.613711787507934	0.495777738361048	0.565290279633507
TFAP4	16	4307187	4323076	TF	Thyroid	0.611410650868185	0.49091795492541	0.564450047201089
TFAP4	16	4307187	4323076	TF	Tibial nerve	0.611410650868185	0.49091795492541	0.564351271479968
FGF1	5	141971743	142077617	TG	Atrial appendage	0.764713284539931	0.74341677891518	0.563422991247473
DNAJA3	16	4475806	4506776	TG	Liver	0.614882315502111	0.49683748256344	0.563127715128487
TFAP4	16	4307187	4323076	TF	Sun-exposed skin	0.611410650868185	0.49091795492541	0.562862999435281
FGF1	5	141971743	142077617	TG	Visceral omentum	0.764713284539931	0.74341677891518	0.562479581256069
VASN	16	4421849	4433529	TG	Liver	0.613966109114855	0.49617891395214	0.562329986999099
TFAP4	16	4307187	4323076	TF	Prostate	0.611410650868185	0.49091795492541	0.562045604162317
GLIS2	16	4364762	4389598	TF	Liver	0.613711787507934	0.495777738361048	0.562010558602773
SRL	16	4239375	4292081	TG	Left ventricle	0.604812450804153	0.479698842303693	0.561222503788762
YWHAQ	2	9724101	9771143	TG	Gastroesophageal junction	0.714396158584994	0.679646300998001	0.559883270829697
TFAP4	16	4307187	4323076	TF	Liver	0.611410650868185	0.49091795492541	0.558971342547731
CTCFL	20	56071035	56100708	TF	Prostate	0.666288374848751	0.644781097173896	0.558622808909469
AUTS2	7	69063905	70258054	TG	Esophagus mucosa	0.252941988916919	0.330615365783122	0.55794423742042
DNAJA3	16	4475806	4506776	TG	Skeletal muscle	0.614882315502111	0.49683748256344	0.556845411977005
GLIS2	16	4364762	4389598	TF	Skeletal muscle	0.613711787507934	0.495777738361048	0.5558310785732
FGF1	5	141971743	142077617	TG	Cerebellum	0.764713284539931	0.74341677891518	0.554542597867069
FGF1	5	141971743	142077617	TG	Tibial nerve	0.764713284539931	0.74341677891518	0.554067642562104
ITGB8	7	20370325	20455377	TG	Prostate	0.579929789307685	0.604548702236741	0.553879667405787
YWHAQ	2	9724101	9771143	TG	CD4 cell	0.714396158584994	0.679646300998001	0.553778240013491
FOXP2	7	113726382	114333827	TF	Omnibus	0.555341464669586	0.593226661883204	0.552778901980681
TFAP4	16	4307187	4323076	TF	Skeletal muscle	0.611410650868185	0.49091795492541	0.552682376689006
YWHAQ	2	9724101	9771143	TG	Esophagus muscularis	0.714396158584994	0.679646300998001	0.552315073145219
CORO7	16	4404543	4475706	TG	CD8 cell	0.615688491188525	0.497523387798781	0.551230803178488
SOBP	6	107811162	107981357	TG	Putamen	0.688445050876722	0.669075692950017	0.550365196531999
GLIS2	16	4364762	4389598	TF	CD8 cell	0.613711787507934	0.495777738361048	0.549500657655646
RFX7	15	56379478	56535483	TF	Omnibus	0.695432344422615	0.672896391726386	0.548835659920791
CREB5	7	28338940	28865511	TF	Esophagus mucosa	0.318641713996835	0.343241206480992	0.547785353460772
IAH1	2	9613787	9636672	TG	Monocyte	0.707196668570799	0.672998141792835	0.546855239236502
TFAP4	16	4307187	4323076	TF	CD8 cell	0.611410650868185	0.49091795492541	0.546530986375367
SRL	16	4239375	4292081	TG	Skeletal muscle	0.604812450804153	0.479698842303693	0.544209398758687
ROBO2	3	75955846	77699115	TG	Esophagus mucosa	0.209432534007082	0.292916800103604	0.543912383373206
YWHAQ	2	9724101	9771143	TG	Lung	0.714396158584994	0.679646300998001	0.543359783382013
IAH1	2	9613787	9636672	TG	Esophagus muscularis	0.707196668570799	0.672998141792835	0.543294802621313
SOBP	6	107811162	107981357	TG	Caudate	0.688445050876722	0.669075692950017	0.541520170631754
CORO7	16	4404543	4475706	TG	B cell	0.615688491188525	0.497523387798781	0.541157704567762
CORO7	16	4404543	4475706	TG	CD4 cell	0.615688491188525	0.497523387798781	0.540821889275835
GLIS2	16	4364762	4389598	TF	B cell	0.613711787507934	0.495777738361048	0.53950408491278
YWHAQ	2	9724101	9771143	TG	Aorta	0.714396158584994	0.679646300998001	0.539177761941996
GLIS2	16	4364762	4389598	TF	CD4 cell	0.613711787507934	0.495777738361048	0.539105393328472
ADAM17	2	9628615	9695921	TG	Lung	0.710324937873906	0.675861407092919	0.536359688708065
TFAP4	16	4307187	4323076	TF	B cell	0.611410650868185	0.49091795492541	0.536095906353706
TFAP4	16	4307187	4323076	TF	CD4 cell	0.611410650868185	0.49091795492541	0.535714713578601
NENF	1	212606229	212619714	TG	Ovary	0.760810830179227	0.7170521383556	0.534723769566797
DLG2	11	83166055	85338966	TG	Esophagus mucosa	0.203199771597001	0.239459120666924	0.533386757376661
DNAJA3	16	4475806	4506776	TG	Pancreas	0.614882315502111	0.49683748256344	0.532828193504541
VASN	16	4421849	4433529	TG	Pancreas	0.613966109114855	0.49617891395214	0.532204029711942
GLIS2	16	4364762	4389598	TF	Pancreas	0.613711787507934	0.495777738361048	0.531905859415978
YWHAQ	2	9724101	9771143	TG	Hippocampus	0.714396158584994	0.679646300998001	0.530159647074979
IAH1	2	9613787	9636672	TG	Aorta	0.707196668570799	0.672998141792835	0.529400241037952
GLI3	7	42000548	42277469	TF	Esophagus mucosa	0.302347677992224	0.335213747052415	0.529293756231339
TFAP4	16	4307187	4323076	TF	Pancreas	0.611410650868185	0.49091795492541	0.528252733544093
TMEM206	1	212537273	212588243	TG	Monocyte	0.760810960411318	0.717050096254817	0.527711092570795
NENF	1	212606229	212619714	TG	Monocyte	0.760810830179227	0.7170521383556	0.527100509812682
NENF	1	212606229	212619714	TG	Subcutaneous adipose	0.760810830179227	0.7170521383556	0.524564061795496
YWHAQ	2	9724101	9771143	TG	Transverse colon	0.714396158584994	0.679646300998001	0.523175376545154
PRKG1	10	52750945	54058110	TG	Esophagus mucosa	0.201571808552794	0.242493576317109	0.523090470790522
GLIS2	16	4364762	4389598	TF	Caudate	0.613711787507934	0.495777738361048	0.522869702078463
VASN	16	4421849	4433529	TG	Cortex	0.613966109114855	0.49617891395214	0.522519467530541
GLIS2	16	4364762	4389598	TF	Cortex	0.613711787507934	0.495777738361048	0.522230738241025
ITGA9	3	37493606	37865005	TG	Esophagus mucosa	0.334381952727042	0.29106306037047	0.522212066865382
GPC6	13	93879095	95059655	TG	Aorta	0.417098028251161	0.477767977500652	0.520923394179883
GPC6	13	93879095	95059655	TG	Liver	0.417098028251161	0.477767977500652	0.520530165184223
TFAP4	16	4307187	4323076	TF	Caudate	0.611410650868185	0.49091795492541	0.518874771790673
TFAP4	16	4307187	4323076	TF	Cortex	0.611410650868185	0.49091795492541	0.518434025374274
YWHAQ	2	9724101	9771143	TG	Uterus	0.714396158584994	0.679646300998001	0.517099112456293
GLIS2	16	4364762	4389598	TF	Hippocampus	0.613711787507934	0.495777738361048	0.516788121175458
EFR3B	2	25264999	25378243	TG	Putamen	0.461663072351066	0.43900420822489	0.516157998915913
EFR3B	2	25264999	25378243	TG	Caudate	0.461663072351066	0.43900420822489	0.515637129005564
YWHAQ	2	9724101	9771143	TG	Pancreas	0.714396158584994	0.679646300998001	0.515606303631814
FOXP2	7	113726382	114333827	TF	Monocyte	0.555341464669586	0.593226661883204	0.514784074914745
FOXP2	7	113726382	114333827	TF	NK cell	0.555341464669586	0.593226661883204	0.514332166131027
YWHAQ	2	9724101	9771143	TG	Subcutaneous adipose	0.714396158584994	0.679646300998001	0.513995747095898
EFR3B	2	25264999	25378243	TG	Omnibus	0.461663072351066	0.43900420822489	0.513681611103138
RUNX2	6	45295894	45632086	TF	Atrial appendage	0.460175892135888	0.473028783834277	0.513360468831961
PDE4D	5	58264865	59817947	TG	Esophagus mucosa	0.197699235497246	0.244697780672735	0.513032200100307
FOXP2	7	113726382	114333827	TF	Spleen	0.555341464669586	0.593226661883204	0.512946503109243
RUNX2	6	45295894	45632086	TF	Putamen	0.460175892135888	0.473028783834277	0.512923983228458
FOXP2	7	113726382	114333827	TF	Caudate	0.555341464669586	0.593226661883204	0.512805404358474
FOXP2	7	113726382	114333827	TF	CD8 cell	0.555341464669586	0.593226661883204	0.512710318840963
TFAP4	16	4307187	4323076	TF	Hippocampus	0.611410650868185	0.49091795492541	0.512503824264021
EFR3B	2	25264999	25378243	TG	Thyroid	0.461663072351066	0.43900420822489	0.511225195859801
YWHAQ	2	9724101	9771143	TG	CD8 cell	0.714396158584994	0.679646300998001	0.51107795273119
RUNX2	6	45295894	45632086	TF	Gastroesophageal junction	0.460175892135888	0.473028783834277	0.510349893388127
FOXP2	7	113726382	114333827	TF	Prostate	0.555341464669586	0.593226661883204	0.50967888068621
RUNX2	6	45295894	45632086	TF	Hippocampus	0.460175892135888	0.473028783834277	0.509340209720969
RUNX2	6	45295894	45632086	TF	Caudate	0.460175892135888	0.473028783834277	0.509192025155139
RUNX2	6	45295894	45632086	TF	Visceral omentum	0.460175892135888	0.473028783834277	0.508631115730448
RUNX2	6	45295894	45632086	TF	Terminal ileum	0.460175892135888	0.473028783834277	0.507816001369298
IAH1	2	9613787	9636672	TG	Subcutaneous adipose	0.707196668570799	0.672998141792835	0.505163510072942
RUNX2	6	45295894	45632086	TF	Esophagus muscularis	0.460175892135888	0.473028783834277	0.504791894177676
CORO7	16	4404543	4475706	TG	Putamen	0.615688491188525	0.497523387798781	0.504461845733558
YWHAQ	2	9724101	9771143	TG	Adrenal gland	0.714396158584994	0.679646300998001	0.503946304678962
RUNX2	6	45295894	45632086	TF	Testis	0.460175892135888	0.473028783834277	0.503030122205577
RUNX2	6	45295894	45632086	TF	Sun-exposed skin	0.460175892135888	0.473028783834277	0.502976033035535
GLIS2	16	4364762	4389598	TF	Putamen	0.613711787507934	0.495777738361048	0.502730178941076
RUNX2	6	45295894	45632086	TF	Pancreas	0.460175892135888	0.473028783834277	0.502456861589127
RUNX2	6	45295894	45632086	TF	Left ventricle	0.460175892135888	0.473028783834277	0.500979622802249
NENF	1	212606229	212619714	TG	Visceral omentum	0.760810830179227	0.7170521383556	0.499819394056421
NENF	1	212606229	212619714	TG	Aorta	0.760810830179227	0.7170521383556	0.49821057509395
TFAP4	16	4307187	4323076	TF	Putamen	0.611410650868185	0.49091795492541	0.497928424196377
OPCML	11	132284871	133402414	TG	Cortex	0.383716862396743	0.438065428375494	0.497747508117386
TMBIM4	12	66517709	66563852	TG	Esophagus mucosa	0.402769069765621	0.39796530824744	0.497592636856791
OPCML	11	132284871	133402414	TG	Hippocampus	0.383716862396743	0.438065428375494	0.497466785858594
OPCML	11	132284871	133402414	TG	Cerebellum	0.383716862396743	0.438065428375494	0.496807646431678
PCK1	20	56136136	56141513	TG	Breast	0.661831723118837	0.640981277462996	0.496409996777507
RUNX2	6	45295894	45632086	TF	Liver	0.460175892135888	0.473028783834277	0.495849827072867
KCNMA1	10	78629359	79398353	TG	Esophagus mucosa	0.204762429428295	0.247764350514712	0.495794225062954
RUNX2	6	45295894	45632086	TF	Transverse colon	0.460175892135888	0.473028783834277	0.495135166814969
IAH1	2	9613787	9636672	TG	Adrenal gland	0.707196668570799	0.672998141792835	0.494769498693726
TMTC2	12	83080659	83528649	TG	Esophagus mucosa	0.275349073005877	0.31474292471879	0.494627371305505
RUNX2	6	45295894	45632086	TF	Thyroid	0.460175892135888	0.473028783834277	0.494188772853149
YWHAQ	2	9724101	9771143	TG	Sigmoid colon	0.714396158584994	0.679646300998001	0.493005975970785
RUNX2	6	45295894	45632086	TF	Lung	0.460175892135888	0.473028783834277	0.492822534450738
ESRRG	1	216676588	217311097	TF	Esophagus mucosa	0.220768517063857	0.26947897950779	0.492446753936795
RUNX2	6	45295894	45632086	TF	Aorta	0.460175892135888	0.473028783834277	0.49191256841229
RUNX2	6	45295894	45632086	TF	Adrenal gland	0.460175892135888	0.473028783834277	0.491825541577162
YWHAQ	2	9724101	9771143	TG	NK cell	0.714396158584994	0.679646300998001	0.491475396120717
PSD3	8	18384811	18942240	TG	Esophagus mucosa	0.215019844376148	0.220925623385575	0.490025737020145
RUNX2	6	45295894	45632086	TF	Ovary	0.460175892135888	0.473028783834277	0.4896752887434
GPC6	13	93879095	95059655	TG	Omnibus	0.417098028251161	0.477767977500652	0.489647790519612
DNMT3A	2	25455845	25565459	TG	Transverse colon	0.412915983764106	0.389830950724559	0.489072681241486
DNMT3A	2	25455845	25565459	TG	CD8 cell	0.412915983764106	0.389830950724559	0.488822091249498
RUNX1	21	36160098	37376965	TF	Hippocampus	0.415433602124218	0.407531543632142	0.488623849084691
IAH1	2	9613787	9636672	TG	Atrial appendage	0.707196668570799	0.672998141792835	0.488284133459805
DNMT3A	2	25455845	25565459	TG	NK cell	0.412915983764106	0.389830950724559	0.488235711828406
DNMT3A	2	25455845	25565459	TG	CD4 cell	0.412915983764106	0.389830950724559	0.488188213647925
DNMT3A	2	25455845	25565459	TG	Sigmoid colon	0.412915983764106	0.389830950724559	0.487719080813177
DNMT3A	2	25455845	25565459	TG	Skeletal muscle	0.412915983764106	0.389830950724559	0.487671200129637
RREB1	6	7107830	7252213	TF	Esophagus mucosa	0.332191858836971	0.31640358148903	0.487581303743395
DNMT3A	2	25455845	25565459	TG	B cell	0.412915983764106	0.389830950724559	0.487478038373797
TENM4	11	78363876	79151992	TG	Esophagus mucosa	0.203018530179261	0.225291639112652	0.487444232546961
DNMT3A	2	25455845	25565459	TG	Terminal ileum	0.412915983764106	0.389830950724559	0.487263458051849
DNMT3A	2	25455845	25565459	TG	Subcutaneous adipose	0.412915983764106	0.389830950724559	0.48725523842135
RUNX2	6	45295894	45632086	TF	Stomach	0.460175892135888	0.473028783834277	0.486842507134149
DNMT3A	2	25455845	25565459	TG	Monocyte	0.412915983764106	0.389830950724559	0.486434208650741
DNMT3A	2	25455845	25565459	TG	Gastroesophageal junction	0.412915983764106	0.389830950724559	0.486367143095669
RUNX1	21	36160098	37376965	TF	Putamen	0.415433602124218	0.407531543632142	0.486243703371696
DNMT3A	2	25455845	25565459	TG	Stomach	0.412915983764106	0.389830950724559	0.486238717571196
DNMT3A	2	25455845	25565459	TG	Uterus	0.412915983764106	0.389830950724559	0.485892011333343
DNMT3A	2	25455845	25565459	TG	Adrenal gland	0.412915983764106	0.389830950724559	0.485546949496501
DNMT3A	2	25455845	25565459	TG	Atrial appendage	0.412915983764106	0.389830950724559	0.485052913942893
DNMT3A	2	25455845	25565459	TG	Breast	0.412915983764106	0.389830950724559	0.484989578756051
DNMT3A	2	25455845	25565459	TG	Putamen	0.412915983764106	0.389830950724559	0.484578186265258
DNMT3A	2	25455845	25565459	TG	Tibial nerve	0.412915983764106	0.389830950724559	0.484559390970885
DNMT3A	2	25455845	25565459	TG	Cortex	0.412915983764106	0.389830950724559	0.48442799603365
RUNX2	6	45295894	45632086	TF	Skeletal muscle	0.460175892135888	0.473028783834277	0.484306321940827
RUNX2	6	45295894	45632086	TF	Tibial nerve	0.460175892135888	0.473028783834277	0.484209477131702
DNMT3A	2	25455845	25565459	TG	Ovary	0.412915983764106	0.389830950724559	0.484199902021487
DNMT3A	2	25455845	25565459	TG	Esophagus muscularis	0.412915983764106	0.389830950724559	0.48419439998557
DNMT3A	2	25455845	25565459	TG	Caudate	0.412915983764106	0.389830950724559	0.484175880128816
DNMT3A	2	25455845	25565459	TG	Lung	0.412915983764106	0.389830950724559	0.484151946256331
RUNX2	6	45295894	45632086	TF	Prostate	0.460175892135888	0.473028783834277	0.483971667800424
DNMT3A	2	25455845	25565459	TG	Sun-exposed skin	0.412915983764106	0.389830950724559	0.483818425778286
DNMT3A	2	25455845	25565459	TG	Spleen	0.412915983764106	0.389830950724559	0.483674346267595
DNMT3A	2	25455845	25565459	TG	Prostate	0.412915983764106	0.389830950724559	0.483366861487707
RUNX2	6	45295894	45632086	TF	Spleen	0.460175892135888	0.473028783834277	0.483265468457139
DNMT3A	2	25455845	25565459	TG	Cerebellum	0.412915983764106	0.389830950724559	0.482960969859417
DNMT3A	2	25455845	25565459	TG	Hippocampus	0.412915983764106	0.389830950724559	0.482905264180599
DNMT3A	2	25455845	25565459	TG	Left ventricle	0.412915983764106	0.389830950724559	0.482795399397832
DNMT3A	2	25455845	25565459	TG	Visceral omentum	0.412915983764106	0.389830950724559	0.482545579416959
RUNX2	6	45295894	45632086	TF	Breast	0.460175892135888	0.473028783834277	0.482489876692324
DNMT3A	2	25455845	25565459	TG	Vagina	0.412915983764106	0.389830950724559	0.482173732021253
DNMT3A	2	25455845	25565459	TG	Omnibus	0.412915983764106	0.389830950724559	0.481794636361563
DNMT3A	2	25455845	25565459	TG	Aorta	0.412915983764106	0.389830950724559	0.48179443384289
DNMT3A	2	25455845	25565459	TG	Pancreas	0.412915983764106	0.389830950724559	0.481486349923778
RUNX1	21	36160098	37376965	TF	Caudate	0.415433602124218	0.407531543632142	0.48056652878412
RUNX2	6	45295894	45632086	TF	Sigmoid colon	0.460175892135888	0.473028783834277	0.479840560742148
YWHAQ	2	9724101	9771143	TG	Thyroid	0.714396158584994	0.679646300998001	0.479235610380898
DNMT3A	2	25455845	25565459	TG	Thyroid	0.412915983764106	0.389830950724559	0.478870862790309
RUNX2	6	45295894	45632086	TF	Vagina	0.460175892135888	0.473028783834277	0.478683356417606
RUNX2	6	45295894	45632086	TF	Subcutaneous adipose	0.460175892135888	0.473028783834277	0.476989846436335
DNMT3A	2	25455845	25565459	TG	Testis	0.412915983764106	0.389830950724559	0.476695071668021
FAM214A	15	52873514	53002014	TG	Esophagus mucosa	0.372414073158689	0.350521382123653	0.476398972828219
MACROD2	20	13976015	16033842	TG	Terminal ileum	0.330139625300279	0.41366237243096	0.475363649609127
YWHAQ	2	9724101	9771143	TG	Spleen	0.714396158584994	0.679646300998001	0.474028963731435
FHIT	3	59735036	61237133	TG	CD8 cell	0.324280705205939	0.424668067576018	0.473394100376289
YWHAQ	2	9724101	9771143	TG	Cortex	0.714396158584994	0.679646300998001	0.47301587206655
ATAD2B	2	23971534	24149984	TG	Esophagus mucosa	0.393771657013904	0.383373901216015	0.472941979034407
FHIT	3	59735036	61237133	TG	CD4 cell	0.324280705205939	0.424668067576018	0.472477187053872
MACROD2	20	13976015	16033842	TG	Lung	0.330139625300279	0.41366237243096	0.471222873340582
FHIT	3	59735036	61237133	TG	Pancreas	0.324280705205939	0.424668067576018	0.470957330773949
MYO5A	15	52599480	52821247	TG	Esophagus mucosa	0.370951081317084	0.347731974152538	0.470878061549027
FHIT	3	59735036	61237133	TG	Liver	0.324280705205939	0.424668067576018	0.470544495480428
MACROD2	20	13976015	16033842	TG	Vagina	0.330139625300279	0.41366237243096	0.470412690691438
FAM107B	10	14560556	14816896	TG	Esophagus mucosa	0.267367201239747	0.247087790913816	0.470231753555339
YWHAQ	2	9724101	9771143	TG	Breast	0.714396158584994	0.679646300998001	0.469988312804074
RUNX2	6	45295894	45632086	TF	Uterus	0.460175892135888	0.473028783834277	0.469560775869852
FHIT	3	59735036	61237133	TG	Thyroid	0.324280705205939	0.424668067576018	0.469310965646795
FHIT	3	59735036	61237133	TG	Testis	0.324280705205939	0.424668067576018	0.468331743369312
COL14A1	8	121072019	121384275	TG	Esophagus mucosa	0.284887723557234	0.286795517791985	0.468230831734411
RBPJ	4	26165077	26436541	TG	Esophagus mucosa	0.284008712262317	0.284583229317176	0.468005819033365
MACROD2	20	13976015	16033842	TG	Testis	0.330139625300279	0.41366237243096	0.466112691100256
GPCPD1	20	5525085	5591672	TG	Esophagus mucosa	0.271909506150311	0.240511682995712	0.465622477310328
YWHAQ	2	9724101	9771143	TG	Ovary	0.714396158584994	0.679646300998001	0.464793520070364
IAH1	2	9613787	9636672	TG	Visceral omentum	0.707196668570799	0.672998141792835	0.46308969884725
IAH1	2	9613787	9636672	TG	Breast	0.707196668570799	0.672998141792835	0.46248831824557
DPYD	1	97543299	98386605	TG	Esophagus mucosa	0.178217049999031	0.239235111586498	0.461092877857376
RUNX2	6	45295894	45632086	TF	B cell	0.460175892135888	0.473028783834277	0.460867667918254
YWHAQ	2	9724101	9771143	TG	Sun-exposed skin	0.714396158584994	0.679646300998001	0.460477516900854
H2AFY	5	134669590	134735604	TG	Vagina	0.756102595234836	0.704767192476691	0.460402366828989
IAH1	2	9613787	9636672	TG	Ovary	0.707196668570799	0.672998141792835	0.455442919987466
SASH1	6	148593440	148873186	TG	Esophagus mucosa	0.348571848286602	0.335844432785526	0.454674672719348
YWHAQ	2	9724101	9771143	TG	Vagina	0.714396158584994	0.679646300998001	0.454399150782498
TOM1	22	35695268	35743985	TG	Esophagus mucosa	0.338622067518965	0.32503477637709	0.453842338009776
POMC	2	25383722	25391772	TG	Omnibus	0.385614676367819	0.365616108256943	0.453797637302071
RUNX1	21	36160098	37376965	TF	Left ventricle	0.415433602124218	0.407531543632142	0.453121888835483
FRMD4A	10	13685706	14504141	TG	Spleen	0.374443577313367	0.353157526403406	0.445342364197794
YWHAQ	2	9724101	9771143	TG	Liver	0.714396158584994	0.679646300998001	0.445128042590267
FRMD4A	10	13685706	14504141	TG	Tibial nerve	0.374443577313367	0.353157526403406	0.444970936369641
FRMD4A	10	13685706	14504141	TG	Esophagus muscularis	0.374443577313367	0.353157526403406	0.443694497663162
FRMD4A	10	13685706	14504141	TG	Sun-exposed skin	0.374443577313367	0.353157526403406	0.443669388011826
FRMD4A	10	13685706	14504141	TG	Lung	0.374443577313367	0.353157526403406	0.443116537013402
SEMA5A	5	9035138	9546187	TG	Esophagus mucosa	0.172877935168867	0.213293562032404	0.442891714276415
FRMD4A	10	13685706	14504141	TG	Visceral omentum	0.374443577313367	0.353157526403406	0.44232386485673
FRMD4A	10	13685706	14504141	TG	Ovary	0.374443577313367	0.353157526403406	0.441796217184275
FRMD4A	10	13685706	14504141	TG	Prostate	0.374443577313367	0.353157526403406	0.441705771507755
FRMD4A	10	13685706	14504141	TG	Vagina	0.374443577313367	0.353157526403406	0.441515730168052
RUNX1	21	36160098	37376965	TF	Sun-exposed skin	0.415433602124218	0.407531543632142	0.439855723947168
FRMD4A	10	13685706	14504141	TG	Omnibus	0.374443577313367	0.353157526403406	0.439715375715416
TLN2	15	62682725	63136830	TG	Esophagus mucosa	0.213549113786391	0.203380897043715	0.439051976247316
CDH13	16	82660408	83830204	TG	Skeletal muscle	0.331750476861658	0.330477493615905	0.438879761889517
GLIS2	16	4364762	4389598	TF	Cerebellum	0.613711787507934	0.495777738361048	0.43781603133632
CORO7	16	4404543	4475706	TG	Omnibus	0.615688491188525	0.497523387798781	0.436661717360447
RUNX1	21	36160098	37376965	TF	Atrial appendage	0.415433602124218	0.407531543632142	0.436265000362683
DNAJA3	16	4475806	4506776	TG	Omnibus	0.614882315502111	0.49683748256344	0.435927755180531
VASN	16	4421849	4433529	TG	Omnibus	0.613966109114855	0.49617891395214	0.435527803349635
GLIS2	16	4364762	4389598	TF	Omnibus	0.613711787507934	0.495777738361048	0.435128012514911
CAB39L	13	49882786	50018262	TG	Esophagus mucosa	0.304787146262615	0.282795578848343	0.434987834492792
CDH13	16	82660408	83830204	TG	Uterus	0.331750476861658	0.330477493615905	0.433802815391101
CDH13	16	82660408	83830204	TG	Atrial appendage	0.331750476861658	0.330477493615905	0.433736321907537
RAD51B	14	68286496	69196935	TG	Omnibus	0.375387234959244	0.339442991589194	0.433469037286923
TBC1D5	3	17198654	18486309	TG	Esophagus mucosa	0.178180413357621	0.220750452490312	0.433445084253993
RUNX2	6	45295894	45632086	TF	Monocyte	0.460175892135888	0.473028783834277	0.432709551833612
INSR	19	7112266	7294045	TG	Esophagus mucosa	0.296907052492823	0.207310265651224	0.432145607553225
CDH13	16	82660408	83830204	TG	Sun-exposed skin	0.331750476861658	0.330477493615905	0.431363224598914
TFAP4	16	4307187	4323076	TF	Cerebellum	0.611410650868185	0.49091795492541	0.431317793497825
FOXP2	7	113726382	114333827	TF	Sigmoid colon	0.555341464669586	0.593226661883204	0.430203383587523
RUNX1	21	36160098	37376965	TF	Esophagus muscularis	0.415433602124218	0.407531543632142	0.429862622203298
RUNX1	21	36160098	37376965	TF	Gastroesophageal junction	0.415433602124218	0.407531543632142	0.429666377516729
CDH13	16	82660408	83830204	TG	Left ventricle	0.331750476861658	0.330477493615905	0.429039078472862
TFAP4	16	4307187	4323076	TF	Omnibus	0.611410650868185	0.49091795492541	0.428424770355594
SYNE1	6	152442819	152958936	TG	Esophagus mucosa	0.180196814239654	0.17810066629646	0.428101770490076
CDH13	16	82660408	83830204	TG	Vagina	0.331750476861658	0.330477493615905	0.428003334754933
CDH13	16	82660408	83830204	TG	Aorta	0.331750476861658	0.330477493615905	0.427558589448316
PARD3B	2	205410516	206484886	TG	Esophagus mucosa	0.154874289221737	0.184231462801699	0.424158405501005
RUNX1	21	36160098	37376965	TF	Thyroid	0.415433602124218	0.407531543632142	0.423941235501878
DOCK4	7	111366166	111846466	TG	Esophagus mucosa	0.260294583561874	0.265515545430914	0.422217377625927
MTSS1	8	125563031	125740730	TG	Esophagus mucosa	0.263409060408144	0.245940341284516	0.420445407290834
ADH7	4	100333418	100356894	TG	Esophagus mucosa	0.288366133613952	0.26392979593289	0.420382575482232
RUNX1	21	36160098	37376965	TF	Pancreas	0.415433602124218	0.407531543632142	0.418640493112203
L3MBTL3	6	130334844	130462594	TG	Omnibus	0.37008426442985	0.37618568993324	0.418386376885242
DYM	18	46570039	46987717	TG	Esophagus mucosa	0.271580225986766	0.267911393844104	0.417487178064016
ANXA5	4	122589110	122618268	TG	Esophagus mucosa	0.287462545619726	0.274824251072629	0.415763644486652
KTN1	14	56025790	56168244	TG	Esophagus mucosa	0.256775562984732	0.245350243102754	0.415548193838642
MLLT3	9	20341663	20622542	TG	Esophagus mucosa	0.215456297350388	0.182473355101027	0.415079353522328
BNC2	9	16409501	16870841	TG	Vagina	0.332793324874737	0.367781474249785	0.412929980224924
SSR1	6	7268539	7347679	TG	Esophagus mucosa	0.268613279407627	0.253853176981142	0.411915870185126
HMGA2	12	66217911	66360075	TG	Omnibus	0.419707106499287	0.414329162094193	0.411106461079906
CALML3	10	5566924	5568225	TG	Esophagus mucosa	0.236384220284348	0.198120674100411	0.410502018760411
DLC1	8	12940870	13373167	TG	Esophagus mucosa	0.179614832564486	0.195645558993688	0.410128761527292
KIAA1217	10	23983675	24836772	TG	Breast	0.337887977412142	0.352645594886235	0.409961042921569
ARPP19	15	52839242	52862080	TG	Esophagus mucosa	0.342490510291525	0.321436480184734	0.409353523440818
BNC2	9	16409501	16870841	TG	Testis	0.332793324874737	0.367781474249785	0.409304924178135
MAST4	5	65892176	66465423	TG	Esophagus mucosa	0.15869758344126	0.191096567311451	0.408779430339312
RUNX2	6	45295894	45632086	TF	Omnibus	0.460175892135888	0.473028783834277	0.408545904684197
KIAA1217	10	23983675	24836772	TG	Prostate	0.337887977412142	0.352645594886235	0.407703381274163
HMGA2	12	66217911	66360075	TG	Stomach	0.419707106499287	0.414329162094193	0.407672868663606
KIAA1217	10	23983675	24836772	TG	Thyroid	0.337887977412142	0.352645594886235	0.404757580051991
NR5A2	1	199996730	200146552	TF	Esophagus mucosa	0.230503616789549	0.233164403981638	0.403350592246417
SNX29	16	12070594	12668146	TG	Esophagus mucosa	0.165568271118596	0.156979928221491	0.402970180446176
RUNX1	21	36160098	37376965	TF	Adrenal gland	0.415433602124218	0.407531543632142	0.402322334707385
KIAA1217	10	23983675	24836772	TG	Testis	0.337887977412142	0.352645594886235	0.401845099377471
MAGI1	3	65339200	66024509	TG	Esophagus mucosa	0.149243619006426	0.190067899174324	0.401536083387483
PEMT	17	17408877	17495022	TG	Omnibus	0.415297521061526	0.373735675786438	0.400740877631045
FARP1	13	98794816	99102027	TG	Esophagus mucosa	0.183120735316098	0.188014938886681	0.400323575813155
RPL27A	11	8703958	8736306	TG	Esophagus mucosa	0.301876598971102	0.267796060879451	0.399529963207877
CAV2	7	115927434	116148595	TG	Esophagus mucosa	0.278871658385047	0.278224339171463	0.399272910914046
PBX1	1	164524821	164868533	TF	Esophagus mucosa	0.284076119298033	0.294494855857085	0.398760909566142
RUNX1	21	36160098	37376965	TF	Sigmoid colon	0.415433602124218	0.407531543632142	0.394751114574416
NEO1	15	73344051	73597547	TG	Esophagus mucosa	0.255665367269313	0.219945698862295	0.394741388316254
RUNX2	6	45295894	45632086	TF	CD8 cell	0.460175892135888	0.473028783834277	0.394393470568057
RUNX2	6	45295894	45632086	TF	CD4 cell	0.460175892135888	0.473028783834277	0.393400287905292
TMBIM4	12	66517709	66563852	TG	Testis	0.402769069765621	0.39796530824744	0.393267349240553
TMBIM4	12	66517709	66563852	TG	Thyroid	0.402769069765621	0.39796530824744	0.392361040435171
PIAS1	15	68346517	68483096	TG	Terminal ileum	0.0650874622734337	0.0731962570417115	0.391823632274285
TMBIM4	12	66517709	66563852	TG	Vagina	0.402769069765621	0.39796530824744	0.391242797527347
PHTF2	7	77428122	77586818	TG	Esophagus mucosa	0.271937994232743	0.272956528631754	0.391155942882979
NTM	11	131240373	132206716	TG	Atrial appendage	0.266814097157129	0.344284422002255	0.390548311384282
NTM	11	131240373	132206716	TG	Cortex	0.266814097157129	0.344284422002255	0.390450488827222
NTM	11	131240373	132206716	TG	Putamen	0.266814097157129	0.344284422002255	0.390223432511461
NTM	11	131240373	132206716	TG	Caudate	0.266814097157129	0.344284422002255	0.390052474978442
RUNX1	21	36160098	37376965	TF	Uterus	0.415433602124218	0.407531543632142	0.389665013249976
NTM	11	131240373	132206716	TG	Hippocampus	0.266814097157129	0.344284422002255	0.389532928218093
NTM	11	131240373	132206716	TG	Lung	0.266814097157129	0.344284422002255	0.389446831772234
NTM	11	131240373	132206716	TG	Cerebellum	0.266814097157129	0.344284422002255	0.389373917996406
MAP2K3	17	21187984	21218552	TG	Esophagus mucosa	0.214522401901028	0.204295899937569	0.389207780764192
TMBIM4	12	66517709	66563852	TG	Prostate	0.402769069765621	0.39796530824744	0.388810184925887
TMBIM4	12	66517709	66563852	TG	Spleen	0.402769069765621	0.39796530824744	0.388572070578632
ZFAT	8	135490031	135725292	TG	Skeletal muscle	0.325526335846662	0.373308933366832	0.388567033022998
RUNX1	21	36160098	37376965	TF	Ovary	0.415433602124218	0.407531543632142	0.388560254579084
TMBIM4	12	66517709	66563852	TG	Lung	0.402769069765621	0.39796530824744	0.388373734258491
RUNX2	6	45295894	45632086	TF	NK cell	0.460175892135888	0.473028783834277	0.388110661848576
ZFAT	8	135490031	135725292	TG	Tibial nerve	0.325526335846662	0.373308933366832	0.388028543502377
ZFAT	8	135490031	135725292	TG	Breast	0.325526335846662	0.373308933366832	0.38800591817919
ZFAT	8	135490031	135725292	TG	Uterus	0.325526335846662	0.373308933366832	0.387989655582972
ZFAT	8	135490031	135725292	TG	Spleen	0.325526335846662	0.373308933366832	0.387971168416842
RUNX1	21	36160098	37376965	TF	Liver	0.415433602124218	0.407531543632142	0.387841525362434
VPS13B	8	100025494	100889808	TG	Esophagus mucosa	0.216756279577717	0.213790990005169	0.387394569080411
RASD1	17	17397751	17399709	TG	Visceral omentum	0.388543543968364	0.351211092125891	0.386846230756038
UGT1A10	2	234545100	234681951	TG	Esophagus mucosa	0.21054026461822	0.169566175322188	0.386390257756762
TMBIM4	12	66517709	66563852	TG	Monocyte	0.402769069765621	0.39796530824744	0.386094393542276
TES	7	115850547	115898837	TG	Esophagus mucosa	0.272833945992539	0.272897460524473	0.385655753641901
TMBIM4	12	66517709	66563852	TG	Terminal ileum	0.402769069765621	0.39796530824744	0.385306819268743
CREB5	7	28338940	28865511	TF	Adrenal gland	0.318641713996835	0.343241206480992	0.385160290955743
RASD1	17	17397751	17399709	TG	Subcutaneous adipose	0.388543543968364	0.351211092125891	0.384824766774344
PIAS1	15	68346517	68483096	TG	Visceral omentum	0.0650874622734337	0.0731962570417115	0.38472557164295
VEGFC	4	177604689	177713881	TG	Visceral omentum	0.345891469140766	0.352562933670119	0.383859246561586
VAV3	1	108113782	108507766	TG	Esophagus mucosa	0.177856614715072	0.175763755403621	0.383616524255073
VEGFC	4	177604689	177713881	TG	Vagina	0.345891469140766	0.352562933670119	0.383560930581833
TMBIM4	12	66517709	66563852	TG	CD8 cell	0.402769069765621	0.39796530824744	0.383324517974521
PIAS1	15	68346517	68483096	TG	Thyroid	0.0650874622734337	0.0731962570417115	0.383113782155354
CREB5	7	28338940	28865511	TF	Terminal ileum	0.318641713996835	0.343241206480992	0.382833508384225
UGT1A7	2	234590584	234681945	TG	Esophagus mucosa	0.208709591788174	0.168208858512651	0.382693362622255
CREB5	7	28338940	28865511	TF	Omnibus	0.318641713996835	0.343241206480992	0.382499891022565
CREB5	7	28338940	28865511	TF	Prostate	0.318641713996835	0.343241206480992	0.382463843205631
CTNNA3	10	67672276	69455927	TG	Skeletal muscle	0.255439771780275	0.32975540651721	0.38232053155672
RUNX1	21	36160098	37376965	TF	Terminal ileum	0.415433602124218	0.407531543632142	0.382138934429615
LLPH	12	66516842	66524548	TG	Adrenal gland	0.399770792686057	0.394667276841658	0.382090877263967
VEGFC	4	177604689	177713881	TG	Thyroid	0.345891469140766	0.352562933670119	0.381965708424163
CREB5	7	28338940	28865511	TF	Stomach	0.318641713996835	0.343241206480992	0.381781472596077
CLOCK	4	56294070	56413305	TF	Esophagus mucosa	0.303101791401424	0.289374182133266	0.381620464022885
CREB5	7	28338940	28865511	TF	Sun-exposed skin	0.318641713996835	0.343241206480992	0.380234728566606
PKP4	2	159313476	159539391	TG	Esophagus mucosa	0.203989683727418	0.207692538539145	0.379911480498421
CREB5	7	28338940	28865511	TF	Testis	0.318641713996835	0.343241206480992	0.37990544317098
UGT1A6	2	234600253	234681946	TG	Esophagus mucosa	0.207218828993003	0.16709002267438	0.379746581562079
CREB5	7	28338940	28865511	TF	CD8 cell	0.318641713996835	0.343241206480992	0.379656428686488
CREB5	7	28338940	28865511	TF	Cortex	0.318641713996835	0.343241206480992	0.379092156121042
CRISPLD2	16	84853590	84954374	TG	Esophagus mucosa	0.213520117518475	0.168666516728653	0.378533422821597
RFWD2	1	175913967	176176629	TG	Esophagus mucosa	0.240690914694137	0.25390702251484	0.378314845564144
TFEC	7	115575202	115799950	TF	Esophagus mucosa	0.26237757015732	0.262759498481285	0.378250102576514
CREB5	7	28338940	28865511	TF	Lung	0.318641713996835	0.343241206480992	0.378181175401372
EPC1	10	32556679	32667726	TG	Esophagus mucosa	0.260830217829488	0.270966615695022	0.377015931566459
SEMA3C	7	80371854	80551675	TG	Esophagus mucosa	0.190420489309839	0.209303912248936	0.376438784519945
RASD1	17	17397751	17399709	TG	Skeletal muscle	0.388543543968364	0.351211092125891	0.376363643221476
LRP1B	2	140988992	142889270	TG	Thyroid	0.244083619629871	0.353515495310557	0.375964484621959
MED9	17	17380300	17396540	TG	Omnibus	0.389007935742693	0.351370538484465	0.375960504634045
RUNX1	21	36160098	37376965	TF	Prostate	0.415433602124218	0.407531543632142	0.375862764454743
SPATA5	4	123844229	124240605	TG	Vagina	0.345576586940412	0.346411615919977	0.375835235694114
RASD1	17	17397751	17399709	TG	Omnibus	0.388543543968364	0.351211092125891	0.375599220707059
SPATA5	4	123844229	124240605	TG	Omnibus	0.345576586940412	0.346411615919977	0.375301307920828
[truncated: 143,503 more rows]
