# Supplementary material for: Modeling regulatory network topology improves genome-wide analyses of complex human traits
Source: Nat Commun. 2021 May 14;12:2851. doi: 10.1038/s41467-021-22588-0 (PMC8121952; doi:10.1038/s41467-021-22588-0)
Supplement: Supplementary file 9 — Source Data [file 41467_2021_22588_MOESM9_ESM.zip › source_data/cd_net.txt]

network	log10_bf40	log10_bf10	log10_bf20	log10_bf30
Near-gene control	10.7401851317475	-11.6463688618046	11.5360651490847	0.119210924230004
CD8 cell	6.54611851040047	7.33466643478245	-0.812174367053862	4.96372082204894
B cell	6.38411431913318	7.13906507946339	-0.0127312365897498	5.53187958569439
NK cell	6.36843080274375	7.14724265228669	-0.399292644791768	5.14814678603567
CD4 cell	5.62753279780944	6.41179346360686	-0.635825338242267	4.24295069454198
Monocyte	4.65125233565548	5.44312901788654	-1.05396502546343	2.80765267034133
Pancreas	1.30115012613798	2.09453679873976	-1.57795904621029	-0.959241862105081
Aorta	1.26500922772292	2.0580431717958	-1.39593341161087	-0.938063024137566
Transverse colon	0.679324757189287	1.4707453532114	-1.78837135535142	-2.01276611913657
Liver	0.433892130718216	1.22092404646446	-1.58147686330516	-1.78187140428837
Subcutaneous adipose	0.336075820372581	1.11914206937047	-1.27541505838363	-1.64336748226029
Skeletal muscle	-0.0947613790964696	0.67786911734777	-2.03107601821034	-3.18464900353918
Breast	-0.601987460588255	0.117144389380935	-2.52054669922263	-4.496338607331
Sigmoid colon	-0.792359565338777	-0.148151567991393	-1.34876691970859	-3.22577980163875
Omnibus	-0.814179743814639	-0.163012502551825	-1.77397555695191	-2.91521063084906
Adrenal gland	-0.919351994527521	-0.306896044218888	-2.05531171577682	-3.95737416229594
Gastroesophageal junction	-0.932061742473162	-0.330834227804369	-1.8671675256332	-3.98111734841046
Esophagus muscularis	-0.939498736741619	-0.370393248153252	-1.42104161715963	-2.96824355516723
Caudate	-0.987080575759039	-0.410657187363542	-2.29204305477226	-4.11008846503387
Visceral omentum	-1.04723457490065	-3.42532909433162	-0.508377157361794	-5.15324812593203
Left ventricle	-1.06510401062273	-0.589805796729279	-1.52050776641893	-3.77374780724101
Tibial nerve	-1.12491420440379	-1.11878327314922	-0.850355360001878	-3.40680311263917
Testis	-1.1507206742596	-2.76806637568541	-0.721731830635846	-4.22380484821848
Stomach	-1.28867168439828	-1.33795224819867	-1.59491323897871	-4.34534899952739
Thyroid	-1.31908515113483	-4.9082847269072	-1.30310175796024	-7.25072193661672
Cerebellum	-1.33355478025531	-1.53744335571034	-1.96217563447346	-5.11305557937048
Ovary	-1.33430571602925	-1.52743271462125	-2.01195911632753	-5.05745095142232
Prostate	-1.34893903556282	-1.64285199895824	-2.14948162072208	-5.47314071578985
Putamen	-1.35071147497366	-1.6121393721751	-2.36861839664871	-5.4434050920689
Esophagus mucosa	-1.35298031136827	-2.80778759621456	-1.58999388732834	-5.76160080856736
Spleen	-1.3552088599014	-3.44943201803516	-1.59358320194698	-6.69742126245352
Atrial appendage	-1.36809298519491	-2.02313527489678	-2.08104387857528	-5.78354912430204
Vagina	-1.37430085360782	-5.17022162786732	-1.85454969601748	-8.29190700603025
Lung	-1.38046311443536	-3.1632701794324	-2.01875143890437	-6.3931172083002
Terminal ileum	-1.38311625335039	-2.61232137518902	-2.20508506445469	-6.15596182577456
Uterus	-1.38711192098999	-2.53727961221277	-2.46737435788579	-7.04630865256786
Cortex	-1.38800019581671	-2.38897503684568	-2.76859503355039	-6.80829101129447
Hippocampus	-1.39248215057424	-3.16083309580156	-2.60715050053281	-7.20843066994678
Sun-exposed skin	-1.39506152169758	-3.91958882065417	-2.81187556574208	-8.5561359532034
