# Supplementary material for: Modeling regulatory network topology improves genome-wide analyses of complex human traits
Source: Nat Commun. 2021 May 14;12:2851. doi: 10.1038/s41467-021-22588-0 (PMC8121952; doi:10.1038/s41467-021-22588-0)
Supplement: Supplementary file 9 — Source Data [file 41467_2021_22588_MOESM9_ESM.zip › source_data/ra_net.txt]

network	log10_bf40	log10_bf10	log10_bf20	log10_bf30
NK cell	60.4702476524397	18.621927457241	33.9188736960733	60.6640676784558
B cell	57.519678893958	16.9336671534354	33.9140136289768	57.7134989199741
CD8 cell	56.8429185716899	14.3925594357514	34.676422137391	57.036738597706
Monocyte	53.9500812129138	13.6931924891394	34.401195696518	54.1439012389298
Transverse colon	53.6908083213885	5.13346297426584	42.3337888485509	53.8846283474043
CD4 cell	52.4801657701035	12.0849448149554	34.1974931079524	52.6739857961196
Terminal ileum	51.5382259060361	2.32069052774654	43.2290955457741	51.7320459317112
Spleen	50.9698822808379	2.48736607832386	35.8490162036911	51.163702306854
Stomach	49.217729954467	3.51123040115931	34.2345581767128	49.4115499804831
Adrenal gland	49.0652319180609	3.39691631040739	35.3602267213712	49.259051944077
Lung	48.4358793290158	1.94063888729444	34.5592184180513	48.629699355032
Skeletal muscle	48.4292697183392	5.77998348408774	33.3514474298341	48.6230897443553
Visceral omentum	48.2716663851019	2.95332653241621	34.2172530852744	48.465486411118
Uterus	47.8845474977765	1.84953257387528	41.1216474735264	48.0783675117975
Sun-exposed skin	47.8144836512626	2.88321018223984	33.921733533419	48.0083036772787
Sigmoid colon	47.2404033724061	3.98787485397593	35.5423626855885	47.434223398422
Subcutaneous adipose	46.4698182417292	3.99850863542627	34.7501406834461	46.6636382677452
Esophagus muscularis	46.2261230092349	2.54684010196351	33.3433107494889	46.419943035251
Vagina	45.6177436526362	1.28122330517466	33.2557886201726	45.8115636786523
Prostate	45.3190668891036	3.51504990906243	31.821390868535	45.5128869151197
Esophagus mucosa	44.9898058257987	1.78707878475296	38.9061933862878	45.1836257944966
Testis	44.8519240422081	2.17775088184121	31.7044415679261	45.0457440682242
Cerebellum	44.8340063928701	2.9685684888593	39.7100653723437	45.0278258965339
Gastroesophageal junction	44.6049586576393	5.21848163330822	33.1487462722514	44.7987786836552
Cortex	44.1787662901147	2.03637459432841	33.5475696199868	44.3725863161292
Atrial appendage	43.969042578894	4.7434758323202	33.2463277546613	44.1628626049088
Aorta	43.6998558999548	3.13980038485481	33.723074833528	43.8936759259636
Liver	43.504189624873	8.10940366843515	32.0449780488604	43.6980096508888
Breast	43.3586869171664	5.81132943416401	32.5695798251792	43.5525069431814
Thyroid	42.7719539663096	1.23706644466793	31.1400622681376	42.9657739923256
Pancreas	42.4059380683536	9.78286155997777	31.055950578121	42.5997580943694
Left ventricle	42.0883056620654	5.71130821480341	31.72810936661	42.2821256880785
Ovary	41.8228205840309	2.51391319651465	33.5448935094159	42.0166406096806
Hippocampus	40.2145647490264	1.62971487057544	32.1716844464958	40.408384774413
Putamen	40.0918583216894	3.13427678683269	31.7043583655997	40.2856783474208
Caudate	38.0680585346782	2.17261107731399	31.7084381333204	38.2618785303355
Tibial nerve	38.0025294440976	2.97200439565343	32.5972998952049	38.1963491967916
Omnibus	29.9639969544111	3.02209757559917	23.901972268641	30.1578169201879
Near-gene control	15.2480279231284	-4.3336907161656	10.291613025073	15.4418471809171
