# Supplementary material for: Modeling regulatory network topology improves genome-wide analyses of complex human traits
Source: Nat Commun. 2021 May 14;12:2851. doi: 10.1038/s41467-021-22588-0 (PMC8121952; doi:10.1038/s41467-021-22588-0)
Supplement: Supplementary file 9 — Source Data [file 41467_2021_22588_MOESM9_ESM.zip › source_data/ibd_net.txt]

network	log10_bf40	log10_bf10	log10_bf20	log10_bf30
NK cell	35.7047662811712	29.4215667065824	15.1461018827941	35.8985862709876
CD4 cell	33.7256367243313	26.0593343136163	13.4950217064266	33.9194567488491
CD8 cell	32.532116713546	26.0691917273305	13.0513807338986	32.7259367156302
B cell	32.1721183684787	24.8577847881175	16.1503517430853	32.3659383911252
Monocyte	31.7981673568975	24.7422095642746	13.1267507737412	31.9919873768049
Transverse colon	24.5838839280051	17.8950691986893	11.3827402376055	24.777703939795
Near-gene control	23.6933330125724	3.26058950039724	23.3722630829818	23.8526405448631
Pancreas	23.0885312925167	16.5702768048623	11.6781024626504	23.2823512974633
Stomach	21.625212048144	13.4667174825131	12.7960997157004	21.8190320735747
Subcutaneous adipose	21.4548214291079	14.8046699879698	11.8552944933346	21.6486414395558
Skeletal muscle	21.2418199221386	15.7083909911453	10.6587087098391	21.4356397446946
Omnibus	20.9715141368568	18.2568320726188	4.74999396519459	21.165200105947
Adrenal gland	20.9163116061617	16.6125712300813	10.5920229219273	21.1101281794205
Testis	20.5821864423002	10.924801365679	12.7409556100653	20.7760064672994
Visceral omentum	20.2998075823542	9.59564058289338	14.6369119992107	20.4936274573578
Tibial nerve	20.2730084298033	11.7829687368787	13.1864581174777	20.4668284499015
Spleen	20.1914411717282	11.6249259609462	12.1003620195555	20.3852611969924
Aorta	20.1348799025341	14.6813125674053	11.5730177653353	20.3286996838269
Terminal ileum	19.8707551164633	12.4765570421413	9.27101219458532	20.0645751396742
Sigmoid colon	19.5098284479067	12.1695890277316	11.4401166071034	19.7036484701565
Left ventricle	19.3992977882578	14.9580279947142	11.9298141474201	19.5931152963503
Liver	19.2234816746616	15.3542987896858	9.80542151879604	19.4172923093427
Breast	19.0787641711685	14.7073025365986	11.1987739036157	19.2725812420397
Esophagus muscularis	18.9954722850487	13.4950313734871	11.0829896249265	19.1892920907001
Prostate	18.6602702065306	12.9469486969883	10.6789002622389	18.8540900973646
Lung	18.3873151596367	11.4348384411617	10.2156157285279	18.5811351774326
Uterus	18.3562499026686	11.1681676335579	11.0262429463918	18.5500699209284
Esophagus mucosa	18.1529364921495	9.79255609382114	11.3470720640554	18.3467565069972
Ovary	18.1296559327458	11.2527965578603	11.0869789301106	18.3234759432369
Gastroesophageal junction	17.894948733632	13.086063899938	9.24500582249129	18.0887676804961
Caudate	17.7184832324811	13.0908535083124	9.70952339892621	17.9123016199618
Atrial appendage	17.6889620171054	12.6575872198895	9.90510252251007	17.8827813955362
Vagina	17.5233310270273	8.10652407993802	11.3814125135557	17.7171510028998
Thyroid	17.4987780273302	8.22907559555343	11.2498255654052	17.6925980141391
Putamen	17.0876808948466	10.6901612739476	9.57679274925115	17.281500890898
Sun-exposed skin	17.0469514820118	9.31231254317418	11.3309396498717	17.2407713731213
Cerebellum	16.6803066744831	10.020601644414	11.1622149701167	16.8741264745149
Hippocampus	16.542111340243	10.465601320419	9.6367816942879	16.7359312993547
Cortex	16.2093533679343	10.0421310643991	8.74749640489494	16.4031733442708
