# Supplementary material for: Modeling regulatory network topology improves genome-wide analyses of complex human traits
Source: Nat Commun. 2021 May 14;12:2851. doi: 10.1038/s41467-021-22588-0 (PMC8121952; doi:10.1038/s41467-021-22588-0)
Supplement: Supplementary file 9 — Source Data [file 41467_2021_22588_MOESM9_ESM.zip › source_data/mi_net.txt]

network	log10_bf40	log10_bf10	log10_bf20	log10_bf30
Subcutaneous adipose	12.0819643177652	3.2199366490184	5.84807415938973	12.2757843031337
Tibial nerve	11.7428059737879	3.41728188129022	5.27167223237811	11.9366259759917
Aorta	11.7298847566753	3.8180927471787	4.80863451852958	11.9237047735099
Skeletal muscle	11.5806037298496	2.94290435113744	5.73851603688307	11.7744236557478
Gastroesophageal junction	11.4837357381973	3.0298117258938	5.42454499492329	11.6775557033354
Left ventricle	11.3231473964948	3.76182685050044	4.83786712123028	11.5169673978715
Pancreas	11.166409206826	3.91364159886989	4.60124528247101	11.3602292100471
Uterus	11.138394945818	2.42174795670948	5.63430678779244	11.3322147540216
Transverse colon	11.0527842455398	1.66664218869678	6.16737569352438	11.2466033668447
CD8 cell	10.9431886411366	2.53590094563092	5.41425851614393	11.1370084613036
CD4 cell	10.6675823869584	2.46982635922417	5.14802828384627	10.8614022024701
Breast	10.3347282604155	2.56811010266993	5.13378627006185	10.5285478477572
Sigmoid colon	10.3200607853286	1.808392376304	5.82150928412748	10.5138786064076
NK cell	10.2736140279014	2.15781210688904	5.49526612638754	10.4674328957884
Stomach	10.1730802751829	1.85834208623414	5.37518566240022	10.3668991942114
Monocyte	9.99428402323259	1.84150333579135	5.28671080396301	10.1881026862731
Ovary	9.95078750577854	2.13903881856171	5.06399756241373	10.1446066289113
B cell	9.91378877485728	2.26228376928563	5.11943973582691	10.1076076835995
Adrenal gland	9.85182173877972	1.55974016285194	5.63333579097211	10.0456375627832
Liver	9.67583426040843	2.67637356432627	4.64740617847128	9.86965362862006
Prostate	9.56772172228693	1.86531374064962	4.98230755881111	9.76153994186209
Atrial appendage	9.48395660570358	1.7525941299881	5.36341452659815	9.67777136583058
Esophagus muscularis	9.43222466110301	1.55091877094128	5.27548572734239	9.62603984260488
Spleen	9.36131549624452	1.37989081654843	5.41809396811942	9.5551276022291
Terminal ileum	9.33790026954092	0.971680591833946	6.04944314032171	9.53168452968855
Visceral omentum	9.06190786667823	1.3736731637637	5.21619340036447	9.25571797849034
Cortex	9.00243918807914	1.11220776876507	5.62465954771718	9.19623009668032
Cerebellum	8.85090118468949	1.03872577949429	5.53964089375265	9.04468727358518
Sun-exposed skin	8.8383948848142	1.0726164170976	5.61308870055194	9.03217354596945
Hippocampus	8.45256762211389	1.00154388310802	5.43080341724777	8.64632154991931
Caudate	8.43609001819301	0.977413315916689	5.45944075028209	8.62983671003873
Vagina	8.37897519605044	1.20920088996862	5.05998513405519	8.57276187995661
Putamen	8.06484490678327	0.712758691455942	5.52835943066614	8.25846285117856
Lung	7.89765604509425	0.985612319987962	4.93693999440831	8.0913999901273
Esophagus mucosa	7.83799570439765	1.10399891944404	4.66911011100337	8.03176861502464
Thyroid	6.95099999536242	1.10963464078776	4.34060428104008	7.14464947052724
Testis	6.795278017012	0.948506036827666	4.26449521378135	6.98889319133436
Omnibus	5.923424715082	0.985965599271646	3.59406542199438	6.11691829971181
Near-gene control	-0.296161105142529	0.135649410134321	-0.851220633128417	-0.455079977350347
