# Supplementary material for: Modeling regulatory network topology improves genome-wide analyses of complex human traits
Source: Nat Commun. 2021 May 14;12:2851. doi: 10.1038/s41467-021-22588-0 (PMC8121952; doi:10.1038/s41467-021-22588-0)
Supplement: Supplementary file 9 — Source Data [file 41467_2021_22588_MOESM9_ESM.zip › source_data/t2d_net.txt]

network	log10_bf40	log10_bf10	log10_bf20	log10_bf30
NK cell	77.171948211796	7.92684672150268	-1.83792493510719	77.3657682378121
Prostate	66.7516098243228	5.64390768631174	-2.08418209795683	66.9454298503389
Terminal ileum	62.6551145751989	63.450994592543	-1.96045735993973	1.44489384505159
Caudate	62.5452494937315	63.3411294776928	-2.16253065396476	55.6248078906253
Thyroid	61.5580689293174	5.79469386111811	-2.26180401763485	61.7518889553335
Near-gene control	58.6953180060652	59.4911980234092	0.121981106129501	-0.923144662100706
Esophagus muscularis	48.9911560235965	6.52256703681936	-1.84864492003476	49.1849760496127
Atrial appendage	48.6195959647051	-0.790854833785357	-1.91544136009787	48.8134159907212
Testis	41.4613972159172	1.04889127151646	-1.85292726247651	41.6552172419333
Left ventricle	39.2521502888873	12.5743681174496	-1.58234527739066	39.4459703149034
Gastroesophageal junction	10.6922427300482	11.4824667790976	-1.97231001038891	8.99796049602742
Putamen	7.10661638845512	7.90220784691659	-2.09574413375676	4.12274016756476
CD4 cell	6.77803647471975	7.56233602792255	-1.47762063381663	5.39202066506958
CD8 cell	5.89344554953094	6.67716189613463	-1.62280128177512	4.52847739889082
Uterus	5.53880435312267	6.32858199153281	-2.16529522678707	3.87728792422488
Vagina	5.33035398906505	6.12612945968301	-1.7992418967653	1.90528899986186
Omnibus	5.12950265842572	5.9225171538518	-2.0441804290384	3.14128982141189
Hippocampus	3.73510664221402	4.52277745696605	-2.02950696843331	2.20116804424182
Lung	3.33884990335965	4.13467317107947	-2.10056305327047	-0.419088053466367
Spleen	2.63053278198318	3.41516599476431	-1.75027306583779	1.2302788971634
Sun-exposed skin	1.95193903258442	2.74084144443567	-2.00659924527882	0.335354391122066
Esophagus mucosa	0.942041420332151	1.71934516296698	-1.62730588685133	-0.297474804119857
Ovary	-0.20059104573033	0.563315870888608	-1.90057837936194	-2.37315143084867
Pancreas	-0.694390863376914	-0.00883196554491619	-2.13286635962766	-2.18681643592128
Subcutaneous adipose	-0.771940840458215	-0.103602085046159	-2.30082161170655	-2.45904910682944
Liver	-0.825686875561547	-0.195474727028664	-1.81555069132908	-2.11334319586389
Monocyte	-0.864114935180646	-0.238776152675607	-2.0319869544175	-2.34078397556378
Transverse colon	-0.900356497084058	-0.282860799525594	-2.26362699886312	-2.63026150249413
Tibial nerve	-1.0089120398958	-0.471616072129658	-1.90931860486212	-2.50872149222826
Skeletal muscle	-1.01009319244766	-0.461469953511838	-2.15433950674725	-2.6952990983172
Stomach	-1.04417135127102	-0.515448558151016	-2.32074009442501	-2.93899730642027
Adrenal gland	-1.06705967555124	-0.563876480108849	-2.15544489836185	-2.85322132011872
Cerebellum	-1.11020724876849	-0.689553235931832	-1.81819461596096	-2.41622381691158
Visceral omentum	-1.13016565191182	-0.689251838421375	-2.26612025413238	-3.09719856398587
Sigmoid colon	-1.16682322917641	-0.794018402978162	-2.00632370700026	-2.89352815314186
Aorta	-1.17175162564264	-0.809261773947116	-1.98961262646039	-2.86456456191762
Breast	-1.21044484335993	-0.899574893743739	-2.20077022820681	-3.17666892923025
B cell	-1.28765245142188	-1.35426086083825	-1.61035713389813	-3.05594547543326
Cortex	-1.31359849098687	-1.37093600440368	-2.01130574401824	-3.49597024574097
