# Supplementary material for: Modeling regulatory network topology improves genome-wide analyses of complex human traits
Source: Nat Commun. 2021 May 14;12:2851. doi: 10.1038/s41467-021-22588-0 (PMC8121952; doi:10.1038/s41467-021-22588-0)
Supplement: Supplementary file 9 — Source Data [file 41467_2021_22588_MOESM9_ESM.zip › source_data/cad_net.txt]

network	log10_bf40	log10_bf10	log10_bf20	log10_bf30
Subcutaneous adipose	29.2238941143252	13.4733748380467	10.3816313937197	29.4177141403413
Gastroesophageal junction	28.9902491281781	14.0624318671713	9.28245524283685	29.1840691541942
Uterus	28.8890209743979	11.7545138208536	10.1444102363422	29.082841000414
Skeletal muscle	28.723608478562	13.2002690674058	10.033194844143	28.9174285045781
Left ventricle	28.2848924308265	14.5372934141118	8.5499048907996	28.4787124568427
Transverse colon	28.122341590574	9.62716082530483	11.3802606763324	28.3161616165901
Sigmoid colon	27.8003310958101	11.879361391379	10.0690662797625	27.9941511218262
Tibial nerve	27.4293292101661	11.6797064920744	9.25655922660613	27.6231492361822
Breast	27.2946766924965	12.6370735377546	9.42357767893728	27.4884967185126
Aorta	27.035727151045	13.8695568869696	8.22693522322454	27.2295471770611
Atrial appendage	26.8905926277102	10.8440603953924	9.64861687448543	27.0844126537263
Adrenal gland	26.4192022591672	9.79613471324691	9.88882357671683	26.6130222851833
Stomach	25.9692821101647	9.94891771052124	9.31458097092239	26.1631021361808
Pancreas	25.9417897952978	13.9674788683269	7.99569187341006	26.1356098213138
Liver	25.4750167287362	12.6627764235549	8.31731972687144	25.6688367547523
Ovary	25.2396249374332	10.9482689335754	8.72837979105263	25.4334449634493
CD8 cell	25.0524792733397	10.3936011033692	9.31229743244665	25.2462992993558
Esophagus muscularis	25.0438862523911	9.41446271531354	9.18172610176273	25.2377062784073
Monocyte	24.7800117546889	10.2429055519529	9.23049688180416	24.973831780705
Sun-exposed skin	24.7493172123489	7.79161998679553	10.2542069502426	24.943137238365
Spleen	24.7205873312408	7.91176532087969	9.6779179497823	24.9144073572569
Visceral omentum	24.5737976143173	8.75425400384266	9.15990034390744	24.7676176403334
CD4 cell	24.5187622502748	9.971256515009	8.92798082829976	24.7125822762909
Terminal ileum	24.2516635130157	6.38516766399451	11.3230497261503	24.4454835390318
Cerebellum	24.1995399172173	8.60240057852343	10.3609402188107	24.3933599432334
NK cell	23.8239087577676	9.96707810936024	9.47272816196273	24.0177287837837
Esophagus mucosa	23.6232347629486	8.13236912204538	8.78096925354827	23.8170547889647
Prostate	23.4303417823923	8.54944084522132	8.66726000430715	23.6241618084084
B cell	23.4054482109902	10.1266506048967	8.8428843846516	23.5992682370063
Caudate	23.2687300295497	7.43924503723531	9.75595712403104	23.4625500555658
Vagina	23.2599971819036	6.93425852045848	9.41006911873744	23.4538172079197
Putamen	23.0355675737617	7.78604692633203	9.96012109593867	23.2293875997778
Hippocampus	23.015411945151	7.27010889396946	9.71609520906366	23.2092319711671
Lung	22.7116700231888	6.5729748565742	8.93145618556231	22.9054900492049
Cortex	22.7086046553201	6.6752218665999	10.1658583346616	22.9024246813362
Testis	20.3351930401959	7.09548722715704	7.39646539504853	20.529013066212
Thyroid	20.3186145990909	6.70391068252878	8.44390657415514	20.512434625107
Omnibus	17.2614852978341	6.89377042599977	6.24120365950336	17.4553053238466
Near-gene control	4.33522422187295	5.13096632535114	-0.564311077982765	1.02547983159548
