# Supplementary material for: Modeling regulatory network topology improves genome-wide analyses of complex human traits
Source: Nat Commun. 2021 May 14;12:2851. doi: 10.1038/s41467-021-22588-0 (PMC8121952; doi:10.1038/s41467-021-22588-0)
Supplement: Supplementary file 9 — Source Data [file 41467_2021_22588_MOESM9_ESM.zip › source_data/hdl_gene.txt]

hgnc_symbol	chr	start	stop	role	network	base_p1	near_p1	p1
HERPUD1	16	56965960	56977798	TG	Pancreas	1	1	1
NLRC5	16	57023397	57117443	TG	Pancreas	1	1	1
CTCF	16	67596310	67673086	TF	Pancreas	1	1	1
PARD6A	16	67694849	67696681	TG	Pancreas	1	1	1
C16orf86	16	67700719	67702661	TG	Pancreas	1	1	1
ABCA1	9	107543283	107690518	TG	Terminal ileum	1	1	1
APOA4	11	116691419	116694022	TG	Terminal ileum	1	1	1
APOC3	11	116700422	116703788	TG	Terminal ileum	1	1	1
APOA1	11	116706467	116708666	TG	Terminal ileum	1	1	1
NLRC5	16	57023397	57117443	TG	Terminal ileum	1	1	1
CTCF	16	67596310	67673086	TF	Terminal ileum	1	1	1
ABCA1	9	107543283	107690518	TG	Monocyte	1	1	1
NLRC5	16	57023397	57117443	TG	Monocyte	1	1	1
CTCF	16	67596310	67673086	TF	Monocyte	1	1	1
C16orf86	16	67700719	67702661	TG	Monocyte	1	1	1
CTCF	16	67596310	67673086	TF	Putamen	1	1	1
PARD6A	16	67694849	67696681	TG	Putamen	1	1	1
APOB	2	21224301	21266945	TG	Terminal ileum	0.999999941047148	1	1
ABCA1	9	107543283	107690518	TG	Adrenal gland	1	1	1
CTCF	16	67596310	67673086	TF	Adrenal gland	1	1	1
ABCA1	9	107543283	107690518	TG	Sigmoid colon	1	1	1
NLRC5	16	57023397	57117443	TG	Sigmoid colon	1	1	1
CTCF	16	67596310	67673086	TF	Sigmoid colon	1	1	1
C16orf86	16	67700719	67702661	TG	Sigmoid colon	1	1	1
ABCA1	9	107543283	107690518	TG	Spleen	1	1	1
HERPUD1	16	56965960	56977798	TG	Spleen	1	1	1
NLRC5	16	57023397	57117443	TG	Spleen	1	1	1
CTCF	16	67596310	67673086	TF	Spleen	1	1	1
NLRC5	16	57023397	57117443	TG	Transverse colon	1	1	1
CTCF	16	67596310	67673086	TF	Transverse colon	1	1	1
LPL	8	19759228	19824769	TG	Lung	1	1	1
ABCA1	9	107543283	107690518	TG	Lung	1	1	1
NLRC5	16	57023397	57117443	TG	Lung	1	1	1
CTCF	16	67596310	67673086	TF	Lung	1	1	1
CTCF	16	67596310	67673086	TF	Hippocampus	1	1	1
PARD6A	16	67694849	67696681	TG	Hippocampus	1	1	1
CTCF	16	67596310	67673086	TF	Caudate	1	1	1
PARD6A	16	67694849	67696681	TG	Caudate	1	1	1
NLRC5	16	57023397	57117443	TG	Breast	1	1	1
CTCF	16	67596310	67673086	TF	Breast	1	1	1
ABCA1	9	107543283	107690518	TG	Esophagus mucosa	1	1	1
NLRC5	16	57023397	57117443	TG	Esophagus mucosa	1	1	1
CTCF	16	67596310	67673086	TF	Esophagus mucosa	1	1	1
CTCF	16	67596310	67673086	TF	Skeletal muscle	1	1	1
CTCF	16	67596310	67673086	TF	Left ventricle	1	1	1
C16orf86	16	67700719	67702661	TG	Left ventricle	1	1	1
LPL	8	19759228	19824769	TG	Visceral omentum	1	1	1
ABCA1	9	107543283	107690518	TG	Visceral omentum	1	1	1
ALDH1A2	15	58245622	58790065	TG	Visceral omentum	1	1	1
NLRC5	16	57023397	57117443	TG	Visceral omentum	1	1	1
CTCF	16	67596310	67673086	TF	Visceral omentum	1	1	1
PARD6A	16	67694849	67696681	TG	Visceral omentum	1	1	1
C16orf86	16	67700719	67702661	TG	Visceral omentum	1	1	1
APOA1	11	116706467	116708666	TG	Prostate	1	1	1
ALDH1A2	15	58245622	58790065	TG	Prostate	1	1	1
HERPUD1	16	56965960	56977798	TG	Prostate	1	1	1
NLRC5	16	57023397	57117443	TG	Prostate	1	1	1
CTCF	16	67596310	67673086	TF	Prostate	1	1	1
NLRC5	16	57023397	57117443	TG	Stomach	1	1	1
CTCF	16	67596310	67673086	TF	Stomach	1	1	1
PARD6A	16	67694849	67696681	TG	Stomach	1	1	1
C16orf86	16	67700719	67702661	TG	Stomach	1	1	1
ABCA1	9	107543283	107690518	TG	Thyroid	1	1	1
APOA1	11	116706467	116708666	TG	Thyroid	1	1	1
NLRC5	16	57023397	57117443	TG	Thyroid	1	1	1
CTCF	16	67596310	67673086	TF	Thyroid	1	1	1
PARD6A	16	67694849	67696681	TG	Thyroid	1	1	1
LIPG	18	47087069	47119272	TG	Thyroid	1	1	1
LPL	8	19759228	19824769	TG	Vagina	1	1	1
ABCA1	9	107543283	107690518	TG	Vagina	1	1	1
ALDH1A2	15	58245622	58790065	TG	Vagina	1	1	1
NLRC5	16	57023397	57117443	TG	Vagina	1	1	1
CTCF	16	67596310	67673086	TF	Vagina	1	1	1
BUD13	11	116618886	116643704	TG	B cell	1	1	1
NLRC5	16	57023397	57117443	TG	B cell	1	1	1
CTCF	16	67596310	67673086	TF	B cell	1	1	1
C16orf86	16	67700719	67702661	TG	B cell	1	1	1
BUD13	11	116618886	116643704	TG	NK cell	1	1	1
NLRC5	16	57023397	57117443	TG	NK cell	1	1	1
CTCF	16	67596310	67673086	TF	NK cell	1	1	1
C16orf86	16	67700719	67702661	TG	NK cell	1	1	1
BUD13	11	116618886	116643704	TG	Cerebellum	1	1	1
CTCF	16	67596310	67673086	TF	Cerebellum	1	1	1
PARD6A	16	67694849	67696681	TG	Cerebellum	1	1	1
ENKD1	16	67696848	67701168	TG	Cerebellum	1	1	1
C16orf86	16	67700719	67702661	TG	Cerebellum	1	1	1
SCARB1	12	125261402	125367214	TG	Putamen	0.999999999999997	0.999999999999998	1
LPL	8	19759228	19824769	TG	Omnibus	1	1	1
ABCA1	9	107543283	107690518	TG	Omnibus	1	1	1
BUD13	11	116618886	116643704	TG	Omnibus	1	1	1
APOA4	11	116691419	116694022	TG	Omnibus	1	1	1
APOC3	11	116700422	116703788	TG	Omnibus	1	1	1
SIK3	11	116714118	116969153	TG	Omnibus	1	1	1
ALDH1A2	15	58245622	58790065	TG	Omnibus	1	1	1
LIPC	15	58702768	58861151	TG	Omnibus	1	1	1
SLC12A3	16	56899119	56949762	TG	Omnibus	1	1	1
HERPUD1	16	56965960	56977798	TG	Omnibus	1	1	1
CETP	16	56995762	57017757	TG	Omnibus	1	1	1
NLRC5	16	57023397	57117443	TG	Omnibus	1	1	1
CTCF	16	67596310	67673086	TF	Omnibus	1	1	1
PARD6A	16	67694849	67696681	TG	Omnibus	1	1	1
ENKD1	16	67696848	67701168	TG	Omnibus	1	1	1
C16orf86	16	67700719	67702661	TG	Omnibus	1	1	1
RANBP10	16	67757005	67840555	TG	Omnibus	1	1	1
LIPG	18	47087069	47119272	TG	Omnibus	1	1	1
ABCA1	9	107543283	107690518	TG	Esophagus muscularis	1	1	1
NLRC5	16	57023397	57117443	TG	Esophagus muscularis	1	1	1
CTCF	16	67596310	67673086	TF	Esophagus muscularis	1	1	1
C16orf86	16	67700719	67702661	TG	Esophagus muscularis	1	1	1
CTCF	16	67596310	67673086	TF	Gastroesophageal junction	1	1	1
APOA4	11	116691419	116694022	TG	Ovary	1	1	1
APOA1	11	116706467	116708666	TG	Ovary	1	1	1
ALDH1A2	15	58245622	58790065	TG	Ovary	1	1	1
CTCF	16	67596310	67673086	TF	Ovary	1	1	1
PARD6A	16	67694849	67696681	TG	Ovary	1	1	1
C16orf86	16	67700719	67702661	TG	Ovary	1	1	1
CTCF	16	67596310	67673086	TF	Atrial appendage	1	1	1
ABCA1	9	107543283	107690518	TG	Liver	1	1	1
APOA4	11	116691419	116694022	TG	Liver	1	1	1
APOC3	11	116700422	116703788	TG	Liver	1	1	1
APOA1	11	116706467	116708666	TG	Liver	1	1	1
NLRC5	16	57023397	57117443	TG	Liver	1	1	1
CTCF	16	67596310	67673086	TF	Liver	1	1	1
PARD6A	16	67694849	67696681	TG	Liver	1	1	1
C16orf86	16	67700719	67702661	TG	Liver	1	1	1
LIPG	18	47087069	47119272	TG	Liver	1	1	1
ABCA1	9	107543283	107690518	TG	Tibial nerve	1	1	1
NLRC5	16	57023397	57117443	TG	Tibial nerve	1	1	1
CTCF	16	67596310	67673086	TF	Tibial nerve	1	1	1
C16orf86	16	67700719	67702661	TG	Tibial nerve	1	1	1
BUD13	11	116618886	116643704	TG	CD4 cell	1	1	1
NLRC5	16	57023397	57117443	TG	CD4 cell	1	1	1
CTCF	16	67596310	67673086	TF	CD4 cell	1	1	1
CTCF	16	67596310	67673086	TF	Cortex	1	1	1
PARD6A	16	67694849	67696681	TG	Cortex	1	1	1
APOB	2	21224301	21266945	TG	Liver	0.999999941047148	1	1
SCARB1	12	125261402	125367214	TG	Liver	0.999999999999997	0.999999999999998	1
ABCA1	9	107543283	107690518	TG	Sun-exposed skin	1	1	1
NLRC5	16	57023397	57117443	TG	Sun-exposed skin	1	1	1
CTCF	16	67596310	67673086	TF	Sun-exposed skin	1	1	1
ALDH1A2	15	58245622	58790065	TG	Uterus	1	1	1
NLRC5	16	57023397	57117443	TG	Uterus	1	1	1
CTCF	16	67596310	67673086	TF	Uterus	1	1	1
PARD6A	16	67694849	67696681	TG	Uterus	1	1	1
BUD13	11	116618886	116643704	TG	CD8 cell	1	1	1
NLRC5	16	57023397	57117443	TG	CD8 cell	1	1	1
CTCF	16	67596310	67673086	TF	CD8 cell	1	1	1
SCARB1	12	125261402	125367214	TG	Transverse colon	0.999999999999997	0.999999999999998	1
SCARB1	12	125261402	125367214	TG	Hippocampus	0.999999999999997	0.999999999999998	1
SCARB1	12	125261402	125367214	TG	Caudate	0.999999999999997	0.999999999999998	1
ABCA1	9	107543283	107690518	TG	Subcutaneous adipose	1	1	1
CTCF	16	67596310	67673086	TF	Subcutaneous adipose	1	1	1
C16orf86	16	67700719	67702661	TG	Subcutaneous adipose	1	1	1
ABCA1	9	107543283	107690518	TG	Testis	1	1	1
APOA1	11	116706467	116708666	TG	Testis	1	1	1
ALDH1A2	15	58245622	58790065	TG	Testis	1	1	1
NLRC5	16	57023397	57117443	TG	Testis	1	1	1
CTCF	16	67596310	67673086	TF	Testis	1	1	1
PARD6A	16	67694849	67696681	TG	Testis	1	1	1
C16orf86	16	67700719	67702661	TG	Testis	1	1	1
SCARB1	12	125261402	125367214	TG	Visceral omentum	0.999999999999997	0.999999999999998	1
SCARB1	12	125261402	125367214	TG	Terminal ileum	0.999999999999997	0.999999999999998	1
SCARB1	12	125261402	125367214	TG	Spleen	0.999999999999997	0.999999999999998	1
SCARB1	12	125261402	125367214	TG	Lung	0.999999999999997	0.999999999999998	1
SCARB1	12	125261402	125367214	TG	Cerebellum	0.999999999999997	0.999999999999998	1
NLRC5	16	57023397	57117443	TG	Aorta	1	1	1
CTCF	16	67596310	67673086	TF	Aorta	1	1	1
PARD6A	16	67694849	67696681	TG	Aorta	1	1	1
C16orf86	16	67700719	67702661	TG	Aorta	1	1	1
SCARB1	12	125261402	125367214	TG	Breast	0.999999999999997	0.999999999999998	1
SCARB1	12	125261402	125367214	TG	Prostate	0.999999999999997	0.999999999999998	1
SCARB1	12	125261402	125367214	TG	Adrenal gland	0.999999999999997	0.999999999999998	0.999999999999999
SCARB1	12	125261402	125367214	TG	Stomach	0.999999999999997	0.999999999999998	0.999999999999999
SCARB1	12	125261402	125367214	TG	Tibial nerve	0.999999999999997	0.999999999999998	0.999999999999999
SCARB1	12	125261402	125367214	TG	Omnibus	0.999999999999997	0.999999999999998	0.999999999999999
SCARB1	12	125261402	125367214	TG	Ovary	0.999999999999997	0.999999999999998	0.999999999999999
SCARB1	12	125261402	125367214	TG	Thyroid	0.999999999999997	0.999999999999998	0.999999999999999
SCARB1	12	125261402	125367214	TG	Cortex	0.999999999999997	0.999999999999998	0.999999999999999
SCARB1	12	125261402	125367214	TG	Sun-exposed skin	0.999999999999997	0.999999999999998	0.999999999999999
SCARB1	12	125261402	125367214	TG	Testis	0.999999999999997	0.999999999999998	0.999999999999999
TOMM40	19	45393826	45406946	TG	Liver	0.999999999999996	0.999999999999995	0.999999999999999
APOE	19	45409011	45412650	TG	Liver	0.999999999999996	0.999999999999995	0.999999999999999
APOC1	19	45417504	45422606	TG	Liver	0.999999999999996	0.999999999999995	0.999999999999999
APOC2	19	45449243	45452822	TG	Liver	0.999999999999996	0.999999999999995	0.999999999999999
TOMM40	19	45393826	45406946	TG	Putamen	0.999999999999996	0.999999999999995	0.999999999999999
APOE	19	45409011	45412650	TG	Putamen	0.999999999999996	0.999999999999995	0.999999999999999
APOC1	19	45417504	45422606	TG	Putamen	0.999999999999996	0.999999999999995	0.999999999999999
TOMM40	19	45393826	45406946	TG	Breast	0.999999999999996	0.999999999999995	0.999999999999999
APOE	19	45409011	45412650	TG	Breast	0.999999999999996	0.999999999999995	0.999999999999999
APOC1	19	45417504	45422606	TG	Breast	0.999999999999996	0.999999999999995	0.999999999999999
TOMM40	19	45393826	45406946	TG	Transverse colon	0.999999999999996	0.999999999999995	0.999999999999999
APOE	19	45409011	45412650	TG	Hippocampus	0.999999999999996	0.999999999999995	0.999999999999999
APOC1	19	45417504	45422606	TG	Hippocampus	0.999999999999996	0.999999999999995	0.999999999999999
APOE	19	45409011	45412650	TG	Caudate	0.999999999999996	0.999999999999995	0.999999999999999
APOC1	19	45417504	45422606	TG	Caudate	0.999999999999996	0.999999999999995	0.999999999999999
APOE	19	45409011	45412650	TG	Adrenal gland	0.999999999999996	0.999999999999995	0.999999999999999
APOC1	19	45417504	45422606	TG	Adrenal gland	0.999999999999996	0.999999999999995	0.999999999999999
APOE	19	45409011	45412650	TG	Spleen	0.999999999999996	0.999999999999995	0.999999999999999
APOC1	19	45417504	45422606	TG	Spleen	0.999999999999996	0.999999999999995	0.999999999999999
APOE	19	45409011	45412650	TG	Lung	0.999999999999996	0.999999999999995	0.999999999999999
APOC1	19	45417504	45422606	TG	Lung	0.999999999999996	0.999999999999995	0.999999999999999
APOE	19	45409011	45412650	TG	Cerebellum	0.999999999999996	0.999999999999995	0.999999999999999
TOMM40	19	45393826	45406946	TG	Esophagus mucosa	0.999999999999996	0.999999999999995	0.999999999999998
TOMM40	19	45393826	45406946	TG	Tibial nerve	0.999999999999996	0.999999999999995	0.999999999999998
APOE	19	45409011	45412650	TG	Sun-exposed skin	0.999999999999996	0.999999999999995	0.999999999999998
APOE	19	45409011	45412650	TG	Cortex	0.999999999999996	0.999999999999995	0.999999999999998
TOMM40	19	45393826	45406946	TG	Pancreas	0.999999999999996	0.999999999999995	0.999999999999998
TOMM40	19	45393826	45406946	TG	Testis	0.999999999999996	0.999999999999995	0.999999999999998
APOE	19	45409011	45412650	TG	Testis	0.999999999999996	0.999999999999995	0.999999999999998
TOMM40	19	45393826	45406946	TG	Omnibus	0.999999999999996	0.999999999999995	0.999999999999998
APOE	19	45409011	45412650	TG	Omnibus	0.999999999999996	0.999999999999995	0.999999999999998
APOC1	19	45417504	45422606	TG	Omnibus	0.999999999999996	0.999999999999995	0.999999999999998
TOMM40	19	45393826	45406946	TG	Ovary	0.999999999999996	0.999999999999995	0.999999999999998
APOE	19	45409011	45412650	TG	Ovary	0.999999999999996	0.999999999999995	0.999999999999998
APOC1	19	45417504	45422606	TG	Ovary	0.999999999999996	0.999999999999995	0.999999999999998
TOMM40	19	45393826	45406946	TG	Subcutaneous adipose	0.999999999999996	0.999999999999995	0.999999999999998
APOE	19	45409011	45412650	TG	Subcutaneous adipose	0.999999999999996	0.999999999999995	0.999999999999998
TOMM40	19	45393826	45406946	TG	Thyroid	0.999999999999996	0.999999999999995	0.999999999999998
APOC2	19	45449243	45452822	TG	Omnibus	0.999999999999996	0.999999999999995	0.999999999999998
CLPTM1	19	45457842	45496599	TG	Omnibus	0.999999999999996	0.999999999999995	0.999999999999998
RELB	19	45504688	45541452	TG	Omnibus	0.999999999999996	0.999999999999995	0.999999999999998
TOMM40	19	45393826	45406946	TG	NK cell	0.999999999999996	0.999999999999995	0.999999999999997
TOMM40	19	45393826	45406946	TG	CD4 cell	0.999999999999996	0.999999999999995	0.999999999999997
TOMM40	19	45393826	45406946	TG	CD8 cell	0.999999999999996	0.999999999999995	0.999999999999997
BCAM	19	45312328	45324673	TG	Liver	0.999999999999955	0.999999999999957	0.999999999999982
BCAM	19	45312328	45324673	TG	Transverse colon	0.999999999999955	0.999999999999957	0.999999999999974
BCAM	19	45312328	45324673	TG	Breast	0.999999999999955	0.999999999999957	0.999999999999974
BCAM	19	45312328	45324673	TG	Ovary	0.999999999999955	0.999999999999957	0.999999999999974
BCAM	19	45312328	45324673	TG	Stomach	0.999999999999955	0.999999999999957	0.999999999999973
BCAM	19	45312328	45324673	TG	Omnibus	0.999999999999955	0.999999999999957	0.999999999999973
BCAM	19	45312328	45324673	TG	Terminal ileum	0.999999999999955	0.999999999999957	0.999999999999973
BCAM	19	45312328	45324673	TG	Uterus	0.999999999999955	0.999999999999957	0.999999999999973
BCAM	19	45312328	45324673	TG	Pancreas	0.999999999999955	0.999999999999957	0.999999999999973
BCAM	19	45312328	45324673	TG	Visceral omentum	0.999999999999955	0.999999999999957	0.999999999999972
BCAM	19	45312328	45324673	TG	Lung	0.999999999999955	0.999999999999957	0.999999999999972
BCAM	19	45312328	45324673	TG	Atrial appendage	0.999999999999955	0.999999999999957	0.999999999999971
BCAM	19	45312328	45324673	TG	Testis	0.999999999999955	0.999999999999957	0.99999999999997
BCAM	19	45312328	45324673	TG	Esophagus mucosa	0.999999999999955	0.999999999999957	0.999999999999969
BCAM	19	45312328	45324673	TG	Esophagus muscularis	0.999999999999955	0.999999999999957	0.999999999999969
BCAM	19	45312328	45324673	TG	Skeletal muscle	0.999999999999955	0.999999999999957	0.999999999999969
BCAM	19	45312328	45324673	TG	Sun-exposed skin	0.999999999999955	0.999999999999957	0.999999999999969
BCAM	19	45312328	45324673	TG	Left ventricle	0.999999999999955	0.999999999999957	0.999999999999969
BCAM	19	45312328	45324673	TG	Prostate	0.999999999999955	0.999999999999957	0.999999999999969
BCAM	19	45312328	45324673	TG	Aorta	0.999999999999955	0.999999999999957	0.999999999999969
BCAM	19	45312328	45324673	TG	Vagina	0.999999999999955	0.999999999999957	0.999999999999969
BCAM	19	45312328	45324673	TG	Cerebellum	0.999999999999955	0.999999999999957	0.999999999999968
BCAM	19	45312328	45324673	TG	Putamen	0.999999999999955	0.999999999999957	0.999999999999968
BCAM	19	45312328	45324673	TG	Thyroid	0.999999999999955	0.999999999999957	0.999999999999968
BCAM	19	45312328	45324673	TG	Hippocampus	0.999999999999955	0.999999999999957	0.999999999999968
BCAM	19	45312328	45324673	TG	Adrenal gland	0.999999999999955	0.999999999999957	0.999999999999968
BCAM	19	45312328	45324673	TG	Tibial nerve	0.999999999999955	0.999999999999957	0.999999999999968
BCAM	19	45312328	45324673	TG	Gastroesophageal junction	0.999999999999955	0.999999999999957	0.999999999999968
BCAM	19	45312328	45324673	TG	Cortex	0.999999999999955	0.999999999999957	0.999999999999967
BCAM	19	45312328	45324673	TG	Spleen	0.999999999999955	0.999999999999957	0.999999999999967
BCAM	19	45312328	45324673	TG	Subcutaneous adipose	0.999999999999955	0.999999999999957	0.999999999999966
GALNT2	1	230193536	230417870	TG	Liver	0.999999999998289	0.999999999998582	0.999999999999536
GALNT2	1	230193536	230417870	TG	Breast	0.999999999998289	0.999999999998582	0.999999999999192
GALNT2	1	230193536	230417870	TG	Omnibus	0.999999999998289	0.999999999998582	0.999999999999189
GALNT2	1	230193536	230417870	TG	Pancreas	0.999999999998289	0.999999999998582	0.999999999999188
GALNT2	1	230193536	230417870	TG	Esophagus mucosa	0.999999999998289	0.999999999998582	0.999999999999188
GALNT2	1	230193536	230417870	TG	Sigmoid colon	0.999999999998289	0.999999999998582	0.999999999999188
GALNT2	1	230193536	230417870	TG	Visceral omentum	0.999999999998289	0.999999999998582	0.999999999999186
GALNT2	1	230193536	230417870	TG	Skeletal muscle	0.999999999998289	0.999999999998582	0.999999999999186
GALNT2	1	230193536	230417870	TG	Atrial appendage	0.999999999998289	0.999999999998582	0.999999999999183
GALNT2	1	230193536	230417870	TG	Esophagus muscularis	0.999999999998289	0.999999999998582	0.999999999999183
GALNT2	1	230193536	230417870	TG	Aorta	0.999999999998289	0.999999999998582	0.999999999999183
GALNT2	1	230193536	230417870	TG	Monocyte	0.999999999998289	0.999999999998582	0.999999999999183
GALNT2	1	230193536	230417870	TG	Gastroesophageal junction	0.999999999998289	0.999999999998582	0.999999999999177
GALNT2	1	230193536	230417870	TG	Testis	0.999999999998289	0.999999999998582	0.999999999999176
GALNT2	1	230193536	230417870	TG	Ovary	0.999999999998289	0.999999999998582	0.999999999999173
GALNT2	1	230193536	230417870	TG	Tibial nerve	0.999999999998289	0.999999999998582	0.999999999999173
GALNT2	1	230193536	230417870	TG	Uterus	0.999999999998289	0.999999999998582	0.999999999999169
GALNT2	1	230193536	230417870	TG	Prostate	0.999999999998289	0.999999999998582	0.999999999999169
GALNT2	1	230193536	230417870	TG	Subcutaneous adipose	0.999999999998289	0.999999999998582	0.999999999999164
GALNT2	1	230193536	230417870	TG	Vagina	0.999999999998289	0.999999999998582	0.999999999999163
GALNT2	1	230193536	230417870	TG	Adrenal gland	0.999999999998289	0.999999999998582	0.999999999999157
GALNT2	1	230193536	230417870	TG	Lung	0.999999999998289	0.999999999998582	0.999999999999155
AQP9	15	58430368	58478110	TG	Liver	0.999999999998472	0.999999999998499	0.999999999999151
GALNT2	1	230193536	230417870	TG	Stomach	0.999999999998289	0.999999999998582	0.999999999999151
GALNT2	1	230193536	230417870	TG	Transverse colon	0.999999999998289	0.999999999998582	0.999999999999145
GALNT2	1	230193536	230417870	TG	Thyroid	0.999999999998289	0.999999999998582	0.999999999999111
AQP9	15	58430368	58478110	TG	Omnibus	0.999999999998472	0.999999999998499	0.999999999998798
AQP9	15	58430368	58478110	TG	Monocyte	0.999999999998472	0.999999999998499	0.999999999998758
TRIB1	8	126442563	126450647	TG	Liver	0.999999999997093	0.999999999997761	0.99999999999868
TRIB1	8	126442563	126450647	TG	Monocyte	0.999999999997093	0.999999999997761	0.999999999998254
TRIB1	8	126442563	126450647	TG	Subcutaneous adipose	0.999999999997093	0.999999999997761	0.999999999998251
AQP9	15	58430368	58478110	TG	Visceral omentum	0.999999999998472	0.999999999998499	0.999999999998228
TRIB1	8	126442563	126450647	TG	Omnibus	0.999999999997093	0.999999999997761	0.999999999998225
TRIB1	8	126442563	126450647	TG	Esophagus mucosa	0.999999999997093	0.999999999997761	0.999999999998215
TRIB1	8	126442563	126450647	TG	Visceral omentum	0.999999999997093	0.999999999997761	0.999999999998189
TRIB1	8	126442563	126450647	TG	Prostate	0.999999999997093	0.999999999997761	0.999999999998187
TRIB1	8	126442563	126450647	TG	Spleen	0.999999999997093	0.999999999997761	0.999999999998158
TRIB1	8	126442563	126450647	TG	Sun-exposed skin	0.999999999997093	0.999999999997761	0.999999999998158
TRIB1	8	126442563	126450647	TG	Lung	0.999999999997093	0.999999999997761	0.99999999999814
TRIB1	8	126442563	126450647	TG	Thyroid	0.999999999997093	0.999999999997761	0.999999999998133
TRIB1	8	126442563	126450647	TG	Stomach	0.999999999997093	0.999999999997761	0.999999999998119
TRIB1	8	126442563	126450647	TG	Terminal ileum	0.999999999997093	0.999999999997761	0.999999999998097
AQP9	15	58430368	58478110	TG	Spleen	0.999999999998472	0.999999999998499	0.999999999997794
AQP9	15	58430368	58478110	TG	Lung	0.999999999998472	0.999999999998499	0.999999999997504
UBC	12	125396150	125401914	TG	Liver	0.999999999035188	0.999999999352029	0.999999999878057
NIPSNAP3A	9	107509969	107522403	TG	Liver	0.999999997890032	0.999999998590495	0.999999999869215
UBE2C	20	44441215	44445596	TG	Liver	0.999999999665174	0.999999999659205	0.999999999808373
NUP93	16	56764017	56878797	TG	Omnibus	0.999999999989848	0.99999999999155	0.999999999802128
ZNF335	20	44577292	44600833	TG	Monocyte	0.99999999967269	0.999999999665744	0.999999999778447
ZNF335	20	44577292	44600833	TG	NK cell	0.99999999967269	0.999999999665744	0.999999999777884
ZNF335	20	44577292	44600833	TG	CD8 cell	0.99999999967269	0.999999999665744	0.999999999777163
ZSWIM3	20	44486256	44507761	TG	Aorta	0.999999999670127	0.999999999663512	0.999999999776708
PLTP	20	44527399	44540794	TG	Omnibus	0.999999999670056	0.999999999663453	0.999999999775985
CTSA	20	44518783	44527459	TG	Omnibus	0.999999999670014	0.999999999663418	0.999999999775912
NEURL2	20	44517264	44519926	TG	Omnibus	0.99999999966998	0.999999999663389	0.999999999775863
ZNF335	20	44577292	44600833	TG	CD4 cell	0.99999999967269	0.999999999665744	0.999999999775484
ZSWIM3	20	44486256	44507761	TG	Monocyte	0.999999999670127	0.999999999663512	0.999999999775254
CTSA	20	44518783	44527459	TG	Monocyte	0.999999999670014	0.999999999663418	0.999999999775088
ACOT8	20	44470360	44486045	TG	Testis	0.999999999667135	0.999999999660895	0.999999999773828
ACOT8	20	44470360	44486045	TG	Omnibus	0.999999999667135	0.999999999660895	0.999999999772416
TNNC2	20	44451853	44462384	TG	Testis	0.999999999665551	0.999999999659523	0.999999999771973
SNX21	20	44462449	44471914	TG	Testis	0.999999999665484	0.999999999659468	0.999999999771889
DNTTIP1	20	44420576	44440066	TG	Pancreas	0.999999999665173	0.999999999659207	0.999999999771791
UBE2C	20	44441215	44445596	TG	Testis	0.999999999665174	0.999999999659205	0.999999999771477
DNTTIP1	20	44420576	44440066	TG	Aorta	0.999999999665173	0.999999999659207	0.999999999770826
TNNC2	20	44451853	44462384	TG	Omnibus	0.999999999665551	0.999999999659523	0.999999999770431
SNX21	20	44462449	44471914	TG	Omnibus	0.999999999665484	0.999999999659468	0.999999999770334
SNX21	20	44462449	44471914	TG	Esophagus mucosa	0.999999999665484	0.999999999659468	0.999999999770326
TNNC2	20	44451853	44462384	TG	B cell	0.999999999665551	0.999999999659523	0.999999999770113
CTSA	20	44518783	44527459	TG	Spleen	0.999999999670014	0.999999999663418	0.999999999769929
UBE2C	20	44441215	44445596	TG	Omnibus	0.999999999665174	0.999999999659205	0.999999999769879
UBE2C	20	44441215	44445596	TG	Esophagus mucosa	0.999999999665174	0.999999999659205	0.999999999769878
DNTTIP1	20	44420576	44440066	TG	Esophagus mucosa	0.999999999665173	0.999999999659207	0.999999999769874
DNTTIP1	20	44420576	44440066	TG	Visceral omentum	0.999999999665173	0.999999999659207	0.999999999769735
UBE2C	20	44441215	44445596	TG	B cell	0.999999999665174	0.999999999659205	0.999999999769583
DNTTIP1	20	44420576	44440066	TG	Breast	0.999999999665173	0.999999999659207	0.999999999769116
TNNC2	20	44451853	44462384	TG	NK cell	0.999999999665551	0.999999999659523	0.999999999769043
TNNC2	20	44451853	44462384	TG	Ovary	0.999999999665551	0.999999999659523	0.999999999768762
DNTTIP1	20	44420576	44440066	TG	Esophagus muscularis	0.999999999665173	0.999999999659207	0.999999999768719
CTSA	20	44518783	44527459	TG	Adrenal gland	0.999999999670014	0.999999999663418	0.999999999768582
UBE2C	20	44441215	44445596	TG	NK cell	0.999999999665174	0.999999999659205	0.999999999768505
DNTTIP1	20	44420576	44440066	TG	Ovary	0.999999999665173	0.999999999659207	0.999999999768215
TNNC2	20	44451853	44462384	TG	CD8 cell	0.999999999665551	0.999999999659523	0.999999999768135
TNNC2	20	44451853	44462384	TG	Tibial nerve	0.999999999665551	0.999999999659523	0.999999999767956
TNNC2	20	44451853	44462384	TG	Caudate	0.999999999665551	0.999999999659523	0.999999999767811
TNNC2	20	44451853	44462384	TG	Hippocampus	0.999999999665551	0.999999999659523	0.999999999767444
TNNC2	20	44451853	44462384	TG	Gastroesophageal junction	0.999999999665551	0.999999999659523	0.999999999767427
DNTTIP1	20	44420576	44440066	TG	Tibial nerve	0.999999999665173	0.999999999659207	0.999999999767408
TNNC2	20	44451853	44462384	TG	Putamen	0.999999999665551	0.999999999659523	0.999999999767142
DNTTIP1	20	44420576	44440066	TG	Gastroesophageal junction	0.999999999665173	0.999999999659207	0.999999999766856
SNX21	20	44462449	44471914	TG	Vagina	0.999999999665484	0.999999999659468	0.999999999766749
TNNC2	20	44451853	44462384	TG	CD4 cell	0.999999999665551	0.999999999659523	0.999999999766507
TNNC2	20	44451853	44462384	TG	Skeletal muscle	0.999999999665551	0.999999999659523	0.999999999766363
TNNC2	20	44451853	44462384	TG	Cortex	0.999999999665551	0.999999999659523	0.999999999766354
TNNC2	20	44451853	44462384	TG	Uterus	0.999999999665551	0.999999999659523	0.9999999997663
DNTTIP1	20	44420576	44440066	TG	Vagina	0.999999999665173	0.999999999659207	0.999999999766299
SNX21	20	44462449	44471914	TG	Uterus	0.999999999665484	0.999999999659468	0.999999999766196
DNTTIP1	20	44420576	44440066	TG	Sigmoid colon	0.999999999665173	0.999999999659207	0.999999999766063
TNNC2	20	44451853	44462384	TG	Sun-exposed skin	0.999999999665551	0.999999999659523	0.999999999766051
SNX21	20	44462449	44471914	TG	Sun-exposed skin	0.999999999665484	0.999999999659468	0.999999999765954
UBE2C	20	44441215	44445596	TG	CD4 cell	0.999999999665174	0.999999999659205	0.99999999976595
DNTTIP1	20	44420576	44440066	TG	Skeletal muscle	0.999999999665173	0.999999999659207	0.999999999765758
UBE2C	20	44441215	44445596	TG	Sun-exposed skin	0.999999999665174	0.999999999659205	0.999999999765497
DNTTIP1	20	44420576	44440066	TG	Sun-exposed skin	0.999999999665173	0.999999999659207	0.999999999765492
SNX21	20	44462449	44471914	TG	Lung	0.999999999665484	0.999999999659468	0.999999999765288
DNTTIP1	20	44420576	44440066	TG	Lung	0.999999999665173	0.999999999659207	0.999999999764821
SNX21	20	44462449	44471914	TG	Spleen	0.999999999665484	0.999999999659468	0.999999999764165
TNNC2	20	44451853	44462384	TG	Subcutaneous adipose	0.999999999665551	0.999999999659523	0.999999999763771
UBE2C	20	44441215	44445596	TG	Spleen	0.999999999665174	0.999999999659205	0.9999999997637
DNTTIP1	20	44420576	44440066	TG	Subcutaneous adipose	0.999999999665173	0.999999999659207	0.999999999763196
CTSA	20	44518783	44527459	TG	Transverse colon	0.999999999670014	0.999999999663418	0.999999999762941
CTSA	20	44518783	44527459	TG	Terminal ileum	0.999999999670014	0.999999999663418	0.999999999762854
SNX21	20	44462449	44471914	TG	Adrenal gland	0.999999999665484	0.999999999659468	0.999999999762768
TNNC2	20	44451853	44462384	TG	Thyroid	0.999999999665551	0.999999999659523	0.999999999760595
UBE2C	20	44441215	44445596	TG	Stomach	0.999999999665174	0.999999999659205	0.999999999760292
DNTTIP1	20	44420576	44440066	TG	Stomach	0.999999999665173	0.999999999659207	0.999999999760286
DNTTIP1	20	44420576	44440066	TG	Thyroid	0.999999999665173	0.999999999659207	0.999999999760098
TNNC2	20	44451853	44462384	TG	Transverse colon	0.999999999665551	0.999999999659523	0.999999999756822
SNX21	20	44462449	44471914	TG	Transverse colon	0.999999999665484	0.999999999659468	0.999999999756713
SNX21	20	44462449	44471914	TG	Terminal ileum	0.999999999665484	0.999999999659468	0.999999999756664
UBE2C	20	44441215	44445596	TG	Transverse colon	0.999999999665174	0.999999999659205	0.999999999756193
DNTTIP1	20	44420576	44440066	TG	Transverse colon	0.999999999665173	0.999999999659207	0.999999999756184
UBC	12	125396150	125401914	TG	Pancreas	0.999999999035188	0.999999999352029	0.999999999723717
UBC	12	125396150	125401914	TG	Left ventricle	0.999999999035188	0.999999999352029	0.99999999971856
UBC	12	125396150	125401914	TG	Aorta	0.999999999035188	0.999999999352029	0.999999999716668
NIPSNAP3B	9	107526438	107539738	TG	B cell	0.999999997894146	0.999999998593279	0.999999999715468
NIPSNAP3A	9	107509969	107522403	TG	B cell	0.999999997890032	0.999999998590495	0.999999999714324
UBC	12	125396150	125401914	TG	Breast	0.999999999035188	0.999999999352029	0.999999999711681
UBC	12	125396150	125401914	TG	Cerebellum	0.999999999035188	0.999999999352029	0.999999999711026
UBC	12	125396150	125401914	TG	Omnibus	0.999999999035188	0.999999999352029	0.999999999708567
UBC	12	125396150	125401914	TG	Esophagus muscularis	0.999999999035188	0.999999999352029	0.999999999706756
UBC	12	125396150	125401914	TG	Testis	0.999999999035188	0.999999999352029	0.999999999705287
UBC	12	125396150	125401914	TG	Esophagus mucosa	0.999999999035188	0.999999999352029	0.999999999703848
UBC	12	125396150	125401914	TG	Gastroesophageal junction	0.999999999035188	0.999999999352029	0.999999999703345
UBC	12	125396150	125401914	TG	Atrial appendage	0.999999999035188	0.999999999352029	0.999999999702897
UBC	12	125396150	125401914	TG	Visceral omentum	0.999999999035188	0.999999999352029	0.99999999970239
UBC	12	125396150	125401914	TG	Ovary	0.999999999035188	0.999999999352029	0.999999999702292
UBC	12	125396150	125401914	TG	Skeletal muscle	0.999999999035188	0.999999999352029	0.999999999701723
UBC	12	125396150	125401914	TG	B cell	0.999999999035188	0.999999999352029	0.999999999700869
UBC	12	125396150	125401914	TG	Hippocampus	0.999999999035188	0.999999999352029	0.999999999699896
UBC	12	125396150	125401914	TG	Uterus	0.999999999035188	0.999999999352029	0.999999999698994
UBC	12	125396150	125401914	TG	Putamen	0.999999999035188	0.999999999352029	0.999999999698691
UBC	12	125396150	125401914	TG	NK cell	0.999999999035188	0.999999999352029	0.999999999698654
UBC	12	125396150	125401914	TG	Sigmoid colon	0.999999999035188	0.999999999352029	0.999999999698322
UBC	12	125396150	125401914	TG	Monocyte	0.999999999035188	0.999999999352029	0.999999999697795
UBC	12	125396150	125401914	TG	Tibial nerve	0.999999999035188	0.999999999352029	0.999999999697573
UBC	12	125396150	125401914	TG	Prostate	0.999999999035188	0.999999999352029	0.999999999695276
UBC	12	125396150	125401914	TG	Caudate	0.999999999035188	0.999999999352029	0.999999999693863
UBC	12	125396150	125401914	TG	Subcutaneous adipose	0.999999999035188	0.999999999352029	0.99999999969094
UBC	12	125396150	125401914	TG	Vagina	0.999999999035188	0.999999999352029	0.999999999688694
UBC	12	125396150	125401914	TG	Cortex	0.999999999035188	0.999999999352029	0.999999999688694
UBC	12	125396150	125401914	TG	CD8 cell	0.999999999035188	0.999999999352029	0.999999999686978
UBC	12	125396150	125401914	TG	CD4 cell	0.999999999035188	0.999999999352029	0.999999999686953
UBC	12	125396150	125401914	TG	Sun-exposed skin	0.999999999035188	0.999999999352029	0.99999999968675
UBC	12	125396150	125401914	TG	Spleen	0.999999999035188	0.999999999352029	0.999999999681293
NIPSNAP3B	9	107526438	107539738	TG	Omnibus	0.999999997894146	0.999999998593279	0.999999999680266
NIPSNAP3A	9	107509969	107522403	TG	Omnibus	0.999999997890032	0.999999998590495	0.999999999679504
UBC	12	125396150	125401914	TG	Lung	0.999999999035188	0.999999999352029	0.999999999679143
UBC	12	125396150	125401914	TG	Adrenal gland	0.999999999035188	0.999999999352029	0.999999999674622
UBC	12	125396150	125401914	TG	Stomach	0.999999999035188	0.999999999352029	0.999999999671786
UBC	12	125396150	125401914	TG	Transverse colon	0.999999999035188	0.999999999352029	0.999999999670507
UBC	12	125396150	125401914	TG	Terminal ileum	0.999999999035188	0.999999999352029	0.999999999661912
UBC	12	125396150	125401914	TG	Thyroid	0.999999999035188	0.999999999352029	0.999999999657697
NIPSNAP3B	9	107526438	107539738	TG	Skeletal muscle	0.999999997894146	0.999999998593279	0.99999999961622
NIPSNAP3B	9	107526438	107539738	TG	Left ventricle	0.999999997894146	0.999999998593279	0.999999999607028
NIPSNAP3A	9	107509969	107522403	TG	Left ventricle	0.999999997890032	0.999999998590495	0.999999999604703
NIPSNAP3A	9	107509969	107522403	TG	Testis	0.999999997890032	0.999999998590495	0.999999999585411
NIPSNAP3A	9	107509969	107522403	TG	Cerebellum	0.999999997890032	0.999999998590495	0.999999999569424
NIPSNAP3B	9	107526438	107539738	TG	Monocyte	0.999999997894146	0.999999998593279	0.999999999563632
NIPSNAP3A	9	107509969	107522403	TG	Monocyte	0.999999997890032	0.999999998590495	0.999999999560969
NIPSNAP3A	9	107509969	107522403	TG	Visceral omentum	0.999999997890032	0.999999998590495	0.999999999553886
NIPSNAP3A	9	107509969	107522403	TG	Esophagus mucosa	0.999999997890032	0.999999998590495	0.999999999547937
NIPSNAP3A	9	107509969	107522403	TG	Putamen	0.999999997890032	0.999999998590495	0.999999999544795
NIPSNAP3A	9	107509969	107522403	TG	Atrial appendage	0.999999997890032	0.999999998590495	0.999999999542544
NIPSNAP3A	9	107509969	107522403	TG	Caudate	0.999999997890032	0.999999998590495	0.999999999540667
NIPSNAP3A	9	107509969	107522403	TG	Esophagus muscularis	0.999999997890032	0.999999998590495	0.999999999534985
NIPSNAP3A	9	107509969	107522403	TG	Prostate	0.999999997890032	0.999999998590495	0.999999999532048
NIPSNAP3A	9	107509969	107522403	TG	Hippocampus	0.999999997890032	0.999999998590495	0.999999999531563
NIPSNAP3A	9	107509969	107522403	TG	Uterus	0.999999997890032	0.999999998590495	0.999999999513174
NIPSNAP3A	9	107509969	107522403	TG	Sun-exposed skin	0.999999997890032	0.999999998590495	0.999999999501442
NIPSNAP3A	9	107509969	107522403	TG	Lung	0.999999997890032	0.999999998590495	0.999999999491021
NIPSNAP3A	9	107509969	107522403	TG	Adrenal gland	0.999999997890032	0.999999998590495	0.999999999481031
NIPSNAP3A	9	107509969	107522403	TG	Spleen	0.999999997890032	0.999999998590495	0.999999999474941
NIPSNAP3A	9	107509969	107522403	TG	Thyroid	0.999999997890032	0.999999998590495	0.999999999437085
HNF4A	20	42984340	43061485	TF	Liver	0.999999993312937	0.999999996283019	0.999999998967045
TTPAL	20	43104526	43123244	TG	Liver	0.999999993302324	0.999999996276792	0.999999998964208
HNF4A	20	42984340	43061485	TF	Omnibus	0.999999993312937	0.999999996283019	0.999999998179349
SERINC3	20	43124862	43150750	TG	Omnibus	0.999999993303403	0.999999996277338	0.999999998177154
TTPAL	20	43104526	43123244	TG	Omnibus	0.999999993302324	0.999999996276792	0.999999998176897
HNF4A	20	42984340	43061485	TF	Terminal ileum	0.999999993312937	0.999999996283019	0.999999998131889
HNF4A	20	42984340	43061485	TF	Transverse colon	0.999999993312937	0.999999996283019	0.99999999807358
TTPAL	20	43104526	43123244	TG	Transverse colon	0.999999993302324	0.999999996276792	0.999999998071316
HNF4A	20	42984340	43061485	TF	Pancreas	0.999999993312937	0.999999996283019	0.999999997893068
TTPAL	20	43104526	43123244	TG	Pancreas	0.999999993302324	0.999999996276792	0.999999997888851
HNF4A	20	42984340	43061485	TF	Stomach	0.999999993312937	0.999999996283019	0.999999997825331
SERINC3	20	43124862	43150750	TG	Testis	0.999999993303403	0.999999996277338	0.99999999766601
COPG2	7	130146089	130353598	TG	Uterus	0.999999989664705	0.999999991669275	0.999999995790633
COPG2	7	130146089	130353598	TG	Omnibus	0.999999989664705	0.999999991669275	0.999999995780272
COPG2	7	130146089	130353598	TG	Esophagus mucosa	0.999999989664705	0.999999991669275	0.99999999575391
COPG2	7	130146089	130353598	TG	Cerebellum	0.999999989664705	0.999999991669275	0.999999995714274
COPG2	7	130146089	130353598	TG	Ovary	0.999999989664705	0.999999991669275	0.99999999570157
COPG2	7	130146089	130353598	TG	CD8 cell	0.999999989664705	0.999999991669275	0.999999995684139
COPG2	7	130146089	130353598	TG	Adrenal gland	0.999999989664705	0.999999991669275	0.999999995662089
COPG2	7	130146089	130353598	TG	Prostate	0.999999989664705	0.999999991669275	0.999999995661353
COPG2	7	130146089	130353598	TG	Caudate	0.999999989664705	0.999999991669275	0.999999995660025
COPG2	7	130146089	130353598	TG	Testis	0.999999989664705	0.999999991669275	0.999999995659176
COPG2	7	130146089	130353598	TG	Spleen	0.999999989664705	0.999999991669275	0.999999995655829
COPG2	7	130146089	130353598	TG	Cortex	0.999999989664705	0.999999991669275	0.99999999564764
COPG2	7	130146089	130353598	TG	Sun-exposed skin	0.999999989664705	0.999999991669275	0.999999995645041
SERINC3	20	43124862	43150750	TG	Esophagus mucosa	0.999999993303403	0.999999996277338	0.999999995555488
COPG2	7	130146089	130353598	TG	Pancreas	0.999999989664705	0.999999991669275	0.999999995426319
COPG2	7	130146089	130353598	TG	Thyroid	0.999999989664705	0.999999991669275	0.999999995291966
SERINC3	20	43124862	43150750	TG	Prostate	0.999999993303403	0.999999996277338	0.999999992075945
RPL17	18	47014851	47018906	TG	Testis	0.999999987364616	0.999999992140246	0.999999991747312
HNF4A	20	42984340	43061485	TF	Skeletal muscle	0.999999993312937	0.999999996283019	0.999999991506071
SERINC3	20	43124862	43150750	TG	Subcutaneous adipose	0.999999993303403	0.999999996277338	0.999999991492898
TTPAL	20	43104526	43123244	TG	Subcutaneous adipose	0.999999993302324	0.999999996276792	0.999999991490197
SERINC3	20	43124862	43150750	TG	Skeletal muscle	0.999999993303403	0.999999996277338	0.999999991475634
SERINC3	20	43124862	43150750	TG	Thyroid	0.999999993303403	0.999999996277338	0.999999990750812
TTPAL	20	43104526	43123244	TG	Thyroid	0.999999993302324	0.999999996276792	0.999999990748065
HNF4A	20	42984340	43061485	TF	Uterus	0.999999993312937	0.999999996283019	0.999999990487878
SERINC3	20	43124862	43150750	TG	Uterus	0.999999993303403	0.999999996277338	0.999999990452375
TTPAL	20	43104526	43123244	TG	Uterus	0.999999993302324	0.999999996276792	0.999999990449085
RPL17	18	47014851	47018906	TG	Omnibus	0.999999987364616	0.999999992140246	0.999999990444591
SERINC3	20	43124862	43150750	TG	Monocyte	0.999999993303403	0.999999996277338	0.999999990390904
TTPAL	20	43104526	43123244	TG	Monocyte	0.999999993302324	0.999999996276792	0.999999990387993
RPL17	18	47014851	47018906	TG	Esophagus mucosa	0.999999987364616	0.999999992140246	0.999999989949786
RPL17	18	47014851	47018906	TG	Visceral omentum	0.999999987364616	0.999999992140246	0.99999998965782
RPL17	18	47014851	47018906	TG	Thyroid	0.999999987364616	0.999999992140246	0.999999989483111
HNF4A	20	42984340	43061485	TF	Ovary	0.999999993312937	0.999999996283019	0.999999989480924
RPL17	18	47014851	47018906	TG	Prostate	0.999999987364616	0.999999992140246	0.999999989462585
RPL17	18	47014851	47018906	TG	Tibial nerve	0.999999987364616	0.999999992140246	0.999999989087865
RPL17	18	47014851	47018906	TG	Vagina	0.999999987364616	0.999999992140246	0.999999988969524
SERINC3	20	43124862	43150750	TG	Vagina	0.999999993303403	0.999999996277338	0.999999988433965
TTPAL	20	43104526	43123244	TG	Vagina	0.999999993302324	0.999999996276792	0.999999988430231
RPL17	18	47014851	47018906	TG	Uterus	0.999999987364616	0.999999992140246	0.999999988116379
RPL17	18	47014851	47018906	TG	Sun-exposed skin	0.999999987364616	0.999999992140246	0.999999987970371
RPL17	18	47014851	47018906	TG	Adrenal gland	0.999999987364616	0.999999992140246	0.99999998779068
RPL17	18	47014851	47018906	TG	Lung	0.999999987364616	0.999999992140246	0.999999987484842
RPL17	18	47014851	47018906	TG	Spleen	0.999999987364616	0.999999992140246	0.999999987467478
SERINC3	20	43124862	43150750	TG	Sun-exposed skin	0.999999993303403	0.999999996277338	0.999999987225647
TTPAL	20	43104526	43123244	TG	Sun-exposed skin	0.999999993302324	0.999999996276792	0.999999987221521
SERINC3	20	43124862	43150750	TG	Lung	0.999999993303403	0.999999996277338	0.999999987118909
RPL17	18	47014851	47018906	TG	Stomach	0.999999987364616	0.999999992140246	0.999999987110211
SERINC3	20	43124862	43150750	TG	Putamen	0.999999993303403	0.999999996277338	0.99999998675725
SERINC3	20	43124862	43150750	TG	Esophagus muscularis	0.999999993303403	0.999999996277338	0.999999986594618
HNF4A	20	42984340	43061485	TF	Breast	0.999999993312937	0.999999996283019	0.999999986450287
SERINC3	20	43124862	43150750	TG	Tibial nerve	0.999999993303403	0.999999996277338	0.999999986426492
SERINC3	20	43124862	43150750	TG	Hippocampus	0.999999993303403	0.999999996277338	0.999999986349803
SERINC3	20	43124862	43150750	TG	Adrenal gland	0.999999993303403	0.999999996277338	0.999999986109705
SERINC3	20	43124862	43150750	TG	Caudate	0.999999993303403	0.999999996277338	0.99999998600962
SERINC3	20	43124862	43150750	TG	Gastroesophageal junction	0.999999993303403	0.999999996277338	0.999999985745196
SERINC3	20	43124862	43150750	TG	Visceral omentum	0.999999993303403	0.999999996277338	0.999999985363036
HNF4A	20	42984340	43061485	TF	Sigmoid colon	0.999999993312937	0.999999996283019	0.999999985362747
TTPAL	20	43104526	43123244	TG	Visceral omentum	0.999999993302324	0.999999996276792	0.999999985357924
RPL17	18	47014851	47018906	TG	Terminal ileum	0.999999987364616	0.999999992140246	0.999999983396009
ZNF664	12	124456392	124499986	TG	Liver	0.999998050220428	0.999998336018119	0.999999878649681
RPS9	19	54704610	54752862	TG	Testis	0.999981725667069	0.999985976792111	0.999999875241716
RPS9	19	54704610	54752862	TG	Caudate	0.999981725667069	0.999985976792111	0.999999871625711
UBE3B	12	109915207	109974507	TG	Liver	0.999999525441046	0.999999540480416	0.999999870919493
RPS9	19	54704610	54752862	TG	Prostate	0.999981725667069	0.999985976792111	0.999999870569079
RPS9	19	54704610	54752862	TG	Spleen	0.999981725667069	0.999985976792111	0.999999870171441
RPS9	19	54704610	54752862	TG	Breast	0.999981725667069	0.999985976792111	0.999999870065729
LILRB3	19	54720147	54746602	TG	Spleen	0.999981707175631	0.999985963998585	0.999999869903798
LILRA6	19	54720737	54746649	TG	Spleen	0.999981707175631	0.999985963998585	0.999999869903798
RPS9	19	54704610	54752862	TG	Tibial nerve	0.999981725667069	0.999985976792111	0.99999986916769
RPS9	19	54704610	54752862	TG	CD8 cell	0.999981725667069	0.999985976792111	0.999999869038669
RPS9	19	54704610	54752862	TG	Putamen	0.999981725667069	0.999985976792111	0.999999868346958
RPS9	19	54704610	54752862	TG	Atrial appendage	0.999981725667069	0.999985976792111	0.999999868029988
RPS9	19	54704610	54752862	TG	Cerebellum	0.999981725667069	0.999985976792111	0.999999867841238
LILRB5	19	54754263	54761164	TG	Spleen	0.999981555324938	0.999985856820042	0.999999867826048
LILRB2	19	54777675	54785039	TG	Spleen	0.999981537336795	0.999985844200492	0.999999867585716
LILRA5	19	54818353	54824409	TG	Spleen	0.999981512705096	0.99998582705372	0.999999867254565
RPS9	19	54704610	54752862	TG	Uterus	0.999981725667069	0.999985976792111	0.999999867173425
LAIR1	19	54865362	54882165	TG	Spleen	0.999981468483708	0.999985796419806	0.9999998665969
LAIR1	19	54865362	54882165	TG	CD8 cell	0.999981468483708	0.999985796419806	0.999999865437563
RPS9	19	54704610	54752862	TG	CD4 cell	0.999981725667069	0.999985976792111	0.999999864254829
RPS9	19	54704610	54752862	TG	Sigmoid colon	0.999981725667069	0.999985976792111	0.999999863127248
LILRB2	19	54777675	54785039	TG	CD4 cell	0.999981537336795	0.999985844200492	0.999999861390728
LAIR1	19	54865362	54882165	TG	CD4 cell	0.999981468483708	0.999985796419806	0.999999860314708
RPS9	19	54704610	54752862	TG	Lung	0.999981725667069	0.999985976792111	0.999999849547847
LILRA6	19	54720737	54746649	TG	Lung	0.999981707175631	0.999985963998585	0.999999849226593
RPS9	19	54704610	54752862	TG	Ovary	0.999981725667069	0.999985976792111	0.999999848497925
LILRB2	19	54777675	54785039	TG	Lung	0.999981537336795	0.999985844200492	0.999999846481798
LILRA5	19	54818353	54824409	TG	Lung	0.999981512705096	0.99998582705372	0.999999846083585
LAIR1	19	54865362	54882165	TG	Lung	0.999981468483708	0.999985796419806	0.99999984533667
RPS9	19	54704610	54752862	TG	Vagina	0.999981725667069	0.999985976792111	0.9999998207344
RPS9	19	54704610	54752862	TG	Hippocampus	0.999981725667069	0.999985976792111	0.999999818607238
RPS9	19	54704610	54752862	TG	Sun-exposed skin	0.999981725667069	0.999985976792111	0.999999804982217
RPS9	19	54704610	54752862	TG	Esophagus muscularis	0.999981725667069	0.999985976792111	0.999999801971224
LAIR1	19	54865362	54882165	TG	Esophagus muscularis	0.999981468483708	0.999985796419806	0.999999797099849
KCTD10	12	109886461	109915349	TG	Sigmoid colon	0.999999525591901	0.999999540640687	0.999999786670994
KCTD10	12	109886461	109915349	TG	Breast	0.999999525591901	0.999999540640687	0.999999785952093
UBE3B	12	109915207	109974507	TG	Breast	0.999999525441046	0.999999540480416	0.999999785727553
KCTD10	12	109886461	109915349	TG	Uterus	0.999999525591901	0.999999540640687	0.999999785523908
KCTD10	12	109886461	109915349	TG	Visceral omentum	0.999999525591901	0.999999540640687	0.999999785022806
UBE3B	12	109915207	109974507	TG	Atrial appendage	0.999999525441046	0.999999540480416	0.999999784991765
KCTD10	12	109886461	109915349	TG	Esophagus muscularis	0.999999525591901	0.999999540640687	0.999999784134733
UBE3B	12	109915207	109974507	TG	Esophagus muscularis	0.999999525441046	0.999999540480416	0.999999783906674
KCTD10	12	109886461	109915349	TG	Transverse colon	0.999999525591901	0.999999540640687	0.999999781523495
UBE3B	12	109915207	109974507	TG	Transverse colon	0.999999525441046	0.999999540480416	0.999999781292952
UBE3B	12	109915207	109974507	TG	Terminal ileum	0.999999525441046	0.999999540480416	0.999999781177909
UBE3B	12	109915207	109974507	TG	Omnibus	0.999999525441046	0.999999540480416	0.999999780946182
KCTD10	12	109886461	109915349	TG	Gastroesophageal junction	0.999999525591901	0.999999540640687	0.999999780836338
KCTD10	12	109886461	109915349	TG	Esophagus mucosa	0.999999525591901	0.999999540640687	0.999999780419207
UBE3B	12	109915207	109974507	TG	Esophagus mucosa	0.999999525441046	0.999999540480416	0.999999780203513
KCTD10	12	109886461	109915349	TG	Spleen	0.999999525591901	0.999999540640687	0.999999779559166
MMAB	12	109991542	110011679	TG	Omnibus	0.999999524298045	0.999999539353628	0.999999779493158
UBE3B	12	109915207	109974507	TG	Spleen	0.999999525441046	0.999999540480416	0.999999779326583
KCTD10	12	109886461	109915349	TG	Subcutaneous adipose	0.999999525591901	0.999999540640687	0.999999779216359
UBE3B	12	109915207	109974507	TG	Stomach	0.999999525441046	0.999999540480416	0.999999779053334
KCTD10	12	109886461	109915349	TG	Tibial nerve	0.999999525591901	0.999999540640687	0.999999778600238
UBE3B	12	109915207	109974507	TG	Ovary	0.999999525441046	0.999999540480416	0.999999778542726
UBE3B	12	109915207	109974507	TG	Tibial nerve	0.999999525441046	0.999999540480416	0.999999778382213
KCTD10	12	109886461	109915349	TG	Lung	0.999999525591901	0.999999540640687	0.999999778147949
UBE3B	12	109915207	109974507	TG	Lung	0.999999525441046	0.999999540480416	0.999999777924657
MMAB	12	109991542	110011679	TG	Adrenal gland	0.999999524298045	0.999999539353628	0.99999977779817
MMAB	12	109991542	110011679	TG	Ovary	0.999999524298045	0.999999539353628	0.999999777107038
KCTD10	12	109886461	109915349	TG	Vagina	0.999999525591901	0.999999540640687	0.999999776974554
UBE3B	12	109915207	109974507	TG	Vagina	0.999999525441046	0.999999540480416	0.999999776749869
UBE3B	12	109915207	109974507	TG	Prostate	0.999999525441046	0.999999540480416	0.999999776380743
UBE3B	12	109915207	109974507	TG	Sun-exposed skin	0.999999525441046	0.999999540480416	0.999999776163567
MMAB	12	109991542	110011679	TG	Putamen	0.999999524298045	0.999999539353628	0.999999775026591
UBE3B	12	109915207	109974507	TG	Left ventricle	0.999999525441046	0.999999540480416	0.999999775023772
MMAB	12	109991542	110011679	TG	Caudate	0.999999524298045	0.999999539353628	0.999999774822526
UBE3B	12	109915207	109974507	TG	Testis	0.999999525441046	0.999999540480416	0.999999772478137
KCTD10	12	109886461	109915349	TG	Aorta	0.999999525591901	0.999999540640687	0.999999771756189
UBE3B	12	109915207	109974507	TG	Aorta	0.999999525441046	0.999999540480416	0.999999771544507
KCTD10	12	109886461	109915349	TG	Thyroid	0.999999525591901	0.999999540640687	0.999999756008264
UBE3B	12	109915207	109974507	TG	Thyroid	0.999999525441046	0.999999540480416	0.999999755795399
RPS9	19	54704610	54752862	TG	B cell	0.999981725667069	0.999985976792111	0.999999747000971
LILRB2	19	54777675	54785039	TG	B cell	0.999981537336795	0.999985844200492	0.999999739445209
LILRA4	19	54844456	54850421	TG	B cell	0.999981512004213	0.999985826511538	0.999999738346663
LAIR1	19	54865362	54882165	TG	B cell	0.999981468483708	0.999985796419806	0.999999736850691
RPS9	19	54704610	54752862	TG	Transverse colon	0.999981725667069	0.999985976792111	0.99999970878277
RPS9	19	54704610	54752862	TG	Stomach	0.999981725667069	0.999985976792111	0.999999706415744
RPS9	19	54704610	54752862	TG	Esophagus mucosa	0.999981725667069	0.999985976792111	0.999999693886261
LAIR1	19	54865362	54882165	TG	Esophagus mucosa	0.999981468483708	0.999985796419806	0.999999688021776
ZNF664	12	124456392	124499986	TG	Breast	0.999998050220428	0.999998336018119	0.999999644979838
ZNF664	12	124456392	124499986	TG	Visceral omentum	0.999998050220428	0.999998336018119	0.999999641303334
ZNF664	12	124456392	124499986	TG	Atrial appendage	0.999998050220428	0.999998336018119	0.999999638658349
ZNF664	12	124456392	124499986	TG	Left ventricle	0.999998050220428	0.999998336018119	0.999999638421684
ZNF664	12	124456392	124499986	TG	Uterus	0.999998050220428	0.999998336018119	0.999999634503892
ZNF664	12	124456392	124499986	TG	Pancreas	0.999998050220428	0.999998336018119	0.999999634451002
ZNF664	12	124456392	124499986	TG	Esophagus muscularis	0.999998050220428	0.999998336018119	0.999999633570756
ZNF664	12	124456392	124499986	TG	Cerebellum	0.999998050220428	0.999998336018119	0.9999996306027
ZNF664	12	124456392	124499986	TG	Aorta	0.999998050220428	0.999998336018119	0.99999963045777
ZNF664	12	124456392	124499986	TG	Esophagus mucosa	0.999998050220428	0.999998336018119	0.999999629951124
ZNF664	12	124456392	124499986	TG	Gastroesophageal junction	0.999998050220428	0.999998336018119	0.999999626032667
ZNF664	12	124456392	124499986	TG	Testis	0.999998050220428	0.999998336018119	0.999999625178993
ZNF664	12	124456392	124499986	TG	Ovary	0.999998050220428	0.999998336018119	0.99999962493286
ZNF664	12	124456392	124499986	TG	Tibial nerve	0.999998050220428	0.999998336018119	0.999999622292082
ZNF664	12	124456392	124499986	TG	Putamen	0.999998050220428	0.999998336018119	0.999999621042636
ZNF664	12	124456392	124499986	TG	Caudate	0.999998050220428	0.999998336018119	0.999999620782277
ZNF664	12	124456392	124499986	TG	Subcutaneous adipose	0.999998050220428	0.999998336018119	0.99999961691973
RPS9	19	54704610	54752862	TG	Adrenal gland	0.999981725667069	0.999985976792111	0.999999616058843
ZNF664	12	124456392	124499986	TG	Spleen	0.999998050220428	0.999998336018119	0.999999615868642
ZNF664	12	124456392	124499986	TG	Cortex	0.999998050220428	0.999998336018119	0.999999615255488
ZNF664	12	124456392	124499986	TG	Lung	0.999998050220428	0.999998336018119	0.99999961519083
ZNF664	12	124456392	124499986	TG	Sun-exposed skin	0.999998050220428	0.999998336018119	0.999999613910633
ZNF664	12	124456392	124499986	TG	B cell	0.999998050220428	0.999998336018119	0.999999612948808
ZNF664	12	124456392	124499986	TG	NK cell	0.999998050220428	0.999998336018119	0.999999612287165
ZNF664	12	124456392	124499986	TG	Vagina	0.999998050220428	0.999998336018119	0.999999612249368
ZNF664	12	124456392	124499986	TG	Hippocampus	0.999998050220428	0.999998336018119	0.999999611190419
ZNF664	12	124456392	124499986	TG	CD8 cell	0.999998050220428	0.999998336018119	0.999999605547627
ZNF664	12	124456392	124499986	TG	CD4 cell	0.999998050220428	0.999998336018119	0.999999604648796
ZNF664	12	124456392	124499986	TG	Stomach	0.999998050220428	0.999998336018119	0.99999960315641
ZNF664	12	124456392	124499986	TG	Transverse colon	0.999998050220428	0.999998336018119	0.999999602405261
ZNF664	12	124456392	124499986	TG	Terminal ileum	0.999998050220428	0.999998336018119	0.999999599036103
ZNF664	12	124456392	124499986	TG	Thyroid	0.999998050220428	0.999998336018119	0.999999524677199
ERBB2	17	37844167	37886679	TG	Liver	0.999999064254929	0.999998972698794	0.999999523719997
FADS2	11	61560452	61634826	TG	Liver	0.999993593508485	0.999989346301593	0.999999421084142
FADS1	11	61567099	61596790	TG	Liver	0.999993576743124	0.999989326427962	0.999999415374823
TMEM258	11	61535973	61560274	TG	Liver	0.999993566235324	0.999989312197394	0.999999412369161
FEN1	11	61560109	61564716	TG	Liver	0.999993561836559	0.999989306834045	0.999999410830056
MYRF	11	61520114	61555990	TG	Liver	0.999993560679901	0.999989305942383	0.999999410574757
FADS3	11	61640991	61659523	TG	Liver	0.999993544353408	0.999989287898021	0.999999404164181
ERBB2	17	37844167	37886679	TG	Esophagus mucosa	0.999999064254929	0.999998972698794	0.999999329037749
PGAP3	17	37827375	37853050	TG	Esophagus mucosa	0.99999906252637	0.9999989711554	0.999999327403
RPS9	19	54704610	54752862	TG	NK cell	0.999981725667069	0.999985976792111	0.999999312306323
ERBB2	17	37844167	37886679	TG	Breast	0.999999064254929	0.999998972698794	0.999999283949029
PGAP3	17	37827375	37853050	TG	Breast	0.99999906252637	0.9999989711554	0.999999282388949
PPP1R1B	17	37782993	37792879	TG	Breast	0.999999062196338	0.999998970913432	0.999999282173316
LAIR1	19	54865362	54882165	TG	NK cell	0.999981468483708	0.999985796419806	0.999999278302426
ERBB2	17	37844167	37886679	TG	Visceral omentum	0.999999064254929	0.999998972698794	0.999999268188662
ERBB2	17	37844167	37886679	TG	Stomach	0.999999064254929	0.999998972698794	0.999999220854549
ERBB2	17	37844167	37886679	TG	Uterus	0.999999064254929	0.999998972698794	0.999999220207152
PGAP3	17	37827375	37853050	TG	Stomach	0.99999906252637	0.9999989711554	0.999999219272663
PPP1R1B	17	37782993	37792879	TG	Stomach	0.999999062196338	0.999998970913432	0.99999921906302
PGAP3	17	37827375	37853050	TG	Uterus	0.99999906252637	0.9999989711554	0.999999218681705
ERBB2	17	37844167	37886679	TG	Omnibus	0.999999064254929	0.999998972698794	0.999999192130309
NEUROD2	17	37759789	37766030	TF	Omnibus	0.999999062454175	0.99999897114428	0.999999190616879
PGAP3	17	37827375	37853050	TG	Omnibus	0.99999906252637	0.9999989711554	0.999999190605678
TCAP	17	37820440	37822808	TG	Omnibus	0.999999062318455	0.999998970971805	0.999999190426112
PPP1R1B	17	37782993	37792879	TG	Omnibus	0.999999062196338	0.999998970913432	0.999999190392881
PNMT	17	37824234	37826728	TG	Omnibus	0.999999062236292	0.999998970896777	0.999999190352446
ERBB2	17	37844167	37886679	TG	Aorta	0.999999064254929	0.999998972698794	0.999999182179135
ERBB2	17	37844167	37886679	TG	Vagina	0.999999064254929	0.999998972698794	0.999999156006221
ERBB2	17	37844167	37886679	TG	Transverse colon	0.999999064254929	0.999998972698794	0.999999153122914
PGAP3	17	37827375	37853050	TG	Transverse colon	0.99999906252637	0.9999989711554	0.999999151614308
PPP1R1B	17	37782993	37792879	TG	Transverse colon	0.999999062196338	0.999998970913432	0.999999151402554
ERBB2	17	37844167	37886679	TG	Pancreas	0.999999064254929	0.999998972698794	0.999999148715683
PGAP3	17	37827375	37853050	TG	Pancreas	0.99999906252637	0.9999989711554	0.999999147141537
PPP1R1B	17	37782993	37792879	TG	Pancreas	0.999999062196338	0.999998970913432	0.999999146919984
ERBB2	17	37844167	37886679	TG	Prostate	0.999999064254929	0.999998972698794	0.999999144697954
PGAP3	17	37827375	37853050	TG	Prostate	0.99999906252637	0.9999989711554	0.999999143227174
PPP1R1B	17	37782993	37792879	TG	Prostate	0.999999062196338	0.999998970913432	0.999999143013243
NEUROD2	17	37759789	37766030	TF	Sigmoid colon	0.999999062454175	0.99999897114428	0.999999136145314
ERBB2	17	37844167	37886679	TG	Ovary	0.999999064254929	0.999998972698794	0.999999134382515
ERBB2	17	37844167	37886679	TG	Spleen	0.999999064254929	0.999998972698794	0.999999130956114
ERBB2	17	37844167	37886679	TG	Esophagus muscularis	0.999999064254929	0.999998972698794	0.999999106687595
ERBB2	17	37844167	37886679	TG	Tibial nerve	0.999999064254929	0.999998972698794	0.999999060575535
ERBB2	17	37844167	37886679	TG	Lung	0.999999064254929	0.999998972698794	0.999999046251957
ERBB2	17	37844167	37886679	TG	Sun-exposed skin	0.999999064254929	0.999998972698794	0.999999043831465
ERBB2	17	37844167	37886679	TG	Gastroesophageal junction	0.999999064254929	0.999998972698794	0.999999043442531
ERBB2	17	37844167	37886679	TG	Left ventricle	0.999999064254929	0.999998972698794	0.99999904333291
PGAP3	17	37827375	37853050	TG	Sun-exposed skin	0.99999906252637	0.9999989711554	0.999999042350473
TCAP	17	37820440	37822808	TG	Left ventricle	0.999999062318455	0.999998970971805	0.999999041726687
ERBB2	17	37844167	37886679	TG	Thyroid	0.999999064254929	0.999998972698794	0.999999037898371
PGAP3	17	37827375	37853050	TG	Thyroid	0.99999906252637	0.9999989711554	0.999999036407381
ERBB2	17	37844167	37886679	TG	Testis	0.999999064254929	0.999998972698794	0.999999021634401
ERBB2	17	37844167	37886679	TG	Atrial appendage	0.999999064254929	0.999998972698794	0.999998996025777
TCAP	17	37820440	37822808	TG	Atrial appendage	0.999999062318455	0.999998970971805	0.999998994274206
ERBB2	17	37844167	37886679	TG	Terminal ileum	0.999999064254929	0.999998972698794	0.999998895578372
TCAP	17	37820440	37822808	TG	Skeletal muscle	0.999999062318455	0.999998970971805	0.999998894628803
PGAP3	17	37827375	37853050	TG	Terminal ileum	0.99999906252637	0.9999989711554	0.999998894026088
PPP1R1B	17	37782993	37792879	TG	Terminal ileum	0.999999062196338	0.999998970913432	0.999998893812875
ERBB2	17	37844167	37886679	TG	Caudate	0.999999064254929	0.999998972698794	0.99999888365497
PPP1R1B	17	37782993	37792879	TG	Caudate	0.999999062196338	0.999998970913432	0.9999988818798
PPP1R1B	17	37782993	37792879	TG	Putamen	0.999999062196338	0.999998970913432	0.999998854082853
NEUROD2	17	37759789	37766030	TF	Hippocampus	0.999999062454175	0.99999897114428	0.999998631344172
PPP1R1B	17	37782993	37792879	TG	Hippocampus	0.999999062196338	0.999998970913432	0.999998631145128
RPS9	19	54704610	54752862	TG	Thyroid	0.999981725667069	0.999985976792111	0.999998449648217
FADS2	11	61560452	61634826	TG	Uterus	0.999993593508485	0.999989346301593	0.999998248279362
TMEM258	11	61535973	61560274	TG	Uterus	0.999993566235324	0.999989312197394	0.999998233426684
FEN1	11	61560109	61564716	TG	Uterus	0.999993561836559	0.999989306834045	0.999998230827638
FADS2	11	61560452	61634826	TG	Visceral omentum	0.999993593508485	0.999989346301593	0.99999817690439
TMEM258	11	61535973	61560274	TG	Atrial appendage	0.999993566235324	0.999989312197394	0.999998167454203
TMEM258	11	61535973	61560274	TG	Visceral omentum	0.999993566235324	0.999989312197394	0.999998161811882
FADS2	11	61560452	61634826	TG	Sigmoid colon	0.999993593508485	0.999989346301593	0.999998160376694
FEN1	11	61560109	61564716	TG	Visceral omentum	0.999993561836559	0.999989306834045	0.999998159154106
MYRF	11	61520114	61555990	TG	Visceral omentum	0.999993560679901	0.999989305942383	0.99999815871007
TMEM258	11	61535973	61560274	TG	Breast	0.999993566235324	0.999989312197394	0.999998154177147
FADS3	11	61640991	61659523	TG	Atrial appendage	0.999993544353408	0.999989287898021	0.999998153350156
FADS3	11	61640991	61659523	TG	Visceral omentum	0.999993544353408	0.999989287898021	0.999998148117624
TMEM258	11	61535973	61560274	TG	Sigmoid colon	0.999993566235324	0.999989312197394	0.99999814519975
ERBB2	17	37844167	37886679	TG	Cortex	0.999999064254929	0.999998972698794	0.999998134815144
PGAP3	17	37827375	37853050	TG	Cortex	0.99999906252637	0.9999989711554	0.999998133420392
NEUROD2	17	37759789	37766030	TF	Cortex	0.999999062454175	0.99999897114428	0.999998133382275
PPP1R1B	17	37782993	37792879	TG	Cortex	0.999999062196338	0.999998970913432	0.99999813319307
FADS3	11	61640991	61659523	TG	Sigmoid colon	0.999993544353408	0.999989287898021	0.999998129992951
FADS2	11	61560452	61634826	TG	Esophagus muscularis	0.999993593508485	0.999989346301593	0.999998122265431
TMEM258	11	61535973	61560274	TG	Stomach	0.999993566235324	0.999989312197394	0.999998117116584
FEN1	11	61560109	61564716	TG	Stomach	0.999993561836559	0.999989306834045	0.999998114429522
MYRF	11	61520114	61555990	TG	Stomach	0.999993560679901	0.999989305942383	0.999998113954916
TMEM258	11	61535973	61560274	TG	Esophagus muscularis	0.999993566235324	0.999989312197394	0.999998106954895
FEN1	11	61560109	61564716	TG	Esophagus muscularis	0.999993561836559	0.999989306834045	0.999998104220346
TMEM258	11	61535973	61560274	TG	Transverse colon	0.999993566235324	0.999989312197394	0.999998095934257
DAGLA	11	61447905	61514473	TG	Transverse colon	0.999993543266677	0.999989286940539	0.999998084923627
FADS2	11	61560452	61634826	TG	Cortex	0.999993593508485	0.999989346301593	0.99999806285091
FADS2	11	61560452	61634826	TG	Hippocampus	0.999993593508485	0.999989346301593	0.999998060383618
FADS2	11	61560452	61634826	TG	Subcutaneous adipose	0.999993593508485	0.999989346301593	0.999998058110773
FADS2	11	61560452	61634826	TG	Caudate	0.999993593508485	0.999989346301593	0.999998049463117
FADS1	11	61567099	61596790	TG	Subcutaneous adipose	0.999993576743124	0.999989326427962	0.999998048065411
TMEM258	11	61535973	61560274	TG	Cortex	0.999993566235324	0.999989312197394	0.99999804719409
TMEM258	11	61535973	61560274	TG	Hippocampus	0.999993566235324	0.999989312197394	0.999998044911946
FEN1	11	61560109	61564716	TG	Cortex	0.999993561836559	0.999989306834045	0.999998044525832
MYRF	11	61520114	61555990	TG	Cortex	0.999993560679901	0.999989305942383	0.999998043969567
TMEM258	11	61535973	61560274	TG	Subcutaneous adipose	0.999993566235324	0.999989312197394	0.999998042623955
FEN1	11	61560109	61564716	TG	Hippocampus	0.999993561836559	0.999989306834045	0.999998042261081
MYRF	11	61520114	61555990	TG	Hippocampus	0.999993560679901	0.999989305942383	0.999998041730237
TMEM258	11	61535973	61560274	TG	Caudate	0.999993566235324	0.999989312197394	0.999998033865647
FADS3	11	61640991	61659523	TG	Cortex	0.999993544353408	0.999989287898021	0.999998033650605
FADS3	11	61640991	61659523	TG	Hippocampus	0.999993544353408	0.999989287898021	0.999998031539181
FEN1	11	61560109	61564716	TG	Caudate	0.999993561836559	0.999989306834045	0.999998031174885
MYRF	11	61520114	61555990	TG	Caudate	0.999993560679901	0.999989305942383	0.999998030678063
FADS3	11	61640991	61659523	TG	Subcutaneous adipose	0.999993544353408	0.999989287898021	0.999998027741527
TMEM258	11	61535973	61560274	TG	Spleen	0.999993566235324	0.999989312197394	0.999998026537648
FADS3	11	61640991	61659523	TG	Caudate	0.999993544353408	0.999989287898021	0.999998019967827
FADS2	11	61560452	61634826	TG	Putamen	0.999993593508485	0.999989346301593	0.999998006684668
FADS2	11	61560452	61634826	TG	Lung	0.999993593508485	0.999989346301593	0.99999800095442
TMEM258	11	61535973	61560274	TG	Putamen	0.999993566235324	0.999989312197394	0.999997990852788
FADS2	11	61560452	61634826	TG	Cerebellum	0.999993593508485	0.999989346301593	0.999997989330657
FEN1	11	61560109	61564716	TG	Putamen	0.999993561836559	0.999989306834045	0.999997988129512
MYRF	11	61520114	61555990	TG	Putamen	0.999993560679901	0.999989305942383	0.999997987672287
TMEM258	11	61535973	61560274	TG	Lung	0.999993566235324	0.999989312197394	0.999997985120166
FADS2	11	61560452	61634826	TG	Adrenal gland	0.999993593508485	0.999989346301593	0.999997979200311
FADS2	11	61560452	61634826	TG	Vagina	0.999993593508485	0.999989346301593	0.999997976465991
TMEM258	11	61535973	61560274	TG	Cerebellum	0.999993566235324	0.999989312197394	0.999997973135523
FEN1	11	61560109	61564716	TG	Cerebellum	0.999993561836559	0.999989306834045	0.999997970387732
FADS3	11	61640991	61659523	TG	Lung	0.999993544353408	0.999989287898021	0.999997970159098
TMEM258	11	61535973	61560274	TG	Terminal ileum	0.999993566235324	0.999989312197394	0.999997969721362
FADS2	11	61560452	61634826	TG	Tibial nerve	0.999993593508485	0.999989346301593	0.999997969080296
FADS1	11	61567099	61596790	TG	Adrenal gland	0.999993576743124	0.999989326427962	0.999997968891145
MYRF	11	61520114	61555990	TG	Terminal ileum	0.999993560679901	0.999989305942383	0.999997966508172
TMEM258	11	61535973	61560274	TG	Adrenal gland	0.999993566235324	0.999989312197394	0.999997963424437
TMEM258	11	61535973	61560274	TG	Vagina	0.999993566235324	0.999989312197394	0.999997960450528
FADS3	11	61640991	61659523	TG	Cerebellum	0.999993544353408	0.999989287898021	0.999997959176654
FADS1	11	61567099	61596790	TG	Tibial nerve	0.999993576743124	0.999989326427962	0.999997958791908
FEN1	11	61560109	61564716	TG	Vagina	0.999993561836559	0.999989306834045	0.999997957641837
FADS2	11	61560452	61634826	TG	Ovary	0.999993593508485	0.999989346301593	0.999997953449232
TMEM258	11	61535973	61560274	TG	Tibial nerve	0.999993566235324	0.999989312197394	0.99999795304609
FEN1	11	61560109	61564716	TG	Tibial nerve	0.999993561836559	0.999989306834045	0.999997950193679
FADS3	11	61640991	61659523	TG	Adrenal gland	0.999993544353408	0.999989287898021	0.999997947441151
FADS1	11	61567099	61596790	TG	Skeletal muscle	0.999993576743124	0.999989326427962	0.999997943136915
FADS1	11	61567099	61596790	TG	Ovary	0.999993576743124	0.999989326427962	0.999997943121771
FADS3	11	61640991	61659523	TG	Tibial nerve	0.999993544353408	0.999989287898021	0.999997938158892
TMEM258	11	61535973	61560274	TG	Skeletal muscle	0.999993566235324	0.999989312197394	0.999997937794019
TMEM258	11	61535973	61560274	TG	Ovary	0.999993566235324	0.999989312197394	0.999997937277774
FEN1	11	61560109	61564716	TG	Ovary	0.999993561836559	0.999989306834045	0.999997934455504
MYRF	11	61520114	61555990	TG	Ovary	0.999993560679901	0.999989305942383	0.999997934015279
FADS3	11	61640991	61659523	TG	Ovary	0.999993544353408	0.999989287898021	0.99999792280877
FADS3	11	61640991	61659523	TG	Skeletal muscle	0.999993544353408	0.999989287898021	0.999997919861205
TMEM258	11	61535973	61560274	TG	Esophagus mucosa	0.999993566235324	0.999989312197394	0.99999785493501
FEN1	11	61560109	61564716	TG	Esophagus mucosa	0.999993561836559	0.999989306834045	0.999997851996686
FADS2	11	61560452	61634826	TG	Sun-exposed skin	0.999993593508485	0.999989346301593	0.999997826454649
TMEM258	11	61535973	61560274	TG	Gastroesophageal junction	0.999993566235324	0.999989312197394	0.999997820483176
FEN1	11	61560109	61564716	TG	Gastroesophageal junction	0.999993561836559	0.999989306834045	0.999997817346147
TMEM258	11	61535973	61560274	TG	Sun-exposed skin	0.999993566235324	0.999989312197394	0.99999781002295
FEN1	11	61560109	61564716	TG	Sun-exposed skin	0.999993561836559	0.999989306834045	0.999997806924507
FADS3	11	61640991	61659523	TG	Gastroesophageal junction	0.999993544353408	0.999989287898021	0.999997803265669
PGAP3	17	37827375	37853050	TG	Cerebellum	0.99999906252637	0.9999989711554	0.999997799085894
NEUROD2	17	37759789	37766030	TF	Cerebellum	0.999999062454175	0.99999897114428	0.999997799042028
PPP1R1B	17	37782993	37792879	TG	Cerebellum	0.999999062196338	0.999998970913432	0.999997798853032
FADS2	11	61560452	61634826	TG	Aorta	0.999993593508485	0.999989346301593	0.999997780097795
FADS2	11	61560452	61634826	TG	Prostate	0.999993593508485	0.999989346301593	0.999997779039354
TMEM258	11	61535973	61560274	TG	CD8 cell	0.999993566235324	0.999989312197394	0.999997770842406
FADS1	11	61567099	61596790	TG	Aorta	0.999993576743124	0.999989326427962	0.999997769408092
FEN1	11	61560109	61564716	TG	CD8 cell	0.999993561836559	0.999989306834045	0.999997767784041
FADS2	11	61560452	61634826	TG	Left ventricle	0.999993593508485	0.999989346301593	0.99999776533949
TMEM258	11	61535973	61560274	TG	Aorta	0.999993566235324	0.999989312197394	0.999997763226239
TMEM258	11	61535973	61560274	TG	Prostate	0.999993566235324	0.999989312197394	0.99999776223505
FEN1	11	61560109	61564716	TG	Aorta	0.999993561836559	0.999989306834045	0.99999776028531
FADS1	11	61567099	61596790	TG	Left ventricle	0.999993576743124	0.999989326427962	0.999997754475528
TMEM258	11	61535973	61560274	TG	Left ventricle	0.999993566235324	0.999989312197394	0.999997748312669
FADS3	11	61640991	61659523	TG	Aorta	0.999993544353408	0.999989287898021	0.999997748138724
FEN1	11	61560109	61564716	TG	Left ventricle	0.999993561836559	0.999989306834045	0.999997745257506
FADS3	11	61640991	61659523	TG	Left ventricle	0.999993544353408	0.999989287898021	0.999997732274047
FADS2	11	61560452	61634826	TG	NK cell	0.999993593508485	0.999989346301593	0.999997711638024
TMEM258	11	61535973	61560274	TG	CD4 cell	0.999993566235324	0.999989312197394	0.999997707980236
FEN1	11	61560109	61564716	TG	CD4 cell	0.999993561836559	0.999989306834045	0.999997704885392
TMEM258	11	61535973	61560274	TG	NK cell	0.999993566235324	0.999989312197394	0.999997694665708
FEN1	11	61560109	61564716	TG	NK cell	0.999993561836559	0.999989306834045	0.999997691517062
TMEM258	11	61535973	61560274	TG	Pancreas	0.999993566235324	0.999989312197394	0.999997673584703
MYRF	11	61520114	61555990	TG	Pancreas	0.999993560679901	0.999989305942383	0.999997670169643
FADS2	11	61560452	61634826	TG	Testis	0.999993593508485	0.999989346301593	0.999997663758672
FADS3	11	61640991	61659523	TG	Pancreas	0.999993544353408	0.999989287898021	0.999997658316404
TMEM258	11	61535973	61560274	TG	Testis	0.999993566235324	0.999989312197394	0.99999764653875
FEN1	11	61560109	61564716	TG	Testis	0.999993561836559	0.999989306834045	0.999997643484317
TMEM258	11	61535973	61560274	TG	B cell	0.999993566235324	0.999989312197394	0.999997585967886
FEN1	11	61560109	61564716	TG	B cell	0.999993561836559	0.999989306834045	0.99999758263235
TMEM258	11	61535973	61560274	TG	Monocyte	0.999993566235324	0.999989312197394	0.999997578485866
FEN1	11	61560109	61564716	TG	Monocyte	0.999993561836559	0.999989306834045	0.999997575214951
DAGLA	11	61447905	61514473	TG	Monocyte	0.999993543266677	0.999989286940539	0.999997567215003
FADS3	11	61640991	61659523	TG	B cell	0.999993544353408	0.999989287898021	0.999997567117854
SLC39A8	4	103172198	103352415	TG	Visceral omentum	0.999995782195324	0.99999616990019	0.999997518422169
MYO5B	18	47349183	47721463	TG	Liver	0.999991712437252	0.999993172171683	0.999997487413371
RPS9	19	54704610	54752862	TG	Monocyte	0.999981725667069	0.999985976792111	0.999997379485898
LILRB3	19	54720147	54746602	TG	Monocyte	0.999981707175631	0.999985963998585	0.999997368221495
LILRA6	19	54720737	54746649	TG	Monocyte	0.999981707175631	0.999985963998585	0.999997368221495
LILRB2	19	54777675	54785039	TG	Monocyte	0.999981537336795	0.999985844200492	0.999997275004659
LILRA5	19	54818353	54824409	TG	Monocyte	0.999981512705096	0.99998582705372	0.999997259893823
LAIR1	19	54865362	54882165	TG	Monocyte	0.999981468483708	0.999985796419806	0.999997240615395
TMEM258	11	61535973	61560274	TG	Thyroid	0.999993566235324	0.999989312197394	0.999996850280597
FEN1	11	61560109	61564716	TG	Thyroid	0.999993561836559	0.999989306834045	0.999996846653823
FADS3	11	61640991	61659523	TG	Thyroid	0.999993544353408	0.999989287898021	0.999996830800174
FADS2	11	61560452	61634826	TG	Omnibus	0.999993593508485	0.999989346301593	0.999996747390058
FADS1	11	61567099	61596790	TG	Omnibus	0.999993576743124	0.999989326427962	0.99999673419307
TMEM258	11	61535973	61560274	TG	Omnibus	0.999993566235324	0.999989312197394	0.999996728215337
MYRF	11	61520114	61555990	TG	Omnibus	0.999993560679901	0.999989305942383	0.999996724563698
FEN1	11	61560109	61564716	TG	Omnibus	0.999993561836559	0.999989306834045	0.999996723465491
DAGLA	11	61447905	61514473	TG	Omnibus	0.999993543266677	0.999989286940539	0.999996718900113
FADS3	11	61640991	61659523	TG	Omnibus	0.999993544353408	0.999989287898021	0.99999669898953
SLC39A8	4	103172198	103352415	TG	Vagina	0.999995782195324	0.99999616990019	0.999996501352014
SLC39A8	4	103172198	103352415	TG	Lung	0.999995782195324	0.99999616990019	0.999996421474115
MYO5B	18	47349183	47721463	TG	Pancreas	0.999991712437252	0.999993172171683	0.999996369419388
MYO5B	18	47349183	47721463	TG	Breast	0.999991712437252	0.999993172171683	0.999996292928094
MYO5B	18	47349183	47721463	TG	Visceral omentum	0.999991712437252	0.999993172171683	0.99999627191894
MYO5B	18	47349183	47721463	TG	Omnibus	0.999991712437252	0.999993172171683	0.99999624337786
MYO5B	18	47349183	47721463	TG	Esophagus mucosa	0.999991712437252	0.999993172171683	0.999996215282791
MYO5B	18	47349183	47721463	TG	Transverse colon	0.999991712437252	0.999993172171683	0.999996202131861
MYO5B	18	47349183	47721463	TG	Vagina	0.999991712437252	0.999993172171683	0.999996189437411
MYO5B	18	47349183	47721463	TG	Stomach	0.999991712437252	0.999993172171683	0.999996178474392
MYO5B	18	47349183	47721463	TG	Lung	0.999991712437252	0.999993172171683	0.999996169035383
MYO5B	18	47349183	47721463	TG	Terminal ileum	0.999991712437252	0.999993172171683	0.999996167303309
MYO5B	18	47349183	47721463	TG	Prostate	0.999991712437252	0.999993172171683	0.999996148578394
MYO5B	18	47349183	47721463	TG	Sun-exposed skin	0.999991712437252	0.999993172171683	0.999996120384995
MYO5B	18	47349183	47721463	TG	Testis	0.999991712437252	0.999993172171683	0.999996113134173
RPS9	19	54704610	54752862	TG	Visceral omentum	0.999981725667069	0.999985976792111	0.999995914909979
MYO5B	18	47349183	47721463	TG	Thyroid	0.999991712437252	0.999993172171683	0.999995865963477
LAIR1	19	54865362	54882165	TG	Visceral omentum	0.999981468483708	0.999985796419806	0.999995690760402
RPS9	19	54704610	54752862	TG	Gastroesophageal junction	0.999981725667069	0.999985976792111	0.999993155790169
TTC39B	9	15163620	15307358	TG	Liver	0.999969940972363	0.999975944693494	0.999988342031347
TTC39B	9	15163620	15307358	TG	B cell	0.999969940972363	0.999975944693494	0.999983155873702
TTC39B	9	15163620	15307358	TG	CD4 cell	0.999969940972363	0.999975944693494	0.999982784048907
TTC39B	9	15163620	15307358	TG	NK cell	0.999969940972363	0.999975944693494	0.999981588388247
TTC39B	9	15163620	15307358	TG	Esophagus mucosa	0.999969940972363	0.999975944693494	0.999980911649847
TTC39B	9	15163620	15307358	TG	CD8 cell	0.999969940972363	0.999975944693494	0.999979523551923
TTC39B	9	15163620	15307358	TG	Omnibus	0.999969940972363	0.999975944693494	0.999979325380687
TTC39B	9	15163620	15307358	TG	Aorta	0.999969940972363	0.999975944693494	0.99997884325082
TTC39B	9	15163620	15307358	TG	Transverse colon	0.999969940972363	0.999975944693494	0.999977459911747
TTC39B	9	15163620	15307358	TG	Sun-exposed skin	0.999969940972363	0.999975944693494	0.999975867740002
TTC39B	9	15163620	15307358	TG	Cerebellum	0.999969940972363	0.999975944693494	0.999975274235211
TTC39B	9	15163620	15307358	TG	Lung	0.999969940972363	0.999975944693494	0.999975261397741
CMIP	16	81478775	81745367	TG	Omnibus	0.999938663711651	0.999951608753593	0.999975257152109
CMIP	16	81478775	81745367	TG	Esophagus mucosa	0.999938663711651	0.999951608753593	0.999975162765656
CMIP	16	81478775	81745367	TG	Transverse colon	0.999938663711651	0.999951608753593	0.9999747610455
CMIP	16	81478775	81745367	TG	Monocyte	0.999938663711651	0.999951608753593	0.999974678398036
TTC39B	9	15163620	15307358	TG	Terminal ileum	0.999969940972363	0.999975944693494	0.999972808928285
GRB14	2	165349322	165478358	TG	Testis	0.999958880181251	0.999967403747493	0.99997020054928
COBLL1	2	165510134	165700189	TG	Omnibus	0.999959007740549	0.99996755499172	0.999970090397553
COBLL1	2	165510134	165700189	TG	Esophagus mucosa	0.999959007740549	0.99996755499172	0.999970021916446
TTC39B	9	15163620	15307358	TG	Vagina	0.999969940972363	0.999975944693494	0.999969654819619
COBLL1	2	165510134	165700189	TG	Prostate	0.999959007740549	0.99996755499172	0.999969422809963
COBLL1	2	165510134	165700189	TG	Vagina	0.999959007740549	0.99996755499172	0.999969386638838
TTC39B	9	15163620	15307358	TG	Thyroid	0.999969940972363	0.999975944693494	0.999968959769735
GRB14	2	165349322	165478358	TG	Thyroid	0.999958880181251	0.999967403747493	0.9999687538256
COBLL1	2	165510134	165700189	TG	Sun-exposed skin	0.999959007740549	0.99996755499172	0.999968695495402
COBLL1	2	165510134	165700189	TG	Adrenal gland	0.999959007740549	0.99996755499172	0.999968293114047
COBLL1	2	165510134	165700189	TG	Stomach	0.999959007740549	0.99996755499172	0.999968273763368
COBLL1	2	165510134	165700189	TG	Lung	0.999959007740549	0.99996755499172	0.999968080616008
COBLL1	2	165510134	165700189	TG	Terminal ileum	0.999959007740549	0.99996755499172	0.999966964347377
RPS9	19	54704610	54752862	TG	Omnibus	0.999981725667069	0.999985976792111	0.999943052403185
LILRB3	19	54720147	54746602	TG	Omnibus	0.999981707175631	0.999985963998585	0.999942805957703
LILRA6	19	54720737	54746649	TG	Omnibus	0.999981707175631	0.999985963998585	0.999942805957703
LILRB5	19	54754263	54761164	TG	Omnibus	0.999981555324938	0.999985856820042	0.999940949928345
LILRB2	19	54777675	54785039	TG	Omnibus	0.999981537336795	0.999985844200492	0.99994073112939
LILRA5	19	54818353	54824409	TG	Omnibus	0.999981512705096	0.99998582705372	0.999940393641567
LILRA4	19	54844456	54850421	TG	Omnibus	0.999981512004213	0.999985826511538	0.999940375762192
LAIR1	19	54865362	54882165	TG	Omnibus	0.999981468483708	0.999985796419806	0.999939972580471
DNAH17	17	76419778	76573476	TG	Omnibus	0.999100940442588	0.999197711515017	0.999637794951227
PGS1	17	76374721	76421195	TG	Omnibus	0.999098365642596	0.999195129423187	0.999634711899258
SOCS3	17	76352864	76356158	TG	Omnibus	0.999097003799868	0.999193772213833	0.99963304889603
SOCS3	17	76352864	76356158	TG	CD4 cell	0.999097003799868	0.999193772213833	0.999631279308196
PGS1	17	76374721	76421195	TG	Monocyte	0.999098365642596	0.999195129423187	0.99962968731927
SOCS3	17	76352864	76356158	TG	Monocyte	0.999097003799868	0.999193772213833	0.99962807127607
BCL7B	7	72950686	72972332	TG	Liver	0.998501481958966	0.99865170846143	0.999563225005716
DHX37	12	125431371	125473668	TG	Liver	0.998488757933246	0.998793979547294	0.999362710792767
BCL7B	7	72950686	72972332	TG	Sigmoid colon	0.998501481958966	0.99865170846143	0.999279195128117
BCL7B	7	72950686	72972332	TG	Breast	0.998501481958966	0.99865170846143	0.999278231351851
BCL7B	7	72950686	72972332	TG	Atrial appendage	0.998501481958966	0.99865170846143	0.999272306416597
BCL7B	7	72950686	72972332	TG	Esophagus muscularis	0.998501481958966	0.99865170846143	0.999271333502349
BCL7B	7	72950686	72972332	TG	Uterus	0.998501481958966	0.99865170846143	0.999267964927869
BCL7B	7	72950686	72972332	TG	Esophagus mucosa	0.998501481958966	0.99865170846143	0.999267373228946
BCL7B	7	72950686	72972332	TG	Left ventricle	0.998501481958966	0.99865170846143	0.999264410677056
BCL7B	7	72950686	72972332	TG	Gastroesophageal junction	0.998501481958966	0.99865170846143	0.999261775838628
BCL7B	7	72950686	72972332	TG	Visceral omentum	0.998501481958966	0.99865170846143	0.999260682898267
BAZ1B	7	72854728	72936608	TG	B cell	0.998502169333006	0.998652396842121	0.999256850000451
BCL7B	7	72950686	72972332	TG	B cell	0.998501481958966	0.99865170846143	0.999256172068484
BAZ1B	7	72854728	72936608	TG	NK cell	0.998502169333006	0.998652396842121	0.999255688789278
BCL7B	7	72950686	72972332	TG	Monocyte	0.998501481958966	0.99865170846143	0.999255104965311
BCL7B	7	72950686	72972332	TG	NK cell	0.998501481958966	0.99865170846143	0.999255020857472
BCL7B	7	72950686	72972332	TG	Aorta	0.998501481958966	0.99865170846143	0.999254716953404
BCL7B	7	72950686	72972332	TG	Putamen	0.998501481958966	0.99865170846143	0.999253549686244
BCL7B	7	72950686	72972332	TG	Caudate	0.998501481958966	0.99865170846143	0.999253504005061
BAZ1B	7	72854728	72936608	TG	CD8 cell	0.998502169333006	0.998652396842121	0.999252946913056
BAZ1B	7	72854728	72936608	TG	CD4 cell	0.998502169333006	0.998652396842121	0.999252926496007
BCL7B	7	72950686	72972332	TG	CD8 cell	0.998501481958966	0.99865170846143	0.999252269381396
BCL7B	7	72950686	72972332	TG	CD4 cell	0.998501481958966	0.99865170846143	0.999252253819232
BCL7B	7	72950686	72972332	TG	Transverse colon	0.998501481958966	0.99865170846143	0.999251321391557
BCL7B	7	72950686	72972332	TG	Lung	0.998501481958966	0.99865170846143	0.999250160690129
BCL7B	7	72950686	72972332	TG	Sun-exposed skin	0.998501481958966	0.99865170846143	0.999248594268016
BCL7B	7	72950686	72972332	TG	Vagina	0.998501481958966	0.99865170846143	0.999247978159919
BCL7B	7	72950686	72972332	TG	Spleen	0.998501481958966	0.99865170846143	0.999246163177975
BAZ1B	7	72854728	72936608	TG	Hippocampus	0.998502169333006	0.998652396842121	0.999245737175994
BCL7B	7	72950686	72972332	TG	Hippocampus	0.998501481958966	0.99865170846143	0.999245065196127
BCL7B	7	72950686	72972332	TG	Ovary	0.998501481958966	0.99865170846143	0.999242831742259
BCL7B	7	72950686	72972332	TG	Stomach	0.998501481958966	0.99865170846143	0.999239240035038
BCL7B	7	72950686	72972332	TG	Adrenal gland	0.998501481958966	0.99865170846143	0.999233934988548
BCL7B	7	72950686	72972332	TG	Skeletal muscle	0.998501481958966	0.99865170846143	0.999228819975587
FZD9	7	72848109	72850450	TG	Skeletal muscle	0.998500617268496	0.998650872942296	0.999227883259387
BAZ1B	7	72854728	72936608	TG	Tibial nerve	0.998502169333006	0.998652396842121	0.999224211496496
BCL7B	7	72950686	72972332	TG	Tibial nerve	0.998501481958966	0.99865170846143	0.99922355226234
BCL7B	7	72950686	72972332	TG	Prostate	0.998501481958966	0.99865170846143	0.999209503684437
BAZ1B	7	72854728	72936608	TG	Thyroid	0.998502169333006	0.998652396842121	0.999193931099295
BCL7B	7	72950686	72972332	TG	Thyroid	0.998501481958966	0.99865170846143	0.999193249255672
BCL7B	7	72950686	72972332	TG	Subcutaneous adipose	0.998501481958966	0.99865170846143	0.999190605064016
BAZ1B	7	72854728	72936608	TG	Cortex	0.998502169333006	0.998652396842121	0.999186796504077
BCL7B	7	72950686	72972332	TG	Cortex	0.998501481958966	0.99865170846143	0.999186079656738
FZD9	7	72848109	72850450	TG	Cortex	0.998500617268496	0.998650872942296	0.999185175463914
BAZ1B	7	72854728	72936608	TG	Omnibus	0.998502169333006	0.998652396842121	0.99918125403072
BCL7B	7	72950686	72972332	TG	Omnibus	0.998501481958966	0.99865170846143	0.999180568566788
FZD9	7	72848109	72850450	TG	Omnibus	0.998500617268496	0.998650872942296	0.999179694510447
FKBP6	7	72742167	72772634	TG	Omnibus	0.998500137736371	0.998650416374748	0.999179210675803
BCL7B	7	72950686	72972332	TG	Pancreas	0.998501481958966	0.99865170846143	0.999114190027849
DHX37	12	125431371	125473668	TG	Pancreas	0.998488757933246	0.998793979547294	0.999103241180479
DHX37	12	125431371	125473668	TG	Aorta	0.998488757933246	0.998793979547294	0.999088138674254
BCL7B	7	72950686	72972332	TG	Terminal ileum	0.998501481958966	0.99865170846143	0.999080151614075
BAZ1B	7	72854728	72936608	TG	Cerebellum	0.998502169333006	0.998652396842121	0.999074048959495
BCL7B	7	72950686	72972332	TG	Cerebellum	0.998501481958966	0.99865170846143	0.99907339391697
DHX37	12	125431371	125473668	TG	Breast	0.998488757933246	0.998793979547294	0.999063260688255
DHX37	12	125431371	125473668	TG	Esophagus muscularis	0.998488757933246	0.998793979547294	0.999060418128456
BRI3BP	12	125478246	125515777	TG	Omnibus	0.998486980403302	0.998792122092291	0.999059951978826
DHX37	12	125431371	125473668	TG	Ovary	0.998488757933246	0.998793979547294	0.999055730733503
DHX37	12	125431371	125473668	TG	B cell	0.998488757933246	0.998793979547294	0.999050876208385
DHX37	12	125431371	125473668	TG	NK cell	0.998488757933246	0.998793979547294	0.999045539627174
DHX37	12	125431371	125473668	TG	Tibial nerve	0.998488757933246	0.998793979547294	0.99904437748813
DHX37	12	125431371	125473668	TG	Monocyte	0.998488757933246	0.998793979547294	0.999043980705976
DHX37	12	125431371	125473668	TG	Visceral omentum	0.998488757933246	0.998793979547294	0.999043871763521
DHX37	12	125431371	125473668	TG	Skeletal muscle	0.998488757933246	0.998793979547294	0.999040899337262
DHX37	12	125431371	125473668	TG	Sigmoid colon	0.998488757933246	0.998793979547294	0.999033557086115
DHX37	12	125431371	125473668	TG	Subcutaneous adipose	0.998488757933246	0.998793979547294	0.999030805769825
DHX37	12	125431371	125473668	TG	CD4 cell	0.998488757933246	0.998793979547294	0.999019548187604
DHX37	12	125431371	125473668	TG	CD8 cell	0.998488757933246	0.998793979547294	0.999019438663712
RPS9	19	54704610	54752862	TG	Liver	0.999981725667069	0.999985976792111	0.999010708467084
DHX37	12	125431371	125473668	TG	Thyroid	0.998488757933246	0.998793979547294	0.99900918508762
DHX37	12	125431371	125473668	TG	Stomach	0.998488757933246	0.998793979547294	0.998993410092256
DHX37	12	125431371	125473668	TG	Transverse colon	0.998488757933246	0.998793979547294	0.998987755487566
BCL7B	7	72950686	72972332	TG	Testis	0.998501481958966	0.99865170846143	0.998985753131849
AKIRIN1	1	39456895	39471731	TG	Liver	0.983836664495988	0.985766192926961	0.9953557547776
SPC24	19	11242196	11266484	TG	Liver	0.964629131050536	0.96290528937507	0.994961717213561
LDLR	19	11200038	11244492	TG	Liver	0.964638043075895	0.962926934147283	0.99493780438201
PTPRJ	11	48002113	48189670	TG	Prostate	0.993938770633908	0.994129333514379	0.99493507847424
PTPRJ	11	48002113	48189670	TG	Liver	0.993938770633908	0.994129333514379	0.994903706487894
PTPRJ	11	48002113	48189670	TG	Cortex	0.993938770633908	0.994129333514379	0.994838837743317
CPNE2	16	57126449	57181878	TG	Omnibus	0.976008542917621	0.970060341944366	0.994763137843328
PTPRJ	11	48002113	48189670	TG	Stomach	0.993938770633908	0.994129333514379	0.994716786585383
HNRNPM	19	8509651	8553998	TG	Liver	0.978547257437511	0.974753470658335	0.994715530815337
PTPRJ	11	48002113	48189670	TG	Sun-exposed skin	0.993938770633908	0.994129333514379	0.994584803717596
PTPRJ	11	48002113	48189670	TG	Esophagus muscularis	0.993938770633908	0.994129333514379	0.994396217123835
PTPRJ	11	48002113	48189670	TG	Breast	0.993938770633908	0.994129333514379	0.99426484313807
PTPRJ	11	48002113	48189670	TG	Pancreas	0.993938770633908	0.994129333514379	0.994215434696338
PTPRJ	11	48002113	48189670	TG	Aorta	0.993938770633908	0.994129333514379	0.994190265639822
PTPRJ	11	48002113	48189670	TG	CD8 cell	0.993938770633908	0.994129333514379	0.994106937514348
UBE2L3	22	21903736	21978323	TG	Liver	0.978259209881067	0.979712628375991	0.994106511946188
PTPRJ	11	48002113	48189670	TG	Thyroid	0.993938770633908	0.994129333514379	0.994038058724372
PTPRJ	11	48002113	48189670	TG	Transverse colon	0.993938770633908	0.994129333514379	0.993788122953056
MARCH2	19	8478154	8503901	TG	Liver	0.9769019474937	0.973040848862338	0.993754179268203
RAB11B	19	8454865	8469318	TG	Liver	0.976829410163399	0.972970067399187	0.993699445324517
NDUFA7	19	8373490	8386280	TG	Liver	0.97679093296463	0.972934000427691	0.993665597188367
ANGPTL4	19	8428173	8439257	TG	Liver	0.97678396675123	0.972926870312861	0.993654455559863
ARL15	5	53179775	53606412	TG	Monocyte	0.983189947199396	0.987947244250704	0.993545977571458
ARL15	5	53179775	53606412	TG	Testis	0.983189947199396	0.987947244250704	0.993530557786904
PTPRJ	11	48002113	48189670	TG	Terminal ileum	0.993938770633908	0.994129333514379	0.993519236419998
ARL15	5	53179775	53606412	TG	Vagina	0.983189947199396	0.987947244250704	0.993389538622936
PTPRJ	11	48002113	48189670	TG	CD4 cell	0.993938770633908	0.994129333514379	0.993240087069041
PTPRJ	11	48002113	48189670	TG	Omnibus	0.993938770633908	0.994129333514379	0.993072848135125
PTPRJ	11	48002113	48189670	TG	NK cell	0.993938770633908	0.994129333514379	0.992993791482522
PTPRJ	11	48002113	48189670	TG	Adrenal gland	0.993938770633908	0.994129333514379	0.992869814396607
PTPRJ	11	48002113	48189670	TG	Tibial nerve	0.993938770633908	0.994129333514379	0.992835318686589
PTPRJ	11	48002113	48189670	TG	Visceral omentum	0.993938770633908	0.994129333514379	0.99271054412261
MACF1	1	39546988	39952849	TG	Terminal ileum	0.984030337926233	0.985944682959892	0.99270534702486
AKIRIN1	1	39456895	39471731	TG	NK cell	0.983836664495988	0.985766192926961	0.992561500001327
NDUFS5	1	39491990	39500308	TG	Terminal ileum	0.983824701800634	0.985754504541488	0.992420280223453
AKIRIN1	1	39456895	39471731	TG	Esophagus mucosa	0.983836664495988	0.985766192926961	0.992403212222004
AMPD3	11	10329860	10529126	TG	Skeletal muscle	0.981767565796149	0.985121222084056	0.992399380936502
AMPD3	11	10329860	10529126	TG	Visceral omentum	0.981767565796149	0.985121222084056	0.992373859625317
AKIRIN1	1	39456895	39471731	TG	CD8 cell	0.983836664495988	0.985766192926961	0.992358914071327
AMPD3	11	10329860	10529126	TG	Esophagus muscularis	0.981767565796149	0.985121222084056	0.992353932798005
AKIRIN1	1	39456895	39471731	TG	Monocyte	0.983836664495988	0.985766192926961	0.992330380361779
MACF1	1	39546988	39952849	TG	Spleen	0.984030337926233	0.985944682959892	0.992300142932823
AMPD3	11	10329860	10529126	TG	Omnibus	0.981767565796149	0.985121222084056	0.992288732696245
AMPD3	11	10329860	10529126	TG	Esophagus mucosa	0.981767565796149	0.985121222084056	0.992262634357622
SBF2	11	9800214	10315754	TG	Lung	0.981946760466279	0.985266644125635	0.992234637985295
PTPRJ	11	48002113	48189670	TG	B cell	0.993938770633908	0.994129333514379	0.992227121617053
SBF2	11	9800214	10315754	TG	Vagina	0.981946760466279	0.985266644125635	0.992213361080545
SBF2	11	9800214	10315754	TG	Testis	0.981946760466279	0.985266644125635	0.992197951692592
AKIRIN1	1	39456895	39471731	TG	CD4 cell	0.983836664495988	0.985766192926961	0.992193561921022
AKIRIN1	1	39456895	39471731	TG	Visceral omentum	0.983836664495988	0.985766192926961	0.992163825382377
AMPD3	11	10329860	10529126	TG	Ovary	0.981767565796149	0.985121222084056	0.992150968336629
AMPD3	11	10329860	10529126	TG	Transverse colon	0.981767565796149	0.985121222084056	0.992128125155355
AMPD3	11	10329860	10529126	TG	Putamen	0.981767565796149	0.985121222084056	0.99210174784268
AMPD3	11	10329860	10529126	TG	Spleen	0.981767565796149	0.985121222084056	0.992099674323006
AMPD3	11	10329860	10529126	TG	CD8 cell	0.981767565796149	0.985121222084056	0.99209918321267
AMPD3	11	10329860	10529126	TG	Adrenal gland	0.981767565796149	0.985121222084056	0.99209473223082
AMPD3	11	10329860	10529126	TG	Subcutaneous adipose	0.981767565796149	0.985121222084056	0.992094550236462
AMPD3	11	10329860	10529126	TG	Prostate	0.981767565796149	0.985121222084056	0.992093211338612
AMPD3	11	10329860	10529126	TG	Terminal ileum	0.981767565796149	0.985121222084056	0.992092379520857
AMPD3	11	10329860	10529126	TG	CD4 cell	0.981767565796149	0.985121222084056	0.992089783141257
AMPD3	11	10329860	10529126	TG	B cell	0.981767565796149	0.985121222084056	0.992087391910238
NDUFS5	1	39491990	39500308	TG	Vagina	0.983824701800634	0.985754504541488	0.992084944330442
AMPD3	11	10329860	10529126	TG	Monocyte	0.981767565796149	0.985121222084056	0.992083523744564
AMPD3	11	10329860	10529126	TG	Stomach	0.981767565796149	0.985121222084056	0.992082685326191
AMPD3	11	10329860	10529126	TG	Sun-exposed skin	0.981767565796149	0.985121222084056	0.992078462547559
AMPD3	11	10329860	10529126	TG	Vagina	0.981767565796149	0.985121222084056	0.992072642506587
ADM	11	10326227	10328944	TG	Breast	0.981468191593729	0.984817785668643	0.99205886989331
AMPD3	11	10329860	10529126	TG	Aorta	0.981767565796149	0.985121222084056	0.992034111156305
ADM	11	10326227	10328944	TG	Atrial appendage	0.981468191593729	0.984817785668643	0.992024158227242
ADM	11	10326227	10328944	TG	Skeletal muscle	0.981468191593729	0.984817785668643	0.992022828657263
ADM	11	10326227	10328944	TG	Sigmoid colon	0.981468191593729	0.984817785668643	0.992009208014061
ADM	11	10326227	10328944	TG	Visceral omentum	0.981468191593729	0.984817785668643	0.991993785427029
ADM	11	10326227	10328944	TG	Esophagus muscularis	0.981468191593729	0.984817785668643	0.991981945957279
ADM	11	10326227	10328944	TG	Uterus	0.981468191593729	0.984817785668643	0.99197202781612
ADM	11	10326227	10328944	TG	Omnibus	0.981468191593729	0.984817785668643	0.991912213867223
ADM	11	10326227	10328944	TG	Esophagus mucosa	0.981468191593729	0.984817785668643	0.991886416840447
ADM	11	10326227	10328944	TG	Gastroesophageal junction	0.981468191593729	0.984817785668643	0.991813159377655
ADM	11	10326227	10328944	TG	Tibial nerve	0.981468191593729	0.984817785668643	0.991799977149541
ADM	11	10326227	10328944	TG	Ovary	0.981468191593729	0.984817785668643	0.991777857815635
ADM	11	10326227	10328944	TG	Transverse colon	0.981468191593729	0.984817785668643	0.991733250267052
ADM	11	10326227	10328944	TG	Subcutaneous adipose	0.981468191593729	0.984817785668643	0.991723227496856
ADM	11	10326227	10328944	TG	Monocyte	0.981468191593729	0.984817785668643	0.991721882973999
ADM	11	10326227	10328944	TG	Spleen	0.981468191593729	0.984817785668643	0.991721755509529
ADM	11	10326227	10328944	TG	Adrenal gland	0.981468191593729	0.984817785668643	0.991709523708276
ADM	11	10326227	10328944	TG	Lung	0.981468191593729	0.984817785668643	0.991704698770285
ADM	11	10326227	10328944	TG	Sun-exposed skin	0.981468191593729	0.984817785668643	0.991700354793283
ADM	11	10326227	10328944	TG	Stomach	0.981468191593729	0.984817785668643	0.991699904257235
ADM	11	10326227	10328944	TG	Terminal ileum	0.981468191593729	0.984817785668643	0.991695197115133
ADM	11	10326227	10328944	TG	Vagina	0.981468191593729	0.984817785668643	0.991695173012308
ADM	11	10326227	10328944	TG	Aorta	0.981468191593729	0.984817785668643	0.991681094982858
PTPRJ	11	48002113	48189670	TG	Lung	0.993938770633908	0.994129333514379	0.991464774981528
MACF1	1	39546988	39952849	TG	Lung	0.984030337926233	0.985944682959892	0.991439720683816
AKIRIN1	1	39456895	39471731	TG	Uterus	0.983836664495988	0.985766192926961	0.991359343222124
PTPRJ	11	48002113	48189670	TG	Spleen	0.993938770633908	0.994129333514379	0.991109966714561
ADM	11	10326227	10328944	TG	Thyroid	0.981468191593729	0.984817785668643	0.99108039904154
AKIRIN1	1	39456895	39471731	TG	Cortex	0.983836664495988	0.985766192926961	0.990688752898454
MACF1	1	39546988	39952849	TG	Thyroid	0.984030337926233	0.985944682959892	0.9906066804439
AKIRIN1	1	39456895	39471731	TG	Thyroid	0.983836664495988	0.985766192926961	0.990412646500902
NDUFS5	1	39491990	39500308	TG	Thyroid	0.983824701800634	0.985754504541488	0.990400329934652
PTPRJ	11	48002113	48189670	TG	Subcutaneous adipose	0.993938770633908	0.994129333514379	0.990386428116507
HNRNPM	19	8509651	8553998	TG	Sigmoid colon	0.978547257437511	0.974753470658335	0.99032157072312
HNRNPM	19	8509651	8553998	TG	Skeletal muscle	0.978547257437511	0.974753470658335	0.990280442189129
HNRNPM	19	8509651	8553998	TG	Transverse colon	0.978547257437511	0.974753470658335	0.990268227838061
HNRNPM	19	8509651	8553998	TG	Uterus	0.978547257437511	0.974753470658335	0.990239605252029
HNRNPM	19	8509651	8553998	TG	Terminal ileum	0.978547257437511	0.974753470658335	0.99021826685065
HNRNPM	19	8509651	8553998	TG	Atrial appendage	0.978547257437511	0.974753470658335	0.990092533662893
HNRNPM	19	8509651	8553998	TG	Breast	0.978547257437511	0.974753470658335	0.990071947945663
HNRNPM	19	8509651	8553998	TG	Visceral omentum	0.978547257437511	0.974753470658335	0.98999899079822
HNRNPM	19	8509651	8553998	TG	Esophagus muscularis	0.978547257437511	0.974753470658335	0.989961564693311
PTPRJ	11	48002113	48189670	TG	Monocyte	0.993938770633908	0.994129333514379	0.989855645522408
UBE2L3	22	21903736	21978323	TG	Breast	0.978259209881067	0.979712628375991	0.989847096208734
HNRNPM	19	8509651	8553998	TG	Stomach	0.978547257437511	0.974753470658335	0.98983716191673
HNRNPM	19	8509651	8553998	TG	Adrenal gland	0.978547257437511	0.974753470658335	0.989811850803846
HNRNPM	19	8509651	8553998	TG	Gastroesophageal junction	0.978547257437511	0.974753470658335	0.989805698556611
HNRNPM	19	8509651	8553998	TG	Subcutaneous adipose	0.978547257437511	0.974753470658335	0.989800385741121
UBE2L3	22	21903736	21978323	TG	Sigmoid colon	0.978259209881067	0.979712628375991	0.989796295039926
UBE2L3	22	21903736	21978323	TG	Atrial appendage	0.978259209881067	0.979712628375991	0.9897953084834
UBE2L3	22	21903736	21978323	TG	Visceral omentum	0.978259209881067	0.979712628375991	0.989724692015871
UBE2L3	22	21903736	21978323	TG	Esophagus muscularis	0.978259209881067	0.979712628375991	0.989717521648225
HNRNPM	19	8509651	8553998	TG	Spleen	0.978547257437511	0.974753470658335	0.989698337323127
HNRNPM	19	8509651	8553998	TG	Lung	0.978547257437511	0.974753470658335	0.989696821411466
HNRNPM	19	8509651	8553998	TG	CD8 cell	0.978547257437511	0.974753470658335	0.989646474226099
HNRNPM	19	8509651	8553998	TG	Omnibus	0.978547257437511	0.974753470658335	0.989642154720128
HNRNPM	19	8509651	8553998	TG	Sun-exposed skin	0.978547257437511	0.974753470658335	0.989603308921293
PDE3A	12	20522179	20837315	TG	Atrial appendage	0.970223353941793	0.978932491174103	0.989602029784699
HNRNPM	19	8509651	8553998	TG	Esophagus mucosa	0.978547257437511	0.974753470658335	0.989598202850511
HNRNPM	19	8509651	8553998	TG	Cortex	0.978547257437511	0.974753470658335	0.989586414510213
HNRNPM	19	8509651	8553998	TG	Tibial nerve	0.978547257437511	0.974753470658335	0.989576111720009
HNRNPM	19	8509651	8553998	TG	Ovary	0.978547257437511	0.974753470658335	0.98957428771195
PDE3A	12	20522179	20837315	TG	Esophagus muscularis	0.970223353941793	0.978932491174103	0.989559790867268
HNRNPM	19	8509651	8553998	TG	CD4 cell	0.978547257437511	0.974753470658335	0.989557089392297
HNRNPM	19	8509651	8553998	TG	Hippocampus	0.978547257437511	0.974753470658335	0.989552669246556
HNRNPM	19	8509651	8553998	TG	Cerebellum	0.978547257437511	0.974753470658335	0.989537691216864
HNRNPM	19	8509651	8553998	TG	Vagina	0.978547257437511	0.974753470658335	0.989529534159624
UBE2L3	22	21903736	21978323	TG	Skeletal muscle	0.978259209881067	0.979712628375991	0.98952790134327
UBE2L3	22	21903736	21978323	TG	Esophagus mucosa	0.978259209881067	0.979712628375991	0.989495360077295
HNRNPM	19	8509651	8553998	TG	Caudate	0.978547257437511	0.974753470658335	0.989489839862921
UBE2L3	22	21903736	21978323	TG	Ovary	0.978259209881067	0.979712628375991	0.989477819403855
HNRNPM	19	8509651	8553998	TG	Prostate	0.978547257437511	0.974753470658335	0.989459291964522
UBE2L3	22	21903736	21978323	TG	Spleen	0.978259209881067	0.979712628375991	0.989457914316089
UBE2L3	22	21903736	21978323	TG	Tibial nerve	0.978259209881067	0.979712628375991	0.989451632110742
UBE2L3	22	21903736	21978323	TG	Left ventricle	0.978259209881067	0.979712628375991	0.989447304988052
HNRNPM	19	8509651	8553998	TG	Putamen	0.978547257437511	0.974753470658335	0.989435482536039
HNRNPM	19	8509651	8553998	TG	NK cell	0.978547257437511	0.974753470658335	0.989433536937135
HNRNPM	19	8509651	8553998	TG	Left ventricle	0.978547257437511	0.974753470658335	0.989423175414064
UBE2L3	22	21903736	21978323	TG	Subcutaneous adipose	0.978259209881067	0.979712628375991	0.989422403361715
UBE2L3	22	21903736	21978323	TG	Gastroesophageal junction	0.978259209881067	0.979712628375991	0.989412008066155
UBE2L3	22	21903736	21978323	TG	NK cell	0.978259209881067	0.979712628375991	0.989389661169333
UBE2L3	22	21903736	21978323	TG	Cerebellum	0.978259209881067	0.979712628375991	0.989376101244782
UBE2L3	22	21903736	21978323	TG	Aorta	0.978259209881067	0.979712628375991	0.989375366620141
UBE2L3	22	21903736	21978323	TG	Hippocampus	0.978259209881067	0.979712628375991	0.989366377660427
UBE2L3	22	21903736	21978323	TG	Sun-exposed skin	0.978259209881067	0.979712628375991	0.989363141115051
PDE3A	12	20522179	20837315	TG	Transverse colon	0.970223353941793	0.978932491174103	0.989351864439041
PDE3A	12	20522179	20837315	TG	Terminal ileum	0.970223353941793	0.978932491174103	0.989337430889861
UBE2L3	22	21903736	21978323	TG	Stomach	0.978259209881067	0.979712628375991	0.989327281864533
PDE3A	12	20522179	20837315	TG	Left ventricle	0.970223353941793	0.978932491174103	0.989298513726735
HNRNPM	19	8509651	8553998	TG	Monocyte	0.978547257437511	0.974753470658335	0.989257462437729
UBE2L3	22	21903736	21978323	TG	B cell	0.978259209881067	0.979712628375991	0.98925358129771
PPIL2	22	22006559	22054304	TG	Pancreas	0.978297011243209	0.979750679403609	0.989228499679504
HNRNPM	19	8509651	8553998	TG	B cell	0.978547257437511	0.974753470658335	0.989196606815061
UBE2L3	22	21903736	21978323	TG	Monocyte	0.978259209881067	0.979712628375991	0.989192510864958
UBE2L3	22	21903736	21978323	TG	Pancreas	0.978259209881067	0.979712628375991	0.989189362118
UBE2L3	22	21903736	21978323	TG	CD4 cell	0.978259209881067	0.979712628375991	0.989183517334521
UBE2L3	22	21903736	21978323	TG	CD8 cell	0.978259209881067	0.979712628375991	0.989132856192763
UBE2L3	22	21903736	21978323	TG	Cortex	0.978259209881067	0.979712628375991	0.989085376677479
MARCH2	19	8478154	8503901	TG	Sigmoid colon	0.9769019474937	0.973040848862338	0.989082705372727
HNRNPM	19	8509651	8553998	TG	Aorta	0.978547257437511	0.974753470658335	0.989079910017915
HNRNPM	19	8509651	8553998	TG	Testis	0.978547257437511	0.974753470658335	0.989047189261017
MARCH2	19	8478154	8503901	TG	Skeletal muscle	0.9769019474937	0.973040848862338	0.989039518042297
MARCH2	19	8478154	8503901	TG	Transverse colon	0.9769019474937	0.973040848862338	0.989031228576235
RAB11B	19	8454865	8469318	TG	Sigmoid colon	0.976829410163399	0.972970067399187	0.989019534520213
MARCH2	19	8478154	8503901	TG	Uterus	0.9769019474937	0.973040848862338	0.989000008942364
MARCH2	19	8478154	8503901	TG	Terminal ileum	0.9769019474937	0.973040848862338	0.988981495907639
RAB11B	19	8454865	8469318	TG	Skeletal muscle	0.976829410163399	0.972970067399187	0.98897629680711
ANGPTL4	19	8428173	8439257	TG	Sigmoid colon	0.97678396675123	0.972926870312861	0.98897397096313
RAB11B	19	8454865	8469318	TG	Transverse colon	0.976829410163399	0.972970067399187	0.988967869749256
NDUFA7	19	8373490	8386280	TG	Skeletal muscle	0.97679093296463	0.972934000427691	0.988940316783629
UBE2L3	22	21903736	21978323	TG	Putamen	0.978259209881067	0.979712628375991	0.988939863819754
RAB11B	19	8454865	8469318	TG	Uterus	0.976829410163399	0.972970067399187	0.988937105974409
ANGPTL4	19	8428173	8439257	TG	Skeletal muscle	0.97678396675123	0.972926870312861	0.988930512255558
ANGPTL4	19	8428173	8439257	TG	Transverse colon	0.97678396675123	0.972926870312861	0.988922105394256
RAB11B	19	8454865	8469318	TG	Terminal ileum	0.976829410163399	0.972970067399187	0.988917934681181
HNRNPM	19	8509651	8553998	TG	Pancreas	0.978547257437511	0.974753470658335	0.988916176700517
RPS28	19	8386042	8388224	TG	Uterus	0.976793621869927	0.972936599237007	0.988903987742796
ANGPTL4	19	8428173	8439257	TG	Uterus	0.97678396675123	0.972926870312861	0.988891525024947
ANGPTL4	19	8428173	8439257	TG	Terminal ileum	0.97678396675123	0.972926870312861	0.988872042037373
MARCH2	19	8478154	8503901	TG	Atrial appendage	0.9769019474937	0.973040848862338	0.988844419379361
UBE2L3	22	21903736	21978323	TG	Caudate	0.978259209881067	0.979712628375991	0.988836462262245
MARCH2	19	8478154	8503901	TG	Breast	0.9769019474937	0.973040848862338	0.98881967098027
RAB11B	19	8454865	8469318	TG	Atrial appendage	0.976829410163399	0.972970067399187	0.988781549977263
RAB3IL1	11	61664773	61687741	TG	Uterus	0.976934275799341	0.969996236035087	0.988761204272558
RAB11B	19	8454865	8469318	TG	Breast	0.976829410163399	0.972970067399187	0.988757123403968
NDUFA7	19	8373490	8386280	TG	Atrial appendage	0.97679093296463	0.972934000427691	0.988745853915157
MARCH2	19	8478154	8503901	TG	Visceral omentum	0.9769019474937	0.973040848862338	0.988743068668143
ANGPTL4	19	8428173	8439257	TG	Atrial appendage	0.97678396675123	0.972926870312861	0.988736181370777
RPS28	19	8386042	8388224	TG	Breast	0.976793621869927	0.972936599237007	0.988724286679163
NDUFA7	19	8373490	8386280	TG	Breast	0.97679093296463	0.972934000427691	0.988721511155407
ANGPTL4	19	8428173	8439257	TG	Breast	0.97678396675123	0.972926870312861	0.988711878336942
MARCH2	19	8478154	8503901	TG	Esophagus muscularis	0.9769019474937	0.973040848862338	0.98870665877809
RAB11B	19	8454865	8469318	TG	Visceral omentum	0.976829410163399	0.972970067399187	0.988680076292366
RPS28	19	8386042	8388224	TG	Visceral omentum	0.976793621869927	0.972936599237007	0.988647184734419
NDUFA7	19	8373490	8386280	TG	Visceral omentum	0.97679093296463	0.972934000427691	0.988644374542017
RAB11B	19	8454865	8469318	TG	Esophagus muscularis	0.976829410163399	0.972970067399187	0.98864352574783
CD320	19	8367011	8373240	TG	Visceral omentum	0.976786073573796	0.972929424080676	0.988639201894432
ANGPTL4	19	8428173	8439257	TG	Visceral omentum	0.97678396675123	0.972926870312861	0.988634748642811
NDUFA7	19	8373490	8386280	TG	Esophagus muscularis	0.97679093296463	0.972934000427691	0.988607788088532
NDUFS5	1	39491990	39500308	TG	Caudate	0.983824701800634	0.985754504541488	0.988602789061481
MARCH2	19	8478154	8503901	TG	Stomach	0.9769019474937	0.973040848862338	0.988576862679477
MARCH2	19	8478154	8503901	TG	Adrenal gland	0.9769019474937	0.973040848862338	0.988548993713454
MARCH2	19	8478154	8503901	TG	Gastroesophageal junction	0.9769019474937	0.973040848862338	0.988542131433205
MARCH2	19	8478154	8503901	TG	Subcutaneous adipose	0.9769019474937	0.973040848862338	0.988538060906954
RAB11B	19	8454865	8469318	TG	Stomach	0.976829410163399	0.972970067399187	0.98851323807337
RAB11B	19	8454865	8469318	TG	Adrenal gland	0.976829410163399	0.972970067399187	0.988485302832628
RPS28	19	8386042	8388224	TG	Stomach	0.976793621869927	0.972936599237007	0.98847986438146
RAB11B	19	8454865	8469318	TG	Gastroesophageal junction	0.976829410163399	0.972970067399187	0.988478944354946
RAB11B	19	8454865	8469318	TG	Subcutaneous adipose	0.976829410163399	0.972970067399187	0.988474715235775
ANGPTL4	19	8428173	8439257	TG	Stomach	0.97678396675123	0.972926870312861	0.98846736619497
MACF1	1	39546988	39952849	TG	Omnibus	0.984030337926233	0.985944682959892	0.988446367112068
ANGPTL4	19	8428173	8439257	TG	Adrenal gland	0.97678396675123	0.972926870312861	0.988439491728593
NDUFA7	19	8373490	8386280	TG	Subcutaneous adipose	0.97679093296463	0.972934000427691	0.988438880439731
MARCH2	19	8478154	8503901	TG	Lung	0.9769019474937	0.973040848862338	0.988431663807739
ANGPTL4	19	8428173	8439257	TG	Subcutaneous adipose	0.97678396675123	0.972926870312861	0.988429262562579
MARCH2	19	8478154	8503901	TG	Spleen	0.9769019474937	0.973040848862338	0.988423662173063
RAB3IL1	11	61664773	61687741	TG	Esophagus muscularis	0.976934275799341	0.969996236035087	0.988418487620912
MARCH2	19	8478154	8503901	TG	Omnibus	0.9769019474937	0.973040848862338	0.988373629412274
RAB11B	19	8454865	8469318	TG	Lung	0.976829410163399	0.972970067399187	0.988368496792238
RAB11B	19	8454865	8469318	TG	Spleen	0.976829410163399	0.972970067399187	0.988359816328883
MARCH2	19	8478154	8503901	TG	CD8 cell	0.9769019474937	0.973040848862338	0.988349931339277
KANK3	19	8387468	8408146	TG	Lung	0.976795896713003	0.972938780000319	0.988337958163825
KANK3	19	8387468	8408146	TG	Spleen	0.976795896713003	0.972938780000319	0.988328959350992
MARCH2	19	8478154	8503901	TG	Sun-exposed skin	0.9769019474937	0.973040848862338	0.988328761905317
ANGPTL4	19	8428173	8439257	TG	Lung	0.97678396675123	0.972926870312861	0.988323249701075
MARCH2	19	8478154	8503901	TG	Esophagus mucosa	0.9769019474937	0.973040848862338	0.988320419002266
MARCH2	19	8478154	8503901	TG	Cortex	0.9769019474937	0.973040848862338	0.988310913024928
RAB11B	19	8454865	8469318	TG	Omnibus	0.976829410163399	0.972970067399187	0.988310852859753
SDF2L1	22	21996550	21998587	TG	Thyroid	0.978274760477271	0.979729236450392	0.988307647132518
YDJC	22	21982378	21984353	TG	Thyroid	0.978272029294473	0.979726597467615	0.988304560001973
MARCH2	19	8478154	8503901	TG	Tibial nerve	0.9769019474937	0.973040848862338	0.988298076202679
MARCH2	19	8478154	8503901	TG	Ovary	0.9769019474937	0.973040848862338	0.988298075307683
UBE2L3	22	21903736	21978323	TG	Thyroid	0.978259209881067	0.979712628375991	0.988293694282181
RAB11B	19	8454865	8469318	TG	CD8 cell	0.976829410163399	0.972970067399187	0.988287686478697
MARCH2	19	8478154	8503901	TG	Hippocampus	0.9769019474937	0.973040848862338	0.988281251238116
KANK3	19	8387468	8408146	TG	Omnibus	0.976795896713003	0.972938780000319	0.988280515650966
RPS28	19	8386042	8388224	TG	Omnibus	0.976793621869927	0.972936599237007	0.988278118024731
NDUFA7	19	8373490	8386280	TG	Omnibus	0.97679093296463	0.972934000427691	0.988275343153567
CD320	19	8367011	8373240	TG	Omnibus	0.976786073573796	0.972929424080676	0.988270221031193
ANGPTL4	19	8428173	8439257	TG	Omnibus	0.97678396675123	0.972926870312861	0.988265869836769
RAB11B	19	8454865	8469318	TG	Sun-exposed skin	0.976829410163399	0.972970067399187	0.988265350743831
AKIRIN1	1	39456895	39471731	TG	Omnibus	0.983836664495988	0.985766192926961	0.988265188430154
MARCH2	19	8478154	8503901	TG	Cerebellum	0.9769019474937	0.973040848862338	0.988258332873607
RAB11B	19	8454865	8469318	TG	Esophagus mucosa	0.976829410163399	0.972970067399187	0.988257509703394
RPS28	19	8386042	8388224	TG	CD8 cell	0.976793621869927	0.972936599237007	0.988255360247672
NDUFS5	1	39491990	39500308	TG	Omnibus	0.983824701800634	0.985754504541488	0.98825523034699
MARCH2	19	8478154	8503901	TG	CD4 cell	0.9769019474937	0.973040848862338	0.988253240642652
MARCH2	19	8478154	8503901	TG	Vagina	0.9769019474937	0.973040848862338	0.988253115808833
RAB11B	19	8454865	8469318	TG	Cortex	0.976829410163399	0.972970067399187	0.988247471436419
RAB11B	19	8454865	8469318	TG	Ovary	0.976829410163399	0.972970067399187	0.988235236399125
RAB11B	19	8454865	8469318	TG	Tibial nerve	0.976829410163399	0.972970067399187	0.988234644015942
NDUFA7	19	8373490	8386280	TG	Esophagus mucosa	0.97679093296463	0.972934000427691	0.988222062082481
ANGPTL4	19	8428173	8439257	TG	Sun-exposed skin	0.97678396675123	0.972926870312861	0.988220077750453
RAB11B	19	8454865	8469318	TG	Hippocampus	0.976829410163399	0.972970067399187	0.988218663936211
RPS28	19	8386042	8388224	TG	Cortex	0.976793621869927	0.972936599237007	0.9882143027043
ANGPTL4	19	8428173	8439257	TG	Esophagus mucosa	0.97678396675123	0.972926870312861	0.988212542358306
NDUFA7	19	8373490	8386280	TG	Cortex	0.97679093296463	0.972934000427691	0.988211542303872
MARCH2	19	8478154	8503901	TG	Caudate	0.9769019474937	0.973040848862338	0.988208028293
RPS28	19	8386042	8388224	TG	Ovary	0.976793621869927	0.972936599237007	0.988202535094343
ANGPTL4	19	8428173	8439257	TG	Cortex	0.97678396675123	0.972926870312861	0.988202103256103
RAB11B	19	8454865	8469318	TG	Cerebellum	0.976829410163399	0.972970067399187	0.988195210713543
ANGPTL4	19	8428173	8439257	TG	Ovary	0.97678396675123	0.972926870312861	0.988190439724724
RAB11B	19	8454865	8469318	TG	CD4 cell	0.976829410163399	0.972970067399187	0.98819033682449
RAB11B	19	8454865	8469318	TG	Vagina	0.976829410163399	0.972970067399187	0.988189853974487
ANGPTL4	19	8428173	8439257	TG	Tibial nerve	0.97678396675123	0.972926870312861	0.988189266505305
RPS28	19	8386042	8388224	TG	Hippocampus	0.976793621869927	0.972936599237007	0.988185986224284
MARCH2	19	8478154	8503901	TG	Prostate	0.9769019474937	0.973040848862338	0.98817620401541
ANGPTL4	19	8428173	8439257	TG	Hippocampus	0.97678396675123	0.972926870312861	0.988174008289461
RPS28	19	8386042	8388224	TG	Cerebellum	0.976793621869927	0.972936599237007	0.988162155852874
RPS28	19	8386042	8388224	TG	CD4 cell	0.976793621869927	0.972936599237007	0.988157481054299
RPS28	19	8386042	8388224	TG	Vagina	0.976793621869927	0.972936599237007	0.988157153034352
MARCH2	19	8478154	8503901	TG	Putamen	0.9769019474937	0.973040848862338	0.988147958484751
ANGPTL4	19	8428173	8439257	TG	Vagina	0.97678396675123	0.972926870312861	0.988144943321942
RAB11B	19	8454865	8469318	TG	Caudate	0.976829410163399	0.972970067399187	0.988144731248373
MARCH2	19	8478154	8503901	TG	Left ventricle	0.9769019474937	0.973040848862338	0.988138133007315
RAB3IL1	11	61664773	61687741	TG	Spleen	0.976934275799341	0.969996236035087	0.988137468386804
MARCH2	19	8478154	8503901	TG	NK cell	0.9769019474937	0.973040848862338	0.988122067019761
RAB11B	19	8454865	8469318	TG	Prostate	0.976829410163399	0.972970067399187	0.988112486781185
ANGPTL4	19	8428173	8439257	TG	Caudate	0.97678396675123	0.972926870312861	0.988099513161441
RAB11B	19	8454865	8469318	TG	Putamen	0.976829410163399	0.972970067399187	0.988084397495375
RAB11B	19	8454865	8469318	TG	Left ventricle	0.976829410163399	0.972970067399187	0.988075268383349
RAB11B	19	8454865	8469318	TG	NK cell	0.976829410163399	0.972970067399187	0.988059651398964
RPS28	19	8386042	8388224	TG	Putamen	0.976793621869927	0.972936599237007	0.988051274962518
NDUFA7	19	8373490	8386280	TG	Left ventricle	0.97679093296463	0.972934000427691	0.988039583888488
ANGPTL4	19	8428173	8439257	TG	Putamen	0.97678396675123	0.972926870312861	0.988039066642544
HNRNPM	19	8509651	8553998	TG	Thyroid	0.978547257437511	0.974753470658335	0.988031596147126
ANGPTL4	19	8428173	8439257	TG	Left ventricle	0.97678396675123	0.972926870312861	0.988030355670877
RPS28	19	8386042	8388224	TG	NK cell	0.976793621869927	0.972936599237007	0.988026945691674
RAB3IL1	11	61664773	61687741	TG	Vagina	0.976934275799341	0.969996236035087	0.987969572070471
RAB3IL1	11	61664773	61687741	TG	Tibial nerve	0.976934275799341	0.969996236035087	0.98795370740242
PPIL2	22	22006559	22054304	TG	Omnibus	0.978297011243209	0.979750679403609	0.987941722839982
RAB3IL1	11	61664773	61687741	TG	Ovary	0.976934275799341	0.969996236035087	0.987937015263929
MARCH2	19	8478154	8503901	TG	Monocyte	0.9769019474937	0.973040848862338	0.987931979889007
SDF2L1	22	21996550	21998587	TG	Omnibus	0.978274760477271	0.979729236450392	0.987918900442928
YDJC	22	21982378	21984353	TG	Omnibus	0.978272029294473	0.979726597467615	0.987916097669241
RAB11B	19	8454865	8469318	TG	Monocyte	0.976829410163399	0.972970067399187	0.987868867257154
MARCH2	19	8478154	8503901	TG	B cell	0.9769019474937	0.973040848862338	0.987864031349897
NDUFA7	19	8373490	8386280	TG	Monocyte	0.97679093296463	0.972934000427691	0.987833358855079
RAB11B	19	8454865	8469318	TG	B cell	0.976829410163399	0.972970067399187	0.987800099588037
MARCH2	19	8478154	8503901	TG	Aorta	0.9769019474937	0.973040848862338	0.987778928380645
RPS28	19	8386042	8388224	TG	B cell	0.976793621869927	0.972936599237007	0.98776749106877
MARCH2	19	8478154	8503901	TG	Testis	0.9769019474937	0.973040848862338	0.987747207520283
RAB11B	19	8454865	8469318	TG	Aorta	0.976829410163399	0.972970067399187	0.987715600122178
RAB11B	19	8454865	8469318	TG	Testis	0.976829410163399	0.972970067399187	0.987684587237497
NDUFA7	19	8373490	8386280	TG	Aorta	0.97679093296463	0.972934000427691	0.98767992179987
CD320	19	8367011	8373240	TG	Aorta	0.976786073573796	0.972929424080676	0.987674819463896
ANGPTL4	19	8428173	8439257	TG	Aorta	0.97678396675123	0.972926870312861	0.987670720758457
RAB3IL1	11	61664773	61687741	TG	Gastroesophageal junction	0.976934275799341	0.969996236035087	0.987603688544464
MARCH2	19	8478154	8503901	TG	Pancreas	0.9769019474937	0.973040848862338	0.98759935276661
RAB11B	19	8454865	8469318	TG	Pancreas	0.976829410163399	0.972970067399187	0.987535952665234
ANGPTL4	19	8428173	8439257	TG	Pancreas	0.97678396675123	0.972926870312861	0.987490832938337
KANK2	19	11274943	11308467	TG	Breast	0.964629793486781	0.962905965293843	0.987429655831794
LDLR	19	11200038	11244492	TG	Breast	0.964638043075895	0.962926934147283	0.987414896939112
SPDEF	6	34505579	34524110	TF	NK cell	0.972140570098792	0.975263322275588	0.987393042053161
KANK2	19	11274943	11308467	TG	Visceral omentum	0.964629793486781	0.962905965293843	0.987350334813165
LDLR	19	11200038	11244492	TG	Visceral omentum	0.964638043075895	0.962926934147283	0.987335649661548
DOCK6	19	11309971	11373157	TG	Omnibus	0.964659621297727	0.962930345620887	0.987319540900384
KANK2	19	11274943	11308467	TG	Left ventricle	0.964629793486781	0.962905965293843	0.987307289499239
SPC24	19	11242196	11266484	TG	Left ventricle	0.964629131050536	0.96290528937507	0.987305024959536
LDLR	19	11200038	11244492	TG	Left ventricle	0.964638043075895	0.962926934147283	0.987298408734876
KANK2	19	11274943	11308467	TG	Omnibus	0.964629793486781	0.962905965293843	0.987294086677389
SPC24	19	11242196	11266484	TG	Omnibus	0.964629131050536	0.96290528937507	0.987291834729591
KANK2	19	11274943	11308467	TG	Atrial appendage	0.964629793486781	0.962905965293843	0.987285658074308
LDLR	19	11200038	11244492	TG	Omnibus	0.964638043075895	0.962926934147283	0.987282634790717
LDLR	19	11200038	11244492	TG	Atrial appendage	0.964638043075895	0.962926934147283	0.987269752234703
KANK2	19	11274943	11308467	TG	Esophagus muscularis	0.964629793486781	0.962905965293843	0.987247113767543
LDLR	19	11200038	11244492	TG	Esophagus muscularis	0.964638043075895	0.962926934147283	0.9872323178285
KANK2	19	11274943	11308467	TG	Esophagus mucosa	0.964629793486781	0.962905965293843	0.987215401905507
SPC24	19	11242196	11266484	TG	Esophagus mucosa	0.964629131050536	0.96290528937507	0.987213108394823
ALOX5	10	45869661	45941561	TG	Visceral omentum	0.967287027319151	0.973216243327873	0.987208658289213
LDLR	19	11200038	11244492	TG	Esophagus mucosa	0.964638043075895	0.962926934147283	0.987204165624151
KANK2	19	11274943	11308467	TG	Uterus	0.964629793486781	0.962905965293843	0.987190629074851
KANK2	19	11274943	11308467	TG	Sigmoid colon	0.964629793486781	0.962905965293843	0.987188025024818
KANK2	19	11274943	11308467	TG	Pancreas	0.964629793486781	0.962905965293843	0.987186288392537
LDLR	19	11200038	11244492	TG	Monocyte	0.964638043075895	0.962926934147283	0.987186116294321
SPC24	19	11242196	11266484	TG	Pancreas	0.964629131050536	0.96290528937507	0.98718410351081
LDLR	19	11200038	11244492	TG	Pancreas	0.964638043075895	0.962926934147283	0.987180720685227
KANK2	19	11274943	11308467	TG	Skeletal muscle	0.964629793486781	0.962905965293843	0.987179544990425
LDLR	19	11200038	11244492	TG	Uterus	0.964638043075895	0.962926934147283	0.987173360172612
LDLR	19	11200038	11244492	TG	Sigmoid colon	0.964638043075895	0.962926934147283	0.987169771187787
SPDEF	6	34505579	34524110	TF	Monocyte	0.972140570098792	0.975263322275588	0.987162686696531
RAB3IL1	11	61664773	61687741	TG	Testis	0.976934275799341	0.969996236035087	0.987122885151609
KANK2	19	11274943	11308467	TG	Ovary	0.964629793486781	0.962905965293843	0.987121185172713
LDLR	19	11200038	11244492	TG	Ovary	0.964638043075895	0.962926934147283	0.987111427807436
LDLR	19	11200038	11244492	TG	Cerebellum	0.964638043075895	0.962926934147283	0.987104801070206
KANK2	19	11274943	11308467	TG	Aorta	0.964629793486781	0.962905965293843	0.987066197706404
LDLR	19	11200038	11244492	TG	Aorta	0.964638043075895	0.962926934147283	0.987059175269258
KANK2	19	11274943	11308467	TG	Testis	0.964629793486781	0.962905965293843	0.987016436710431
MARCH8	10	45950035	46090354	TG	Esophagus mucosa	0.967326110689145	0.973254074333974	0.987014057878216
AKIRIN1	1	39456895	39471731	TG	Aorta	0.983836664495988	0.985766192926961	0.98701316554182
LDLR	19	11200038	11244492	TG	Testis	0.964638043075895	0.962926934147283	0.987010688710419
MARCH8	10	45950035	46090354	TG	Terminal ileum	0.967326110689145	0.973254074333974	0.986974984465111
ALOX5	10	45869661	45941561	TG	Esophagus mucosa	0.967287027319151	0.973216243327873	0.986968093983969
ALOX5	10	45869661	45941561	TG	Terminal ileum	0.967287027319151	0.973216243327873	0.986926670667678
ALOX5	10	45869661	45941561	TG	Omnibus	0.967287027319151	0.973216243327873	0.986918310206798
KANK2	19	11274943	11308467	TG	Gastroesophageal junction	0.964629793486781	0.962905965293843	0.986877536102564
LDLR	19	11200038	11244492	TG	Gastroesophageal junction	0.964638043075895	0.962926934147283	0.986863082566643
MARCH8	10	45950035	46090354	TG	Spleen	0.967326110689145	0.973254074333974	0.986851356069468
KANK2	19	11274943	11308467	TG	Prostate	0.964629793486781	0.962905965293843	0.986830581421005
KANK2	19	11274943	11308467	TG	Tibial nerve	0.964629793486781	0.962905965293843	0.986819179108444
SPC24	19	11242196	11266484	TG	Tibial nerve	0.964629131050536	0.96290528937507	0.986816849591426
LDLR	19	11200038	11244492	TG	Tibial nerve	0.964638043075895	0.962926934147283	0.986805967480002
ALOX5	10	45869661	45941561	TG	Spleen	0.967287027319151	0.973216243327873	0.986804641437614
MARCH8	10	45950035	46090354	TG	Lung	0.967326110689145	0.973254074333974	0.986804152260422
ALOX5	10	45869661	45941561	TG	Cerebellum	0.967287027319151	0.973216243327873	0.986773618606311
MACF1	1	39546988	39952849	TG	Testis	0.984030337926233	0.985944682959892	0.986763036157136
ALOX5	10	45869661	45941561	TG	Lung	0.967287027319151	0.973216243327873	0.986757524472638
MARCH8	10	45950035	46090354	TG	NK cell	0.967326110689145	0.973254074333974	0.98671126728851
ALOX5	10	45869661	45941561	TG	Sun-exposed skin	0.967287027319151	0.973216243327873	0.986703337953788
KANK2	19	11274943	11308467	TG	Vagina	0.964629793486781	0.962905965293843	0.986698638725402
ALOX5	10	45869661	45941561	TG	Prostate	0.967287027319151	0.973216243327873	0.986694016714672
MARCH2	19	8478154	8503901	TG	Thyroid	0.9769019474937	0.973040848862338	0.986693638738336
LDLR	19	11200038	11244492	TG	Vagina	0.964638043075895	0.962926934147283	0.986686396027681
KANK2	19	11274943	11308467	TG	Cortex	0.964629793486781	0.962905965293843	0.98667249062988
LDLR	19	11200038	11244492	TG	Cortex	0.964638043075895	0.962926934147283	0.986659762138469
MARCH8	10	45950035	46090354	TG	B cell	0.967326110689145	0.973254074333974	0.986647129345628
ALOX5	10	45869661	45941561	TG	CD4 cell	0.967287027319151	0.973216243327873	0.986644722434516
ALOX5	10	45869661	45941561	TG	Vagina	0.967287027319151	0.973216243327873	0.986641701326472
RAB11B	19	8454865	8469318	TG	Thyroid	0.976829410163399	0.972970067399187	0.986629576032568
ALOX5	10	45869661	45941561	TG	B cell	0.967287027319151	0.973216243327873	0.986600789829228
KANK3	19	8387468	8408146	TG	Thyroid	0.976795896713003	0.972938780000319	0.986598832179873
AKIRIN1	1	39456895	39471731	TG	Testis	0.983836664495988	0.985766192926961	0.986588748995282
ANGPTL4	19	8428173	8439257	TG	Thyroid	0.97678396675123	0.972926870312861	0.986584554817167
ZFAND4	10	46111043	46168228	TG	CD4 cell	0.967245052379321	0.9731683803303	0.986583614968321
NDUFS5	1	39491990	39500308	TG	Testis	0.983824701800634	0.985754504541488	0.986579331615692
MARCH8	10	45950035	46090354	TG	Testis	0.967326110689145	0.973254074333974	0.986575393218136
KANK2	19	11274943	11308467	TG	Sun-exposed skin	0.964629793486781	0.962905965293843	0.98657377213296
KANK2	19	11274943	11308467	TG	Subcutaneous adipose	0.964629793486781	0.962905965293843	0.986570269091663
LDLR	19	11200038	11244492	TG	Sun-exposed skin	0.964638043075895	0.962926934147283	0.986560032546091
LDLR	19	11200038	11244492	TG	Subcutaneous adipose	0.964638043075895	0.962926934147283	0.986554991880144
KANK2	19	11274943	11308467	TG	Spleen	0.964629793486781	0.962905965293843	0.986548982518654
KANK2	19	11274943	11308467	TG	Lung	0.964629793486781	0.962905965293843	0.986534780555467
LDLR	19	11200038	11244492	TG	Spleen	0.964638043075895	0.962926934147283	0.986533290028239
ALOX5	10	45869661	45941561	TG	Testis	0.967287027319151	0.973216243327873	0.986530432549174
LDLR	19	11200038	11244492	TG	Lung	0.964638043075895	0.962926934147283	0.986520063621115
ALOX5	10	45869661	45941561	TG	Monocyte	0.967287027319151	0.973216243327873	0.986487251632223
ALOX5	10	45869661	45941561	TG	Pancreas	0.967287027319151	0.973216243327873	0.986476570097476
ZFAND4	10	46111043	46168228	TG	Testis	0.967245052379321	0.9731683803303	0.986468510257714
KANK2	19	11274943	11308467	TG	Adrenal gland	0.964629793486781	0.962905965293843	0.986450880224073
LDLR	19	11200038	11244492	TG	Adrenal gland	0.964638043075895	0.962926934147283	0.986434340598455
ZFAND4	10	46111043	46168228	TG	Pancreas	0.967245052379321	0.9731683803303	0.986417145217636
KANK2	19	11274943	11308467	TG	Stomach	0.964629793486781	0.962905965293843	0.986271562750916
SPC24	19	11242196	11266484	TG	Stomach	0.964629131050536	0.96290528937507	0.98626907203373
LDLR	19	11200038	11244492	TG	Stomach	0.964638043075895	0.962926934147283	0.98625386308952
ABCA8	17	66863433	66951533	TG	Sigmoid colon	0.965238343506398	0.972107863399476	0.986040982103836
DOCK6	19	11309971	11373157	TG	Transverse colon	0.964659621297727	0.962930345620887	0.986015071724971
ABCA8	17	66863433	66951533	TG	Visceral omentum	0.965238343506398	0.972107863399476	0.985984480085958
KANK2	19	11274943	11308467	TG	Transverse colon	0.964629793486781	0.962905965293843	0.985984291600066
SPC24	19	11242196	11266484	TG	Transverse colon	0.964629131050536	0.96290528937507	0.985981788859011
ABCA8	17	66863433	66951533	TG	Atrial appendage	0.965238343506398	0.972107863399476	0.985979997499505
ABCA8	17	66863433	66951533	TG	Uterus	0.965238343506398	0.972107863399476	0.98596765025355
KANK2	19	11274943	11308467	TG	Terminal ileum	0.964629793486781	0.962905965293843	0.985964702052643
LDLR	19	11200038	11244492	TG	Transverse colon	0.964638043075895	0.962926934147283	0.985959873183334
LDLR	19	11200038	11244492	TG	Terminal ileum	0.964638043075895	0.962926934147283	0.985941995726308
ABCA8	17	66863433	66951533	TG	Esophagus muscularis	0.965238343506398	0.972107863399476	0.985913367915409
ABCA8	17	66863433	66951533	TG	Omnibus	0.965238343506398	0.972107863399476	0.98583032705546
ABCA8	17	66863433	66951533	TG	Esophagus mucosa	0.965238343506398	0.972107863399476	0.985796539654677
CKAP5	11	46764598	46867847	TG	Cerebellum	0.977115045307214	0.977177119870935	0.985768192229507
ATG13	11	46638826	46696368	TG	Cerebellum	0.977048188911599	0.97711762387648	0.985705324193294
ABCA8	17	66863433	66951533	TG	Gastroesophageal junction	0.965238343506398	0.972107863399476	0.985676502624185
F2	11	46740730	46761056	TG	Liver	0.977067309189898	0.977133322514246	0.985631355980949
ABCA8	17	66863433	66951533	TG	Tibial nerve	0.965238343506398	0.972107863399476	0.985589029035008
ABCA8	17	66863433	66951533	TG	Ovary	0.965238343506398	0.972107863399476	0.985579900841225
HARBI1	11	46624411	46639459	TG	Liver	0.976995808580503	0.977069378920861	0.985568137596991
ABCA8	17	66863433	66951533	TG	Terminal ileum	0.965238343506398	0.972107863399476	0.985536835235285
ABCA8	17	66863433	66951533	TG	Subcutaneous adipose	0.965238343506398	0.972107863399476	0.985522106582671
ABCA8	17	66863433	66951533	TG	Adrenal gland	0.965238343506398	0.972107863399476	0.985507534057837
ABCA8	17	66863433	66951533	TG	Prostate	0.965238343506398	0.972107863399476	0.985503433549614
ABCA8	17	66863433	66951533	TG	Spleen	0.965238343506398	0.972107863399476	0.985498729057681
ABCA8	17	66863433	66951533	TG	Lung	0.965238343506398	0.972107863399476	0.985493987208979
ABCA8	17	66863433	66951533	TG	Putamen	0.965238343506398	0.972107863399476	0.985484200128582
ABCA8	17	66863433	66951533	TG	Caudate	0.965238343506398	0.972107863399476	0.985483610709447
ABCA8	17	66863433	66951533	TG	Aorta	0.965238343506398	0.972107863399476	0.985468829818954
ABCA8	17	66863433	66951533	TG	Sun-exposed skin	0.965238343506398	0.972107863399476	0.985468118853123
ABCA8	17	66863433	66951533	TG	Hippocampus	0.965238343506398	0.972107863399476	0.985466555989608
ABCA8	17	66863433	66951533	TG	Vagina	0.965238343506398	0.972107863399476	0.985460507785072
ZFAND4	10	46111043	46168228	TG	Thyroid	0.967245052379321	0.9731683803303	0.98545108509218
ABCA8	17	66863433	66951533	TG	Stomach	0.965238343506398	0.972107863399476	0.985445385707631
ABCA8	17	66863433	66951533	TG	Testis	0.965238343506398	0.972107863399476	0.985421670255167
SARS	1	109756540	109780791	TG	Liver	0.934814650624659	0.930923819124378	0.985286047440231
PSRC1	1	109822178	109825808	TG	Liver	0.934801064347007	0.930910808726623	0.98526950496629
MT1X	16	56716336	56718108	TG	Liver	0.109167634249825	0.104126680707558	0.985184930401267
RAB3IL1	11	61664773	61687741	TG	Omnibus	0.976934275799341	0.969996236035087	0.984980360291082
MT1F	16	56691606	56694610	TG	Liver	0.0968827285532103	0.0926307141986411	0.984924318746849
MT1G	16	56700643	56701977	TG	Liver	0.0958424229624026	0.0914899335482913	0.984888161093339
DOCK6	19	11309971	11373157	TG	Thyroid	0.964659621297727	0.962930345620887	0.98483114982143
KANK2	19	11274943	11308467	TG	Thyroid	0.964629793486781	0.962905965293843	0.98480593762459
LDLR	19	11200038	11244492	TG	Thyroid	0.964638043075895	0.962926934147283	0.98479994120474
ABCA8	17	66863433	66951533	TG	Thyroid	0.965238343506398	0.972107863399476	0.984307318308263
AKIRIN1	1	39456895	39471731	TG	Pancreas	0.983836664495988	0.985766192926961	0.984240455996022
AMBRA1	11	46417964	46615675	TG	Esophagus mucosa	0.977066959740955	0.977146923476804	0.98415772822462
ATG13	11	46638826	46696368	TG	Esophagus mucosa	0.977048188911599	0.97711762387648	0.984122465165461
GPAM	10	113909624	113975135	TG	Liver	0.924493741599972	0.949326046590065	0.98344358775021
SPDEF	6	34505579	34524110	TF	Subcutaneous adipose	0.972140570098792	0.975263322275588	0.983235521904014
CKAP5	11	46764598	46867847	TG	Testis	0.977115045307214	0.977177119870935	0.983083397348347
AMBRA1	11	46417964	46615675	TG	Testis	0.977066959740955	0.977146923476804	0.983053849426923
ATG13	11	46638826	46696368	TG	Testis	0.977048188911599	0.97711762387648	0.983024638600875
ARHGAP1	11	46698630	46722165	TG	Testis	0.977044307498768	0.977112516590608	0.98301974322442
ATG13	11	46638826	46696368	TG	Cortex	0.977048188911599	0.97711762387648	0.982564153628381
ARHGAP1	11	46698630	46722165	TG	Cortex	0.977044307498768	0.977112516590608	0.982560462921535
AMBRA1	11	46417964	46615675	TG	Sun-exposed skin	0.977066959740955	0.977146923476804	0.982444095171149
ZNF408	11	46722368	46727462	TG	Skeletal muscle	0.97704541356868	0.977113514306062	0.981740791528576
ARHGAP1	11	46698630	46722165	TG	Ovary	0.977044307498768	0.977112516590608	0.98172806869257
ARHGAP1	11	46698630	46722165	TG	Gastroesophageal junction	0.977044307498768	0.977112516590608	0.981265384868976
ATG13	11	46638826	46696368	TG	CD8 cell	0.977048188911599	0.97711762387648	0.981007393559766
HARBI1	11	46624411	46639459	TG	CD8 cell	0.976995808580503	0.977069378920861	0.980961099694924
AMBRA1	11	46417964	46615675	TG	Breast	0.977066959740955	0.977146923476804	0.98086543885822
HARBI1	11	46624411	46639459	TG	Breast	0.976995808580503	0.977069378920861	0.980791692215802
TRNP1	1	27320198	27327389	TG	Liver	0.841844195395854	0.934500506169127	0.980673804592581
AMBRA1	11	46417964	46615675	TG	Vagina	0.977066959740955	0.977146923476804	0.980627999699581
ATG13	11	46638826	46696368	TG	Vagina	0.977048188911599	0.97711762387648	0.980600304522616
ARHGAP1	11	46698630	46722165	TG	Vagina	0.977044307498768	0.977112516590608	0.980595424210293
ARHGAP1	11	46698630	46722165	TG	Esophagus muscularis	0.977044307498768	0.977112516590608	0.980503402798643
ATG13	11	46638826	46696368	TG	Hippocampus	0.977048188911599	0.97711762387648	0.980428551966497
ARHGAP1	11	46698630	46722165	TG	Hippocampus	0.977044307498768	0.977112516590608	0.980425173751551
AMBRA1	11	46417964	46615675	TG	Prostate	0.977066959740955	0.977146923476804	0.980221914771808
ATG13	11	46638826	46696368	TG	Prostate	0.977048188911599	0.97711762387648	0.980191889462507
SPDEF	6	34505579	34524110	TF	Uterus	0.972140570098792	0.975263322275588	0.980188915383982
ARHGAP1	11	46698630	46722165	TG	Uterus	0.977044307498768	0.977112516590608	0.98016236163117
NUDC	1	27226729	27273353	TG	Liver	0.839482342435224	0.933633070608877	0.98007636112622
ARHGAP1	11	46698630	46722165	TG	Aorta	0.977044307498768	0.977112516590608	0.980044793849013
NR0B2	1	27237980	27240457	TG	Liver	0.839351493560399	0.933610723990825	0.980042905801722
GPN2	1	27202624	27216788	TG	Liver	0.839316874602885	0.933602911242991	0.980030137762496
ATG13	11	46638826	46696368	TG	Caudate	0.977048188911599	0.97711762387648	0.980006814182971
ARHGAP1	11	46698630	46722165	TG	Caudate	0.977044307498768	0.977112516590608	0.980002474198656
ATG13	11	46638826	46696368	TG	Putamen	0.977048188911599	0.97711762387648	0.979406794515252
ARHGAP1	11	46698630	46722165	TG	Putamen	0.977044307498768	0.977112516590608	0.979402783823884
CKAP5	11	46764598	46867847	TG	Stomach	0.977115045307214	0.977177119870935	0.979151165134364
ATG13	11	46638826	46696368	TG	Stomach	0.977048188911599	0.97711762387648	0.979094769032127
ATG13	11	46638826	46696368	TG	CD4 cell	0.977048188911599	0.97711762387648	0.979061450138414
HARBI1	11	46624411	46639459	TG	CD4 cell	0.976995808580503	0.977069378920861	0.979018986796566
HARBI1	11	46624411	46639459	TG	NK cell	0.976995808580503	0.977069378920861	0.978371935562062
SPDEF	6	34505579	34524110	TF	Cerebellum	0.972140570098792	0.975263322275588	0.978336329900598
AMBRA1	11	46417964	46615675	TG	Thyroid	0.977066959740955	0.977146923476804	0.978326645282709
ATG13	11	46638826	46696368	TG	Thyroid	0.977048188911599	0.97711762387648	0.978298583894441
HARBI1	11	46624411	46639459	TG	Thyroid	0.976995808580503	0.977069378920861	0.978250868270616
PACSIN1	6	34433916	34503006	TG	Cerebellum	0.971960515551726	0.975072620339969	0.978171665201423
ARHGAP1	11	46698630	46722165	TG	Atrial appendage	0.977044307498768	0.977112516590608	0.977904192508152
HARBI1	11	46624411	46639459	TG	Transverse colon	0.976995808580503	0.977069378920861	0.977072780405191
ARHGAP1	11	46698630	46722165	TG	Visceral omentum	0.977044307498768	0.977112516590608	0.976885507139052
SPDEF	6	34505579	34524110	TF	Ovary	0.972140570098792	0.975263322275588	0.976865425894854
SPDEF	6	34505579	34524110	TF	Lung	0.972140570098792	0.975263322275588	0.976743085108831
SPDEF	6	34505579	34524110	TF	Skeletal muscle	0.972140570098792	0.975263322275588	0.976332287425108
AMBRA1	11	46417964	46615675	TG	Terminal ileum	0.977066959740955	0.977146923476804	0.975824277356931
ATG13	11	46638826	46696368	TG	Terminal ileum	0.977048188911599	0.97711762387648	0.97580104660729
SPDEF	6	34505579	34524110	TF	Omnibus	0.972140570098792	0.975263322275588	0.975152103789816
HARBI1	11	46624411	46639459	TG	B cell	0.976995808580503	0.977069378920861	0.975066979529137
TSPAN16	19	11406824	11437672	TG	Omnibus	0.949046314795756	0.949314894042425	0.974916754018094
CKAP5	11	46764598	46867847	TG	Omnibus	0.977115045307214	0.977177119870935	0.974902994137602
AMBRA1	11	46417964	46615675	TG	Omnibus	0.977066959740955	0.977146923476804	0.974882356964362
ATG13	11	46638826	46696368	TG	Omnibus	0.977048188911599	0.97711762387648	0.974849565959059
AMBRA1	11	46417964	46615675	TG	Adrenal gland	0.977066959740955	0.977146923476804	0.974838460179224
HARBI1	11	46624411	46639459	TG	Omnibus	0.976995808580503	0.977069378920861	0.974806281893009
ATG13	11	46638826	46696368	TG	Adrenal gland	0.977048188911599	0.97711762387648	0.974804506376283
ARHGAP1	11	46698630	46722165	TG	Adrenal gland	0.977044307498768	0.977112516590608	0.974801071325701
RAB8B	15	63481668	63559981	TG	Visceral omentum	0.937498512008527	0.949809965850616	0.9743560052143
TPM1	15	63334831	63364114	TG	Skeletal muscle	0.937273134557995	0.949600528746851	0.974279870494649
TPM1	15	63334831	63364114	TG	Sigmoid colon	0.937273134557995	0.949600528746851	0.974238456027488
TPM1	15	63334831	63364114	TG	Breast	0.937273134557995	0.949600528746851	0.974193438142247
TPM1	15	63334831	63364114	TG	Atrial appendage	0.937273134557995	0.949600528746851	0.974129655007561
RPS27L	15	63418071	63450220	TG	Visceral omentum	0.937292470870674	0.949614342937703	0.97411646306622
TPM1	15	63334831	63364114	TG	Uterus	0.937273134557995	0.949600528746851	0.974114793891717
TPM1	15	63334831	63364114	TG	Visceral omentum	0.937273134557995	0.949600528746851	0.974110864325815
RAB8B	15	63481668	63559981	TG	Omnibus	0.937498512008527	0.949809965850616	0.974063309054283
RPS27L	15	63418071	63450220	TG	Esophagus muscularis	0.937292470870674	0.949614342937703	0.973953688202085
TPM1	15	63334831	63364114	TG	Esophagus muscularis	0.937273134557995	0.949600528746851	0.973948669309951
RPS27L	15	63418071	63450220	TG	Omnibus	0.937292470870674	0.949614342937703	0.973826857422188
TPM1	15	63334831	63364114	TG	Omnibus	0.937273134557995	0.949600528746851	0.97382097053633
RPS27L	15	63418071	63450220	TG	Esophagus mucosa	0.937292470870674	0.949614342937703	0.973789276821979
TPM1	15	63334831	63364114	TG	Esophagus mucosa	0.937273134557995	0.949600528746851	0.973782971654076
LACTB	15	63413999	63434260	TG	Omnibus	0.937244792393127	0.949566978887202	0.973767161515601
RAB8B	15	63481668	63559981	TG	Spleen	0.937498512008527	0.949809965850616	0.973609091856604
RAB8B	15	63481668	63559981	TG	CD8 cell	0.937498512008527	0.949809965850616	0.973556805835634
TPM1	15	63334831	63364114	TG	Transverse colon	0.937273134557995	0.949600528746851	0.973551709147431
RAB8B	15	63481668	63559981	TG	CD4 cell	0.937498512008527	0.949809965850616	0.973535034754146
RAB8B	15	63481668	63559981	TG	NK cell	0.937498512008527	0.949809965850616	0.973517558033329
TPM1	15	63334831	63364114	TG	Gastroesophageal junction	0.937273134557995	0.949600528746851	0.973509231524599
TPM1	15	63334831	63364114	TG	Left ventricle	0.937273134557995	0.949600528746851	0.973458744396067
TPM1	15	63334831	63364114	TG	Terminal ileum	0.937273134557995	0.949600528746851	0.973450437135879
RAB8B	15	63481668	63559981	TG	Vagina	0.937498512008527	0.949809965850616	0.973449135365711
TPM1	15	63334831	63364114	TG	Ovary	0.937273134557995	0.949600528746851	0.973433994942699
TPM1	15	63334831	63364114	TG	Tibial nerve	0.937273134557995	0.949600528746851	0.973409114153988
RAB8B	15	63481668	63559981	TG	B cell	0.937498512008527	0.949809965850616	0.973382359692755
TPM1	15	63334831	63364114	TG	Spleen	0.937273134557995	0.949600528746851	0.97336251027002
TPM1	15	63334831	63364114	TG	Adrenal gland	0.937273134557995	0.949600528746851	0.973312231469503
TPM1	15	63334831	63364114	TG	Lung	0.937273134557995	0.949600528746851	0.973311726154774
TPM1	15	63334831	63364114	TG	Subcutaneous adipose	0.937273134557995	0.949600528746851	0.973300525050428
RAB8B	15	63481668	63559981	TG	Aorta	0.937498512008527	0.949809965850616	0.973279901159207
TPM1	15	63334831	63364114	TG	Stomach	0.937273134557995	0.949600528746851	0.973251072004893
RAB8B	15	63481668	63559981	TG	Monocyte	0.937498512008527	0.949809965850616	0.97325023180924
TPM1	15	63334831	63364114	TG	Prostate	0.937273134557995	0.949600528746851	0.973231028855644
RPS27L	15	63418071	63450220	TG	Vagina	0.937292470870674	0.949614342937703	0.97321081982437
TPM1	15	63334831	63364114	TG	Vagina	0.937273134557995	0.949600528746851	0.973204360283646
TPM1	15	63334831	63364114	TG	Sun-exposed skin	0.937273134557995	0.949600528746851	0.973203275411065
TPM1	15	63334831	63364114	TG	Testis	0.937273134557995	0.949600528746851	0.973110113447268
TPM1	15	63334831	63364114	TG	Aorta	0.937273134557995	0.949600528746851	0.973042541238484
RPS27L	15	63418071	63450220	TG	Monocyte	0.937292470870674	0.949614342937703	0.973010450006071
LACTB	15	63413999	63434260	TG	Monocyte	0.937244792393127	0.949566978887202	0.97295157794887
ARHGAP1	11	46698630	46722165	TG	Tibial nerve	0.977044307498768	0.977112516590608	0.972615048548887
SORT1	1	109852192	109940573	TG	Skeletal muscle	0.935234150082217	0.931329799534566	0.972542173404823
SORT1	1	109852192	109940573	TG	Atrial appendage	0.935234150082217	0.931329799534566	0.972270797767424
SARS	1	109756540	109780791	TG	Sigmoid colon	0.934814650624659	0.930923819124378	0.972218754791751
SPDEF	6	34505579	34524110	TF	Atrial appendage	0.972140570098792	0.975263322275588	0.972203669995733
SPDEF	6	34505579	34524110	TF	Caudate	0.972140570098792	0.975263322275588	0.972164202172816
SARS	1	109756540	109780791	TG	Skeletal muscle	0.934814650624659	0.930923819124378	0.972103377008431
SORT1	1	109852192	109940573	TG	Visceral omentum	0.935234150082217	0.931329799534566	0.972078533636635
SORT1	1	109852192	109940573	TG	Terminal ileum	0.935234150082217	0.931329799534566	0.972064321171082
SARS	1	109756540	109780791	TG	Uterus	0.934814650624659	0.930923819124378	0.972019503353623
SORT1	1	109852192	109940573	TG	Esophagus muscularis	0.935234150082217	0.931329799534566	0.971953742663998
SARS	1	109756540	109780791	TG	Transverse colon	0.934814650624659	0.930923819124378	0.971867955503106
KIAA1324	1	109656301	109749401	TG	Transverse colon	0.934798591806539	0.930908806685291	0.97185019555291
SARS	1	109756540	109780791	TG	Atrial appendage	0.934814650624659	0.930923819124378	0.971832532838623
SARS	1	109756540	109780791	TG	Visceral omentum	0.934814650624659	0.930923819124378	0.971637510563459
KIAA1324	1	109656301	109749401	TG	Terminal ileum	0.934798591806539	0.930908806685291	0.971610735599279
SPDEF	6	34505579	34524110	TF	Hippocampus	0.972140570098792	0.975263322275588	0.97154143385716
SORT1	1	109852192	109940573	TG	Stomach	0.935234150082217	0.931329799534566	0.971516644483552
SARS	1	109756540	109780791	TG	Esophagus muscularis	0.934814650624659	0.930923819124378	0.971516357652621
SARS	1	109756540	109780791	TG	Breast	0.934814650624659	0.930923819124378	0.97138504681289
KIAA1324	1	109656301	109749401	TG	Breast	0.934798591806539	0.930908806685291	0.971368188472405
SORT1	1	109852192	109940573	TG	Spleen	0.935234150082217	0.931329799534566	0.971303213772832
SORT1	1	109852192	109940573	TG	Lung	0.935234150082217	0.931329799534566	0.971147907497732
SARS	1	109756540	109780791	TG	Stomach	0.934814650624659	0.930923819124378	0.971082434963216
KIAA1324	1	109656301	109749401	TG	Stomach	0.934798591806539	0.930908806685291	0.971065220407339
SARS	1	109756540	109780791	TG	Gastroesophageal junction	0.934814650624659	0.930923819124378	0.970989166295794
SARS	1	109756540	109780791	TG	Subcutaneous adipose	0.934814650624659	0.930923819124378	0.970985059762746
TPM1	15	63334831	63364114	TG	Thyroid	0.937273134557995	0.949600528746851	0.97094082128346
SORT1	1	109852192	109940573	TG	Tibial nerve	0.935234150082217	0.931329799534566	0.970904464708973
SARS	1	109756540	109780791	TG	Spleen	0.934814650624659	0.930923819124378	0.970864477267041
KIAA1324	1	109656301	109749401	TG	Spleen	0.934798591806539	0.930908806685291	0.970847168635858
SORT1	1	109852192	109940573	TG	Sun-exposed skin	0.935234150082217	0.931329799534566	0.970845702864392
SORT1	1	109852192	109940573	TG	Cortex	0.935234150082217	0.931329799534566	0.970792430713166
SARS	1	109756540	109780791	TG	Adrenal gland	0.934814650624659	0.930923819124378	0.970791586761396
SORT1	1	109852192	109940573	TG	Esophagus mucosa	0.935234150082217	0.931329799534566	0.970768729104985
SORT1	1	109852192	109940573	TG	Vagina	0.935234150082217	0.931329799534566	0.970768125266262
DYM	18	46570039	46987717	TG	Omnibus	0.931168271411537	0.94652915117775	0.970736763952986
SARS	1	109756540	109780791	TG	Lung	0.934814650624659	0.930923819124378	0.970712129603545
KIAA1324	1	109656301	109749401	TG	Lung	0.934798591806539	0.930908806685291	0.970695034694502
SORT1	1	109852192	109940573	TG	Prostate	0.935234150082217	0.931329799534566	0.9706096428972
SPDEF	6	34505579	34524110	TF	Left ventricle	0.972140570098792	0.975263322275588	0.97050313731962
SORT1	1	109852192	109940573	TG	Hippocampus	0.935234150082217	0.931329799534566	0.970501067004634
SARS	1	109756540	109780791	TG	Tibial nerve	0.934814650624659	0.930923819124378	0.970462806019937
PSRC1	1	109822178	109825808	TG	Tibial nerve	0.934801064347007	0.930910808726623	0.970447131779715
CELSR2	1	109792641	109818372	TG	Sun-exposed skin	0.934828409126128	0.930936617198896	0.970418504596241
SARS	1	109756540	109780791	TG	Ovary	0.934814650624659	0.930923819124378	0.970418480887426
DYM	18	46570039	46987717	TG	Esophagus mucosa	0.931168271411537	0.94652915117775	0.970412001794242
SARS	1	109756540	109780791	TG	Sun-exposed skin	0.934814650624659	0.930923819124378	0.970404343158702
SORT1	1	109852192	109940573	TG	Caudate	0.935234150082217	0.931329799534566	0.970393492352758
SORT1	1	109852192	109940573	TG	Putamen	0.935234150082217	0.931329799534566	0.970388167775445
SPDEF	6	34505579	34524110	TF	Putamen	0.972140570098792	0.975263322275588	0.970378287877964
CELSR2	1	109792641	109818372	TG	Cortex	0.934828409126128	0.930936617198896	0.970368950336454
SARS	1	109756540	109780791	TG	Cortex	0.934814650624659	0.930923819124378	0.970354904657409
PSRC1	1	109822178	109825808	TG	Cortex	0.934801064347007	0.930910808726623	0.970339289777962
CELSR2	1	109792641	109818372	TG	Esophagus mucosa	0.934828409126128	0.930936617198896	0.970339238295107
SARS	1	109756540	109780791	TG	Vagina	0.934814650624659	0.930923819124378	0.970327767672641
SARS	1	109756540	109780791	TG	Esophagus mucosa	0.934814650624659	0.930923819124378	0.970325456531473
CELSR2	1	109792641	109818372	TG	Cerebellum	0.934828409126128	0.930936617198896	0.970321742533164
SARS	1	109756540	109780791	TG	Cerebellum	0.934814650624659	0.930923819124378	0.970307910287153
CELSR2	1	109792641	109818372	TG	Prostate	0.934828409126128	0.930936617198896	0.970185528559532
SARS	1	109756540	109780791	TG	Prostate	0.934814650624659	0.930923819124378	0.970171289702899
KIAA1324	1	109656301	109749401	TG	Prostate	0.934798591806539	0.930908806685291	0.970154090945291
CELSR2	1	109792641	109818372	TG	Hippocampus	0.934828409126128	0.930936617198896	0.970073406033233
SARS	1	109756540	109780791	TG	Hippocampus	0.934814650624659	0.930923819124378	0.970059393951166
DYM	18	46570039	46987717	TG	Monocyte	0.931168271411537	0.94652915117775	0.970058233763878
PSRC1	1	109822178	109825808	TG	Hippocampus	0.934801064347007	0.930910808726623	0.970043761481682
SPDEF	6	34505579	34524110	TF	Stomach	0.972140570098792	0.975263322275588	0.970013908320035
CELSR2	1	109792641	109818372	TG	Caudate	0.934828409126128	0.930936617198896	0.969964348811245
CELSR2	1	109792641	109818372	TG	Putamen	0.934828409126128	0.930936617198896	0.969959011154296
SPDEF	6	34505579	34524110	TF	Cortex	0.972140570098792	0.975263322275588	0.969954874885204
SARS	1	109756540	109780791	TG	Caudate	0.934814650624659	0.930923819124378	0.969950300734662
SARS	1	109756540	109780791	TG	Putamen	0.934814650624659	0.930923819124378	0.969944846090803
DYM	18	46570039	46987717	TG	Testis	0.931168271411537	0.94652915117775	0.969939770024663
PSRC1	1	109822178	109825808	TG	Caudate	0.934801064347007	0.930910808726623	0.969934885280072
PSRC1	1	109822178	109825808	TG	Putamen	0.934801064347007	0.930910808726623	0.969929347822658
DYM	18	46570039	46987717	TG	Vagina	0.931168271411537	0.94652915117775	0.969919563291293
SORT1	1	109852192	109940573	TG	Aorta	0.935234150082217	0.931329799534566	0.969859193928968
PACSIN1	6	34433916	34503006	TG	Cortex	0.971960515551726	0.975072620339969	0.96977977846374
DYM	18	46570039	46987717	TG	Lung	0.931168271411537	0.94652915117775	0.969745559118983
SARS	1	109756540	109780791	TG	Monocyte	0.934814650624659	0.930923819124378	0.969735948470986
DYM	18	46570039	46987717	TG	Spleen	0.931168271411537	0.94652915117775	0.96967279802434
DYM	18	46570039	46987717	TG	Terminal ileum	0.931168271411537	0.94652915117775	0.969597225719572
SARS	1	109756540	109780791	TG	Aorta	0.934814650624659	0.930923819124378	0.969414559022578
SORT1	1	109852192	109940573	TG	Testis	0.935234150082217	0.931329799534566	0.969275076166382
SORT1	1	109852192	109940573	TG	Omnibus	0.935234150082217	0.931329799534566	0.969096784269376
SPDEF	6	34505579	34524110	TF	Sun-exposed skin	0.972140570098792	0.975263322275588	0.969006911788626
KIAA1324	1	109656301	109749401	TG	Pancreas	0.934798591806539	0.930908806685291	0.96898425793568
CELSR2	1	109792641	109818372	TG	Testis	0.934828409126128	0.930936617198896	0.968848730839069
SARS	1	109756540	109780791	TG	Testis	0.934814650624659	0.930923819124378	0.968835816390242
KIAA1324	1	109656301	109749401	TG	Testis	0.934798591806539	0.930908806685291	0.968820292432491
CELSR2	1	109792641	109818372	TG	Omnibus	0.934828409126128	0.930936617198896	0.968664223400109
PSRC1	1	109822178	109825808	TG	Omnibus	0.934801064347007	0.930910808726623	0.968635961300541
KIAA1324	1	109656301	109749401	TG	Omnibus	0.934798591806539	0.930908806685291	0.968635014648739
MYBPHL	1	109834987	109849663	TG	Omnibus	0.934788636315281	0.930898999133208	0.968623205723579
TRNP1	1	27320198	27327389	TG	Sigmoid colon	0.841844195395854	0.934500506169127	0.967946163437346
FAM46B	1	27331511	27339327	TG	Sigmoid colon	0.841637395060653	0.934489152513337	0.967932268520364
TRNP1	1	27320198	27327389	TG	Visceral omentum	0.841844195395854	0.934500506169127	0.967464445420702
TRNP1	1	27320198	27327389	TG	Breast	0.841844195395854	0.934500506169127	0.967463406748984
FAM46B	1	27331511	27339327	TG	Breast	0.841637395060653	0.934489152513337	0.967449934886127
TRNP1	1	27320198	27327389	TG	Atrial appendage	0.841844195395854	0.934500506169127	0.9673971335148
FAM46B	1	27331511	27339327	TG	Transverse colon	0.841637395060653	0.934489152513337	0.967389466999339
DYM	18	46570039	46987717	TG	Thyroid	0.931168271411537	0.94652915117775	0.967344569895898
GPN2	1	27202624	27216788	TG	Sigmoid colon	0.839316874602885	0.933602911242991	0.967277143033417
TRNP1	1	27320198	27327389	TG	Esophagus muscularis	0.841844195395854	0.934500506169127	0.967255706038591
FAM46B	1	27331511	27339327	TG	Esophagus muscularis	0.841637395060653	0.934489152513337	0.967242337582447
SORT1	1	109852192	109940573	TG	Thyroid	0.935234150082217	0.931329799534566	0.967051061734393
AMBRA1	11	46417964	46615675	TG	Lung	0.977066959740955	0.977146923476804	0.966987101068383
ATG13	11	46638826	46696368	TG	Lung	0.977048188911599	0.97711762387648	0.966947849085005
NUDC	1	27226729	27273353	TG	Breast	0.839482342435224	0.933633070608877	0.966819343777867
TRNP1	1	27320198	27327389	TG	Gastroesophageal junction	0.841844195395854	0.934500506169127	0.966799756685633
FAM46B	1	27331511	27339327	TG	Gastroesophageal junction	0.841637395060653	0.934489152513337	0.966786377109933
GPN2	1	27202624	27216788	TG	Visceral omentum	0.839316874602885	0.933602911242991	0.966782357173441
GPN2	1	27202624	27216788	TG	Breast	0.839316874602885	0.933602911242991	0.966779090363629
SFN	1	27189633	27190947	TG	Breast	0.839311254834335	0.933601058065254	0.966776408160274
GPN2	1	27202624	27216788	TG	Transverse colon	0.839316874602885	0.933602911242991	0.966743470981644
SFN	1	27189633	27190947	TG	Transverse colon	0.839311254834335	0.933601058065254	0.96674070445139
SPDEF	6	34505579	34524110	TF	Sigmoid colon	0.972140570098792	0.975263322275588	0.966717775147168
TRNP1	1	27320198	27327389	TG	Stomach	0.841844195395854	0.934500506169127	0.966628559482607
CELSR2	1	109792641	109818372	TG	Thyroid	0.934828409126128	0.930936617198896	0.96662553384352
FAM46B	1	27331511	27339327	TG	Stomach	0.841637395060653	0.934489152513337	0.966614820455881
SARS	1	109756540	109780791	TG	Thyroid	0.934814650624659	0.930923819124378	0.96661169369709
KIAA1324	1	109656301	109749401	TG	Thyroid	0.934798591806539	0.930908806685291	0.966595183927539
TRNP1	1	27320198	27327389	TG	Omnibus	0.841844195395854	0.934500506169127	0.966584865939643
GPN2	1	27202624	27216788	TG	Esophagus muscularis	0.839316874602885	0.933602911242991	0.966572846157598
FAM46B	1	27331511	27339327	TG	Omnibus	0.841637395060653	0.934489152513337	0.96657165600503
NR0B2	1	27237980	27240457	TG	Terminal ileum	0.839351493560399	0.933610723990825	0.966537787984827
SFN	1	27189633	27190947	TG	Terminal ileum	0.839311254834335	0.933601058065254	0.966523737986311
TRNP1	1	27320198	27327389	TG	Esophagus mucosa	0.841844195395854	0.934500506169127	0.966511435559651
FAM46B	1	27331511	27339327	TG	Esophagus mucosa	0.841637395060653	0.934489152513337	0.966498256004082
SPDEF	6	34505579	34524110	TF	Gastroesophageal junction	0.972140570098792	0.975263322275588	0.966485683452039
TRNP1	1	27320198	27327389	TG	Tibial nerve	0.841844195395854	0.934500506169127	0.966421343007947
TRNP1	1	27320198	27327389	TG	Lung	0.841844195395854	0.934500506169127	0.966417393118474
FAM46B	1	27331511	27339327	TG	Tibial nerve	0.841637395060653	0.934489152513337	0.966408005113122
FAM46B	1	27331511	27339327	TG	Lung	0.841637395060653	0.934489152513337	0.966403949009346
TRNP1	1	27320198	27327389	TG	Cortex	0.841844195395854	0.934500506169127	0.966325555271496
TRNP1	1	27320198	27327389	TG	Sun-exposed skin	0.841844195395854	0.934500506169127	0.966244552718583
TRNP1	1	27320198	27327389	TG	Cerebellum	0.841844195395854	0.934500506169127	0.966236291395448
FAM46B	1	27331511	27339327	TG	Sun-exposed skin	0.841637395060653	0.934489152513337	0.966231233132505
FAM46B	1	27331511	27339327	TG	Vagina	0.841637395060653	0.934489152513337	0.96616289831429
GPN2	1	27202624	27216788	TG	Gastroesophageal junction	0.839316874602885	0.933602911242991	0.966115782271809
SFN	1	27189633	27190947	TG	Gastroesophageal junction	0.839311254834335	0.933601058065254	0.966113131264062
TRNP1	1	27320198	27327389	TG	Putamen	0.841844195395854	0.934500506169127	0.966098204562803
TRNP1	1	27320198	27327389	TG	Monocyte	0.841844195395854	0.934500506169127	0.966059427580833
TRNP1	1	27320198	27327389	TG	Hippocampus	0.841844195395854	0.934500506169127	0.966036587538816
TRNP1	1	27320198	27327389	TG	Caudate	0.841844195395854	0.934500506169127	0.966025844809649
GPN2	1	27202624	27216788	TG	Subcutaneous adipose	0.839316874602885	0.933602911242991	0.965982746445616
NR0B2	1	27237980	27240457	TG	Stomach	0.839351493560399	0.933610723990825	0.965964226252924
GPATCH3	1	27216979	27226957	TG	Stomach	0.839340536214146	0.933608183731089	0.965960559836427
GPN2	1	27202624	27216788	TG	Stomach	0.839316874602885	0.933602911242991	0.965953254322447
SFN	1	27189633	27190947	TG	Stomach	0.839311254834335	0.933601058065254	0.965950567298434
TRNP1	1	27320198	27327389	TG	Left ventricle	0.841844195395854	0.934500506169127	0.965926266463889
NUDC	1	27226729	27273353	TG	Omnibus	0.839482342435224	0.933633070608877	0.96592602660939
SPDEF	6	34505579	34524110	TF	Transverse colon	0.972140570098792	0.975263322275588	0.965915443199993
ZDHHC18	1	27153201	27184093	TG	CD8 cell	0.839401197290785	0.933620280254115	0.965912652174382
NR0B2	1	27237980	27240457	TG	Omnibus	0.839351493560399	0.933610723990825	0.96589707509523
GPATCH3	1	27216979	27226957	TG	Omnibus	0.839340536214146	0.933608183731089	0.96589364480921
GPN2	1	27202624	27216788	TG	CD8 cell	0.839316874602885	0.933602911242991	0.965891677177941
SFN	1	27189633	27190947	TG	Omnibus	0.839311254834335	0.933601058065254	0.965883906503806
NUDC	1	27226729	27273353	TG	Esophagus mucosa	0.839482342435224	0.933633070608877	0.965852625261415
ZDHHC18	1	27153201	27184093	TG	Esophagus mucosa	0.839401197290785	0.933620280254115	0.96583415909249
GPN2	1	27202624	27216788	TG	Esophagus mucosa	0.839316874602885	0.933602911242991	0.965813225003321
SFN	1	27189633	27190947	TG	Esophagus mucosa	0.839311254834335	0.933601058065254	0.96581062895109
SPDEF	6	34505579	34524110	TF	Terminal ileum	0.972140570098792	0.975263322275588	0.965810184969268
ZDHHC18	1	27153201	27184093	TG	Spleen	0.839401197290785	0.933620280254115	0.965799642865691
GPN2	1	27202624	27216788	TG	Spleen	0.839316874602885	0.933602911242991	0.965778123557264
HARBI1	11	46624411	46639459	TG	Monocyte	0.976995808580503	0.977069378920861	0.965767368270275
GPN2	1	27202624	27216788	TG	Tibial nerve	0.839316874602885	0.933602911242991	0.965732439240708
SFN	1	27189633	27190947	TG	Lung	0.839311254834335	0.933601058065254	0.965730944281493
NUDC	1	27226729	27273353	TG	Cortex	0.839482342435224	0.933633070608877	0.965678316313939
ZDHHC18	1	27153201	27184093	TG	CD4 cell	0.839401197290785	0.933620280254115	0.965649038442324
GPN2	1	27202624	27216788	TG	Cortex	0.839316874602885	0.933602911242991	0.965638670898173
GPN2	1	27202624	27216788	TG	CD4 cell	0.839316874602885	0.933602911242991	0.965627963494263
NUDC	1	27226729	27273353	TG	Cerebellum	0.839482342435224	0.933633070608877	0.965574902438448
GPN2	1	27202624	27216788	TG	Sun-exposed skin	0.839316874602885	0.933602911242991	0.965556231185906
SFN	1	27189633	27190947	TG	Sun-exposed skin	0.839311254834335	0.933601058065254	0.965553602175214
GPN2	1	27202624	27216788	TG	Cerebellum	0.839316874602885	0.933602911242991	0.965535724644818
TRNP1	1	27320198	27327389	TG	Aorta	0.841844195395854	0.934500506169127	0.96551736266479
GPN2	1	27202624	27216788	TG	Ovary	0.839316874602885	0.933602911242991	0.965515259053167
FAM46B	1	27331511	27339327	TG	Aorta	0.841637395060653	0.934489152513337	0.965504482742444
SFN	1	27189633	27190947	TG	Vagina	0.839311254834335	0.933601058065254	0.965483645434925
NUDC	1	27226729	27273353	TG	Putamen	0.839482342435224	0.933633070608877	0.965442664504982
GPN2	1	27202624	27216788	TG	Prostate	0.839316874602885	0.933602911242991	0.965425863522333
SFN	1	27189633	27190947	TG	Prostate	0.839311254834335	0.933601058065254	0.96542326669452
GPN2	1	27202624	27216788	TG	Putamen	0.839316874602885	0.933602911242991	0.965403053160092
AMBRA1	11	46417964	46615675	TG	Spleen	0.977066959740955	0.977146923476804	0.965384606465931
NUDC	1	27226729	27273353	TG	Caudate	0.839482342435224	0.933633070608877	0.965370077179032
GPATCH3	1	27216979	27226957	TG	Monocyte	0.839340536214146	0.933608183731089	0.965369901577128
GPN2	1	27202624	27216788	TG	Monocyte	0.839316874602885	0.933602911242991	0.965362743339439
ATG13	11	46638826	46696368	TG	Spleen	0.977048188911599	0.97711762387648	0.965346408871278
GPN2	1	27202624	27216788	TG	Hippocampus	0.839316874602885	0.933602911242991	0.965343011854621
GPN2	1	27202624	27216788	TG	Caudate	0.839316874602885	0.933602911242991	0.965330524838233
GPN2	1	27202624	27216788	TG	B cell	0.839316874602885	0.933602911242991	0.965249065533734
ZDHHC18	1	27153201	27184093	TG	NK cell	0.839401197290785	0.933620280254115	0.965248806644964
GPN2	1	27202624	27216788	TG	NK cell	0.839316874602885	0.933602911242991	0.965227901577648
TRNP1	1	27320198	27327389	TG	Pancreas	0.841844195395854	0.934500506169127	0.965165321549769
SPDEF	6	34505579	34524110	TF	Breast	0.972140570098792	0.975263322275588	0.965116187301042
ZDHHC18	1	27153201	27184093	TG	Aorta	0.839401197290785	0.933620280254115	0.964827049413146
GPN2	1	27202624	27216788	TG	Aorta	0.839316874602885	0.933602911242991	0.964806630089883
NR0B2	1	27237980	27240457	TG	Pancreas	0.839351493560399	0.933610723990825	0.964456577212881
GPN2	1	27202624	27216788	TG	Pancreas	0.839316874602885	0.933602911242991	0.964446335186693
GPN2	1	27202624	27216788	TG	Testis	0.839316874602885	0.933602911242991	0.964353088328358
SARS	1	109756540	109780791	TG	CD4 cell	0.934814650624659	0.930923819124378	0.963364966250347
FAM46B	1	27331511	27339327	TG	Thyroid	0.841637395060653	0.934489152513337	0.962959752072192
GPN2	1	27202624	27216788	TG	Thyroid	0.839316874602885	0.933602911242991	0.962254594634883
GPAM	10	113909624	113975135	TG	Adrenal gland	0.924493741599972	0.949326046590065	0.962068502337245
ZNF577	19	52359055	52394203	TG	Sigmoid colon	0.919586496282298	0.903009058055961	0.960197444060493
ARHGAP1	11	46698630	46722165	TG	Subcutaneous adipose	0.977044307498768	0.977112516590608	0.960169757635858
FPR1	19	52248425	52307363	TG	Uterus	0.920060653936758	0.903444390829574	0.96012096064847
FPR1	19	52248425	52307363	TG	Atrial appendage	0.920060653936758	0.903444390829574	0.959886674828542
ZNF577	19	52359055	52394203	TG	Uterus	0.919586496282298	0.903009058055961	0.959613752473543
FPR1	19	52248425	52307363	TG	Visceral omentum	0.920060653936758	0.903444390829574	0.959384112397772
HAS1	19	52216365	52227247	TG	Visceral omentum	0.920001512137354	0.903383155865764	0.959322096611491
FPR1	19	52248425	52307363	TG	Esophagus muscularis	0.920060653936758	0.903444390829574	0.959316739913385
ZNF577	19	52359055	52394203	TG	Breast	0.919586496282298	0.903009058055961	0.959210593480053
FPR2	19	52255279	52273779	TG	Visceral omentum	0.919844753241146	0.903238724678212	0.959158925382993
FPR2	19	52255279	52273779	TG	Esophagus muscularis	0.919844753241146	0.903238724678212	0.959091318582062
FPR3	19	52298416	52329442	TG	Visceral omentum	0.919660505408601	0.903074002823849	0.958963839491101
ZNF577	19	52359055	52394203	TG	Esophagus muscularis	0.919586496282298	0.903009058055961	0.95881231990143
FPR1	19	52248425	52307363	TG	Subcutaneous adipose	0.920060653936758	0.903444390829574	0.95871850166702
FPR1	19	52248425	52307363	TG	Spleen	0.920060653936758	0.903444390829574	0.958463522975219
FPR1	19	52248425	52307363	TG	CD4 cell	0.920060653936758	0.903444390829574	0.958323630771074
FPR2	19	52255279	52273779	TG	Spleen	0.919844753241146	0.903238724678212	0.958237518331539
FPR1	19	52248425	52307363	TG	Omnibus	0.920060653936758	0.903444390829574	0.958173925176293
FPR1	19	52248425	52307363	TG	Lung	0.920060653936758	0.903444390829574	0.95816939166053
HAS1	19	52216365	52227247	TG	Omnibus	0.920001512137354	0.903383155865764	0.958111936644093
FPR2	19	52255279	52273779	TG	CD4 cell	0.919844753241146	0.903238724678212	0.958096271594385
ZNF577	19	52359055	52394203	TG	Spleen	0.919586496282298	0.903009058055961	0.957960921120489
FPR2	19	52255279	52273779	TG	Omnibus	0.919844753241146	0.903238724678212	0.957950513908546
FPR1	19	52248425	52307363	TG	Sun-exposed skin	0.920060653936758	0.903444390829574	0.957946899799925
FPR2	19	52255279	52273779	TG	Lung	0.919844753241146	0.903238724678212	0.957943491414224
FPR3	19	52298416	52329442	TG	Omnibus	0.919660505408601	0.903074002823849	0.957757956725583
FPR1	19	52248425	52307363	TG	Ovary	0.920060653936758	0.903444390829574	0.957715240127217
HAS1	19	52216365	52227247	TG	Ovary	0.920001512137354	0.903383155865764	0.957654317133617
ZNF577	19	52359055	52394203	TG	Tibial nerve	0.919586496282298	0.903009058055961	0.957401440523551
ZNF577	19	52359055	52394203	TG	NK cell	0.919586496282298	0.903009058055961	0.957299689219063
ZNF577	19	52359055	52394203	TG	Ovary	0.919586496282298	0.903009058055961	0.957220601516817
FPR1	19	52248425	52307363	TG	Vagina	0.920060653936758	0.903444390829574	0.957074434011424
FPR1	19	52248425	52307363	TG	Monocyte	0.920060653936758	0.903444390829574	0.956731434258635
ZNF577	19	52359055	52394203	TG	Prostate	0.919586496282298	0.903009058055961	0.956682326573967
ZNF649	19	52392477	52408293	TG	Prostate	0.919561571481273	0.902990704232408	0.956655103889959
ZNF577	19	52359055	52394203	TG	Vagina	0.919586496282298	0.903009058055961	0.956568990013046
FPR2	19	52255279	52273779	TG	Monocyte	0.919844753241146	0.903238724678212	0.956503738454918
FPR3	19	52298416	52329442	TG	Monocyte	0.919660505408601	0.903074002823849	0.956308208168135
ZNF577	19	52359055	52394203	TG	Monocyte	0.919586496282298	0.903009058055961	0.956224255544288
ZNF649	19	52392477	52408293	TG	Monocyte	0.919561571481273	0.902990704232408	0.956197518265849
ZNF577	19	52359055	52394203	TG	B cell	0.919586496282298	0.903009058055961	0.955974849016939
ZNF649	19	52392477	52408293	TG	B cell	0.919561571481273	0.902990704232408	0.955949023223811
FPR1	19	52248425	52307363	TG	Aorta	0.920060653936758	0.903444390829574	0.955822842455503
FPR2	19	52255279	52273779	TG	Aorta	0.919844753241146	0.903238724678212	0.955600663514706
ZNF577	19	52359055	52394203	TG	Aorta	0.919586496282298	0.903009058055961	0.955329748721285
ZNF577	19	52359055	52394203	TG	Testis	0.919586496282298	0.903009058055961	0.954865716301249
DENR	12	123237321	123255611	TG	Liver	0.852516977073233	0.84972026333703	0.953492003226298
ZNF577	19	52359055	52394203	TG	Thyroid	0.919586496282298	0.903009058055961	0.951578046902855
SPDEF	6	34505579	34524110	TF	Prostate	0.972140570098792	0.975263322275588	0.94848572740151
ESR1	6	151977826	152450754	TF	Liver	0.77171318572112	0.824247057514202	0.947778711626555
TCF7L1	2	85360533	85537511	TF	Liver	0.789390791940852	0.797195506150239	0.94742769003456
RETSAT	2	85569211	85581743	TG	Liver	0.788355061663542	0.79609960533224	0.946063348497468
TGOLN2	2	85545147	85555548	TG	Liver	0.788352323674593	0.796097296162542	0.946051659608495
CLASRP	19	45542298	45574214	TG	Stomach	0.911282938480489	0.890990138339288	0.935492866003372
CDK2AP1	12	123745528	123756881	TG	Liver	0.898999616092006	0.918175927977254	0.933387877202092
TMEM241	18	20777108	21017925	TG	Monocyte	0.831508468017827	0.867208926540714	0.92913640152071
CABLES1	18	20714528	20840431	TG	Omnibus	0.830233478264717	0.865985401990174	0.928861912612718
CABLES1	18	20714528	20840431	TG	Lung	0.830233478264717	0.865985401990174	0.927789100264658
CABLES1	18	20714528	20840431	TG	Putamen	0.830233478264717	0.865985401990174	0.927687793409897
CABLES1	18	20714528	20840431	TG	Cortex	0.830233478264717	0.865985401990174	0.927633203428545
CABLES1	18	20714528	20840431	TG	Caudate	0.830233478264717	0.865985401990174	0.927530061239628
CDK2AP1	12	123745528	123756881	TG	Pancreas	0.898999616092006	0.918175927977254	0.923610492196128
DENR	12	123237321	123255611	TG	Uterus	0.852516977073233	0.84972026333703	0.923033208572566
DENR	12	123237321	123255611	TG	Visceral omentum	0.852516977073233	0.84972026333703	0.922613827503273
CDK2AP1	12	123745528	123756881	TG	Aorta	0.898999616092006	0.918175927977254	0.922219226049093
DENR	12	123237321	123255611	TG	Breast	0.852516977073233	0.84972026333703	0.922028019358797
HCAR2	12	123185840	123187890	TG	Visceral omentum	0.852050594414376	0.849291736151053	0.922019716525891
CABLES1	18	20714528	20840431	TG	Thyroid	0.830233478264717	0.865985401990174	0.921988037211796
MPHOSPH9	12	123636867	123728561	TG	Testis	0.899159923805413	0.918296877752184	0.921613642494756
DENR	12	123237321	123255611	TG	Sun-exposed skin	0.852516977073233	0.84972026333703	0.92157220213729
C12orf65	12	123717463	123742506	TG	Testis	0.899037105661167	0.918204447813629	0.921447788115953
CDK2AP1	12	123745528	123756881	TG	Testis	0.898999616092006	0.918175927977254	0.921387863296993
DENR	12	123237321	123255611	TG	Atrial appendage	0.852516977073233	0.84972026333703	0.921385770807528
DENR	12	123237321	123255611	TG	Vagina	0.852516977073233	0.84972026333703	0.921291049937802
CDK2AP1	12	123745528	123756881	TG	Left ventricle	0.898999616092006	0.918175927977254	0.921059003489583
CCDC62	12	123258874	123312075	TG	Omnibus	0.852636067069913	0.849833789485559	0.920721513080268
DENR	12	123237321	123255611	TG	Esophagus mucosa	0.852516977073233	0.84972026333703	0.920616496576481
DENR	12	123237321	123255611	TG	Omnibus	0.852516977073233	0.84972026333703	0.920587495689031
HCAR3	12	123199303	123201439	TG	Esophagus mucosa	0.852176044991101	0.849405071599108	0.920195070818766
HCAR3	12	123199303	123201439	TG	Omnibus	0.852176044991101	0.849405071599108	0.92017646490375
DENR	12	123237321	123255611	TG	Hippocampus	0.852516977073233	0.84972026333703	0.920083757722122
KNTC1	12	123011793	123110943	TG	Omnibus	0.852075221366314	0.849319414314557	0.920063164335149
HCAR2	12	123185840	123187890	TG	Esophagus mucosa	0.852050594414376	0.849291736151053	0.920034508445131
HCAR2	12	123185840	123187890	TG	Omnibus	0.852050594414376	0.849291736151053	0.920020466027898
DENR	12	123237321	123255611	TG	Caudate	0.852516977073233	0.84972026333703	0.919843847829662
DENR	12	123237321	123255611	TG	Putamen	0.852516977073233	0.84972026333703	0.919425451478653
DENR	12	123237321	123255611	TG	Cortex	0.852516977073233	0.84972026333703	0.919219240747217
DENR	12	123237321	123255611	TG	Esophagus muscularis	0.852516977073233	0.84972026333703	0.918787238393207
DENR	12	123237321	123255611	TG	Terminal ileum	0.852516977073233	0.84972026333703	0.918460302257411
DENR	12	123237321	123255611	TG	NK cell	0.852516977073233	0.84972026333703	0.918137977070387
DENR	12	123237321	123255611	TG	Prostate	0.852516977073233	0.84972026333703	0.917944623561307
DENR	12	123237321	123255611	TG	Spleen	0.852516977073233	0.84972026333703	0.917858743247465
CDK2AP1	12	123745528	123756881	TG	Cerebellum	0.898999616092006	0.918175927977254	0.917821260034383
DENR	12	123237321	123255611	TG	Adrenal gland	0.852516977073233	0.84972026333703	0.917587533560787
KNTC1	12	123011793	123110943	TG	NK cell	0.852075221366314	0.849319414314557	0.917569577936208
DENR	12	123237321	123255611	TG	Ovary	0.852516977073233	0.84972026333703	0.917392093609021
DENR	12	123237321	123255611	TG	Tibial nerve	0.852516977073233	0.84972026333703	0.917377424101665
MPHOSPH9	12	123636867	123728561	TG	Omnibus	0.899159923805413	0.918296877752184	0.91733965927826
DENR	12	123237321	123255611	TG	Left ventricle	0.852516977073233	0.84972026333703	0.917292248785046
C12orf65	12	123717463	123742506	TG	Omnibus	0.899037105661167	0.918204447813629	0.917134764092575
CDK2AP1	12	123745528	123756881	TG	Omnibus	0.898999616092006	0.918175927977254	0.917063096881153
C12orf65	12	123717463	123742506	TG	Thyroid	0.899037105661167	0.918204447813629	0.916937132391755
SBNO1	12	123773656	123849390	TG	Omnibus	0.898930139358473	0.918122563215005	0.916932010694929
DENR	12	123237321	123255611	TG	Aorta	0.852516977073233	0.84972026333703	0.916924092619078
DENR	12	123237321	123255611	TG	B cell	0.852516977073233	0.84972026333703	0.916876498387467
CDK2AP1	12	123745528	123756881	TG	Thyroid	0.898999616092006	0.918175927977254	0.916875498335259
KNTC1	12	123011793	123110943	TG	B cell	0.852075221366314	0.849319414314557	0.91631663546418
DENR	12	123237321	123255611	TG	Monocyte	0.852516977073233	0.84972026333703	0.916226375199496
C12orf65	12	123717463	123742506	TG	Esophagus mucosa	0.899037105661167	0.918204447813629	0.916144709102203
DENR	12	123237321	123255611	TG	Stomach	0.852516977073233	0.84972026333703	0.91614178312195
CDK2AP1	12	123745528	123756881	TG	Esophagus mucosa	0.898999616092006	0.918175927977254	0.916073852209084
DENR	12	123237321	123255611	TG	Subcutaneous adipose	0.852516977073233	0.84972026333703	0.915941261239126
HCAR3	12	123199303	123201439	TG	Monocyte	0.852176044991101	0.849405071599108	0.915790344529533
HCAR2	12	123185840	123187890	TG	Monocyte	0.852050594414376	0.849291736151053	0.91562540892458
MPHOSPH9	12	123636867	123728561	TG	Ovary	0.899159923805413	0.918296877752184	0.915183525489644
DENR	12	123237321	123255611	TG	Cerebellum	0.852516977073233	0.84972026333703	0.915026696925773
C12orf65	12	123717463	123742506	TG	Ovary	0.899037105661167	0.918204447813629	0.91498112923346
CDK2AP1	12	123745528	123756881	TG	Ovary	0.898999616092006	0.918175927977254	0.914910029729317
CDK2AP1	12	123745528	123756881	TG	Prostate	0.898999616092006	0.918175927977254	0.914479004369014
CDK2AP1	12	123745528	123756881	TG	Caudate	0.898999616092006	0.918175927977254	0.91374304646451
CDK2AP1	12	123745528	123756881	TG	Tibial nerve	0.898999616092006	0.918175927977254	0.913713038657136
CDK2AP1	12	123745528	123756881	TG	Putamen	0.898999616092006	0.918175927977254	0.913438935945112
CDK2AP1	12	123745528	123756881	TG	Breast	0.898999616092006	0.918175927977254	0.913043197818295
DENR	12	123237321	123255611	TG	Sigmoid colon	0.852516977073233	0.84972026333703	0.912942969429645
CDK2AP1	12	123745528	123756881	TG	Visceral omentum	0.898999616092006	0.918175927977254	0.912691464455269
DENR	12	123237321	123255611	TG	Gastroesophageal junction	0.852516977073233	0.84972026333703	0.912573755862166
CDK2AP1	12	123745528	123756881	TG	Cortex	0.898999616092006	0.918175927977254	0.912425182882064
CDK2AP1	12	123745528	123756881	TG	Vagina	0.898999616092006	0.918175927977254	0.91200676458335
CDK2AP1	12	123745528	123756881	TG	Hippocampus	0.898999616092006	0.918175927977254	0.911937358571162
CDK2AP1	12	123745528	123756881	TG	B cell	0.898999616092006	0.918175927977254	0.911649230457268
CDK2AP1	12	123745528	123756881	TG	Gastroesophageal junction	0.898999616092006	0.918175927977254	0.911490700275806
C12orf65	12	123717463	123742506	TG	Sun-exposed skin	0.899037105661167	0.918204447813629	0.911284359188696
CDK2AP1	12	123745528	123756881	TG	Sun-exposed skin	0.898999616092006	0.918175927977254	0.911208089217258
CDK2AP1	12	123745528	123756881	TG	Monocyte	0.898999616092006	0.918175927977254	0.910926812615279
DENR	12	123237321	123255611	TG	Testis	0.852516977073233	0.84972026333703	0.910589129752655
CDK2AP1	12	123745528	123756881	TG	Esophagus muscularis	0.898999616092006	0.918175927977254	0.910500762499022
CDK2AP1	12	123745528	123756881	TG	Atrial appendage	0.898999616092006	0.918175927977254	0.910292088995235
CDK2AP1	12	123745528	123756881	TG	Lung	0.898999616092006	0.918175927977254	0.910082717329369
KNTC1	12	123011793	123110943	TG	Testis	0.852075221366314	0.849319414314557	0.910065464130548
CDK2AP1	12	123745528	123756881	TG	Subcutaneous adipose	0.898999616092006	0.918175927977254	0.909809015037925
CDK2AP1	12	123745528	123756881	TG	Spleen	0.898999616092006	0.918175927977254	0.909643601848376
MPHOSPH9	12	123636867	123728561	TG	NK cell	0.899159923805413	0.918296877752184	0.909632651006987
CDK2AP1	12	123745528	123756881	TG	NK cell	0.898999616092006	0.918175927977254	0.909337687881999
DENR	12	123237321	123255611	TG	Transverse colon	0.852516977073233	0.84972026333703	0.908426875622175
CDK2AP1	12	123745528	123756881	TG	Sigmoid colon	0.898999616092006	0.918175927977254	0.90824068756659
DENR	12	123237321	123255611	TG	Thyroid	0.852516977073233	0.84972026333703	0.907947799870027
ESR1	6	151977826	152450754	TF	Sigmoid colon	0.77171318572112	0.824247057514202	0.907743883240953
CDK2AP1	12	123745528	123756881	TG	Skeletal muscle	0.898999616092006	0.918175927977254	0.907528591724013
CDK2AP1	12	123745528	123756881	TG	Uterus	0.898999616092006	0.918175927977254	0.907511171201332
ESR1	6	151977826	152450754	TF	Visceral omentum	0.77171318572112	0.824247057514202	0.907454184732829
TCF7L1	2	85360533	85537511	TF	Terminal ileum	0.789390791940852	0.797195506150239	0.907305761677568
CDK2AP1	12	123745528	123756881	TG	Adrenal gland	0.898999616092006	0.918175927977254	0.907258815598842
ESR1	6	151977826	152450754	TF	Skeletal muscle	0.77171318572112	0.824247057514202	0.906939728305127
ESR1	6	151977826	152450754	TF	Omnibus	0.77171318572112	0.824247057514202	0.906133169425598
RETSAT	2	85569211	85581743	TG	Terminal ileum	0.788355061663542	0.79609960533224	0.905988849350577
TGOLN2	2	85545147	85555548	TG	Terminal ileum	0.788352323674593	0.796097296162542	0.905980530040541
DENR	12	123237321	123255611	TG	CD8 cell	0.852516977073233	0.84972026333703	0.905857409393769
CDK2AP1	12	123745528	123756881	TG	Stomach	0.898999616092006	0.918175927977254	0.90530025114278
CDK2AP1	12	123745528	123756881	TG	CD4 cell	0.898999616092006	0.918175927977254	0.905006239770578
DENR	12	123237321	123255611	TG	CD4 cell	0.852516977073233	0.84972026333703	0.904871088653234
TCF7L1	2	85360533	85537511	TF	Transverse colon	0.789390791940852	0.797195506150239	0.904723302295216
ESR1	6	151977826	152450754	TF	Adrenal gland	0.77171318572112	0.824247057514202	0.904607390017973
TCF7L1	2	85360533	85537511	TF	Visceral omentum	0.789390791940852	0.797195506150239	0.904355032689767
ESR1	6	151977826	152450754	TF	Tibial nerve	0.77171318572112	0.824247057514202	0.904354588316322
DENR	12	123237321	123255611	TG	Skeletal muscle	0.852516977073233	0.84972026333703	0.904327957947577
KNTC1	12	123011793	123110943	TG	CD4 cell	0.852075221366314	0.849319414314557	0.904253330789618
TCF7L1	2	85360533	85537511	TF	Uterus	0.789390791940852	0.797195506150239	0.904235547131629
ESR1	6	151977826	152450754	TF	Subcutaneous adipose	0.77171318572112	0.824247057514202	0.904164680890983
CDK2AP1	12	123745528	123756881	TG	CD8 cell	0.898999616092006	0.918175927977254	0.903930695435735
ESR1	6	151977826	152450754	TF	Prostate	0.77171318572112	0.824247057514202	0.903840591146923
ESR1	6	151977826	152450754	TF	Uterus	0.77171318572112	0.824247057514202	0.903493159790793
ESR1	6	151977826	152450754	TF	Monocyte	0.77171318572112	0.824247057514202	0.903480604593726
RETSAT	2	85569211	85581743	TG	Transverse colon	0.788355061663542	0.79609960533224	0.903426187028398
TGOLN2	2	85545147	85555548	TG	Transverse colon	0.788352323674593	0.796097296162542	0.903417751273928
ESR1	6	151977826	152450754	TF	B cell	0.77171318572112	0.824247057514202	0.903264823012042
RETSAT	2	85569211	85581743	TG	Visceral omentum	0.788355061663542	0.79609960533224	0.903094539171874
TCF7L1	2	85360533	85537511	TF	Adrenal gland	0.789390791940852	0.797195506150239	0.903093167170352
TGOLN2	2	85545147	85555548	TG	Visceral omentum	0.788352323674593	0.796097296162542	0.903086031410335
CAPG	2	85621871	85645555	TG	Visceral omentum	0.788236859293064	0.795977095782864	0.902951028159697
TCF7L1	2	85360533	85537511	TF	Spleen	0.789390791940852	0.797195506150239	0.902849579226492
ESR1	6	151977826	152450754	TF	NK cell	0.77171318572112	0.824247057514202	0.902652181882248
TCF7L1	2	85360533	85537511	TF	Sun-exposed skin	0.789390791940852	0.797195506150239	0.902619310354378
TCF7L1	2	85360533	85537511	TF	Atrial appendage	0.789390791940852	0.797195506150239	0.902470772796688
ESR1	6	151977826	152450754	TF	Pancreas	0.77171318572112	0.824247057514202	0.902209800943803
TCF7L1	2	85360533	85537511	TF	Stomach	0.789390791940852	0.797195506150239	0.902002510793262
ESR1	6	151977826	152450754	TF	Aorta	0.77171318572112	0.824247057514202	0.901971432717904
RETSAT	2	85569211	85581743	TG	Adrenal gland	0.788355061663542	0.79609960533224	0.901801922876185
RETSAT	2	85569211	85581743	TG	Spleen	0.788355061663542	0.79609960533224	0.90154943032787
TGOLN2	2	85545147	85555548	TG	Spleen	0.788352323674593	0.796097296162542	0.901540791307733
RETSAT	2	85569211	85581743	TG	Sun-exposed skin	0.788355061663542	0.79609960533224	0.901307659094953
TGOLN2	2	85545147	85555548	TG	Sun-exposed skin	0.788352323674593	0.796097296162542	0.901299926527443
CAPG	2	85621871	85645555	TG	Sun-exposed skin	0.788236859293064	0.795977095782864	0.901159391261279
TCF7L1	2	85360533	85537511	TF	Esophagus mucosa	0.789390791940852	0.797195506150239	0.901151715826218
ESR1	6	151977826	152450754	TF	CD8 cell	0.77171318572112	0.824247057514202	0.901077740334409
ESR1	6	151977826	152450754	TF	CD4 cell	0.77171318572112	0.824247057514202	0.900784071133602
TGOLN2	2	85545147	85555548	TG	Stomach	0.788352323674593	0.796097296162542	0.900714387184274
TCF7L1	2	85360533	85537511	TF	Breast	0.789390791940852	0.797195506150239	0.900652372423521
TCF7L1	2	85360533	85537511	TF	Prostate	0.789390791940852	0.797195506150239	0.900144989494046
MSL2	3	135867764	135916083	TG	Liver	0.151727908099896	0.172522585660454	0.900110657370535
RETSAT	2	85569211	85581743	TG	Esophagus mucosa	0.788355061663542	0.79609960533224	0.899865589812808
TGOLN2	2	85545147	85555548	TG	Esophagus mucosa	0.788352323674593	0.796097296162542	0.899857554810365
CAPG	2	85621871	85645555	TG	Esophagus mucosa	0.788236859293064	0.795977095782864	0.899718430430397
ESR1	6	151977826	152450754	TF	Ovary	0.77171318572112	0.824247057514202	0.899655060665608
TGOLN2	2	85545147	85555548	TG	Breast	0.788352323674593	0.796097296162542	0.899393932416525
CAPG	2	85621871	85645555	TG	Breast	0.788236859293064	0.795977095782864	0.899261293491246
TGOLN2	2	85545147	85555548	TG	Monocyte	0.788352323674593	0.796097296162542	0.898987082091516
RETSAT	2	85569211	85581743	TG	Prostate	0.788355061663542	0.79609960533224	0.898867333980762
TGOLN2	2	85545147	85555548	TG	Prostate	0.788352323674593	0.796097296162542	0.898859204503092
CAPG	2	85621871	85645555	TG	Monocyte	0.788236859293064	0.795977095782864	0.89884236855032
TCF7L1	2	85360533	85537511	TF	B cell	0.789390791940852	0.797195506150239	0.898750354627599
CAPG	2	85621871	85645555	TG	Prostate	0.788236859293064	0.795977095782864	0.898723671144246
TCF7L1	2	85360533	85537511	TF	Left ventricle	0.789390791940852	0.797195506150239	0.898623169476537
TCF7L1	2	85360533	85537511	TF	Sigmoid colon	0.789390791940852	0.797195506150239	0.898540716736807
TCF7L1	2	85360533	85537511	TF	Vagina	0.789390791940852	0.797195506150239	0.898428201061917
TCF7L1	2	85360533	85537511	TF	Tibial nerve	0.789390791940852	0.797195506150239	0.898249231320289
TCF7L1	2	85360533	85537511	TF	Ovary	0.789390791940852	0.797195506150239	0.897867201902401
CCDC170	6	151815165	151942328	TG	Omnibus	0.76261728167697	0.815481916097727	0.897404110953326
TCF7L1	2	85360533	85537511	TF	Subcutaneous adipose	0.789390791940852	0.797195506150239	0.897258642115802
RETSAT	2	85569211	85581743	TG	Vagina	0.788355061663542	0.79609960533224	0.897171636582225
TGOLN2	2	85545147	85555548	TG	Vagina	0.788352323674593	0.796097296162542	0.897164420476676
ESR1	6	151977826	152450754	TF	Breast	0.77171318572112	0.824247057514202	0.897095131466517
CAPG	2	85621871	85645555	TG	Vagina	0.788236859293064	0.795977095782864	0.897029784722009
TGOLN2	2	85545147	85555548	TG	Tibial nerve	0.788352323674593	0.796097296162542	0.896982976182088
TCF7L1	2	85360533	85537511	TF	Testis	0.789390791940852	0.797195506150239	0.896733276430925
CDK2AP1	12	123745528	123756881	TG	Transverse colon	0.898999616092006	0.918175927977254	0.896682009280948
ESR1	6	151977826	152450754	TF	Thyroid	0.77171318572112	0.824247057514202	0.896390567883447
ESR1	6	151977826	152450754	TF	Vagina	0.77171318572112	0.824247057514202	0.896328883056014
RETSAT	2	85569211	85581743	TG	Subcutaneous adipose	0.788355061663542	0.79609960533224	0.895996634032605
CAPG	2	85621871	85645555	TG	Subcutaneous adipose	0.788236859293064	0.795977095782864	0.895855260308213
RETSAT	2	85569211	85581743	TG	Testis	0.788355061663542	0.79609960533224	0.895456216808371
TGOLN2	2	85545147	85555548	TG	Testis	0.788352323674593	0.796097296162542	0.895448977886177
TCF7L1	2	85360533	85537511	TF	Lung	0.789390791940852	0.797195506150239	0.895415447011431
RETSAT	2	85569211	85581743	TG	Lung	0.788355061663542	0.79609960533224	0.894158905351154
TGOLN2	2	85545147	85555548	TG	Lung	0.788352323674593	0.796097296162542	0.894151563030752
TCF7L1	2	85360533	85537511	TF	Esophagus muscularis	0.789390791940852	0.797195506150239	0.894025652930162
CAPG	2	85621871	85645555	TG	Lung	0.788236859293064	0.795977095782864	0.89402106086072
TCF7L1	2	85360533	85537511	TF	Cortex	0.789390791940852	0.797195506150239	0.893500361255095
TGOLN2	2	85545147	85555548	TG	Esophagus muscularis	0.788352323674593	0.796097296162542	0.892758247064264
DENR	12	123237321	123255611	TG	Pancreas	0.852516977073233	0.84972026333703	0.892548850027921
TCF7L1	2	85360533	85537511	TF	Skeletal muscle	0.789390791940852	0.797195506150239	0.892507902405249
TCF7L1	2	85360533	85537511	TF	Pancreas	0.789390791940852	0.797195506150239	0.891198819907051
TCF7L1	2	85360533	85537511	TF	Hippocampus	0.789390791940852	0.797195506150239	0.890502782873014
RETSAT	2	85569211	85581743	TG	Pancreas	0.788355061663542	0.79609960533224	0.889949218109856
TCF7L1	2	85360533	85537511	TF	CD4 cell	0.789390791940852	0.797195506150239	0.889096787709677
TCF7L1	2	85360533	85537511	TF	Gastroesophageal junction	0.789390791940852	0.797195506150239	0.888061531275434
TGOLN2	2	85545147	85555548	TG	CD4 cell	0.788352323674593	0.796097296162542	0.887847214834959
TCF7L1	2	85360533	85537511	TF	CD8 cell	0.789390791940852	0.797195506150239	0.887553020490412
TGOLN2	2	85545147	85555548	TG	CD8 cell	0.788352323674593	0.796097296162542	0.886309987084549
TCF7L1	2	85360533	85537511	TF	Aorta	0.789390791940852	0.797195506150239	0.884713332412605
TCF7L1	2	85360533	85537511	TF	Putamen	0.789390791940852	0.797195506150239	0.882102850444469
TCF7L1	2	85360533	85537511	TF	Caudate	0.789390791940852	0.797195506150239	0.881845986030669
TCF7L1	2	85360533	85537511	TF	Thyroid	0.789390791940852	0.797195506150239	0.878800029696397
RETSAT	2	85569211	85581743	TG	Thyroid	0.788355061663542	0.79609960533224	0.877589358938047
TGOLN2	2	85545147	85555548	TG	Thyroid	0.788352323674593	0.796097296162542	0.877582959176845
CAPG	2	85621871	85645555	TG	Thyroid	0.788236859293064	0.795977095782864	0.877455211367109
CEBPG	19	33864236	33873592	TF	Testis	0.761934194516491	0.78434515183153	0.874511560959673
TCF7L1	2	85360533	85537511	TF	Cerebellum	0.789390791940852	0.797195506150239	0.873608858305571
RETSAT	2	85569211	85581743	TG	Cerebellum	0.788355061663542	0.79609960533224	0.87223501411725
TGOLN2	2	85545147	85555548	TG	Cerebellum	0.788352323674593	0.796097296162542	0.872227450830137
JMJD1C	10	64926981	65225722	TG	Vagina	0.71898576095692	0.7956804779825	0.871712760159171
CEBPG	19	33864236	33873592	TF	Cortex	0.761934194516491	0.78434515183153	0.867132160025929
CEBPG	19	33864236	33873592	TF	Uterus	0.761934194516491	0.78434515183153	0.866471172989229
CEBPG	19	33864236	33873592	TF	Ovary	0.761934194516491	0.78434515183153	0.866290168616643
CEBPG	19	33864236	33873592	TF	Spleen	0.761934194516491	0.78434515183153	0.863014407371104
CEBPG	19	33864236	33873592	TF	Cerebellum	0.761934194516491	0.78434515183153	0.86035840258521
[truncated: 143,503 more rows]
