# Supplementary material for: Modeling regulatory network topology improves genome-wide analyses of complex human traits
Source: Nat Commun. 2021 May 14;12:2851. doi: 10.1038/s41467-021-22588-0 (PMC8121952; doi:10.1038/s41467-021-22588-0)
Supplement: Supplementary file 9 — Source Data [file 41467_2021_22588_MOESM9_ESM.zip › source_data/scz_net.txt]

network	log10_bf40	log10_bf10	log10_bf20	log10_bf30
Transverse colon	144.080111320529	-19.440707360164	144.875991337873	112.735511163481
Spleen	141.158621623095	-17.3907034026475	141.954501640439	107.863643123863
Terminal ileum	141.04510606279	-17.7781104291537	141.840986080134	115.692112570105
Sigmoid colon	141.029433731503	-15.5479912390854	141.825313748847	108.777751993697
Uterus	136.433121834395	-16.2366012230343	137.22900185174	103.206265226533
B cell	134.841331259209	-12.0374339849516	135.637211276553	100.620663362807
NK cell	134.550656131563	-11.5241973729289	135.346536148907	101.252054703751
CD8 cell	134.167247536572	-14.8396216527295	134.963127553917	99.8889554225735
Visceral omentum	132.951700686181	-18.6927639666784	133.747580703526	97.6647230087898
CD4 cell	131.936721159805	-16.9896703201833	132.732601177149	95.1464684797181
Monocyte	131.766832559631	-12.6866002312834	132.562712576975	95.0506264427216
Subcutaneous adipose	130.63582743053	-15.4697488251373	131.431707447874	98.8652644700033
Lung	130.467962094432	-17.2168196581881	131.263842111776	98.0993900130934
Stomach	130.012865537369	-18.0392371805622	130.808745554713	97.2958305508404
Cerebellum	129.498650395369	-1.66273145074738	130.294530412713	107.301570571787
Cortex	128.731442205305	-6.31185021370993	129.527322222649	102.794961922604
Adrenal gland	128.622453573919	-18.4939885870604	129.418333591263	96.6730732537923
Sun-exposed skin	128.462714611566	-19.3007327865071	129.25859462891	92.3037214278275
Aorta	127.875933401578	-12.1152155260617	128.671813418922	95.6637571838391
Skeletal muscle	127.698431814063	-9.53326116994355	128.494311831407	103.302384961521
Tibial nerve	127.553199089017	-17.3329612966011	128.349079106361	90.5660807142829
Esophagus muscularis	125.038218123558	-16.6243334698134	125.834098140902	90.9671230134658
Ovary	122.442579357951	-16.2730815216057	123.238459375295	85.4380019315938
Vagina	122.353902891227	-20.3662874781198	123.149782908571	87.6075922193768
Esophagus mucosa	121.945885555209	-18.7490410576272	122.741765572553	84.9166026804732
Hippocampus	121.521603268523	-3.42297789996463	122.317483285867	99.1377325068638
Gastroesophageal junction	121.458595921286	-17.1790035676927	122.25447593863	85.6211126122359
Testis	117.530317566792	-16.6731253823457	118.326197584136	80.1625662417098
Putamen	116.858477771516	-4.35800135347746	117.65435778886	94.6901074753994
Atrial appendage	116.063729334267	-13.7970457613158	116.859609351611	84.0812968256267
Caudate	115.956377369455	-7.66759286489961	116.752257386799	90.6726477121487
Prostate	115.457979078278	-19.8682813299374	116.253859095622	77.7278121375301
Thyroid	115.147691878954	-18.2607762991511	115.943571896298	79.3938128872414
Breast	114.912361291844	-18.9813451026844	115.708241309188	78.7225709443821
Liver	114.687683640148	-14.3655860769421	115.483563657492	79.4557555376909
Left ventricle	114.167957482136	-8.95205663693125	114.96383749948	84.9548070843416
Pancreas	108.390131029878	-8.88465109579683	109.186011047222	80.5027342378165
Omnibus	73.6938675109585	-25.8224372745883	74.4897475283026	31.7039463361025
Near-gene control	27.3801929559849	-11.8840634865752	28.176072973329	-0.197879149084819
