# Supplementary material for: Modeling regulatory network topology improves genome-wide analyses of complex human traits
Source: Nat Commun. 2021 May 14;12:2851. doi: 10.1038/s41467-021-22588-0 (PMC8121952; doi:10.1038/s41467-021-22588-0)
Supplement: Supplementary file 9 — Source Data [file 41467_2021_22588_MOESM9_ESM.zip › source_data/t2d_gene.txt]

hgnc_symbol	chr	start	stop	role	network	base_p1	near_p1	p1
TCF7L2	10	114710009	114927437	TF	Putamen	1	1	1
TCF7L2	10	114710009	114927437	TF	Visceral omentum	1	1	1
TCF7L2	10	114710009	114927437	TF	Sigmoid colon	1	1	1
TCF7L2	10	114710009	114927437	TF	Spleen	1	1	1
TCF7L2	10	114710009	114927437	TF	Vagina	1	1	1
TCF7L2	10	114710009	114927437	TF	CD8 cell	1	1	1
TCF7L2	10	114710009	114927437	TF	Breast	1	1	1
TCF7L2	10	114710009	114927437	TF	Sun-exposed skin	1	1	1
TCF7L2	10	114710009	114927437	TF	Liver	1	1	1
TCF7L2	10	114710009	114927437	TF	B cell	1	1	1
TCF7L2	10	114710009	114927437	TF	Gastroesophageal junction	1	1	1
TCF7L2	10	114710009	114927437	TF	Uterus	1	1	1
TCF7L2	10	114710009	114927437	TF	Omnibus	1	1	1
TCF7L2	10	114710009	114927437	TF	Pancreas	1	1	1
ZMIZ1	10	80828792	81076276	TG	Ovary	1	1	1
TCF7L2	10	114710009	114927437	TF	Ovary	1	1	1
TCF7L2	10	114710009	114927437	TF	Monocyte	1	1	1
TCF7L2	10	114710009	114927437	TF	CD4 cell	1	1	1
TCF7L2	10	114710009	114927437	TF	Cortex	1	1	1
TCF7L2	10	114710009	114927437	TF	Tibial nerve	1	1	1
TCF7L2	10	114710009	114927437	TF	Cerebellum	1	1	1
TCF7L2	10	114710009	114927437	TF	Adrenal gland	1	1	1
TCF7L2	10	114710009	114927437	TF	Esophagus mucosa	1	1	1
TCF7L2	10	114710009	114927437	TF	Left ventricle	1	1	1
TCF7L2	10	114710009	114927437	TF	Terminal ileum	1	1	1
TCF7L2	10	114710009	114927437	TF	Prostate	1	1	1
TCF7L2	10	114710009	114927437	TF	Atrial appendage	1	1	1
TCF7L2	10	114710009	114927437	TF	Stomach	1	1	1
TCF7L2	10	114710009	114927437	TF	Testis	1	1	1
ZMIZ1	10	80828792	81076276	TG	Thyroid	1	1	1
TCF7L2	10	114710009	114927437	TF	Thyroid	1	1	1
TCF7L2	10	114710009	114927437	TF	NK cell	1	1	1
TCF7L2	10	114710009	114927437	TF	Caudate	1	1	1
WFS1	4	6271576	6304992	TG	Testis	0.927026948206145	1	1
WFS1	4	6271576	6304992	TG	Thyroid	0.927026948206145	1	1
WFS1	4	6271576	6304992	TG	Caudate	0.927026948206145	1	1
PPP2R2C	4	6322305	6565327	TG	Caudate	0.927023170768893	1	1
JAKMIP1	4	6027926	6202318	TG	Testis	0.927003471802842	1	1
JAKMIP1	4	6027926	6202318	TG	NK cell	0.927003471802842	1	1
JAKMIP1	4	6027926	6202318	TG	Caudate	0.927003471802842	1	1
TCF7L2	10	114710009	114927437	TF	Esophagus muscularis	1	1	1
TCF7L2	10	114710009	114927437	TF	Hippocampus	1	1	1
TCF7L2	10	114710009	114927437	TF	Aorta	1	1	1
TCF7L2	10	114710009	114927437	TF	Transverse colon	1	1	0.999999999999999
TCF7L2	10	114710009	114927437	TF	Skeletal muscle	1	1	0.999999999999999
TCF7L2	10	114710009	114927437	TF	Subcutaneous adipose	1	1	0.999999999999999
TCF7L2	10	114710009	114927437	TF	Lung	1	1	0.999999999999999
KIF11	10	94353043	94415150	TG	Testis	0.00293154127451	0.999999999999681	0.999999999999695
KIF11	10	94353043	94415150	TG	NK cell	0.00293154127451	0.999999999999681	0.999999999999674
HHEX	10	94447945	94455403	TG	NK cell	0.0029215252470776	0.999999999999681	0.999999999999674
HHEX	10	94447945	94455403	TG	Thyroid	0.0029215252470776	0.999999999999681	0.999999999999653
WFS1	4	6271576	6304992	TG	Putamen	0.927026948206145	1	0.999999999683842
PPP2R2C	4	6322305	6565327	TG	Putamen	0.927023170768893	1	0.999999999683821
JAKMIP1	4	6027926	6202318	TG	Putamen	0.927003471802842	1	0.999999999683663
JAKMIP1	4	6027926	6202318	TG	CD4 cell	0.927003471802842	1	0.999999999181092
JAKMIP1	4	6027926	6202318	TG	CD8 cell	0.927003471802842	1	0.999999995207703
KIF11	10	94353043	94415150	TG	CD4 cell	0.00293154127451	0.999999999999681	0.999999985185481
WFS1	4	6271576	6304992	TG	Omnibus	0.927026948206145	1	0.999999964091254
HHEX	10	94447945	94455403	TG	Uterus	0.0029215252470776	0.999999999999681	0.999999691088508
WFS1	4	6271576	6304992	TG	Hippocampus	0.927026948206145	1	0.999999329872216
PPP2R2C	4	6322305	6565327	TG	Hippocampus	0.927023170768893	1	0.999999329830643
JAKMIP1	4	6027926	6202318	TG	Hippocampus	0.927003471802842	1	0.999999329543299
KIF11	10	94353043	94415150	TG	Omnibus	0.00293154127451	0.999999999999681	0.999999327757498
HHEX	10	94447945	94455403	TG	Omnibus	0.0029215252470776	0.999999999999681	0.999999327747781
JAZF1	7	27870192	28220362	TG	Omnibus	0.999971368612557	0.999998866797154	0.999998741836076
JAZF1	7	27870192	28220362	TG	Uterus	0.999971368612557	0.999998866797154	0.999998704721698
JAZF1	7	27870192	28220362	TG	Vagina	0.999971368612557	0.999998866797154	0.999998700708734
WFS1	4	6271576	6304992	TG	Lung	0.927026948206145	1	0.999997839296367
WFS1	4	6271576	6304992	TG	Spleen	0.927026948206145	1	0.999989644646541
JAZF1	7	27870192	28220362	TG	Adrenal gland	0.999971368612557	0.999998866797154	0.99997750963623
HHEX	10	94447945	94455403	TG	Spleen	0.0029215252470776	0.999999999999681	0.999815665766804
IGF2BP2	3	185361527	185542844	TG	Terminal ileum	0.992663167768004	0.999736212600377	0.999720797571841
IGF2BP2	3	185361527	185542844	TG	Sun-exposed skin	0.992663167768004	0.999736212600377	0.999712771172394
IGF2BP2	3	185361527	185542844	TG	Omnibus	0.992663167768004	0.999736212600377	0.999707196978873
IGF2BP2	3	185361527	185542844	TG	Vagina	0.992663167768004	0.999736212600377	0.999695647572447
IGF2BP2	3	185361527	185542844	TG	Lung	0.992663167768004	0.999736212600377	0.999694870250124
IGF2BP2	3	185361527	185542844	TG	Esophagus mucosa	0.992663167768004	0.999736212600377	0.999673549967521
IGF2BP2	3	185361527	185542844	TG	Testis	0.992663167768004	0.999736212600377	0.999492925270331
PPARG	3	12328867	12475855	TF	Esophagus muscularis	0.980137067504827	0.999192878123258	0.999192460526476
IGF2BP2	3	185361527	185542844	TG	Atrial appendage	0.992663167768004	0.999736212600377	0.999190302613317
PPARG	3	12328867	12475855	TF	Testis	0.980137067504827	0.999192878123258	0.999175919059842
PPARG	3	12328867	12475855	TF	Terminal ileum	0.980137067504827	0.999192878123258	0.999136869565018
PPARG	3	12328867	12475855	TF	Left ventricle	0.980137067504827	0.999192878123258	0.999136789222725
PPARG	3	12328867	12475855	TF	CD4 cell	0.980137067504827	0.999192878123258	0.999130575342199
PPARG	3	12328867	12475855	TF	Spleen	0.980137067504827	0.999192878123258	0.999125090365599
PPARG	3	12328867	12475855	TF	Sun-exposed skin	0.980137067504827	0.999192878123258	0.999119082619089
PPARG	3	12328867	12475855	TF	Uterus	0.980137067504827	0.999192878123258	0.999106496749063
PPARG	3	12328867	12475855	TF	Omnibus	0.980137067504827	0.999192878123258	0.999103190122474
PPARG	3	12328867	12475855	TF	Hippocampus	0.980137067504827	0.999192878123258	0.999102290511115
PPARG	3	12328867	12475855	TF	Prostate	0.980137067504827	0.999192878123258	0.999091348751514
PPARG	3	12328867	12475855	TF	Gastroesophageal junction	0.980137067504827	0.999192878123258	0.999090635787108
PPARG	3	12328867	12475855	TF	Vagina	0.980137067504827	0.999192878123258	0.999071073424106
PPARG	3	12328867	12475855	TF	Caudate	0.980137067504827	0.999192878123258	0.999070085477045
PPARG	3	12328867	12475855	TF	Lung	0.980137067504827	0.999192878123258	0.999068773889931
PPARG	3	12328867	12475855	TF	Putamen	0.980137067504827	0.999192878123258	0.999059345953616
PPARG	3	12328867	12475855	TF	Thyroid	0.980137067504827	0.999192878123258	0.999037663083487
PPARG	3	12328867	12475855	TF	Esophagus mucosa	0.980137067504827	0.999192878123258	0.999014566609215
PPARG	3	12328867	12475855	TF	Atrial appendage	0.980137067504827	0.999192878123258	0.999014027068045
IGF2BP2	3	185361527	185542844	TG	Ovary	0.992663167768004	0.999736212600377	0.998846090400034
FTO	16	53737875	54155853	TG	Omnibus	0.944679369672567	0.997713711352503	0.997477344185284
RPGRIP1L	16	53631595	53737850	TG	Omnibus	0.944640085621684	0.997672374506637	0.997435925853674
COPG2	7	130146089	130353598	TG	Testis	0.926503213123334	0.996853400032144	0.997132985877018
PPARG	3	12328867	12475855	TF	Ovary	0.980137067504827	0.999192878123258	0.996789987964013
COPG2	7	130146089	130353598	TG	Spleen	0.926503213123334	0.996853400032144	0.996630406299761
COPG2	7	130146089	130353598	TG	Thyroid	0.926503213123334	0.996853400032144	0.996615252451019
COPG2	7	130146089	130353598	TG	Sun-exposed skin	0.926503213123334	0.996853400032144	0.996608103687098
COPG2	7	130146089	130353598	TG	Uterus	0.926503213123334	0.996853400032144	0.996536406323942
COPG2	7	130146089	130353598	TG	Omnibus	0.926503213123334	0.996853400032144	0.996527959083559
COPG2	7	130146089	130353598	TG	Prostate	0.926503213123334	0.996853400032144	0.99650843472226
COPG2	7	130146089	130353598	TG	CD8 cell	0.926503213123334	0.996853400032144	0.996415711586564
COPG2	7	130146089	130353598	TG	Caudate	0.926503213123334	0.996853400032144	0.996389561306532
COPG2	7	130146089	130353598	TG	Esophagus mucosa	0.926503213123334	0.996853400032144	0.996222709613759
IGF2BP2	3	185361527	185542844	TG	Monocyte	0.992663167768004	0.999736212600377	0.99518351302388
IGF2BP2	3	185361527	185542844	TG	Transverse colon	0.992663167768004	0.999736212600377	0.995168123652153
IGF2BP2	3	185361527	185542844	TG	Tibial nerve	0.992663167768004	0.999736212600377	0.994750030928008
IGF2BP2	3	185361527	185542844	TG	Stomach	0.992663167768004	0.999736212600377	0.994651968147541
IGF2BP2	3	185361527	185542844	TG	Cerebellum	0.992663167768004	0.999736212600377	0.994533560736797
IGF2BP2	3	185361527	185542844	TG	Visceral omentum	0.992663167768004	0.999736212600377	0.99436770538417
KIF11	10	94353043	94415150	TG	Esophagus mucosa	0.00293154127451	0.999999999999681	0.992331900403235
RBMS1	2	161128662	161350305	TG	Left ventricle	0.749945759211892	0.986770681685885	0.991306849713333
PPARG	3	12328867	12475855	TF	Pancreas	0.980137067504827	0.999192878123258	0.988134620680362
COPG2	7	130146089	130353598	TG	Ovary	0.926503213123334	0.996853400032144	0.987840337506677
RBMS1	2	161128662	161350305	TG	Esophagus muscularis	0.749945759211892	0.986770681685885	0.987746032535112
PPARG	3	12328867	12475855	TF	Subcutaneous adipose	0.980137067504827	0.999192878123258	0.987552157390972
PPARG	3	12328867	12475855	TF	Liver	0.980137067504827	0.999192878123258	0.987203961337871
PPARG	3	12328867	12475855	TF	Monocyte	0.980137067504827	0.999192878123258	0.98695986601116
RBMS1	2	161128662	161350305	TG	Atrial appendage	0.749945759211892	0.986770681685885	0.986942807948071
PPARG	3	12328867	12475855	TF	Transverse colon	0.980137067504827	0.999192878123258	0.986767859280029
RBMS1	2	161128662	161350305	TG	NK cell	0.749945759211892	0.986770681685885	0.986578941813966
RBMS1	2	161128662	161350305	TG	Thyroid	0.749945759211892	0.986770681685885	0.986117465863226
ITGB6	2	160956177	161128399	TG	Thyroid	0.749902397777243	0.986768092610238	0.986115507405126
ITGB6	2	160956177	161128399	TG	Terminal ileum	0.749902397777243	0.986768092610238	0.986000400339054
RBMS1	2	161128662	161350305	TG	Spleen	0.749945759211892	0.986770681685885	0.985841948955193
PPARG	3	12328867	12475855	TF	Skeletal muscle	0.980137067504827	0.999192878123258	0.985830128001871
PPARG	3	12328867	12475855	TF	Tibial nerve	0.980137067504827	0.999192878123258	0.985795029042484
PPARG	3	12328867	12475855	TF	Cerebellum	0.980137067504827	0.999192878123258	0.985782701304808
RBMS1	2	161128662	161350305	TG	Sun-exposed skin	0.749945759211892	0.986770681685885	0.985726264239779
PPARG	3	12328867	12475855	TF	Stomach	0.980137067504827	0.999192878123258	0.985655014714787
RBMS1	2	161128662	161350305	TG	CD4 cell	0.749945759211892	0.986770681685885	0.985606854870749
RBMS1	2	161128662	161350305	TG	Prostate	0.749945759211892	0.986770681685885	0.985423763113708
RBMS1	2	161128662	161350305	TG	Uterus	0.749945759211892	0.986770681685885	0.985415027271988
PPARG	3	12328867	12475855	TF	Adrenal gland	0.980137067504827	0.999192878123258	0.98539042686551
RBMS1	2	161128662	161350305	TG	Omnibus	0.749945759211892	0.986770681685885	0.985364087383094
ITGB6	2	160956177	161128399	TG	Omnibus	0.749902397777243	0.986768092610238	0.985360975659941
RBMS1	2	161128662	161350305	TG	CD8 cell	0.749945759211892	0.986770681685885	0.985029378796195
RBMS1	2	161128662	161350305	TG	Gastroesophageal junction	0.749945759211892	0.986770681685885	0.984963282873774
RBMS1	2	161128662	161350305	TG	Vagina	0.749945759211892	0.986770681685885	0.9848253560275
ITGB6	2	160956177	161128399	TG	Vagina	0.749902397777243	0.986768092610238	0.984822083736161
RBMS1	2	161128662	161350305	TG	Lung	0.749945759211892	0.986770681685885	0.984791339849192
ITGB6	2	160956177	161128399	TG	Lung	0.749902397777243	0.986768092610238	0.984788061078416
PPARG	3	12328867	12475855	TF	Visceral omentum	0.980137067504827	0.999192878123258	0.984637643627653
RBMS1	2	161128662	161350305	TG	Esophagus mucosa	0.749945759211892	0.986770681685885	0.984395819773948
ITGB6	2	160956177	161128399	TG	Esophagus mucosa	0.749902397777243	0.986768092610238	0.984392577002535
PPARG	3	12328867	12475855	TF	Sigmoid colon	0.980137067504827	0.999192878123258	0.984154032139939
PPARG	3	12328867	12475855	TF	Aorta	0.980137067504827	0.999192878123258	0.984058201355927
PPARG	3	12328867	12475855	TF	Breast	0.980137067504827	0.999192878123258	0.983581218954178
PPARG	3	12328867	12475855	TF	B cell	0.980137067504827	0.999192878123258	0.982024000583835
PPARG	3	12328867	12475855	TF	Cortex	0.980137067504827	0.999192878123258	0.981966831615667
BCAM	19	45312328	45324673	TG	Left ventricle	0.542190736052392	0.965378004908823	0.964153227301825
BCAM	19	45312328	45324673	TG	Terminal ileum	0.542190736052392	0.965378004908823	0.963419852591169
BCAM	19	45312328	45324673	TG	Spleen	0.542190736052392	0.965378004908823	0.962889450426559
APOE	19	45409011	45412650	TG	Spleen	0.542148769338697	0.965312859740905	0.96282415760883
APOC1	19	45417504	45422606	TG	Spleen	0.54214760614982	0.965310526068974	0.962821818462398
BCAM	19	45312328	45324673	TG	Sun-exposed skin	0.542190736052392	0.965378004908823	0.962795730466885
APOE	19	45409011	45412650	TG	Sun-exposed skin	0.542148769338697	0.965312859740905	0.962730412060894
TOMM40	19	45393826	45406946	TG	CD4 cell	0.542150468495503	0.965315960536794	0.962152040217602
BCAM	19	45312328	45324673	TG	Uterus	0.542190736052392	0.965378004908823	0.96197823855785
BCAM	19	45312328	45324673	TG	Omnibus	0.542190736052392	0.965378004908823	0.961896606315184
TOMM40	19	45393826	45406946	TG	Omnibus	0.542150468495503	0.965315960536794	0.961834557621435
CLPTM1	19	45457842	45496599	TG	Omnibus	0.542148541294813	0.965313082951709	0.961831668832389
APOE	19	45409011	45412650	TG	Omnibus	0.542148769338697	0.965312859740905	0.961831461310108
APOC1	19	45417504	45422606	TG	Omnibus	0.54214760614982	0.965310526068974	0.961829133515031
APOC2	19	45449243	45452822	TG	Omnibus	0.542146339903416	0.965308777438002	0.961827378177803
RELB	19	45504688	45541452	TG	Omnibus	0.542138959459682	0.965303609529326	0.961822199958943
BCAM	19	45312328	45324673	TG	Hippocampus	0.542190736052392	0.965378004908823	0.961789776106874
APOE	19	45409011	45412650	TG	Hippocampus	0.542148769338697	0.965312859740905	0.961724754251044
APOC1	19	45417504	45422606	TG	Hippocampus	0.54214760614982	0.965310526068974	0.961722430983756
BCAM	19	45312328	45324673	TG	Esophagus muscularis	0.542190736052392	0.965378004908823	0.96112827059828
BCAM	19	45312328	45324673	TG	Gastroesophageal junction	0.542190736052392	0.965378004908823	0.961056485389001
TOMM40	19	45393826	45406946	TG	CD8 cell	0.542150468495503	0.965315960536794	0.960655157363581
BCAM	19	45312328	45324673	TG	Vagina	0.542190736052392	0.965378004908823	0.960621722377211
BCAM	19	45312328	45324673	TG	Lung	0.542190736052392	0.965378004908823	0.960545393201706
APOE	19	45409011	45412650	TG	Caudate	0.542148769338697	0.965312859740905	0.960521531501886
APOC1	19	45417504	45422606	TG	Caudate	0.54214760614982	0.965310526068974	0.960519217253292
APOE	19	45409011	45412650	TG	Lung	0.542148769338697	0.965312859740905	0.960480534456055
APOC1	19	45417504	45422606	TG	Lung	0.54214760614982	0.965310526068974	0.960478220498444
BCAM	19	45312328	45324673	TG	Esophagus mucosa	0.542190736052392	0.965378004908823	0.96024664413752
TOMM40	19	45393826	45406946	TG	Esophagus mucosa	0.542150468495503	0.965315960536794	0.960184568547567
BCAM	19	45312328	45324673	TG	Putamen	0.542190736052392	0.965378004908823	0.959782172618043
TOMM40	19	45393826	45406946	TG	Putamen	0.542150468495503	0.965315960536794	0.959720963522622
APOE	19	45409011	45412650	TG	Putamen	0.542148769338697	0.965312859740905	0.959717944794935
APOC1	19	45417504	45422606	TG	Putamen	0.54214760614982	0.965310526068974	0.959715665152421
BCAM	19	45312328	45324673	TG	Prostate	0.542190736052392	0.965378004908823	0.958646850723327
BCAM	19	45312328	45324673	TG	Testis	0.542190736052392	0.965378004908823	0.9565810394759
TOMM40	19	45393826	45406946	TG	Testis	0.542150468495503	0.965315960536794	0.956517330574327
APOE	19	45409011	45412650	TG	Testis	0.542148769338697	0.965312859740905	0.956514211507473
BCAM	19	45312328	45324673	TG	Thyroid	0.542190736052392	0.965378004908823	0.955418609171847
TOMM40	19	45393826	45406946	TG	Thyroid	0.542150468495503	0.965315960536794	0.9553564989741
COPG2	7	130146089	130353598	TG	Pancreas	0.926503213123334	0.996853400032144	0.955253203523616
TOMM40	19	45393826	45406946	TG	NK cell	0.542150468495503	0.965315960536794	0.954656976402639
RBMS1	2	161128662	161350305	TG	Ovary	0.749945759211892	0.986770681685885	0.954434119728782
BCAM	19	45312328	45324673	TG	Atrial appendage	0.542190736052392	0.965378004908823	0.95090180951557
WFS1	4	6271576	6304992	TG	Cerebellum	0.927026948206145	1	0.947762650226178
PPP2R2C	4	6322305	6565327	TG	Cerebellum	0.927023170768893	1	0.947759265544288
COPG2	7	130146089	130353598	TG	Cerebellum	0.926503213123334	0.996853400032144	0.946779656218249
PROX1	1	214156524	214214595	TF	Left ventricle	0.315652991523462	0.917704584370638	0.946442617453164
COPG2	7	130146089	130353598	TG	Adrenal gland	0.926503213123334	0.996853400032144	0.945224929226775
HMGA2	12	66217911	66360075	TG	Omnibus	0.435619086382359	0.948351231871246	0.943206733354244
WFS1	4	6271576	6304992	TG	Cortex	0.927026948206145	1	0.933402014298471
PPP2R2C	4	6322305	6565327	TG	Cortex	0.927023170768893	1	0.933398218470583
JAKMIP1	4	6027926	6202318	TG	Cortex	0.927003471802842	1	0.933375717786493
COPG2	7	130146089	130353598	TG	Cortex	0.926503213123334	0.996853400032144	0.932837481213849
PROX1	1	214156524	214214595	TF	Esophagus muscularis	0.315652991523462	0.917704584370638	0.925309524279928
PROX1	1	214156524	214214595	TF	Atrial appendage	0.315652991523462	0.917704584370638	0.91978765996009
PROX1	1	214156524	214214595	TG	Thyroid	0.315652991523462	0.917704584370638	0.91535692115929
SLIT3	5	168088745	168728133	TG	Thyroid	0.281003347942871	0.921946724059136	0.913977211072288
PROX1	1	214156524	214214595	TF	Spleen	0.315652991523462	0.917704584370638	0.912625360499957
BCL11A	2	60678302	60780702	TG	Spleen	0.315194951636621	0.917503089382411	0.912380842742303
BCL11A	2	60678302	60780702	TG	Sun-exposed skin	0.315194951636621	0.917503089382411	0.912366845252955
BCL11A	2	60678302	60780702	TG	Omnibus	0.315194951636621	0.917503089382411	0.909548777597799
PROX1	1	214156524	214214595	TF	Gastroesophageal junction	0.315652991523462	0.917704584370638	0.907017588890846
SLIT3	5	168088745	168728133	TG	Vagina	0.281003347942871	0.921946724059136	0.90667335235505
TSPAN8	12	71518865	71835678	TG	Terminal ileum	0.304344075043726	0.910177474754519	0.906064525715067
TSPAN8	12	71518865	71835678	TG	Thyroid	0.304344075043726	0.910177474754519	0.905370551962677
TSPAN8	12	71518865	71835678	TG	Sun-exposed skin	0.304344075043726	0.910177474754519	0.904776381158922
TSPAN8	12	71518865	71835678	TG	Prostate	0.304344075043726	0.910177474754519	0.904551437211186
TSPAN8	12	71518865	71835678	TG	Omnibus	0.304344075043726	0.910177474754519	0.902014357961931
BCAM	19	45312328	45324673	TG	Ovary	0.542190736052392	0.965378004908823	0.90197294505904
TOMM40	19	45393826	45406946	TG	Ovary	0.542150468495503	0.965315960536794	0.901914163728015
APOE	19	45409011	45412650	TG	Ovary	0.542148769338697	0.965312859740905	0.901911291231991
APOC1	19	45417504	45422606	TG	Ovary	0.54214760614982	0.965310526068974	0.901909147798952
TSPAN8	12	71518865	71835678	TG	Lung	0.304344075043726	0.910177474754519	0.898404379303724
VPS13C	15	62144588	62352672	TG	Spleen	0.235658362712172	0.876826590341827	0.869358888009245
RBMS1	2	161128662	161350305	TG	Pancreas	0.749945759211892	0.986770681685885	0.835932548442421
RBMS1	2	161128662	161350305	TG	Subcutaneous adipose	0.749945759211892	0.986770681685885	0.829610821738194
RBMS1	2	161128662	161350305	TG	Liver	0.749945759211892	0.986770681685885	0.825554321891186
RBMS1	2	161128662	161350305	TG	Monocyte	0.749945759211892	0.986770681685885	0.822027735425406
ITGB6	2	160956177	161128399	TG	Transverse colon	0.749902397777243	0.986768092610238	0.820344564336888
PROX1	1	214156524	214214595	TG	Ovary	0.315652991523462	0.917704584370638	0.817268730406283
STARD10	11	72465774	72504726	TG	Left ventricle	0.106440642117903	0.771972288371623	0.811458352725013
RBMS1	2	161128662	161350305	TG	Tibial nerve	0.749945759211892	0.986770681685885	0.809488412559282
RBMS1	2	161128662	161350305	TG	Stomach	0.749945759211892	0.986770681685885	0.8078070011837
TSPAN8	12	71518865	71835678	TG	Ovary	0.304344075043726	0.910177474754519	0.80766764866281
RBMS1	2	161128662	161350305	TG	Adrenal gland	0.749945759211892	0.986770681685885	0.804716559227208
RBMS1	2	161128662	161350305	TG	Visceral omentum	0.749945759211892	0.986770681685885	0.797730642756429
RBMS1	2	161128662	161350305	TG	Sigmoid colon	0.749945759211892	0.986770681685885	0.791293709357194
RBMS1	2	161128662	161350305	TG	Aorta	0.749945759211892	0.986770681685885	0.790131316212869
RBMS1	2	161128662	161350305	TG	Breast	0.749945759211892	0.986770681685885	0.785370831265586
ITGB6	2	160956177	161128399	TG	Breast	0.749902397777243	0.986768092610238	0.785334218639526
STARD10	11	72465774	72504726	TG	Testis	0.106440642117903	0.771972288371623	0.769907238289981
RBMS1	2	161128662	161350305	TG	B cell	0.749945759211892	0.986770681685885	0.767630370913954
ATG16L2	11	72525353	72554719	TG	NK cell	0.0961581141629467	0.771801183225551	0.766645112363372
PDE8B	5	76506274	76725632	TG	Testis	0.1307353203021	0.746415244401892	0.7629905401514
ARAP1	11	72396114	72504644	TG	Terminal ileum	0.10650320481564	0.772164319881171	0.762472665010996
STARD10	11	72465774	72504726	TG	Terminal ileum	0.106440642117903	0.771972288371623	0.762280479817644
ATG16L2	11	72525353	72554719	TG	Terminal ileum	0.0961581141629467	0.771801183225551	0.762100588269089
PDE2A	11	72287185	72385635	TG	Spleen	0.106449598723422	0.772283292907514	0.760363641909633
ARAP1	11	72396114	72504644	TG	Spleen	0.10650320481564	0.772164319881171	0.760249538262778
STARD10	11	72465774	72504726	TG	Sun-exposed skin	0.106440642117903	0.771972288371623	0.760225118843496
STARD10	11	72465774	72504726	TG	Spleen	0.106440642117903	0.771972288371623	0.760058513885981
ATG16L2	11	72525353	72554719	TG	Sun-exposed skin	0.0961581141629467	0.771801183225551	0.760038225110164
ATG16L2	11	72525353	72554719	TG	Spleen	0.0961581141629467	0.771801183225551	0.759876593387995
ARAP1	11	72396114	72504644	TG	CD4 cell	0.10650320481564	0.772164319881171	0.758003788396753
ATG16L2	11	72525353	72554719	TG	CD4 cell	0.0961581141629467	0.771801183225551	0.75763939720585
STARD10	11	72465774	72504726	TG	Atrial appendage	0.106440642117903	0.771972288371623	0.757602339366013
VPS13C	15	62144588	62352672	TG	Testis	0.235658362712172	0.876826590341827	0.756904382207226
ARAP1	11	72396114	72504644	TG	Esophagus mucosa	0.10650320481564	0.772164319881171	0.756796549409118
STARD10	11	72465774	72504726	TG	Esophagus mucosa	0.106440642117903	0.771972288371623	0.756606302676695
PDE2A	11	72287185	72385635	TG	Uterus	0.106449598723422	0.772283292907514	0.755665317865007
STARD10	11	72465774	72504726	TG	Uterus	0.106440642117903	0.771972288371623	0.755366156724135
PDE2A	11	72287185	72385635	TG	Omnibus	0.106449598723422	0.772283292907514	0.755073578208054
ARAP1	11	72396114	72504644	TG	Omnibus	0.10650320481564	0.772164319881171	0.754963239846143
STARD10	11	72465774	72504726	TG	Omnibus	0.106440642117903	0.771972288371623	0.754774511184379
ATG16L2	11	72525353	72554719	TG	Omnibus	0.0961581141629467	0.771801183225551	0.754592076197308
PDE2A	11	72287185	72385635	TG	Hippocampus	0.106449598723422	0.772283292907514	0.754494759200495
STARD10	11	72465774	72504726	TG	Hippocampus	0.106440642117903	0.771972288371623	0.754196352052747
PDE2A	11	72287185	72385635	TG	Thyroid	0.106449598723422	0.772283292907514	0.752023243267796
ARAP1	11	72396114	72504644	TG	Thyroid	0.10650320481564	0.772164319881171	0.75191648288744
STARD10	11	72465774	72504726	TG	Thyroid	0.106440642117903	0.771972288371623	0.751726628123221
ATG16L2	11	72525353	72554719	TG	Thyroid	0.0961581141629467	0.771801183225551	0.751541231812674
STARD10	11	72465774	72504726	TG	Prostate	0.106440642117903	0.771972288371623	0.751277243037918
ATG16L2	11	72525353	72554719	TG	CD8 cell	0.0961581141629467	0.771801183225551	0.750297356721217
PDE2A	11	72287185	72385635	TG	Vagina	0.106449598723422	0.772283292907514	0.748488091862304
PDE2A	11	72287185	72385635	TG	Caudate	0.106449598723422	0.772283292907514	0.748304626955427
ARAP1	11	72396114	72504644	TG	Lung	0.10650320481564	0.772164319881171	0.748045861267838
STARD10	11	72465774	72504726	TG	Caudate	0.106440642117903	0.771972288371623	0.748011681488469
STARD10	11	72465774	72504726	TG	Lung	0.106440642117903	0.771972288371623	0.747859271388819
ATG16L2	11	72525353	72554719	TG	Lung	0.0961581141629467	0.771801183225551	0.747672790628866
PDE2A	11	72287185	72385635	TG	Putamen	0.106449598723422	0.772283292907514	0.744028953261695
STARD10	11	72465774	72504726	TG	Putamen	0.106440642117903	0.771972288371623	0.743745314274982
PDE8B	5	76506274	76725632	TG	Atrial appendage	0.1307353203021	0.746415244401892	0.743253929323883
PDE8B	5	76506274	76725632	TG	Sun-exposed skin	0.1307353203021	0.746415244401892	0.733399347001867
PDE8B	5	76506274	76725632	TG	Thyroid	0.1307353203021	0.746415244401892	0.733274642451041
PDE8B	5	76506274	76725632	TG	Esophagus mucosa	0.1307353203021	0.746415244401892	0.729943847930908
PDE8B	5	76506274	76725632	TG	Uterus	0.1307353203021	0.746415244401892	0.727683639325066
STXBP6	14	25278862	25519503	TG	Terminal ileum	0.107700890168489	0.7385711215295	0.72735909966984
PDE8B	5	76506274	76725632	TG	Prostate	0.1307353203021	0.746415244401892	0.726645587333714
STXBP6	14	25278862	25519503	TG	Sun-exposed skin	0.107700890168489	0.7385711215295	0.725064543369275
PDE8B	5	76506274	76725632	TG	Vagina	0.1307353203021	0.746415244401892	0.719691658067522
PDE8B	5	76506274	76725632	TG	Lung	0.1307353203021	0.746415244401892	0.719318431685446
STXBP6	14	25278862	25519503	TG	Uterus	0.107700890168489	0.7385711215295	0.719234412945147
STXBP6	14	25278862	25519503	TG	Omnibus	0.107700890168489	0.7385711215295	0.718850841824237
STXBP6	14	25278862	25519503	TG	Hippocampus	0.107700890168489	0.7385711215295	0.718155304926126
STXBP6	14	25278862	25519503	TG	Left ventricle	0.107700890168489	0.7385711215295	0.716298568731347
PDE8B	5	76506274	76725632	TG	Putamen	0.1307353203021	0.746415244401892	0.714656209600593
STXBP6	14	25278862	25519503	TG	Gastroesophageal junction	0.107700890168489	0.7385711215295	0.713929182818008
STXBP6	14	25278862	25519503	TG	Vagina	0.107700890168489	0.7385711215295	0.711820142834682
STXBP6	14	25278862	25519503	TG	Caudate	0.107700890168489	0.7385711215295	0.711619700547781
STXBP6	14	25278862	25519503	TG	Lung	0.107700890168489	0.7385711215295	0.711455642999666
STXBP6	14	25278862	25519503	TG	Esophagus muscularis	0.107700890168489	0.7385711215295	0.702896479625254
STXBP6	14	25278862	25519503	TG	Prostate	0.107700890168489	0.7385711215295	0.699930424830863
STXBP6	14	25278862	25519503	TG	Testis	0.107700890168489	0.7385711215295	0.678264195149507
KCNQ1	11	2465914	2870339	TG	Left ventricle	0.0850686887304612	0.610998038437023	0.67063335716076
BCAM	19	45312328	45324673	TG	Pancreas	0.542190736052392	0.965378004908823	0.666838050830363
TOMM40	19	45393826	45406946	TG	Pancreas	0.542150468495503	0.965315960536794	0.666790777131764
BCAM	19	45312328	45324673	TG	Subcutaneous adipose	0.542190736052392	0.965378004908823	0.65809733872045
TOMM40	19	45393826	45406946	TG	Subcutaneous adipose	0.542150468495503	0.965315960536794	0.658050693387163
APOE	19	45409011	45412650	TG	Subcutaneous adipose	0.542148769338697	0.965312859740905	0.658048649406963
STXBP6	14	25278862	25519503	TG	Thyroid	0.107700890168489	0.7385711215295	0.655592629246331
BCAM	19	45312328	45324673	TG	Liver	0.542190736052392	0.965378004908823	0.648430293086703
TOMM40	19	45393826	45406946	TG	Liver	0.542150468495503	0.965315960536794	0.648383532398835
APOE	19	45409011	45412650	TG	Liver	0.542148769338697	0.965312859740905	0.648381494644929
APOC1	19	45417504	45422606	TG	Liver	0.54214760614982	0.965310526068974	0.64838006036207
APOC2	19	45449243	45452822	TG	Liver	0.542146339903416	0.965308777438002	0.648378629930057
STXBP6	14	25278862	25519503	TG	Atrial appendage	0.107700890168489	0.7385711215295	0.647188578268738
BCAM	19	45312328	45324673	TG	Transverse colon	0.542190736052392	0.965378004908823	0.643189122146558
TOMM40	19	45393826	45406946	TG	Transverse colon	0.542150468495503	0.965315960536794	0.643143146608044
BCAM	19	45312328	45324673	TG	Cerebellum	0.542190736052392	0.965378004908823	0.638121128840379
APOE	19	45409011	45412650	TG	Cerebellum	0.542148769338697	0.965312859740905	0.638073729216934
BCAM	19	45312328	45324673	TG	Skeletal muscle	0.542190736052392	0.965378004908823	0.62733286990163
BCAM	19	45312328	45324673	TG	Tibial nerve	0.542190736052392	0.965378004908823	0.626659536622802
TOMM40	19	45393826	45406946	TG	Tibial nerve	0.542150468495503	0.965315960536794	0.626614571075893
BCAM	19	45312328	45324673	TG	Stomach	0.542190736052392	0.965378004908823	0.624310251306236
BCAM	19	45312328	45324673	TG	Adrenal gland	0.542190736052392	0.965378004908823	0.620002520828348
APOE	19	45409011	45412650	TG	Adrenal gland	0.542148769338697	0.965312859740905	0.619955991277713
APOC1	19	45417504	45422606	TG	Adrenal gland	0.54214760614982	0.965310526068974	0.619954641574768
BCAM	19	45312328	45324673	TG	Visceral omentum	0.542190736052392	0.965378004908823	0.608212897315546
KCNQ1	11	2465914	2870339	TG	Terminal ileum	0.0850686887304612	0.610998038437023	0.595321429238087
BCAM	19	45312328	45324673	TG	Aorta	0.542190736052392	0.965378004908823	0.594251592471628
BCAM	19	45312328	45324673	TG	Breast	0.542190736052392	0.965378004908823	0.590518299821844
TOMM40	19	45393826	45406946	TG	Breast	0.542150468495503	0.965315960536794	0.590475316394699
APOE	19	45409011	45412650	TG	Breast	0.542148769338697	0.965312859740905	0.590473473868723
APOC1	19	45417504	45422606	TG	Breast	0.54214760614982	0.965310526068974	0.59047219608355
KCNQ1	11	2465914	2870339	TG	Omnibus	0.0850686887304612	0.610998038437023	0.579114014561556
BCAM	19	45312328	45324673	TG	Cortex	0.542190736052392	0.965378004908823	0.563084122082506
APOE	19	45409011	45412650	TG	Cortex	0.542148769338697	0.965312859740905	0.563040861104915
KCNQ1	11	2465914	2870339	TG	Thyroid	0.0850686887304612	0.610998038437023	0.559304455100352
HMGA2	12	66217911	66360075	TG	Stomach	0.435619086382359	0.948351231871246	0.522906532340039
PITPNC1	17	65373575	65693372	TG	Left ventricle	0.0292700409254409	0.365876344012894	0.447027832293898
PROX1	1	214156524	214214595	TF	Pancreas	0.315652991523462	0.917704584370638	0.443267166896288
ADCY5	3	123001143	123168605	TG	Left ventricle	0.0267636050805555	0.360788154854384	0.441624241710298
TSPAN8	12	71518865	71835678	TG	Pancreas	0.304344075043726	0.910177474754519	0.429520815961715
SLC22A18	11	2920951	2946476	TG	Left ventricle	0.0372872544241957	0.37661938126323	0.427616739138972
IFT52	20	42219571	42275936	TG	Left ventricle	0.0366168988234933	0.342803819091438	0.427106819523628
MYBL2	20	42295754	42345136	TF	Left ventricle	0.0366110763479799	0.342774907786294	0.427038858999918
PROX1	1	214156524	214214595	TF	Liver	0.315652991523462	0.917704584370638	0.424925660961274
RREB1	6	7107830	7252213	TF	Left ventricle	0.0571440423728952	0.225962693436963	0.415946898738839
BCAR1	16	75262928	75301951	TG	Left ventricle	0.0366799716732245	0.35044716274775	0.415938432972356
LDHD	16	75145758	75150669	TG	Left ventricle	0.0347962380628696	0.348350706468989	0.414210386195941
TSPAN8	12	71518865	71835678	TG	Liver	0.304344075043726	0.910177474754519	0.411440420115825
SNX29	16	12070594	12668146	TG	Testis	0.0278644341454486	0.36954151253565	0.403251879438431
ERLIN1	10	101909851	101948091	TG	Left ventricle	0.0262948627972188	0.358392662156655	0.401221792288269
TSPAN8	12	71518865	71835678	TG	Transverse colon	0.304344075043726	0.910177474754519	0.40002602330453
SLIT3	5	168088745	168728133	TG	Subcutaneous adipose	0.281003347942871	0.921946724059136	0.396549285102867
NUCB2	11	17229700	17371521	TG	NK cell	0.038489009476373	0.40877417104135	0.395971576956435
NUCB2	11	17229700	17371521	TG	Spleen	0.038489009476373	0.40877417104135	0.393063684878083
NUCB2	11	17229700	17371521	TG	Esophagus mucosa	0.038489009476373	0.40877417104135	0.392193115599777
ABCC8	11	17414432	17498449	TG	Omnibus	0.03907017589132	0.416532245440485	0.391784041515557
PROX1	1	214156524	214214595	TG	Adrenal gland	0.315652991523462	0.917704584370638	0.391764898754449
ANXA11	10	81910645	81965328	TG	Left ventricle	0.0206402704446193	0.314846569972202	0.390480167409667
PLAC9	10	81891438	81905115	TG	Left ventricle	0.0206235943269444	0.314420714199626	0.389888396219685
NUCB2	11	17229700	17371521	TG	CD4 cell	0.038489009476373	0.40877417104135	0.387417258326897
NOL11	17	65713949	65740647	TG	Testis	0.0299346751979985	0.371353920038909	0.387107616883437
NUCB2	11	17229700	17371521	TG	Omnibus	0.038489009476373	0.40877417104135	0.384376612083737
ARL15	5	53179775	53606412	TG	Testis	0.0572964593071163	0.351203018186815	0.38436784264299
KCNJ11	11	17407406	17410878	TG	Omnibus	0.0383859684826285	0.408535317320774	0.384123240108945
TSPAN8	12	71518865	71835678	TG	Tibial nerve	0.304344075043726	0.910177474754519	0.383689072084007
NOL11	17	65713949	65740647	TG	Esophagus muscularis	0.0299346751979985	0.371353920038909	0.382411010773908
KCNJ11	11	17407406	17410878	TG	Left ventricle	0.0383859684826285	0.408535317320774	0.381771668878337
TSPAN8	12	71518865	71835678	TG	Stomach	0.304344075043726	0.910177474754519	0.381590249942635
PITPNC1	17	65373575	65693372	TG	Testis	0.0292700409254409	0.365876344012894	0.381559151758778
PPFIBP1	12	27676364	27848497	TG	Testis	0.0242627807631219	0.357873216353227	0.379738202712861
ADCY5	3	123001143	123168605	TG	Testis	0.0267636050805555	0.360788154854384	0.377512907813428
PITPNC1	17	65373575	65693372	TG	Esophagus muscularis	0.0292700409254409	0.365876344012894	0.376867712948254
NUCB2	11	17229700	17371521	TG	CD8 cell	0.038489009476373	0.40877417104135	0.37585085650899
NUCB2	11	17229700	17371521	TG	Gastroesophageal junction	0.038489009476373	0.40877417104135	0.375451564222011
KLHL42	12	27932953	27955973	TG	Testis	0.0276594807129699	0.353730464913359	0.375117309258858
NUCB2	11	17229700	17371521	TG	Lung	0.038489009476373	0.40877417104135	0.374797321650209
ADCY5	3	123001143	123168605	TG	Esophagus muscularis	0.0267636050805555	0.360788154854384	0.374662736793809
PPFIBP1	12	27676364	27848497	TG	Esophagus muscularis	0.0242627807631219	0.357873216353227	0.372389555758778
PROX1	1	214156524	214214595	TF	Sigmoid colon	0.315652991523462	0.917704584370638	0.371411900235061
NOL11	17	65713949	65740647	TG	NK cell	0.0299346751979985	0.371353920038909	0.366929448745531
TSPAN8	12	71518865	71835678	TG	Visceral omentum	0.304344075043726	0.910177474754519	0.366915973557907
SLC22A18	11	2920951	2946476	TG	Testis	0.0372872544241957	0.37661938126323	0.365525889394706
SLC22A18	11	2920951	2946476	TG	Terminal ileum	0.0372872544241957	0.37661938126323	0.364979189711639
PLEKHA1	10	124134212	124191867	TG	NK cell	0.0534722375944377	0.375119828866697	0.363826735926349
ERLIN1	10	101909851	101948091	TG	Esophagus muscularis	0.0262948627972188	0.358392662156655	0.363257118506594
ATXN7L1	7	105245514	105517050	TG	Testis	0.0274353239707894	0.335970572217206	0.361719747017877
SLC22A18	11	2920951	2946476	TG	Sun-exposed skin	0.0372872544241957	0.37661938126323	0.361617936017111
PITPNC1	17	65373575	65693372	TG	NK cell	0.0292700409254409	0.365876344012894	0.361270514087704
THADA	2	43393800	43823185	TG	Omnibus	0.129134382698877	0.37272253767393	0.360618479213289
PLEKHA1	10	124134212	124191867	TG	Terminal ileum	0.0534722375944377	0.375119828866697	0.358754504994193
PITPNC1	17	65373575	65693372	TG	Atrial appendage	0.0292700409254409	0.365876344012894	0.357858718312061
SNX29	16	12070594	12668146	TG	Thyroid	0.0278644341454486	0.36954151253565	0.357506622603191
PLEKHA1	10	124134212	124191867	TG	Sun-exposed skin	0.0534722375944377	0.375119828866697	0.356490067202272
NOL11	17	65713949	65740647	TG	Sun-exposed skin	0.0299346751979985	0.371353920038909	0.355703649697897
PLEKHA1	10	124134212	124191867	TG	Spleen	0.0534722375944377	0.375119828866697	0.35562691963868
TSPAN8	12	71518865	71835678	TG	Aorta	0.304344075043726	0.910177474754519	0.355575388039835
MYBL2	20	42295754	42345136	TF	Esophagus muscularis	0.0366110763479799	0.342774907786294	0.355526223700141
PLEKHA1	10	124134212	124191867	TG	Esophagus mucosa	0.0534722375944377	0.375119828866697	0.35532809444862
NOL11	17	65713949	65740647	TG	Spleen	0.0299346751979985	0.371353920038909	0.355217253353429
BCAR1	16	75262928	75301951	TG	Testis	0.0366799716732245	0.35044716274775	0.354910975750988
NOL11	17	65713949	65740647	TG	Esophagus mucosa	0.0299346751979985	0.371353920038909	0.354073840473556
PPFIBP1	12	27676364	27848497	TG	Atrial appendage	0.0242627807631219	0.357873216353227	0.353609868215957
SNX29	16	12070594	12668146	TG	Spleen	0.0278644341454486	0.36954151253565	0.353522869501164
SLC22A18	11	2920951	2946476	TG	Omnibus	0.0372872544241957	0.37661938126323	0.353181135349966
NOL11	17	65713949	65740647	TG	Thyroid	0.0299346751979985	0.371353920038909	0.352861998028819
NOL11	17	65713949	65740647	TG	CD4 cell	0.0299346751979985	0.371353920038909	0.352615839737828
SNX29	16	12070594	12668146	TG	Esophagus mucosa	0.0278644341454486	0.36954151253565	0.352559057699661
PITPNC1	17	65373575	65693372	TG	Terminal ileum	0.0292700409254409	0.365876344012894	0.352470138387926
CWF19L1	10	101992055	102027437	TG	Testis	0.0264080824430306	0.362579343113781	0.352344525519792
ADCY5	3	123001143	123168605	TG	Atrial appendage	0.0267636050805555	0.360788154854384	0.351995374213715
INTS8	8	95825539	95893974	TG	Testis	0.0437477775200956	0.319726358151691	0.350914363414031
CWF19L1	10	101992055	102027437	TG	NK cell	0.0264080824430306	0.362579343113781	0.350853167808055
BLOC1S2	10	102033713	102046469	TG	NK cell	0.025884860218937	0.361958588851025	0.350226188537744
PITPNC1	17	65373575	65693372	TG	Spleen	0.0292700409254409	0.365876344012894	0.349769234775535
ADCY5	3	123001143	123168605	TG	Terminal ileum	0.0267636050805555	0.360788154854384	0.349009067677729
NOL11	17	65713949	65740647	TG	Uterus	0.0299346751979985	0.371353920038909	0.348850804161425
PITPNC1	17	65373575	65693372	TG	Esophagus mucosa	0.0292700409254409	0.365876344012894	0.348653974923374
BLOC1S2	10	102033713	102046469	TG	Sun-exposed skin	0.025884860218937	0.361958588851025	0.348367729971118
NOL11	17	65713949	65740647	TG	Omnibus	0.0299346751979985	0.371353920038909	0.348343083604106
ERLIN1	10	101909851	101948091	TG	Testis	0.0262948627972188	0.358392662156655	0.348190567891925
SLC22A18	11	2920951	2946476	TG	Atrial appendage	0.0372872544241957	0.37661938126323	0.348045732286576
SLC22A18AS	11	2909010	2924970	TG	Omnibus	0.0366729697252495	0.371172305500813	0.347843803412314
ERLIN1	10	101909851	101948091	TG	Terminal ileum	0.0262948627972188	0.358392662156655	0.347677852867267
PLEKHA1	10	124134212	124191867	TG	CD4 cell	0.0534722375944377	0.375119828866697	0.347670072595436
CDKN1C	11	2904443	2907111	TG	Uterus	0.0365823227133355	0.370195856832488	0.34761962175987
NOL11	17	65713949	65740647	TG	Hippocampus	0.0299346751979985	0.371353920038909	0.347581169816998
CWF19L1	10	101992055	102027437	TG	Esophagus mucosa	0.0264080824430306	0.362579343113781	0.347541380728079
PITPNC1	17	65373575	65693372	TG	Thyroid	0.0292700409254409	0.365876344012894	0.347448829610817
PITPNC1	17	65373575	65693372	TG	CD4 cell	0.0292700409254409	0.365876344012894	0.347220931718425
BLOC1S2	10	102033713	102046469	TG	Esophagus mucosa	0.025884860218937	0.361958588851025	0.34690892154334
CDKN1C	11	2904443	2907111	TG	Omnibus	0.0365823227133355	0.370195856832488	0.346900628896962
ERLIN1	10	101909851	101948091	TG	NK cell	0.0262948627972188	0.358392662156655	0.346749384316676
PLEKHA1	10	124134212	124191867	TG	Thyroid	0.0534722375944377	0.375119828866697	0.346705656574832
SNX29	16	12070594	12668146	TG	Omnibus	0.0278644341454486	0.36954151253565	0.346484249991276
CDKN1C	11	2904443	2907111	TG	Hippocampus	0.0365823227133355	0.370195856832488	0.34609375464657
ADCY5	3	123001143	123168605	TG	Spleen	0.0267636050805555	0.360788154854384	0.345881944288917
PPFIBP1	12	27676364	27848497	TG	Terminal ileum	0.0242627807631219	0.357873216353227	0.345810974261038
PLEKHA1	10	124134212	124191867	TG	Uterus	0.0534722375944377	0.375119828866697	0.3456184628873
ERLIN1	10	101909851	101948091	TG	Sun-exposed skin	0.0262948627972188	0.358392662156655	0.3449072312522
SLIT3	5	168088745	168728133	TG	Visceral omentum	0.281003347942871	0.921946724059136	0.344669984764698
PLEKHA1	10	124134212	124191867	TG	Omnibus	0.0534722375944377	0.375119828866697	0.344449910975854
ERLIN1	10	101909851	101948091	TG	Spleen	0.0262948627972188	0.358392662156655	0.344303062240547
SLC22A18	11	2920951	2946476	TG	Vagina	0.0372872544241957	0.37661938126323	0.344119144458969
ANK1	8	41510739	41754280	TG	Atrial appendage	0.0509456715571932	0.350542617252805	0.343885328896247
ERLIN1	10	101909851	101948091	TG	Esophagus mucosa	0.0262948627972188	0.358392662156655	0.343469481178105
PITPNC1	17	65373575	65693372	TG	Uterus	0.0292700409254409	0.365876344012894	0.343437184383152
NOL11	17	65713949	65740647	TG	CD8 cell	0.0299346751979985	0.371353920038909	0.343117660473318
PPFIBP1	12	27676364	27848497	TG	Sun-exposed skin	0.0242627807631219	0.357873216353227	0.343100644288397
PITPNC1	17	65373575	65693372	TG	Omnibus	0.0292700409254409	0.365876344012894	0.342932415429556
CWF19L1	10	101992055	102027437	TG	CD4 cell	0.0264080824430306	0.362579343113781	0.342906904954645
PPFIBP1	12	27676364	27848497	TG	Spleen	0.0242627807631219	0.357873216353227	0.342504608449318
BLOC1S2	10	102033713	102046469	TG	CD4 cell	0.025884860218937	0.361958588851025	0.342270218788831
PITPNC1	17	65373575	65693372	TG	Hippocampus	0.0292700409254409	0.365876344012894	0.342174794795598
NT5C2	10	104845940	104953056	TG	Esophagus muscularis	0.0246361684365431	0.348253485044604	0.341725828328181
PPFIBP1	12	27676364	27848497	TG	Esophagus mucosa	0.0242627807631219	0.357873216353227	0.341353239655531
PITPNC1	17	65373575	65693372	TG	Prostate	0.0292700409254409	0.365876344012894	0.341235587497177
CWF19L1	10	101992055	102027437	TG	Uterus	0.0264080824430306	0.362579343113781	0.340928645067371
PPFIBP1	12	27676364	27848497	TG	Thyroid	0.0242627807631219	0.357873216353227	0.340304862187316
SLC22A18	11	2920951	2946476	TG	Thyroid	0.0372872544241957	0.37661938126323	0.340220267727392
NOL11	17	65713949	65740647	TG	Vagina	0.0299346751979985	0.371353920038909	0.339975064132939
CWF19L1	10	101992055	102027437	TG	Hippocampus	0.0264080824430306	0.362579343113781	0.339943726969433
BLOC1S2	10	102033713	102046469	TG	Hippocampus	0.025884860218937	0.361958588851025	0.339302055487315
SCD	10	102106881	102124591	TG	Omnibus	0.0237436877123328	0.361421470697209	0.339152788141937
ERLIN1	10	101909851	101948091	TG	CD4 cell	0.0262948627972188	0.358392662156655	0.338861227284553
SCD	10	102106881	102124591	TG	Hippocampus	0.0237436877123328	0.361421470697209	0.338689254778811
URB2	1	229761981	229795946	TG	Testis	0.0389718212611964	0.319286909255672	0.338528407772963
CDKN1C	11	2904443	2907111	TG	Gastroesophageal junction	0.0365823227133355	0.370195856832488	0.338088406172903
ADCY5	3	123001143	123168605	TG	Hippocampus	0.0267636050805555	0.360788154854384	0.337852927001704
PITPNC1	17	65373575	65693372	TG	CD8 cell	0.0292700409254409	0.365876344012894	0.337768602460664
PITPNC1	17	65373575	65693372	TG	Gastroesophageal junction	0.0292700409254409	0.365876344012894	0.337353206429085
SNX29	16	12070594	12668146	TG	Vagina	0.0278644341454486	0.36954151253565	0.336988648862499
ERLIN1	10	101909851	101948091	TG	Uterus	0.0262948627972188	0.358392662156655	0.336892557567006
SNX29	16	12070594	12668146	TG	Lung	0.0278644341454486	0.36954151253565	0.336553042036598
ERLIN1	10	101909851	101948091	TG	Omnibus	0.0262948627972188	0.358392662156655	0.336376261614405
BCAR1	16	75262928	75301951	TG	Terminal ileum	0.0366799716732245	0.35044716274775	0.336293207266968
PPFIBP1	12	27676364	27848497	TG	Uterus	0.0242627807631219	0.357873216353227	0.335251449127977
SLIT3	5	168088745	168728133	TG	Aorta	0.281003347942871	0.921946724059136	0.335074588000469
PPFIBP1	12	27676364	27848497	TG	Omnibus	0.0242627807631219	0.357873216353227	0.334637966059882
PITPNC1	17	65373575	65693372	TG	Vagina	0.0292700409254409	0.365876344012894	0.334605825731568
PITPNC1	17	65373575	65693372	TG	Caudate	0.0292700409254409	0.365876344012894	0.334478006858877
MYBL2	20	42295754	42345136	TF	Atrial appendage	0.0366110763479799	0.342774907786294	0.334285872682207
PITPNC1	17	65373575	65693372	TG	Lung	0.0292700409254409	0.365876344012894	0.334208582014648
LDHD	16	75145758	75150669	TG	Terminal ileum	0.0347962380628696	0.348350706468989	0.334057494927135
BCAR1	16	75262928	75301951	TG	Sun-exposed skin	0.0366799716732245	0.35044716274775	0.334043246634239
NT5C2	10	104845940	104953056	TG	Sun-exposed skin	0.0246361684365431	0.348253485044604	0.333954615342428
PPFIBP1	12	27676364	27848497	TG	Hippocampus	0.0242627807631219	0.357873216353227	0.333790126638069
BCAR1	16	75262928	75301951	TG	Spleen	0.0366799716732245	0.35044716274775	0.333531356271995
PLEKHA1	10	124134212	124191867	TG	CD8 cell	0.0534722375944377	0.375119828866697	0.333354734112498
NT5C2	10	104845940	104953056	TG	Spleen	0.0246361684365431	0.348253485044604	0.333302931484975
BCAR1	16	75262928	75301951	TG	Atrial appendage	0.0366799716732245	0.35044716274775	0.333163628780582
PPFIBP1	12	27676364	27848497	TG	Prostate	0.0242627807631219	0.357873216353227	0.333014141411678
ERLIN1	10	101909851	101948091	TG	Atrial appendage	0.0262948627972188	0.358392662156655	0.332749762230058
CWF19L1	10	101992055	102027437	TG	CD8 cell	0.0264080824430306	0.362579343113781	0.332702424755096
CFDP1	16	75327596	75467383	TG	CD4 cell	0.0370779252988801	0.351833462098447	0.332697791299924
BCAR1	16	75262928	75301951	TG	Esophagus mucosa	0.0366799716732245	0.35044716274775	0.332568339078159
ADCY5	3	123001143	123168605	TG	Gastroesophageal junction	0.0267636050805555	0.360788154854384	0.332547643470813
MRPS35	12	27863706	27909228	TG	Omnibus	0.0277452638476711	0.355151398939283	0.332341496802195
NT5C2	10	104845940	104953056	TG	Esophagus mucosa	0.0246361684365431	0.348253485044604	0.332198441678783
PLEKHA1	10	124134212	124191867	TG	Vagina	0.0534722375944377	0.375119828866697	0.332141068268124
BLOC1S2	10	102033713	102046469	TG	CD8 cell	0.025884860218937	0.361958588851025	0.332055858201061
CWF19L1	10	101992055	102027437	TG	Caudate	0.0264080824430306	0.362579343113781	0.33179858366677
BCL11A	2	60678302	60780702	TG	B cell	0.315194951636621	0.917503089382411	0.331581708431526
BLOC1S2	10	102033713	102046469	TG	Caudate	0.025884860218937	0.361958588851025	0.331148248206635
LDHD	16	75145758	75150669	TG	Atrial appendage	0.0347962380628696	0.348350706468989	0.330908008307067
REP15	12	27849428	27850566	TG	Omnibus	0.0244058554154987	0.353757078226261	0.330791236999923
SCD	10	102106881	102124591	TG	Caudate	0.0237436877123328	0.361421470697209	0.330504329922041
CWF19L1	10	101992055	102027437	TG	Thyroid	0.0264080824430306	0.362579343113781	0.330337976626873
LDHD	16	75145758	75150669	TG	Esophagus mucosa	0.0347962380628696	0.348350706468989	0.330326417120468
ADCY5	3	123001143	123168605	TG	Caudate	0.0267636050805555	0.360788154854384	0.329814146484054
VEGFA	6	43737921	43754224	TG	Terminal ileum	0.0451254024402815	0.343540579751826	0.329791218502528
IFT52	20	42219571	42275936	TG	Terminal ileum	0.0366168988234933	0.342803819091438	0.329781178548904
MYBL2	20	42295754	42345136	TF	Terminal ileum	0.0366110763479799	0.342774907786294	0.329749378152606
PITPNC1	17	65373575	65693372	TG	Putamen	0.0292700409254409	0.365876344012894	0.329465566848672
NUCB2	11	17229700	17371521	TG	Thyroid	0.038489009476373	0.40877417104135	0.329066650579818
CNNM2	10	104678050	104849978	TG	Omnibus	0.0247515993188375	0.35056932545404	0.328787793442607
KCNJ11	11	17407406	17410878	TG	Thyroid	0.0383859684826285	0.408535317320774	0.32876886463881
ERLIN1	10	101909851	101948091	TG	CD8 cell	0.0262948627972188	0.358392662156655	0.328730961168144
ARL15	5	53179775	53606412	TG	Vagina	0.0572964593071163	0.351203018186815	0.328605523896909
CTTNBP2	7	117350705	117514193	TG	Thyroid	0.0480712645233307	0.34063434387642	0.328488419387127
CFDP1	16	75327596	75467383	TG	Uterus	0.0370779252988801	0.351833462098447	0.328460106621718
ERLIN1	10	101909851	101948091	TG	Gastroesophageal junction	0.0262948627972188	0.358392662156655	0.328332637055899
NT5C2	10	104845940	104953056	TG	Left ventricle	0.0246361684365431	0.348253485044604	0.328205137743694
CFDP1	16	75327596	75467383	TG	Omnibus	0.0370779252988801	0.351833462098447	0.327951216088326
ERLIN1	10	101909851	101948091	TG	Vagina	0.0262948627972188	0.358392662156655	0.327937244643372
PLAC9	10	81891438	81905115	TG	Testis	0.0206235943269444	0.314420714199626	0.327726745918427
SGK2	20	42187608	42216877	TG	Terminal ileum	0.0356946795031988	0.340586542622162	0.327471632672739
ERLIN1	10	101909851	101948091	TG	Lung	0.0262948627972188	0.358392662156655	0.327417886622767
TMEM254	10	81838402	81852313	TG	Testis	0.0205137697550342	0.314059554799578	0.327357139717722
NT5C2	10	104845940	104953056	TG	Uterus	0.0246361684365431	0.348253485044604	0.327249023033524
CFDP1	16	75327596	75467383	TG	Hippocampus	0.0370779252988801	0.351833462098447	0.327187546400085
IFT52	20	42219571	42275936	TG	Sun-exposed skin	0.0366168988234933	0.342803819091438	0.32704847307553
MYBL2	20	42295754	42345136	TF	Sun-exposed skin	0.0366110763479799	0.342774907786294	0.327016387262629
BCAR1	16	75262928	75301951	TG	Uterus	0.0366799716732245	0.35044716274775	0.327011290509538
NT5C2	10	104845940	104953056	TG	Omnibus	0.0246361684365431	0.348253485044604	0.326523731631963
BCAR1	16	75262928	75301951	TG	Omnibus	0.0366799716732245	0.35044716274775	0.326501800331007
ERLIN1	10	101909851	101948091	TG	Thyroid	0.0262948627972188	0.358392662156655	0.326357394116718
CTRB1	16	75252898	75258822	TG	Omnibus	0.0364904245581233	0.34982460149338	0.325852229004431
PPFIBP1	12	27676364	27848497	TG	Vagina	0.0242627807631219	0.357873216353227	0.325849916075571
CTRB2	16	75237994	75241083	TG	Omnibus	0.0364682293218665	0.349731480657167	0.325754128111983
BCAR1	16	75262928	75301951	TG	Hippocampus	0.0366799716732245	0.35044716274775	0.325737280273805
PPFIBP1	12	27676364	27848497	TG	Lung	0.0242627807631219	0.357873216353227	0.325312143384959
IFT52	20	42219571	42275936	TG	Esophagus mucosa	0.0366168988234933	0.342803819091438	0.325138866602354
IFT52	20	42219571	42275936	TG	Spleen	0.0366168988234933	0.342803819091438	0.325128584848132
MYBL2	20	42295754	42345136	TF	Esophagus mucosa	0.0366110763479799	0.342774907786294	0.325107014009393
MYBL2	20	42295754	42345136	TF	Spleen	0.0366110763479799	0.342774907786294	0.325096093757514
PLAC9	10	81891438	81905115	TG	Esophagus muscularis	0.0206235943269444	0.314420714199626	0.325061358261586
VEGFA	6	43737921	43754224	TG	Spleen	0.0451254024402815	0.343540579751826	0.32482296286952
BCAR1	16	75262928	75301951	TG	Thyroid	0.0366799716732245	0.35044716274775	0.324713353483625
LDHD	16	75145758	75150669	TG	Omnibus	0.0347962380628696	0.348350706468989	0.324203521343212
CWF19L1	10	101992055	102027437	TG	Putamen	0.0264080824430306	0.362579343113781	0.323960534269812
FAM114A1	4	38869298	38947360	TG	Terminal ileum	0.0319047877404119	0.337018778445568	0.323950698427068
CFDP1	16	75327596	75467383	TG	Prostate	0.0370779252988801	0.351833462098447	0.32394112843029
ATXN7L1	7	105245514	105517050	TG	Thyroid	0.0274353239707894	0.335970572217206	0.323692623577056
NT5C2	10	104845940	104953056	TG	Testis	0.0246361684365431	0.348253485044604	0.323485358140196
ATXN7L1	7	105245514	105517050	TG	Terminal ileum	0.0274353239707894	0.335970572217206	0.323336723189791
BLOC1S2	10	102033713	102046469	TG	Putamen	0.025884860218937	0.361958588851025	0.323304180683631
ANK1	8	41510739	41754280	TG	Omnibus	0.0509456715571932	0.350542617252805	0.323152110149148
ADCY5	3	123001143	123168605	TG	Putamen	0.0267636050805555	0.360788154854384	0.322677013153558
SCD	10	102106881	102124591	TG	Putamen	0.0237436877123328	0.361421470697209	0.322630256905405
BCAR1	16	75262928	75301951	TG	Prostate	0.0366799716732245	0.35044716274775	0.322475875147303
LDHD	16	75145758	75150669	TG	Thyroid	0.0347962380628696	0.348350706468989	0.322394852499841
IFT52	20	42219571	42275936	TG	NK cell	0.0366168988234933	0.342803819091438	0.321524951866448
MYBL2	20	42295754	42345136	TF	NK cell	0.0366110763479799	0.342774907786294	0.32149344118704
BCAR1	16	75262928	75301951	TG	Gastroesophageal junction	0.0366799716732245	0.35044716274775	0.321107693122036
IFT52	20	42219571	42275936	TG	CD4 cell	0.0366168988234933	0.342803819091438	0.320839304594838
MYBL2	20	42295754	42345136	TF	CD4 cell	0.0366110763479799	0.342774907786294	0.320807399635453
ATXN7L1	7	105245514	105517050	TG	Spleen	0.0274353239707894	0.335970572217206	0.320697663922541
NT5C2	10	104845940	104953056	TG	Gastroesophageal junction	0.0246361684365431	0.348253485044604	0.320486565287346
LDHD	16	75145758	75150669	TG	Prostate	0.0347962380628696	0.348350706468989	0.320142640827819
FAM114A1	4	38869298	38947360	TG	Sun-exposed skin	0.0319047877404119	0.337018778445568	0.31992700530627
CFDP1	16	75327596	75467383	TG	Vagina	0.0370779252988801	0.351833462098447	0.319285226907275
CFDP1	16	75327596	75467383	TG	Caudate	0.0370779252988801	0.351833462098447	0.319048605653511
IFT52	20	42219571	42275936	TG	Thyroid	0.0366168988234933	0.342803819091438	0.319037644120891
MYBL2	20	42295754	42345136	TF	Thyroid	0.0366110763479799	0.342774907786294	0.318989970124282
IFT52	20	42219571	42275936	TG	Uterus	0.0366168988234933	0.342803819091438	0.318925320470565
MYBL2	20	42295754	42345136	TF	Uterus	0.0366110763479799	0.342774907786294	0.318892285908376
NT5C2	10	104845940	104953056	TG	Vagina	0.0246361684365431	0.348253485044604	0.318817947892201
NT5C2	10	104845940	104953056	TG	Lung	0.0246361684365431	0.348253485044604	0.31842919903712
PANK3	5	167975500	168006605	TG	Thyroid	0.0443638222657342	0.32951950334037	0.317993824982106
IFT52	20	42219571	42275936	TG	Omnibus	0.0366168988234933	0.342803819091438	0.317869310455669
MYBL2	20	42295754	42345136	TF	Omnibus	0.0366110763479799	0.342774907786294	0.317836132158536
BCAR1	16	75262928	75301951	TG	Vagina	0.0366799716732245	0.35044716274775	0.317818634824232
ATXN7L1	7	105245514	105517050	TG	CD4 cell	0.0274353239707894	0.335970572217206	0.317804698596534
BCAR1	16	75262928	75301951	TG	Caudate	0.0366799716732245	0.35044716274775	0.317581650217646
IFT52	20	42219571	42275936	TG	Hippocampus	0.0366168988234933	0.342803819091438	0.317486016177822
BCAR1	16	75262928	75301951	TG	Lung	0.0366799716732245	0.35044716274775	0.317420208876658
NT5C2	10	104845940	104953056	TG	Prostate	0.0246361684365431	0.348253485044604	0.316822791978092
FAM114A1	4	38869298	38947360	TG	Esophagus mucosa	0.0319047877404119	0.337018778445568	0.316719443349767
TLR1	4	38792298	38858438	TG	Spleen	0.0163266326751958	0.334680401744308	0.316382853121009
ZFAND6	15	80351910	80430735	TG	Thyroid	0.0286979524650279	0.356165744356694	0.316303299501286
VEGFA	6	43737921	43754224	TG	Omnibus	0.0451254024402815	0.343540579751826	0.316240710550987
TLR6	4	38825336	38858438	TG	Spleen	0.0162922850766526	0.33415076083537	0.315875081773871
CDHR3	7	105517242	105676877	TG	Omnibus	0.0275214840053505	0.337227504284851	0.315149854080399
LDHD	16	75145758	75150669	TG	Lung	0.0347962380628696	0.348350706468989	0.315048452059546
CFDP1	16	75327596	75467383	TG	Putamen	0.0370779252988801	0.351833462098447	0.314305114678923
FAM114A1	4	38869298	38947360	TG	Uterus	0.0319047877404119	0.337018778445568	0.314093266939488
ATXN7L1	7	105245514	105517050	TG	Omnibus	0.0274353239707894	0.335970572217206	0.31395333548064
TLR1	4	38792298	38858438	TG	Esophagus mucosa	0.0163266326751958	0.334680401744308	0.313815696248329
BCAR1	16	75262928	75301951	TG	Putamen	0.0366799716732245	0.35044716274775	0.312852043953764
CTTNBP2	7	117350705	117514193	TG	Uterus	0.0480712645233307	0.34063434387642	0.312562394961574
TLR1	4	38792298	38858438	TG	CD4 cell	0.0163266326751958	0.334680401744308	0.312137762415641
MYBL2	20	42295754	42345136	TF	Prostate	0.0366110763479799	0.342774907786294	0.311760679624138
TLR1	4	38792298	38858438	TG	Uterus	0.0163266326751958	0.334680401744308	0.311295684138295
TLR6	4	38825336	38858438	TG	Uterus	0.0162922850766526	0.33415076083537	0.310796898550251
IFT52	20	42219571	42275936	TG	CD8 cell	0.0366168988234933	0.342803819091438	0.310477251404027
MYBL2	20	42295754	42345136	TF	CD8 cell	0.0366110763479799	0.342774907786294	0.310444088476569
TLR1	4	38792298	38858438	TG	Omnibus	0.0163266326751958	0.334680401744308	0.310428748911047
MYBL2	20	42295754	42345136	TF	Gastroesophageal junction	0.0366110763479799	0.342774907786294	0.310251302098237
TLR6	4	38825336	38858438	TG	Omnibus	0.0162922850766526	0.33415076083537	0.309929965764415
ANXA11	10	81910645	81965328	TG	NK cell	0.0206402704446193	0.314846569972202	0.309200639008134
IFT52	20	42219571	42275936	TG	Vagina	0.0366168988234933	0.342803819091438	0.309046467042642
MYBL2	20	42295754	42345136	TF	Vagina	0.0366110763479799	0.342774907786294	0.309012395639076
IFT52	20	42219571	42275936	TG	Caudate	0.0366168988234933	0.342803819091438	0.30872815687252
ATXN7L1	7	105245514	105517050	TG	CD8 cell	0.0274353239707894	0.335970572217206	0.308723358303313
IFT52	20	42219571	42275936	TG	Lung	0.0366168988234933	0.342803819091438	0.308593260397724
MYBL2	20	42295754	42345136	TF	Lung	0.0366110763479799	0.342774907786294	0.308559145000977
NT5C2	10	104845940	104953056	TG	Thyroid	0.0246361684365431	0.348253485044604	0.308443674595981
ZHX3	20	39807088	39946312	TG	Terminal ileum	0.0306367599283991	0.321123026433893	0.308421577156934
ANXA11	10	81910645	81965328	TG	Atrial appendage	0.0206402704446193	0.314846569972202	0.30769798019337
PLAC9	10	81891438	81905115	TG	Atrial appendage	0.0206235943269444	0.314420714199626	0.307280526988914
FAM114A1	4	38869298	38947360	TG	Gastroesophageal junction	0.0319047877404119	0.337018778445568	0.306226590712839
VEGFA	6	43737921	43754224	TG	Lung	0.0451254024402815	0.343540579751826	0.305237877747444
ZHX3	20	39807088	39946312	TG	Sun-exposed skin	0.0306367599283991	0.321123026433893	0.304965969623979
FAM114A1	4	38869298	38947360	TG	Vagina	0.0319047877404119	0.337018778445568	0.304798419953752
FAM114A1	4	38869298	38947360	TG	Lung	0.0319047877404119	0.337018778445568	0.304387762306426
INTS8	8	95825539	95893974	TG	Terminal ileum	0.0437477775200956	0.319726358151691	0.304253475976768
TOP1	20	39657458	39753127	TG	Sun-exposed skin	0.0285480270042808	0.320456893202868	0.304160703082475
ANXA11	10	81910645	81965328	TG	Terminal ileum	0.0206402704446193	0.314846569972202	0.303166859029275
PANK3	5	167975500	168006605	TG	Prostate	0.0443638222657342	0.32951950334037	0.302624489285403
KLHL5	4	39046659	39128477	TG	Gastroesophageal junction	0.0315648057278291	0.33249739197611	0.30198410965359
PLCG1	20	39765600	39811629	TG	NK cell	0.0301761912859031	0.318594877352476	0.301960924001954
TLR1	4	38792298	38858438	TG	Vagina	0.0163266326751958	0.334680401744308	0.301780968759191
TLR1	4	38792298	38858438	TG	Lung	0.0163266326751958	0.334680401744308	0.301360075625417
IFT52	20	42219571	42275936	TG	Putamen	0.0366168988234933	0.342803819091438	0.301343520683623
ANXA11	10	81910645	81965328	TG	Sun-exposed skin	0.0206402704446193	0.314846569972202	0.301078010921635
TOP1	20	39657458	39753127	TG	Esophagus mucosa	0.0285480270042808	0.320456893202868	0.301003194773701
PLAC9	10	81891438	81905115	TG	Sun-exposed skin	0.0206235943269444	0.314420714199626	0.300672893579287
ANXA11	10	81910645	81965328	TG	Spleen	0.0206402704446193	0.314846569972202	0.300620177405443
KLHL5	4	39046659	39128477	TG	Vagina	0.0315648057278291	0.33249739197611	0.300592213376946
TMEM254	10	81838402	81852313	TG	Sun-exposed skin	0.0205137697550342	0.314059554799578	0.300304365872771
PLCG1	20	39765600	39811629	TG	Spleen	0.0301761912859031	0.318594877352476	0.300232090535782
TMEM254	10	81838402	81852313	TG	Spleen	0.0205137697550342	0.314059554799578	0.299847467341276
ANXA11	10	81910645	81965328	TG	Esophagus mucosa	0.0206402704446193	0.314846569972202	0.299702402235715
PLCG1	20	39765600	39811629	TG	CD4 cell	0.0301761912859031	0.318594877352476	0.299698336439281
INTS8	8	95825539	95893974	TG	Esophagus mucosa	0.0437477775200956	0.319726358151691	0.299633922911999
PLAC9	10	81891438	81905115	TG	Esophagus mucosa	0.0206235943269444	0.314420714199626	0.2992987976009
TMEM254	10	81838402	81852313	TG	Esophagus mucosa	0.0205137697550342	0.314059554799578	0.298931913193143
TP53INP1	8	95938200	95961639	TG	Prostate	0.0443973356077172	0.319306756406236	0.298423182942371
ZHX3	20	39807088	39946312	TG	Uterus	0.0306367599283991	0.321123026433893	0.297756875717427
ANXA11	10	81910645	81965328	TG	CD4 cell	0.0206402704446193	0.314846569972202	0.297712892594263
ANXA11	10	81910645	81965328	TG	Thyroid	0.0206402704446193	0.314846569972202	0.297642708684676
TOP1	20	39657458	39753127	TG	Omnibus	0.0285480270042808	0.320456893202868	0.29728999133387
PLAC9	10	81891438	81905115	TG	Thyroid	0.0206235943269444	0.314420714199626	0.297246154073578
TMEM254	10	81838402	81852313	TG	CD4 cell	0.0205137697550342	0.314059554799578	0.29695828227145
TOP1	20	39657458	39753127	TG	Uterus	0.0285480270042808	0.320456893202868	0.296891190608821
TMEM254	10	81838402	81852313	TG	Thyroid	0.0205137697550342	0.314059554799578	0.296876680488196
PLCG1	20	39765600	39811629	TG	Omnibus	0.0301761912859031	0.318594877352476	0.295659336568925
TOP1	20	39657458	39753127	TG	Hippocampus	0.0285480270042808	0.320456893202868	0.295563963937961
NUCB2	11	17229700	17371521	TG	Testis	0.038489009476373	0.40877417104135	0.295181138424218
ANXA11	10	81910645	81965328	TG	Uterus	0.0206402704446193	0.314846569972202	0.294773990323156
PLAC9	10	81891438	81905115	TG	Uterus	0.0206235943269444	0.314420714199626	0.294382683337682
ANXA11	10	81910645	81965328	TG	Omnibus	0.0206402704446193	0.314846569972202	0.294308254215096
PLAC9	10	81891438	81905115	TG	Omnibus	0.0206235943269444	0.314420714199626	0.293917953898763
TMEM254	10	81838402	81852313	TG	Omnibus	0.0205137697550342	0.314059554799578	0.293549109428673
URB2	1	229761981	229795946	TG	Omnibus	0.0389718212611964	0.319286909255672	0.293428926906639
PLAC9	10	81891438	81905115	TG	Hippocampus	0.0206235943269444	0.314420714199626	0.293223139579102
TMEM254	10	81838402	81852313	TG	Hippocampus	0.0205137697550342	0.314059554799578	0.292854286658775
ANXA11	10	81910645	81965328	TG	Prostate	0.0206402704446193	0.314846569972202	0.292554966521457
ZHX3	20	39807088	39946312	TG	Gastroesophageal junction	0.0306367599283991	0.321123026433893	0.291836698024571
TMEM254	10	81838402	81852313	TG	Prostate	0.0205137697550342	0.314059554799578	0.291798714412067
PLCG1	20	39765600	39811629	TG	CD8 cell	0.0301761912859031	0.318594877352476	0.289956706478269
ANXA11	10	81910645	81965328	TG	CD8 cell	0.0206402704446193	0.314846569972202	0.289076737843197
ZHX3	20	39807088	39946312	TG	Vagina	0.0306367599283991	0.321123026433893	0.288894955327556
ANXA11	10	81910645	81965328	TG	Gastroesophageal junction	0.0206402704446193	0.314846569972202	0.288670548365982
ABCB10	1	229652329	229694442	TG	CD8 cell	0.0346641542435514	0.319197608045952	0.288634376321988
ZHX3	20	39807088	39946312	TG	Lung	0.0306367599283991	0.321123026433893	0.28847779237019
TMEM254	10	81838402	81852313	TG	CD8 cell	0.0205137697550342	0.314059554799578	0.288337990515182
PLAC9	10	81891438	81905115	TG	Gastroesophageal junction	0.0206235943269444	0.314420714199626	0.288297345839253
INTS8	8	95825539	95893974	TG	Vagina	0.0437477775200956	0.319726358151691	0.287622346574727
NOL11	17	65713949	65740647	TG	Ovary	0.0299346751979985	0.371353920038909	0.287553301586658
TOP1	20	39657458	39753127	TG	Lung	0.0285480270042808	0.320456893202868	0.287526636154135
TOP1	20	39657458	39753127	TG	Caudate	0.0285480270042808	0.320456893202868	0.287471180021206
ANXA11	10	81910645	81965328	TG	Vagina	0.0206402704446193	0.314846569972202	0.286770920439975
CDKN1C	11	2904443	2907111	TG	Ovary	0.0365823227133355	0.370195856832488	0.286458633787763
ANXA11	10	81910645	81965328	TG	Lung	0.0206402704446193	0.314846569972202	0.28640866923929
PLAC9	10	81891438	81905115	TG	Vagina	0.0206235943269444	0.314420714199626	0.286395116273209
TMEM254	10	81838402	81852313	TG	Vagina	0.0205137697550342	0.314059554799578	0.286024923392997
TMEM254	10	81838402	81852313	TG	Caudate	0.0205137697550342	0.314059554799578	0.285813782138892
PLEKHA1	10	124134212	124191867	TG	Ovary	0.0534722375944377	0.375119828866697	0.285562229918069
PITPNC1	17	65373575	65693372	TG	Ovary	0.0292700409254409	0.365876344012894	0.282882274808891
TLR1	4	38792298	38858438	TG	NK cell	0.0163266326751958	0.334680401744308	0.281494575323455
PLAC9	10	81891438	81905115	TG	Putamen	0.0206235943269444	0.314420714199626	0.281247886407718
TLR6	4	38825336	38858438	TG	NK cell	0.0162922850766526	0.33415076083537	0.281055170307189
TMEM254	10	81838402	81852313	TG	Putamen	0.0205137697550342	0.314059554799578	0.28088208570549
CWF19L1	10	101992055	102027437	TG	Ovary	0.0264080824430306	0.362579343113781	0.279678686374168
ZFAND6	15	80351910	80430735	TG	Testis	0.0286979524650279	0.356165744356694	0.27885626673096
ERLIN1	10	101909851	101948091	TG	Ovary	0.0262948627972188	0.358392662156655	0.276379131491044
WWC1	5	167718656	167899308	TG	Putamen	0.0273096527228454	0.022840953781701	0.274161732504138
PPFIBP1	12	27676364	27848497	TG	Ovary	0.0242627807631219	0.357873216353227	0.2739606744127
MRPS35	12	27863706	27909228	TG	Ovary	0.0277452638476711	0.355151398939283	0.272987281013355
CFDP1	16	75327596	75467383	TG	Ovary	0.0370779252988801	0.351833462098447	0.271762416676035
BCAR1	16	75262928	75301951	TG	Ovary	0.0366799716732245	0.35044716274775	0.270466955332806
NT5C2	10	104845940	104953056	TG	Ovary	0.0246361684365431	0.348253485044604	0.268649780489961
ZHX3	20	39807088	39946312	TG	Testis	0.0306367599283991	0.321123026433893	0.268568336979079
LDHD	16	75145758	75150669	TG	Ovary	0.0347962380628696	0.348350706468989	0.268105419172301
PLCG1	20	39765600	39811629	TG	Testis	0.0301761912859031	0.318594877352476	0.26606542667645
FAM114A1	4	38869298	38947360	TG	Testis	0.0319047877404119	0.337018778445568	0.26565512348755
IFT52	20	42219571	42275936	TG	Ovary	0.0366168988234933	0.342803819091438	0.262978595418966
MYBL2	20	42295754	42345136	TF	Ovary	0.0366110763479799	0.342774907786294	0.262949288954195
FAM114A1	4	38869298	38947360	TG	Ovary	0.0319047877404119	0.337018778445568	0.258267428026734
IFT52	20	42219571	42275936	TG	Testis	0.0366168988234933	0.342803819091438	0.257798720729772
MYBL2	20	42295754	42345136	TF	Testis	0.0366110763479799	0.342774907786294	0.257763664229888
KLHL5	4	39046659	39128477	TG	Ovary	0.0315648057278291	0.33249739197611	0.25471661236352
FAM114A1	4	38869298	38947360	TG	Prostate	0.0319047877404119	0.337018778445568	0.254200140156478
SYT16	14	62453803	62568431	TG	Omnibus	0.02228894745781	0.27254737651385	0.252863937446251
FAM114A1	4	38869298	38947360	TG	Esophagus muscularis	0.0319047877404119	0.337018778445568	0.251843471570652
TOP1	20	39657458	39753127	TG	Prostate	0.0285480270042808	0.320456893202868	0.250302295675741
KLHL5	4	39046659	39128477	TG	Esophagus muscularis	0.0315648057278291	0.33249739197611	0.24804483769835
TLR1	4	38792298	38858438	TG	Esophagus muscularis	0.0163266326751958	0.334680401744308	0.246924430136115
ZHX3	20	39807088	39946312	TG	Ovary	0.0306367599283991	0.321123026433893	0.244866748321854
TOP1	20	39657458	39753127	TG	Ovary	0.0285480270042808	0.320456893202868	0.24361900907006
PLAC9	10	81891438	81905115	TG	Ovary	0.0206235943269444	0.314420714199626	0.241064211746486
TMEM254	10	81838402	81852313	TG	Ovary	0.0205137697550342	0.314059554799578	0.240734115468047
FAM114A1	4	38869298	38947360	TG	Left ventricle	0.0319047877404119	0.337018778445568	0.232107716033867
RREB1	6	7107830	7252213	TF	Testis	0.0571440423728952	0.225962693436963	0.231557744224223
RREB1	6	7107830	7252213	TF	Esophagus muscularis	0.0571440423728952	0.225962693436963	0.231352845105127
SSR1	6	7268539	7347679	TG	Testis	0.0570268525168196	0.223926127613596	0.229389414610637
RREB1	6	7107830	7252213	TF	NK cell	0.0571440423728952	0.225962693436963	0.2223969417678
RREB1	6	7107830	7252213	TF	Terminal ileum	0.0571440423728952	0.225962693436963	0.222257534251234
RREB1	6	7107830	7252213	TF	Atrial appendage	0.0571440423728952	0.225962693436963	0.222058682388001
RREB1	6	7107830	7252213	TF	Sun-exposed skin	0.0571440423728952	0.225962693436963	0.221273369251316
RREB1	6	7107830	7252213	TF	Spleen	0.0571440423728952	0.225962693436963	0.221108689888602
SSR1	6	7268539	7347679	TG	NK cell	0.0570268525168196	0.223926127613596	0.220429845528239
RREB1	6	7107830	7252213	TF	Esophagus mucosa	0.0571440423728952	0.225962693436963	0.220395902007374
SSR1	6	7268539	7347679	TG	Atrial appendage	0.0570268525168196	0.223926127613596	0.220102789084474
SSR1	6	7268539	7347679	TG	Sun-exposed skin	0.0570268525168196	0.223926127613596	0.219338022933159
SSR1	6	7268539	7347679	TG	Spleen	0.0570268525168196	0.223926127613596	0.219177737247934
RREB1	6	7107830	7252213	TF	CD4 cell	0.0571440423728952	0.225962693436963	0.219030227992945
RREB1	6	7107830	7252213	TF	Uterus	0.0571440423728952	0.225962693436963	0.218656362121146
SSR1	6	7268539	7347679	TG	Esophagus mucosa	0.0570268525168196	0.223926127613596	0.218468339421085
RREB1	6	7107830	7252213	TF	Omnibus	0.0571440423728952	0.225962693436963	0.218451623985576
RREB1	6	7107830	7252213	TF	Prostate	0.0571440423728952	0.225962693436963	0.217632635030029
RREB1	6	7107830	7252213	TF	Thyroid	0.0571440423728952	0.225962693436963	0.217574628269138
SSR1	6	7268539	7347679	TG	CD4 cell	0.0570268525168196	0.223926127613596	0.217141524648883
SSR1	6	7268539	7347679	TG	Uterus	0.0570268525168196	0.223926127613596	0.216777390182595
SSR1	6	7268539	7347679	TG	Omnibus	0.0570268525168196	0.223926127613596	0.216576903849853
SSR1	6	7268539	7347679	TG	Prostate	0.0570268525168196	0.223926127613596	0.215773007544122
SSR1	6	7268539	7347679	TG	Thyroid	0.0570268525168196	0.223926127613596	0.215711714653344
RREB1	6	7107830	7252213	TF	CD8 cell	0.0571440423728952	0.225962693436963	0.215568971669935
RREB1	6	7107830	7252213	TF	Vagina	0.0571440423728952	0.225962693436963	0.215466846428566
RREB1	6	7107830	7252213	TF	Gastroesophageal junction	0.0571440423728952	0.225962693436963	0.215419671903975
RREB1	6	7107830	7252213	TF	Lung	0.0571440423728952	0.225962693436963	0.215316339771285
ZHX3	20	39807088	39946312	TG	Esophagus muscularis	0.0306367599283991	0.321123026433893	0.215060687969054
FAM114A1	4	38869298	38947360	TG	Thyroid	0.0319047877404119	0.337018778445568	0.214942958426602
SSR1	6	7268539	7347679	TG	CD8 cell	0.0570268525168196	0.223926127613596	0.21375286348368
SSR1	6	7268539	7347679	TG	Vagina	0.0570268525168196	0.223926127613596	0.213653945682185
SSR1	6	7268539	7347679	TG	Gastroesophageal junction	0.0570268525168196	0.223926127613596	0.213606672913445
ZBED3	5	76367897	76383148	TG	Pancreas	0.13085198016085	0.745089751206425	0.210795521334874
ZHX3	20	39807088	39946312	TG	Thyroid	0.0306367599283991	0.321123026433893	0.208614341927772
TOP1	20	39657458	39753127	TG	Thyroid	0.0285480270042808	0.320456893202868	0.206550541928769
PLCG1	20	39765600	39811629	TG	Thyroid	0.0301761912859031	0.318594877352476	0.206278215131196
STARD10	11	72465774	72504726	TG	Cerebellum	0.106440642117903	0.771972288371623	0.204964551264443
ZBED3	5	76367897	76383148	TG	Liver	0.13085198016085	0.745089751206425	0.197508980207102
VEGFA	6	43737921	43754224	TG	Thyroid	0.0451254024402815	0.343540579751826	0.191656992906213
RREB1	6	7107830	7252213	TF	Ovary	0.0571440423728952	0.225962693436963	0.189655119515206
SSR1	6	7268539	7347679	TG	Ovary	0.0570268525168196	0.223926127613596	0.188133694608562
STARD10	11	72465774	72504726	TG	Subcutaneous adipose	0.106440642117903	0.771972288371623	0.179299416632109
ZBED3	5	76367897	76383148	TG	Stomach	0.13085198016085	0.745089751206425	0.178477243182826
PDE8B	5	76506274	76725632	TG	Stomach	0.1307353203021	0.746415244401892	0.178379754487499
STARD10	11	72465774	72504726	TG	Liver	0.106440642117903	0.771972288371623	0.175718595899904
STXBP6	14	25278862	25519503	TG	Pancreas	0.107700890168489	0.7385711215295	0.174737733015142
SAMM50	22	44351301	44406411	TG	Left ventricle	0.00691482172176477	0.133644990908365	0.172229724288467
DUSP16	12	12628829	12715317	TG	Terminal ileum	0.0109944094295924	0.181333157226617	0.172007073732188
DENND1A	9	126141933	126692431	TG	Omnibus	0.0188846447664433	0.181438225058158	0.17193565080724
DUSP16	12	12628829	12715317	TG	Testis	0.0109944094295924	0.181333157226617	0.171862016307257
FAM114A1	4	38869298	38947360	TG	Atrial appendage	0.0319047877404119	0.337018778445568	0.171810633102975
DUSP16	12	12628829	12715317	TG	Sun-exposed skin	0.0109944094295924	0.181333157226617	0.170955156156231
DUSP16	12	12628829	12715317	TG	Esophagus mucosa	0.0109944094295924	0.181333157226617	0.170020476322649
ARAP1	11	72396114	72504644	TG	Monocyte	0.10650320481564	0.772164319881171	0.169123535830229
PDE8B	5	76506274	76725632	TG	Visceral omentum	0.1307353203021	0.746415244401892	0.168842678372253
CCDC88C	14	91737667	91884188	TG	Left ventricle	0.0139273693076844	0.136433862322345	0.168434089295149
STARD10	11	72465774	72504726	TG	Transverse colon	0.106440642117903	0.771972288371623	0.168362931002723
PARVB	22	44395091	44568829	TG	Left ventricle	0.00664686429076462	0.129681230270316	0.167667861140469
DUSP16	12	12628829	12715317	TG	Omnibus	0.0109944094295924	0.181333157226617	0.167197412687666
ERGIC1	5	172261278	172379688	TG	Left ventricle	0.00693073902950735	0.125068685387503	0.166771856574054
DUSP16	12	12628829	12715317	TG	Vagina	0.0109944094295924	0.181333157226617	0.162768755823064
DUSP16	12	12628829	12715317	TG	Caudate	0.0109944094295924	0.181333157226617	0.162648003400513
DUSP16	12	12628829	12715317	TG	Lung	0.0109944094295924	0.181333157226617	0.162562530908643
ZFP36L2	2	43449541	43453748	TG	Left ventricle	0.0075423081939754	0.116396110823282	0.162315872013807
ATG16L2	11	72525353	72554719	TG	Monocyte	0.0961581141629467	0.771801183225551	0.161859782070364
ATG16L2	11	72525353	72554719	TG	Transverse colon	0.0961581141629467	0.771801183225551	0.161170345060455
DUSP16	12	12628829	12715317	TG	Prostate	0.0109944094295924	0.181333157226617	0.159603231771451
DUSP16	12	12628829	12715317	TG	Thyroid	0.0109944094295924	0.181333157226617	0.15959127776921
CPNE8	12	39040624	39301232	TG	Esophagus mucosa	0.0442805121232208	0.343225137796568	0.157000230170362
STARD10	11	72465774	72504726	TG	Skeletal muscle	0.106440642117903	0.771972288371623	0.156065758272703
WLS	1	68564142	68698803	TG	Left ventricle	0.00725210114124961	0.10978670475404	0.154987950475387
PDE2A	11	72287185	72385635	TG	Stomach	0.106449598723422	0.772283292907514	0.154660811114532
STARD10	11	72465774	72504726	TG	Stomach	0.106440642117903	0.771972288371623	0.154643621482613
ADAMTS9	3	64501333	64673676	TG	Left ventricle	0.00868633205211902	0.111290011426729	0.152114418126007
PDE2A	11	72287185	72385635	TG	Adrenal gland	0.106449598723422	0.772283292907514	0.151133186591621
STARD10	11	72465774	72504726	TG	Adrenal gland	0.106440642117903	0.771972288371623	0.151116635228501
CCND2	12	4382938	4414516	TG	Left ventricle	0.00550978921289023	0.110794421711089	0.150275619552211
LRIG1	3	66429221	66551687	TG	Left ventricle	0.0109798726220597	0.110223410059825	0.14917876532109
STXBP6	14	25278862	25519503	TG	Tibial nerve	0.107700890168489	0.7385711215295	0.148285236203721
STXBP6	14	25278862	25519503	TG	Stomach	0.107700890168489	0.7385711215295	0.147781890053207
VPS33B	15	91541646	91565833	TG	Left ventricle	0.0118020662261934	0.125051381711384	0.147182878192558
BDH2	4	104000592	104021040	TG	Testis	0.0313226538834434	0.149357647109181	0.146176613564882
BDH2	4	104000592	104021040	TG	Esophagus muscularis	0.0313226538834434	0.149357647109181	0.14617108789054
BDH2	4	104000592	104021040	TG	Terminal ileum	0.0313226538834434	0.149357647109181	0.145704520023453
CCDC88C	14	91737667	91884188	TG	Testis	0.0139273693076844	0.136433862322345	0.145437608457849
BDH2	4	104000592	104021040	TG	Sun-exposed skin	0.0313226538834434	0.149357647109181	0.144852701144693
BDH2	4	104000592	104021040	TG	Spleen	0.0313226538834434	0.149357647109181	0.144679170891812
BDH2	4	104000592	104021040	TG	Esophagus mucosa	0.0313226538834434	0.149357647109181	0.144240554242612
BDH2	4	104000592	104021040	TG	Uterus	0.0313226538834434	0.149357647109181	0.142686545797525
CDH13	16	82660408	83830204	TG	Left ventricle	0.0043795963164116	0.0948636807044744	0.142457540038203
BDH2	4	104000592	104021040	TG	Hippocampus	0.0313226538834434	0.149357647109181	0.142305597978282
BDH2	4	104000592	104021040	TG	NK cell	0.0313226538834434	0.149357647109181	0.141631894773052
BDH2	4	104000592	104021040	TG	Vagina	0.0313226538834434	0.149357647109181	0.140251246096758
BDH2	4	104000592	104021040	TG	CD8 cell	0.0313226538834434	0.149357647109181	0.140125866245899
STXBP6	14	25278862	25519503	TG	Visceral omentum	0.107700890168489	0.7385711215295	0.140086461300063
BDH2	4	104000592	104021040	TG	Caudate	0.0313226538834434	0.149357647109181	0.139984595987286
BDH2	4	104000592	104021040	TG	Lung	0.0313226538834434	0.149357647109181	0.139916744416471
PDE8B	5	76506274	76725632	TG	Cortex	0.1307353203021	0.746415244401892	0.13986934287285
BDH2	4	104000592	104021040	TG	Prostate	0.0313226538834434	0.149357647109181	0.13911396923006
BDH2	4	104000592	104021040	TG	Putamen	0.0313226538834434	0.149357647109181	0.138808707115322
PDE2A	11	72287185	72385635	TG	Sigmoid colon	0.106449598723422	0.772283292907514	0.13763700612478
BDH2	4	104000592	104021040	TG	Atrial appendage	0.0313226538834434	0.149357647109181	0.137513569061192
DUSP16	12	12628829	12715317	TG	Ovary	0.0109944094295924	0.181333157226617	0.13714295256394
CCDC88C	14	91737667	91884188	TG	NK cell	0.0139273693076844	0.136433862322345	0.136952447416741
BDH2	4	104000592	104021040	TG	Thyroid	0.0313226538834434	0.149357647109181	0.136115375450142
CELF2	10	11047259	11378674	TG	Left ventricle	0.00538226809303148	0.0926589540303552	0.135005233777407
STXBP6	14	25278862	25519503	TG	Sigmoid colon	0.107700890168489	0.7385711215295	0.134382118925336
ERGIC1	5	172261278	172379688	TG	Testis	0.00693073902950735	0.125068685387503	0.13366041252599
CCDC88C	14	91737667	91884188	TG	Terminal ileum	0.0139273693076844	0.136433862322345	0.132971759060133
CCDC88C	14	91737667	91884188	TG	Sun-exposed skin	0.0139273693076844	0.136433862322345	0.132104421300986
STARD10	11	72465774	72504726	TG	Breast	0.106440642117903	0.771972288371623	0.132084114835174
CCDC88C	14	91737667	91884188	TG	Spleen	0.0139273693076844	0.136433862322345	0.131934601500654
ERGIC1	5	172261278	172379688	TG	Esophagus muscularis	0.00693073902950735	0.125068685387503	0.131707377704811
CCDC88C	14	91737667	91884188	TG	Esophagus mucosa	0.0139273693076844	0.136433862322345	0.131524904747006
PNPLA3	22	44319619	44360368	TG	Omnibus	0.00741766139157453	0.142217586533262	0.130941080439648
SAMM50	22	44351301	44406411	TG	NK cell	0.00691482172176477	0.133644990908365	0.130528981531596
PNPLA5	22	44275558	44287893	TG	Omnibus	0.00736472945978015	0.141558643672076	0.130307869625027
CCDC88C	14	91737667	91884188	TG	CD4 cell	0.0139273693076844	0.136433862322345	0.130128846334581
CCDC88C	14	91737667	91884188	TG	Omnibus	0.0139273693076844	0.136433862322345	0.129389348122605
CCDC88C	14	91737667	91884188	TG	Prostate	0.0139273693076844	0.136433862322345	0.129254680495671
SAMM50	22	44351301	44406411	TG	Atrial appendage	0.00691482172176477	0.133644990908365	0.128023862931481
RRAGA	9	19049372	19051019	TG	Testis	0.00957677383946576	0.116284802564106	0.127835615681474
VPS33B	15	91541646	91565833	TG	Testis	0.0118020662261934	0.125051381711384	0.127828745917701
CCDC88C	14	91737667	91884188	TG	CD8 cell	0.0139273693076844	0.136433862322345	0.126958714415938
CCDC88C	14	91737667	91884188	TG	Vagina	0.0139273693076844	0.136433862322345	0.126697479117364
CCDC88C	14	91737667	91884188	TG	Caudate	0.0139273693076844	0.136433862322345	0.126592037117463
CCDC88C	14	91737667	91884188	TG	Lung	0.0139273693076844	0.136433862322345	0.12656006920531
SAMM50	22	44351301	44406411	TG	Sun-exposed skin	0.00691482172176477	0.133644990908365	0.126510470749955
SAMM50	22	44351301	44406411	TG	Spleen	0.00691482172176477	0.133644990908365	0.126375248934524
LRIG1	3	66429221	66551687	TG	Testis	0.0109798726220597	0.110223410059825	0.125979118660934
UNC45A	15	91473410	91497323	TG	Esophagus muscularis	0.0116567854146852	0.122063711650777	0.12559452086588
SAMM50	22	44351301	44406411	TG	CD4 cell	0.00691482172176477	0.133644990908365	0.124793101442055
UNC45A	15	91473410	91497323	TG	Testis	0.0116567854146852	0.122063711650777	0.124626941484547
PARVB	22	44395091	44568829	TG	Atrial appendage	0.00664686429076462	0.129681230270316	0.124175337221779
CCDC88C	14	91737667	91884188	TG	Putamen	0.0139273693076844	0.136433862322345	0.124137343124883
CENPE	4	104026963	104119566	TG	Omnibus	0.0240846818217937	0.131569371910946	0.123815397135345
SAMM50	22	44351301	44406411	TG	Thyroid	0.00691482172176477	0.133644990908365	0.123779976622457
CTSH	15	79213400	79241916	TG	Left ventricle	0.00678915465231646	0.101742877407979	0.123118743370928
VAPA	18	9913999	9960018	TG	Esophagus mucosa	0.00912862626403412	0.130409386918204	0.123061931333412
WLS	1	68564142	68698803	TG	Testis	0.00725210114124961	0.10978670475404	0.122999314708433
SAMM50	22	44351301	44406411	TG	Omnibus	0.00691482172176477	0.133644990908365	0.122936182771989
ERGIC1	5	172261278	172379688	TG	NK cell	0.00693073902950735	0.125068685387503	0.122776727615267
SAMM50	22	44351301	44406411	TG	Hippocampus	0.00691482172176477	0.133644990908365	0.12270439086844
ERGIC1	5	172261278	172379688	TG	Atrial appendage	0.00693073902950735	0.125068685387503	0.122633570417649
ZFP36L2	2	43449541	43453748	TG	Testis	0.0075423081939754	0.116396110823282	0.122394832403844
VPS33B	15	91541646	91565833	TG	NK cell	0.0118020662261934	0.125051381711384	0.122376392031157
BDH2	4	104000592	104021040	TG	Ovary	0.0313226538834434	0.149357647109181	0.122179418847957
ANKS1A	6	34857042	35059179	TG	Omnibus	0.0129704931133838	0.12880092049991	0.121858075939136
VPS33B	15	91541646	91565833	TG	Terminal ileum	0.0118020662261934	0.125051381711384	0.121708173363916
KCNQ1	11	2465914	2870339	TG	Pancreas	0.0850686887304612	0.610998038437023	0.121576023868982
VAPA	18	9913999	9960018	TG	Uterus	0.00912862626403412	0.130409386918204	0.121373142745222
VAPA	18	9913999	9960018	TG	Omnibus	0.00912862626403412	0.130409386918204	0.121203550553861
VPS33B	15	91541646	91565833	TG	Sun-exposed skin	0.0118020662261934	0.125051381711384	0.120892987198749
SAMM50	22	44351301	44406411	TG	CD8 cell	0.00691482172176477	0.133644990908365	0.120305046047331
VPS33B	15	91541646	91565833	TG	Esophagus mucosa	0.0118020662261934	0.125051381711384	0.120276126208183
LRIG1	3	66429221	66551687	TG	Esophagus muscularis	0.0109798726220597	0.110223410059825	0.120180426335628
PARVB	22	44395091	44568829	TG	Thyroid	0.00664686429076462	0.129681230270316	0.11999455115562
SPPL3	12	121200313	121342174	TG	Testis	0.0140135468256108	0.122285536149674	0.119775247588505
ERGIC1	5	172261278	172379688	TG	Terminal ileum	0.00693073902950735	0.125068685387503	0.11962644363204
ZFP36L2	2	43449541	43453748	TG	Esophagus muscularis	0.0075423081939754	0.116396110823282	0.119611241737771
PRKG1	10	52750945	54058110	TG	Left ventricle	0.0035820999665202	0.0764036624673041	0.119539429425624
UNC45A	15	91473410	91497323	TG	NK cell	0.0116567854146852	0.122063711650777	0.119512662202284
PARVB	22	44395091	44568829	TG	Uterus	0.00664686429076462	0.129681230270316	0.119460643138197
ADAMTS9	3	64501333	64673676	TG	Esophagus muscularis	0.00868633205211902	0.111290011426729	0.119450821422428
PARVB	22	44395091	44568829	TG	Omnibus	0.00664686429076462	0.129681230270316	0.119187145378949
VPS33B	15	91541646	91565833	TG	CD4 cell	0.0118020662261934	0.125051381711384	0.119121079476507
SAMM50	22	44351301	44406411	TG	Caudate	0.00691482172176477	0.133644990908365	0.119091924193657
FBXW7	4	153242410	153457253	TG	Omnibus	0.0153972438004653	0.124536323790415	0.118870775410246
SPPL3	12	121200313	121342174	TG	Sun-exposed skin	0.0140135468256108	0.122285536149674	0.118768298113904
VPS33B	15	91541646	91565833	TG	Uterus	0.0118020662261934	0.125051381711384	0.118628259219702
ERGIC1	5	172261278	172379688	TG	Sun-exposed skin	0.00693073902950735	0.125068685387503	0.118617434257153
SPPL3	12	121200313	121342174	TG	Spleen	0.0140135468256108	0.122285536149674	0.118612882574626
ERGIC1	5	172261278	172379688	TG	Spleen	0.00693073902950735	0.125068685387503	0.118384000369295
VAPA	18	9913999	9960018	TG	Vagina	0.00912862626403412	0.130409386918204	0.118194263475428
ERGIC1	5	172261278	172379688	TG	Esophagus mucosa	0.00693073902950735	0.125068685387503	0.118121332817147
CADPS2	7	121958481	122526813	TG	Esophagus muscularis	0.0109247392194129	0.111432077460495	0.118045462456427
HDDC3	15	91474148	91475799	TG	NK cell	0.0115758734360363	0.120437162695945	0.117939617123581
ERGIC1	5	172261278	172379688	TG	Thyroid	0.00693073902950735	0.125068685387503	0.117837548532523
CCND2	12	4382938	4414516	TG	Esophagus muscularis	0.00550978921289023	0.110794421711089	0.117778015580837
RAB31	18	9708162	9862548	TG	Testis	0.00812062412159077	0.112670472592262	0.117771350006001
PRC1	15	91509270	91538859	TG	Omnibus	0.0117566148121083	0.124100685321185	0.11758031223137
WLS	1	68564142	68698803	TG	Esophagus muscularis	0.00725210114124961	0.10978670475404	0.117501027227634
UNC45A	15	91473410	91497323	TG	Esophagus mucosa	0.0116567854146852	0.122063711650777	0.117448945794974
ZFP36L2	2	43449541	43453748	TG	NK cell	0.0075423081939754	0.116396110823282	0.116617679097182
SPPL3	12	121200313	121342174	TG	Omnibus	0.0140135468256108	0.122285536149674	0.116561583190499
LRIG1	3	66429221	66551687	TG	Atrial appendage	0.0109798726220597	0.110223410059825	0.116530978811446
HDDC3	15	91474148	91475799	TG	Sun-exposed skin	0.0115758734360363	0.120437162695945	0.116517447339506
SAMM50	22	44351301	44406411	TG	Putamen	0.00691482172176477	0.133644990908365	0.116505256244473
UNC45A	15	91473410	91497323	TG	CD4 cell	0.0116567854146852	0.122063711650777	0.116370261597029
HDDC3	15	91474148	91475799	TG	Spleen	0.0115758734360363	0.120437162695945	0.116363929315863
VPS33B	15	91541646	91565833	TG	CD8 cell	0.0118020662261934	0.125051381711384	0.116123734938533
HDDC3	15	91474148	91475799	TG	Esophagus mucosa	0.0115758734360363	0.120437162695945	0.115916695216196
ERGIC1	5	172261278	172379688	TG	Uterus	0.00693073902950735	0.125068685387503	0.115552006407037
RAB31	18	9708162	9862548	TG	Esophagus muscularis	0.00812062412159077	0.112670472592262	0.115093609096975
HAUS6	9	19053141	19103117	TG	NK cell	0.00959629541898627	0.116732195718444	0.115053404501634
CD58	1	117057157	117113661	TG	Left ventricle	0.00424671449337365	0.0838997411684652	0.114947474516666
HDDC3	15	91474148	91475799	TG	CD4 cell	0.0115758734360363	0.120437162695945	0.114865456289753
ETV1	7	13930853	14031050	TF	Terminal ileum	0.0115785436758464	0.117951680764269	0.114828578130487
ADAMTS9	3	64501333	64673676	TG	Atrial appendage	0.00868633205211902	0.111290011426729	0.114760760342115
ERGIC1	5	172261278	172379688	TG	Prostate	0.00693073902950735	0.125068685387503	0.114748469731286
UNC45A	15	91473410	91497323	TG	Prostate	0.0116567854146852	0.122063711650777	0.114687210314499
HDDC3	15	91474148	91475799	TG	Omnibus	0.0115758734360363	0.120437162695945	0.114222774349002
ZFP36L2	2	43449541	43453748	TG	Atrial appendage	0.0075423081939754	0.116396110823282	0.114126302660694
ETV1	7	13930853	14031050	TF	Sun-exposed skin	0.0115785436758464	0.117951680764269	0.114041140488436
CATSPER3	5	134303596	134347392	TG	Left ventricle	0.0103486384308629	0.101343361306457	0.114008994224426
ETV1	7	13930853	14031050	TF	NK cell	0.0115785436758464	0.117951680764269	0.113954994096977
CGNL1	15	57668165	57842925	TG	Esophagus mucosa	0.00924422220871658	0.122332380448873	0.113831698398351
RRAGA	9	19049372	19051019	TG	Thyroid	0.00957677383946576	0.116284802564106	0.113639073067571
ETV1	7	13930853	14031050	TF	Spleen	0.0115785436758464	0.117951680764269	0.113610797669595
ARAP1	11	72396114	72504644	TG	B cell	0.10650320481564	0.772164319881171	0.11357943542462
ETV1	7	13930853	14031050	TF	Esophagus mucosa	0.0115785436758464	0.117951680764269	0.113496794067637
UNC45A	15	91473410	91497323	TG	CD8 cell	0.0116567854146852	0.122063711650777	0.113488585041088
CGNL1	15	57668165	57842925	TG	Omnibus	0.00924422220871658	0.122332380448873	0.113477457644687
PDE2A	11	72287185	72385635	TG	Cortex	0.106449598723422	0.772283292907514	0.113415828605866
STARD10	11	72465774	72504726	TG	Cortex	0.106440642117903	0.771972288371623	0.113405503626993
SPPL3	12	121200313	121342174	TG	Thyroid	0.0140135468256108	0.122285536149674	0.11323134888799
TXNDC2	18	9885763	9889272	TG	Omnibus	0.008671186234894	0.121742908345468	0.113195105843086
MAN2A2	15	91445448	91465814	TG	Testis	0.010808353752429	0.110652314341341	0.113105270709101
CGNL1	15	57668165	57842925	TG	Uterus	0.00924422220871658	0.122332380448873	0.113046779853014
RRAGA	9	19049372	19051019	TG	Terminal ileum	0.00957677383946576	0.116284802564106	0.112896557749947
DDX46	5	134094469	134190823	TG	Left ventricle	0.0102688393575566	0.100305049215595	0.112784621025149
C5orf24	5	134181370	134195427	TG	Left ventricle	0.0102654480939494	0.100236738578137	0.112691376755403
ERGIC1	5	172261278	172379688	TG	Gastroesophageal junction	0.00693073902950735	0.125068685387503	0.112501433038901
WLS	1	68564142	68698803	TG	Atrial appendage	0.00725210114124961	0.10978670475404	0.112291923136815
ETV1	7	13930853	14031050	TF	CD4 cell	0.0115785436758464	0.117951680764269	0.112241219909031
RRAGA	9	19049372	19051019	TG	Sun-exposed skin	0.00957677383946576	0.116284802564106	0.112113471336291
RRAGA	9	19049372	19051019	TG	Spleen	0.00957677383946576	0.116284802564106	0.111960550820226
ETV1	7	13930853	14031050	TF	Uterus	0.0115785436758464	0.117951680764269	0.11183439097599
ERGIC1	5	172261278	172379688	TG	Vagina	0.00693073902950735	0.125068685387503	0.111776089684433
ETV1	7	13930853	14031050	TF	Omnibus	0.0115785436758464	0.117951680764269	0.111667063587485
RRAGA	9	19049372	19051019	TG	Esophagus mucosa	0.00957677383946576	0.116284802564106	0.111634087971293
ERGIC1	5	172261278	172379688	TG	Lung	0.00693073902950735	0.125068685387503	0.111606070310954
LRIG1	3	66429221	66551687	TG	Thyroid	0.0109798726220597	0.110223410059825	0.111546502208678
ZFP36L2	2	43449541	43453748	TG	Putamen	0.0075423081939754	0.116396110823282	0.111487551962304
TSC22D2	3	150126122	150184218	TG	Left ventricle	0.00568642305483775	0.087924967441339	0.111296918269712
ETV1	7	13930853	14031050	TF	Hippocampus	0.0115785436758464	0.117951680764269	0.111099940974345
CISD2	4	103790135	103810399	TG	Terminal ileum	0.028450700052835	0.111560021973032	0.111072527753745
HAUS6	9	19053141	19103117	TG	CD4 cell	0.00959629541898627	0.116732195718444	0.110771380067357
CGNL1	15	57668165	57842925	TG	Vagina	0.00924422220871658	0.122332380448873	0.110735929329227
CISD2	4	103790135	103810399	TG	Sun-exposed skin	0.028450700052835	0.111560021973032	0.110677706540952
CGNL1	15	57668165	57842925	TG	Lung	0.00924422220871658	0.122332380448873	0.110615126969355
CISD2	4	103790135	103810399	TG	Spleen	0.028450700052835	0.111560021973032	0.110558405914858
RRAGA	9	19049372	19051019	TG	CD4 cell	0.00957677383946576	0.116284802564106	0.110361026945183
ZFP36L2	2	43449541	43453748	TG	Terminal ileum	0.0075423081939754	0.116396110823282	0.110278651267314
CISD2	4	103790135	103810399	TG	Esophagus mucosa	0.028450700052835	0.111560021973032	0.110167495828178
RRAGA	9	19049372	19051019	TG	Prostate	0.00957677383946576	0.116284802564106	0.110048408136411
RRAGA	9	19049372	19051019	TG	Uterus	0.00957677383946576	0.116284802564106	0.109847410920962
ZFP36L2	2	43449541	43453748	TG	Thyroid	0.0075423081939754	0.116396110823282	0.109804093755644
ZFP36L2	2	43449541	43453748	TG	CD4 cell	0.0075423081939754	0.116396110823282	0.109679014292994
RRAGA	9	19049372	19051019	TG	Omnibus	0.00957677383946576	0.116284802564106	0.109674627159901
LRIG1	3	66429221	66551687	TG	Terminal ileum	0.0109798726220597	0.110223410059825	0.109657352283932
CISD2	4	103790135	103810399	TG	CD4 cell	0.028450700052835	0.111560021973032	0.109634053177084
CISD2	4	103790135	103810399	TG	Uterus	0.028450700052835	0.111560021973032	0.10963179406455
ZFP36L2	2	43449541	43453748	TG	Sun-exposed skin	0.0075423081939754	0.116396110823282	0.109625775544047
ZFP36L2	2	43449541	43453748	TG	Spleen	0.0075423081939754	0.116396110823282	0.109460434418593
RRAGA	9	19049372	19051019	TG	Hippocampus	0.00957677383946576	0.116284802564106	0.109432626325079
ETV1	7	13930853	14031050	TF	CD8 cell	0.0115785436758464	0.117951680764269	0.109329881158159
CISD2	4	103790135	103810399	TG	Omnibus	0.028450700052835	0.111560021973032	0.109318160962908
ADAMTS9	3	64501333	64673676	TG	Thyroid	0.00868633205211902	0.111290011426729	0.109284951914379
ETV1	7	13930853	14031050	TF	Vagina	0.0115785436758464	0.117951680764269	0.109272499930729
ACSL1	4	185676749	185747972	TG	Left ventricle	0.00544374944091303	0.0926485126906368	0.109267320372873
ETV1	7	13930853	14031050	TF	Caudate	0.0115785436758464	0.117951680764269	0.109206252978978
ETV1	7	13930853	14031050	TF	Gastroesophageal junction	0.0115785436758464	0.117951680764269	0.10916635648463
ETV1	7	13930853	14031050	TF	Lung	0.0115785436758464	0.117951680764269	0.109147516414419
ZFP36L2	2	43449541	43453748	TG	Esophagus mucosa	0.0075423081939754	0.116396110823282	0.10913227325973
CADPS2	7	121958481	122526813	TG	Thyroid	0.0109247392194129	0.111432077460495	0.109052733775443
LRIG1	3	66429221	66551687	TG	Sun-exposed skin	0.0109798726220597	0.110223410059825	0.108946632971271
LRIG1	3	66429221	66551687	TG	Spleen	0.0109798726220597	0.110223410059825	0.108811557121248
CCND2	12	4382938	4414516	TG	Atrial appendage	0.00550978921289023	0.110794421711089	0.108524936769177
ATP6V0E1	5	172410760	172462448	TG	Esophagus muscularis	0.00573314111933651	0.102996080937177	0.108523012578643
UBE2D3	4	103715540	103790053	TG	Testis	0.025694655887324	0.106141775474318	0.108506464637852
LRIG1	3	66429221	66551687	TG	Esophagus mucosa	0.0109798726220597	0.110223410059825	0.108496398017904
CISD2	4	103790135	103810399	TG	Prostate	0.028450700052835	0.111560021973032	0.108449330806152
LAMA1	18	6941743	7117813	TG	Testis	0.00508915506072367	0.0927978885893863	0.108382830399242
CISD2	4	103790135	103810399	TG	Lung	0.028450700052835	0.111560021973032	0.108295107038566
MAN2A2	15	91445448	91465814	TG	NK cell	0.010808353752429	0.110652314341341	0.108157012690142
RPL26L1	5	172385732	172396774	TG	Esophagus muscularis	0.00571284220495621	0.102618627982108	0.108120557314743
MAN2A2	15	91445448	91465814	TG	Terminal ileum	0.010808353752429	0.110652314341341	0.107913548837188
HAUS6	9	19053141	19103117	TG	CD8 cell	0.00959629541898627	0.116732195718444	0.107758964251398
KCNQ1	11	2465914	2870339	TG	Stomach	0.0850686887304612	0.610998038437023	0.107732044528152
CISD2	4	103790135	103810399	TG	Vagina	0.028450700052835	0.111560021973032	0.107645017345239
LRIG1	3	66429221	66551687	TG	Prostate	0.0109798726220597	0.110223410059825	0.107523762084161
RRAGA	9	19049372	19051019	TG	CD8 cell	0.00957677383946576	0.116284802564106	0.107366774173062
ZFP36L2	2	43449541	43453748	TG	Uterus	0.0075423081939754	0.116396110823282	0.107331419663387
LRIG1	3	66429221	66551687	TG	CD4 cell	0.0109798726220597	0.110223410059825	0.107324916597635
MAN2A2	15	91445448	91465814	TG	Atrial appendage	0.010808353752429	0.110652314341341	0.107231997987169
MAN2A2	15	91445448	91465814	TG	Sun-exposed skin	0.010808353752429	0.110652314341341	0.107190349819531
RRAGA	9	19049372	19051019	TG	Vagina	0.00957677383946576	0.116284802564106	0.107094701804795
MAN2A2	15	91445448	91465814	TG	Spleen	0.010808353752429	0.110652314341341	0.107047210257527
MMP2	16	55423612	55540603	TG	Left ventricle	0.00504999979701198	0.0850699399726051	0.107034667255366
RRAGA	9	19049372	19051019	TG	Caudate	0.00957677383946576	0.116284802564106	0.107016925677558
ADAMTS9	3	64501333	64673676	TG	Sun-exposed skin	0.00868633205211902	0.111290011426729	0.107006824550357
ETV1	7	13930853	14031050	TF	Putamen	0.0115785436758464	0.117951680764269	0.106996104739509
RRAGA	9	19049372	19051019	TG	Lung	0.00957677383946576	0.116284802564106	0.106967489295922
ZFP36L2	2	43449541	43453748	TG	Hippocampus	0.0075423081939754	0.116396110823282	0.106913911299174
LRIG1	3	66429221	66551687	TG	Uterus	0.0109798726220597	0.110223410059825	0.106904221949651
ADAMTS9	3	64501333	64673676	TG	Spleen	0.00868633205211902	0.111290011426729	0.106887779451735
ZFP36L2	2	43449541	43453748	TG	Prostate	0.0075423081939754	0.116396110823282	0.106835929452811
RAB31	18	9708162	9862548	TG	Sun-exposed skin	0.00812062412159077	0.112670472592262	0.106753547794507
MAN2A2	15	91445448	91465814	TG	Esophagus mucosa	0.010808353752429	0.110652314341341	0.10665312427231
WLS	1	68564142	68698803	TG	Thyroid	0.00725210114124961	0.10978670475404	0.106641510476225
RAB31	18	9708162	9862548	TG	Spleen	0.00812062412159077	0.112670472592262	0.106628900165238
ADAMTS9	3	64501333	64673676	TG	Esophagus mucosa	0.00868633205211902	0.111290011426729	0.106617098112634
LRIG1	3	66429221	66551687	TG	Hippocampus	0.0109798726220597	0.110223410059825	0.106548287538737
UBE2D3	4	103715540	103790053	TG	Esophagus muscularis	0.025694655887324	0.106141775474318	0.106415664450031
KCNQ1	11	2465914	2870339	TG	Adrenal gland	0.0850686887304612	0.610998038437023	0.106319858791793
ZFP36L2	2	43449541	43453748	TG	CD8 cell	0.0075423081939754	0.116396110823282	0.106281908459588
SRBD1	2	45615819	45839304	TG	NK cell	0.0105120448468832	0.108456175900365	0.106256461376094
RAB31	18	9708162	9862548	TG	Esophagus mucosa	0.00812062412159077	0.112670472592262	0.106250331310334
ZFP36L2	2	43449541	43453748	TG	Gastroesophageal junction	0.0075423081939754	0.116396110823282	0.106112616298947
NTRK2	9	87283466	87638505	TG	Atrial appendage	0.00881403070374912	0.104550522164725	0.106033117206219
ETV1	7	13930853	14031050	TF	Prostate	0.0115785436758464	0.117951680764269	0.105988767834294
CADPS2	7	121958481	122526813	TG	Prostate	0.0109247392194129	0.111432077460495	0.105915598000395
UBE2D3	4	103715540	103790053	TG	Terminal ileum	0.025694655887324	0.106141775474318	0.105600598934298
CELF2	10	11047259	11378674	TG	Testis	0.00538226809303148	0.0926589540303552	0.10559752585744
PCSK5	9	78505560	78977255	TG	Testis	0.00606392770131575	0.0918074820388883	0.105590087558745
CISD2	4	103790135	103810399	TG	Thyroid	0.028450700052835	0.111560021973032	0.105575606849637
KL	13	33590207	33640282	TG	Prostate	0.00675314851385849	0.113484809732126	0.105553808820679
MAN2A2	15	91445448	91465814	TG	CD4 cell	0.010808353752429	0.110652314341341	0.105509214035132
WLS	1	68564142	68698803	TG	Terminal ileum	0.00725210114124961	0.10978670475404	0.105419192810925
CCND2	12	4382938	4414516	TG	Terminal ileum	0.00550978921289023	0.110794421711089	0.105359615704642
UBE2D3	4	103715540	103790053	TG	Sun-exposed skin	0.025694655887324	0.106141775474318	0.105205588483177
ACADS	12	121163538	121177811	TG	Left ventricle	0.0110128569743838	0.0924783882308796	0.105162793979826
ADAMTS9	3	64501333	64673676	TG	Prostate	0.00868633205211902	0.111290011426729	0.105133996819444
KL	13	33590207	33640282	TG	Omnibus	0.00675314851385849	0.113484809732126	0.10510935911952
UBE2D3	4	103715540	103790053	TG	Spleen	0.025694655887324	0.106141775474318	0.10508639185523
MAN2A2	15	91445448	91465814	TG	Omnibus	0.010808353752429	0.110652314341341	0.105056386584883
MAN2A2	15	91445448	91465814	TG	Thyroid	0.010808353752429	0.110652314341341	0.104916326259866
RAB31	18	9708162	9862548	TG	Uterus	0.00812062412159077	0.112670472592262	0.104911781441965
RRAGA	9	19049372	19051019	TG	Putamen	0.00957677383946576	0.116284802564106	0.104799974763018
RAB31	18	9708162	9862548	TG	Omnibus	0.00812062412159077	0.112670472592262	0.104773538829496
UBE2D3	4	103715540	103790053	TG	Esophagus mucosa	0.025694655887324	0.106141775474318	0.104712351415523
ADAMTS9	3	64501333	64673676	TG	Uterus	0.00868633205211902	0.111290011426729	0.104642243225336
WLS	1	68564142	68698803	TG	Sun-exposed skin	0.00725210114124961	0.10978670475404	0.104610111379463
RAB31	18	9708162	9862548	TG	Hippocampus	0.00812062412159077	0.112670472592262	0.104577902819425
LRIG1	3	66429221	66551687	TG	Omnibus	0.0109798726220597	0.110223410059825	0.104535765706055
LRIG1	3	66429221	66551687	TG	Gastroesophageal junction	0.0109798726220597	0.110223410059825	0.10449477376396
ADAMTS9	3	64501333	64673676	TG	Omnibus	0.00868633205211902	0.111290011426729	0.104465349616971
LRIG1	3	66429221	66551687	TG	Vagina	0.0109798726220597	0.110223410059825	0.104421566275107
WLS	1	68564142	68698803	TG	Spleen	0.00725210114124961	0.10978670475404	0.10441996120287
LRIG1	3	66429221	66551687	TG	Caudate	0.0109798726220597	0.110223410059825	0.104370716941403
LRIG1	3	66429221	66551687	TG	Lung	0.0109798726220597	0.110223410059825	0.104308391958028
ZFP36L2	2	43449541	43453748	TG	Caudate	0.0075423081939754	0.116396110823282	0.104225584187177
UBE2D3	4	103715540	103790053	TG	CD4 cell	0.025694655887324	0.106141775474318	0.104193198124685
UBE2D3	4	103715540	103790053	TG	NK cell	0.025694655887324	0.106141775474318	0.104187993268925
WLS	1	68564142	68698803	TG	Esophagus mucosa	0.00725210114124961	0.10978670475404	0.104181905178849
IRX6	16	55357672	55364672	TF	Left ventricle	0.00497743773608352	0.083490187453434	0.10415311754485
ZFP36L2	2	43449541	43453748	TG	Vagina	0.0075423081939754	0.116396110823282	0.104144087549103
MAN2A2	15	91445448	91465814	TG	Prostate	0.010808353752429	0.110652314341341	0.104139897259727
CCND2	12	4382938	4414516	TG	Spleen	0.00550978921289023	0.110794421711089	0.104118383437024
ZFP36L2	2	43449541	43453748	TG	Lung	0.0075423081939754	0.116396110823282	0.104008848889144
UBE2D3	4	103715540	103790053	TG	Omnibus	0.025694655887324	0.106141775474318	0.10382398782486
UBE2D3	4	103715540	103790053	TG	Atrial appendage	0.025694655887324	0.106141775474318	0.103662567252352
CCND2	12	4382938	4414516	TG	Thyroid	0.00550978921289023	0.110794421711089	0.103266784070938
CADPS2	7	121958481	122526813	TG	Vagina	0.0109247392194129	0.111432077460495	0.103166194773464
ATG16L2	11	72525353	72554719	TG	B cell	0.0961581141629467	0.771801183225551	0.103137319506487
CADPS2	7	121958481	122526813	TG	Lung	0.0109247392194129	0.111432077460495	0.103107865748243
UBE2D3	4	103715540	103790053	TG	Prostate	0.025694655887324	0.106141775474318	0.102932710140564
MAN2A2	15	91445448	91465814	TG	CD8 cell	0.010808353752429	0.110652314341341	0.102915516114371
HMG20A	15	77712754	77777949	TG	Left ventricle	0.00735944058734102	0.0806573274110061	0.102888010788477
UBE2D3	4	103715540	103790053	TG	CD8 cell	0.025694655887324	0.106141775474318	0.102809929826762
UBE2D3	4	103715540	103790053	TG	Lung	0.025694655887324	0.106141775474318	0.102796733258041
CTSH	15	79213400	79241916	TG	Testis	0.00678915465231646	0.101742877407979	0.10276149592126
SRBD1	2	45615819	45839304	TG	Omnibus	0.0105120448468832	0.108456175900365	0.102760865489353
CCND2	12	4382938	4414516	TG	CD4 cell	0.00550978921289023	0.110794421711089	0.102759571701849
MAN2A2	15	91445448	91465814	TG	Lung	0.010808353752429	0.110652314341341	0.102706080393141
WLS	1	68564142	68698803	TG	Prostate	0.00725210114124961	0.10978670475404	0.102365737943998
LRIG1	3	66429221	66551687	TG	Putamen	0.0109798726220597	0.110223410059825	0.102309061041773
RAB31	18	9708162	9862548	TG	Vagina	0.00812062412159077	0.112670472592262	0.102249105203698
RAB31	18	9708162	9862548	TG	Caudate	0.00812062412159077	0.112670472592262	0.102182978944947
UBE2D3	4	103715540	103790053	TG	Vagina	0.025694655887324	0.106141775474318	0.102143454117847
RAB31	18	9708162	9862548	TG	Lung	0.00812062412159077	0.112670472592262	0.102136133649281
MRC2	17	60704762	60770958	TG	Testis	0.0117618990938159	0.104209354518908	0.102133123364859
WLS	1	68564142	68698803	TG	Uterus	0.00725210114124961	0.10978670475404	0.102100413001422
CCND2	12	4382938	4414516	TG	Uterus	0.00550978921289023	0.110794421711089	0.101967818883104
WLS	1	68564142	68698803	TG	Omnibus	0.00725210114124961	0.10978670475404	0.101900451557537
RAB31	18	9708162	9862548	TG	Putamen	0.00812062412159077	0.112670472592262	0.101883497079206
ADAMTS9	3	64501333	64673676	TG	Vagina	0.00868633205211902	0.111290011426729	0.101863849495976
ADAMTS9	3	64501333	64673676	TG	Gastroesophageal junction	0.00868633205211902	0.111290011426729	0.101852708582012
MRC2	17	60704762	60770958	TG	Esophagus muscularis	0.0117618990938159	0.104209354518908	0.101821839573815
ADAMTS9	3	64501333	64673676	TG	Lung	0.00868633205211902	0.111290011426729	0.101733266733427
NTRK2	9	87283466	87638505	TG	Thyroid	0.00881403070374912	0.104550522164725	0.10171133182129
WLS	1	68564142	68698803	TG	Hippocampus	0.00725210114124961	0.10978670475404	0.101645011635107
ATP6V0E1	5	172410760	172462448	TG	NK cell	0.00573314111933651	0.102996080937177	0.101050951215468
ATP6V0E1	5	172410760	172462448	TG	Atrial appendage	0.00573314111933651	0.102996080937177	0.100932807852952
NTRK2	9	87283466	87638505	TG	Sun-exposed skin	0.00881403070374912	0.104550522164725	0.100439186219724
CELF2	10	11047259	11378674	TG	Esophagus muscularis	0.00538226809303148	0.0926589540303552	0.10031846100906
UBE2D3	4	103715540	103790053	TG	Thyroid	0.025694655887324	0.106141775474318	0.100170240027606
MRC2	17	60704762	60770958	TG	Atrial appendage	0.0117618990938159	0.104209354518908	0.100013960840705
NTRK2	9	87283466	87638505	TG	Esophagus mucosa	0.00881403070374912	0.104550522164725	0.100011996002682
SAMM50	22	44351301	44406411	TG	Ovary	0.00691482172176477	0.133644990908365	0.0999741034836685
VAPA	18	9913999	9960018	TG	Ovary	0.00912862626403412	0.130409386918204	0.0998400855998132
MRC2	17	60704762	60770958	TG	Gastroesophageal junction	0.0117618990938159	0.104209354518908	0.0997525259811671
WLS	1	68564142	68698803	TG	Gastroesophageal junction	0.00725210114124961	0.10978670475404	0.0995515707776606
MRC2	17	60704762	60770958	TG	Terminal ileum	0.0117618990938159	0.104209354518908	0.0992560247720489
MRC2	17	60704762	60770958	TG	Sun-exposed skin	0.0117618990938159	0.104209354518908	0.0991619218595179
MRC2	17	60704762	60770958	TG	Spleen	0.0117618990938159	0.104209354518908	0.099131554698862
WLS	1	68564142	68698803	TG	Vagina	0.00725210114124961	0.10978670475404	0.0990098121719772
WLS	1	68564142	68698803	TG	Caudate	0.00725210114124961	0.10978670475404	0.0989224893342475
WLS	1	68564142	68698803	TG	Lung	0.00725210114124961	0.10978670475404	0.0988660269507771
CCND2	12	4382938	4414516	TG	Gastroesophageal junction	0.00550978921289023	0.110794421711089	0.0987426981945974
MRC2	17	60704762	60770958	TG	Thyroid	0.0117618990938159	0.104209354518908	0.0987386230519739
MRC2	17	60704762	60770958	TG	Esophagus mucosa	0.0117618990938159	0.104209354518908	0.098632318548168
MRC2	17	60704762	60770958	TG	Uterus	0.0117618990938159	0.104209354518908	0.0984587465075696
MRC2	17	60704762	60770958	TG	Omnibus	0.0117618990938159	0.104209354518908	0.098405274747342
MRC2	17	60704762	60770958	TG	Putamen	0.0117618990938159	0.104209354518908	0.0983894970591536
CCND2	12	4382938	4414516	TG	Vagina	0.00550978921289023	0.110794421711089	0.0983823897772288
MRC2	17	60704762	60770958	TG	Hippocampus	0.0117618990938159	0.104209354518908	0.0983214211370344
CCND2	12	4382938	4414516	TG	CD8 cell	0.00550978921289023	0.110794421711089	0.0982814518239318
NTRK2	9	87283466	87638505	TG	Hippocampus	0.00881403070374912	0.104550522164725	0.0980199577119467
CTSH	15	79213400	79241916	TG	Terminal ileum	0.00678915465231646	0.101742877407979	0.0979478992148431
MRC2	17	60704762	60770958	TG	Prostate	0.0117618990938159	0.104209354518908	0.0978232265226811
DDX46	5	134094469	134190823	TG	Terminal ileum	0.0102688393575566	0.100305049215595	0.0977960441880842
C5orf24	5	134181370	134195427	TG	Terminal ileum	0.0102654480939494	0.100236738578137	0.0977280827839541
PARD3B	2	205410516	206484886	TG	Testis	0.00437014114961853	0.0843366910644364	0.0975608850948606
ATP6V0E1	5	172410760	172462448	TG	Spleen	0.00573314111933651	0.102996080937177	0.0974711843257577
SPPL3	12	121200313	121342174	TG	Ovary	0.0140135468256108	0.122285536149674	0.0974256634391405
ETV1	7	13930853	14031050	TF	Thyroid	0.0115785436758464	0.117951680764269	0.0973974696631631
TMEM154	4	153539784	153601317	TG	Esophagus mucosa	0.0100436903467564	0.0845167119138338	0.0972800941366858
SSH1	12	109176466	109251366	TG	Left ventricle	0.00363791422177751	0.0746573069373071	0.0972404182578681
ETV1	7	13930853	14031050	TF	Esophagus muscularis	0.0115785436758464	0.117951680764269	0.0971835785224838
CTSH	15	79213400	79241916	TG	Sun-exposed skin	0.00678915465231646	0.101742877407979	0.0971534209610009
DDX46	5	134094469	134190823	TG	Sun-exposed skin	0.0102688393575566	0.100305049215595	0.097146228805851
C5orf24	5	134181370	134195427	TG	Sun-exposed skin	0.0102654480939494	0.100236738578137	0.0970796058105136
DDX46	5	134094469	134190823	TG	Spleen	0.0102688393575566	0.100305049215595	0.0969749692491636
CTSH	15	79213400	79241916	TG	Spleen	0.00678915465231646	0.101742877407979	0.0969659404829642
ATP6V0E1	5	172410760	172462448	TG	Thyroid	0.00573314111933651	0.102996080937177	0.0969502830678707
C5orf24	5	134181370	134195427	TG	Spleen	0.0102654480939494	0.100236738578137	0.096908649268076
RPL26L1	5	172385732	172396774	TG	Esophagus mucosa	0.00571284220495621	0.102618627982108	0.0968993555273531
MRC2	17	60704762	60770958	TG	Vagina	0.0117618990938159	0.104209354518908	0.0968750201773082
MRC2	17	60704762	60770958	TG	Caudate	0.0117618990938159	0.104209354518908	0.0968621141148233
WLS	1	68564142	68698803	TG	Putamen	0.00725210114124961	0.10978670475404	0.0968439127665007
MRC2	17	60704762	60770958	TG	Lung	0.0117618990938159	0.104209354518908	0.0968173526279712
CTSH	15	79213400	79241916	TG	Esophagus mucosa	0.00678915465231646	0.101742877407979	0.0967092948475561
RPL26L1	5	172385732	172396774	TG	Thyroid	0.00571284220495621	0.102618627982108	0.0965951996985313
CDH13	16	82660408	83830204	TG	Atrial appendage	0.0043795963164116	0.0948636807044744	0.0964276225929112
ATP6V0E1	5	172410760	172462448	TG	CD4 cell	0.00573314111933651	0.102996080937177	0.0961426726942286
ACSL1	4	185676749	185747972	TG	Testis	0.00544374944091303	0.0926485126906368	0.0959643454004073
NTRK2	9	87283466	87638505	TG	Vagina	0.00881403070374912	0.104550522164725	0.0958660110724372
NTRK2	9	87283466	87638505	TG	Caudate	0.00881403070374912	0.104550522164725	0.0958035597301845
CTSH	15	79213400	79241916	TG	CD4 cell	0.00678915465231646	0.101742877407979	0.0955201702640258
DDX46	5	134094469	134190823	TG	Uterus	0.0102688393575566	0.100305049215595	0.095445107882982
ETV1	7	13930853	14031050	TF	Testis	0.0115785436758464	0.117951680764269	0.0954134396652438
C5orf24	5	134181370	134195427	TG	Uterus	0.0102654480939494	0.100236738578137	0.0953815719606414
CISD2	4	103790135	103810399	TG	Ovary	0.028450700052835	0.111560021973032	0.0953557501340488
DDX46	5	134094469	134190823	TG	Omnibus	0.0102688393575566	0.100305049215595	0.095230489007597
C5orf24	5	134181370	134195427	TG	Omnibus	0.0102654480939494	0.100236738578137	0.0951672944831222
DDX46	5	134094469	134190823	TG	Esophagus mucosa	0.0102688393575566	0.100305049215595	0.0951393405816812
ATP6V0E1	5	172410760	172462448	TG	Uterus	0.00573314111933651	0.102996080937177	0.0951185234066523
DDX46	5	134094469	134190823	TG	Hippocampus	0.0102688393575566	0.100305049215595	0.0951127064399583
C5orf24	5	134181370	134195427	TG	Esophagus mucosa	0.0102654480939494	0.100236738578137	0.0950744566866827
DDX46	5	134094469	134190823	TG	CD4 cell	0.0102688393575566	0.100305049215595	0.0950543350629873
C5orf24	5	134181370	134195427	TG	Hippocampus	0.0102654480939494	0.100236738578137	0.095049746868356
C5orf24	5	134181370	134195427	TG	CD4 cell	0.0102654480939494	0.100236738578137	0.0949939843931852
CELF2	10	11047259	11378674	TG	Atrial appendage	0.00538226809303148	0.0926589540303552	0.0949276520492309
CTSH	15	79213400	79241916	TG	Uterus	0.00678915465231646	0.101742877407979	0.0948158284487104
RPL26L1	5	172385732	172396774	TG	Uterus	0.00571284220495621	0.102618627982108	0.0947677657192745
CTSH	15	79213400	79241916	TG	Omnibus	0.00678915465231646	0.101742877407979	0.0946816961266144
RPL26L1	5	172385732	172396774	TG	Omnibus	0.00571284220495621	0.102618627982108	0.0945817880656623
DDX46	5	134094469	134190823	TG	Atrial appendage	0.0102688393575566	0.100305049215595	0.0945261723609178
C5orf24	5	134181370	134195427	TG	Atrial appendage	0.0102654480939494	0.100236738578137	0.0944605043822595
ATP6V0E1	5	172410760	172462448	TG	Prostate	0.00573314111933651	0.102996080937177	0.094429453077549
CTSH	15	79213400	79241916	TG	Hippocampus	0.00678915465231646	0.101742877407979	0.0943812361762423
MMP2	16	55423612	55540603	TG	Testis	0.00504999979701198	0.0850699399726051	0.0943698378148515
NTRK2	9	87283466	87638505	TG	Putamen	0.00881403070374912	0.104550522164725	0.0940506948989105
ERGIC1	5	172261278	172379688	TG	Ovary	0.00693073902950735	0.125068685387503	0.0938310321623161
CGNL1	15	57668165	57842925	TG	Ovary	0.00924422220871658	0.122332380448873	0.0936849099082059
CTSH	15	79213400	79241916	TG	Thyroid	0.00678915465231646	0.101742877407979	0.0936416111246384
MAP3K13	3	185000729	185206885	TG	Omnibus	0.00894345430666948	0.0990655683936952	0.093619038628583
ACSL1	4	185676749	185747972	TG	Esophagus muscularis	0.00544374944091303	0.0926485126906368	0.0934685275683421
DDX46	5	134094469	134190823	TG	Vagina	0.0102688393575566	0.100305049215595	0.0933411652810088
DDX46	5	134094469	134190823	TG	Caudate	0.0102688393575566	0.100305049215595	0.0933004859729478
VPS37A	8	17104080	17159936	TG	Testis	0.00496576166655969	0.092420268412659	0.093289734143262
C5orf24	5	134181370	134195427	TG	Vagina	0.0102654480939494	0.100236738578137	0.0932805649946623
ACADS	12	121163538	121177811	TG	Esophagus muscularis	0.0110128569743838	0.0924783882308796	0.0932563172261761
DDX46	5	134094469	134190823	TG	Lung	0.0102688393575566	0.100305049215595	0.093249313378197
C5orf24	5	134181370	134195427	TG	Caudate	0.0102654480939494	0.100236738578137	0.0932399785708307
DDX46	5	134094469	134190823	TG	Gastroesophageal junction	0.0102688393575566	0.100305049215595	0.0932288712449982
CTSH	15	79213400	79241916	TG	Prostate	0.00678915465231646	0.101742877407979	0.0932045570018144
C5orf24	5	134181370	134195427	TG	Lung	0.0102654480939494	0.100236738578137	0.0931888538211861
C5orf24	5	134181370	134195427	TG	Gastroesophageal junction	0.0102654480939494	0.100236738578137	0.0931713359118662
DDX46	5	134094469	134190823	TG	CD8 cell	0.0102688393575566	0.100305049215595	0.0928725355096239
C5orf24	5	134181370	134195427	TG	CD8 cell	0.0102654480939494	0.100236738578137	0.0928153786456434
ETV1	7	13930853	14031050	TF	Ovary	0.0115785436758464	0.117951680764269	0.0927414473461831
ADAMTS7	15	79051545	79103773	TG	Left ventricle	0.00427737781386314	0.0727575639710349	0.0925992437536934
TSC22D2	3	150126122	150184218	TG	Testis	0.00568642305483775	0.087924967441339	0.0925747881591392
ATP6V0E1	5	172410760	172462448	TG	Gastroesophageal junction	0.00573314111933651	0.102996080937177	0.0925645382784544
TMEM154	4	153539784	153601317	TG	Vagina	0.0100436903467564	0.0845167119138338	0.092336372123476
CTSH	15	79213400	79241916	TG	Gastroesophageal junction	0.00678915465231646	0.101742877407979	0.0923344776540385
RPL26L1	5	172385732	172396774	TG	Gastroesophageal junction	0.00571284220495621	0.102618627982108	0.0922269679483149
CTSH	15	79213400	79241916	TG	Vagina	0.00678915465231646	0.101742877407979	0.0920552130484687
CTSH	15	79213400	79241916	TG	Lung	0.00678915465231646	0.101742877407979	0.0919271827289241
TSC22D2	3	150126122	150184218	TG	Esophagus muscularis	0.00568642305483775	0.087924967441339	0.0918878070162005
RARB	3	25215823	25639423	TF	Testis	0.00589925013608055	0.08073423844147	0.091850157369594
ATP6V0E1	5	172410760	172462448	TG	Lung	0.00573314111933651	0.102996080937177	0.0918494232846447
MMP2	16	55423612	55540603	TG	Esophagus muscularis	0.00504999979701198	0.0850699399726051	0.0916560207468691
RPL26L1	5	172385732	172396774	TG	Vagina	0.00571284220495621	0.102618627982108	0.091651433443721
DDX46	5	134094469	134190823	TG	Putamen	0.0102688393575566	0.100305049215595	0.0915416359127608
SDC2	8	97505579	97624000	TG	Left ventricle	0.00365343430274086	0.0638724562880743	0.0914999019981495
C5orf24	5	134181370	134195427	TG	Putamen	0.0102654480939494	0.100236738578137	0.0914863987668354
ADAMTSL1	9	18473892	18910948	TG	Uterus	0.00729806320730022	0.097425872542095	0.0914349688722503
RPL7	8	74202506	74208024	TG	Left ventricle	0.00341887755051239	0.0632219945535574	0.0914255547383057
ADAMTSL1	9	18473892	18910948	TG	Omnibus	0.00729806320730022	0.097425872542095	0.091275935103759
ACADS	12	121163538	121177811	TG	Testis	0.0110128569743838	0.0924783882308796	0.091154251073
CELF2	10	11047259	11378674	TG	NK cell	0.00538226809303148	0.0926589540303552	0.0910636004377712
LAMA1	18	6941743	7117813	TG	Thyroid	0.00508915506072367	0.0927978885893863	0.0910597587162681
MTMR3	22	30279144	30426855	TG	Terminal ileum	0.012242683363149	0.093063392753892	0.0908206128811736
RRAGA	9	19049372	19051019	TG	Ovary	0.00957677383946576	0.116284802564106	0.090505895032145
ACADS	12	121163538	121177811	TG	Terminal ileum	0.0110128569743838	0.0924783882308796	0.0904567571344753
PCSK5	9	78505560	78977255	TG	Thyroid	0.00606392770131575	0.0918074820388883	0.0904397242004148
PLB1	2	28680012	28866654	TG	Terminal ileum	0.00696659155955284	0.0931108513653169	0.0902284839523245
MTMR3	22	30279144	30426855	TG	Testis	0.012242683363149	0.093063392753892	0.0901844043294336
IRS2	13	110406184	110438915	TG	Testis	0.00565699739605006	0.0802628227631008	0.0900991202389493
UBE2Z	17	46985731	47006418	TG	Sun-exposed skin	0.00890670770671435	0.0934192505007926	0.0899589074645552
ACADS	12	121163538	121177811	TG	NK cell	0.0110128569743838	0.0924783882308796	0.0899168172055763
ACADS	12	121163538	121177811	TG	Sun-exposed skin	0.0110128569743838	0.0924783882308796	0.0898975931205301
MTMR3	22	30279144	30426855	TG	Esophagus mucosa	0.012242683363149	0.093063392753892	0.0898821075080563
ACADS	12	121163538	121177811	TG	Spleen	0.0110128569743838	0.0924783882308796	0.0897873199250586
CDH13	16	82660408	83830204	TG	Sun-exposed skin	0.0043795963164116	0.0948636807044744	0.0897865822540092
CELF2	10	11047259	11378674	TG	Thyroid	0.00538226809303148	0.0926589540303552	0.0897710590268613
DDX46	5	134094469	134190823	TG	Esophagus muscularis	0.0102688393575566	0.100305049215595	0.0897286709869745
C5orf24	5	134181370	134195427	TG	Esophagus muscularis	0.0102654480939494	0.100236738578137	0.0896748729236462
ACADS	12	121163538	121177811	TG	Esophagus mucosa	0.0110128569743838	0.0924783882308796	0.0894654554118594
CDH13	16	82660408	83830204	TG	Esophagus mucosa	0.0043795963164116	0.0948636807044744	0.089462735947666
GIP	17	47035916	47045958	TG	Omnibus	0.00895741746573443	0.0943579226979412	0.0892064661243456
ACSL1	4	185676749	185747972	TG	Terminal ileum	0.00544374944091303	0.0926485126906368	0.0891268019516877
SNF8	17	47006678	47022479	TG	Esophagus mucosa	0.0089250454913608	0.0937576864692282	0.0890293530986724
CD58	1	117057157	117113661	TG	Esophagus muscularis	0.00424671449337365	0.0838997411684652	0.0890152368222099
TXNDC15	5	134209493	134237215	TG	Thyroid	0.0103560214139376	0.101265809713644	0.0889903228876935
CELF2	10	11047259	11378674	TG	Terminal ileum	0.00538226809303148	0.0926589540303552	0.0889287851438172
CDK6	7	92234235	92465908	TG	Left ventricle	0.00412582367105693	0.068653758820602	0.0888922958136629
MTMR3	22	30279144	30426855	TG	Omnibus	0.012242683363149	0.093063392753892	0.0888452491825752
UBE2E2	3	23244511	23633284	TG	Omnibus	0.00687720379254954	0.0948430201270197	0.0888033263295989
PCSK5	9	78505560	78977255	TG	Terminal ileum	0.00606392770131575	0.0918074820388883	0.0887510895583078
DDX46	5	134094469	134190823	TG	Testis	0.0102688393575566	0.100305049215595	0.0886772162989424
C5orf24	5	134181370	134195427	TG	Testis	0.0102654480939494	0.100236738578137	0.088620781409219
LRIG1	3	66429221	66551687	TG	Ovary	0.0109798726220597	0.110223410059825	0.0886156430983231
ACADS	12	121163538	121177811	TG	CD4 cell	0.0110128569743838	0.0924783882308796	0.0885966315779118
UBE2Z	17	46985731	47006418	TG	Omnibus	0.00890670770671435	0.0934192505007926	0.0883449113239135
SNF8	17	47006678	47022479	TG	Hippocampus	0.0089250454913608	0.0937576864692282	0.0883437887001803
ACSL1	4	185676749	185747972	TG	Sun-exposed skin	0.00544374944091303	0.0926485126906368	0.0883235718206044
ACADS	12	121163538	121177811	TG	Omnibus	0.0110128569743838	0.0924783882308796	0.0882933997552043
DDX46	5	134094469	134190823	TG	Thyroid	0.0102688393575566	0.100305049215595	0.0881608168932003
CELF2	10	11047259	11378674	TG	Sun-exposed skin	0.00538226809303148	0.0926589540303552	0.0881393000907
ACADS	12	121163538	121177811	TG	Hippocampus	0.0110128569743838	0.0924783882308796	0.0881345315970587
UNC119B	12	121148238	121161443	TG	Testis	0.0106014208894614	0.0893033245915654	0.0881132335040755
C5orf24	5	134181370	134195427	TG	Thyroid	0.0102654480939494	0.100236738578137	0.0881055528223219
SNF8	17	47006678	47022479	TG	CD4 cell	0.0089250454913608	0.0937576864692282	0.0880974430210818
ACSL1	4	185676749	185747972	TG	Spleen	0.00544374944091303	0.0926485126906368	0.0880969696250949
FRMD6	14	51955818	52197445	TG	Testis	0.00444154893955815	0.0802739342680457	0.0880595823827802
UBE2Z	17	46985731	47006418	TG	Uterus	0.00890670770671435	0.0934192505007926	0.088044919321848
MTMR7	8	17155539	17271037	TG	Omnibus	0.00516219137338332	0.0962730954263027	0.088012393310938
CELF2	10	11047259	11378674	TG	Spleen	0.00538226809303148	0.0926589540303552	0.0879623735997698
ACSL1	4	185676749	185747972	TG	Esophagus mucosa	0.00544374944091303	0.0926485126906368	0.0879396811638163
PTH1R	3	46919236	46945287	TG	Left ventricle	0.00617597904509698	0.0783869969995796	0.0879073424753576
ZFP36L2	2	43449541	43453748	TG	Ovary	0.0075423081939754	0.116396110823282	0.0878345623965551
CARS	11	3022152	3078843	TG	Left ventricle	0.00461571825791473	0.0740848943475961	0.0878184860134613
CELF2	10	11047259	11378674	TG	Esophagus mucosa	0.00538226809303148	0.0926589540303552	0.0877997050045508
DDX46	5	134094469	134190823	TG	NK cell	0.0102688393575566	0.100305049215595	0.0877647587229271
CDC123	10	12237964	12292588	TG	Left ventricle	0.00285208970726964	0.061555760544173	0.0877248895466689
C5orf24	5	134181370	134195427	TG	NK cell	0.0102654480939494	0.100236738578137	0.0877203238244151
PCSK5	9	78505560	78977255	TG	Esophagus mucosa	0.00606392770131575	0.0918074820388883	0.0876722823464854
MORF4L1	15	79102829	79190475	TG	Left ventricle	0.00378454119666407	0.0678747530575735	0.0873937458783842
PLB1	2	28680012	28866654	TG	Omnibus	0.00696659155955284	0.0931108513653169	0.0873820339036693
MTMR3	22	30279144	30426855	TG	Vagina	0.012242683363149	0.093063392753892	0.0872716253651447
ACADS	12	121163538	121177811	TG	Atrial appendage	0.0110128569743838	0.0924783882308796	0.0872211971642839
SMARCAD1	4	95128762	95212443	TG	NK cell	0.00887975147089224	0.0882565920593023	0.0872042583750503
ANK1	8	41510739	41754280	TG	Cerebellum	0.0509456715571932	0.350542617252805	0.0872003047776748
CDH13	16	82660408	83830204	TG	Uterus	0.0043795963164116	0.0948636807044744	0.0869595353344124
SNF8	17	47006678	47022479	TG	Vagina	0.0089250454913608	0.0937576864692282	0.0869347128107368
ACADS	12	121163538	121177811	TG	Prostate	0.0110128569743838	0.0924783882308796	0.0868918606488871
SNF8	17	47006678	47022479	TG	Lung	0.0089250454913608	0.0937576864692282	0.0868428678260193
ACADS	12	121163538	121177811	TG	CD8 cell	0.0110128569743838	0.0924783882308796	0.0866610883577915
ACADS	12	121163538	121177811	TG	Vagina	0.0110128569743838	0.0924783882308796	0.0866532388489877
UBE2Z	17	46985731	47006418	TG	Vagina	0.00890670770671435	0.0934192505007926	0.0866334725510042
ACADS	12	121163538	121177811	TG	Lung	0.0110128569743838	0.0924783882308796	0.0865695226710146
CSTF3	11	33098734	33183917	TG	Esophagus muscularis	0.00465880109207633	0.0894319787455991	0.0865276297739856
SFMBT1	3	52937588	53080766	TG	Testis	0.00744433623203588	0.0896856385588644	0.0865155935400822
MYL3	3	46899362	46923659	TG	Left ventricle	0.00607690876489868	0.0771541080037375	0.0865021266118162
IGSF3	1	117117031	117210375	TG	Testis	0.00403156510651506	0.0796264127898341	0.0864810020937389
CELF2	10	11047259	11378674	TG	CD4 cell	0.00538226809303148	0.0926589540303552	0.0864309841472126
VPS37A	8	17104080	17159936	TG	Terminal ileum	0.00496576166655969	0.092420268412659	0.0863580018657018
SNF8	17	47006678	47022479	TG	Gastroesophageal junction	0.0089250454913608	0.0937576864692282	0.0862658301639563
MTMR3	22	30279144	30426855	TG	Thyroid	0.012242683363149	0.093063392753892	0.0862268079727551
IRS2	13	110406184	110438915	TG	Esophagus muscularis	0.00565699739605006	0.0802628227631008	0.0861891862947626
ACADS	12	121163538	121177811	TG	Thyroid	0.0110128569743838	0.0924783882308796	0.0861045481667685
MMP2	16	55423612	55540603	TG	Atrial appendage	0.00504999979701198	0.0850699399726051	0.086043197216717
VPS37A	8	17104080	17159936	TG	Sun-exposed skin	0.00496576166655969	0.092420268412659	0.0860394490058301
ACSL1	4	185676749	185747972	TG	Uterus	0.00544374944091303	0.0926485126906368	0.0860284403854363
FURIN	15	91411822	91426688	TG	Left ventricle	0.00694205665351132	0.073018334384734	0.0860070689721348
SEPHS1	10	13359424	13390297	TG	Left ventricle	0.00294713599937926	0.0577075817520341	0.085976085558336
ADAMTS9	3	64501333	64673676	TG	Ovary	0.00868633205211902	0.111290011426729	0.0859659491774306
VPS37A	8	17104080	17159936	TG	Spleen	0.00496576166655969	0.092420268412659	0.0859369659363238
TSC22D2	3	150126122	150184218	TG	NK cell	0.00568642305483775	0.087924967441339	0.0859341924835864
ACSL1	4	185676749	185747972	TG	Omnibus	0.00544374944091303	0.0926485126906368	0.0858044383433997
CELF2	10	11047259	11378674	TG	Uterus	0.00538226809303148	0.0926589540303552	0.0857704673517431
CSTF3	11	33098734	33183917	TG	NK cell	0.00465880109207633	0.0894319787455991	0.0857507252078727
SNF8	17	47006678	47022479	TG	CD8 cell	0.0089250454913608	0.0937576864692282	0.0857247315995174
LAMA1	18	6941743	7117813	TG	Omnibus	0.00508915506072367	0.0927978885893863	0.0857214541590253
PCSK5	9	78505560	78977255	TG	Omnibus	0.00606392770131575	0.0918074820388883	0.0856984254372645
FRMD6	14	51955818	52197445	TG	Esophagus muscularis	0.00444154893955815	0.0802739342680457	0.0856961270486559
VPS37A	8	17104080	17159936	TG	Thyroid	0.00496576166655969	0.092420268412659	0.0856751585817712
ACACB	12	109554400	109706031	TG	Left ventricle	0.00371888880018593	0.0697742297705871	0.0856676956266325
VPS37A	8	17104080	17159936	TG	Esophagus mucosa	0.00496576166655969	0.092420268412659	0.0856099849560159
ACSL1	4	185676749	185747972	TG	Hippocampus	0.00544374944091303	0.0926485126906368	0.0856081317016773
CSTF3	11	33098734	33183917	TG	Terminal ileum	0.00465880109207633	0.0894319787455991	0.0856017619983942
CELF2	10	11047259	11378674	TG	Omnibus	0.00538226809303148	0.0926589540303552	0.0855919074665659
TSC22D2	3	150126122	150184218	TG	Atrial appendage	0.00568642305483775	0.087924967441339	0.0853993551801143
CELF2	10	11047259	11378674	TG	Hippocampus	0.00538226809303148	0.0926589540303552	0.0853482983273001
MACROD2	20	13976015	16033842	TG	Testis	0.00305245575561812	0.0689323555484823	0.0853077106522387
UNC119B	12	121148238	121161443	TG	Omnibus	0.0106014208894614	0.0893033245915654	0.0852349312897966
IGF2BP1	17	47074774	47133012	TG	Omnibus	0.00851421938253684	0.0901440592306472	0.085192813995675
CCBE1	18	57098172	57364612	TG	Thyroid	0.00661727637462205	0.0900996202490103	0.0850723084149329
PLIN2	9	19108373	19149288	TG	Left ventricle	0.00547834035105838	0.0652128848724896	0.0850698697480915
SNF8	17	47006678	47022479	TG	Putamen	0.0089250454913608	0.0937576864692282	0.0850434505376844
HMG20A	15	77712754	77777949	TG	Testis	0.00735944058734102	0.0806573274110061	0.08496909153389
TCP11L1	11	33060963	33127489	TG	Terminal ileum	0.00461909097632286	0.0887566022028413	0.0849465384128651
TSC22D2	3	150126122	150184218	TG	Terminal ileum	0.00568642305483775	0.087924967441339	0.0848445683223437
CSTF3	11	33098734	33183917	TG	Left ventricle	0.00465880109207633	0.0894319787455991	0.0848341688976088
CSTF3	11	33098734	33183917	TG	Sun-exposed skin	0.00465880109207633	0.0894319787455991	0.0848158836238753
SFMBT1	3	52937588	53080766	TG	Uterus	0.00744433623203588	0.0896856385588644	0.084675953400499
CCBE1	18	57098172	57364612	TG	Sun-exposed skin	0.00661727637462205	0.0900996202490103	0.084585144008746
SFMBT1	3	52937588	53080766	TG	Omnibus	0.00744433623203588	0.0896856385588644	0.0845636492053257
VPS37A	8	17104080	17159936	TG	Omnibus	0.00496576166655969	0.092420268412659	0.084456467508785
CSTF3	11	33098734	33183917	TG	Esophagus mucosa	0.00465880109207633	0.0894319787455991	0.0843764248429331
MYLIP	6	16129356	16148479	TG	Thyroid	0.00839222078425031	0.0853341164248855	0.0843735807834791
MYLIP	6	16129356	16148479	TG	NK cell	0.00839222078425031	0.0853341164248855	0.0843559466682849
SMARCAD1	4	95128762	95212443	TG	CD4 cell	0.00887975147089224	0.0882565920593023	0.084222138750119
ACSL1	4	185676749	185747972	TG	Atrial appendage	0.00544374944091303	0.0926485126906368	0.0842151221222729
CSTF3	11	33098734	33183917	TG	Spleen	0.00465880109207633	0.0894319787455991	0.0841726175316131
TCP11L1	11	33060963	33127489	TG	Sun-exposed skin	0.00461909097632286	0.0887566022028413	0.0841669273541402
TSC22D2	3	150126122	150184218	TG	Sun-exposed skin	0.00568642305483775	0.087924967441339	0.0841427053828171
DEPDC7	11	33037410	33055128	TG	Terminal ileum	0.00457057752277008	0.0878141997712081	0.0840463718746919
TSC22D2	3	150126122	150184218	TG	Spleen	0.00568642305483775	0.087924967441339	0.0839876122477935
TSC22D2	3	150126122	150184218	TG	Esophagus mucosa	0.00568642305483775	0.087924967441339	0.0837738677083366
TCP11L1	11	33060963	33127489	TG	Esophagus mucosa	0.00461909097632286	0.0887566022028413	0.0837307829880856
CDH13	16	82660408	83830204	TG	Vagina	0.0043795963164116	0.0948636807044744	0.0836456404394287
ACSL1	4	185676749	185747972	TG	Prostate	0.00544374944091303	0.0926485126906368	0.0836129814681335
CCBE1	18	57098172	57364612	TG	Uterus	0.00661727637462205	0.0900996202490103	0.0835676949660557
CCBE1	18	57098172	57364612	TG	Omnibus	0.00661727637462205	0.0900996202490103	0.0835070801657063
ACSL1	4	185676749	185747972	TG	Gastroesophageal junction	0.00544374944091303	0.0926485126906368	0.0834664066537691
PRKG1	10	52750945	54058110	TG	Esophagus muscularis	0.0035820999665202	0.0764036624673041	0.0834187345688904
WLS	1	68564142	68698803	TG	Ovary	0.00725210114124961	0.10978670475404	0.0833627525159634
CELF2	10	11047259	11378674	TG	CD8 cell	0.00538226809303148	0.0926589540303552	0.0833350193268919
ACSL1	4	185676749	185747972	TG	Vagina	0.00544374944091303	0.0926485126906368	0.0833173251574089
PCSK5	9	78505560	78977255	TG	Vagina	0.00606392770131575	0.0918074820388883	0.0833046471717651
ACSL1	4	185676749	185747972	TG	Caudate	0.00544374944091303	0.0926485126906368	0.0832427296847262
DPP6	7	153584182	154685995	TG	Testis	0.00330180535770277	0.0700013841964408	0.0832382378510247
FOSL2	2	28615315	28640179	TF	Terminal ileum	0.00661898538031396	0.0857719015764382	0.0832264102438783
ACSL1	4	185676749	185747972	TG	Lung	0.00544374944091303	0.0926485126906368	0.0831921186839568
PCSK5	9	78505560	78977255	TG	Lung	0.00606392770131575	0.0918074820388883	0.0831867944354553
CSTF3	11	33098734	33183917	TG	CD4 cell	0.00465880109207633	0.0894319787455991	0.0831762581615048
CELF2	10	11047259	11378674	TG	Gastroesophageal junction	0.00538226809303148	0.0926589540303552	0.0831676409202311
UNC119B	12	121148238	121161443	TG	Thyroid	0.0106014208894614	0.0893033245915654	0.0831607205755313
MRC2	17	60704762	60770958	TG	Ovary	0.0117618990938159	0.104209354518908	0.0830216054117582
CELF2	10	11047259	11378674	TG	Vagina	0.00538226809303148	0.0926589540303552	0.0829356952047231
SMARCAD1	4	95128762	95212443	TG	Omnibus	0.00887975147089224	0.0882565920593023	0.0829165673033963
CELF2	10	11047259	11378674	TG	Caudate	0.00538226809303148	0.0926589540303552	0.0828572541113104
CELF2	10	11047259	11378674	TG	Lung	0.00538226809303148	0.0926589540303552	0.0828068354064561
TSC22D2	3	150126122	150184218	TG	CD4 cell	0.00568642305483775	0.087924967441339	0.0827847698928912
GMDS	6	1624041	2245926	TG	Terminal ileum	0.00520236555569218	0.0858522664846998	0.0827472956556999
PRIMPOL	4	185570767	185616117	TG	CD4 cell	0.00511040287457679	0.0887585310825966	0.082717250173339
DDX46	5	134094469	134190823	TG	Prostate	0.0102688393575566	0.100305049215595	0.0827052055910729
C5orf24	5	134181370	134195427	TG	Prostate	0.0102654480939494	0.100236738578137	0.0826589330074988
TSC22D2	3	150126122	150184218	TG	Thyroid	0.00568642305483775	0.087924967441339	0.0826270659346755
LRP1B	2	140988992	142889270	TG	Thyroid	0.00433852679045968	0.0823157308853757	0.0826221112837606
KCNJ11	11	17407406	17410878	TG	Cerebellum	0.0383859684826285	0.408535317320774	0.0825578618451213
IRS2	13	110406184	110438915	TG	Atrial appendage	0.00565699739605006	0.0802628227631008	0.0825106149876813
HMG20A	15	77712754	77777949	TG	NK cell	0.00735944058734102	0.0806573274110061	0.0824702580806264
FOSL2	2	28615315	28640179	TF	Sun-exposed skin	0.00661898538031396	0.0857719015764382	0.0824141169276962
MYLIP	6	16129356	16148479	TG	Sun-exposed skin	0.00839222078425031	0.0853341164248855	0.0824136107748638
FOSL2	2	28615315	28640179	TF	Spleen	0.00661898538031396	0.0857719015764382	0.0823993411810356
CCND2	12	4382938	4414516	TG	Ovary	0.00550978921289023	0.110794421711089	0.0823881198088181
CD58	1	117057157	117113661	TG	Atrial appendage	0.00424671449337365	0.0838997411684652	0.0823551010812994
MYLIP	6	16129356	16148479	TG	Spleen	0.00839222078425031	0.0853341164248855	0.0823112462219712
LIPH	3	185224050	185270401	TG	Terminal ileum	0.00811637078902199	0.084419084866651	0.0823048561167372
CSTF3	11	33098734	33183917	TG	Uterus	0.00465880109207633	0.0894319787455991	0.0822907298386754
CSTF3	11	33098734	33183917	TG	Omnibus	0.00465880109207633	0.0894319787455991	0.0822648032392009
VPS37A	8	17104080	17159936	TG	Vagina	0.00496576166655969	0.092420268412659	0.0821628360636869
TSC22D2	3	150126122	150184218	TG	Uterus	0.00568642305483775	0.087924967441339	0.082116866394767
PRIMPOL	4	185570767	185616117	TG	Omnibus	0.00511040287457679	0.0887585310825966	0.0820871080732359
VPS37A	8	17104080	17159936	TG	Lung	0.00496576166655969	0.092420268412659	0.0820665915880534
MMP2	16	55423612	55540603	TG	Thyroid	0.00504999979701198	0.0850699399726051	0.0820362517133679
CD58	1	117057157	117113661	TG	NK cell	0.00424671449337365	0.0838997411684652	0.0820188927834707
TSC22D2	3	150126122	150184218	TG	Omnibus	0.00568642305483775	0.087924967441339	0.0819733293563573
CSTF3	11	33098734	33183917	TG	Hippocampus	0.00465880109207633	0.0894319787455991	0.0818913572995374
FOSL2	2	28615315	28640179	TF	Esophagus mucosa	0.00661898538031396	0.0857719015764382	0.0817730327411741
FOSL2	2	28615315	28640179	TF	Testis	0.00661898538031396	0.0857719015764382	0.0817645224958133
TSC22D2	3	150126122	150184218	TG	Hippocampus	0.00568642305483775	0.087924967441339	0.0817549742199024
TMEM154	4	153539784	153601317	TG	Sun-exposed skin	0.0100436903467564	0.0845167119138338	0.0817135248607028
ACSL1	4	185676749	185747972	TG	Thyroid	0.00544374944091303	0.0926485126906368	0.081708168132928
MMP2	16	55423612	55540603	TG	Terminal ileum	0.00504999979701198	0.0850699399726051	0.0817045477723861
DEPDC7	11	33037410	33055128	TG	CD4 cell	0.00457057752277008	0.0878141997712081	0.0816672083577804
TCP11L1	11	33060963	33127489	TG	Omnibus	0.00461909097632286	0.0887566022028413	0.0816346192508348
CCBE1	18	57098172	57364612	TG	Lung	0.00661727637462205	0.0900996202490103	0.0816335333119557
SRBD1	2	45615819	45839304	TG	Testis	0.0105120448468832	0.108456175900365	0.0816273756931691
FHIT	3	59735036	61237133	TG	Testis	0.00291454081083141	0.065515306547576	0.0815091917886541
LIPH	3	185224050	185270401	TG	Esophagus mucosa	0.00811637078902199	0.084419084866651	0.0814693674637124
TMEM154	4	153539784	153601317	TG	Spleen	0.0100436903467564	0.0845167119138338	0.0814047531604031
MYLIP	6	16129356	16148479	TG	CD4 cell	0.00839222078425031	0.0853341164248855	0.0813512572613666
TSC22D2	3	150126122	150184218	TG	Prostate	0.00568642305483775	0.087924967441339	0.0813474819638416
SMARCAD1	4	95128762	95212443	TG	CD8 cell	0.00887975147089224	0.0882565920593023	0.0813122701191145
HMG20A	15	77712754	77777949	TG	Atrial appendage	0.00735944058734102	0.0806573274110061	0.0812683818473856
ACSL1	4	185676749	185747972	TG	Putamen	0.00544374944091303	0.0926485126906368	0.0810965964148774
FOSL2	2	28615315	28640179	TF	CD4 cell	0.00661898538031396	0.0857719015764382	0.0810955695397479
DLG2	11	83166055	85338966	TG	Thyroid	0.00451857597213089	0.0827127338865449	0.0809866944345295
MMP2	16	55423612	55540603	TG	Sun-exposed skin	0.00504999979701198	0.0850699399726051	0.0809320692538118
MYLIP	6	16129356	16148479	TG	Uterus	0.00839222078425031	0.0853341164248855	0.0809049082537435
PRKCD	3	53190025	53226733	TG	Terminal ileum	0.0069834814504589	0.0832467843641975	0.0808963514561004
MYLIP	6	16129356	16148479	TG	Hippocampus	0.00839222078425031	0.0853341164248855	0.0808333499943053
MMP2	16	55423612	55540603	TG	Spleen	0.00504999979701198	0.0850699399726051	0.0807745778719471
DEPDC7	11	33037410	33055128	TG	Omnibus	0.00457057752277008	0.0878141997712081	0.0807688160215884
FOSL2	2	28615315	28640179	TF	Uterus	0.00661898538031396	0.0857719015764382	0.080756351435756
MYLIP	6	16129356	16148479	TG	Omnibus	0.00839222078425031	0.0853341164248855	0.0807352669281567
CELF2	10	11047259	11378674	TG	Putamen	0.00538226809303148	0.0926589540303552	0.0806989819046276
RFT1	3	53122499	53164478	TG	Testis	0.00699328913763721	0.0832146946704679	0.0806821299557671
FOSL2	2	28615315	28640179	TF	Omnibus	0.00661898538031396	0.0857719015764382	0.0806785738570725
MMP2	16	55423612	55540603	TG	Esophagus mucosa	0.00504999979701198	0.0850699399726051	0.0806207035426626
PARD3B	2	205410516	206484886	TG	Terminal ileum	0.00437014114961853	0.0843366910644364	0.0804513537963438
MLEC	12	121124672	121139667	TG	Omnibus	0.0100328243722242	0.0842701839164521	0.0804512613924875
FOSL2	2	28615315	28640179	TF	Hippocampus	0.00661898538031396	0.0857719015764382	0.0804511949827156
TMEM41A	3	185194284	185216845	TG	Omnibus	0.00813409898508116	0.0847247151738739	0.0803675028453476
TMEM154	4	153539784	153601317	TG	Omnibus	0.0100436903467564	0.0845167119138338	0.0802756391603943
CD58	1	117057157	117113661	TG	Terminal ileum	0.00424671449337365	0.0838997411684652	0.0802409382183747
IMPA2	18	11981024	12030876	TG	Left ventricle	0.00279084542358537	0.0576974522465058	0.0801931505515442
CSTF3	11	33098734	33183917	TG	CD8 cell	0.00465880109207633	0.0894319787455991	0.0801775660447886
PRKCD	3	53190025	53226733	TG	Spleen	0.0069834814504589	0.0832467843641975	0.0801608496688338
TSC22D2	3	150126122	150184218	TG	CD8 cell	0.00568642305483775	0.087924967441339	0.0801581434559478
FGD5	3	14860469	14975895	TG	Spleen	0.00592728865944639	0.0841356132631347	0.0801406396715082
LIPH	3	185224050	185270401	TG	Omnibus	0.00811637078902199	0.084419084866651	0.0800845520509126
TXNDC15	5	134209493	134237215	TG	Ovary	0.0103560214139376	0.101265809713644	0.0800669595831369
CSTF3	11	33098734	33183917	TG	Gastroesophageal junction	0.00465880109207633	0.0894319787455991	0.0800141341268052
HMG20A	15	77712754	77777949	TG	CD4 cell	0.00735944058734102	0.0806573274110061	0.0798690556331273
TSC22D2	3	150126122	150184218	TG	Gastroesophageal junction	0.00568642305483775	0.087924967441339	0.0798363826750535
PARD3B	2	205410516	206484886	TG	Sun-exposed skin	0.00437014114961853	0.0843366910644364	0.0797925352068414
PRKG1	10	52750945	54058110	TG	Atrial appendage	0.0035820999665202	0.0764036624673041	0.0797527412411272
CCDC12	3	46963216	47023500	TG	Esophagus muscularis	0.00628705103994575	0.0791611439809599	0.079728385543044
CSTF3	11	33098734	33183917	TG	Vagina	0.00465880109207633	0.0894319787455991	0.0796991677313645
TSC22D2	3	150126122	150184218	TG	Vagina	0.00568642305483775	0.087924967441339	0.0796934119431144
GMDS	6	1624041	2245926	TG	Omnibus	0.00520236555569218	0.0858522664846998	0.0796534873957474
PARD3B	2	205410516	206484886	TG	Spleen	0.00437014114961853	0.0843366910644364	0.0796416402012466
TSC22D2	3	150126122	150184218	TG	Caudate	0.00568642305483775	0.087924967441339	0.0796303251551089
CSTF3	11	33098734	33183917	TG	Caudate	0.00465880109207633	0.0894319787455991	0.0796247522630956
FOSL2	2	28615315	28640179	TF	NK cell	0.00661898538031396	0.0857719015764382	0.0795946544337246
TSC22D2	3	150126122	150184218	TG	Lung	0.00568642305483775	0.087924967441339	0.0795820069776866
CSTF3	11	33098734	33183917	TG	Lung	0.00465880109207633	0.0894319787455991	0.0795740831016235
KCNS3	2	18059114	18542882	TG	Testis	0.00395423127836051	0.071469078859792	0.0795286716788303
CD58	1	117057157	117113661	TG	Sun-exposed skin	0.00424671449337365	0.0838997411684652	0.0794915816586546
PARD3B	2	205410516	206484886	TG	Esophagus mucosa	0.00437014114961853	0.0843366910644364	0.0794864330396851
IRX6	16	55357672	55364672	TF	Sun-exposed skin	0.00497743773608352	0.083490187453434	0.079409217642556
RARB	3	25215823	25639423	TF	NK cell	0.00589925013608055	0.08073423844147	0.0794076283204986
MYLIP	6	16129356	16148479	TG	CD8 cell	0.00839222078425031	0.0853341164248855	0.0793350772098223
CD58	1	117057157	117113661	TG	Spleen	0.00424671449337365	0.0838997411684652	0.0793188923195385
DDX46	5	134094469	134190823	TG	Ovary	0.0102688393575566	0.100305049215595	0.0793161482691297
C5orf24	5	134181370	134195427	TG	Ovary	0.0102654480939494	0.100236738578137	0.0792658615259206
CD58	1	117057157	117113661	TG	Esophagus mucosa	0.00424671449337365	0.0838997411684652	0.079173039208242
TCP11L1	11	33060963	33127489	TG	Vagina	0.00461909097632286	0.0887566022028413	0.0790868468223111
WWTR1	3	149235022	149454501	TG	Esophagus muscularis	0.00391132657438878	0.074658907125736	0.0790549093710166
MYLIP	6	16129356	16148479	TG	Vagina	0.00839222078425031	0.0853341164248855	0.0790151522597441
TCP11L1	11	33060963	33127489	TG	Lung	0.00461909097632286	0.0887566022028413	0.0789626690218722
MMP2	16	55423612	55540603	TG	Uterus	0.00504999979701198	0.0850699399726051	0.0789160666832961
DLG2	11	83166055	85338966	TG	Sun-exposed skin	0.00451857597213089	0.0827127338865449	0.0788595947344897
CD58	1	117057157	117113661	TG	Thyroid	0.00424671449337365	0.0838997411684652	0.0788098882127569
FGD5	3	14860469	14975895	TG	Uterus	0.00592728865944639	0.0841356132631347	0.0787476681065415
PEX1	7	92116334	92157845	TG	Left ventricle	0.00389797943671551	0.0616811844823457	0.0787449032848255
FOSL2	2	28615315	28640179	TF	CD8 cell	0.00661898538031396	0.0857719015764382	0.0787249631159072
DEPDC7	11	33037410	33055128	TG	CD8 cell	0.00457057752277008	0.0878141997712081	0.0787207981669376
FOSL2	2	28615315	28640179	TF	Vagina	0.00661898538031396	0.0857719015764382	0.0787057358631193
HMG20A	15	77712754	77777949	TG	Thyroid	0.00735944058734102	0.0806573274110061	0.0786948917045757
FGD5	3	14860469	14975895	TG	Omnibus	0.00592728865944639	0.0841356132631347	0.0786902161100957
MMP2	16	55423612	55540603	TG	Omnibus	0.00504999979701198	0.0850699399726051	0.0786681360797801
FOSL2	2	28615315	28640179	TF	Caudate	0.00661898538031396	0.0857719015764382	0.0786505058017765
FOSL2	2	28615315	28640179	TF	Gastroesophageal junction	0.00661898538031396	0.0857719015764382	0.078617684361599
FOSL2	2	28615315	28640179	TF	Lung	0.00661898538031396	0.0857719015764382	0.0786094982956552
HMG20A	15	77712754	77777949	TG	Terminal ileum	0.00735944058734102	0.0806573274110061	0.0785687766631299
IRS2	13	110406184	110438915	TG	Thyroid	0.00565699739605006	0.0802628227631008	0.0785675935910565
DLG2	11	83166055	85338966	TG	Esophagus mucosa	0.00451857597213089	0.0827127338865449	0.0785637388980869
PRKCD	3	53190025	53226733	TG	Omnibus	0.0069834814504589	0.0832467843641975	0.0785495030579463
RFT1	3	53122499	53164478	TG	Omnibus	0.00699328913763721	0.0832146946704679	0.0785311819844412
MMP2	16	55423612	55540603	TG	Hippocampus	0.00504999979701198	0.0850699399726051	0.0785294905025785
ARL15	5	53179775	53606412	TG	Monocyte	0.0572964593071163	0.351203018186815	0.0785067496799199
LIPH	3	185224050	185270401	TG	Lung	0.00811637078902199	0.084419084866651	0.0783218845289639
RARB	3	25215823	25639423	TF	Terminal ileum	0.00589925013608055	0.08073423844147	0.0782464594873
HMG20A	15	77712754	77777949	TG	Sun-exposed skin	0.00735944058734102	0.0806573274110061	0.0782151411943953
SSH1	12	109176466	109251366	TG	Esophagus muscularis	0.00363791422177751	0.0746573069373071	0.0782141985117823
ZNF32	10	44139307	44144304	TG	Cerebellum	0.0329497216129824	0.408772905744766	0.0781923022607355
PRIMPOL	4	185570767	185616117	TG	Thyroid	0.00511040287457679	0.0887585310825966	0.0781070577912739
HMG20A	15	77712754	77777949	TG	Uterus	0.00735944058734102	0.0806573274110061	0.0780108386230258
MMP2	16	55423612	55540603	TG	Prostate	0.00504999979701198	0.0850699399726051	0.0780090467086091
CD58	1	117057157	117113661	TG	CD4 cell	0.00424671449337365	0.0838997411684652	0.077964169758412
HMG20A	15	77712754	77777949	TG	CD8 cell	0.00735944058734102	0.0806573274110061	0.0779411541647249
HMG20A	15	77712754	77777949	TG	Spleen	0.00735944058734102	0.0806573274110061	0.0779338693069554
TSC22D2	3	150126122	150184218	TG	Putamen	0.00568642305483775	0.087924967441339	0.0777129769977404
IRS2	13	110406184	110438915	TG	Terminal ileum	0.00565699739605006	0.0802628227631008	0.0776935830048565
HMG20A	15	77712754	77777949	TG	Gastroesophageal junction	0.00735944058734102	0.0806573274110061	0.0776472411351068
RARB	3	25215823	25639423	TF	Sun-exposed skin	0.00589925013608055	0.08073423844147	0.0776221249620882
SSH1	12	109176466	109251366	TG	Testis	0.00363791422177751	0.0746573069373071	0.0776027017270684
CSTF3	11	33098734	33183917	TG	Putamen	0.00465880109207633	0.0894319787455991	0.0775949183056104
GMDS	6	1624041	2245926	TG	CD8 cell	0.00520236555569218	0.0858522664846998	0.0774969002319532
CTSH	15	79213400	79241916	TG	Ovary	0.00678915465231646	0.101742877407979	0.0774918039219731
RARB	3	25215823	25639423	TF	Spleen	0.00589925013608055	0.08073423844147	0.0773837858761421
ATP6V0E1	5	172410760	172462448	TG	Ovary	0.00573314111933651	0.102996080937177	0.0772265919937328
RARB	3	25215823	25639423	TF	Esophagus mucosa	0.00589925013608055	0.08073423844147	0.0772176541341458
BEND7	10	13480484	13570974	TG	Testis	0.00380900126435885	0.0680726065643655	0.0771932091784622
FRMD6	14	51955818	52197445	TG	Terminal ileum	0.00444154893955815	0.0802739342680457	0.0771897073173329
CCSER1	4	91048686	92523064	TG	Testis	0.00288544470524467	0.0613639787257505	0.077130075928649
NAP1L4	11	2965667	3013607	TG	Omnibus	0.00508507252912779	0.0829404968266846	0.0771109303332915
IRS2	13	110406184	110438915	TG	Sun-exposed skin	0.00565699739605006	0.0802628227631008	0.0770914595796639
CD58	1	117057157	117113661	TG	Omnibus	0.00424671449337365	0.0838997411684652	0.0770890493253185
RACGAP1	12	50370706	50426919	TG	Sun-exposed skin	0.00723550245950241	0.0801544283590113	0.0770451667279473
CCDC12	3	46963216	47023500	TG	NK cell	0.00628705103994575	0.0791611439809599	0.0769693347453977
IRS2	13	110406184	110438915	TG	Spleen	0.00565699739605006	0.0802628227631008	0.0769675291189356
SUPT4H1	17	56422539	56430454	TG	Left ventricle	0.00516626522173316	0.0640248245367506	0.0769245898633359
RACGAP1	12	50370706	50426919	TG	Spleen	0.00723550245950241	0.0801544283590113	0.0769119581708661
RREB1	6	7107830	7252213	TF	Pancreas	0.0571440423728952	0.225962693436963	0.0768963861593072
FOSL2	2	28615315	28640179	TF	Putamen	0.00661898538031396	0.0857719015764382	0.0768658916442743
IRS2	13	110406184	110438915	TG	Esophagus mucosa	0.00565699739605006	0.0802628227631008	0.0767745117238435
PMPCA	9	139305110	139318213	TG	Sun-exposed skin	0.00474851510547589	0.0808390856651249	0.0767614388773041
PRKCD	3	53190025	53226733	TG	Prostate	0.0069834814504589	0.0832467843641975	0.0767420272839072
SSR1	6	7268539	7347679	TG	Pancreas	0.0570268525168196	0.223926127613596	0.0766963274520986
CGNL1	15	57668165	57842925	TG	Prostate	0.00924422220871658	0.122332380448873	0.0766939682277155
FGD5	3	14860469	14975895	TG	Vagina	0.00592728865944639	0.0841356132631347	0.0766526219189012
RACGAP1	12	50370706	50426919	TG	Esophagus mucosa	0.00723550245950241	0.0801544283590113	0.0766152791018879
PRKCD	3	53190025	53226733	TG	Lung	0.0069834814504589	0.0832467843641975	0.0766124339963144
PMPCA	9	139305110	139318213	TG	Spleen	0.00474851510547589	0.0808390856651249	0.0765575782128757
FGD5	3	14860469	14975895	TG	Lung	0.00592728865944639	0.0841356132631347	0.0765498342043314
MMP2	16	55423612	55540603	TG	Gastroesophageal junction	0.00504999979701198	0.0850699399726051	0.0765438203088296
FRMD6	14	51955818	52197445	TG	Sun-exposed skin	0.00444154893955815	0.0802739342680457	0.0764631848683135
HMG20A	15	77712754	77777949	TG	Omnibus	0.00735944058734102	0.0806573274110061	0.0763956008436734
PMPCA	9	139305110	139318213	TG	Esophagus mucosa	0.00474851510547589	0.0808390856651249	0.0763140785616802
FRMD6	14	51955818	52197445	TG	Spleen	0.00444154893955815	0.0802739342680457	0.0763011052946349
RACGAP1	12	50370706	50426919	TG	CD4 cell	0.00723550245950241	0.0801544283590113	0.0762992738351545
CLPTM1L	5	1317859	1345214	TG	Testis	0.0037577266430803	0.0725685125359793	0.0762843852592223
MMP2	16	55423612	55540603	TG	Vagina	0.00504999979701198	0.0850699399726051	0.0762663103447781
HMG20A	15	77712754	77777949	TG	Prostate	0.00735944058734102	0.0806573274110061	0.0762199639002642
IGSF3	1	117117031	117210375	TG	Terminal ileum	0.00403156510651506	0.0796264127898341	0.0762022760286877
FRMD6	14	51955818	52197445	TG	Thyroid	0.00444154893955815	0.0802739342680457	0.0761697168413382
FRMD6	14	51955818	52197445	TG	Esophagus mucosa	0.00444154893955815	0.0802739342680457	0.0761581106005296
MMP2	16	55423612	55540603	TG	Lung	0.00504999979701198	0.0850699399726051	0.0761554239841466
RARB	3	25215823	25639423	TF	CD4 cell	0.00589925013608055	0.08073423844147	0.0761420022452606
SDCCAG3	9	139296377	139305061	TG	Esophagus mucosa	0.00473768353947542	0.080605091147449	0.0760941254603238
CCDC12	3	46963216	47023500	TG	Sun-exposed skin	0.00628705103994575	0.0791611439809599	0.0760908297181141
TCP11	6	35085848	35116387	TG	Omnibus	0.00734049704662659	0.0809531442374054	0.0760255408703381
PMPCA	9	139305110	139318213	TG	Left ventricle	0.00474851510547589	0.0808390856651249	0.0758426332268961
NR2C2	3	14989091	15095107	TF	Terminal ileum	0.00550148435762918	0.0783402578375967	0.0757942932693452
AQP2	12	50344524	50352664	TG	Omnibus	0.00724172346968066	0.0803028478544756	0.0757630716332541
RARB	3	25215823	25639423	TF	Uterus	0.00589925013608055	0.08073423844147	0.0757459501639257
CCDC12	3	46963216	47023500	TG	Esophagus mucosa	0.00628705103994575	0.0791611439809599	0.0757202640364422
RACGAP1	12	50370706	50426919	TG	Uterus	0.00723550245950241	0.0801544283590113	0.0756888401554908
RARB	3	25215823	25639423	TF	Omnibus	0.00589925013608055	0.08073423844147	0.075673314297132
RACGAP1	12	50370706	50426919	TG	Omnibus	0.00723550245950241	0.0801544283590113	0.0756277239153914
PRKCD	3	53190025	53226733	TG	Thyroid	0.0069834814504589	0.0832467843641975	0.0756040467766823
CARS	11	3022152	3078843	TG	Esophagus muscularis	0.00461571825791473	0.0740848943475961	0.0755793311015308
CREB3L2	7	137559725	137686813	TF	Left ventricle	0.00391410896330526	0.0673048632346624	0.0755540146814031
RARB	3	25215823	25639423	TF	Hippocampus	0.00589925013608055	0.08073423844147	0.0755054032319732
AQP5	12	50355653	50359464	TG	Omnibus	0.00722854400188801	0.0800114114723144	0.0754972604512168
IGSF3	1	117117031	117210375	TG	Sun-exposed skin	0.00403156510651506	0.0796264127898341	0.0754808479130533
AQP6	12	50360977	50370922	TG	Omnibus	0.00722706009184372	0.0799753429007298	0.075464446202246
RACGAP1	12	50370706	50426919	TG	Hippocampus	0.00723550245950241	0.0801544283590113	0.0754482587976808
FURIN	15	91411822	91426688	TG	Esophagus muscularis	0.00694205665351132	0.073018334384734	0.075377549355498
FOSL2	2	28615315	28640179	TF	Prostate	0.00661898538031396	0.0857719015764382	0.0753608087913389
PMPCA	9	139305110	139318213	TG	CD4 cell	0.00474851510547589	0.0808390856651249	0.0752987884391935
RACGAP1	12	50370706	50426919	TG	Left ventricle	0.00723550245950241	0.0801544283590113	0.0752284898109689
IRS2	13	110406184	110438915	TG	Omnibus	0.00565699739605006	0.0802628227631008	0.0751956945526613
PTH1R	3	46919236	46945287	TG	Spleen	0.00617597904509698	0.0783869969995796	0.0751900627558902
IGSF3	1	117117031	117210375	TG	Esophagus mucosa	0.00403156510651506	0.0796264127898341	0.0751801529092884
FES	15	91426925	91439006	TG	Testis	0.00698865999886718	0.0735898045744023	0.0751615125721919
PARD3B	2	205410516	206484886	TG	Vagina	0.00437014114961853	0.0843366910644364	0.0750905561626634
SDCCAG3	9	139296377	139305061	TG	CD4 cell	0.00473768353947542	0.080605091147449	0.0750834611051113
BCAR1	16	75262928	75301951	TG	Cerebellum	0.0366799716732245	0.35044716274775	0.0750624677757893
NR2C2	3	14989091	15095107	TF	Sun-exposed skin	0.00550148435762918	0.0783402578375967	0.0750560434491311
CD58	1	117057157	117113661	TG	CD8 cell	0.00424671449337365	0.0838997411684652	0.0750155404529519
PARD3B	2	205410516	206484886	TG	Lung	0.00437014114961853	0.0843366910644364	0.0749742834041879
CCDC12	3	46963216	47023500	TG	CD4 cell	0.00628705103994575	0.0791611439809599	0.0749733547303843
RREB1	6	7107830	7252213	TF	Subcutaneous adipose	0.0571440423728952	0.225962693436963	0.0748556075936944
HMG20A	15	77712754	77777949	TG	Caudate	0.00735944058734102	0.0806573274110061	0.0748477929843459
IGSF3	1	117117031	117210375	TG	Thyroid	0.00403156510651506	0.0796264127898341	0.0748298904122859
HMG20A	15	77712754	77777949	TG	Vagina	0.00735944058734102	0.0806573274110061	0.0747404727239715
HMG20A	15	77712754	77777949	TG	Lung	0.00735944058734102	0.0806573274110061	0.074680707372112
SSR1	6	7268539	7347679	TG	Subcutaneous adipose	0.0570268525168196	0.223926127613596	0.0746663442921152
INPP5E	9	139323071	139334274	TG	Omnibus	0.00474972477344724	0.0808655637888712	0.0746353826771702
PMPCA	9	139305110	139318213	TG	Omnibus	0.00474851510547589	0.0808390856651249	0.0746111705654884
NR2C2	3	14989091	15095107	TF	Spleen	0.00550148435762918	0.0783402578375967	0.074595246898304
CD58	1	117057157	117113661	TG	Vagina	0.00424671449337365	0.0838997411684652	0.0745584107325709
PRKG1	10	52750945	54058110	TG	Thyroid	0.0035820999665202	0.0764036624673041	0.0745150698745978
RACGAP1	12	50370706	50426919	TG	Gastroesophageal junction	0.00723550245950241	0.0801544283590113	0.0745086886063651
NR2C2	3	14989091	15095107	TF	Esophagus mucosa	0.00550148435762918	0.0783402578375967	0.0745049482574737
PMPCA	9	139305110	139318213	TG	NK cell	0.00474851510547589	0.0808390856651249	0.0744810491233042
RACGAP1	12	50370706	50426919	TG	CD8 cell	0.00723550245950241	0.0801544283590113	0.0744622321550802
CD58	1	117057157	117113661	TG	Lung	0.00424671449337365	0.0838997411684652	0.0744356741301451
SDCCAG3	9	139296377	139305061	TG	Omnibus	0.00473768353947542	0.080605091147449	0.0743973557849376
FRMD6	14	51955818	52197445	TG	Uterus	0.00444154893955815	0.0802739342680457	0.074349278151863
SDCCAG3	9	139296377	139305061	TG	NK cell	0.00473768353947542	0.080605091147449	0.0742683686649903
FRMD6	14	51955818	52197445	TG	Omnibus	0.00444154893955815	0.0802739342680457	0.0741938460192508
MACROD1	11	63766030	63933578	TG	Sun-exposed skin	0.00554183927351065	0.0777420316524176	0.0741642776794408
ASIC1	12	50451331	50477394	TG	Omnibus	0.00714596284867694	0.0784383547340444	0.0740643813940311
RACGAP1	12	50370706	50426919	TG	Vagina	0.00723550245950241	0.0801544283590113	0.0740318406584073
IFT52	20	42219571	42275936	TG	Cerebellum	0.0366168988234933	0.342803819091438	0.0740281796458952
RACGAP1	12	50370706	50426919	TG	Esophagus muscularis	0.00723550245950241	0.0801544283590113	0.0739916655252248
RACGAP1	12	50370706	50426919	TG	Caudate	0.00723550245950241	0.0801544283590113	0.073986873485794
FRMD6	14	51955818	52197445	TG	Prostate	0.00444154893955815	0.0802739342680457	0.0739506249567892
ACADS	12	121163538	121177811	TG	Ovary	0.0110128569743838	0.0924783882308796	0.0739424640161507
RREB1	6	7107830	7252213	TF	Liver	0.0571440423728952	0.225962693436963	0.073918357412609
ASIC1	12	50451331	50477394	TG	Hippocampus	0.00714596284867694	0.0784383547340444	0.0738886433618294
RARB	3	25215823	25639423	TF	CD8 cell	0.00589925013608055	0.08073423844147	0.0738516809715251
ANKS1B	12	99120235	100378432	TG	Caudate	0.00543433818642738	0.081475230546411	0.0738131936863991
PTH1R	3	46919236	46945287	TG	Uterus	0.00617597904509698	0.0783869969995796	0.0737547301940155
RARB	3	25215823	25639423	TF	Vagina	0.00589925013608055	0.08073423844147	0.0737527167521577
SSR1	6	7268539	7347679	TG	Liver	0.0570268525168196	0.223926127613596	0.0737326934898588
RARB	3	25215823	25639423	TF	Caudate	0.00589925013608055	0.08073423844147	0.073695506145982
SNF8	17	47006678	47022479	TG	Ovary	0.0089250454913608	0.0937576864692282	0.0736608044458509
RARB	3	25215823	25639423	TF	Lung	0.00589925013608055	0.08073423844147	0.0736562803657241
PTH1R	3	46919236	46945287	TG	Omnibus	0.00617597904509698	0.0783869969995796	0.0736454352921099
RARB	3	25215823	25639423	TF	Gastroesophageal junction	0.00589925013608055	0.08073423844147	0.0735972677625414
NR2C2	3	14989091	15095107	TF	CD4 cell	0.00550148435762918	0.0783402578375967	0.073478674550106
PTH1R	3	46919236	46945287	TG	Hippocampus	0.00617597904509698	0.0783869969995796	0.0734606187878254
UBE2Z	17	46985731	47006418	TG	Ovary	0.00890670770671435	0.0934192505007926	0.0734084943063074
NR2C2	3	14989091	15095107	TF	Uterus	0.00550148435762918	0.0783402578375967	0.0732965204837653
HMG20A	15	77712754	77777949	TG	Putamen	0.00735944058734102	0.0806573274110061	0.0732625050798877
NR2C2	3	14989091	15095107	TF	Omnibus	0.00550148435762918	0.0783402578375967	0.0732435957045648
IRS2	13	110406184	110438915	TG	Vagina	0.00565699739605006	0.0802628227631008	0.0732200860288991
SNAPC4	9	139270029	139293249	TG	Omnibus	0.00466972299395608	0.079306967364879	0.0732062524338438
IGSF3	1	117117031	117210375	TG	Omnibus	0.00403156510651506	0.0796264127898341	0.0731798261999319
WWTR1	3	149235022	149454501	TG	Atrial appendage	0.00391132657438878	0.074658907125736	0.0731578860397525
GPSM1	9	139221932	139254057	TG	Omnibus	0.0046622653260681	0.0792521012624523	0.0731463948691919
IRS2	13	110406184	110438915	TG	Lung	0.00565699739605006	0.0802628227631008	0.0731244101313448
CDK6	7	92234235	92465908	TG	Testis	0.00412582367105693	0.068653758820602	0.0730888930276976
MACROD1	11	63766030	63933578	TG	Esophagus mucosa	0.00554183927351065	0.0777420316524176	0.0730696612778649
RACGAP1	12	50370706	50426919	TG	Putamen	0.00723550245950241	0.0801544283590113	0.0730413948475651
NR2C2	3	14989091	15095107	TF	Hippocampus	0.00550148435762918	0.0783402578375967	0.0730384700192138
CCDC12	3	46963216	47023500	TG	CD8 cell	0.00628705103994575	0.0791611439809599	0.0729925478234871
LEPROT	1	65886270	65901690	TG	Left ventricle	0.00339947699837026	0.0532634660712485	0.0729249481815557
ASIC1	12	50451331	50477394	TG	CD8 cell	0.00714596284867694	0.0784383547340444	0.0729035978232612
LDHD	16	75145758	75150669	TG	Cerebellum	0.0347962380628696	0.348350706468989	0.0728624605777741
RREB1	6	7107830	7252213	TF	Monocyte	0.0571440423728952	0.225962693436963	0.0728578748384002
IGSF3	1	117117031	117210375	TG	Prostate	0.00403156510651506	0.0796264127898341	0.0728508427910037
STIP1	11	63952744	63972015	TG	Sun-exposed skin	0.00547361101827788	0.0762623107065044	0.0727699427467605
SSR1	6	7268539	7347679	TG	Monocyte	0.0570268525168196	0.223926127613596	0.0726776960727413
MACROD1	11	63766030	63933578	TG	Omnibus	0.00554183927351065	0.0777420316524176	0.072655564673102
PMPCA	9	139305110	139318213	TG	CD8 cell	0.00474851510547589	0.0808390856651249	0.0726089134461754
FOSL2	2	28615315	28640179	TF	Thyroid	0.00661898538031396	0.0857719015764382	0.0725840068579935
CARS	11	3022152	3078843	TG	Testis	0.00461571825791473	0.0740848943475961	0.0725667131455129
CARD9	9	139256355	139268133	TG	Omnibus	0.00463194535046276	0.0786013021100063	0.0725535904952694
PMPCA	9	139305110	139318213	TG	Gastroesophageal junction	0.00474851510547589	0.0808390856651249	0.0725405307341424
STIP1	11	63952744	63972015	TG	Spleen	0.00547361101827788	0.0762623107065044	0.0725339469647495
CCDC12	3	46963216	47023500	TG	Lung	0.00628705103994575	0.0791611439809599	0.0725214574648738
DNLZ	9	139253932	139258241	TG	Omnibus	0.00462882263687946	0.0785439488953616	0.0725004406066261
MYL3	3	46899362	46923659	TG	Omnibus	0.00607690876489868	0.0771541080037375	0.0724862329395181
BICC1	10	60272900	60591195	TG	Esophagus muscularis	0.00478548865628205	0.0670645187042043	0.0724790620234184
ASIC1	12	50451331	50477394	TG	Caudate	0.00714596284867694	0.0784383547340444	0.0724711240906412
RPS6KA5	14	91336799	91526980	TG	Omnibus	0.0053351187691721	0.0774090909633228	0.0724530116076458
RREB1	6	7107830	7252213	TF	Transverse colon	0.0571440423728952	0.225962693436963	0.0724476710650125
SDCCAG3	9	139296377	139305061	TG	CD8 cell	0.00473768353947542	0.080605091147449	0.0724025537202739
PTH1R	3	46919236	46945287	TG	Atrial appendage	0.00617597904509698	0.0783869969995796	0.0723019917247062
SSR1	6	7268539	7347679	TG	Transverse colon	0.0570268525168196	0.223926127613596	0.0722694054929781
PLIN2	9	19108373	19149288	TG	Testis	0.00547834035105838	0.0652128848724896	0.0722500231465243
SDC2	8	97505579	97624000	TG	Testis	0.00365343430274086	0.0638724562880743	0.0722165966241094
RDH10	8	74206847	74237516	TG	Testis	0.00343823387222921	0.063648403129826	0.0721973655994274
CCDC12	3	46963216	47023500	TG	Thyroid	0.00628705103994575	0.0791611439809599	0.0721078075045734
PTH1R	3	46919236	46945287	TG	Gastroesophageal junction	0.00617597904509698	0.0783869969995796	0.0720699454850023
PLEKHA1	10	124134212	124191867	TG	Liver	0.0534722375944377	0.375119828866697	0.0720463728213852
SMC6	2	17845079	17981509	TG	Testis	0.00366221518042073	0.0644253489067576	0.0719610326606113
STIP1	11	63952744	63972015	TG	CD4 cell	0.00547361101827788	0.0762623107065044	0.0719171821877731
SSH1	12	109176466	109251366	TG	NK cell	0.00363791422177751	0.0746573069373071	0.0719138105172975
FRMD6	14	51955818	52197445	TG	Gastroesophageal junction	0.00444154893955815	0.0802739342680457	0.0719060923077612
SEMA5A	5	9035138	9546187	TG	Left ventricle	0.00203322217395853	0.0440888120478485	0.0719054367252876
FES	15	91426925	91439006	TG	NK cell	0.00698865999886718	0.0735898045744023	0.0718880899203701
RARB	3	25215823	25639423	TF	Putamen	0.00589925013608055	0.08073423844147	0.0718828716588384
NOL11	17	65713949	65740647	TG	Cerebellum	0.0299346751979985	0.371353920038909	0.0718673019509811
FRMD6	14	51955818	52197445	TG	Vagina	0.00444154893955815	0.0802739342680457	0.0718571378137034
RARB	3	25215823	25639423	TF	Prostate	0.00589925013608055	0.08073423844147	0.0717282548512298
RPL7	8	74202506	74208024	TG	Testis	0.00341887755051239	0.0632219945535574	0.0717114677514147
PRKG1	10	52750945	54058110	TG	Esophagus mucosa	0.0035820999665202	0.0764036624673041	0.071706403078865
STIP1	11	63952744	63972015	TG	Esophagus mucosa	0.00547361101827788	0.0762623107065044	0.0716980356384006
RACGAP1	12	50370706	50426919	TG	Testis	0.00723550245950241	0.0801544283590113	0.0716477209070718
CAMK1D	10	12391481	12877545	TG	Atrial appendage	0.00334855509865762	0.0727500460136183	0.0716455819771613
ACACB	12	109554400	109706031	TG	Esophagus muscularis	0.00371888880018593	0.0697742297705871	0.0716403256924628
AQP5	12	50355653	50359464	TG	Testis	0.00722854400188801	0.0800114114723144	0.0715752143035644
CARS	11	3022152	3078843	TG	Terminal ileum	0.00461571825791473	0.0740848943475961	0.0715741420768733
ASIC1	12	50451331	50477394	TG	Putamen	0.00714596284867694	0.0784383547340444	0.0715238369962465
DPY19L4	8	95731931	95806064	TG	Ovary	0.00943901840529685	0.0129679302397525	0.0713466004711548
NR2C2	3	14989091	15095107	TF	Vagina	0.00550148435762918	0.0783402578375967	0.0713403828386721
PTH1R	3	46919236	46945287	TG	Thyroid	0.00617597904509698	0.0783869969995796	0.0713350107800448
FURIN	15	91411822	91426688	TG	NK cell	0.00694205665351132	0.073018334384734	0.0713320588854689
RACGAP1	12	50370706	50426919	TG	NK cell	0.00723550245950241	0.0801544283590113	0.0713268309267387
STIP1	11	63952744	63972015	TG	Omnibus	0.00547361101827788	0.0762623107065044	0.0713067626698093
NR2C2	3	14989091	15095107	TF	Caudate	0.00550148435762918	0.0783402578375967	0.0712943003296087
NR2C2	3	14989091	15095107	TF	Lung	0.00550148435762918	0.0783402578375967	0.0712444586154759
TGFBR3	1	92145902	92371892	TG	Testis	0.00349836758695701	0.0688073191146381	0.0712436081827028
NR2C2	3	14989091	15095107	TF	Gastroesophageal junction	0.00550148435762918	0.0783402578375967	0.0712356048735503
NR2C2	3	14989091	15095107	TF	CD8 cell	0.00550148435762918	0.0783402578375967	0.0712031049030206
FURIN	15	91411822	91426688	TG	Terminal ileum	0.00694205665351132	0.073018334384734	0.0711758590485559
MACROD1	11	63766030	63933578	TG	Gastroesophageal junction	0.00554183927351065	0.0777420316524176	0.0711700726698087
FLRT1	11	63870660	63886645	TG	Omnibus	0.00546255752610128	0.0760983217201567	0.0711531826360432
MYL3	3	46899362	46923659	TG	Atrial appendage	0.00607690876489868	0.0771541080037375	0.0711478014872416
FES	15	91426925	91439006	TG	Spleen	0.00698865999886718	0.0735898045744023	0.0711311930840203
AGFG1	2	228336868	228425930	TG	Testis	0.00472420679768124	0.0663132785211186	0.0711234568348378
WWTR1	3	149235022	149454501	TG	Sun-exposed skin	0.00391132657438878	0.074658907125736	0.070945643581606
MACROD1	11	63766030	63933578	TG	Vagina	0.00554183927351065	0.0777420316524176	0.0709423954508841
STIP1	11	63952744	63972015	TG	Hippocampus	0.00547361101827788	0.0762623107065044	0.07088401871988
CARS	11	3022152	3078843	TG	Sun-exposed skin	0.00461571825791473	0.0740848943475961	0.0708226146348925
WWTR1	3	149235022	149454501	TG	Spleen	0.00391132657438878	0.074658907125736	0.0707924147465068
IGSF3	1	117117031	117210375	TG	Vagina	0.00403156510651506	0.0796264127898341	0.0707696400444717
MORF4L1	15	79102829	79190475	TG	Esophagus muscularis	0.00378454119666407	0.0678747530575735	0.0707594986313902
RNF43	17	56429861	56494956	TG	Testis	0.00573729764648837	0.0700985023858002	0.0707576449122448
CARS	11	3022152	3078843	TG	Spleen	0.00461571825791473	0.0740848943475961	0.0707558882195553
FLRT1	11	63870660	63886645	TG	Hippocampus	0.00546255752610128	0.0760983217201567	0.07073140007199
CAMK1D	10	12391481	12877545	TG	NK cell	0.00334855509865762	0.0727500460136183	0.0707205217116286
MORF4L1	15	79102829	79190475	TG	Testis	0.00378454119666407	0.0678747530575735	0.0707155751421283
FURIN	15	91411822	91426688	TG	Atrial appendage	0.00694205665351132	0.073018334384734	0.0706884324401171
FURIN	15	91411822	91426688	TG	Sun-exposed skin	0.00694205665351132	0.073018334384734	0.0706811584443062
SSH1	12	109176466	109251366	TG	Sun-exposed skin	0.00363791422177751	0.0746573069373071	0.0706625492622345
WWTR1	3	149235022	149454501	TG	Esophagus mucosa	0.00391132657438878	0.074658907125736	0.0706557129264976
IGSF3	1	117117031	117210375	TG	Lung	0.00403156510651506	0.0796264127898341	0.0706522585871046
CSTF3	11	33098734	33183917	TG	Thyroid	0.00465880109207633	0.0894319787455991	0.0706372209186162
FURIN	15	91411822	91426688	TG	Spleen	0.00694205665351132	0.073018334384734	0.070581959031517
CARS	11	3022152	3078843	TG	Esophagus mucosa	0.00461571825791473	0.0740848943475961	0.070559242852801
BBS9	7	33168856	33645680	TG	Testis	0.00335802563687956	0.0634230433940134	0.0705532446102584
PITPNC1	17	65373575	65693372	TG	Cerebellum	0.0292700409254409	0.365876344012894	0.0705246343593438
SSH1	12	109176466	109251366	TG	Atrial appendage	0.00363791422177751	0.0746573069373071	0.0704974497138804
ACACB	12	109554400	109706031	TG	Testis	0.00371888880018593	0.0697742297705871	0.0704898849181871
SSH1	12	109176466	109251366	TG	Spleen	0.00363791422177751	0.0746573069373071	0.0704873227803794
SSH1	12	109176466	109251366	TG	Esophagus mucosa	0.00363791422177751	0.0746573069373071	0.0703731926028438
PLEKHA1	10	124134212	124191867	TG	Transverse colon	0.0534722375944377	0.375119828866697	0.0703528330012304
WWTR1	3	149235022	149454501	TG	Thyroid	0.00391132657438878	0.074658907125736	0.0700892592567821
CREB3L2	7	137559725	137686813	TF	Testis	0.00391410896330526	0.0673048632346624	0.070071046431769
PCSK5	9	78505560	78977255	TG	Ovary	0.00606392770131575	0.0918074820388883	0.0700600854808784
ACSL1	4	185676749	185747972	TG	Ovary	0.00544374944091303	0.0926485126906368	0.0699467486455912
STIP1	11	63952744	63972015	TG	CD8 cell	0.00547361101827788	0.0762623107065044	0.0698968440680596
PRKG1	10	52750945	54058110	TG	Uterus	0.0035820999665202	0.0764036624673041	0.0698902979489444
STIP1	11	63952744	63972015	TG	Gastroesophageal junction	0.00547361101827788	0.0762623107065044	0.0698752374715739
RREB1	6	7107830	7252213	TF	Skeletal muscle	0.0571440423728952	0.225962693436963	0.0698677845727228
RREB1	6	7107830	7252213	TF	Tibial nerve	0.0571440423728952	0.225962693436963	0.0698118576321939
FES	15	91426925	91439006	TG	Omnibus	0.00698865999886718	0.0735898045744023	0.0697584425670399
CLPTM1L	5	1317859	1345214	TG	Terminal ileum	0.0037577266430803	0.0725685125359793	0.0696953416826275
SSR1	6	7268539	7347679	TG	Tibial nerve	0.0570268525168196	0.223926127613596	0.0696447594940056
STIP1	11	63952744	63972015	TG	Vagina	0.00547361101827788	0.0762623107065044	0.069640316077892
CELF2	10	11047259	11378674	TG	Ovary	0.00538226809303148	0.0926589540303552	0.0696319209341902
STIP1	11	63952744	63972015	TG	Caudate	0.00547361101827788	0.0762623107065044	0.0695938920612232
PLIN2	9	19108373	19149288	TG	Esophagus muscularis	0.00547834035105838	0.0652128848724896	0.0695632410769867
NR2C2	3	14989091	15095107	TF	Putamen	0.00550148435762918	0.0783402578375967	0.0695541911059521
RREB1	6	7107830	7252213	TF	Stomach	0.0571440423728952	0.225962693436963	0.0695003134515223
FLRT1	11	63870660	63886645	TG	Caudate	0.00546255752610128	0.0760983217201567	0.069444387588436
LIPH	3	185224050	185270401	TG	Prostate	0.00811637078902199	0.084419084866651	0.0694387262919174
PAM	5	102089685	102366809	TG	Atrial appendage	0.00433542108149031	0.0665068449575357	0.0694283051734282
BICC1	10	60272900	60591195	TG	Atrial appendage	0.00478548865628205	0.0670645187042043	0.0693740362068042
IKZF5	10	124750322	124768333	TG	Left ventricle	0.00329039356319454	0.0541109391520335	0.0693707035037312
MORF4L1	15	79102829	79190475	TG	NK cell	0.00378454119666407	0.0678747530575735	0.0693650818294065
ADAMTS7	15	79051545	79103773	TG	Atrial appendage	0.00427737781386314	0.0727575639710349	0.0693385594506832
RIOK1	6	7389729	7418270	TG	Omnibus	0.0150019490839067	0.0726520462638141	0.0693380156486293
CARS	11	3022152	3078843	TG	CD4 cell	0.00461571825791473	0.0740848943475961	0.0693348168882612
SSR1	6	7268539	7347679	TG	Stomach	0.0570268525168196	0.223926127613596	0.0693343789390828
FURIN	15	91411822	91426688	TG	Uterus	0.00694205665351132	0.073018334384734	0.0693261395026795
YTHDC2	5	112849380	112930982	TG	Testis	0.00348463378406744	0.0611156787047217	0.0693220214547866
CCBE1	18	57098172	57364612	TG	Ovary	0.00661727637462205	0.0900996202490103	0.0693103039744601
FURIN	15	91411822	91426688	TG	Omnibus	0.00694205665351132	0.073018334384734	0.0692209472440139
ADAMTS7	15	79051545	79103773	TG	Spleen	0.00427737781386314	0.0727575639710349	0.0691735545927769
CARS	11	3022152	3078843	TG	Uterus	0.00461571825791473	0.0740848943475961	0.0691047266812776
FURIN	15	91411822	91426688	TG	Thyroid	0.00694205665351132	0.073018334384734	0.0690841373718047
RDH10	8	74206847	74237516	TG	Esophagus muscularis	0.00343823387222921	0.063648403129826	0.0690455944634441
RNF43	17	56429861	56494956	TG	Esophagus mucosa	0.00573729764648837	0.0700985023858002	0.0690352184141382
LPCAT1	5	1456595	1524092	TG	Spleen	0.00375322819295469	0.0727132135209066	0.0690145557060562
WWTR1	3	149235022	149454501	TG	Uterus	0.00391132657438878	0.074658907125736	0.068984443529353
CARS	11	3022152	3078843	TG	Omnibus	0.00461571825791473	0.0740848943475961	0.0689437333787576
CARS	11	3022152	3078843	TG	Atrial appendage	0.00461571825791473	0.0740848943475961	0.0688755513645024
CARS	11	3022152	3078843	TG	NK cell	0.00461571825791473	0.0740848943475961	0.0688676293503185
FOSL2	2	28615315	28640179	TF	Esophagus muscularis	0.00661898538031396	0.0857719015764382	0.0688520816899205
CLPTM1L	5	1317859	1345214	TG	Spleen	0.0037577266430803	0.0725685125359793	0.0688498243879068
WWTR1	3	149235022	149454501	TG	Omnibus	0.00391132657438878	0.074658907125736	0.0688401602279352
CAMK1D	10	12391481	12877545	TG	Sun-exposed skin	0.00334855509865762	0.0727500460136183	0.0688184757156278
CARS	11	3022152	3078843	TG	Hippocampus	0.00461571825791473	0.0740848943475961	0.0687659196144463
RREB1	6	7107830	7252213	TF	Adrenal gland	0.0571440423728952	0.225962693436963	0.068744563023713
HSF5	17	56497528	56565745	TG	Omnibus	0.00615557728300621	0.0726538730683792	0.0686323467848304
FURIN	15	91411822	91426688	TG	Prostate	0.00694205665351132	0.073018334384734	0.0685986839422379
SSR1	6	7268539	7347679	TG	Adrenal gland	0.0570268525168196	0.223926127613596	0.068581824101714
RPL7	8	74202506	74208024	TG	Esophagus muscularis	0.00341887755051239	0.0632219945535574	0.0685782962734378
RNF43	17	56429861	56494956	TG	Terminal ileum	0.00573729764648837	0.0700985023858002	0.0685771868691722
CDC123	10	12237964	12292588	TG	Testis	0.00285208970726964	0.061555760544173	0.068567789418481
SDC2	8	97505579	97624000	TG	Esophagus muscularis	0.00365343430274086	0.0638724562880743	0.0685311524137745
SSH1	12	109176466	109251366	TG	Uterus	0.00363791422177751	0.0746573069373071	0.0685289585761786
PRSS50	3	46753605	46854064	TG	Omnibus	0.00531131483552194	0.0733068006352162	0.0685264868769566
DPP6	7	153584182	154685995	TG	Thyroid	0.00330180535770277	0.0700013841964408	0.0684285498398398
STIP1	11	63952744	63972015	TG	Putamen	0.00547361101827788	0.0762623107065044	0.0684278863312218
WWTR1	3	149235022	149454501	TG	Prostate	0.00391132657438878	0.074658907125736	0.0684247710752689
UNG	12	109535379	109548797	TG	Testis	0.00362606762815543	0.0677192937546877	0.0684170734252818
CAMK1D	10	12391481	12877545	TG	Thyroid	0.00334855509865762	0.0727500460136183	0.0683942460795109
SSH1	12	109176466	109251366	TG	Omnibus	0.00363791422177751	0.0746573069373071	0.0683762897535557
SSH1	12	109176466	109251366	TG	Thyroid	0.00363791422177751	0.0746573069373071	0.0682989042206145
KCNS3	2	18059114	18542882	TG	Terminal ileum	0.00395423127836051	0.071469078859792	0.0682974464180411
FLRT1	11	63870660	63886645	TG	Putamen	0.00546255752610128	0.0760983217201567	0.0682831489989023
NRXN1	2	50145643	51259674	TG	Omnibus	0.00354205103854602	0.074447743321303	0.0682658958760834
FES	15	91426925	91439006	TG	Lung	0.00698865999886718	0.0735898045744023	0.0681445504846169
PRKG1	10	52750945	54058110	TG	Gastroesophageal junction	0.0035820999665202	0.0764036624673041	0.0679514880937692
KCNS3	2	18059114	18542882	TG	Sun-exposed skin	0.00395423127836051	0.071469078859792	0.0677561828768476
FURIN	15	91411822	91426688	TG	Vagina	0.00694205665351132	0.073018334384734	0.0676619520763052
RACGAP1	12	50370706	50426919	TG	Thyroid	0.00723550245950241	0.0801544283590113	0.0676320433177922
FURIN	15	91411822	91426688	TG	Lung	0.00694205665351132	0.073018334384734	0.0676208902752827
P2RX7	12	121570622	121623876	TG	Sun-exposed skin	0.00512542614032619	0.0704560512817939	0.067518939942609
KCNS3	2	18059114	18542882	TG	Esophagus mucosa	0.00395423127836051	0.071469078859792	0.067480563406864
CLPTM1L	5	1317859	1345214	TG	CD4 cell	0.0037577266430803	0.0725685125359793	0.0674231220005259
PRKG1	10	52750945	54058110	TG	Vagina	0.0035820999665202	0.0764036624673041	0.0673573578680738
ADAMTS7	15	79051545	79103773	TG	Omnibus	0.00427737781386314	0.0727575639710349	0.0673443641880259
CLPTM1L	5	1317859	1345214	TG	Thyroid	0.0037577266430803	0.0725685125359793	0.0673120866556873
PRKG1	10	52750945	54058110	TG	Lung	0.0035820999665202	0.0764036624673041	0.0672443048939921
RREB1	6	7107830	7252213	TF	Visceral omentum	0.0571440423728952	0.225962693436963	0.0671599280173036
P2RX7	12	121570622	121623876	TG	NK cell	0.00512542614032619	0.0704560512817939	0.0671097609309554
CAMK1D	10	12391481	12877545	TG	CD4 cell	0.00334855509865762	0.0727500460136183	0.0671013912201179
PLEKHA1	10	124134212	124191867	TG	Stomach	0.0534722375944377	0.375119828866697	0.0670692203056288
VAT1L	16	77822427	78014004	TG	Omnibus	0.00346652405877202	0.0734259428829004	0.0670245602886123
ACACB	12	109554400	109706031	TG	NK cell	0.00371888880018593	0.0697742297705871	0.0670187182671488
TSC22D2	3	150126122	150184218	TG	Ovary	0.00568642305483775	0.087924967441339	0.0670182407951779
SSR1	6	7268539	7347679	TG	Visceral omentum	0.0570268525168196	0.223926127613596	0.0670036200256764
CARS	11	3022152	3078843	TG	Vagina	0.00461571825791473	0.0740848943475961	0.066978067954645
CARS	11	3022152	3078843	TG	CD8 cell	0.00461571825791473	0.0740848943475961	0.0669253451529074
ACACB	12	109554400	109706031	TG	Terminal ileum	0.00371888880018593	0.0697742297705871	0.0669237950777121
CARS	11	3022152	3078843	TG	Caudate	0.00461571825791473	0.0740848943475961	0.0669182782751518
CARS	11	3022152	3078843	TG	Gastroesophageal junction	0.00461571825791473	0.0740848943475961	0.0669170995241594
ADCY5	3	123001143	123168605	TG	Cerebellum	0.0267636050805555	0.360788154854384	0.0669145734250015
CARS	11	3022152	3078843	TG	Lung	0.00461571825791473	0.0740848943475961	0.0668792162659165
ETV1	7	13930853	14031050	TF	Left ventricle	0.0115785436758464	0.117951680764269	0.06685382223848
CREB3L2	7	137559725	137686813	TF	Esophagus muscularis	0.00391410896330526	0.0673048632346624	0.0668473266929721
CARS	11	3022152	3078843	TG	Thyroid	0.00461571825791473	0.0740848943475961	0.0668225953791
WWTR1	3	149235022	149454501	TG	Gastroesophageal junction	0.00391132657438878	0.074658907125736	0.0668159100620895
CSTF3	11	33098734	33183917	TG	Ovary	0.00465880109207633	0.0894319787455991	0.0667888349815234
TERT	5	1253262	1295184	TG	Omnibus	0.00375099689633762	0.0724099042350366	0.0667466582552894
PRSS45	3	46783582	46854048	TG	Omnibus	0.00522078188746137	0.0713372002722108	0.066726052781231
RNF43	17	56429861	56494956	TG	Prostate	0.00573729764648837	0.0700985023858002	0.0667020728987738
CWF19L1	10	101992055	102027437	TG	Cerebellum	0.0264080824430306	0.362579343113781	0.0666797913891379
CARS	11	3022152	3078843	TG	Prostate	0.00461571825791473	0.0740848943475961	0.0666593817828041
WWTR1	3	149235022	149454501	TG	Vagina	0.00391132657438878	0.074658907125736	0.0666409433613509
WWTR1	3	149235022	149454501	TG	Lung	0.00391132657438878	0.074658907125736	0.0665341061402052
PLIN2	9	19108373	19149288	TG	Atrial appendage	0.00547834035105838	0.0652128848724896	0.066512331486649
C14orf159	14	91526677	91691976	TG	Left ventricle	0.00262323342778415	0.041746696494137	0.0664969520726122
CAMK1D	10	12391481	12877545	TG	Omnibus	0.00334855509865762	0.0727500460136183	0.0664917056917014
FOSL2	2	28615315	28640179	TF	Ovary	0.00661898538031396	0.0857719015764382	0.0663856835780616
RNF43	17	56429861	56494956	TG	CD4 cell	0.00573729764648837	0.0700985023858002	0.0663721307133419
CDC123	10	12237964	12292588	TG	Esophagus muscularis	0.00285208970726964	0.061555760544173	0.0663059224205476
ACACB	12	109554400	109706031	TG	Sun-exposed skin	0.00371888880018593	0.0697742297705871	0.0662659883543621
CAMK1D	10	12391481	12877545	TG	Hippocampus	0.00334855509865762	0.0727500460136183	0.0662613972706353
SUPT4H1	17	56422539	56430454	TG	Esophagus muscularis	0.00516626522173316	0.0640248245367506	0.0662369518329341
P2RX7	12	121570622	121623876	TG	CD4 cell	0.00512542614032619	0.0704560512817939	0.066225848152541
RNF43	17	56429861	56494956	TG	CD8 cell	0.00573729764648837	0.0700985023858002	0.0661660757460428
SSH1	12	109176466	109251366	TG	Gastroesophageal junction	0.00363791422177751	0.0746573069373071	0.06614869508471
MORF4L1	15	79102829	79190475	TG	CD4 cell	0.00378454119666407	0.0678747530575735	0.0661361784440784
ACACB	12	109554400	109706031	TG	Spleen	0.00371888880018593	0.0697742297705871	0.0661094858067948
SMARCD1	12	50478755	50494495	TG	Terminal ileum	0.00621400244157787	0.0683170969530519	0.0661092243062094
CDK6	7	92234235	92465908	TG	Terminal ileum	0.00412582367105693	0.068653758820602	0.0660919965501817
SEPHS1	10	13359424	13390297	TG	Testis	0.00294713599937926	0.0577075817520341	0.0660862241077669
KCNS3	2	18059114	18542882	TG	Prostate	0.00395423127836051	0.071469078859792	0.0660800498102853
ERLIN1	10	101909851	101948091	TG	Cerebellum	0.0262948627972188	0.358392662156655	0.0660795543081032
RNF43	17	56429861	56494956	TG	Omnibus	0.00573729764648837	0.0700985023858002	0.0660605877162484
KRT4	12	53200333	53208335	TG	Esophagus mucosa	0.00483318784376279	0.0707988328591784	0.0660338118668734
SSH1	12	109176466	109251366	TG	Vagina	0.00363791422177751	0.0746573069373071	0.0660218052538269
TGFBR3	1	92145902	92371892	TG	Sun-exposed skin	0.00349836758695701	0.0688073191146381	0.0659860148126943
ACACB	12	109554400	109706031	TG	Esophagus mucosa	0.00371888880018593	0.0697742297705871	0.0659759304349971
SSH1	12	109176466	109251366	TG	Lung	0.00363791422177751	0.0746573069373071	0.0659071070920715
BICC1	10	60272900	60591195	TG	Thyroid	0.00478548865628205	0.0670645187042043	0.0658998307362205
BEND7	10	13480484	13570974	TG	Thyroid	0.00380900126435885	0.0680726065643655	0.065835138425126
P2RX7	12	121570622	121623876	TG	Omnibus	0.00512542614032619	0.0704560512817939	0.0657959118549759
MACROD2	20	13976015	16033842	TG	Terminal ileum	0.00305245575561812	0.0689323555484823	0.0657924611328645
TGFBR3	1	92145902	92371892	TG	Terminal ileum	0.00349836758695701	0.0688073191146381	0.0657885585856358
OSBPL5	11	3108346	3187969	TG	Esophagus muscularis	0.00395163099745273	0.0643357389511651	0.0657006219588624
SMARCD1	12	50478755	50494495	TG	Sun-exposed skin	0.00621400244157787	0.0683170969530519	0.0656954122301184
P2RX7	12	121570622	121623876	TG	Hippocampus	0.00512542614032619	0.0704560512817939	0.0656301059736571
RREB1	6	7107830	7252213	TF	Sigmoid colon	0.0571440423728952	0.225962693436963	0.0656292993159711
SMARCD1	12	50478755	50494495	TG	Spleen	0.00621400244157787	0.0683170969530519	0.065582591099463
ZHX3	20	39807088	39946312	TG	Cerebellum	0.0306367599283991	0.321123026433893	0.0655625318726652
CDK6	7	92234235	92465908	TG	Sun-exposed skin	0.00412582367105693	0.068653758820602	0.065555037801187
DGKI	7	137065783	137531838	TG	Omnibus	0.00406154847283999	0.0706996657273762	0.0655415079647141
NR2C2	3	14989091	15095107	TF	NK cell	0.00550148435762918	0.0783402578375967	0.0655398253721926
SDC2	8	97505579	97624000	TG	Atrial appendage	0.00365343430274086	0.0638724562880743	0.0655306156719609
BEND7	10	13480484	13570974	TG	Terminal ileum	0.00380900126435885	0.0680726065643655	0.065496268524204
SSR1	6	7268539	7347679	TG	Sigmoid colon	0.0570268525168196	0.223926127613596	0.0654792670244437
FOSL2	2	28615315	28640179	TF	Left ventricle	0.00661898538031396	0.0857719015764382	0.0654698411456999
BLOC1S5	6	8013800	8064647	TG	NK cell	0.00369742603660068	0.0674513240136904	0.065444118880485
CDK6	7	92234235	92465908	TG	Spleen	0.00412582367105693	0.068653758820602	0.0654288554680601
PEX1	7	92116334	92157845	TG	Testis	0.00389797943671551	0.0616811844823457	0.0654166987233155
PMPCA	9	139305110	139318213	TG	Testis	0.00474851510547589	0.0808390856651249	0.0653908895390481
RREB1	6	7107830	7252213	TF	Aorta	0.0571440423728952	0.225962693436963	0.0653425654086713
SMARCD1	12	50478755	50494495	TG	Esophagus mucosa	0.00621400244157787	0.0683170969530519	0.0653277979007736
RNF43	17	56429861	56494956	TG	Vagina	0.00573729764648837	0.0700985023858002	0.0653189684043986
FOXP1	3	71003844	71633140	TF	Left ventricle	0.00222262413796016	0.0473842008700901	0.0652569643837382
CDK6	7	92234235	92465908	TG	Esophagus mucosa	0.00412582367105693	0.068653758820602	0.0652545789236902
NUDT7	16	77756411	77776157	TG	Thyroid	0.00320325076071847	0.0676310369845253	0.0652458347291208
SDCCAG3	9	139296377	139305061	TG	Testis	0.00473768353947542	0.080605091147449	0.0652068731789885
SSR1	6	7268539	7347679	TG	Aorta	0.0570268525168196	0.223926127613596	0.0651937015769414
FHIT	3	59735036	61237133	TG	Thyroid	0.00291454081083141	0.065515306547576	0.0651209539587357
MORF4L1	15	79102829	79190475	TG	Terminal ileum	0.00378454119666407	0.0678747530575735	0.0651157645282419
RBM48	7	92158087	92167319	TG	Testis	0.00388492465330447	0.061394251633626	0.0650996115132148
SMARCD1	12	50478755	50494495	TG	CD4 cell	0.00621400244157787	0.0683170969530519	0.0650564597851074
TGFBR3	1	92145902	92371892	TG	Spleen	0.00349836758695701	0.0688073191146381	0.0650559414802054
CARS	11	3022152	3078843	TG	Putamen	0.00461571825791473	0.0740848943475961	0.0650522791145764
NBEAL2	3	47021173	47051193	TG	Testis	0.00546673191824425	0.0662575674991568	0.0650116313211175
AKR1D1	7	137687070	137802732	TG	Omnibus	0.00402575960145186	0.0701215061438752	0.0649836356728149
TGFBR3	1	92145902	92371892	TG	Esophagus mucosa	0.00349836758695701	0.0688073191146381	0.0649328913032576
CREB3L2	7	137559725	137686813	TF	Terminal ileum	0.00391410896330526	0.0673048632346624	0.0649209374558201
MACROD2	20	13976015	16033842	TG	Esophagus mucosa	0.00305245575561812	0.0689323555484823	0.0649069491104659
RBMS3	3	29322473	30051886	TG	Thyroid	0.00310632952147287	0.0651362853512241	0.0649048366814796
STIP1	11	63952744	63972015	TG	NK cell	0.00547361101827788	0.0762623107065044	0.0648826796832938
ACACB	12	109554400	109706031	TG	CD4 cell	0.00371888880018593	0.0697742297705871	0.0648189461102406
PAM	5	102089685	102366809	TG	Sun-exposed skin	0.00433542108149031	0.0665068449575357	0.0647852188472934
PLCG1	20	39765600	39811629	TG	Cerebellum	0.0301761912859031	0.318594877352476	0.0647833789552453
LPCAT1	5	1456595	1524092	TG	Lung	0.00375322819295469	0.0727132135209066	0.0647328055151799
SLC19A3	2	228549926	228582728	TG	Omnibus	0.00485801763846372	0.0692839864637005	0.0647165650580332
CDK6	7	92234235	92465908	TG	Thyroid	0.00412582367105693	0.068653758820602	0.0647074782099395
VAT1L	16	77822427	78014004	TG	Caudate	0.00346652405877202	0.0734259428829004	0.0646890861584942
RARB	3	25215823	25639423	TF	Esophagus muscularis	0.00589925013608055	0.08073423844147	0.0646813923541752
CLPTM1L	5	1317859	1345214	TG	Lung	0.0037577266430803	0.0725685125359793	0.0646141162872585
SUPT4H1	17	56422539	56430454	TG	Testis	0.00516626522173316	0.0640248245367506	0.0646116676021258
ACACB	12	109554400	109706031	TG	Atrial appendage	0.00371888880018593	0.0697742297705871	0.0645991893677027
DNMT3A	2	25455845	25565459	TG	Left ventricle	0.00206967331806588	0.0455554402310653	0.0645847945257554
PEX1	7	92116334	92157845	TG	Esophagus muscularis	0.00389797943671551	0.0616811844823457	0.0645648272993951
SMARCD1	12	50478755	50494495	TG	Uterus	0.00621400244157787	0.0683170969530519	0.0645476966231704
TLN2	15	62682725	63136830	TG	Testis	0.00275304828164989	0.0560599365284529	0.0645349128176708
CSTF3	11	33098734	33183917	TG	Prostate	0.00465880109207633	0.0894319787455991	0.0645242020779846
BICC1	10	60272900	60591195	TG	Sun-exposed skin	0.00478548865628205	0.0670645187042043	0.0645129756637389
SMARCD1	12	50478755	50494495	TG	Omnibus	0.00621400244157787	0.0683170969530519	0.0644959297413179
MORF4L1	15	79102829	79190475	TG	Atrial appendage	0.00378454119666407	0.0678747530575735	0.0644955607695719
MORF4L1	15	79102829	79190475	TG	Sun-exposed skin	0.00378454119666407	0.0678747530575735	0.0644909582031765
PLEKHA1	10	124134212	124191867	TG	Visceral omentum	0.0534722375944377	0.375119828866697	0.0644685007425539
RPL7	8	74202506	74208024	TG	Atrial appendage	0.00341887755051239	0.0632219945535574	0.0644336215433546
HMG20A	15	77712754	77777949	TG	Ovary	0.00735944058734102	0.0806573274110061	0.0644226905357863
ACACB	12	109554400	109706031	TG	Uterus	0.00371888880018593	0.0697742297705871	0.0643914362881654
CDK6	7	92234235	92465908	TG	CD4 cell	0.00412582367105693	0.068653758820602	0.0643871282040062
MORF4L1	15	79102829	79190475	TG	Spleen	0.00378454119666407	0.0678747530575735	0.0643525891935109
SMARCD1	12	50478755	50494495	TG	Hippocampus	0.00621400244157787	0.0683170969530519	0.0643424281929358
NBEAL2	3	47021173	47051193	TG	Terminal ileum	0.00546673191824425	0.0662575674991568	0.0643383921604925
UNG	12	109535379	109548797	TG	Sun-exposed skin	0.00362606762815543	0.0677192937546877	0.0643215673667273
CREB3L2	7	137559725	137686813	TF	Sun-exposed skin	0.00391410896330526	0.0673048632346624	0.0643195793323283
CAMK1D	10	12391481	12877545	TG	CD8 cell	0.00334855509865762	0.0727500460136183	0.0643144413694754
NBEAL2	3	47021173	47051193	TG	NK cell	0.00546673191824425	0.0662575674991568	0.0643140076767882
ACACB	12	109554400	109706031	TG	Omnibus	0.00371888880018593	0.0697742297705871	0.064258155393159
RBM48	7	92158087	92167319	TG	Esophagus muscularis	0.00388492465330447	0.061394251633626	0.064254173495212
RREB1	6	7107830	7252213	TF	Breast	0.0571440423728952	0.225962693436963	0.064233820517852
MORF4L1	15	79102829	79190475	TG	Esophagus mucosa	0.00378454119666407	0.0678747530575735	0.0642169426181391
CREB3L2	7	137559725	137686813	TF	Spleen	0.00391410896330526	0.0673048632346624	0.0641639838759959
P2RX7	12	121570622	121623876	TG	CD8 cell	0.00512542614032619	0.0704560512817939	0.0641459226314902
MMP2	16	55423612	55540603	TG	Ovary	0.00504999979701198	0.0850699399726051	0.0641233565933899
PLIN2	9	19108373	19149288	TG	NK cell	0.00547834035105838	0.0652128848724896	0.0641003692050691
SSR1	6	7268539	7347679	TG	Breast	0.0570268525168196	0.223926127613596	0.0640896016984242
CAMK1D	10	12391481	12877545	TG	Caudate	0.00334855509865762	0.0727500460136183	0.0640441663212034
ACACB	12	109554400	109706031	TG	Hippocampus	0.00371888880018593	0.0697742297705871	0.0640397452629589
UNG	12	109535379	109548797	TG	Esophagus mucosa	0.00362606762815543	0.0677192937546877	0.0640395545379245
CREB3L2	7	137559725	137686813	TF	Esophagus mucosa	0.00391410896330526	0.0673048632346624	0.0640212363989996
SUPT4H1	17	56422539	56430454	TG	NK cell	0.00516626522173316	0.0640248245367506	0.0640139628026472
PLIN2	9	19108373	19149288	TG	Thyroid	0.00547834035105838	0.0652128848724896	0.0640137030219412
P2RX7	12	121570622	121623876	TG	Caudate	0.00512542614032619	0.0704560512817939	0.0640021202548644
RARB	3	25215823	25639423	TF	Thyroid	0.00589925013608055	0.08073423844147	0.0639914087999424
CABP1	12	121078355	121105127	TG	Omnibus	0.00780312151036129	0.0671130002519463	0.06398451151292
P2RX7	12	121570622	121623876	TG	Lung	0.00512542614032619	0.0704560512817939	0.0639671938332315
TGFBR3	1	92145902	92371892	TG	Omnibus	0.00349836758695701	0.0688073191146381	0.0639519788373013
SMARCD1	12	50478755	50494495	TG	Left ventricle	0.00621400244157787	0.0683170969530519	0.0639505483054752
KCNS3	2	18059114	18542882	TG	Vagina	0.00395423127836051	0.071469078859792	0.0639360588778652
NBEAL2	3	47021173	47051193	TG	Sun-exposed skin	0.00546673191824425	0.0662575674991568	0.0638529881148639
CREB3L2	7	137559725	137686813	TF	NK cell	0.00391410896330526	0.0673048632346624	0.0638503631466981
KCNS3	2	18059114	18542882	TG	Lung	0.00395423127836051	0.071469078859792	0.0638419551785339
ADAM30	1	120436156	120439118	TG	Omnibus	0.00513701670747735	0.0679921525736107	0.0638008020526664
AGFG1	2	228336868	228425930	TG	Terminal ileum	0.00472420679768124	0.0663132785211186	0.0638006489745591
SUPT4H1	17	56422539	56430454	TG	Sun-exposed skin	0.00516626522173316	0.0640248245367506	0.0637986783742983
NBEAL2	3	47021173	47051193	TG	Spleen	0.00546673191824425	0.0662575674991568	0.0637466564293666
PMPCA	9	139305110	139318213	TG	Thyroid	0.00474851510547589	0.0808390856651249	0.0636802916966905
PLIN2	9	19108373	19149288	TG	Terminal ileum	0.00547834035105838	0.0652128848724896	0.0635469713643527
[truncated: 143,503 more rows]
