# Supplementary material for: Modeling regulatory network topology improves genome-wide analyses of complex human traits
Source: Nat Commun. 2021 May 14;12:2851. doi: 10.1038/s41467-021-22588-0 (PMC8121952; doi:10.1038/s41467-021-22588-0)
Supplement: Supplementary file 9 — Source Data [file 41467_2021_22588_MOESM9_ESM.zip › source_data/cad_gene.txt]

hgnc_symbol	chr	start	stop	role	network	base_p1	near_p1	p1
CDKN2B	9	22002902	22009362	TG	Subcutaneous adipose	1	1	1
CDKN2B	9	22002902	22009362	TG	Lung	1	1	1
SORT1	1	109852192	109940573	TG	Lung	0.999999980550995	0.999999999999154	1
KIAA1324	1	109656301	109749401	TG	Lung	0.999999980544099	0.999999999999153	1
SARS	1	109756540	109780791	TG	Subcutaneous adipose	0.999999980542924	0.999999999999153	1
SARS	1	109756540	109780791	TG	Lung	0.999999980542924	0.999999999999153	1
CDKN2B	9	22002902	22009362	TG	Esophagus mucosa	1	1	1
CDKN2B	9	22002902	22009362	TG	Testis	1	1	1
CDKN2B	9	22002902	22009362	TG	Transverse colon	1	1	1
SORT1	1	109852192	109940573	TG	Esophagus mucosa	0.999999980550995	0.999999999999154	1
SORT1	1	109852192	109940573	TG	Testis	0.999999980550995	0.999999999999154	1
CELSR2	1	109792641	109818372	TG	Esophagus mucosa	0.999999980547032	0.999999999999154	1
CELSR2	1	109792641	109818372	TG	Testis	0.999999980547032	0.999999999999154	1
KIAA1324	1	109656301	109749401	TG	Testis	0.999999980544099	0.999999999999153	1
KIAA1324	1	109656301	109749401	TG	Transverse colon	0.999999980544099	0.999999999999153	1
SARS	1	109756540	109780791	TG	Esophagus mucosa	0.999999980542924	0.999999999999153	1
SARS	1	109756540	109780791	TG	Testis	0.999999980542924	0.999999999999153	1
SARS	1	109756540	109780791	TG	Transverse colon	0.999999980542924	0.999999999999153	1
SARS	1	109756540	109780791	TG	CD4 cell	0.999999980542924	0.999999999999153	1
CDKN2B	9	22002902	22009362	TG	Omnibus	1	1	1
CDKN2B	9	22002902	22009362	TG	Sun-exposed skin	1	1	1
CDKN2B	9	22002902	22009362	TG	Liver	1	1	1
CDKN2B	9	22002902	22009362	TG	Stomach	1	1	1
CDKN2B	9	22002902	22009362	TG	Tibial nerve	1	1	1
CDKN2B	9	22002902	22009362	TG	Vagina	1	1	1
CDKN2B	9	22002902	22009362	TG	Monocyte	1	1	1
PSRC1	1	109822178	109825808	TG	Liver	0.999999980551783	0.999999999999154	1
PSRC1	1	109822178	109825808	TG	Tibial nerve	0.999999980551783	0.999999999999154	1
PSRC1	1	109822178	109825808	TG	Hippocampus	0.999999980551783	0.999999999999154	1
PSRC1	1	109822178	109825808	TG	Putamen	0.999999980551783	0.999999999999154	1
SORT1	1	109852192	109940573	TG	Esophagus muscularis	0.999999980550995	0.999999999999154	1
SORT1	1	109852192	109940573	TG	Sun-exposed skin	0.999999980550995	0.999999999999154	1
SORT1	1	109852192	109940573	TG	Atrial appendage	0.999999980550995	0.999999999999154	1
SORT1	1	109852192	109940573	TG	Stomach	0.999999980550995	0.999999999999154	1
SORT1	1	109852192	109940573	TG	Tibial nerve	0.999999980550995	0.999999999999154	1
SORT1	1	109852192	109940573	TG	Vagina	0.999999980550995	0.999999999999154	1
SORT1	1	109852192	109940573	TG	Hippocampus	0.999999980550995	0.999999999999154	1
SORT1	1	109852192	109940573	TG	Putamen	0.999999980550995	0.999999999999154	1
CELSR2	1	109792641	109818372	TG	Sun-exposed skin	0.999999980547032	0.999999999999154	1
CELSR2	1	109792641	109818372	TG	Hippocampus	0.999999980547032	0.999999999999154	1
CELSR2	1	109792641	109818372	TG	Cerebellum	0.999999980547032	0.999999999999154	1
CELSR2	1	109792641	109818372	TG	Putamen	0.999999980547032	0.999999999999154	1
KIAA1324	1	109656301	109749401	TG	Breast	0.999999980544099	0.999999999999153	1
KIAA1324	1	109656301	109749401	TG	Stomach	0.999999980544099	0.999999999999153	1
SARS	1	109756540	109780791	TG	Adrenal gland	0.999999980542924	0.999999999999153	1
SARS	1	109756540	109780791	TG	Breast	0.999999980542924	0.999999999999153	1
SARS	1	109756540	109780791	TG	Esophagus muscularis	0.999999980542924	0.999999999999153	1
SARS	1	109756540	109780791	TG	Sun-exposed skin	0.999999980542924	0.999999999999153	1
SARS	1	109756540	109780791	TG	Ovary	0.999999980542924	0.999999999999153	1
SARS	1	109756540	109780791	TG	Atrial appendage	0.999999980542924	0.999999999999153	1
SARS	1	109756540	109780791	TG	Liver	0.999999980542924	0.999999999999153	1
SARS	1	109756540	109780791	TG	Sigmoid colon	0.999999980542924	0.999999999999153	1
SARS	1	109756540	109780791	TG	Stomach	0.999999980542924	0.999999999999153	1
SARS	1	109756540	109780791	TG	Tibial nerve	0.999999980542924	0.999999999999153	1
SARS	1	109756540	109780791	TG	Vagina	0.999999980542924	0.999999999999153	1
SARS	1	109756540	109780791	TG	Monocyte	0.999999980542924	0.999999999999153	1
SARS	1	109756540	109780791	TG	Hippocampus	0.999999980542924	0.999999999999153	1
SARS	1	109756540	109780791	TG	Cerebellum	0.999999980542924	0.999999999999153	1
SARS	1	109756540	109780791	TG	Putamen	0.999999980542924	0.999999999999153	1
CDKN2B	9	22002902	22009362	TG	Skeletal muscle	1	1	1
CDKN2B	9	22002902	22009362	TG	Visceral omentum	1	1	1
SORT1	1	109852192	109940573	TG	Skeletal muscle	0.999999980550995	0.999999999999154	1
SORT1	1	109852192	109940573	TG	Visceral omentum	0.999999980550995	0.999999999999154	1
KIAA1324	1	109656301	109749401	TG	Pancreas	0.999999980544099	0.999999999999153	1
SARS	1	109756540	109780791	TG	Skeletal muscle	0.999999980542924	0.999999999999153	1
SARS	1	109756540	109780791	TG	Gastroesophageal junction	0.999999980542924	0.999999999999153	1
SARS	1	109756540	109780791	TG	Visceral omentum	0.999999980542924	0.999999999999153	1
CDKN2B	9	22002902	22009362	TG	Terminal ileum	1	1	1
CDKN2B	9	22002902	22009362	TG	Spleen	1	1	1
PSRC1	1	109822178	109825808	TG	Omnibus	0.999999980551783	0.999999999999154	1
PSRC1	1	109822178	109825808	TG	Caudate	0.999999980551783	0.999999999999154	1
PSRC1	1	109822178	109825808	TG	Cortex	0.999999980551783	0.999999999999154	1
MYBPHL	1	109834987	109849663	TG	Omnibus	0.999999980551203	0.999999999999154	1
SORT1	1	109852192	109940573	TG	Omnibus	0.999999980550995	0.999999999999154	1
SORT1	1	109852192	109940573	TG	Terminal ileum	0.999999980550995	0.999999999999154	1
SORT1	1	109852192	109940573	TG	Spleen	0.999999980550995	0.999999999999154	1
SORT1	1	109852192	109940573	TG	Thyroid	0.999999980550995	0.999999999999154	1
SORT1	1	109852192	109940573	TG	Caudate	0.999999980550995	0.999999999999154	1
SORT1	1	109852192	109940573	TG	Cortex	0.999999980550995	0.999999999999154	1
CELSR2	1	109792641	109818372	TG	Omnibus	0.999999980547032	0.999999999999154	1
CELSR2	1	109792641	109818372	TG	Thyroid	0.999999980547032	0.999999999999154	1
CELSR2	1	109792641	109818372	TG	Caudate	0.999999980547032	0.999999999999154	1
CELSR2	1	109792641	109818372	TG	Cortex	0.999999980547032	0.999999999999154	1
KIAA1324	1	109656301	109749401	TG	Omnibus	0.999999980544099	0.999999999999153	1
KIAA1324	1	109656301	109749401	TG	Terminal ileum	0.999999980544099	0.999999999999153	1
KIAA1324	1	109656301	109749401	TG	Spleen	0.999999980544099	0.999999999999153	1
KIAA1324	1	109656301	109749401	TG	Thyroid	0.999999980544099	0.999999999999153	1
SARS	1	109756540	109780791	TG	Spleen	0.999999980542924	0.999999999999153	1
SARS	1	109756540	109780791	TG	Thyroid	0.999999980542924	0.999999999999153	1
SARS	1	109756540	109780791	TG	Uterus	0.999999980542924	0.999999999999153	1
SARS	1	109756540	109780791	TG	Caudate	0.999999980542924	0.999999999999153	1
SARS	1	109756540	109780791	TG	Cortex	0.999999980542924	0.999999999999153	1
SORT1	1	109852192	109940573	TG	Prostate	0.999999980550995	0.999999999999154	1
CELSR2	1	109792641	109818372	TG	Prostate	0.999999980547032	0.999999999999154	1
KIAA1324	1	109656301	109749401	TG	Prostate	0.999999980544099	0.999999999999153	1
SARS	1	109756540	109780791	TG	Prostate	0.999999980542924	0.999999999999153	1
SORT1	1	109852192	109940573	TG	Aorta	0.999999980550995	0.999999999999154	0.999999999999999
SARS	1	109756540	109780791	TG	Aorta	0.999999980542924	0.999999999999153	0.999999999999999
SLC22A3	6	160769300	160876014	TG	Aorta	0.999999999963417	0.999999999999992	0.999999999999995
SLC22A3	6	160769300	160876014	TG	Liver	0.999999999963417	0.999999999999992	0.999999999999993
SLC22A3	6	160769300	160876014	TG	Testis	0.999999999963417	0.999999999999992	0.999999999999992
SLC22A3	6	160769300	160876014	TG	Ovary	0.999999999963417	0.999999999999992	0.999999999999992
SLC22A3	6	160769300	160876014	TG	Tibial nerve	0.999999999963417	0.999999999999992	0.999999999999992
SLC22A3	6	160769300	160876014	TG	Omnibus	0.999999999963417	0.999999999999992	0.999999999999992
SLC22A3	6	160769300	160876014	TG	Skeletal muscle	0.999999999963417	0.999999999999992	0.999999999999992
SLC22A3	6	160769300	160876014	TG	Esophagus mucosa	0.999999999963417	0.999999999999992	0.999999999999992
SLC22A3	6	160769300	160876014	TG	Sun-exposed skin	0.999999999963417	0.999999999999992	0.999999999999992
SLC22A3	6	160769300	160876014	TG	Prostate	0.999999999963417	0.999999999999992	0.999999999999992
SLC22A3	6	160769300	160876014	TG	Lung	0.999999999963417	0.999999999999992	0.999999999999992
SLC22A3	6	160769300	160876014	TG	Uterus	0.999999999963417	0.999999999999992	0.999999999999992
SLC22A3	6	160769300	160876014	TG	Vagina	0.999999999963417	0.999999999999992	0.999999999999992
SMARCA4	19	11071598	11176071	TG	Left ventricle	0.999999999424174	0.999999999933012	0.999999999979746
LDLR	19	11200038	11244492	TG	Left ventricle	0.999999999419703	0.999999999931957	0.999999999979263
SPC24	19	11242196	11266484	TG	Left ventricle	0.999999999419294	0.999999999931833	0.999999999979196
KANK2	19	11274943	11308467	TG	Left ventricle	0.999999999419096	0.999999999931779	0.999999999979169
SMARCA4	19	11071598	11176071	TG	Gastroesophageal junction	0.999999999424174	0.999999999933012	0.999999999973676
LDLR	19	11200038	11244492	TG	Gastroesophageal junction	0.999999999419703	0.999999999931957	0.999999999973098
KANK2	19	11274943	11308467	TG	Gastroesophageal junction	0.999999999419096	0.999999999931779	0.999999999972987
SMARCA4	19	11071598	11176071	TG	Skeletal muscle	0.999999999424174	0.999999999933012	0.999999999971486
SMARCA4	19	11071598	11176071	TG	Subcutaneous adipose	0.999999999424174	0.999999999933012	0.999999999970816
KANK2	19	11274943	11308467	TG	Skeletal muscle	0.999999999419096	0.999999999931779	0.999999999970746
SMARCA4	19	11071598	11176071	TG	Transverse colon	0.999999999424174	0.999999999933012	0.999999999970193
LDLR	19	11200038	11244492	TG	Subcutaneous adipose	0.999999999419703	0.999999999931957	0.999999999970189
KANK2	19	11274943	11308467	TG	Subcutaneous adipose	0.999999999419096	0.999999999931779	0.999999999970073
LDLR	19	11200038	11244492	TG	Transverse colon	0.999999999419703	0.999999999931957	0.999999999969534
SPC24	19	11242196	11266484	TG	Transverse colon	0.999999999419294	0.999999999931833	0.999999999969448
KANK2	19	11274943	11308467	TG	Transverse colon	0.999999999419096	0.999999999931779	0.999999999969411
SMARCA4	19	11071598	11176071	TG	Sigmoid colon	0.999999999424174	0.999999999933012	0.999999999968935
SMARCA4	19	11071598	11176071	TG	Aorta	0.999999999424174	0.999999999933012	0.999999999968454
LDLR	19	11200038	11244492	TG	Sigmoid colon	0.999999999419703	0.999999999931957	0.999999999968276
KANK2	19	11274943	11308467	TG	Sigmoid colon	0.999999999419096	0.999999999931779	0.999999999968156
SMARCA4	19	11071598	11176071	TG	NK cell	0.999999999424174	0.999999999933012	0.999999999967937
SMARCA4	19	11071598	11176071	TG	Pancreas	0.999999999424174	0.999999999933012	0.999999999967873
LDLR	19	11200038	11244492	TG	Aorta	0.999999999419703	0.999999999931957	0.999999999967821
KANK2	19	11274943	11308467	TG	Aorta	0.999999999419096	0.999999999931779	0.999999999967705
SMARCA4	19	11071598	11176071	TG	CD8 cell	0.999999999424174	0.999999999933012	0.999999999967555
SMARCA4	19	11071598	11176071	TG	Uterus	0.999999999424174	0.999999999933012	0.999999999967327
SMARCA4	19	11071598	11176071	TG	Stomach	0.999999999424174	0.999999999933012	0.99999999996728
LDLR	19	11200038	11244492	TG	Pancreas	0.999999999419703	0.999999999931957	0.999999999967245
SMARCA4	19	11071598	11176071	TG	CD4 cell	0.999999999424174	0.999999999933012	0.999999999967178
SPC24	19	11242196	11266484	TG	Pancreas	0.999999999419294	0.999999999931833	0.999999999967164
KANK2	19	11274943	11308467	TG	Pancreas	0.999999999419096	0.999999999931779	0.999999999967131
SMARCA4	19	11071598	11176071	TG	Atrial appendage	0.999999999424174	0.999999999933012	0.999999999967059
SMARCA4	19	11071598	11176071	TG	B cell	0.999999999424174	0.999999999933012	0.999999999966971
SMARCA4	19	11071598	11176071	TG	Breast	0.999999999424174	0.999999999933012	0.99999999996697
SMARCA4	19	11071598	11176071	TG	Tibial nerve	0.999999999424174	0.999999999933012	0.999999999966841
SMARCA4	19	11071598	11176071	TG	Liver	0.999999999424174	0.999999999933012	0.999999999966781
LDLR	19	11200038	11244492	TG	Uterus	0.999999999419703	0.999999999931957	0.999999999966661
LDLR	19	11200038	11244492	TG	Stomach	0.999999999419703	0.999999999931957	0.999999999966594
KANK2	19	11274943	11308467	TG	Uterus	0.999999999419096	0.999999999931779	0.999999999966538
SPC24	19	11242196	11266484	TG	Stomach	0.999999999419294	0.999999999931833	0.999999999966506
KANK2	19	11274943	11308467	TG	Stomach	0.999999999419096	0.999999999931779	0.999999999966469
LDLR	19	11200038	11244492	TG	Adrenal gland	0.999999999419703	0.999999999931957	0.999999999966426
LDLR	19	11200038	11244492	TG	Atrial appendage	0.999999999419703	0.999999999931957	0.999999999966383
KANK2	19	11274943	11308467	TG	Adrenal gland	0.999999999419096	0.999999999931779	0.999999999966301
LDLR	19	11200038	11244492	TG	Breast	0.999999999419703	0.999999999931957	0.999999999966297
KANK2	19	11274943	11308467	TG	Atrial appendage	0.999999999419096	0.999999999931779	0.999999999966261
SMARCA4	19	11071598	11176071	TG	Esophagus muscularis	0.999999999424174	0.999999999933012	0.999999999966202
SMARCA4	19	11071598	11176071	TG	Terminal ileum	0.999999999424174	0.999999999933012	0.999999999966193
KANK2	19	11274943	11308467	TG	Breast	0.999999999419096	0.999999999931779	0.999999999966175
LDLR	19	11200038	11244492	TG	Tibial nerve	0.999999999419703	0.999999999931957	0.999999999966173
LDLR	19	11200038	11244492	TG	Liver	0.999999999419703	0.999999999931957	0.999999999966133
SPC24	19	11242196	11266484	TG	Tibial nerve	0.999999999419294	0.999999999931833	0.999999999966087
KANK2	19	11274943	11308467	TG	Tibial nerve	0.999999999419096	0.999999999931779	0.999999999966051
SPC24	19	11242196	11266484	TG	Liver	0.999999999419294	0.999999999931833	0.99999999996605
SMARCA4	19	11071598	11176071	TG	Spleen	0.999999999424174	0.999999999933012	0.999999999965988
SMARCA4	19	11071598	11176071	TG	Monocyte	0.999999999424174	0.999999999933012	0.999999999965912
SMARCA4	19	11071598	11176071	TG	Sun-exposed skin	0.999999999424174	0.999999999933012	0.999999999965717
SMARCA4	19	11071598	11176071	TG	Visceral omentum	0.999999999424174	0.999999999933012	0.999999999965653
LDLR	19	11200038	11244492	TG	Esophagus muscularis	0.999999999419703	0.999999999931957	0.99999999996552
LDLR	19	11200038	11244492	TG	Terminal ileum	0.999999999419703	0.999999999931957	0.999999999965479
KANK2	19	11274943	11308467	TG	Esophagus muscularis	0.999999999419096	0.999999999931779	0.999999999965396
KANK2	19	11274943	11308467	TG	Terminal ileum	0.999999999419096	0.999999999931779	0.999999999965349
LDLR	19	11200038	11244492	TG	Spleen	0.999999999419703	0.999999999931957	0.999999999965296
LDLR	19	11200038	11244492	TG	Monocyte	0.999999999419703	0.999999999931957	0.999999999965221
SMARCA4	19	11071598	11176071	TG	Ovary	0.999999999424174	0.999999999933012	0.999999999965215
KANK2	19	11274943	11308467	TG	Spleen	0.999999999419096	0.999999999931779	0.99999999996517
LDLR	19	11200038	11244492	TG	Sun-exposed skin	0.999999999419703	0.999999999931957	0.999999999965028
LDLR	19	11200038	11244492	TG	Visceral omentum	0.999999999419703	0.999999999931957	0.999999999964968
SMARCA4	19	11071598	11176071	TG	Lung	0.999999999424174	0.999999999933012	0.999999999964963
KANK2	19	11274943	11308467	TG	Sun-exposed skin	0.999999999419096	0.999999999931779	0.999999999964903
KANK2	19	11274943	11308467	TG	Visceral omentum	0.999999999419096	0.999999999931779	0.999999999964843
SMARCA4	19	11071598	11176071	TG	Prostate	0.999999999424174	0.999999999933012	0.99999999996459
LDLR	19	11200038	11244492	TG	Ovary	0.999999999419703	0.999999999931957	0.999999999964524
SMARCA4	19	11071598	11176071	TG	Cerebellum	0.999999999424174	0.999999999933012	0.999999999964469
KANK2	19	11274943	11308467	TG	Ovary	0.999999999419096	0.999999999931779	0.999999999964401
SMARCA4	19	11071598	11176071	TG	Caudate	0.999999999424174	0.999999999933012	0.999999999964282
LDLR	19	11200038	11244492	TG	Lung	0.999999999419703	0.999999999931957	0.999999999964259
SMARCA4	19	11071598	11176071	TG	Esophagus mucosa	0.999999999424174	0.999999999933012	0.999999999964257
KANK2	19	11274943	11308467	TG	Lung	0.999999999419096	0.999999999931779	0.999999999964132
SMARCA4	19	11071598	11176071	TG	Hippocampus	0.999999999424174	0.999999999933012	0.999999999963922
SMARCA4	19	11071598	11176071	TG	Putamen	0.999999999424174	0.999999999933012	0.999999999963866
LDLR	19	11200038	11244492	TG	Cerebellum	0.999999999419703	0.999999999931957	0.999999999963776
KANK2	19	11274943	11308467	TG	Prostate	0.999999999419096	0.999999999931779	0.999999999963771
LDLR	19	11200038	11244492	TG	Esophagus mucosa	0.999999999419703	0.999999999931957	0.999999999963556
SMARCA4	19	11071598	11176071	TG	Vagina	0.999999999424174	0.999999999933012	0.999999999963543
SPC24	19	11242196	11266484	TG	Esophagus mucosa	0.999999999419294	0.999999999931833	0.999999999963467
KANK2	19	11274943	11308467	TG	Esophagus mucosa	0.999999999419096	0.999999999931779	0.99999999996343
LDLR	19	11200038	11244492	TG	Vagina	0.999999999419703	0.999999999931957	0.999999999962833
KANK2	19	11274943	11308467	TG	Vagina	0.999999999419096	0.999999999931779	0.999999999962704
SMARCA4	19	11071598	11176071	TG	Omnibus	0.999999999424174	0.999999999933012	0.999999999962056
SMARCA4	19	11071598	11176071	TG	Thyroid	0.999999999424174	0.999999999933012	0.999999999961924
SMARCA4	19	11071598	11176071	TG	Cortex	0.999999999424174	0.999999999933012	0.999999999961794
LDLR	19	11200038	11244492	TG	Omnibus	0.999999999419703	0.999999999931957	0.999999999961338
SMARCA4	19	11071598	11176071	TG	Testis	0.999999999424174	0.999999999933012	0.999999999961256
SPC24	19	11242196	11266484	TG	Omnibus	0.999999999419294	0.999999999931833	0.999999999961247
LDLR	19	11200038	11244492	TG	Thyroid	0.999999999419703	0.999999999931957	0.999999999961213
KANK2	19	11274943	11308467	TG	Omnibus	0.999999999419096	0.999999999931779	0.99999999996121
KANK2	19	11274943	11308467	TG	Thyroid	0.999999999419096	0.999999999931779	0.999999999961086
LDLR	19	11200038	11244492	TG	Cortex	0.999999999419703	0.999999999931957	0.99999999996107
KANK2	19	11274943	11308467	TG	Cortex	0.999999999419096	0.999999999931779	0.99999999996094
LDLR	19	11200038	11244492	TG	Testis	0.999999999419703	0.999999999931957	0.999999999960534
KANK2	19	11274943	11308467	TG	Testis	0.999999999419096	0.999999999931779	0.999999999960405
FAM117B	2	203499901	203634480	TG	Pancreas	0.999999999630713	0.99999999985415	0.999999999909847
WDR12	2	203739505	203879521	TG	Pancreas	0.999999999630708	0.999999999854144	0.999999999909845
WDR12	2	203739505	203879521	TG	Liver	0.999999999630708	0.999999999854144	0.99999999990731
WDR12	2	203739505	203879521	TG	NK cell	0.999999999630708	0.999999999854144	0.999999999905325
FAM117B	2	203499901	203634480	TG	B cell	0.999999999630713	0.99999999985415	0.999999999904905
WDR12	2	203739505	203879521	TG	B cell	0.999999999630708	0.999999999854144	0.999999999904898
FAM117B	2	203499901	203634480	TG	CD8 cell	0.999999999630713	0.99999999985415	0.999999999901985
WDR12	2	203739505	203879521	TG	CD8 cell	0.999999999630708	0.999999999854144	0.99999999990198
FAM117B	2	203499901	203634480	TG	Tibial nerve	0.999999999630713	0.99999999985415	0.999999999901332
FAM117B	2	203499901	203634480	TG	CD4 cell	0.999999999630713	0.99999999985415	0.999999999900573
WDR12	2	203739505	203879521	TG	CD4 cell	0.999999999630708	0.999999999854144	0.99999999990057
WDR12	2	203739505	203879521	TG	Cerebellum	0.999999999630708	0.999999999854144	0.99999999989986
FAM117B	2	203499901	203634480	TG	Ovary	0.999999999630713	0.99999999985415	0.999999999899461
FAM117B	2	203499901	203634480	TG	Esophagus mucosa	0.999999999630713	0.99999999985415	0.999999999898385
WDR12	2	203739505	203879521	TG	Esophagus mucosa	0.999999999630708	0.999999999854144	0.999999999898381
FAM117B	2	203499901	203634480	TG	Testis	0.999999999630713	0.99999999985415	0.999999999898255
WDR12	2	203739505	203879521	TG	Thyroid	0.999999999630708	0.999999999854144	0.999999999897181
FAM117B	2	203499901	203634480	TG	Omnibus	0.999999999630713	0.99999999985415	0.999999999896857
WDR12	2	203739505	203879521	TG	Omnibus	0.999999999630708	0.999999999854144	0.999999999896857
WDR12	2	203739505	203879521	TG	Vagina	0.999999999630708	0.999999999854144	0.999999999894807
ADAMTS7	15	79051545	79103773	TG	Left ventricle	0.999999971879118	0.99999999260139	0.999999997986338
MORF4L1	15	79102829	79190475	TG	Left ventricle	0.999999971840066	0.999999992575138	0.999999997970597
MORF4L1	15	79102829	79190475	TG	Gastroesophageal junction	0.999999971840066	0.999999992575138	0.999999997252758
ADAMTS7	15	79051545	79103773	TG	Aorta	0.999999971879118	0.99999999260139	0.999999997011519
MORF4L1	15	79102829	79190475	TG	Skeletal muscle	0.999999971840066	0.999999992575138	0.999999997011309
MORF4L1	15	79102829	79190475	TG	Aorta	0.999999971840066	0.999999992575138	0.999999996992232
MORF4L1	15	79102829	79190475	TG	Subcutaneous adipose	0.999999971840066	0.999999992575138	0.999999996969633
MORF4L1	15	79102829	79190475	TG	Pancreas	0.999999971840066	0.999999992575138	0.999999996941375
MORF4L1	15	79102829	79190475	TG	Liver	0.999999971840066	0.999999992575138	0.999999996868826
MORF4L1	15	79102829	79190475	TG	Sigmoid colon	0.999999971840066	0.999999992575138	0.999999996790015
MORF4L1	15	79102829	79190475	TG	NK cell	0.999999971840066	0.999999992575138	0.999999996777835
MORF4L1	15	79102829	79190475	TG	Transverse colon	0.999999971840066	0.999999992575138	0.999999996710564
ADAMTS7	15	79051545	79103773	TG	Tibial nerve	0.999999971879118	0.99999999260139	0.999999996710548
MORF4L1	15	79102829	79190475	TG	B cell	0.999999971840066	0.999999992575138	0.999999996693076
MORF4L1	15	79102829	79190475	TG	Tibial nerve	0.999999971840066	0.999999992575138	0.999999996690044
MORF4L1	15	79102829	79190475	TG	CD8 cell	0.999999971840066	0.999999992575138	0.999999996678437
ADAMTS7	15	79051545	79103773	TG	Atrial appendage	0.999999971879118	0.99999999260139	0.999999996665857
MORF4L1	15	79102829	79190475	TG	Monocyte	0.999999971840066	0.999999992575138	0.999999996651743
MORF4L1	15	79102829	79190475	TG	Atrial appendage	0.999999971840066	0.999999992575138	0.999999996644979
MORF4L1	15	79102829	79190475	TG	Uterus	0.999999971840066	0.999999992575138	0.999999996632048
MORF4L1	15	79102829	79190475	TG	Ovary	0.999999971840066	0.999999992575138	0.999999996625884
MORF4L1	15	79102829	79190475	TG	CD4 cell	0.999999971840066	0.999999992575138	0.999999996616437
MORF4L1	15	79102829	79190475	TG	Breast	0.999999971840066	0.999999992575138	0.999999996606556
ADAMTS7	15	79051545	79103773	TG	Stomach	0.999999971879118	0.99999999260139	0.999999996586508
MORF4L1	15	79102829	79190475	TG	Esophagus muscularis	0.999999971840066	0.999999992575138	0.999999996582138
MORF4L1	15	79102829	79190475	TG	Cerebellum	0.999999971840066	0.999999992575138	0.999999996580157
MORF4L1	15	79102829	79190475	TG	Adrenal gland	0.999999971840066	0.999999992575138	0.999999996577298
MORF4L1	15	79102829	79190475	TG	Stomach	0.999999971840066	0.999999992575138	0.999999996564679
ADAMTS7	15	79051545	79103773	TG	Spleen	0.999999971879118	0.99999999260139	0.99999999653667
MORF4L1	15	79102829	79190475	TG	Visceral omentum	0.999999971840066	0.999999992575138	0.999999996530649
MORF4L1	15	79102829	79190475	TG	Prostate	0.999999971840066	0.999999992575138	0.99999999652427
MORF4L1	15	79102829	79190475	TG	Spleen	0.999999971840066	0.999999992575138	0.999999996514926
MORF4L1	15	79102829	79190475	TG	Esophagus mucosa	0.999999971840066	0.999999992575138	0.999999996509864
MORF4L1	15	79102829	79190475	TG	Caudate	0.999999971840066	0.999999992575138	0.999999996507767
MORF4L1	15	79102829	79190475	TG	Sun-exposed skin	0.999999971840066	0.999999992575138	0.999999996492872
MORF4L1	15	79102829	79190475	TG	Putamen	0.999999971840066	0.999999992575138	0.999999996480146
MORF4L1	15	79102829	79190475	TG	Testis	0.999999971840066	0.999999992575138	0.999999996476805
MORF4L1	15	79102829	79190475	TG	Hippocampus	0.999999971840066	0.999999992575138	0.999999996432939
MORF4L1	15	79102829	79190475	TG	Vagina	0.999999971840066	0.999999992575138	0.999999996420634
MORF4L1	15	79102829	79190475	TG	Lung	0.999999971840066	0.999999992575138	0.999999996411012
ADAMTS7	15	79051545	79103773	TG	Omnibus	0.999999971879118	0.99999999260139	0.999999996394684
MORF4L1	15	79102829	79190475	TG	Thyroid	0.999999971840066	0.999999992575138	0.999999996376894
MORF4L1	15	79102829	79190475	TG	Omnibus	0.999999971840066	0.999999992575138	0.999999996373174
MORF4L1	15	79102829	79190475	TG	Terminal ileum	0.999999971840066	0.999999992575138	0.99999999635851
MORF4L1	15	79102829	79190475	TG	Cortex	0.999999971840066	0.999999992575138	0.999999996286323
MRPS6	21	35445524	35515334	TG	Adrenal gland	0.999999898582756	0.999999954244606	0.999999965970081
MRPS6	21	35445524	35515334	TG	Thyroid	0.999999898582756	0.999999954244606	0.999999965649782
MRPS6	21	35445524	35515334	TG	Uterus	0.999999898582756	0.999999954244606	0.999999965615511
MRPS6	21	35445524	35515334	TG	Prostate	0.999999898582756	0.999999954244606	0.999999964920807
MRPS6	21	35445524	35515334	TG	Testis	0.999999898582756	0.999999954244606	0.999999963332813
MRPS6	21	35445524	35515334	TG	CD4 cell	0.999999898582756	0.999999954244606	0.999999961114418
TAF1A	1	222731244	222763275	TG	CD8 cell	0.999995653571114	0.999998393085525	0.999999210263218
TAF1A	1	222731244	222763275	TG	NK cell	0.999995653571114	0.999998393085525	0.999999207235602
MIA3	1	222791428	222841354	TG	Uterus	0.999995654696422	0.999998394263309	0.999999199840686
TAF1A	1	222731244	222763275	TG	CD4 cell	0.999995653571114	0.999998393085525	0.999999197311615
TAF1A	1	222731244	222763275	TG	B cell	0.999995653571114	0.999998393085525	0.999999194626265
FAM177B	1	222910549	222924147	TG	B cell	0.999995653373925	0.99999839286512	0.999999194257368
MIA3	1	222791428	222841354	TG	Stomach	0.999995654696422	0.999998394263309	0.999999187014292
BROX	1	222885895	222908538	TG	Terminal ileum	0.99999565357955	0.999998393080968	0.999999174413205
MIA3	1	222791428	222841354	TG	Visceral omentum	0.999995654696422	0.999998394263309	0.999999173449713
AIDA	1	222841355	222886552	TG	Visceral omentum	0.999995654053564	0.999998393582577	0.999999172542871
MIA3	1	222791428	222841354	TG	Prostate	0.999995654696422	0.999998394263309	0.999999171477267
BROX	1	222885895	222908538	TG	Esophagus mucosa	0.99999565357955	0.999998393080968	0.999999162757794
BROX	1	222885895	222908538	TG	Lung	0.99999565357955	0.999998393080968	0.999999162445776
MIA3	1	222791428	222841354	TG	Thyroid	0.999995654696422	0.999998394263309	0.999999151628931
BROX	1	222885895	222908538	TG	Testis	0.99999565357955	0.999998393080968	0.999999140844071
BROX	1	222885895	222908538	TG	Omnibus	0.99999565357955	0.999998393080968	0.999999138928333
FAM177B	1	222910549	222924147	TG	Omnibus	0.999995653373925	0.99999839286512	0.99999913866337
CH25H	10	90965694	90967071	TG	Esophagus muscularis	0.99998976886138	0.999996281079768	0.99999810092219
IFIT2	10	91061712	91069033	TG	B cell	0.999989779858419	0.99999629185063	0.999998099998362
LIPA	10	90973326	91174314	TG	Spleen	0.99998979097021	0.999996303245894	0.999998099803908
IFIT2	10	91061712	91069033	TG	Monocyte	0.999989779858419	0.99999629185063	0.99999807287548
IFIT3	10	91087651	91100728	TG	Monocyte	0.999989778754148	0.999996290782855	0.999998071814977
CH25H	10	90965694	90967071	TG	Esophagus mucosa	0.99998976886138	0.999996281079768	0.999998026563419
IFIT2	10	91061712	91069033	TG	Omnibus	0.999989779858419	0.99999629185063	0.999997953933754
CH25H	10	90965694	90967071	TG	Omnibus	0.99998976886138	0.999996281079768	0.999997943473086
UBE2H	7	129470572	129592789	TG	Omnibus	0.999910893452752	0.999967432500677	0.999978279053932
KLHDC10	7	129710350	129775560	TG	Omnibus	0.999910850318856	0.999967388115819	0.999978252998565
KLHDC10	7	129710350	129775560	TG	Spleen	0.999910850318856	0.999967388115819	0.9999757895892
UBE2H	7	129470572	129592789	TG	Vagina	0.999910893452752	0.999967432500677	0.999975774047874
UBE2H	7	129470572	129592789	TG	Sun-exposed skin	0.999910893452752	0.999967432500677	0.999974802292944
UBE2H	7	129470572	129592789	TG	Thyroid	0.999910893452752	0.999967432500677	0.999973942090813
KLHDC10	7	129710350	129775560	TG	Thyroid	0.999910850318856	0.999967388115819	0.999973906840232
UBE2H	7	129470572	129592789	TG	Aorta	0.999910893452752	0.999967432500677	0.99997364170673
TCF21	6	134210276	134216691	TF	Uterus	0.99984683571054	0.99993833892893	0.99997253183788
TCF21	6	134210276	134216691	TF	Testis	0.99984683571054	0.99993833892893	0.999971502989344
TCF21	6	134210276	134216691	TF	Transverse colon	0.99984683571054	0.99993833892893	0.999971300204839
TCF21	6	134210276	134216691	TF	Terminal ileum	0.99984683571054	0.99993833892893	0.999971293195538
TCF21	6	134210276	134216691	TF	Thyroid	0.99984683571054	0.99993833892893	0.99997107065068
RPL7A	9	136215069	136218281	TG	Left ventricle	0.99980976064077	0.999930423345904	0.99997106666519
TCF21	6	134210276	134216691	TF	Prostate	0.99984683571054	0.99993833892893	0.999970912251767
TCF21	6	134210276	134216691	TF	Visceral omentum	0.99984683571054	0.99993833892893	0.999970777027203
TCF21	6	134210276	134216691	TF	Vagina	0.99984683571054	0.99993833892893	0.999970491611802
TCF21	6	134210276	134216691	TF	Esophagus mucosa	0.99984683571054	0.99993833892893	0.999970137272572
TCF21	6	134210276	134216691	TF	Skeletal muscle	0.99984683571054	0.99993833892893	0.999969920165365
KLHDC10	7	129710350	129775560	TG	Pancreas	0.999910850318856	0.999967388115819	0.999969786349389
TCF21	6	134210276	134216691	TF	Adrenal gland	0.99984683571054	0.99993833892893	0.999969545293445
UBE2H	7	129470572	129592789	TG	Testis	0.999910893452752	0.999967432500677	0.999969192637041
KLHDC10	7	129710350	129775560	TG	Testis	0.999910850318856	0.999967388115819	0.999969152838835
TCF21	6	134210276	134216691	TF	Left ventricle	0.99984683571054	0.99993833892893	0.999969016572484
KLHDC10	7	129710350	129775560	TG	Caudate	0.999910850318856	0.999967388115819	0.999969003682043
KLHDC10	7	129710350	129775560	TG	Cortex	0.999910850318856	0.999967388115819	0.999968246676584
TCF21	6	134210276	134216691	TF	Atrial appendage	0.99984683571054	0.99993833892893	0.999968178401671
TCF21	6	134210276	134216691	TF	Stomach	0.99984683571054	0.99993833892893	0.999967897246043
TCF21	6	134210276	134216691	TF	Liver	0.99984683571054	0.99993833892893	0.999967385048453
TCF21	6	134210276	134216691	TF	Spleen	0.99984683571054	0.99993833892893	0.999966860315938
TCF21	6	134210276	134216691	TF	Lung	0.99984683571054	0.99993833892893	0.999966346980778
TCF21	6	134210276	134216691	TF	Ovary	0.99984683571054	0.99993833892893	0.999966123598776
RPL7A	9	136215069	136218281	TG	Gastroesophageal junction	0.99980976064077	0.999930423345904	0.999965611760002
TCF21	6	134210276	134216691	TF	Gastroesophageal junction	0.99984683571054	0.99993833892893	0.999964587769871
TCF21	6	134210276	134216691	TF	Esophagus muscularis	0.99984683571054	0.99993833892893	0.999964540358525
TCF21	6	134210276	134216691	TF	Pancreas	0.99984683571054	0.99993833892893	0.999964397657603
RPL7A	9	136215069	136218281	TG	Skeletal muscle	0.99980976064077	0.999930423345904	0.999963567843944
KLHDC10	7	129710350	129775560	TG	Cerebellum	0.999910850318856	0.999967388115819	0.9999631336762
TCF21	6	134210276	134216691	TF	Sigmoid colon	0.99984683571054	0.99993833892893	0.999963038738228
RPL7A	9	136215069	136218281	TG	Subcutaneous adipose	0.99980976064077	0.999930423345904	0.999962904361601
RPL7A	9	136215069	136218281	TG	Transverse colon	0.99980976064077	0.999930423345904	0.999962611755422
SURF4	9	136228325	136242970	TG	Transverse colon	0.999809796947593	0.999930460601198	0.999962608786962
RPL7A	9	136215069	136218281	TG	Sigmoid colon	0.99980976064077	0.999930423345904	0.999961762694312
RPL7A	9	136215069	136218281	TG	Aorta	0.99980976064077	0.999930423345904	0.999961140111858
RPL7A	9	136215069	136218281	TG	Uterus	0.99980976064077	0.999930423345904	0.99996095359698
RPL7A	9	136215069	136218281	TG	Pancreas	0.99980976064077	0.999930423345904	0.999960736974611
RPL7A	9	136215069	136218281	TG	Stomach	0.99980976064077	0.999930423345904	0.999960678055635
RPL7A	9	136215069	136218281	TG	Adrenal gland	0.99980976064077	0.999930423345904	0.999960623228711
TCF21	6	134210276	134216691	TF	Omnibus	0.99984683571054	0.99993833892893	0.999960476165744
RPL7A	9	136215069	136218281	TG	Terminal ileum	0.99980976064077	0.999930423345904	0.999960059468779
SURF4	9	136228325	136242970	TG	Terminal ileum	0.999809796947593	0.999930460601198	0.999960050612235
SURF4	9	136228325	136242970	TG	CD4 cell	0.999809796947593	0.999930460601198	0.999959960089321
RPL7A	9	136215069	136218281	TG	CD4 cell	0.99980976064077	0.999930423345904	0.999959954186683
RPL7A	9	136215069	136218281	TG	Liver	0.99980976064077	0.999930423345904	0.999959880015862
SURF4	9	136228325	136242970	TG	Liver	0.999809796947593	0.999930460601198	0.99995986624989
RPL7A	9	136215069	136218281	TG	Atrial appendage	0.99980976064077	0.999930423345904	0.999959851013898
RPL7A	9	136215069	136218281	TG	Tibial nerve	0.99980976064077	0.999930423345904	0.999959843200873
SURF4	9	136228325	136242970	TG	Breast	0.999809796947593	0.999930460601198	0.999959760329673
RPL7A	9	136215069	136218281	TG	Breast	0.99980976064077	0.999930423345904	0.999959759350656
RPL7A	9	136215069	136218281	TG	Esophagus muscularis	0.99980976064077	0.999930423345904	0.999959504589271
RPL7A	9	136215069	136218281	TG	Sun-exposed skin	0.99980976064077	0.999930423345904	0.999959412967723
RPL7A	9	136215069	136218281	TG	Visceral omentum	0.99980976064077	0.999930423345904	0.999959330392132
SURF4	9	136228325	136242970	TG	CD8 cell	0.999809796947593	0.999930460601198	0.999959163329029
RPL7A	9	136215069	136218281	TG	CD8 cell	0.99980976064077	0.999930423345904	0.999959156239276
RPL7A	9	136215069	136218281	TG	Spleen	0.99980976064077	0.999930423345904	0.999959025744901
RPL7A	9	136215069	136218281	TG	Ovary	0.99980976064077	0.999930423345904	0.999958862116956
RPL7A	9	136215069	136218281	TG	Lung	0.99980976064077	0.999930423345904	0.999958839829758
RPL7A	9	136215069	136218281	TG	Prostate	0.99980976064077	0.999930423345904	0.999958648675777
RPL7A	9	136215069	136218281	TG	Vagina	0.99980976064077	0.999930423345904	0.999958531320526
RPL7A	9	136215069	136218281	TG	Esophagus mucosa	0.99980976064077	0.999930423345904	0.999958416129991
RPL7A	9	136215069	136218281	TG	Hippocampus	0.99980976064077	0.999930423345904	0.99995832461774
RPL7A	9	136215069	136218281	TG	Caudate	0.99980976064077	0.999930423345904	0.999958166154535
RPL7A	9	136215069	136218281	TG	Putamen	0.99980976064077	0.999930423345904	0.999957681197752
RPL7A	9	136215069	136218281	TG	Monocyte	0.99980976064077	0.999930423345904	0.999957529906699
RPL7A	9	136215069	136218281	TG	Cortex	0.99980976064077	0.999930423345904	0.99995722782843
RPL7A	9	136215069	136218281	TG	Thyroid	0.99980976064077	0.999930423345904	0.999956800822688
SURF4	9	136228325	136242970	TG	Thyroid	0.999809796947593	0.999930460601198	0.999956795239628
RPL7A	9	136215069	136218281	TG	Testis	0.99980976064077	0.999930423345904	0.999956402342821
RPL7A	9	136215069	136218281	TG	NK cell	0.99980976064077	0.999930423345904	0.999954180289379
COL4A1	13	110801318	110959496	TG	Liver	0.999535059229771	0.99987921790644	0.999950549755
COL4A1	13	110801318	110959496	TG	Pancreas	0.999535059229771	0.99987921790644	0.999949985145763
COL4A1	13	110801318	110959496	TG	Testis	0.999535059229771	0.99987921790644	0.99994988270461
COL4A1	13	110801318	110959496	TG	Ovary	0.999535059229771	0.99987921790644	0.999949870700273
COL4A1	13	110801318	110959496	TG	Esophagus mucosa	0.999535059229771	0.99987921790644	0.999949623677735
COL4A1	13	110801318	110959496	TG	Aorta	0.999535059229771	0.99987921790644	0.999949582434671
COL4A1	13	110801318	110959496	TG	Breast	0.999535059229771	0.99987921790644	0.999949544137541
COL4A1	13	110801318	110959496	TG	Tibial nerve	0.999535059229771	0.99987921790644	0.999949494689066
RPL7A	9	136215069	136218281	TG	B cell	0.99980976064077	0.999930423345904	0.999949465075868
COL4A1	13	110801318	110959496	TG	Visceral omentum	0.999535059229771	0.99987921790644	0.999949461264563
COL4A1	13	110801318	110959496	TG	Sigmoid colon	0.999535059229771	0.99987921790644	0.999949370913563
COL4A1	13	110801318	110959496	TG	Esophagus muscularis	0.999535059229771	0.99987921790644	0.99994933244992
COL4A1	13	110801318	110959496	TG	Sun-exposed skin	0.999535059229771	0.99987921790644	0.999949317714249
COL4A1	13	110801318	110959496	TG	Thyroid	0.999535059229771	0.99987921790644	0.999949231217765
COL4A1	13	110801318	110959496	TG	Vagina	0.999535059229771	0.99987921790644	0.999949038698889
COL4A1	13	110801318	110959496	TG	Omnibus	0.999535059229771	0.99987921790644	0.999948960165396
COL4A1	13	110801318	110959496	TG	Adrenal gland	0.999535059229771	0.99987921790644	0.9999489140127
COL4A1	13	110801318	110959496	TG	Transverse colon	0.999535059229771	0.99987921790644	0.999948905420462
COL4A1	13	110801318	110959496	TG	Atrial appendage	0.999535059229771	0.99987921790644	0.999948766379952
COL4A1	13	110801318	110959496	TG	Spleen	0.999535059229771	0.99987921790644	0.999948749526522
COL4A1	13	110801318	110959496	TG	Stomach	0.999535059229771	0.99987921790644	0.999948744680761
COL4A1	13	110801318	110959496	TG	Lung	0.999535059229771	0.99987921790644	0.999948515293617
COL4A1	13	110801318	110959496	TG	Hippocampus	0.999535059229771	0.99987921790644	0.999948396862621
COL4A1	13	110801318	110959496	TG	Uterus	0.999535059229771	0.99987921790644	0.999948358436815
COL4A1	13	110801318	110959496	TG	Subcutaneous adipose	0.999535059229771	0.99987921790644	0.999948207099457
COL4A1	13	110801318	110959496	TG	Prostate	0.999535059229771	0.99987921790644	0.999948158697285
COL4A1	13	110801318	110959496	TG	Skeletal muscle	0.999535059229771	0.99987921790644	0.999948133451976
COL4A1	13	110801318	110959496	TG	Terminal ileum	0.999535059229771	0.99987921790644	0.999947798731189
COL4A1	13	110801318	110959496	TG	Cortex	0.999535059229771	0.99987921790644	0.9999477877092
COL4A1	13	110801318	110959496	TG	Gastroesophageal junction	0.999535059229771	0.99987921790644	0.99994583597374
COL4A1	13	110801318	110959496	TG	Left ventricle	0.999535059229771	0.99987921790644	0.999941893519131
OBP2B	9	136080664	136084630	TG	Omnibus	0.999809788149329	0.999930451940957	0.999941887438127
MED22	9	136205160	136214986	TG	Omnibus	0.999809767021912	0.99993042994349	0.999941832385552
SURF1	9	136218610	136223552	TG	Omnibus	0.999809768829665	0.999930431663039	0.999941828960775
RPL7A	9	136215069	136218281	TG	Omnibus	0.99980976064077	0.999930423345904	0.999941825953888
RPL7A	9	136215069	136218281	TG	Cerebellum	0.99980976064077	0.999930423345904	0.999939449462291
COL4A2	13	110958159	111165374	TG	Testis	0.999475603313901	0.999854057930583	0.999903499198037
COL4A2	13	110958159	111165374	TG	Omnibus	0.999475603313901	0.999854057930583	0.99990213576427
COL4A2	13	110958159	111165374	TG	Thyroid	0.999475603313901	0.999854057930583	0.999902030347818
COL4A2	13	110958159	111165374	TG	Ovary	0.999475603313901	0.999854057930583	0.999901806081162
COL4A2	13	110958159	111165374	TG	Esophagus mucosa	0.999475603313901	0.999854057930583	0.999901365067796
COL4A2	13	110958159	111165374	TG	Liver	0.999475603313901	0.999854057930583	0.999900504008416
COL4A2	13	110958159	111165374	TG	Vagina	0.999475603313901	0.999854057930583	0.999900415935835
COL4A2	13	110958159	111165374	TG	Visceral omentum	0.999475603313901	0.999854057930583	0.999900355356833
COL4A2	13	110958159	111165374	TG	Breast	0.999475603313901	0.999854057930583	0.999900209443662
COL4A2	13	110958159	111165374	TG	Hippocampus	0.999475603313901	0.999854057930583	0.999900187905137
COL4A2	13	110958159	111165374	TG	Sun-exposed skin	0.999475603313901	0.999854057930583	0.999900113985095
COL4A2	13	110958159	111165374	TG	Cortex	0.999475603313901	0.999854057930583	0.999899950153435
COL4A2	13	110958159	111165374	TG	Tibial nerve	0.999475603313901	0.999854057930583	0.99989982603581
COL4A2	13	110958159	111165374	TG	Esophagus muscularis	0.999475603313901	0.999854057930583	0.999899798424502
COL4A2	13	110958159	111165374	TG	Lung	0.999475603313901	0.999854057930583	0.999898961930655
COL4A2	13	110958159	111165374	TG	Adrenal gland	0.999475603313901	0.999854057930583	0.99989845598315
COL4A2	13	110958159	111165374	TG	Atrial appendage	0.999475603313901	0.999854057930583	0.999898429230496
COL4A2	13	110958159	111165374	TG	Prostate	0.999475603313901	0.999854057930583	0.999898237607015
COL4A2	13	110958159	111165374	TG	Spleen	0.999475603313901	0.999854057930583	0.999898164231285
COL4A2	13	110958159	111165374	TG	Stomach	0.999475603313901	0.999854057930583	0.999897648433033
COL4A2	13	110958159	111165374	TG	Sigmoid colon	0.999475603313901	0.999854057930583	0.99989758660712
COL4A2	13	110958159	111165374	TG	Pancreas	0.999475603313901	0.999854057930583	0.999897197890127
COL4A2	13	110958159	111165374	TG	Uterus	0.999475603313901	0.999854057930583	0.99989696409434
COL4A2	13	110958159	111165374	TG	Aorta	0.999475603313901	0.999854057930583	0.999896041025161
COL4A2	13	110958159	111165374	TG	Terminal ileum	0.999475603313901	0.999854057930583	0.99989595046217
COL4A2	13	110958159	111165374	TG	Transverse colon	0.999475603313901	0.999854057930583	0.999895762128957
COL4A2	13	110958159	111165374	TG	Subcutaneous adipose	0.999475603313901	0.999854057930583	0.999890138700131
COL4A2	13	110958159	111165374	TG	Skeletal muscle	0.999475603313901	0.999854057930583	0.999889529959001
COL4A2	13	110958159	111165374	TG	Gastroesophageal junction	0.999475603313901	0.999854057930583	0.99987602150769
COL4A2	13	110958159	111165374	TG	Left ventricle	0.999475603313901	0.999854057930583	0.999848628161913
TWIST1	7	19060614	19157295	TF	Left ventricle	0.997994817531169	0.999273186615729	0.99976693141961
SH2B3	12	111843752	111889427	TG	Left ventricle	0.998307436894708	0.999369537612496	0.999741948195076
FAM109A	12	111798455	111806925	TG	Left ventricle	0.998307271714715	0.999369367337191	0.999741732253
SPECC1L	22	24666786	24813708	TG	Gastroesophageal junction	0.998812827826527	0.999519549547057	0.999699558577149
TWIST1	7	19060614	19157295	TF	Gastroesophageal junction	0.997994817531169	0.999273186615729	0.999698633737514
TWIST1	7	19060614	19157295	TF	Skeletal muscle	0.997994817531169	0.999273186615729	0.99969746151692
TWIST1	7	19060614	19157295	TF	Liver	0.997994817531169	0.999273186615729	0.999687502845791
TWIST1	7	19060614	19157295	TF	B cell	0.997994817531169	0.999273186615729	0.999682145467892
CUX2	12	111471828	111788358	TF	Skeletal muscle	0.998308016063336	0.999370153688628	0.999680859424224
TWIST1	7	19060614	19157295	TF	Atrial appendage	0.997994817531169	0.999273186615729	0.999679745105944
TWIST1	7	19060614	19157295	TF	Aorta	0.997994817531169	0.999273186615729	0.99967973139993
TWIST1	7	19060614	19157295	TF	Adrenal gland	0.997994817531169	0.999273186615729	0.99967938432571
TWIST1	7	19060614	19157295	TF	Sigmoid colon	0.997994817531169	0.999273186615729	0.999679239741354
TWIST1	7	19060614	19157295	TF	Sun-exposed skin	0.997994817531169	0.999273186615729	0.999676694062199
TWIST1	7	19060614	19157295	TF	Ovary	0.997994817531169	0.999273186615729	0.999676428102077
TWIST1	7	19060614	19157295	TF	Uterus	0.997994817531169	0.999273186615729	0.999674758299117
TWIST1	7	19060614	19157295	TF	Esophagus mucosa	0.997994817531169	0.999273186615729	0.999674273144557
TWIST1	7	19060614	19157295	TF	Visceral omentum	0.997994817531169	0.999273186615729	0.999673902061887
SH2B3	12	111843752	111889427	TG	Transverse colon	0.998307436894708	0.999369537612496	0.999672098753612
SUSD2	22	24577227	24585078	TG	Thyroid	0.998884473460315	0.999552381102819	0.9996707626029
TWIST1	7	19060614	19157295	TF	Vagina	0.997994817531169	0.999273186615729	0.999670362154358
TWIST1	7	19060614	19157295	TF	Breast	0.997994817531169	0.999273186615729	0.999669452676784
TWIST1	7	19060614	19157295	TF	Esophagus muscularis	0.997994817531169	0.999273186615729	0.999667942393631
SUSD2	22	24577227	24585078	TG	Lung	0.998884473460315	0.999552381102819	0.99966710513948
SPECC1L	22	24666786	24813708	TG	Breast	0.998812827826527	0.999519549547057	0.999665344890509
TWIST1	7	19060614	19157295	TF	Tibial nerve	0.997994817531169	0.999273186615729	0.99966437395741
GGT5	22	24615622	24641110	TG	Uterus	0.998859652010172	0.999537325663801	0.999664107012365
TWIST1	7	19060614	19157295	TF	Stomach	0.997994817531169	0.999273186615729	0.999664070935892
TWIST1	7	19060614	19157295	TF	Thyroid	0.997994817531169	0.999273186615729	0.999663680957583
TWIST1	7	19060614	19157295	TF	Testis	0.997994817531169	0.999273186615729	0.999662891134538
SH2B3	12	111843752	111889427	TG	Aorta	0.998307436894708	0.999369537612496	0.999659656487837
SUSD2	22	24577227	24585078	TG	Terminal ileum	0.998884473460315	0.999552381102819	0.999658338026049
SPECC1L	22	24666786	24813708	TG	Esophagus muscularis	0.998812827826527	0.999519549547057	0.999657648677367
GGT5	22	24615622	24641110	TG	Omnibus	0.998859652010172	0.999537325663801	0.999657641297127
GGT5	22	24615622	24641110	TG	Thyroid	0.998859652010172	0.999537325663801	0.999657580633601
SPECC1L	22	24666786	24813708	TG	Transverse colon	0.998812827826527	0.999519549547057	0.999657033626133
GGT5	22	24615622	24641110	TG	Vagina	0.998859652010172	0.999537325663801	0.9996567973406
FAM109A	12	111798455	111806925	TG	Stomach	0.998307271714715	0.999369367337191	0.999656756493186
FAM109A	12	111798455	111806925	TG	Pancreas	0.998307271714715	0.999369367337191	0.999656504519525
TWIST1	7	19060614	19157295	TF	Subcutaneous adipose	0.997994817531169	0.999273186615729	0.999654913109759
SPECC1L	22	24666786	24813708	TG	Esophagus mucosa	0.998812827826527	0.999519549547057	0.999654833103624
SH2B3	12	111843752	111889427	TG	Adrenal gland	0.998307436894708	0.999369537612496	0.999654408041266
SPECC1L	22	24666786	24813708	TG	Prostate	0.998812827826527	0.999519549547057	0.999653578122366
CUX2	12	111471828	111788358	TF	CD4 cell	0.998308016063336	0.999370153688628	0.999649760759494
SH2B3	12	111843752	111889427	TG	CD4 cell	0.998307436894708	0.999369537612496	0.999649072556301
SPECC1L	22	24666786	24813708	TG	Thyroid	0.998812827826527	0.999519549547057	0.999648853557263
SH2B3	12	111843752	111889427	TG	Monocyte	0.998307436894708	0.999369537612496	0.999648275799679
FAM109A	12	111798455	111806925	TG	Monocyte	0.998307271714715	0.999369367337191	0.999648083516369
SH2B3	12	111843752	111889427	TG	Spleen	0.998307436894708	0.999369537612496	0.999647966926353
SH2B3	12	111843752	111889427	TG	Lung	0.998307436894708	0.999369537612496	0.999644496480367
CUX2	12	111471828	111788358	TF	Prostate	0.998308016063336	0.999370153688628	0.999632815836907
CUX2	12	111471828	111788358	TG	Omnibus	0.998308016063336	0.999370153688628	0.999625800747707
CUX2	12	111471828	111788358	TF	Thyroid	0.998308016063336	0.999370153688628	0.999622340575039
CUX2	12	111471828	111788358	TF	Liver	0.998308016063336	0.999370153688628	0.999622150949261
SH2B3	12	111843752	111889427	TG	Liver	0.998307436894708	0.999369537612496	0.999621508787989
FAM109A	12	111798455	111806925	TG	Thyroid	0.998307271714715	0.999369367337191	0.99962147927459
SH2B3	12	111843752	111889427	TG	Testis	0.998307436894708	0.999369537612496	0.999619928791094
TWIST1	7	19060614	19157295	TF	Omnibus	0.997994817531169	0.999273186615729	0.999616015263697
CUX2	12	111471828	111788358	TF	Cortex	0.998308016063336	0.999370153688628	0.999612007975468
SH2B3	12	111843752	111889427	TG	Cortex	0.998307436894708	0.999369537612496	0.999611350386159
CXCL12	10	44793038	44881941	TG	Left ventricle	0.994804758841042	0.998057193998301	0.999255411133789
ZEB2	2	145141648	145282147	TG	NK cell	0.99627814452849	0.998542658062669	0.999170143330741
ZEB2	2	145141648	145282147	TG	Skeletal muscle	0.99627814452849	0.998542658062669	0.999169754739148
ZEB2	2	145141648	145282147	TG	B cell	0.99627814452849	0.998542658062669	0.999162205285331
ZEB2	2	145141648	145282147	TG	Monocyte	0.99627814452849	0.998542658062669	0.999150567128352
ZEB2	2	145141648	145282147	TG	CD8 cell	0.99627814452849	0.998542658062669	0.999150142195836
ZEB2	2	145141648	145282147	TG	Atrial appendage	0.99627814452849	0.998542658062669	0.999125459021768
ZEB2	2	145141648	145282147	TG	Tibial nerve	0.99627814452849	0.998542658062669	0.999118358170307
ZEB2	2	145141648	145282147	TG	Ovary	0.99627814452849	0.998542658062669	0.999111458382921
ZEB2	2	145141648	145282147	TG	Uterus	0.99627814452849	0.998542658062669	0.999098989288488
ZEB2	2	145141648	145282147	TG	Esophagus muscularis	0.99627814452849	0.998542658062669	0.999097933966805
ZEB2	2	145141648	145282147	TG	Caudate	0.99627814452849	0.998542658062669	0.999096611698998
ZEB2	2	145141648	145282147	TG	Esophagus mucosa	0.99627814452849	0.998542658062669	0.999094957926726
ZEB2	2	145141648	145282147	TG	Putamen	0.99627814452849	0.998542658062669	0.999094566759728
ZEB2	2	145141648	145282147	TG	Spleen	0.99627814452849	0.998542658062669	0.999093823076529
ZEB2	2	145141648	145282147	TG	Adrenal gland	0.99627814452849	0.998542658062669	0.99909186798279
ZEB2	2	145141648	145282147	TG	Sun-exposed skin	0.99627814452849	0.998542658062669	0.999091064046517
ZEB2	2	145141648	145282147	TG	Testis	0.99627814452849	0.998542658062669	0.999086989105309
ZEB2	2	145141648	145282147	TG	Visceral omentum	0.99627814452849	0.998542658062669	0.999086518558435
CXCL12	10	44793038	44881941	TG	Pancreas	0.994804758841042	0.998057193998301	0.999086177482826
ZEB2	2	145141648	145282147	TG	Hippocampus	0.99627814452849	0.998542658062669	0.999083297865339
ZEB2	2	145141648	145282147	TG	Lung	0.99627814452849	0.998542658062669	0.999076720999507
ZEB2	2	145141648	145282147	TG	Thyroid	0.99627814452849	0.998542658062669	0.999064506602211
ZEB2	2	145141648	145282147	TG	Vagina	0.99627814452849	0.998542658062669	0.999060782352677
CXCL12	10	44793038	44881941	TG	Subcutaneous adipose	0.994804758841042	0.998057193998301	0.999058467576862
CXCL12	10	44793038	44881941	TG	Breast	0.994804758841042	0.998057193998301	0.999054350182392
CXCL12	10	44793038	44881941	TG	Sigmoid colon	0.994804758841042	0.998057193998301	0.999021349909876
CXCL12	10	44793038	44881941	TG	Tibial nerve	0.994804758841042	0.998057193998301	0.999020956923388
CXCL12	10	44793038	44881941	TG	Uterus	0.994804758841042	0.998057193998301	0.999005400137437
CXCL12	10	44793038	44881941	TG	Omnibus	0.994804758841042	0.998057193998301	0.998998295064648
CXCL12	10	44793038	44881941	TG	Adrenal gland	0.994804758841042	0.998057193998301	0.998997678020225
CXCL12	10	44793038	44881941	TG	Atrial appendage	0.994804758841042	0.998057193998301	0.998996075706277
CXCL12	10	44793038	44881941	TG	Spleen	0.994804758841042	0.998057193998301	0.998988285386218
CXCL12	10	44793038	44881941	TG	Esophagus muscularis	0.994804758841042	0.998057193998301	0.998987192699814
CXCL12	10	44793038	44881941	TG	Visceral omentum	0.994804758841042	0.998057193998301	0.998984073373515
CXCL12	10	44793038	44881941	TG	Terminal ileum	0.994804758841042	0.998057193998301	0.998980078110281
CXCL12	10	44793038	44881941	TG	Ovary	0.994804758841042	0.998057193998301	0.998978413189329
CXCL12	10	44793038	44881941	TG	Esophagus mucosa	0.994804758841042	0.998057193998301	0.99897479577346
CXCL12	10	44793038	44881941	TG	Vagina	0.994804758841042	0.998057193998301	0.998966519526731
CXCL12	10	44793038	44881941	TG	Hippocampus	0.994804758841042	0.998057193998301	0.998959775984058
CXCL12	10	44793038	44881941	TG	Thyroid	0.994804758841042	0.998057193998301	0.998944200114813
WBP1L	10	104503727	104576021	TG	Gastroesophageal junction	0.991057188575714	0.996668586787073	0.99810461615744
WBP1L	10	104503727	104576021	TG	Subcutaneous adipose	0.991057188575714	0.996668586787073	0.998022391795348
WBP1L	10	104503727	104576021	TG	Terminal ileum	0.991057188575714	0.996668586787073	0.997980991530101
WBP1L	10	104503727	104576021	TG	Uterus	0.991057188575714	0.996668586787073	0.997967783483877
SMAD3	15	67356101	67487533	TF	Omnibus	0.992216482781774	0.997151498638927	0.997953888644843
WBP1L	10	104503727	104576021	TG	Aorta	0.991057188575714	0.996668586787073	0.997929718051412
WBP1L	10	104503727	104576021	TG	Sun-exposed skin	0.991057188575714	0.996668586787073	0.997911169821361
WBP1L	10	104503727	104576021	TG	Breast	0.991057188575714	0.996668586787073	0.997871718926169
AS3MT	10	104629273	104661656	TG	Breast	0.991056727812501	0.996668079901566	0.997871215695034
WBP1L	10	104503727	104576021	TG	Stomach	0.991057188575714	0.996668586787073	0.997866558487517
SFXN2	10	104474295	104503249	TG	Stomach	0.991053573823235	0.996664823460756	0.997862624189005
WBP1L	10	104503727	104576021	TG	Esophagus muscularis	0.991057188575714	0.996668586787073	0.997862446825381
WBP1L	10	104503727	104576021	TG	Sigmoid colon	0.991057188575714	0.996668586787073	0.997860815858807
WBP1L	10	104503727	104576021	TG	Lung	0.991057188575714	0.996668586787073	0.997859963760732
WBP1L	10	104503727	104576021	TG	Vagina	0.991057188575714	0.996668586787073	0.997848877664852
WBP1L	10	104503727	104576021	TG	Prostate	0.991057188575714	0.996668586787073	0.997848742780371
WBP1L	10	104503727	104576021	TG	Tibial nerve	0.991057188575714	0.996668586787073	0.997828138369359
AS3MT	10	104629273	104661656	TG	Tibial nerve	0.991056727812501	0.996668079901566	0.997827650695939
AS3MT	10	104629273	104661656	TG	Cortex	0.991056727812501	0.996668079901566	0.997823608353279
WBP1L	10	104503727	104576021	TG	Esophagus mucosa	0.991057188575714	0.996668586787073	0.997818885731212
WBP1L	10	104503727	104576021	TG	Atrial appendage	0.991057188575714	0.996668586787073	0.99778782432143
WBP1L	10	104503727	104576021	TG	Spleen	0.991057188575714	0.996668586787073	0.997781402638536
WBP1L	10	104503727	104576021	TG	Ovary	0.991057188575714	0.996668586787073	0.997778266266282
WBP1L	10	104503727	104576021	TG	Visceral omentum	0.991057188575714	0.996668586787073	0.997776666615624
SFXN2	10	104474295	104503249	TG	Ovary	0.991053573823235	0.996664823460756	0.997774341536214
WBP1L	10	104503727	104576021	TG	Adrenal gland	0.991057188575714	0.996668586787073	0.997756277032906
AS3MT	10	104629273	104661656	TG	Adrenal gland	0.991056727812501	0.996668079901566	0.997755755447381
CYP17A1	10	104590288	104597290	TG	Adrenal gland	0.991055231083245	0.996666526652481	0.997754221431691
SMAD3	15	67356101	67487533	TF	Cerebellum	0.992216482781774	0.997151498638927	0.997753067130766
WBP1L	10	104503727	104576021	TG	Thyroid	0.991057188575714	0.996668586787073	0.997720115686508
AS3MT	10	104629273	104661656	TG	Thyroid	0.991056727812501	0.996668079901566	0.997719636769125
CYP17A1	10	104590288	104597290	TG	Thyroid	0.991055231083245	0.996666526652481	0.99771804852521
SFXN2	10	104474295	104503249	TG	Thyroid	0.991053573823235	0.996664823460756	0.997716203828082
WBP1L	10	104503727	104576021	TG	Testis	0.991057188575714	0.996668586787073	0.997709206774923
CYP17A1	10	104590288	104597290	TG	Testis	0.991055231083245	0.996666526652481	0.997707184682593
SMAD3	15	67356101	67487533	TF	Left ventricle	0.992216482781774	0.997151498638927	0.997659137016588
SMAD3	15	67356101	67487533	TF	Spleen	0.992216482781774	0.997151498638927	0.997581085486088
SMAD3	15	67356101	67487533	TF	Sun-exposed skin	0.992216482781774	0.997151498638927	0.997468424439334
SMAD3	15	67356101	67487533	TF	Testis	0.992216482781774	0.997151498638927	0.997454949002909
SMAD3	15	67356101	67487533	TF	Gastroesophageal junction	0.992216482781774	0.997151498638927	0.997429274911386
CYP17A1	10	104590288	104597290	TG	Monocyte	0.991055231083245	0.996666526652481	0.997409334303755
SMAD3	15	67356101	67487533	TF	Monocyte	0.992216482781774	0.997151498638927	0.997354841588852
SMAD3	15	67356101	67487533	TF	Ovary	0.992216482781774	0.997151498638927	0.997314733986029
SMAD3	15	67356101	67487533	TF	Breast	0.992216482781774	0.997151498638927	0.997259461400524
SMAD3	15	67356101	67487533	TF	Skeletal muscle	0.992216482781774	0.997151498638927	0.99722529673461
SMAD3	15	67356101	67487533	TF	Esophagus muscularis	0.992216482781774	0.997151498638927	0.99721447045466
SMAD3	15	67356101	67487533	TF	Subcutaneous adipose	0.992216482781774	0.997151498638927	0.997155951603852
SMAD3	15	67356101	67487533	TF	Sigmoid colon	0.992216482781774	0.997151498638927	0.997149065919433
SMAD3	15	67356101	67487533	TF	Liver	0.992216482781774	0.997151498638927	0.997140078904601
SMAD3	15	67356101	67487533	TF	Transverse colon	0.992216482781774	0.997151498638927	0.997115325231975
WBP1L	10	104503727	104576021	TG	Skeletal muscle	0.991057188575714	0.996668586787073	0.997102083098978
SMAD3	15	67356101	67487533	TF	Visceral omentum	0.992216482781774	0.997151498638927	0.997099089343939
SMAD3	15	67356101	67487533	TF	Prostate	0.992216482781774	0.997151498638927	0.997079665449039
SMAD3	15	67356101	67487533	TF	Lung	0.992216482781774	0.997151498638927	0.996981444281833
SMAD3	15	67356101	67487533	TF	Adrenal gland	0.992216482781774	0.997151498638927	0.996973028418931
SMAD3	15	67356101	67487533	TF	NK cell	0.992216482781774	0.997151498638927	0.996877154989135
SMAD3	15	67356101	67487533	TF	Aorta	0.992216482781774	0.997151498638927	0.996859854830837
SMAD3	15	67356101	67487533	TF	Hippocampus	0.992216482781774	0.997151498638927	0.996811371249532
SMAD3	15	67356101	67487533	TF	CD8 cell	0.992216482781774	0.997151498638927	0.996774715624368
SMAD3	15	67356101	67487533	TF	Terminal ileum	0.992216482781774	0.997151498638927	0.996667883888288
SMAD3	15	67356101	67487533	TF	Uterus	0.992216482781774	0.997151498638927	0.996603165510126
SMAD3	15	67356101	67487533	TF	B cell	0.992216482781774	0.997151498638927	0.99654369501494
SMAD3	15	67356101	67487533	TF	Vagina	0.992216482781774	0.997151498638927	0.996532043957736
SMAD3	15	67356101	67487533	TF	CD4 cell	0.992216482781774	0.997151498638927	0.996522872291221
SMAD3	15	67356101	67487533	TF	Atrial appendage	0.992216482781774	0.997151498638927	0.996378007171549
SMAD3	15	67356101	67487533	TF	Stomach	0.992216482781774	0.997151498638927	0.996368804431344
SMAD3	15	67356101	67487533	TF	Tibial nerve	0.992216482781774	0.997151498638927	0.996314127128007
SMAD3	15	67356101	67487533	TF	Putamen	0.992216482781774	0.997151498638927	0.996273054029894
C2orf68	2	85833777	85839189	TG	Left ventricle	0.975526857903144	0.991027720005898	0.996246901077309
RNF181	2	85822848	85824736	TG	Left ventricle	0.975524684020619	0.991025439522082	0.996244502726761
SMAD3	15	67356101	67487533	TF	Caudate	0.992216482781774	0.997151498638927	0.996153833873577
CNNM2	10	104678050	104849978	TG	Omnibus	0.991066383677609	0.996678119707642	0.996052705474759
SWAP70	11	9685624	9774538	TG	Terminal ileum	0.975686807374234	0.991278099548696	0.996051646056814
WBP1L	10	104503727	104576021	TG	Omnibus	0.991057188575714	0.996668586787073	0.996043597056717
AS3MT	10	104629273	104661656	TG	Omnibus	0.991056727812501	0.996668079901566	0.996043175174092
CYP17A1	10	104590288	104597290	TG	Omnibus	0.991055231083245	0.996666526652481	0.996041675019438
SFXN2	10	104474295	104503249	TG	Omnibus	0.991053573823235	0.996664823460756	0.996039990488326
SMAD3	15	67356101	67487533	TF	Pancreas	0.992216482781774	0.997151498638927	0.996014494350783
SBF2	11	9800214	10315754	TG	Lung	0.975726844488488	0.991318288682999	0.99598210302852
SMAD3	15	67356101	67487533	TF	Cortex	0.992216482781774	0.997151498638927	0.995973529050346
SWAP70	11	9685624	9774538	TG	Lung	0.975686807374234	0.991278099548696	0.99594047545897
SWAP70	11	9685624	9774538	TG	Sun-exposed skin	0.975686807374234	0.991278099548696	0.995891668296522
SWAP70	11	9685624	9774538	TG	Spleen	0.975686807374234	0.991278099548696	0.995874239790598
SBF2	11	9800214	10315754	TG	Vagina	0.975726844488488	0.991318288682999	0.995836881309208
SMAD3	15	67356101	67487533	TF	Thyroid	0.992216482781774	0.997151498638927	0.995824431282389
SWAP70	11	9685624	9774538	TG	Esophagus mucosa	0.975686807374234	0.991278099548696	0.995821901494304
SWAP70	11	9685624	9774538	TG	Monocyte	0.975686807374234	0.991278099548696	0.995796810206571
SWAP70	11	9685624	9774538	TG	Vagina	0.975686807374234	0.991278099548696	0.995795405517887
SWAP70	11	9685624	9774538	TG	Omnibus	0.975686807374234	0.991278099548696	0.995634298803578
SBF2	11	9800214	10315754	TG	Testis	0.975726844488488	0.991318288682999	0.995619291245679
USP24	1	55532032	55680786	TG	Skeletal muscle	0.973232010980441	0.99010151872755	0.995315255985652
C2orf68	2	85833777	85839189	TG	Transverse colon	0.975526857903144	0.991027720005898	0.99519747980244
MAT2A	2	85766288	85772403	TG	Transverse colon	0.975525854168771	0.991026577032177	0.995196425803789
RNF181	2	85822848	85824736	TG	Transverse colon	0.975524684020619	0.991025439522082	0.995195097342945
VAMP8	2	85788685	85809154	TG	Transverse colon	0.975523844240779	0.991024553744789	0.995194190773019
C2orf68	2	85833777	85839189	TG	Terminal ileum	0.975526857903144	0.991027720005898	0.995087668010153
RNF181	2	85822848	85824736	TG	Terminal ileum	0.975524684020619	0.991025439522082	0.995085282373581
VAMP8	2	85788685	85809154	TG	Terminal ileum	0.975523844240779	0.991024553744789	0.995084382434269
C2orf68	2	85833777	85839189	TG	NK cell	0.975526857903144	0.991027720005898	0.99505875705845
MAT2A	2	85766288	85772403	TG	NK cell	0.975525854168771	0.991026577032177	0.995057679808984
C2orf68	2	85833777	85839189	TG	Subcutaneous adipose	0.975526857903144	0.991027720005898	0.995021022370697
MAT2A	2	85766288	85772403	TG	Subcutaneous adipose	0.975525854168771	0.991026577032177	0.995019971676383
CAPG	2	85621871	85645555	TG	Subcutaneous adipose	0.975523845625916	0.991025199362856	0.995018916638744
RNF181	2	85822848	85824736	TG	Subcutaneous adipose	0.975524684020619	0.991025439522082	0.995018679370534
VAMP8	2	85788685	85809154	TG	Subcutaneous adipose	0.975523844240779	0.991024553744789	0.995017792630716
USP24	1	55532032	55680786	TG	Pancreas	0.973232010980441	0.99010151872755	0.995008379364039
USP24	1	55532032	55680786	TG	CD8 cell	0.973232010980441	0.99010151872755	0.994987768856388
C2orf68	2	85833777	85839189	TG	Adrenal gland	0.975526857903144	0.991027720005898	0.994982070485811
RNF181	2	85822848	85824736	TG	Adrenal gland	0.975524684020619	0.991025439522082	0.994979699726871
C2orf68	2	85833777	85839189	TG	Monocyte	0.975526857903144	0.991027720005898	0.994948389690217
C2orf68	2	85833777	85839189	TG	Uterus	0.975526857903144	0.991027720005898	0.994946840100772
CAPG	2	85621871	85645555	TG	Monocyte	0.975523845625916	0.991025199362856	0.994946415063259
RNF181	2	85822848	85824736	TG	Monocyte	0.975524684020619	0.991025439522082	0.994946074548184
MAT2A	2	85766288	85772403	TG	Uterus	0.975525854168771	0.991026577032177	0.994945756132722
VAMP8	2	85788685	85809154	TG	Monocyte	0.975523844240779	0.991024553744789	0.994945146679979
RNF181	2	85822848	85824736	TG	Uterus	0.975524684020619	0.991025439522082	0.99494448468081
C2orf68	2	85833777	85839189	TG	Sun-exposed skin	0.975526857903144	0.991027720005898	0.994931012654703
MAT2A	2	85766288	85772403	TG	Sun-exposed skin	0.975525854168771	0.991026577032177	0.994929934796591
CAPG	2	85621871	85645555	TG	Sun-exposed skin	0.975523845625916	0.991025199362856	0.994929069899924
RNF181	2	85822848	85824736	TG	Sun-exposed skin	0.975524684020619	0.991025439522082	0.994928647063517
VAMP8	2	85788685	85809154	TG	Sun-exposed skin	0.975523844240779	0.991024553744789	0.994927747530186
USP24	1	55532032	55680786	TG	NK cell	0.973232010980441	0.99010151872755	0.994924317839702
C2orf68	2	85833777	85839189	TG	Spleen	0.975526857903144	0.991027720005898	0.994892544798145
USP24	1	55532032	55680786	TG	CD4 cell	0.973232010980441	0.99010151872755	0.994892064501263
MAT2A	2	85766288	85772403	TG	Spleen	0.975525854168771	0.991026577032177	0.994891530391203
RNF181	2	85822848	85824736	TG	Spleen	0.975524684020619	0.991025439522082	0.994890156881465
VAMP8	2	85788685	85809154	TG	Spleen	0.975523844240779	0.991024553744789	0.994889262307057
C2orf68	2	85833777	85839189	TG	Stomach	0.975526857903144	0.991027720005898	0.994888267721423
MAT2A	2	85766288	85772403	TG	Stomach	0.975525854168771	0.991026577032177	0.994887147847512
VAMP8	2	85788685	85809154	TG	Stomach	0.975523844240779	0.991024553744789	0.994885003637809
USP24	1	55532032	55680786	TG	Monocyte	0.973232010980441	0.99010151872755	0.994882631388275
USP24	1	55532032	55680786	TG	Terminal ileum	0.973232010980441	0.99010151872755	0.994852058070659
USP24	1	55532032	55680786	TG	B cell	0.973232010980441	0.99010151872755	0.994845223496705
USP24	1	55532032	55680786	TG	Spleen	0.973232010980441	0.99010151872755	0.994833030504311
C2orf68	2	85833777	85839189	TG	B cell	0.975526857903144	0.991027720005898	0.994831377095532
MAT2A	2	85766288	85772403	TG	B cell	0.975525854168771	0.991026577032177	0.994830267779233
VAMP8	2	85788685	85809154	TG	B cell	0.975523844240779	0.991024553744789	0.994828101410782
C2orf68	2	85833777	85839189	TG	Gastroesophageal junction	0.975526857903144	0.991027720005898	0.994824477532867
MAT2A	2	85766288	85772403	TG	Gastroesophageal junction	0.975525854168771	0.991026577032177	0.994823320069906
RNF181	2	85822848	85824736	TG	Gastroesophageal junction	0.975524684020619	0.991025439522082	0.994822121659925
USP24	1	55532032	55680786	TG	Visceral omentum	0.973232010980441	0.99010151872755	0.994813179317848
USP24	1	55532032	55680786	TG	Esophagus mucosa	0.973232010980441	0.99010151872755	0.994707949533317
C2orf68	2	85833777	85839189	TG	Prostate	0.975526857903144	0.991027720005898	0.994699270779606
MAT2A	2	85766288	85772403	TG	Prostate	0.975525854168771	0.991026577032177	0.994698244683449
CAPG	2	85621871	85645555	TG	Prostate	0.975523845625916	0.991025199362856	0.994697336565819
RNF181	2	85822848	85824736	TG	Prostate	0.975524684020619	0.991025439522082	0.994696932953509
VAMP8	2	85788685	85809154	TG	Prostate	0.975523844240779	0.991024553744789	0.994696070906021
USP24	1	55532032	55680786	TG	Cerebellum	0.973232010980441	0.99010151872755	0.994682627648115
C2orf68	2	85833777	85839189	TG	Pancreas	0.975526857903144	0.991027720005898	0.994647463635899
MAT2A	2	85766288	85772403	TG	Pancreas	0.975525854168771	0.991026577032177	0.994646444086087
TMEM150A	2	85825671	85830319	TG	Pancreas	0.975525428354547	0.991026215191516	0.99464595132163
RNF181	2	85822848	85824736	TG	Pancreas	0.975524684020619	0.991025439522082	0.99464516343711
SH2D6	2	85645844	85664152	TG	Pancreas	0.975523265399966	0.991024520840251	0.994644880959739
VAMP8	2	85788685	85809154	TG	Pancreas	0.975523844240779	0.991024553744789	0.994644292334048
C2orf68	2	85833777	85839189	TG	Liver	0.975526857903144	0.991027720005898	0.994642547668642
MAT2A	2	85766288	85772403	TG	Liver	0.975525854168771	0.991026577032177	0.994641447103951
TMEM150A	2	85825671	85830319	TG	Liver	0.975525428354547	0.991026215191516	0.994640998092228
C2orf68	2	85833777	85839189	TG	Tibial nerve	0.975526857903144	0.991027720005898	0.994640309139273
RNF181	2	85822848	85824736	TG	Liver	0.975524684020619	0.991025439522082	0.994640185009791
VAMP8	2	85788685	85809154	TG	Liver	0.975523844240779	0.991024553744789	0.99463929061897
MAT2A	2	85766288	85772403	TG	Tibial nerve	0.975525854168771	0.991026577032177	0.994639176118502
C2orf68	2	85833777	85839189	TG	Atrial appendage	0.975526857903144	0.991027720005898	0.994630221650481
MAT2A	2	85766288	85772403	TG	Atrial appendage	0.975525854168771	0.991026577032177	0.994629105359534
RNF181	2	85822848	85824736	TG	Atrial appendage	0.975524684020619	0.991025439522082	0.994627858821817
C2orf68	2	85833777	85839189	TG	Visceral omentum	0.975526857903144	0.991027720005898	0.994622385460753
MAT2A	2	85766288	85772403	TG	Visceral omentum	0.975525854168771	0.991026577032177	0.994621316127929
CAPG	2	85621871	85645555	TG	Visceral omentum	0.975523845625916	0.991025199362856	0.994620421185121
RNF181	2	85822848	85824736	TG	Visceral omentum	0.975524684020619	0.991025439522082	0.99462000952762
C2orf68	2	85833777	85839189	TG	Breast	0.975526857903144	0.991027720005898	0.994619259471422
VAMP5	2	85811531	85820535	TG	Visceral omentum	0.975523578834241	0.991024292640454	0.994618812490676
MAT2A	2	85766288	85772403	TG	Breast	0.975525854168771	0.991026577032177	0.994618111426954
RNF181	2	85822848	85824736	TG	Breast	0.975524684020619	0.991025439522082	0.994616953719748
CAPG	2	85621871	85645555	TG	Breast	0.975523845625916	0.991025199362856	0.994616910280326
VAMP8	2	85788685	85809154	TG	Breast	0.975523844240779	0.991024553744789	0.994616068406292
USP24	1	55532032	55680786	TG	Thyroid	0.973232010980441	0.99010151872755	0.994564411980612
C2orf68	2	85833777	85839189	TG	Ovary	0.975526857903144	0.991027720005898	0.994562020037449
MAT2A	2	85766288	85772403	TG	Ovary	0.975525854168771	0.991026577032177	0.994560889174082
RNF181	2	85822848	85824736	TG	Ovary	0.975524684020619	0.991025439522082	0.994559653455664
C2orf68	2	85833777	85839189	TG	Vagina	0.975526857903144	0.991027720005898	0.994558408566621
MAT2A	2	85766288	85772403	TG	Vagina	0.975525854168771	0.991026577032177	0.994557396913551
USP24	1	55532032	55680786	TG	Testis	0.973232010980441	0.99010151872755	0.994556557679373
CAPG	2	85621871	85645555	TG	Vagina	0.975523845625916	0.991025199362856	0.994556414074627
RNF181	2	85822848	85824736	TG	Vagina	0.975524684020619	0.991025439522082	0.99455611098426
VAMP8	2	85788685	85809154	TG	Vagina	0.975523844240779	0.991024553744789	0.994555238589806
USP24	1	55532032	55680786	TG	Omnibus	0.973232010980441	0.99010151872755	0.994548609231231
C2orf68	2	85833777	85839189	TG	Sigmoid colon	0.975526857903144	0.991027720005898	0.994546676095357
MAT2A	2	85766288	85772403	TG	Sigmoid colon	0.975525854168771	0.991026577032177	0.99454564313278
RNF181	2	85822848	85824736	TG	Sigmoid colon	0.975524684020619	0.991025439522082	0.994544397815679
PCSK9	1	55505221	55530525	TG	Omnibus	0.973167333436025	0.990035186519393	0.994474678950176
C2orf68	2	85833777	85839189	TG	Esophagus mucosa	0.975526857903144	0.991027720005898	0.994471725306001
MAT2A	2	85766288	85772403	TG	Esophagus mucosa	0.975525854168771	0.991026577032177	0.994470609724267
CAPG	2	85621871	85645555	TG	Esophagus mucosa	0.975523845625916	0.991025199362856	0.994469904404265
RNF181	2	85822848	85824736	TG	Esophagus mucosa	0.975524684020619	0.991025439522082	0.994469325420403
VAMP8	2	85788685	85809154	TG	Esophagus mucosa	0.975523844240779	0.991024553744789	0.9944684042429
USP39	2	85829979	85876403	TG	Skeletal muscle	0.975532469746889	0.991033547984917	0.994460816959098
C2orf68	2	85833777	85839189	TG	Skeletal muscle	0.975526857903144	0.991027720005898	0.994454768243657
TMEM150A	2	85825671	85830319	TG	Skeletal muscle	0.975525428354547	0.991026215191516	0.994453202747821
RNF181	2	85822848	85824736	TG	Skeletal muscle	0.975524684020619	0.991025439522082	0.994452402883202
TMEM61	1	55446465	55457966	TG	Omnibus	0.973143806566396	0.99001159110964	0.994449744059158
C2orf68	2	85833777	85839189	TG	Testis	0.975526857903144	0.991027720005898	0.994439553247643
MAT2A	2	85766288	85772403	TG	Testis	0.975525854168771	0.991026577032177	0.994438476222576
TMEM150A	2	85825671	85830319	TG	Testis	0.975525428354547	0.991026215191516	0.994438005734324
RNF181	2	85822848	85824736	TG	Testis	0.975524684020619	0.991025439522082	0.994437213004096
SMAD3	15	67356101	67487533	TF	Esophagus mucosa	0.992216482781774	0.997151498638927	0.994422490896685
C2orf68	2	85833777	85839189	TG	Lung	0.975526857903144	0.991027720005898	0.994417267913162
MAT2A	2	85766288	85772403	TG	Lung	0.975525854168771	0.991026577032177	0.994416199244952
CAPG	2	85621871	85645555	TG	Lung	0.975523845625916	0.991025199362856	0.994415161330301
RNF181	2	85822848	85824736	TG	Lung	0.975524684020619	0.991025439522082	0.994414956473608
VAMP8	2	85788685	85809154	TG	Lung	0.975523844240779	0.991024553744789	0.99441407367118
C2orf68	2	85833777	85839189	TG	CD4 cell	0.975526857903144	0.991027720005898	0.994284646999784
MAT2A	2	85766288	85772403	TG	CD4 cell	0.975525854168771	0.991026577032177	0.994283583383627
VAMP8	2	85788685	85809154	TG	CD4 cell	0.975523844240779	0.991024553744789	0.994281491212537
C2orf68	2	85833777	85839189	TG	Esophagus muscularis	0.975526857903144	0.991027720005898	0.994243684827872
MAT2A	2	85766288	85772403	TG	Esophagus muscularis	0.975525854168771	0.991026577032177	0.994242616180486
C2orf68	2	85833777	85839189	TG	Aorta	0.975526857903144	0.991027720005898	0.994242343560457
RNF181	2	85822848	85824736	TG	Esophagus muscularis	0.975524684020619	0.991025439522082	0.994241376798805
MAT2A	2	85766288	85772403	TG	Aorta	0.975525854168771	0.991026577032177	0.994241166264632
TMEM150A	2	85825671	85830319	TG	Aorta	0.975525428354547	0.991026215191516	0.994240823347795
RNF181	2	85822848	85824736	TG	Aorta	0.975524684020619	0.991025439522082	0.994240043598672
C2orf68	2	85833777	85839189	TG	Hippocampus	0.975526857903144	0.991027720005898	0.994141575044295
MAT2A	2	85766288	85772403	TG	Hippocampus	0.975525854168771	0.991026577032177	0.994140500512078
C2orf68	2	85833777	85839189	TG	Cortex	0.975526857903144	0.991027720005898	0.994042423891154
MAT2A	2	85766288	85772403	TG	Cortex	0.975525854168771	0.991026577032177	0.994041316534932
RNF181	2	85822848	85824736	TG	Cortex	0.975524684020619	0.991025439522082	0.994040046803059
C2orf68	2	85833777	85839189	TG	CD8 cell	0.975526857903144	0.991027720005898	0.9940204085366
MAT2A	2	85766288	85772403	TG	CD8 cell	0.975525854168771	0.991026577032177	0.994019178597856
VAMP8	2	85788685	85809154	TG	CD8 cell	0.975523844240779	0.991024553744789	0.994017117307112
SWAP70	11	9685624	9774538	TG	B cell	0.975686807374234	0.991278099548696	0.993989324537024
C2orf68	2	85833777	85839189	TG	Thyroid	0.975526857903144	0.991027720005898	0.99372837158618
MAT2A	2	85766288	85772403	TG	Thyroid	0.975525854168771	0.991026577032177	0.993727353784279
CAPG	2	85621871	85645555	TG	Thyroid	0.975523845625916	0.991025199362856	0.993726380649092
VAMP8	2	85788685	85809154	TG	Thyroid	0.975523844240779	0.991024553744789	0.993725228093622
C2orf68	2	85833777	85839189	TG	Cerebellum	0.975526857903144	0.991027720005898	0.993647491353379
MAT2A	2	85766288	85772403	TG	Cerebellum	0.975525854168771	0.991026577032177	0.993646398026304
C2orf68	2	85833777	85839189	TG	Putamen	0.975526857903144	0.991027720005898	0.993507986194904
MAT2A	2	85766288	85772403	TG	Putamen	0.975525854168771	0.991026577032177	0.993506580016604
C2orf68	2	85833777	85839189	TG	Caudate	0.975526857903144	0.991027720005898	0.993043388087598
MAT2A	2	85766288	85772403	TG	Caudate	0.975525854168771	0.991026577032177	0.99304209020377
AXL	19	41725108	41767671	TG	Uterus	0.915102205566985	0.98732316844748	0.990299136286723
HNRNPUL1	19	41768401	41813503	TG	Uterus	0.915245750893545	0.987326979621026	0.990298748896014
TGFB1	19	41807492	41859816	TG	Uterus	0.915308566599155	0.987328080680743	0.990295657774605
CCDC97	19	41816094	41830788	TG	Uterus	0.915256484139857	0.987316529654989	0.990284128391117
APOB	2	21224301	21266945	TG	Liver	0.941385001406198	0.977920177082329	0.989955165454945
APOB	2	21224301	21266945	TG	Terminal ileum	0.941385001406198	0.977920177082329	0.989472321542244
C2orf68	2	85833777	85839189	TG	Omnibus	0.975526857903144	0.991027720005898	0.989393707986362
GGCX	2	85771846	85788670	TG	Omnibus	0.975526359997489	0.991027088036853	0.989393090769967
MAT2A	2	85766288	85772403	TG	Omnibus	0.975525854168771	0.991026577032177	0.989392568123597
TMEM150A	2	85825671	85830319	TG	Omnibus	0.975525428354547	0.991026215191516	0.989392263135881
RNF181	2	85822848	85824736	TG	Omnibus	0.975524684020619	0.991025439522082	0.989391523522921
CAPG	2	85621871	85645555	TG	Omnibus	0.975523845625916	0.991025199362856	0.989390984033666
VAMP8	2	85788685	85809154	TG	Omnibus	0.975523844240779	0.991024553744789	0.989390670881727
VAMP5	2	85811531	85820535	TG	Omnibus	0.975523578834241	0.991024292640454	0.989390413797404
SH2D6	2	85645844	85664152	TG	Omnibus	0.975523265399966	0.991024520840251	0.989390368655826
AXL	19	41725108	41767671	TG	Left ventricle	0.915102205566985	0.98732316844748	0.98869283354535
HNRNPUL1	19	41768401	41813503	TG	Left ventricle	0.915245750893545	0.987326979621026	0.988691776235088
CCDC97	19	41816094	41830788	TG	Left ventricle	0.915256484139857	0.987316529654989	0.988672094971174
ATP2B1	12	89981828	90103077	TG	Left ventricle	0.909837041335559	0.964319639701553	0.987504042672631
HNRNPUL1	19	41768401	41813503	TG	Esophagus mucosa	0.915245750893545	0.987326979621026	0.98725431412032
AXL	19	41725108	41767671	TG	Esophagus mucosa	0.915102205566985	0.98732316844748	0.987253495193022
TGFB1	19	41807492	41859816	TG	Esophagus mucosa	0.915308566599155	0.987328080680743	0.987251381092206
CCDC97	19	41816094	41830788	TG	Esophagus mucosa	0.915256484139857	0.987316529654989	0.987237194123249
HNRNPUL1	19	41768401	41813503	TG	Sun-exposed skin	0.915245750893545	0.987326979621026	0.986848603187735
AXL	19	41725108	41767671	TG	Sun-exposed skin	0.915102205566985	0.98732316844748	0.986848089610885
TGFB1	19	41807492	41859816	TG	Sun-exposed skin	0.915308566599155	0.987328080680743	0.98684529684928
CCDC97	19	41816094	41830788	TG	Sun-exposed skin	0.915256484139857	0.987316529654989	0.986830832618692
LRPPRC	2	44113647	44223144	TG	Gastroesophageal junction	0.899348496858075	0.965919234603196	0.986638428862261
HNRNPUL1	19	41768401	41813503	TG	Lung	0.915245750893545	0.987326979621026	0.986446442677572
AXL	19	41725108	41767671	TG	Lung	0.915102205566985	0.98732316844748	0.986445465531273
TGFB1	19	41807492	41859816	TG	Lung	0.915308566599155	0.987328080680743	0.986443472483343
CCDC97	19	41816094	41830788	TG	Lung	0.915256484139857	0.987316529654989	0.986428926419114
HNRNPUL1	19	41768401	41813503	TG	Subcutaneous adipose	0.915245750893545	0.987326979621026	0.986340854860532
AXL	19	41725108	41767671	TG	Subcutaneous adipose	0.915102205566985	0.98732316844748	0.986340718466272
TGFB1	19	41807492	41859816	TG	Subcutaneous adipose	0.915308566599155	0.987328080680743	0.986336634201996
CCDC97	19	41816094	41830788	TG	Subcutaneous adipose	0.915256484139857	0.987316529654989	0.986321629894363
PLEKHH2	2	43864412	43995126	TG	Subcutaneous adipose	0.900557925718292	0.967113552360773	0.986290893539592
LRPPRC	2	44113647	44223144	TG	Pancreas	0.899348496858075	0.965919234603196	0.985440376698317
PLEKHH2	2	43864412	43995126	TG	Sigmoid colon	0.900557925718292	0.967113552360773	0.985404446361384
DYNC2LI1	2	44001178	44037149	TG	Aorta	0.899374834393285	0.965948140109453	0.985383155801586
LRPPRC	2	44113647	44223144	TG	Aorta	0.899348496858075	0.965919234603196	0.985352030381365
DYNC2LI1	2	44001178	44037149	TG	Subcutaneous adipose	0.899374834393285	0.965948140109453	0.985292161121628
LRPPRC	2	44113647	44223144	TG	Skeletal muscle	0.899348496858075	0.965919234603196	0.985265686937575
LRPPRC	2	44113647	44223144	TG	Subcutaneous adipose	0.899348496858075	0.965919234603196	0.985262027767368
ABCG8	2	44066103	44105605	TG	Liver	0.899360618649657	0.965933329485097	0.985207815448073
LRPPRC	2	44113647	44223144	TG	Liver	0.899348496858075	0.965919234603196	0.985196053900575
HNRNPUL1	19	41768401	41813503	TG	Skeletal muscle	0.915245750893545	0.987326979621026	0.985055406401363
AXL	19	41725108	41767671	TG	Skeletal muscle	0.915102205566985	0.98732316844748	0.985054419375066
CCDC97	19	41816094	41830788	TG	Skeletal muscle	0.915256484139857	0.987316529654989	0.98503531303284
HNRNPUL1	19	41768401	41813503	TG	Terminal ileum	0.915245750893545	0.987326979621026	0.984997208280185
CCDC97	19	41816094	41830788	TG	Terminal ileum	0.915256484139857	0.987316529654989	0.984976570589053
HNRNPUL1	19	41768401	41813503	TG	Tibial nerve	0.915245750893545	0.987326979621026	0.984935637700924
AXL	19	41725108	41767671	TG	Tibial nerve	0.915102205566985	0.98732316844748	0.984935630232035
TGFB1	19	41807492	41859816	TG	Tibial nerve	0.915308566599155	0.987328080680743	0.984930753607505
CCDC97	19	41816094	41830788	TG	Tibial nerve	0.915256484139857	0.987316529654989	0.984914126920306
PLEKHH2	2	43864412	43995126	TG	Breast	0.900557925718292	0.967113552360773	0.984831240221198
PLEKHH2	2	43864412	43995126	TG	Tibial nerve	0.900557925718292	0.967113552360773	0.984745931104524
PLEKHH2	2	43864412	43995126	TG	Uterus	0.900557925718292	0.967113552360773	0.984630011430492
GUCY1B3	4	156680144	156728743	TG	Left ventricle	0.88618375262419	0.955145479733278	0.984619639346911
PLEKHH2	2	43864412	43995126	TG	Ovary	0.900557925718292	0.967113552360773	0.98457583267164
ATP2B1	12	89981828	90103077	TG	Skeletal muscle	0.909837041335559	0.964319639701553	0.984424831004428
LRPPRC	2	44113647	44223144	TG	Sigmoid colon	0.899348496858075	0.965919234603196	0.984337542415138
HNRNPUL1	19	41768401	41813503	TG	Vagina	0.915245750893545	0.987326979621026	0.984332282025778
AXL	19	41725108	41767671	TG	Vagina	0.915102205566985	0.98732316844748	0.984330007961905
TGFB1	19	41807492	41859816	TG	Vagina	0.915308566599155	0.987328080680743	0.984329135927366
CCDC97	19	41816094	41830788	TG	Vagina	0.915256484139857	0.987316529654989	0.984311457510695
PLEKHH2	2	43864412	43995126	TG	Esophagus muscularis	0.900557925718292	0.967113552360773	0.984298380052072
ATP2B1	12	89981828	90103077	TG	Subcutaneous adipose	0.909837041335559	0.964319639701553	0.984283511131352
HNRNPUL1	19	41768401	41813503	TG	Transverse colon	0.915245750893545	0.987326979621026	0.984250953981016
AXL	19	41725108	41767671	TG	Transverse colon	0.915102205566985	0.98732316844748	0.984250139950561
TGFB1	19	41807492	41859816	TG	Transverse colon	0.915308566599155	0.987328080680743	0.984246609178468
CCDC97	19	41816094	41830788	TG	Transverse colon	0.915256484139857	0.987316529654989	0.984229644464833
PLEKHH2	2	43864412	43995126	TG	Stomach	0.900557925718292	0.967113552360773	0.98420258490981
PLEKHH2	2	43864412	43995126	TG	Visceral omentum	0.900557925718292	0.967113552360773	0.984198606971732
GALNT4	12	89913185	89920039	TG	Liver	0.909132664031586	0.963644974852103	0.984185195460122
PLEKHH2	2	43864412	43995126	TG	Esophagus mucosa	0.900557925718292	0.967113552360773	0.984142379279086
LRPPRC	2	44113647	44223144	TG	B cell	0.899348496858075	0.965919234603196	0.984087697965674
GALNT4	12	89913185	89920039	TG	NK cell	0.909132664031586	0.963644974852103	0.984087478334861
LRPPRC	2	44113647	44223144	TG	NK cell	0.899348496858075	0.965919234603196	0.98404230189163
HNRNPUL1	19	41768401	41813503	TG	Visceral omentum	0.915245750893545	0.987326979621026	0.984039459308953
AXL	19	41725108	41767671	TG	Visceral omentum	0.915102205566985	0.98732316844748	0.984038485757031
TGFB1	19	41807492	41859816	TG	Visceral omentum	0.915308566599155	0.987328080680743	0.984035141270636
CCDC97	19	41816094	41830788	TG	Visceral omentum	0.915256484139857	0.987316529654989	0.984017919346438
PLEKHH2	2	43864412	43995126	TG	Sun-exposed skin	0.900557925718292	0.967113552360773	0.983988006762099
LRPPRC	2	44113647	44223144	TG	CD8 cell	0.899348496858075	0.965919234603196	0.983934865418669
ATP2B1	12	89981828	90103077	TG	Transverse colon	0.909837041335559	0.964319639701553	0.983875833161779
LRPPRC	2	44113647	44223144	TG	Monocyte	0.899348496858075	0.965919234603196	0.983861739912526
ATP2B1	12	89981828	90103077	TG	Pancreas	0.909837041335559	0.964319639701553	0.983845820403844
MRAS	3	138066539	138124375	TG	Left ventricle	0.891682241625514	0.957198321336823	0.983773053200033
ATP2B1	12	89981828	90103077	TG	Sigmoid colon	0.909837041335559	0.964319639701553	0.98373937352015
DYNC2LI1	2	44001178	44037149	TG	Tibial nerve	0.899374834393285	0.965948140109453	0.983689548576792
ATP2B1	12	89981828	90103077	TG	CD8 cell	0.909837041335559	0.964319639701553	0.983677548404071
LRPPRC	2	44113647	44223144	TG	Tibial nerve	0.899348496858075	0.965919234603196	0.983658197665373
PLEKHH2	2	43864412	43995126	TG	Vagina	0.900557925718292	0.967113552360773	0.983654116063883
DYNC2LI1	2	44001178	44037149	TG	Atrial appendage	0.899374834393285	0.965948140109453	0.983620232955426
LRPPRC	2	44113647	44223144	TG	CD4 cell	0.899348496858075	0.965919234603196	0.983585713293532
PLEKHH2	2	43864412	43995126	TG	Omnibus	0.900557925718292	0.967113552360773	0.983584894847916
PLEKHH2	2	43864412	43995126	TG	Lung	0.900557925718292	0.967113552360773	0.983563659081004
HNRNPUL1	19	41768401	41813503	TG	Esophagus muscularis	0.915245750893545	0.987326979621026	0.983563358294657
AXL	19	41725108	41767671	TG	Esophagus muscularis	0.915102205566985	0.98732316844748	0.983562158655874
TGFB1	19	41807492	41859816	TG	Esophagus muscularis	0.915308566599155	0.987328080680743	0.983559143170783
ATP2B1	12	89981828	90103077	TG	Uterus	0.909837041335559	0.964319639701553	0.983548431643797
DYNC2LI1	2	44001178	44037149	TG	Uterus	0.899374834393285	0.965948140109453	0.98354690302631
CCDC97	19	41816094	41830788	TG	Esophagus muscularis	0.915256484139857	0.987316529654989	0.98354179434004
PLEKHH2	2	43864412	43995126	TG	Thyroid	0.900557925718292	0.967113552360773	0.983538603441927
DYNC2LI1	2	44001178	44037149	TG	Ovary	0.899374834393285	0.965948140109453	0.98351928451144
LRPPRC	2	44113647	44223144	TG	Uterus	0.899348496858075	0.965919234603196	0.98351716985866
ATP2B1	12	89981828	90103077	TG	CD4 cell	0.909837041335559	0.964319639701553	0.983493092041444
ATP2B1	12	89981828	90103077	TG	Stomach	0.909837041335559	0.964319639701553	0.983439669156771
ATP2B1	12	89981828	90103077	TG	B cell	0.909837041335559	0.964319639701553	0.98342482676169
ATP2B1	12	89981828	90103077	TG	Monocyte	0.909837041335559	0.964319639701553	0.983420652546564
ATP2B1	12	89981828	90103077	TG	Adrenal gland	0.909837041335559	0.964319639701553	0.9834126633917
ATP2B1	12	89981828	90103077	TG	Tibial nerve	0.909837041335559	0.964319639701553	0.983331828512653
ATP2B1	12	89981828	90103077	TG	Esophagus muscularis	0.909837041335559	0.964319639701553	0.98328604641156
ATP2B1	12	89981828	90103077	TG	Spleen	0.909837041335559	0.964319639701553	0.983285737426011
ATP2B1	12	89981828	90103077	TG	Sun-exposed skin	0.909837041335559	0.964319639701553	0.983242724658852
ATP2B1	12	89981828	90103077	TG	Visceral omentum	0.909837041335559	0.964319639701553	0.983238175249651
ATP2B1	12	89981828	90103077	TG	Breast	0.909837041335559	0.964319639701553	0.983211649314951
HNRNPUL1	19	41768401	41813503	TG	Breast	0.915245750893545	0.987326979621026	0.983193983736237
AXL	19	41725108	41767671	TG	Breast	0.915102205566985	0.98732316844748	0.983192285004449
TGFB1	19	41807492	41859816	TG	Breast	0.915308566599155	0.987328080680743	0.983190039509954
DYNC2LI1	2	44001178	44037149	TG	Spleen	0.899374834393285	0.965948140109453	0.983189075884536
LRPPRC	2	44113647	44223144	TG	Esophagus muscularis	0.899348496858075	0.965919234603196	0.983185468720004
CCDC97	19	41816094	41830788	TG	Breast	0.915256484139857	0.987316529654989	0.983172096319081
ATP2B1	12	89981828	90103077	TG	Esophagus mucosa	0.909837041335559	0.964319639701553	0.983170628553102
ATP2B1	12	89981828	90103077	TG	Ovary	0.909837041335559	0.964319639701553	0.983160479606083
DYNC2LI1	2	44001178	44037149	TG	Adrenal gland	0.899374834393285	0.965948140109453	0.983156717804934
POC1B	12	89813495	89919801	TG	Transverse colon	0.909161416853178	0.963676802208318	0.98312025617412
LRPPRC	2	44113647	44223144	TG	Prostate	0.899348496858075	0.965919234603196	0.983119781754422
DYNC2LI1	2	44001178	44037149	TG	Visceral omentum	0.899374834393285	0.965948140109453	0.983108607621674
ATP2B1	12	89981828	90103077	TG	Terminal ileum	0.909837041335559	0.964319639701553	0.983104393601381
GALNT4	12	89913185	89920039	TG	Transverse colon	0.909132664031586	0.963644974852103	0.983078415035488
DYNC2LI1	2	44001178	44037149	TG	Esophagus mucosa	0.899374834393285	0.965948140109453	0.983056602753554
GALNT4	12	89913185	89920039	TG	Pancreas	0.909132664031586	0.963644974852103	0.983055742751408
ATP2B1	12	89981828	90103077	TG	Lung	0.909837041335559	0.964319639701553	0.983045784352669
ATP2B1	12	89981828	90103077	TG	Prostate	0.909837041335559	0.964319639701553	0.983041977570125
LRPPRC	2	44113647	44223144	TG	Esophagus mucosa	0.899348496858075	0.965919234603196	0.983027359217735
ATP2B1	12	89981828	90103077	TG	Vagina	0.909837041335559	0.964319639701553	0.983014422884253
ATP2B1	12	89981828	90103077	TG	Hippocampus	0.909837041335559	0.964319639701553	0.982930270827602
LRPPRC	2	44113647	44223144	TG	Cerebellum	0.899348496858075	0.965919234603196	0.98292514351352
ATP2B1	12	89981828	90103077	TG	Caudate	0.909837041335559	0.964319639701553	0.982922413487834
GALNT4	12	89913185	89920039	TG	CD8 cell	0.909132664031586	0.963644974852103	0.982888313638152
DYNC2LI1	2	44001178	44037149	TG	Sun-exposed skin	0.899374834393285	0.965948140109453	0.98288292096847
ATP2B1	12	89981828	90103077	TG	Testis	0.909837041335559	0.964319639701553	0.982811120386469
ATP2B1	12	89981828	90103077	TG	Thyroid	0.909837041335559	0.964319639701553	0.982783479067049
HNRNPUL1	19	41768401	41813503	TG	Gastroesophageal junction	0.915245750893545	0.987326979621026	0.98278137319077
AXL	19	41725108	41767671	TG	Gastroesophageal junction	0.915102205566985	0.98732316844748	0.982780301710715
TGFB1	19	41807492	41859816	TG	Gastroesophageal junction	0.915308566599155	0.987328080680743	0.982776060833092
DYNC2LI1	2	44001178	44037149	TG	Testis	0.899374834393285	0.965948140109453	0.982772939244309
ATP2B1	12	89981828	90103077	TG	Cerebellum	0.909837041335559	0.964319639701553	0.982765023646697
CCDC97	19	41816094	41830788	TG	Gastroesophageal junction	0.915256484139857	0.987316529654989	0.982757155182817
GALNT4	12	89913185	89920039	TG	Uterus	0.909132664031586	0.963644974852103	0.982751341080447
LRPPRC	2	44113647	44223144	TG	Testis	0.899348496858075	0.965919234603196	0.982743137221366
LRPPRC	2	44113647	44223144	TG	Hippocampus	0.899348496858075	0.965919234603196	0.982730917677586
GALNT4	12	89913185	89920039	TG	CD4 cell	0.909132664031586	0.963644974852103	0.982702135758823
ATP2B1	12	89981828	90103077	TG	Putamen	0.909837041335559	0.964319639701553	0.982663444419838
GALNT4	12	89913185	89920039	TG	B cell	0.909132664031586	0.963644974852103	0.982643856202881
GALNT4	12	89913185	89920039	TG	Stomach	0.909132664031586	0.963644974852103	0.982639909782034
GALNT4	12	89913185	89920039	TG	Monocyte	0.909132664031586	0.963644974852103	0.98263439895212
HNRNPUL1	19	41768401	41813503	TG	Adrenal gland	0.915245750893545	0.987326979621026	0.982601909006251
AXL	19	41725108	41767671	TG	Adrenal gland	0.915102205566985	0.98732316844748	0.982601425539487
TGFB1	19	41807492	41859816	TG	Adrenal gland	0.915308566599155	0.987328080680743	0.982596617931388
CCDC97	19	41816094	41830788	TG	Adrenal gland	0.915256484139857	0.987316529654989	0.982578150744355
DYNC2LI1	2	44001178	44037149	TG	Vagina	0.899374834393285	0.965948140109453	0.982547805797817
LRPPRC	2	44113647	44223144	TG	Vagina	0.899348496858075	0.965919234603196	0.982512952176271
HNRNPUL1	19	41768401	41813503	TG	Thyroid	0.915245750893545	0.987326979621026	0.982511193125812
AXL	19	41725108	41767671	TG	Thyroid	0.915102205566985	0.98732316844748	0.982509128199586
TGFB1	19	41807492	41859816	TG	Thyroid	0.915308566599155	0.987328080680743	0.982507408384782
CCDC97	19	41816094	41830788	TG	Thyroid	0.915256484139857	0.987316529654989	0.982489198228843
GALNT4	12	89913185	89920039	TG	Spleen	0.909132664031586	0.963644974852103	0.982479749826665
GALNT4	12	89913185	89920039	TG	Visceral omentum	0.909132664031586	0.963644974852103	0.982443572289482
DYNC2LI1	2	44001178	44037149	TG	Thyroid	0.899374834393285	0.965948140109453	0.982443158755622
DYNC2LI1	2	44001178	44037149	TG	Lung	0.899374834393285	0.965948140109453	0.982441268014267
POC1B	12	89813495	89919801	TG	Esophagus mucosa	0.909161416853178	0.963676802208318	0.982414018464824
LRPPRC	2	44113647	44223144	TG	Thyroid	0.899348496858075	0.965919234603196	0.982411788628381
ATP2B1	12	89981828	90103077	TG	Cortex	0.909837041335559	0.964319639701553	0.982392634636247
GALNT4	12	89913185	89920039	TG	Ovary	0.909132664031586	0.963644974852103	0.982374782742226
GALNT4	12	89913185	89920039	TG	Esophagus mucosa	0.909132664031586	0.963644974852103	0.982372936972627
DYNC2LI1	2	44001178	44037149	TG	Terminal ileum	0.899374834393285	0.965948140109453	0.982360548791613
POC1B	12	89813495	89919801	TG	Terminal ileum	0.909161416853178	0.963676802208318	0.982334797239372
HNRNPUL1	19	41768401	41813503	TG	Ovary	0.915245750893545	0.987326979621026	0.982301519072545
AXL	19	41725108	41767671	TG	Ovary	0.915102205566985	0.98732316844748	0.982299162785476
TGFB1	19	41807492	41859816	TG	Ovary	0.915308566599155	0.987328080680743	0.982297541988319
GALNT4	12	89913185	89920039	TG	Terminal ileum	0.909132664031586	0.963644974852103	0.982292444479998
CCDC97	19	41816094	41830788	TG	Ovary	0.915256484139857	0.987316529654989	0.982277802444821
GALNT4	12	89913185	89920039	TG	Lung	0.909132664031586	0.963644974852103	0.982238528287012
LRPPRC	2	44113647	44223144	TG	Cortex	0.899348496858075	0.965919234603196	0.982129612473347
HNRNPUL1	19	41768401	41813503	TG	Sigmoid colon	0.915245750893545	0.987326979621026	0.982112676496254
AXL	19	41725108	41767671	TG	Sigmoid colon	0.915102205566985	0.98732316844748	0.982110684309246
TGFB1	19	41807492	41859816	TG	Sigmoid colon	0.915308566599155	0.987328080680743	0.982108152100904
CCDC97	19	41816094	41830788	TG	Sigmoid colon	0.915256484139857	0.987316529654989	0.982089304223661
KCNK5	6	39156749	39197226	TG	Transverse colon	0.897701838314003	0.96018663554166	0.98203757797859
GALNT4	12	89913185	89920039	TG	Thyroid	0.909132664031586	0.963644974852103	0.981992000056623
GUCY1A3	4	156587863	156653501	TG	Gastroesophageal junction	0.887205459932883	0.95577267300205	0.981856242227644
POC1B	12	89813495	89919801	TG	Omnibus	0.909161416853178	0.963676802208318	0.981667446580398
GUCY1B3	4	156680144	156728743	TG	Gastroesophageal junction	0.88618375262419	0.955145479733278	0.981637657115079
GALNT4	12	89913185	89920039	TG	Omnibus	0.909132664031586	0.963644974852103	0.981626660525938
KCNK5	6	39156749	39197226	TG	Liver	0.897701838314003	0.96018663554166	0.98153180687365
KCNK5	6	39156749	39197226	TG	Stomach	0.897701838314003	0.96018663554166	0.981366178709216
HNRNPUL1	19	41768401	41813503	TG	Pancreas	0.915245750893545	0.987326979621026	0.981320082237035
TGFB1	19	41807492	41859816	TG	Pancreas	0.915308566599155	0.987328080680743	0.98131588627627
CCDC97	19	41816094	41830788	TG	Pancreas	0.915256484139857	0.987316529654989	0.981296720216545
HNRNPUL1	19	41768401	41813503	TG	Atrial appendage	0.915245750893545	0.987326979621026	0.981218789297327
AXL	19	41725108	41767671	TG	Atrial appendage	0.915102205566985	0.98732316844748	0.981217768330095
TGFB1	19	41807492	41859816	TG	Atrial appendage	0.915308566599155	0.987328080680743	0.981212617217377
CCDC97	19	41816094	41830788	TG	Atrial appendage	0.915256484139857	0.987316529654989	0.981191607741956
KCNK5	6	39156749	39197226	TG	Monocyte	0.897701838314003	0.96018663554166	0.981166064418213
KCNK5	6	39156749	39197226	TG	Terminal ileum	0.897701838314003	0.96018663554166	0.981043248507657
KCNK5	6	39156749	39197226	TG	Spleen	0.897701838314003	0.96018663554166	0.981037948139063
KCNK5	6	39156749	39197226	TG	Breast	0.897701838314003	0.96018663554166	0.98102187986305
KCNK5	6	39156749	39197226	TG	Sun-exposed skin	0.897701838314003	0.96018663554166	0.980927820061562
KCNK5	6	39156749	39197226	TG	Visceral omentum	0.897701838314003	0.96018663554166	0.980888884963404
KCNK5	6	39156749	39197226	TG	Esophagus mucosa	0.897701838314003	0.96018663554166	0.980813368146759
KCNK5	6	39156749	39197226	TG	Vagina	0.897701838314003	0.96018663554166	0.980800347107867
KCNK5	6	39156749	39197226	TG	Lung	0.897701838314003	0.96018663554166	0.980765698519049
HNRNPUL1	19	41768401	41813503	TG	Liver	0.915245750893545	0.987326979621026	0.980700234361153
TGFB1	19	41807492	41859816	TG	Liver	0.915308566599155	0.987328080680743	0.980695758471952
CCDC97	19	41816094	41830788	TG	Liver	0.915256484139857	0.987316529654989	0.980676050010458
MRAS	3	138066539	138124375	TG	Gastroesophageal junction	0.891682241625514	0.957198321336823	0.980660418565432
GUCY1A3	4	156587863	156653501	TG	Aorta	0.887205459932883	0.95577267300205	0.980349979417112
KCNK5	6	39156749	39197226	TG	Thyroid	0.897701838314003	0.96018663554166	0.980273760302817
KCNK5	6	39156749	39197226	TG	Omnibus	0.897701838314003	0.96018663554166	0.980019003647606
GUCY1B3	4	156680144	156728743	TG	Aorta	0.88618375262419	0.955145479733278	0.979795004129381
GUCY1A3	4	156587863	156653501	TG	Sigmoid colon	0.887205459932883	0.95577267300205	0.979730366603526
GUCY1A3	4	156587863	156653501	TG	Esophagus muscularis	0.887205459932883	0.95577267300205	0.979632382329006
GUCY1B3	4	156680144	156728743	TG	Pancreas	0.88618375262419	0.955145479733278	0.979617142665548
GUCY1A3	4	156587863	156653501	TG	Uterus	0.887205459932883	0.95577267300205	0.979612808477229
GUCY1B3	4	156680144	156728743	TG	Sigmoid colon	0.88618375262419	0.955145479733278	0.979503420339397
MRAS	3	138066539	138124375	TG	Skeletal muscle	0.891682241625514	0.957198321336823	0.979436352463282
GUCY1B3	4	156680144	156728743	TG	Liver	0.88618375262419	0.955145479733278	0.979410974089106
GUCY1B3	4	156680144	156728743	TG	Uterus	0.88618375262419	0.955145479733278	0.979386211388345
GUCY1A3	4	156587863	156653501	TG	Atrial appendage	0.887205459932883	0.95577267300205	0.979346467533097
MRAS	3	138066539	138124375	TG	Subcutaneous adipose	0.891682241625514	0.957198321336823	0.979263941823779
GUCY1A3	4	156587863	156653501	TG	Breast	0.887205459932883	0.95577267300205	0.979238149442291
GUCY1B3	4	156680144	156728743	TG	Stomach	0.88618375262419	0.955145479733278	0.979237260539181
GUCY1B3	4	156680144	156728743	TG	Esophagus muscularis	0.88618375262419	0.955145479733278	0.979062782826724
GUCY1A3	4	156587863	156653501	TG	Lung	0.887205459932883	0.95577267300205	0.978953428991476
GUCY1A3	4	156587863	156653501	TG	Vagina	0.887205459932883	0.95577267300205	0.978861826650904
GUCY1B3	4	156680144	156728743	TG	Ovary	0.88618375262419	0.955145479733278	0.978858146037443
GUCY1A3	4	156587863	156653501	TG	Prostate	0.887205459932883	0.95577267300205	0.978850136879463
GUCY1A3	4	156587863	156653501	TG	Thyroid	0.887205459932883	0.95577267300205	0.97883682440089
GUCY1B3	4	156680144	156728743	TG	Vagina	0.88618375262419	0.955145479733278	0.978629261830102
GUCY1B3	4	156680144	156728743	TG	Prostate	0.88618375262419	0.955145479733278	0.978620041328931
GUCY1B3	4	156680144	156728743	TG	Caudate	0.88618375262419	0.955145479733278	0.978387291499787
BCAM	19	45312328	45324673	TG	Left ventricle	0.795263090355289	0.924293225428311	0.978378239161631
GUCY1B3	4	156680144	156728743	TG	Hippocampus	0.88618375262419	0.955145479733278	0.978288805597812
GUCY1B3	4	156680144	156728743	TG	Thyroid	0.88618375262419	0.955145479733278	0.978255244086396
GUCY1B3	4	156680144	156728743	TG	Putamen	0.88618375262419	0.955145479733278	0.978184768033909
MRAS	3	138066539	138124375	TG	Atrial appendage	0.891682241625514	0.957198321336823	0.977845239067826
MRAS	3	138066539	138124375	TG	Uterus	0.891682241625514	0.957198321336823	0.977834551030492
MRAS	3	138066539	138124375	TG	Spleen	0.891682241625514	0.957198321336823	0.977805982421745
MRAS	3	138066539	138124375	TG	Tibial nerve	0.891682241625514	0.957198321336823	0.977742712052868
GUCY1B3	4	156680144	156728743	TG	Cortex	0.88618375262419	0.955145479733278	0.977647344201664
MRAS	3	138066539	138124375	TG	Breast	0.891682241625514	0.957198321336823	0.977561173931292
MRAS	3	138066539	138124375	TG	Visceral omentum	0.891682241625514	0.957198321336823	0.977552209494678
MRAS	3	138066539	138124375	TG	Cerebellum	0.891682241625514	0.957198321336823	0.976769559461662
MRAS	3	138066539	138124375	TG	Monocyte	0.891682241625514	0.957198321336823	0.976365650438629
MRAS	3	138066539	138124375	TG	Caudate	0.891682241625514	0.957198321336823	0.976269320438892
HNRNPUL1	19	41768401	41813503	TG	Spleen	0.915245750893545	0.987326979621026	0.975922074548674
TGFB1	19	41807492	41859816	TG	Spleen	0.915308566599155	0.987328080680743	0.97592096706492
AXL	19	41725108	41767671	TG	Spleen	0.915102205566985	0.98732316844748	0.975914972920605
CCDC97	19	41816094	41830788	TG	Spleen	0.915256484139857	0.987316529654989	0.975899661267964
MRAS	3	138066539	138124375	TG	Cortex	0.891682241625514	0.957198321336823	0.975886436542008
MRAS	3	138066539	138124375	TG	Hippocampus	0.891682241625514	0.957198321336823	0.975885433806483
MRAS	3	138066539	138124375	TG	Vagina	0.891682241625514	0.957198321336823	0.975880336206915
HNRNPUL1	19	41768401	41813503	TG	Aorta	0.915245750893545	0.987326979621026	0.97585083295219
MRAS	3	138066539	138124375	TG	Thyroid	0.891682241625514	0.957198321336823	0.975849328601002
TGFB1	19	41807492	41859816	TG	Aorta	0.915308566599155	0.987328080680743	0.975848425556282
AXL	19	41725108	41767671	TG	Aorta	0.915102205566985	0.98732316844748	0.975843595757928
CCDC97	19	41816094	41830788	TG	Aorta	0.915256484139857	0.987316529654989	0.975824814480941
MRAS	3	138066539	138124375	TG	Putamen	0.891682241625514	0.957198321336823	0.975553042744282
MRAS	3	138066539	138124375	TG	Testis	0.891682241625514	0.957198321336823	0.975413151916488
MRAS	3	138066539	138124375	TG	Adrenal gland	0.891682241625514	0.957198321336823	0.97065775843717
HNRNPUL1	19	41768401	41813503	TG	Prostate	0.915245750893545	0.987326979621026	0.968940093584315
AXL	19	41725108	41767671	TG	Prostate	0.915102205566985	0.98732316844748	0.968929155234309
CCDC97	19	41816094	41830788	TG	Prostate	0.915256484139857	0.987316529654989	0.968906874649444
TGFB1	19	41807492	41859816	TG	Omnibus	0.915308566599155	0.987328080680743	0.968584453678043
CCDC97	19	41816094	41830788	TG	Omnibus	0.915256484139857	0.987316529654989	0.968562376766619
AXL	19	41725108	41767671	TG	Omnibus	0.915102205566985	0.98732316844748	0.968556888534266
MRAS	3	138066539	138124375	TG	Omnibus	0.891682241625514	0.957198321336823	0.967332420827828
BCAS3	17	58754814	59470199	TG	Terminal ileum	0.856672499864422	0.94392168399701	0.966652380373633
ABHD2	15	89630690	89745591	TG	Left ventricle	0.805430673747701	0.918678600733947	0.965435485995888
DOCK6	19	11309971	11373157	TG	Transverse colon	0.865272190388091	0.944978337279057	0.964197798761694
BCAM	19	45312328	45324673	TG	Gastroesophageal junction	0.795263090355289	0.924293225428311	0.963994332784159
BCAS3	17	58754814	59470199	TG	Esophagus mucosa	0.856672499864422	0.94392168399701	0.963955104301166
TGFB1	19	41807492	41859816	TG	Stomach	0.915308566599155	0.987328080680743	0.963784502406314
HNRNPUL1	19	41768401	41813503	TG	Stomach	0.915245750893545	0.987326979621026	0.963782756736082
AXL	19	41725108	41767671	TG	Stomach	0.915102205566985	0.98732316844748	0.963763721392733
CCDC97	19	41816094	41830788	TG	Stomach	0.915256484139857	0.987316529654989	0.963752465252004
HNRNPUL1	19	41768401	41813503	TG	Hippocampus	0.915245750893545	0.987326979621026	0.962502867792071
TGFB1	19	41807492	41859816	TG	Hippocampus	0.915308566599155	0.987328080680743	0.96249927083583
AXL	19	41725108	41767671	TG	Hippocampus	0.915102205566985	0.98732316844748	0.962487290657807
CCDC97	19	41816094	41830788	TG	Hippocampus	0.915256484139857	0.987316529654989	0.962464285135088
HNRNPUL1	19	41768401	41813503	TG	Testis	0.915245750893545	0.987326979621026	0.960817717510656
AXL	19	41725108	41767671	TG	Testis	0.915102205566985	0.98732316844748	0.960797181535896
CCDC97	19	41816094	41830788	TG	Testis	0.915256484139857	0.987316529654989	0.960781397238449
ABHD2	15	89630690	89745591	TG	Gastroesophageal junction	0.805430673747701	0.918678600733947	0.960320183893044
TOMM40	19	45393826	45406946	TG	Subcutaneous adipose	0.795317138978468	0.924350406912968	0.958693181771731
HNRNPUL1	19	41768401	41813503	TG	Caudate	0.915245750893545	0.987326979621026	0.958682506231225
TGFB1	19	41807492	41859816	TG	Caudate	0.915308566599155	0.987328080680743	0.958680884050157
APOE	19	45409011	45412650	TG	Subcutaneous adipose	0.795302760553541	0.924334292138886	0.958679775685652
AXL	19	41725108	41767671	TG	Caudate	0.915102205566985	0.98732316844748	0.958661267834822
BCAM	19	45312328	45324673	TG	Subcutaneous adipose	0.795263090355289	0.924293225428311	0.958648743371313
CCDC97	19	41816094	41830788	TG	Caudate	0.915256484139857	0.987316529654989	0.958643507139694
TGFB1	19	41807492	41859816	TG	NK cell	0.915308566599155	0.987328080680743	0.958501653281289
HNRNPUL1	19	41768401	41813503	TG	NK cell	0.915245750893545	0.987326979621026	0.958495347937967
CCDC97	19	41816094	41830788	TG	NK cell	0.915256484139857	0.987316529654989	0.958471058937512
DOCK6	19	11309971	11373157	TG	Omnibus	0.865272190388091	0.944978337279057	0.95825452215084
DOCK6	19	11309971	11373157	TG	Thyroid	0.865272190388091	0.944978337279057	0.958175919113447
BCAS3	17	58754814	59470199	TG	Spleen	0.856672499864422	0.94392168399701	0.957935835777279
HNRNPUL1	19	41768401	41813503	TG	Cortex	0.915245750893545	0.987326979621026	0.95748615048455
TGFB1	19	41807492	41859816	TG	Cortex	0.915308566599155	0.987328080680743	0.957483855043837
AXL	19	41725108	41767671	TG	Cortex	0.915102205566985	0.98732316844748	0.957463373165323
CCDC97	19	41816094	41830788	TG	Cortex	0.915256484139857	0.987316529654989	0.957446600272515
HNRNPUL1	19	41768401	41813503	TG	Putamen	0.915245750893545	0.987326979621026	0.956945119330903
TGFB1	19	41807492	41859816	TG	Putamen	0.915308566599155	0.987328080680743	0.956943734129431
AXL	19	41725108	41767671	TG	Putamen	0.915102205566985	0.98732316844748	0.956923691923669
CCDC97	19	41816094	41830788	TG	Putamen	0.915256484139857	0.987316529654989	0.956904137940518
BCAS3	17	58754814	59470199	TG	Testis	0.856672499864422	0.94392168399701	0.956273262648633
BCAM	19	45312328	45324673	TG	Skeletal muscle	0.795263090355289	0.924293225428311	0.956120179186495
ABHD2	15	89630690	89745591	TG	Aorta	0.805430673747701	0.918678600733947	0.95536178503444
ABHD2	15	89630690	89745591	TG	Spleen	0.805430673747701	0.918678600733947	0.954265480546241
ABHD2	15	89630690	89745591	TG	Esophagus muscularis	0.805430673747701	0.918678600733947	0.953946126488109
ABHD2	15	89630690	89745591	TG	Monocyte	0.805430673747701	0.918678600733947	0.953647510576964
ABHD2	15	89630690	89745591	TG	Atrial appendage	0.805430673747701	0.918678600733947	0.953631870763274
ABHD2	15	89630690	89745591	TG	Sigmoid colon	0.805430673747701	0.918678600733947	0.953486446655241
ABHD2	15	89630690	89745591	TG	Subcutaneous adipose	0.805430673747701	0.918678600733947	0.953392130421074
ABHD2	15	89630690	89745591	TG	Lung	0.805430673747701	0.918678600733947	0.953142306989884
ABHD2	15	89630690	89745591	TG	Sun-exposed skin	0.805430673747701	0.918678600733947	0.953125020012775
ABHD2	15	89630690	89745591	TG	Ovary	0.805430673747701	0.918678600733947	0.952900846590035
ABHD2	15	89630690	89745591	TG	Esophagus mucosa	0.805430673747701	0.918678600733947	0.952883503925509
ABHD2	15	89630690	89745591	TG	Breast	0.805430673747701	0.918678600733947	0.952793835827734
ABHD2	15	89630690	89745591	TG	Vagina	0.805430673747701	0.918678600733947	0.95256519690415
HNRNPUL1	19	41768401	41813503	TG	Cerebellum	0.915245750893545	0.987326979621026	0.952482558902093
CCDC97	19	41816094	41830788	TG	Cerebellum	0.915256484139857	0.987316529654989	0.952457690446948
APOE	19	45409011	45412650	TG	Spleen	0.795302760553541	0.924334292138886	0.952291917086522
APOC1	19	45417504	45422606	TG	Spleen	0.795302760553541	0.924334292138886	0.952291917086522
BCAM	19	45312328	45324673	TG	Spleen	0.795263090355289	0.924293225428311	0.952256191856937
ABHD2	15	89630690	89745591	TG	Adrenal gland	0.805430673747701	0.918678600733947	0.952086217194639
ABHD2	15	89630690	89745591	TG	Liver	0.805430673747701	0.918678600733947	0.952063048127471
ABHD2	15	89630690	89745591	TG	Caudate	0.805430673747701	0.918678600733947	0.952051761676569
TOMM40	19	45393826	45406946	TG	Tibial nerve	0.795317138978468	0.924350406912968	0.951857547015551
BCAM	19	45312328	45324673	TG	Tibial nerve	0.795263090355289	0.924293225428311	0.951807559356277
ABHD2	15	89630690	89745591	TG	Pancreas	0.805430673747701	0.918678600733947	0.951616830789677
APOE	19	45409011	45412650	TG	Adrenal gland	0.795302760553541	0.924334292138886	0.951568556189565
APOC1	19	45417504	45422606	TG	Adrenal gland	0.795302760553541	0.924334292138886	0.951568556189565
BCAM	19	45312328	45324673	TG	Adrenal gland	0.795263090355289	0.924293225428311	0.951533177075505
ABHD2	15	89630690	89745591	TG	Terminal ileum	0.805430673747701	0.918678600733947	0.951168123340358
ABHD2	15	89630690	89745591	TG	Transverse colon	0.805430673747701	0.918678600733947	0.951090585834589
ABHD2	15	89630690	89745591	TG	Putamen	0.805430673747701	0.918678600733947	0.951029307634804
ABHD2	15	89630690	89745591	TG	Uterus	0.805430673747701	0.918678600733947	0.950935306428964
ABHD2	15	89630690	89745591	TG	Testis	0.805430673747701	0.918678600733947	0.950630784892854
CYP2S1	19	41698954	41713444	TG	Esophagus mucosa	0.838952703960054	0.949019606544108	0.950418914647519
APOE	19	45409011	45412650	TG	Cerebellum	0.795302760553541	0.924334292138886	0.950372530861936
ABHD2	15	89630690	89745591	TG	Visceral omentum	0.805430673747701	0.918678600733947	0.950343477742706
BCAM	19	45312328	45324673	TG	Cerebellum	0.795263090355289	0.924293225428311	0.95033709559652
APOE	19	45409011	45412650	TG	Caudate	0.795302760553541	0.924334292138886	0.950110856732483
APOC1	19	45417504	45422606	TG	Caudate	0.795302760553541	0.924334292138886	0.950110856732483
APOE	19	45409011	45412650	TG	Hippocampus	0.795302760553541	0.924334292138886	0.950079612992888
APOC1	19	45417504	45422606	TG	Hippocampus	0.795302760553541	0.924334292138886	0.950079612992888
TGFB1	19	41807492	41859816	TG	B cell	0.915308566599155	0.987328080680743	0.950065901649442
HNRNPUL1	19	41768401	41813503	TG	B cell	0.915245750893545	0.987326979621026	0.950053497751764
BCAM	19	45312328	45324673	TG	Hippocampus	0.795263090355289	0.924293225428311	0.950044873493609
CCDC97	19	41816094	41830788	TG	B cell	0.915256484139857	0.987316529654989	0.950031610754145
ABHD2	15	89630690	89745591	TG	Thyroid	0.805430673747701	0.918678600733947	0.949827536813361
ABHD2	15	89630690	89745591	TG	Hippocampus	0.805430673747701	0.918678600733947	0.949433968242399
TGFB1	19	41807492	41859816	TG	CD8 cell	0.915308566599155	0.987328080680743	0.949165897534714
HNRNPUL1	19	41768401	41813503	TG	CD8 cell	0.915245750893545	0.987326979621026	0.949154893798303
CCDC97	19	41816094	41830788	TG	CD8 cell	0.915256484139857	0.987316529654989	0.949126551188284
ABHD2	15	89630690	89745591	TG	Skeletal muscle	0.805430673747701	0.918678600733947	0.948912797017465
TOMM40	19	45393826	45406946	TG	Putamen	0.795317138978468	0.924350406912968	0.948218497223194
APOE	19	45409011	45412650	TG	Putamen	0.795302760553541	0.924334292138886	0.948203528191096
APOC1	19	45417504	45422606	TG	Putamen	0.795302760553541	0.924334292138886	0.948203528191096
BCAM	19	45312328	45324673	TG	Putamen	0.795263090355289	0.924293225428311	0.948167059928295
ABHD2	15	89630690	89745591	TG	Cerebellum	0.805430673747701	0.918678600733947	0.948122958361851
APOE	19	45409011	45412650	TG	Sun-exposed skin	0.795302760553541	0.924334292138886	0.947967976799982
BCAM	19	45312328	45324673	TG	Sun-exposed skin	0.795263090355289	0.924293225428311	0.947933529761575
MRAS	3	138066539	138124375	TG	Ovary	0.891682241625514	0.957198321336823	0.947895412408129
BCAM	19	45312328	45324673	TG	Prostate	0.795263090355289	0.924293225428311	0.947619282845383
REST	4	57774075	57802010	TF	Cerebellum	0.77762420626811	0.905853913952631	0.947360079583504
BCAM	19	45312328	45324673	TG	Vagina	0.795263090355289	0.924293225428311	0.947278547858127
BCAM	19	45312328	45324673	TG	Esophagus muscularis	0.795263090355289	0.924293225428311	0.947254234912955
TOMM40	19	45393826	45406946	TG	Esophagus mucosa	0.795317138978468	0.924350406912968	0.947233234737393
BCAM	19	45312328	45324673	TG	Esophagus mucosa	0.795263090355289	0.924293225428311	0.947182074003824
APOE	19	45409011	45412650	TG	Cortex	0.795302760553541	0.924334292138886	0.947126196476491
BCAM	19	45312328	45324673	TG	Cortex	0.795263090355289	0.924293225428311	0.947089715860072
ABHD2	15	89630690	89745591	TG	Stomach	0.805430673747701	0.918678600733947	0.947085037155421
TGFB1	19	41807492	41859816	TG	CD4 cell	0.915308566599155	0.987328080680743	0.946134551931498
HNRNPUL1	19	41768401	41813503	TG	CD4 cell	0.915245750893545	0.987326979621026	0.946122823895227
CCDC97	19	41816094	41830788	TG	CD4 cell	0.915256484139857	0.987316529654989	0.946095110052698
BCAM	19	45312328	45324673	TG	Atrial appendage	0.795263090355289	0.924293225428311	0.945460711614155
CYP2S1	19	41698954	41713444	TG	Terminal ileum	0.838952703960054	0.949019606544108	0.945432718525178
TGFB1	19	41807492	41859816	TG	Monocyte	0.915308566599155	0.987328080680743	0.945391396582751
HNRNPUL1	19	41768401	41813503	TG	Monocyte	0.915245750893545	0.987326979621026	0.945374413993858
CCDC97	19	41816094	41830788	TG	Monocyte	0.915256484139857	0.987316529654989	0.945351052935128
AXL	19	41725108	41767671	TG	Monocyte	0.915102205566985	0.98732316844748	0.945327421530203
FURIN	15	91411822	91426688	TG	Left ventricle	0.693673391553094	0.862600540579183	0.945211263162926
TOMM40	19	45393826	45406946	TG	Thyroid	0.795317138978468	0.924350406912968	0.944435927998359
BCAM	19	45312328	45324673	TG	Thyroid	0.795263090355289	0.924293225428311	0.94438427285447
CYP2S1	19	41698954	41713444	TG	Transverse colon	0.838952703960054	0.949019606544108	0.943435418778386
TOMM40	19	45393826	45406946	TG	Testis	0.795317138978468	0.924350406912968	0.942227819948961
APOE	19	45409011	45412650	TG	Testis	0.795302760553541	0.924334292138886	0.942212005940668
BCAM	19	45312328	45324673	TG	Testis	0.795263090355289	0.924293225428311	0.942176838146626
IL6R	1	154377669	154441926	TG	Left ventricle	0.774355470425038	0.907498707312528	0.940927057906768
APOE	19	45409011	45412650	TG	Lung	0.795302760553541	0.924334292138886	0.940124340398739
APOC1	19	45417504	45422606	TG	Lung	0.795302760553541	0.924334292138886	0.940124340398739
BCAM	19	45312328	45324673	TG	Lung	0.795263090355289	0.924293225428311	0.940088022701985
BCAM	19	45312328	45324673	TG	Uterus	0.795263090355289	0.924293225428311	0.939715287682167
ABHD2	15	89630690	89745591	TG	Prostate	0.805430673747701	0.918678600733947	0.937050648101721
BCAM	19	45312328	45324673	TG	Terminal ileum	0.795263090355289	0.924293225428311	0.93592164287885
TOMM40	19	45393826	45406946	TG	Breast	0.795317138978468	0.924350406912968	0.933909230593028
APOE	19	45409011	45412650	TG	Breast	0.795302760553541	0.924334292138886	0.93389356716233
APOC1	19	45417504	45422606	TG	Breast	0.795302760553541	0.924334292138886	0.93389356716233
BCAM	19	45312328	45324673	TG	Breast	0.795263090355289	0.924293225428311	0.933855368053285
MAN2A2	15	91445448	91465814	TG	Skeletal muscle	0.693679290719812	0.862604866206238	0.931208455257808
TOMM40	19	45393826	45406946	TG	Transverse colon	0.795317138978468	0.924350406912968	0.931197994629033
BCAM	19	45312328	45324673	TG	Transverse colon	0.795263090355289	0.924293225428311	0.931157434988457
SHE	1	154442248	154474589	TG	Uterus	0.774368001788364	0.907503679159948	0.93066593831796
IL6R	1	154377669	154441926	TG	Uterus	0.774355470425038	0.907498707312528	0.930656802948696
ATP8B2	1	154298029	154323783	TG	Uterus	0.773873599788607	0.906808419150687	0.929921302427704
REST	4	57774075	57802010	TF	Cortex	0.77762420626811	0.905853913952631	0.929730836214196
MAN2A2	15	91445448	91465814	TG	Transverse colon	0.693679290719812	0.862604866206238	0.929517832141839
FURIN	15	91411822	91426688	TG	Transverse colon	0.693673391553094	0.862600540579183	0.929511037244857
MAN2A2	15	91445448	91465814	TG	CD8 cell	0.693679290719812	0.862604866206238	0.926276392108745
MAN2A2	15	91445448	91465814	TG	Stomach	0.693679290719812	0.862604866206238	0.926260054092794
FURIN	15	91411822	91426688	TG	Stomach	0.693673391553094	0.862600540579183	0.926253305183517
UNC45A	15	91473410	91497323	TG	CD8 cell	0.693619040907712	0.862533684269987	0.926204056813864
IL6R	1	154377669	154441926	TG	Skeletal muscle	0.774355470425038	0.907498707312528	0.925976359486436
TNS1	2	218664512	218867718	TG	Left ventricle	0.61785124025318	0.816890893420458	0.925694164153979
FURIN	15	91411822	91426688	TG	Uterus	0.693673391553094	0.862600540579183	0.925441807092626
MAN2A2	15	91445448	91465814	TG	Terminal ileum	0.693679290719812	0.862604866206238	0.925427599916775
FURIN	15	91411822	91426688	TG	Terminal ileum	0.693673391553094	0.862600540579183	0.925420198080997
FURIN	15	91411822	91426688	TG	Aorta	0.693673391553094	0.862600540579183	0.925406207160364
MAN2A2	15	91445448	91465814	TG	CD4 cell	0.693679290719812	0.862604866206238	0.925255951058232
IL6R	1	154377669	154441926	TG	Subcutaneous adipose	0.774355470425038	0.907498707312528	0.925251010861651
UNC45A	15	91473410	91497323	TG	CD4 cell	0.693619040907712	0.862533684269987	0.9251840764011
HDDC3	15	91474148	91475799	TG	CD4 cell	0.69355874951335	0.862457966027131	0.925096422836968
SHE	1	154442248	154474589	TG	Spleen	0.774368001788364	0.907503679159948	0.925003228437884
IL6R	1	154377669	154441926	TG	Spleen	0.774355470425038	0.907498707312528	0.924990325303205
MAN2A2	15	91445448	91465814	TG	Atrial appendage	0.693679290719812	0.862604866206238	0.924885146223482
FURIN	15	91411822	91426688	TG	Atrial appendage	0.693673391553094	0.862600540579183	0.924878046950384
IL6R	1	154377669	154441926	TG	Gastroesophageal junction	0.774355470425038	0.907498707312528	0.924812217074402
MAN2A2	15	91445448	91465814	TG	Spleen	0.693679290719812	0.862604866206238	0.924663806876581
FURIN	15	91411822	91426688	TG	Spleen	0.693673391553094	0.862600540579183	0.924656523833693
FES	15	91426925	91439006	TG	Spleen	0.693641105918346	0.862560753398428	0.924613023591696
ATP8B2	1	154298029	154323783	TG	Subcutaneous adipose	0.773873599788607	0.906808419150687	0.924525426407403
ATP8B2	1	154298029	154323783	TG	Caudate	0.773873599788607	0.906808419150687	0.924510185068912
HDDC3	15	91474148	91475799	TG	Spleen	0.69355874951335	0.862457966027131	0.924503622453843
FES	15	91426925	91439006	TG	B cell	0.693641105918346	0.862560753398428	0.92446542292634
UNC45A	15	91473410	91497323	TG	B cell	0.693619040907712	0.862533684269987	0.9244438973054
BLM	15	91260558	91358859	TG	B cell	0.693551916941002	0.862458365738174	0.924342115125202
FES	15	91426925	91439006	TG	Tibial nerve	0.693641105918346	0.862560753398428	0.924301379073887
ATP8B2	1	154298029	154323783	TG	Spleen	0.773873599788607	0.906808419150687	0.924245981073522
MAN2A2	15	91445448	91465814	TG	NK cell	0.693679290719812	0.862604866206238	0.92423883534182
FURIN	15	91411822	91426688	TG	NK cell	0.693673391553094	0.862600540579183	0.924232375208944
MAN2A2	15	91445448	91465814	TG	Breast	0.693679290719812	0.862604866206238	0.924209214420616
FES	15	91426925	91439006	TG	NK cell	0.693641105918346	0.862560753398428	0.924188343620641
UNC45A	15	91473410	91497323	TG	NK cell	0.693619040907712	0.862533684269987	0.924166891580024
PRC1	15	91509270	91538859	TG	Monocyte	0.693706034054292	0.862672108292749	0.924128350403141
FURIN	15	91411822	91426688	TG	Esophagus muscularis	0.693673391553094	0.862600540579183	0.92412194470285
HDDC3	15	91474148	91475799	TG	NK cell	0.69355874951335	0.862457966027131	0.924077805390558
ATP8B2	1	154298029	154323783	TG	Gastroesophageal junction	0.773873599788607	0.906808419150687	0.924066757486116
UNC45A	15	91473410	91497323	TG	Esophagus muscularis	0.693619040907712	0.862533684269987	0.924055909926837
MAN2A2	15	91445448	91465814	TG	Monocyte	0.693679290719812	0.862604866206238	0.924035896009815
FURIN	15	91411822	91426688	TG	Monocyte	0.693673391553094	0.862600540579183	0.924028871170421
FES	15	91426925	91439006	TG	Monocyte	0.693641105918346	0.862560753398428	0.923985730931549
UNC45A	15	91473410	91497323	TG	Monocyte	0.693619040907712	0.862533684269987	0.92396461597575
HDDC3	15	91474148	91475799	TG	Monocyte	0.69355874951335	0.862457966027131	0.923876757684854
MAN2A2	15	91445448	91465814	TG	Liver	0.693679290719812	0.862604866206238	0.92386800350343
BLM	15	91260558	91358859	TG	Monocyte	0.693551916941002	0.862458365738174	0.92386187121683
FURIN	15	91411822	91426688	TG	Liver	0.693673391553094	0.862600540579183	0.923860696846912
MAN2A2	15	91445448	91465814	TG	Sun-exposed skin	0.693679290719812	0.862604866206238	0.923647119593309
FURIN	15	91411822	91426688	TG	Sun-exposed skin	0.693673391553094	0.862600540579183	0.92364034990703
HDDC3	15	91474148	91475799	TG	Sun-exposed skin	0.69355874951335	0.862457966027131	0.923485679935388
ATP8B2	1	154298029	154323783	TG	NK cell	0.773873599788607	0.906808419150687	0.923279967052322
BCAM	19	45312328	45324673	TG	Stomach	0.795263090355289	0.924293225428311	0.923255745680042
MAN2A2	15	91445448	91465814	TG	Lung	0.693679290719812	0.862604866206238	0.923105222570713
FURIN	15	91411822	91426688	TG	Lung	0.693673391553094	0.862600540579183	0.923097523953864
IL6R	1	154377669	154441926	TG	Sigmoid colon	0.774355470425038	0.907498707312528	0.923092904667777
FES	15	91426925	91439006	TG	Lung	0.693641105918346	0.862560753398428	0.923053858064126
FURIN	15	91411822	91426688	TG	Visceral omentum	0.693673391553094	0.862600540579183	0.923002898808366
FES	15	91426925	91439006	TG	Visceral omentum	0.693641105918346	0.862560753398428	0.922959132564826
UNC45A	15	91473410	91497323	TG	Visceral omentum	0.693619040907712	0.862533684269987	0.922936888556501
ATP8B2	1	154298029	154323783	TG	Cortex	0.773873599788607	0.906808419150687	0.922835770376138
SHE	1	154442248	154474589	TG	Lung	0.774368001788364	0.907503679159948	0.922407766638541
IL6R	1	154377669	154441926	TG	Lung	0.774355470425038	0.907498707312528	0.922396290898222
ATP8B2	1	154298029	154323783	TG	Sigmoid colon	0.773873599788607	0.906808419150687	0.922366213263744
IL6R	1	154377669	154441926	TG	Esophagus muscularis	0.774355470425038	0.907498707312528	0.922282030782486
FURIN	15	91411822	91426688	TG	Vagina	0.693673391553094	0.862600540579183	0.921920780679352
MAN2A2	15	91445448	91465814	TG	Prostate	0.693679290719812	0.862604866206238	0.921685783344199
FURIN	15	91411822	91426688	TG	Prostate	0.693673391553094	0.862600540579183	0.921678259975729
UNC45A	15	91473410	91497323	TG	Prostate	0.693619040907712	0.862533684269987	0.921611826542317
ATP8B2	1	154298029	154323783	TG	Esophagus muscularis	0.773873599788607	0.906808419150687	0.92155759221021
MAN2A2	15	91445448	91465814	TG	Esophagus mucosa	0.693679290719812	0.862604866206238	0.921476553557107
UNC45A	15	91473410	91497323	TG	Esophagus mucosa	0.693619040907712	0.862533684269987	0.921402844802267
HDDC3	15	91474148	91475799	TG	Esophagus mucosa	0.69355874951335	0.862457966027131	0.921315408780012
MAN2A2	15	91445448	91465814	TG	Cerebellum	0.693679290719812	0.862604866206238	0.921031458777545
IL6R	1	154377669	154441926	TG	Stomach	0.774355470425038	0.907498707312528	0.920728821328216
ABHD2	15	89630690	89745591	TG	Omnibus	0.805430673747701	0.918678600733947	0.920643665026137
ATP8B2	1	154298029	154323783	TG	Putamen	0.773873599788607	0.906808419150687	0.920479404196729
IL6R	1	154377669	154441926	TG	Ovary	0.774355470425038	0.907498707312528	0.919963902404447
REST	4	57774075	57802010	TF	Caudate	0.77762420626811	0.905853913952631	0.919827792943202
MAN2A2	15	91445448	91465814	TG	Cortex	0.693679290719812	0.862604866206238	0.919468779808952
FURIN	15	91411822	91426688	TG	Cortex	0.693673391553094	0.862600540579183	0.91946168831177
HDDC3	15	91474148	91475799	TG	Cortex	0.69355874951335	0.862457966027131	0.91930896258198
ATP8B2	1	154298029	154323783	TG	Ovary	0.773873599788607	0.906808419150687	0.919251132384484
MAN2A2	15	91445448	91465814	TG	Thyroid	0.693679290719812	0.862604866206238	0.91912458247744
FURIN	15	91411822	91426688	TG	Thyroid	0.693673391553094	0.862600540579183	0.91911772296034
ATP8B2	1	154298029	154323783	TG	CD8 cell	0.773873599788607	0.906808419150687	0.918978615326274
PRC1	15	91509270	91538859	TG	Omnibus	0.693706034054292	0.862672108292749	0.918856638054561
MAN2A2	15	91445448	91465814	TG	Omnibus	0.693679290719812	0.862604866206238	0.91876469316252
FURIN	15	91411822	91426688	TG	Omnibus	0.693673391553094	0.862600540579183	0.918757292999762
FES	15	91426925	91439006	TG	Omnibus	0.693641105918346	0.862560753398428	0.918714375973473
IL6R	1	154377669	154441926	TG	Aorta	0.774355470425038	0.907498707312528	0.918655349541119
HDDC3	15	91474148	91475799	TG	Omnibus	0.69355874951335	0.862457966027131	0.918607148594115
BLM	15	91260558	91358859	TG	Omnibus	0.693551916941002	0.862458365738174	0.918548407426664
NR2C2	3	14989091	15095107	TF	Hippocampus	0.753151077003375	0.893933119349712	0.918435490065018
MAN2A2	15	91445448	91465814	TG	Testis	0.693679290719812	0.862604866206238	0.918382770066025
FES	15	91426925	91439006	TG	Testis	0.693641105918346	0.862560753398428	0.918333349470192
UNC45A	15	91473410	91497323	TG	Testis	0.693619040907712	0.862533684269987	0.918311551204765
BCAS3	17	58754814	59470199	TG	Lung	0.856672499864422	0.94392168399701	0.918152576581516
ATP8B2	1	154298029	154323783	TG	Aorta	0.773873599788607	0.906808419150687	0.917938551347419
NR2C2	3	14989091	15095107	TF	Putamen	0.753151077003375	0.893933119349712	0.91758855258477
IL6R	1	154377669	154441926	TG	Atrial appendage	0.774355470425038	0.907498707312528	0.917489920590327
FN1	2	216225163	216300895	TG	Gastroesophageal junction	0.576555711570826	0.793026258924407	0.916813466693134
REST	4	57774075	57802010	TF	Hippocampus	0.77762420626811	0.905853913952631	0.916804717123643
ATP8B2	1	154298029	154323783	TG	Atrial appendage	0.773873599788607	0.906808419150687	0.916794745496202
ATP8B2	1	154298029	154323783	TG	Cerebellum	0.773873599788607	0.906808419150687	0.916222615166562
NR2C2	3	14989091	15095107	TF	Caudate	0.753151077003375	0.893933119349712	0.916209996305221
TDRD10	1	154474695	154520623	TG	Testis	0.774420336837584	0.907555207484344	0.915849471593423
SHE	1	154442248	154474589	TG	Testis	0.774368001788364	0.907503679159948	0.915795917448913
IL6R	1	154377669	154441926	TG	Testis	0.774355470425038	0.907498707312528	0.915784062752337
FNDC3B	3	171757418	172119455	TG	Spleen	0.622542194152935	0.820307281023158	0.915694916855642
IL6R	1	154377669	154441926	TG	Pancreas	0.774355470425038	0.907498707312528	0.915556420464528
FNDC3B	3	171757418	172119455	TG	Terminal ileum	0.622542194152935	0.820307281023158	0.915105324281797
ATP8B2	1	154298029	154323783	TG	Testis	0.773873599788607	0.906808419150687	0.915077445632045
IL6R	1	154377669	154441926	TG	Visceral omentum	0.774355470425038	0.907498707312528	0.914794926491158
SHE	1	154442248	154474589	TG	Vagina	0.774368001788364	0.907503679159948	0.91465421104182
IL6R	1	154377669	154441926	TG	Vagina	0.774355470425038	0.907498707312528	0.914641952501298
POLR2B	4	57843888	57897334	TG	Omnibus	0.777734265222838	0.905991895651852	0.914475500501487
FNDC3B	3	171757418	172119455	TG	Visceral omentum	0.622542194152935	0.820307281023158	0.914408044420049
CYP2S1	19	41698954	41713444	TG	Omnibus	0.838952703960054	0.949019606544108	0.914402050253642
REST	4	57774075	57802010	TF	Omnibus	0.77762420626811	0.905853913952631	0.914333211883521
SPINK2	4	57676026	57687908	TG	Omnibus	0.777559455093941	0.905788934218653	0.914267996736833
FNDC3B	3	171757418	172119455	TG	Lung	0.622542194152935	0.820307281023158	0.914230857173996
TOMM40	19	45393826	45406946	TG	Ovary	0.795317138978468	0.924350406912968	0.914075677857564
ATP8B2	1	154298029	154323783	TG	Visceral omentum	0.773873599788607	0.906808419150687	0.9140659172927
APOE	19	45409011	45412650	TG	Ovary	0.795302760553541	0.924334292138886	0.914059342366778
APOC1	19	45417504	45422606	TG	Ovary	0.795302760553541	0.924334292138886	0.914059342366778
BCAM	19	45312328	45324673	TG	Ovary	0.795263090355289	0.924293225428311	0.914018908926165
ATP8B2	1	154298029	154323783	TG	Vagina	0.773873599788607	0.906808419150687	0.913929420924983
IL6R	1	154377669	154441926	TG	Monocyte	0.774355470425038	0.907498707312528	0.913618920432827
FNDC3B	3	171757418	172119455	TG	Vagina	0.622542194152935	0.820307281023158	0.913375426420054
FNDC3B	3	171757418	172119455	TG	Esophagus mucosa	0.622542194152935	0.820307281023158	0.913165902171083
SHE	1	154442248	154474589	TG	Tibial nerve	0.774368001788364	0.907503679159948	0.913137340838905
IL6R	1	154377669	154441926	TG	Tibial nerve	0.774355470425038	0.907498707312528	0.913128071673476
ATP8B2	1	154298029	154323783	TG	Tibial nerve	0.773873599788607	0.906808419150687	0.912422979632719
TOMM40	19	45393826	45406946	TG	Liver	0.795317138978468	0.924350406912968	0.911988410414423
APOE	19	45409011	45412650	TG	Liver	0.795302760553541	0.924334292138886	0.911962800822897
APOC1	19	45417504	45422606	TG	Liver	0.795302760553541	0.924334292138886	0.911962800822897
BCAM	19	45312328	45324673	TG	Liver	0.795263090355289	0.924293225428311	0.911957169407535
APOC2	19	45449243	45452822	TG	Liver	0.795244850699113	0.924271658857273	0.911856338177643
NR2C2	3	14989091	15095107	TF	Left ventricle	0.753151077003375	0.893933119349712	0.911577405335541
TNS1	2	218664512	218867718	TG	Gastroesophageal junction	0.61785124025318	0.816890893420458	0.911529511665757
FNDC3B	3	171757418	172119455	TG	Thyroid	0.622542194152935	0.820307281023158	0.910798559347007
FNDC3B	3	171757418	172119455	TG	Testis	0.622542194152935	0.820307281023158	0.910659878739125
NR2C2	3	14989091	15095107	TF	Cortex	0.753151077003375	0.893933119349712	0.910542032571539
TOMM40	19	45393826	45406946	TG	Pancreas	0.795317138978468	0.924350406912968	0.910021475230964
FNDC3B	3	171757418	172119455	TG	Omnibus	0.622542194152935	0.820307281023158	0.910005165048732
BCAM	19	45312328	45324673	TG	Pancreas	0.795263090355289	0.924293225428311	0.909973928073714
IL6R	1	154377669	154441926	TG	Adrenal gland	0.774355470425038	0.907498707312528	0.909295198379387
FN1	2	216225163	216300895	TG	Subcutaneous adipose	0.576555711570826	0.793026258924407	0.909279935418352
IL6R	1	154377669	154441926	TG	CD4 cell	0.774355470425038	0.907498707312528	0.908533944339294
IL6R	1	154377669	154441926	TG	Liver	0.774355470425038	0.907498707312528	0.908302142626531
ATP8B2	1	154298029	154323783	TG	CD4 cell	0.773873599788607	0.906808419150687	0.907857986753023
CYP2S1	19	41698954	41713444	TG	Stomach	0.838952703960054	0.949019606544108	0.907588424218273
SHE	1	154442248	154474589	TG	Thyroid	0.774368001788364	0.907503679159948	0.907327884869426
NR2C2	3	14989091	15095107	TF	Adrenal gland	0.753151077003375	0.893933119349712	0.907243223475214
TNS1	2	218664512	218867718	TG	Skeletal muscle	0.61785124025318	0.816890893420458	0.907053694144297
FN1	2	216225163	216300895	TG	Transverse colon	0.576555711570826	0.793026258924407	0.907017587866417
REST	4	57774075	57802010	TF	Putamen	0.77762420626811	0.905853913952631	0.906987593540128
ATP8B2	1	154298029	154323783	TG	Thyroid	0.773873599788607	0.906808419150687	0.906632096906963
POLR2B	4	57843888	57897334	TG	Stomach	0.777734265222838	0.905991895651852	0.906069516090328
NOA1	4	57829536	57844989	TG	Stomach	0.777718039504003	0.905961284162559	0.906038291326136
REST	4	57774075	57802010	TF	Stomach	0.77762420626811	0.905853913952631	0.905927244558217
FN1	2	216225163	216300895	TG	Aorta	0.576555711570826	0.793026258924407	0.905919712197548
POLR2B	4	57843888	57897334	TG	Transverse colon	0.777734265222838	0.905991895651852	0.905730982600006
NOA1	4	57829536	57844989	TG	Transverse colon	0.777718039504003	0.905961284162559	0.905698697006708
TNS1	2	218664512	218867718	TG	Subcutaneous adipose	0.61785124025318	0.816890893420458	0.905625553651153
REST	4	57774075	57802010	TF	Transverse colon	0.77762420626811	0.905853913952631	0.905576736955649
TNS1	2	218664512	218867718	TG	Transverse colon	0.61785124025318	0.816890893420458	0.905302292046313
IL6R	1	154377669	154441926	TG	Breast	0.774355470425038	0.907498707312528	0.904759031254998
FN1	2	216225163	216300895	TG	Sigmoid colon	0.576555711570826	0.793026258924407	0.904650499793871
FN1	2	216225163	216300895	TG	Uterus	0.576555711570826	0.793026258924407	0.904312728784608
TDRD10	1	154474695	154520623	TG	Omnibus	0.774420336837584	0.907555207484344	0.903765813189367
SHE	1	154442248	154474589	TG	Omnibus	0.774368001788364	0.907503679159948	0.903713403861219
IL6R	1	154377669	154441926	TG	Omnibus	0.774355470425038	0.907498707312528	0.903703618351545
FN1	2	216225163	216300895	TG	Adrenal gland	0.576555711570826	0.793026258924407	0.903559025163299
FN1	2	216225163	216300895	TG	Stomach	0.576555711570826	0.793026258924407	0.903407419342963
FN1	2	216225163	216300895	TG	Liver	0.576555711570826	0.793026258924407	0.903313844189075
FN1	2	216225163	216300895	TG	Atrial appendage	0.576555711570826	0.793026258924407	0.903070400799187
ATP8B2	1	154298029	154323783	TG	Omnibus	0.773873599788607	0.906808419150687	0.903025081337657
IL6R	1	154377669	154441926	TG	Transverse colon	0.774355470425038	0.907498707312528	0.902717553636855
FN1	2	216225163	216300895	TG	Spleen	0.576555711570826	0.793026258924407	0.902631702126192
FN1	2	216225163	216300895	TG	Terminal ileum	0.576555711570826	0.793026258924407	0.902462513297025
DIRC3	2	218148742	218621316	TG	Sigmoid colon	0.617500822996608	0.816845304039798	0.902372401839151
FN1	2	216225163	216300895	TG	Tibial nerve	0.576555711570826	0.793026258924407	0.902313610996525
FN1	2	216225163	216300895	TG	Esophagus muscularis	0.576555711570826	0.793026258924407	0.902255854108295
TOMM40	19	45393826	45406946	TG	Omnibus	0.795317138978468	0.924350406912968	0.90208626320479
ATP8B2	1	154298029	154323783	TG	Transverse colon	0.773873599788607	0.906808419150687	0.902059690434774
APOE	19	45409011	45412650	TG	Omnibus	0.795302760553541	0.924334292138886	0.902059335721339
APOC1	19	45417504	45422606	TG	Omnibus	0.795302760553541	0.924334292138886	0.902059335721339
BCAM	19	45312328	45324673	TG	Omnibus	0.795263090355289	0.924293225428311	0.9020567421814
TNS1	2	218664512	218867718	TG	Sigmoid colon	0.61785124025318	0.816890893420458	0.902022780084053
CLPTM1	19	45457842	45496599	TG	Omnibus	0.795259861006657	0.924286374628027	0.901959059255158
APOC2	19	45449243	45452822	TG	Omnibus	0.795244850699113	0.924271658857273	0.901947207351174
NR2C2	3	14989091	15095107	TF	Stomach	0.753151077003375	0.893933119349712	0.901642650913052
FN1	2	216225163	216300895	TG	Visceral omentum	0.576555711570826	0.793026258924407	0.90152463210987
FN1	2	216225163	216300895	TG	Sun-exposed skin	0.576555711570826	0.793026258924407	0.901278201796949
NOA1	4	57829536	57844989	TG	Uterus	0.777718039504003	0.905961284162559	0.901219616870552
REST	4	57774075	57802010	TF	Uterus	0.77762420626811	0.905853913952631	0.901112359944476
FN1	2	216225163	216300895	TG	Lung	0.576555711570826	0.793026258924407	0.90077105577567
FN1	2	216225163	216300895	TG	Ovary	0.576555711570826	0.793026258924407	0.900612301203125
RELB	19	45504688	45541452	TG	Omnibus	0.793947070875846	0.922728487041087	0.900493398557135
DIRC3	2	218148742	218621316	TG	Aorta	0.617500822996608	0.816845304039798	0.900428611538927
FN1	2	216225163	216300895	TG	Esophagus mucosa	0.576555711570826	0.793026258924407	0.90039399036077
FN1	2	216225163	216300895	TG	Prostate	0.576555711570826	0.793026258924407	0.900170189993941
TNS1	2	218664512	218867718	TG	Monocyte	0.61785124025318	0.816890893420458	0.900157700822323
TNS1	2	218664512	218867718	TG	Stomach	0.61785124025318	0.816890893420458	0.900141143891241
NR2C2	3	14989091	15095107	TF	Monocyte	0.753151077003375	0.893933119349712	0.900090434971012
TNS1	2	218664512	218867718	TG	Aorta	0.61785124025318	0.816890893420458	0.900083264772772
FGD5	3	14860469	14975895	TG	Vagina	0.754187282416109	0.894723301299345	0.899982513484056
REST	4	57774075	57802010	TF	Skeletal muscle	0.77762420626811	0.905853913952631	0.899724985558754
TNS1	2	218664512	218867718	TG	Terminal ileum	0.61785124025318	0.816890893420458	0.899649953818377
TNS1	2	218664512	218867718	TG	Adrenal gland	0.61785124025318	0.816890893420458	0.899538393540995
FN1	2	216225163	216300895	TG	Vagina	0.576555711570826	0.793026258924407	0.899478234308139
TNS1	2	218664512	218867718	TG	Uterus	0.61785124025318	0.816890893420458	0.899374768599502
TNS1	2	218664512	218867718	TG	Atrial appendage	0.61785124025318	0.816890893420458	0.899341282664759
REST	4	57774075	57802010	TF	Vagina	0.77762420626811	0.905853913952631	0.899280643761417
NR2C2	3	14989091	15095107	TF	Vagina	0.753151077003375	0.893933119349712	0.899248533177368
NR2C2	3	14989091	15095107	TF	Ovary	0.753151077003375	0.893933119349712	0.899193439385353
FN1	2	216225163	216300895	TG	Caudate	0.576555711570826	0.793026258924407	0.898977058832683
TNS1	2	218664512	218867718	TG	Pancreas	0.61785124025318	0.816890893420458	0.898799917971983
NR2C2	3	14989091	15095107	TF	Cerebellum	0.753151077003375	0.893933119349712	0.898560525918567
DIRC3	2	218148742	218621316	TG	Spleen	0.617500822996608	0.816845304039798	0.898546066397765
TNS1	2	218664512	218867718	TG	Breast	0.61785124025318	0.816890893420458	0.898307766103361
FN1	2	216225163	216300895	TG	Hippocampus	0.576555711570826	0.793026258924407	0.898235856318704
TNS1	2	218664512	218867718	TG	Spleen	0.61785124025318	0.816890893420458	0.898200116739381
DIRC3	2	218148742	218621316	TG	Esophagus muscularis	0.617500822996608	0.816845304039798	0.897893399814005
TNS1	2	218664512	218867718	TG	Liver	0.61785124025318	0.816890893420458	0.89772400161282
TNS1	2	218664512	218867718	TG	Tibial nerve	0.61785124025318	0.816890893420458	0.897610838637603
TNS1	2	218664512	218867718	TG	Esophagus muscularis	0.61785124025318	0.816890893420458	0.897542602788553
TNS1	2	218664512	218867718	TG	Sun-exposed skin	0.61785124025318	0.816890893420458	0.897408798954178
NR2C2	3	14989091	15095107	TF	Sun-exposed skin	0.753151077003375	0.893933119349712	0.897329452621703
FN1	2	216225163	216300895	TG	Thyroid	0.576555711570826	0.793026258924407	0.897283472394643
NR2C2	3	14989091	15095107	TF	Transverse colon	0.753151077003375	0.893933119349712	0.897150439524408
NR2C2	3	14989091	15095107	TF	Aorta	0.753151077003375	0.893933119349712	0.897108035003717
TNS1	2	218664512	218867718	TG	Visceral omentum	0.61785124025318	0.816890893420458	0.896965365236688
FN1	2	216225163	216300895	TG	Testis	0.576555711570826	0.793026258924407	0.896872277773083
IL6R	1	154377669	154441926	TG	Esophagus mucosa	0.774355470425038	0.907498707312528	0.896291340596531
TNS1	2	218664512	218867718	TG	Lung	0.61785124025318	0.816890893420458	0.896238957851842
ATIC	2	216176540	216214487	TG	Omnibus	0.576351666556824	0.792832887679097	0.89622114698119
IL6R	1	154377669	154441926	TG	Terminal ileum	0.774355470425038	0.907498707312528	0.89616579850645
TNS1	2	218664512	218867718	TG	Vagina	0.61785124025318	0.816890893420458	0.895643832596661
ATP8B2	1	154298029	154323783	TG	Esophagus mucosa	0.773873599788607	0.906808419150687	0.89563399211923
TNS1	2	218664512	218867718	TG	Ovary	0.61785124025318	0.816890893420458	0.895336720440463
TNS1	2	218664512	218867718	TG	Esophagus mucosa	0.61785124025318	0.816890893420458	0.895292378126766
NR2C2	3	14989091	15095107	TF	Skeletal muscle	0.753151077003375	0.893933119349712	0.894716595105605
TNS1	2	218664512	218867718	TG	Prostate	0.61785124025318	0.816890893420458	0.894714429207626
NR2C2	3	14989091	15095107	TF	Visceral omentum	0.753151077003375	0.893933119349712	0.894538410246578
TNS1	2	218664512	218867718	TG	Caudate	0.61785124025318	0.816890893420458	0.89438706980032
TNS1	2	218664512	218867718	TG	Hippocampus	0.61785124025318	0.816890893420458	0.893967409027111
NR2C2	3	14989091	15095107	TF	Esophagus mucosa	0.753151077003375	0.893933119349712	0.893748034149802
POLR2B	4	57843888	57897334	TG	Ovary	0.777734265222838	0.905991895651852	0.893500674835105
REST	4	57774075	57802010	TF	Ovary	0.77762420626811	0.905853913952631	0.893368791683914
NOA1	4	57829536	57844989	TG	Terminal ileum	0.777718039504003	0.905961284162559	0.892343241661188
DIRC3	2	218148742	218621316	TG	Thyroid	0.617500822996608	0.816845304039798	0.89227470082719
IL6R	1	154377669	154441926	TG	Prostate	0.774355470425038	0.907498707312528	0.892249963926447
REST	4	57774075	57802010	TF	Terminal ileum	0.77762420626811	0.905853913952631	0.892225223645421
TNS1	2	218664512	218867718	TG	Putamen	0.61785124025318	0.816890893420458	0.892193765911229
TNS1	2	218664512	218867718	TG	Thyroid	0.61785124025318	0.816890893420458	0.891923024432171
FGD5	3	14860469	14975895	TG	Omnibus	0.754187282416109	0.894723301299345	0.891667366100445
TNS1	2	218664512	218867718	TG	Cortex	0.61785124025318	0.816890893420458	0.891635586635611
DIRC3	2	218148742	218621316	TG	Omnibus	0.617500822996608	0.816845304039798	0.89160886499317
ATP8B2	1	154298029	154323783	TG	Prostate	0.773873599788607	0.906808419150687	0.891594156487512
NOA1	4	57829536	57844989	TG	Adrenal gland	0.777718039504003	0.905961284162559	0.891383782235964
REST	4	57774075	57802010	TF	Adrenal gland	0.77762420626811	0.905853913952631	0.891272679466178
TNS1	2	218664512	218867718	TG	Omnibus	0.61785124025318	0.816890893420458	0.891223318461345
TOMM40	19	45393826	45406946	TG	NK cell	0.795317138978468	0.924350406912968	0.891187430068278
NOA1	4	57829536	57844989	TG	Pancreas	0.777718039504003	0.905961284162559	0.89089927616225
NR2C2	3	14989091	15095107	TF	Omnibus	0.753151077003375	0.893933119349712	0.890880286361976
REST	4	57774075	57802010	TF	Pancreas	0.77762420626811	0.905853913952631	0.890798057662847
NR2C2	3	14989091	15095107	TF	Liver	0.753151077003375	0.893933119349712	0.890797105612763
TNS1	2	218664512	218867718	TG	Testis	0.61785124025318	0.816890893420458	0.890367645342498
REST	4	57774075	57802010	TF	Left ventricle	0.77762420626811	0.905853913952631	0.890247078452947
NR2C2	3	14989091	15095107	TF	Gastroesophageal junction	0.753151077003375	0.893933119349712	0.889166743278082
BCAM	19	45312328	45324673	TG	Visceral omentum	0.795263090355289	0.924293225428311	0.887798685562751
REST	4	57774075	57802010	TF	Tibial nerve	0.77762420626811	0.905853913952631	0.886677103341703
FGD5	3	14860469	14975895	TG	Uterus	0.754187282416109	0.894723301299345	0.886520769319096
IL6R	1	154377669	154441926	TG	Sun-exposed skin	0.774355470425038	0.907498707312528	0.886365934385687
NR2C2	3	14989091	15095107	TF	Sigmoid colon	0.753151077003375	0.893933119349712	0.886341637643123
REST	4	57774075	57802010	TF	Lung	0.77762420626811	0.905853913952631	0.885880473756781
NR2C2	3	14989091	15095107	TF	Uterus	0.753151077003375	0.893933119349712	0.885654388602704
NR2C2	3	14989091	15095107	TF	CD8 cell	0.753151077003375	0.893933119349712	0.885413785233516
NR2C2	3	14989091	15095107	TF	Prostate	0.753151077003375	0.893933119349712	0.88533227864518
BCAM	19	45312328	45324673	TG	Aorta	0.795263090355289	0.924293225428311	0.885137034965312
TOMM40	19	45393826	45406946	TG	CD4 cell	0.795317138978468	0.924350406912968	0.884365049729718
NR2C2	3	14989091	15095107	TF	Subcutaneous adipose	0.753151077003375	0.893933119349712	0.884052644707154
NR2C2	3	14989091	15095107	TF	Pancreas	0.753151077003375	0.893933119349712	0.882617770044221
REST	4	57774075	57802010	TF	Subcutaneous adipose	0.77762420626811	0.905853913952631	0.882503944980944
REST	4	57774075	57802010	TF	Gastroesophageal junction	0.77762420626811	0.905853913952631	0.882227582717362
NR2C2	3	14989091	15095107	TF	Esophagus muscularis	0.753151077003375	0.893933119349712	0.882129859135625
NR2C2	3	14989091	15095107	TF	NK cell	0.753151077003375	0.893933119349712	0.881705691207439
POLR2B	4	57843888	57897334	TG	Liver	0.777734265222838	0.905991895651852	0.88162291229326
NOA1	4	57829536	57844989	TG	Liver	0.777718039504003	0.905961284162559	0.881595874326554
POLR2B	4	57843888	57897334	TG	Breast	0.777734265222838	0.905991895651852	0.881539995253187
REST	4	57774075	57802010	TF	Liver	0.77762420626811	0.905853913952631	0.881497233612204
NR2C2	3	14989091	15095107	TF	B cell	0.753151077003375	0.893933119349712	0.881463827288688
NOA1	4	57829536	57844989	TG	Esophagus mucosa	0.777718039504003	0.905961284162559	0.881462923023957
REST	4	57774075	57802010	TF	Breast	0.77762420626811	0.905853913952631	0.881395170357215
REST	4	57774075	57802010	TF	Esophagus mucosa	0.77762420626811	0.905853913952631	0.881362371359652
NOA1	4	57829536	57844989	TG	CD8 cell	0.777718039504003	0.905961284162559	0.881168180530989
REST	4	57774075	57802010	TF	CD8 cell	0.77762420626811	0.905853913952631	0.881055157009229
REST	4	57774075	57802010	TF	Visceral omentum	0.77762420626811	0.905853913952631	0.880855565607524
NR2C2	3	14989091	15095107	TF	CD4 cell	0.753151077003375	0.893933119349712	0.880117398365094
REST	4	57774075	57802010	TF	CD4 cell	0.77762420626811	0.905853913952631	0.878815382525033
REST	4	57774075	57802010	TF	Sigmoid colon	0.77762420626811	0.905853913952631	0.878789212646128
NR2C2	3	14989091	15095107	TF	Breast	0.753151077003375	0.893933119349712	0.878025823870384
FGD5	3	14860469	14975895	TG	Tibial nerve	0.754187282416109	0.894723301299345	0.877225336074135
NR2C2	3	14989091	15095107	TF	Tibial nerve	0.753151077003375	0.893933119349712	0.876435011914256
TOMM40	19	45393826	45406946	TG	CD8 cell	0.795317138978468	0.924350406912968	0.876046656938156
REST	4	57774075	57802010	TF	Monocyte	0.77762420626811	0.905853913952631	0.874990609629322
NR2C2	3	14989091	15095107	TF	Atrial appendage	0.753151077003375	0.893933119349712	0.873922582880788
NOA1	4	57829536	57844989	TG	Aorta	0.777718039504003	0.905961284162559	0.873074792093631
REST	4	57774075	57802010	TF	Aorta	0.77762420626811	0.905853913952631	0.872960414259373
REST	4	57774075	57802010	TF	NK cell	0.77762420626811	0.905853913952631	0.872910682874713
POLR2B	4	57843888	57897334	TG	Thyroid	0.777734265222838	0.905991895651852	0.872897710847936
NOA1	4	57829536	57844989	TG	Thyroid	0.777718039504003	0.905961284162559	0.872866858083732
REST	4	57774075	57802010	TF	Thyroid	0.77762420626811	0.905853913952631	0.872760822754931
NR2C2	3	14989091	15095107	TF	Thyroid	0.753151077003375	0.893933119349712	0.872045868064489
FGD5	3	14860469	14975895	TG	Lung	0.754187282416109	0.894723301299345	0.871993447043621
NR2C2	3	14989091	15095107	TF	Lung	0.753151077003375	0.893933119349712	0.871181817823784
REST	4	57774075	57802010	TF	Prostate	0.77762420626811	0.905853913952631	0.870251334826789
REST	4	57774075	57802010	TF	Esophagus muscularis	0.77762420626811	0.905853913952631	0.870138573337222
NOA1	4	57829536	57844989	TG	Sun-exposed skin	0.777718039504003	0.905961284162559	0.86662191828688
REST	4	57774075	57802010	TF	Sun-exposed skin	0.77762420626811	0.905853913952631	0.866513627984875
SF3A1	22	30727977	30752936	TG	Subcutaneous adipose	0.560631600205655	0.775362081387239	0.866023082788123
TBC1D10A	22	30687979	30723035	TG	Transverse colon	0.560724536604683	0.775476442191664	0.865269959390754
SF3A1	22	30727977	30752936	TG	Transverse colon	0.560631600205655	0.775362081387239	0.865139428894863
OSM	22	30658818	30662829	TG	CD8 cell	0.560550496659332	0.775400246769258	0.862964784206876
TBC1D10A	22	30687979	30723035	TG	CD8 cell	0.560724536604683	0.775476442191664	0.862899515215419
SF3A1	22	30727977	30752936	TG	CD8 cell	0.560631600205655	0.775362081387239	0.86276001864973
OSM	22	30658818	30662829	TG	NK cell	0.560550496659332	0.775400246769258	0.861962785412
TBC1D10A	22	30687979	30723035	TG	NK cell	0.560724536604683	0.775476442191664	0.861948118249749
SF3A1	22	30727977	30752936	TG	NK cell	0.560631600205655	0.775362081387239	0.861817849959549
OSM	22	30658818	30662829	TG	CD4 cell	0.560550496659332	0.775400246769258	0.860181225364505
TBC1D10A	22	30687979	30723035	TG	CD4 cell	0.560724536604683	0.775476442191664	0.860124197949201
SF3A1	22	30727977	30752936	TG	CD4 cell	0.560631600205655	0.775362081387239	0.85998666222682
SF3A1	22	30727977	30752936	TG	Stomach	0.560631600205655	0.775362081387239	0.85933377869301
OSM	22	30658818	30662829	TG	B cell	0.560550496659332	0.775400246769258	0.859266650174155
TBC1D10A	22	30687979	30723035	TG	B cell	0.560724536604683	0.775476442191664	0.859215726454678
SF3A1	22	30727977	30752936	TG	B cell	0.560631600205655	0.775362081387239	0.859078542585082
REST	4	57774075	57802010	TF	Atrial appendage	0.77762420626811	0.905853913952631	0.858806102812267
TBC1D10A	22	30687979	30723035	TG	Monocyte	0.560724536604683	0.775476442191664	0.858511247775675
OSM	22	30658818	30662829	TG	Monocyte	0.560550496659332	0.775400246769258	0.85849904111598
REST	4	57774075	57802010	TF	Spleen	0.77762420626811	0.905853913952631	0.858200700644186
OSM	22	30658818	30662829	TG	Aorta	0.560550496659332	0.775400246769258	0.858199476232266
OSM	22	30658818	30662829	TG	Uterus	0.560550496659332	0.775400246769258	0.857944915777112
SF3A1	22	30727977	30752936	TG	Pancreas	0.560631600205655	0.775362081387239	0.857866392589306
SF3A1	22	30727977	30752936	TG	Adrenal gland	0.560631600205655	0.775362081387239	0.857278481208137
REST	4	57774075	57802010	TF	B cell	0.77762420626811	0.905853913952631	0.85702121538957
OSM	22	30658818	30662829	TG	Spleen	0.560550496659332	0.775400246769258	0.85651138264798
TBC1D10A	22	30687979	30723035	TG	Spleen	0.560724536604683	0.775476442191664	0.856506302494247
LIF	22	30636436	30642840	TG	Breast	0.560563040552874	0.775464162906567	0.856376133363867
SF3A1	22	30727977	30752936	TG	Spleen	0.560631600205655	0.775362081387239	0.85637267064206
TBC1D10A	22	30687979	30723035	TG	Breast	0.560724536604683	0.775476442191664	0.856190489984743
NR2C2	3	14989091	15095107	TF	Terminal ileum	0.753151077003375	0.893933119349712	0.856113426887295
SF3A1	22	30727977	30752936	TG	Liver	0.560631600205655	0.775362081387239	0.855893176098469
LIF	22	30636436	30642840	TG	Visceral omentum	0.560563040552874	0.775464162906567	0.853676797690041
OSM	22	30658818	30662829	TG	Visceral omentum	0.560550496659332	0.775400246769258	0.853583039606271
SF3A1	22	30727977	30752936	TG	Visceral omentum	0.560631600205655	0.775362081387239	0.853458351962685
TBC1D10A	22	30687979	30723035	TG	Sun-exposed skin	0.560724536604683	0.775476442191664	0.853257280737112
SF3A1	22	30727977	30752936	TG	Sun-exposed skin	0.560631600205655	0.775362081387239	0.853126792879128
TBC1D10A	22	30687979	30723035	TG	Lung	0.560724536604683	0.775476442191664	0.852784940801661
SF3A1	22	30727977	30752936	TG	Ovary	0.560631600205655	0.775362081387239	0.851081396655897
REST	4	57774075	57802010	TF	Testis	0.77762420626811	0.905853913952631	0.850403707020039
SPINK2	4	57676026	57687908	TG	Testis	0.777559455093941	0.905788934218653	0.850348796638753
FGD5	3	14860469	14975895	TG	Spleen	0.754187282416109	0.894723301299345	0.84756642405556
NR2C2	3	14989091	15095107	TF	Spleen	0.753151077003375	0.893933119349712	0.846658847117455
TRIB1	8	126442563	126450647	TG	Subcutaneous adipose	0.427233280578976	0.680240042867996	0.845555440978368
LIF	22	30636436	30642840	TG	Omnibus	0.560563040552874	0.775464162906567	0.844875987650577
OSM	22	30658818	30662829	TG	Omnibus	0.560550496659332	0.775400246769258	0.844760426966458
TBC1D10A	22	30687979	30723035	TG	Omnibus	0.560724536604683	0.775476442191664	0.844708589160233
CCDC157	22	30752624	30774647	TG	Omnibus	0.560665579987755	0.775408860011272	0.844580077880244
SF3A1	22	30727977	30752936	TG	Omnibus	0.560631600205655	0.775362081387239	0.844567303558433
TBC1D10A	22	30687979	30723035	TG	Thyroid	0.560724536604683	0.775476442191664	0.844376507844188
SF3A1	22	30727977	30752936	TG	Thyroid	0.560631600205655	0.775362081387239	0.844240547211052
SF3A1	22	30727977	30752936	TG	Testis	0.560631600205655	0.775362081387239	0.840801813269132
EDNRA	4	148402069	148466106	TG	Vagina	0.573237661650904	0.788098871952778	0.838547591815726
TRIB1	8	126442563	126450647	TG	Stomach	0.427233280578976	0.680240042867996	0.837501843590922
TRIB1	8	126442563	126450647	TG	Liver	0.427233280578976	0.680240042867996	0.837022271553242
TRIB1	8	126442563	126450647	TG	Spleen	0.427233280578976	0.680240042867996	0.835737054860937
TRIB1	8	126442563	126450647	TG	Terminal ileum	0.427233280578976	0.680240042867996	0.835346788593004
TRIB1	8	126442563	126450647	TG	Monocyte	0.427233280578976	0.680240042867996	0.835276011643953
TRIB1	8	126442563	126450647	TG	Sun-exposed skin	0.427233280578976	0.680240042867996	0.835050733960362
TRIB1	8	126442563	126450647	TG	Lung	0.427233280578976	0.680240042867996	0.83482103863335
TRIB1	8	126442563	126450647	TG	Visceral omentum	0.427233280578976	0.680240042867996	0.834766236862607
TRIB1	8	126442563	126450647	TG	Prostate	0.427233280578976	0.680240042867996	0.833337495490615
TRIB1	8	126442563	126450647	TG	Esophagus mucosa	0.427233280578976	0.680240042867996	0.832254701108864
TRIB1	8	126442563	126450647	TG	Thyroid	0.427233280578976	0.680240042867996	0.828941620585901
NR2C2	3	14989091	15095107	TF	Testis	0.753151077003375	0.893933119349712	0.828559117159159
TRIB1	8	126442563	126450647	TG	Omnibus	0.427233280578976	0.680240042867996	0.827669050251353
FLT1	13	28874489	29069265	TG	Left ventricle	0.343681814716195	0.592828139542868	0.823631355282211
EDNRA	4	148402069	148466106	TG	Aorta	0.573237661650904	0.788098871952778	0.820611810512681
FAM213A	10	82167585	82192753	TG	Left ventricle	0.356725564211924	0.608207179558271	0.820509634400215
CDH13	16	82660408	83830204	TG	Left ventricle	0.309640441179808	0.554318195775777	0.81912082854062
EDNRA	4	148402069	148466106	TG	Uterus	0.573237661650904	0.788098871952778	0.805743342578785
MMP3	11	102706532	102714534	TG	Omnibus	0.427185732599237	0.672363575967175	0.805442490892317
MMP13	11	102813724	102826463	TG	Omnibus	0.426885587094024	0.671878469276067	0.80488748413622
EDNRA	4	148402069	148466106	TG	Tibial nerve	0.573237661650904	0.788098871952778	0.796963532191564
EDNRA	4	148402069	148466106	TG	Ovary	0.573237661650904	0.788098871952778	0.781577584061603
FAM213A	10	82167585	82192753	TG	Subcutaneous adipose	0.356725564211924	0.608207179558271	0.776514047520112
TSPAN14	10	82213922	82292879	TG	Transverse colon	0.357083001694012	0.608976818262456	0.776010801321917
FHL3	1	38462442	38471278	TG	Left ventricle	0.224313741138873	0.56420436800249	0.771783380970795
MTF1	1	38275239	38325292	TF	Left ventricle	0.214430371568178	0.563190223259719	0.770616182044927
POU3F1	1	38509523	38512450	TF	Left ventricle	0.139123340721648	0.561124022033801	0.770586435705722
CDH13	16	82660408	83830204	TG	Skeletal muscle	0.309640441179808	0.554318195775777	0.770311950285801
TSPAN14	10	82213922	82292879	TG	Adrenal gland	0.357083001694012	0.608976818262456	0.770049735862716
TSPAN14	10	82213922	82292879	TG	CD8 cell	0.357083001694012	0.608976818262456	0.76981229393307
TSPAN14	10	82213922	82292879	TG	Stomach	0.357083001694012	0.608976818262456	0.769045171568615
TSPAN14	10	82213922	82292879	TG	Terminal ileum	0.357083001694012	0.608976818262456	0.768647471078578
FAM213A	10	82167585	82192753	TG	Pancreas	0.356725564211924	0.608207179558271	0.767974754934642
FAM213A	10	82167585	82192753	TG	Terminal ileum	0.356725564211924	0.608207179558271	0.767598100266599
TSPAN14	10	82213922	82292879	TG	NK cell	0.357083001694012	0.608976818262456	0.767227323331395
TSPAN14	10	82213922	82292879	TG	Uterus	0.357083001694012	0.608976818262456	0.766644242230808
TSPAN14	10	82213922	82292879	TG	CD4 cell	0.357083001694012	0.608976818262456	0.766528946492263
TSPAN14	10	82213922	82292879	TG	Spleen	0.357083001694012	0.608976818262456	0.766515631417843
FLT1	13	28874489	29069265	TG	Spleen	0.343681814716195	0.592828139542868	0.766326833399167
EML1	14	100204030	100408397	TG	Left ventricle	0.559777240351953	0.774804608310886	0.766106873330253
FAM213A	10	82167585	82192753	TG	Uterus	0.356725564211924	0.608207179558271	0.765595130876989
FAM213A	10	82167585	82192753	TG	Breast	0.356725564211924	0.608207179558271	0.765455164719768
TSPAN14	10	82213922	82292879	TG	Tibial nerve	0.357083001694012	0.608976818262456	0.764606607614659
FLT1	13	28874489	29069265	TG	Monocyte	0.343681814716195	0.592828139542868	0.76441355983432
TSPAN14	10	82213922	82292879	TG	Liver	0.357083001694012	0.608976818262456	0.76441351684146
FLT1	13	28874489	29069265	TG	Lung	0.343681814716195	0.592828139542868	0.763813231793769
FAM213A	10	82167585	82192753	TG	Tibial nerve	0.356725564211924	0.608207179558271	0.763563609687806
TSPAN14	10	82213922	82292879	TG	Visceral omentum	0.357083001694012	0.608976818262456	0.763498589931333
FAM213A	10	82167585	82192753	TG	Liver	0.356725564211924	0.608207179558271	0.763369634610871
FAM213A	10	82167585	82192753	TG	Visceral omentum	0.356725564211924	0.608207179558271	0.762453278401326
TSPAN14	10	82213922	82292879	TG	Lung	0.357083001694012	0.608976818262456	0.76156375248874
EML1	14	100204030	100408397	TG	Vagina	0.559777240351953	0.774804608310886	0.76124369743048
TSPAN14	10	82213922	82292879	TG	Monocyte	0.357083001694012	0.608976818262456	0.761201167943896
FLT1	13	28874489	29069265	TG	Vagina	0.343681814716195	0.592828139542868	0.760965602291841
TSPAN14	10	82213922	82292879	TG	Vagina	0.357083001694012	0.608976818262456	0.760423671063779
TSPAN14	10	82213922	82292879	TG	Sun-exposed skin	0.357083001694012	0.608976818262456	0.759773501341717
TSPAN14	10	82213922	82292879	TG	Prostate	0.357083001694012	0.608976818262456	0.759766299834242
TSPAN14	10	82213922	82292879	TG	Ovary	0.357083001694012	0.608976818262456	0.759714060034963
FAM213A	10	82167585	82192753	TG	Vagina	0.356725564211924	0.608207179558271	0.759385545291359
CDH13	16	82660408	83830204	TG	Aorta	0.309640441179808	0.554318195775777	0.759161031642131
FAM213A	10	82167585	82192753	TG	Prostate	0.356725564211924	0.608207179558271	0.758719913463617
FAM213A	10	82167585	82192753	TG	Sun-exposed skin	0.356725564211924	0.608207179558271	0.75871088093215
FAM213A	10	82167585	82192753	TG	Ovary	0.356725564211924	0.608207179558271	0.758671349022359
FAM213A	10	82167585	82192753	TG	Hippocampus	0.356725564211924	0.608207179558271	0.757996872143672
CDH13	16	82660408	83830204	TG	Uterus	0.309640441179808	0.554318195775777	0.757996210585201
TSPAN14	10	82213922	82292879	TG	Esophagus mucosa	0.357083001694012	0.608976818262456	0.757411303932589
FAM213A	10	82167585	82192753	TG	Esophagus mucosa	0.356725564211924	0.608207179558271	0.75635509438398
FLT1	13	28874489	29069265	TG	Thyroid	0.343681814716195	0.592828139542868	0.756155197753267
FAM213A	10	82167585	82192753	TG	Caudate	0.356725564211924	0.608207179558271	0.755332155867828
TSPAN14	10	82213922	82292879	TG	Testis	0.357083001694012	0.608976818262456	0.75444754825959
CDH13	16	82660408	83830204	TG	Atrial appendage	0.309640441179808	0.554318195775777	0.754248987061655
FAM213A	10	82167585	82192753	TG	Testis	0.356725564211924	0.608207179558271	0.753429451861854
TSPAN14	10	82213922	82292879	TG	Thyroid	0.357083001694012	0.608976818262456	0.752351031467722
FAM213A	10	82167585	82192753	TG	Putamen	0.356725564211924	0.608207179558271	0.752312652154067
CDH13	16	82660408	83830204	TG	Sun-exposed skin	0.309640441179808	0.554318195775777	0.752301525929542
FAM213A	10	82167585	82192753	TG	Omnibus	0.356725564211924	0.608207179558271	0.75194393821948
FAM213A	10	82167585	82192753	TG	Cortex	0.356725564211924	0.608207179558271	0.751484877519737
FAM213A	10	82167585	82192753	TG	Thyroid	0.356725564211924	0.608207179558271	0.751311271171541
CDH13	16	82660408	83830204	TG	Esophagus mucosa	0.309640441179808	0.554318195775777	0.7496458506286
CDH13	16	82660408	83830204	TG	Vagina	0.309640441179808	0.554318195775777	0.748812693195589
EML1	14	100204030	100408397	TG	Uterus	0.559777240351953	0.774804608310886	0.747059405037553
EML1	14	100204030	100408397	TG	Gastroesophageal junction	0.559777240351953	0.774804608310886	0.741955360631497
B3GNT8	19	41931264	41934635	TG	Esophagus mucosa	0.483960508625368	0.748891879291717	0.74138792643721
EML1	14	100204030	100408397	TG	Aorta	0.559777240351953	0.774804608310886	0.741129872298166
EML1	14	100204030	100408397	TG	Stomach	0.559777240351953	0.774804608310886	0.737319901275095
EML1	14	100204030	100408397	TG	Adrenal gland	0.559777240351953	0.774804608310886	0.736189507560201
DYDC1	10	82095861	82116511	TG	Omnibus	0.325581669960381	0.588349006211543	0.736003558498508
EML1	14	100204030	100408397	TG	Lung	0.559777240351953	0.774804608310886	0.735965812289776
EML1	14	100204030	100408397	TG	Sun-exposed skin	0.559777240351953	0.774804608310886	0.735913084737359
EML1	14	100204030	100408397	TG	Visceral omentum	0.559777240351953	0.774804608310886	0.731802038162538
EDNRA	4	148402069	148466106	TG	Atrial appendage	0.573237661650904	0.788098871952778	0.731107596077166
B3GNT8	19	41931264	41934635	TG	Terminal ileum	0.483960508625368	0.748891879291717	0.728666851108666
FHL3	1	38462442	38471278	TG	Gastroesophageal junction	0.224313741138873	0.56420436800249	0.72839937029297
MTF1	1	38275239	38325292	TF	Gastroesophageal junction	0.214430371568178	0.563190223259719	0.727288098954066
POU3F1	1	38509523	38512450	TF	Gastroesophageal junction	0.139123340721648	0.561124022033801	0.726992096609353
EML1	14	100204030	100408397	TG	Thyroid	0.559777240351953	0.774804608310886	0.726313413606676
FHL3	1	38462442	38471278	TG	Transverse colon	0.224313741138873	0.56420436800249	0.72291713037651
FHL3	1	38462442	38471278	TG	Subcutaneous adipose	0.224313741138873	0.56420436800249	0.722807194834671
MTF1	1	38275239	38325292	TF	Transverse colon	0.214430371568178	0.563190223259719	0.721842395397348
B3GNT8	19	41931264	41934635	TG	Transverse colon	0.483960508625368	0.748891879291717	0.721803851067616
MTF1	1	38275239	38325292	TF	Subcutaneous adipose	0.214430371568178	0.563190223259719	0.72170509194372
EML1	14	100204030	100408397	TG	Tibial nerve	0.559777240351953	0.774804608310886	0.720223039815628
FHL3	1	38462442	38471278	TG	Stomach	0.224313741138873	0.56420436800249	0.718380693340688
EML1	14	100204030	100408397	TG	Atrial appendage	0.559777240351953	0.774804608310886	0.71783374549461
MTF1	1	38275239	38325292	TF	Stomach	0.214430371568178	0.563190223259719	0.717306845307564
EML1	14	100204030	100408397	TG	Esophagus muscularis	0.559777240351953	0.774804608310886	0.717183761974944
EML1	14	100204030	100408397	TG	Sigmoid colon	0.559777240351953	0.774804608310886	0.716348902956187
FHL3	1	38462442	38471278	TG	Sigmoid colon	0.224313741138873	0.56420436800249	0.715538965074666
MTF1	1	38275239	38325292	TF	Atrial appendage	0.214430371568178	0.563190223259719	0.714482653584243
MTF1	1	38275239	38325292	TF	Sigmoid colon	0.214430371568178	0.563190223259719	0.71446147537841
POU3F1	1	38509523	38512450	TF	Sigmoid colon	0.139123340721648	0.561124022033801	0.714071111581664
MTF1	1	38275239	38325292	TF	Terminal ileum	0.214430371568178	0.563190223259719	0.711250713694368
FHL3	1	38462442	38471278	TG	Lung	0.224313741138873	0.56420436800249	0.710426657332135
MTF1	1	38275239	38325292	TF	Lung	0.214430371568178	0.563190223259719	0.709346787461298
FHL3	1	38462442	38471278	TG	Uterus	0.224313741138873	0.56420436800249	0.708661025566674
SF3A3	1	38422647	38456593	TG	Uterus	0.224734444435163	0.564251730088415	0.708636390927749
FHL3	1	38462442	38471278	TG	Liver	0.224313741138873	0.56420436800249	0.708315802302336
DAB2IP	9	124329336	124547809	TG	Terminal ileum	0.25807078952447	0.550670055876674	0.708133630966792
MTF1	1	38275239	38325292	TF	Uterus	0.214430371568178	0.563190223259719	0.707575499599017
MTF1	1	38275239	38325292	TF	Liver	0.214430371568178	0.563190223259719	0.707224975134284
POU3F1	1	38509523	38512450	TF	Uterus	0.139123340721648	0.561124022033801	0.707140384772329
FHL3	1	38462442	38471278	TG	Ovary	0.224313741138873	0.56420436800249	0.706678569204892
SF3A3	1	38422647	38456593	TG	Ovary	0.224734444435163	0.564251730088415	0.706658652838471
MTF1	1	38275239	38325292	TF	Ovary	0.214430371568178	0.563190223259719	0.705598082476064
DAB2IP	9	124329336	124547809	TG	Spleen	0.25807078952447	0.550670055876674	0.703860443915877
FHL3	1	38462442	38471278	TG	Breast	0.224313741138873	0.56420436800249	0.702930111899859
SF3A3	1	38422647	38456593	TG	Breast	0.224734444435163	0.564251730088415	0.702912330892897
MTF1	1	38275239	38325292	TF	Visceral omentum	0.214430371568178	0.563190223259719	0.7024528665329
FHL3	1	38462442	38471278	TG	Aorta	0.224313741138873	0.56420436800249	0.702071754514824
POU3F1	1	38509523	38512450	TF	Visceral omentum	0.139123340721648	0.561124022033801	0.70196786681174
MTF1	1	38275239	38325292	TF	Breast	0.214430371568178	0.563190223259719	0.701853846203484
DAB2IP	9	124329336	124547809	TG	Atrial appendage	0.25807078952447	0.550670055876674	0.701705531531342
POU3F1	1	38509523	38512450	TF	Breast	0.139123340721648	0.561124022033801	0.701377801650628
MTF1	1	38275239	38325292	TF	Aorta	0.214430371568178	0.563190223259719	0.70096459772458
EDNRA	4	148402069	148466106	TG	Thyroid	0.573237661650904	0.788098871952778	0.70058900482171
FHL3	1	38462442	38471278	TG	Spleen	0.224313741138873	0.56420436800249	0.700491840146111
POU3F1	1	38509523	38512450	TF	Aorta	0.139123340721648	0.561124022033801	0.700484332369137
DAB2IP	9	124329336	124547809	TG	Esophagus muscularis	0.25807078952447	0.550670055876674	0.699788780937771
MTF1	1	38275239	38325292	TF	Spleen	0.214430371568178	0.563190223259719	0.699394131568657
DAB2IP	9	124329336	124547809	TG	Lung	0.25807078952447	0.550670055876674	0.699351622194693
POU3F1	1	38509523	38512450	TF	Spleen	0.139123340721648	0.561124022033801	0.698900999828243
DAB2IP	9	124329336	124547809	TG	Sun-exposed skin	0.25807078952447	0.550670055876674	0.696849755336879
DAB2IP	9	124329336	124547809	TG	Esophagus mucosa	0.25807078952447	0.550670055876674	0.696743518333457
DAB2IP	9	124329336	124547809	TG	Cerebellum	0.25807078952447	0.550670055876674	0.696533442258255
EML1	14	100204030	100408397	TG	Omnibus	0.559777240351953	0.774804608310886	0.696051744326167
CYP46A1	14	100150641	100193638	TG	Omnibus	0.55918652359687	0.77392369124357	0.695315345761639
HHIPL1	14	100111447	100146906	TG	Omnibus	0.559128141889813	0.773831907620548	0.695241114913691
DAB2IP	9	124329336	124547809	TG	Stomach	0.25807078952447	0.550670055876674	0.693697000703676
FHL3	1	38462442	38471278	TG	Esophagus muscularis	0.224313741138873	0.56420436800249	0.693206156112278
DAB2IP	9	124329336	124547809	TG	Prostate	0.25807078952447	0.550670055876674	0.692545867290854
MTF1	1	38275239	38325292	TF	Esophagus muscularis	0.214430371568178	0.563190223259719	0.6921220876188
DAB2IP	9	124329336	124547809	TG	Vagina	0.25807078952447	0.550670055876674	0.691618747454171
POU3F1	1	38509523	38512450	TF	Esophagus muscularis	0.139123340721648	0.561124022033801	0.691586187622785
EML1	14	100204030	100408397	TG	Testis	0.559777240351953	0.774804608310886	0.691357336828022
FHL3	1	38462442	38471278	TG	Pancreas	0.224313741138873	0.56420436800249	0.690218555531286
FHL3	1	38462442	38471278	TG	Vagina	0.224313741138873	0.56420436800249	0.690039009738716
MTF1	1	38275239	38325292	TF	Prostate	0.214430371568178	0.563190223259719	0.689870370723878
FHL3	1	38462442	38471278	TG	Monocyte	0.224313741138873	0.56420436800249	0.68931420959358
POU3F1	1	38509523	38512450	TF	Prostate	0.139123340721648	0.561124022033801	0.68930910657657
MTF1	1	38275239	38325292	TF	Pancreas	0.214430371568178	0.563190223259719	0.689102449447121
MTF1	1	38275239	38325292	TF	Vagina	0.214430371568178	0.563190223259719	0.688955940459328
FHL3	1	38462442	38471278	TG	Thyroid	0.224313741138873	0.56420436800249	0.688738344410792
SF3A3	1	38422647	38456593	TG	Thyroid	0.224734444435163	0.564251730088415	0.688721216113175
POU3F1	1	38509523	38512450	TF	Pancreas	0.139123340721648	0.561124022033801	0.688528797578578
POU3F1	1	38509523	38512450	TF	Vagina	0.139123340721648	0.561124022033801	0.688355842218294
MTF1	1	38275239	38325292	TF	Monocyte	0.214430371568178	0.563190223259719	0.688149173274021
MTF1	1	38275239	38325292	TF	Thyroid	0.214430371568178	0.563190223259719	0.687652825681161
MTF1	1	38275239	38325292	TF	Cerebellum	0.214430371568178	0.563190223259719	0.682197043614858
POU3F1	1	38509523	38512450	TF	Cerebellum	0.139123340721648	0.561124022033801	0.681582362660116
DAB2IP	9	124329336	124547809	TG	Testis	0.25807078952447	0.550670055876674	0.680759921660999
FHL3	1	38462442	38471278	TG	NK cell	0.224313741138873	0.56420436800249	0.678055947812422
MTF1	1	38275239	38325292	TF	NK cell	0.214430371568178	0.563190223259719	0.676915157399524
POU3F1	1	38509523	38512450	TF	NK cell	0.139123340721648	0.561124022033801	0.676336274495332
DAB2IP	9	124329336	124547809	TG	Omnibus	0.25807078952447	0.550670055876674	0.663918219238864
IGF2BP1	17	47074774	47133012	TG	Testis	0.625253695466036	0.835604993164561	0.663897150820175
MTF1	1	38275239	38325292	TF	Testis	0.214430371568178	0.563190223259719	0.662032937758135
POU3F1	1	38509523	38512450	TF	Testis	0.139123340721648	0.561124022033801	0.661269431978876
EML1	14	100204030	100408397	TG	Cortex	0.559777240351953	0.774804608310886	0.66002292118669
FHL3	1	38462442	38471278	TG	Adrenal gland	0.224313741138873	0.56420436800249	0.656349440226033
MTF1	1	38275239	38325292	TF	Adrenal gland	0.214430371568178	0.563190223259719	0.655287524257089
POU3F1	1	38509523	38512450	TF	Adrenal gland	0.139123340721648	0.561124022033801	0.654430182144704
FHL3	1	38462442	38471278	TG	Skeletal muscle	0.224313741138873	0.56420436800249	0.651783386667277
SF3A3	1	38422647	38456593	TG	CD8 cell	0.224734444435163	0.564251730088415	0.651453249503154
FHL3	1	38462442	38471278	TG	CD8 cell	0.224313741138873	0.56420436800249	0.651450146137951
SF3A3	1	38422647	38456593	TG	B cell	0.224734444435163	0.564251730088415	0.651319624952169
MTF1	1	38275239	38325292	TF	Skeletal muscle	0.214430371568178	0.563190223259719	0.650685153408346
MTF1	1	38275239	38325292	TF	CD8 cell	0.214430371568178	0.563190223259719	0.650327873464103
MTF1	1	38275239	38325292	TF	B cell	0.214430371568178	0.563190223259719	0.650193029023246
POU3F1	1	38509523	38512450	TF	Skeletal muscle	0.139123340721648	0.561124022033801	0.64976283168099
POU3F1	1	38509523	38512450	TF	CD8 cell	0.139123340721648	0.561124022033801	0.649505683691666
POU3F1	1	38509523	38512450	TF	B cell	0.139123340721648	0.561124022033801	0.649435185318402
FHL3	1	38462442	38471278	TG	CD4 cell	0.224313741138873	0.56420436800249	0.646880016211198
SF3A3	1	38422647	38456593	TG	CD4 cell	0.224734444435163	0.564251730088415	0.646877848781022
MTF1	1	38275239	38325292	TF	CD4 cell	0.214430371568178	0.563190223259719	0.645730100910488
POU3F1	1	38509523	38512450	TF	CD4 cell	0.139123340721648	0.561124022033801	0.644891960378549
TMEM91	19	41856816	41889988	TG	Omnibus	0.494044523838627	0.757096865630657	0.641970746017564
FHL3	1	38462442	38471278	TG	Esophagus mucosa	0.224313741138873	0.56420436800249	0.640744100298729
BCKDHA	19	41884215	41930910	TG	Omnibus	0.491611435627003	0.754957650750057	0.63973644870719
MTF1	1	38275239	38325292	TF	Esophagus mucosa	0.214430371568178	0.563190223259719	0.639657196938873
POU3F1	1	38509523	38512450	TF	Esophagus mucosa	0.139123340721648	0.561124022033801	0.638681611861497
B3GNT8	19	41931264	41934635	TG	Omnibus	0.483960508625368	0.748891879291717	0.633164542984089
PPIL4	6	149825869	149867174	TG	Aorta	0.176577793526301	0.415513154479782	0.615375306802177
PPIL4	6	149825869	149867174	TG	Transverse colon	0.176577793526301	0.415513154479782	0.612987753754738
PPIL4	6	149825869	149867174	TG	Uterus	0.176577793526301	0.415513154479782	0.612129504446933
PPIL4	6	149825869	149867174	TG	Pancreas	0.176577793526301	0.415513154479782	0.611867576208279
ZC3H12D	6	149768794	149806197	TG	Transverse colon	0.180787528785325	0.415323272747216	0.611446802816229
PPIL4	6	149825869	149867174	TG	Liver	0.176577793526301	0.415513154479782	0.610265030057711
TAB2	6	149539777	149732749	TG	CD8 cell	0.192185512344615	0.425264566863343	0.609957860029997
GIP	17	47035916	47045958	TG	Omnibus	0.626072912879257	0.835804352217255	0.608782856218338
ITGB5	3	124480795	124620265	TG	Left ventricle	0.14102421406632	0.313066361897147	0.608083649500272
IGF2BP1	17	47074774	47133012	TG	Omnibus	0.625253695466036	0.835604993164561	0.607991963931387
PPIL4	6	149825869	149867174	TG	Breast	0.176577793526301	0.415513154479782	0.6068483426
RASGEF1B	4	82347547	82965397	TG	Terminal ileum	0.193859006324447	0.391587315865542	0.606027384533513
RASGEF1B	4	82347547	82965397	TG	Spleen	0.193859006324447	0.391587315865542	0.605692106489359
B4GALNT2	17	47209822	47247351	TG	Omnibus	0.622490672929096	0.834824046799146	0.605193819095969
RASGEF1B	4	82347547	82965397	TG	Sun-exposed skin	0.193859006324447	0.391587315865542	0.604180768341637
TAB2	6	149539777	149732749	TG	CD4 cell	0.192185512344615	0.425264566863343	0.603806154181039
RASGEF1B	4	82347547	82965397	TG	Visceral omentum	0.193859006324447	0.391587315865542	0.603346898934792
RASGEF1B	4	82347547	82965397	TG	Monocyte	0.193859006324447	0.391587315865542	0.602679267492848
PPIL4	6	149825869	149867174	TG	Ovary	0.176577793526301	0.415513154479782	0.602429120624321
RASGEF1B	4	82347547	82965397	TG	Lung	0.193859006324447	0.391587315865542	0.602181729473055
PPIL4	6	149825869	149867174	TG	CD8 cell	0.176577793526301	0.415513154479782	0.601735353661852
RASGEF1B	4	82347547	82965397	TG	B cell	0.193859006324447	0.391587315865542	0.601726559316349
ZC3H12D	6	149768794	149806197	TG	Terminal ileum	0.180787528785325	0.415323272747216	0.601156159932336
RASGEF1B	4	82347547	82965397	TG	Esophagus mucosa	0.193859006324447	0.391587315865542	0.600545290892786
ZC3H12D	6	149768794	149806197	TG	CD8 cell	0.180787528785325	0.415323272747216	0.600311766495596
RASGEF1B	4	82347547	82965397	TG	Vagina	0.193859006324447	0.391587315865542	0.59886415525869
PPIL4	6	149825869	149867174	TG	Spleen	0.176577793526301	0.415513154479782	0.598607581356622
SUMO4	6	149721495	149722177	TG	Monocyte	0.190627545001999	0.422727280912396	0.59854153279865
EXOSC5	19	41892279	41903384	TG	Caudate	0.491550116369412	0.754896171854867	0.598069293088693
PPIL4	6	149825869	149867174	TG	NK cell	0.176577793526301	0.415513154479782	0.597207444575634
ZC3H12D	6	149768794	149806197	TG	Spleen	0.180787528785325	0.415323272747216	0.597174082428126
ZC3H12D	6	149768794	149806197	TG	NK cell	0.180787528785325	0.415323272747216	0.595772529630207
PPIL4	6	149825869	149867174	TG	CD4 cell	0.176577793526301	0.415513154479782	0.59544030114924
PPIL4	6	149825869	149867174	TG	Sun-exposed skin	0.176577793526301	0.415513154479782	0.59452312240824
ZC3H12D	6	149768794	149806197	TG	CD4 cell	0.180787528785325	0.415323272747216	0.594056355355652
RASGEF1B	4	82347547	82965397	TG	Testis	0.193859006324447	0.391587315865542	0.593628244615216
IGF2R	6	160390131	160534539	TG	Skeletal muscle	0.174969495286822	0.376022239746009	0.593242853066136
ZC3H12D	6	149768794	149806197	TG	Monocyte	0.180787528785325	0.415323272747216	0.592310608554963
PPIL4	6	149825869	149867174	TG	B cell	0.176577793526301	0.415513154479782	0.591147659636684
ZC3H12D	6	149768794	149806197	TG	B cell	0.180787528785325	0.415323272747216	0.5897990600234
TAB2	6	149539777	149732749	TG	Omnibus	0.192185512344615	0.425264566863343	0.589271624493822
SF3A3	1	38422647	38456593	TG	Omnibus	0.224734444435163	0.564251730088415	0.586854114924582
FHL3	1	38462442	38471278	TG	Omnibus	0.224313741138873	0.56420436800249	0.586821764526005
INPP5B	1	38326369	38412729	TG	Omnibus	0.225408387870403	0.563566795420284	0.586109443198558
SUMO4	6	149721495	149722177	TG	Omnibus	0.190627545001999	0.422727280912396	0.585911811091186
MTF1	1	38275239	38325292	TF	Omnibus	0.214430371568178	0.563190223259719	0.585778267043529
POU3F1	1	38509523	38512450	TF	Omnibus	0.139123340721648	0.561124022033801	0.584120841629931
PPIL4	6	149825869	149867174	TG	Omnibus	0.176577793526301	0.415513154479782	0.580945290104741
PPIL4	6	149825869	149867174	TG	Testis	0.176577793526301	0.415513154479782	0.579806548003067
PPIL4	6	149825869	149867174	TG	Thyroid	0.176577793526301	0.415513154479782	0.579650155448215
ZC3H12D	6	149768794	149806197	TG	Omnibus	0.180787528785325	0.415323272747216	0.5796480114308
IGF2R	6	160390131	160534539	TG	Terminal ileum	0.174969495286822	0.376022239746009	0.57426995955549
SLC22A1	6	160542821	160579750	TG	Liver	0.175685231378298	0.379042946207303	0.572602916027597
IGF2R	6	160390131	160534539	TG	Monocyte	0.174969495286822	0.376022239746009	0.572520795811071
IGF2R	6	160390131	160534539	TG	Adrenal gland	0.174969495286822	0.376022239746009	0.572290283215515
IGF2R	6	160390131	160534539	TG	Uterus	0.174969495286822	0.376022239746009	0.571140064248226
IGF2R	6	160390131	160534539	TG	Atrial appendage	0.174969495286822	0.376022239746009	0.570542947632866
IGF2R	6	160390131	160534539	TG	Spleen	0.174969495286822	0.376022239746009	0.569192124352518
IGF2R	6	160390131	160534539	TG	Breast	0.174969495286822	0.376022239746009	0.567713582971786
IGF2R	6	160390131	160534539	TG	Lung	0.174969495286822	0.376022239746009	0.566208975882942
IGF2R	6	160390131	160534539	TG	Sun-exposed skin	0.174969495286822	0.376022239746009	0.565688877369005
IGF2R	6	160390131	160534539	TG	Visceral omentum	0.174969495286822	0.376022239746009	0.565250969696446
FHL3	1	38462442	38471278	TG	Cortex	0.224313741138873	0.56420436800249	0.56448149842242
TMEM91	19	41856816	41889988	TG	Monocyte	0.494044523838627	0.757096865630657	0.563838958353803
B9D2	19	41860326	41870078	TG	Monocyte	0.493974213926028	0.756986306815693	0.563762718753541
MTF1	1	38275239	38325292	TF	Cortex	0.214430371568178	0.563190223259719	0.563433847850765
BCKDHA	19	41884215	41930910	TG	Monocyte	0.491611435627003	0.754957650750057	0.561454004726452
IGF2R	6	160390131	160534539	TG	Esophagus mucosa	0.174969495286822	0.376022239746009	0.561258528107163
POU3F1	1	38509523	38512450	TF	Cortex	0.139123340721648	0.561124022033801	0.561207917161567
IGF2R	6	160390131	160534539	TG	Ovary	0.174969495286822	0.376022239746009	0.561086566235103
IGF2R	6	160390131	160534539	TG	Vagina	0.174969495286822	0.376022239746009	0.559158928903221
ITGB5	3	124480795	124620265	TG	Gastroesophageal junction	0.14102421406632	0.313066361897147	0.558555397077094
IGF2R	6	160390131	160534539	TG	Thyroid	0.174969495286822	0.376022239746009	0.553827841553434
SF3A3	1	38422647	38456593	TG	Tibial nerve	0.224734444435163	0.564251730088415	0.553823948756466
FHL3	1	38462442	38471278	TG	Tibial nerve	0.224313741138873	0.56420436800249	0.553767764068123
MTF1	1	38275239	38325292	TF	Tibial nerve	0.214430371568178	0.563190223259719	0.552750809255739
IGF2R	6	160390131	160534539	TG	Omnibus	0.174969495286822	0.376022239746009	0.551092675274725
POU3F1	1	38509523	38512450	TF	Tibial nerve	0.139123340721648	0.561124022033801	0.550410320909947
IGF2R	6	160390131	160534539	TG	Testis	0.174969495286822	0.376022239746009	0.549312635524133
FHL3	1	38462442	38471278	TG	Hippocampus	0.224313741138873	0.56420436800249	0.54799623369213
MTF1	1	38275239	38325292	TF	Hippocampus	0.214430371568178	0.563190223259719	0.546982785732288
POU3F1	1	38509523	38512450	TF	Hippocampus	0.139123340721648	0.561124022033801	0.544592464926121
KALRN	3	123798870	124445172	TG	Aorta	0.146389945091555	0.32483133051937	0.543051793523626
SKI	1	2160134	2241558	TG	Left ventricle	0.148852738033197	0.319706393260595	0.536436055717854
ITGB5	3	124480795	124620265	TG	Skeletal muscle	0.14102421406632	0.313066361897147	0.536367098289451
ITGB5	3	124480795	124620265	TG	Subcutaneous adipose	0.14102421406632	0.313066361897147	0.531487282546786
KALRN	3	123798870	124445172	TG	Terminal ileum	0.146389945091555	0.32483133051937	0.529757505959387
RER1	1	2323267	2336883	TG	Left ventricle	0.145499191463634	0.313920600621929	0.528499807238556
RORC	1	151778547	151804348	TF	Left ventricle	0.371419335950938	0.616768396476415	0.528382320016853
THEM4	1	151846060	151882284	TG	Left ventricle	0.371101441178893	0.616678545024051	0.528331209695484
MRPL9	1	151732119	151736040	TG	Left ventricle	0.371404917450031	0.616726329865551	0.528308522810613
KALRN	3	123798870	124445172	TG	Spleen	0.146389945091555	0.32483133051937	0.528240866829178
KALRN	3	123798870	124445172	TG	Lung	0.146389945091555	0.32483133051937	0.52684591034373
ITGB5	3	124480795	124620265	TG	Transverse colon	0.14102421406632	0.313066361897147	0.52497162561082
VWA8	13	42140973	42535256	TG	Omnibus	0.30854394011608	0.551227025412318	0.524023603970703
KALRN	3	123798870	124445172	TG	Vagina	0.146389945091555	0.32483133051937	0.52386179450857
ITGB5	3	124480795	124620265	TG	Aorta	0.14102421406632	0.313066361897147	0.523346630523385
ITGB5	3	124480795	124620265	TG	Pancreas	0.14102421406632	0.313066361897147	0.521765049877643
ITGB5	3	124480795	124620265	TG	Sigmoid colon	0.14102421406632	0.313066361897147	0.521166298996868
RORC	1	151778547	151804348	TF	Omnibus	0.371419335950938	0.616768396476415	0.520177733419966
MRPL9	1	151732119	151736040	TG	Omnibus	0.371404917450031	0.616726329865551	0.520146694816897
OAZ3	1	151735445	151743808	TG	Omnibus	0.371403421765712	0.616725239414461	0.520145319474296
LINGO4	1	151772740	151778630	TG	Omnibus	0.371390720849501	0.616714452763933	0.520133844051308
THEM5	1	151819739	151826173	TG	Omnibus	0.37129999842329	0.616634294196762	0.520051475234266
RIIAD1	1	151682909	151702281	TG	Omnibus	0.370513035563563	0.616247005049463	0.519554725557648
CELF3	1	151674880	151689290	TG	Omnibus	0.369900820031532	0.61594577209727	0.519166305844447
SNX27	1	151584541	151671567	TG	Omnibus	0.369593287774219	0.615940798475015	0.519066572888393
MRPL9	1	151732119	151736040	TG	Tibial nerve	0.371404917450031	0.616726329865551	0.516764762647469
KALRN	3	123798870	124445172	TG	Thyroid	0.146389945091555	0.32483133051937	0.516358387386015
KALRN	3	123798870	124445172	TG	Testis	0.146389945091555	0.32483133051937	0.515950768694434
RORC	1	151778547	151804348	TF	Gastroesophageal junction	0.371419335950938	0.616768396476415	0.515784219871314
MRPL9	1	151732119	151736040	TG	Gastroesophageal junction	0.371404917450031	0.616726329865551	0.515693910371461
KALRN	3	123798870	124445172	TG	Omnibus	0.146389945091555	0.32483133051937	0.515477066902073
NAV1	1	201592411	201796102	TG	Left ventricle	0.110155307228944	0.252186622249851	0.515359146350628
ITGB5	3	124480795	124620265	TG	Liver	0.14102421406632	0.313066361897147	0.515016705109988
THEM4	1	151846060	151882284	TG	Vagina	0.371101441178893	0.616678545024051	0.514551581692563
RORC	1	151778547	151804348	TF	Vagina	0.371419335950938	0.616768396476415	0.514545328235568
ITGB5	3	124480795	124620265	TG	Uterus	0.14102421406632	0.313066361897147	0.514483385524821
MRPL9	1	151732119	151736040	TG	Vagina	0.371404917450031	0.616726329865551	0.514451996563687
ITGB5	3	124480795	124620265	TG	Adrenal gland	0.14102421406632	0.313066361897147	0.513308256495431
ITGB5	3	124480795	124620265	TG	Atrial appendage	0.14102421406632	0.313066361897147	0.513214538186641
ITGB5	3	124480795	124620265	TG	Monocyte	0.14102421406632	0.313066361897147	0.512886285232937
ITGB5	3	124480795	124620265	TG	Stomach	0.14102421406632	0.313066361897147	0.51231741170162
ITGB5	3	124480795	124620265	TG	Tibial nerve	0.14102421406632	0.313066361897147	0.511119482242555
ITGB5	3	124480795	124620265	TG	Breast	0.14102421406632	0.313066361897147	0.511060975362312
SF3A3	1	38422647	38456593	TG	Sun-exposed skin	0.224734444435163	0.564251730088415	0.510670517688974
FHL3	1	38462442	38471278	TG	Sun-exposed skin	0.224313741138873	0.56420436800249	0.510598289042761
IPO9	1	201798269	201853422	TG	Left ventricle	0.109061427735242	0.249545648418446	0.51029421129514
ITGB5	3	124480795	124620265	TG	Terminal ileum	0.14102421406632	0.313066361897147	0.509777597674405
MTF1	1	38275239	38325292	TF	Sun-exposed skin	0.214430371568178	0.563190223259719	0.509579584423172
ITGB5	3	124480795	124620265	TG	Esophagus muscularis	0.14102421406632	0.313066361897147	0.509062685099557
PRDM8	4	81105033	81125483	TG	Gastroesophageal junction	0.115357927174395	0.260863000665123	0.508779177953122
ITGB5	3	124480795	124620265	TG	Sun-exposed skin	0.14102421406632	0.313066361897147	0.508468998926282
ITGB5	3	124480795	124620265	TG	Ovary	0.14102421406632	0.313066361897147	0.508465920963864
ITGB5	3	124480795	124620265	TG	Spleen	0.14102421406632	0.313066361897147	0.508405274449311
ITGB5	3	124480795	124620265	TG	Visceral omentum	0.14102421406632	0.313066361897147	0.508393558217844
ITGB5	3	124480795	124620265	TG	Lung	0.14102421406632	0.313066361897147	0.50718318086111
ITGB5	3	124480795	124620265	TG	Prostate	0.14102421406632	0.313066361897147	0.50662552493067
POU3F1	1	38509523	38512450	TF	Sun-exposed skin	0.139123340721648	0.561124022033801	0.506465858477943
ITGB5	3	124480795	124620265	TG	Esophagus mucosa	0.14102421406632	0.313066361897147	0.506026736780894
SHISA4	1	201857808	201861434	TG	Left ventricle	0.10827541475901	0.24756334839139	0.505616039417312
TIMM17A	1	201924619	201939789	TG	Left ventricle	0.0946388603548892	0.242564945756554	0.504747827955847
ITGB5	3	124480795	124620265	TG	Vagina	0.14102421406632	0.313066361897147	0.504544088222255
ITGB5	3	124480795	124620265	TG	Caudate	0.14102421406632	0.313066361897147	0.504427571331706
ITGB5	3	124480795	124620265	TG	Putamen	0.14102421406632	0.313066361897147	0.500260134417999
ITGB5	3	124480795	124620265	TG	Cortex	0.14102421406632	0.313066361897147	0.498173682889119
ITGB5	3	124480795	124620265	TG	Thyroid	0.14102421406632	0.313066361897147	0.497359392500407
ITGB5	3	124480795	124620265	TG	Testis	0.14102421406632	0.313066361897147	0.496984431029818
ITGB5	3	124480795	124620265	TG	Omnibus	0.14102421406632	0.313066361897147	0.496577989425138
RORC	1	151778547	151804348	TF	Uterus	0.371419335950938	0.616768396476415	0.491810892839811
THEM4	1	151846060	151882284	TG	Uterus	0.371101441178893	0.616678545024051	0.49176675220675
MRPL9	1	151732119	151736040	TG	Uterus	0.371404917450031	0.616726329865551	0.491734795914707
SKI	1	2160134	2241558	TG	Gastroesophageal junction	0.148852738033197	0.319706393260595	0.48855181187507
FLT1	13	28874489	29069265	TG	Omnibus	0.343681814716195	0.592828139542868	0.486958569403985
UMPS	3	124449213	124464040	TG	Omnibus	0.137658325886523	0.306386298514522	0.486869437379353
RORC	1	151778547	151804348	TF	Aorta	0.371419335950938	0.616768396476415	0.485465188990839
MRPL9	1	151732119	151736040	TG	Aorta	0.371404917450031	0.616726329865551	0.485384602791355
MRPL9	1	151732119	151736040	TG	Esophagus muscularis	0.371404917450031	0.616726329865551	0.482635726001513
RER1	1	2323267	2336883	TG	Gastroesophageal junction	0.145499191463634	0.313920600621929	0.481125000054008
PDLIM5	4	95373037	95589377	TG	Left ventricle	0.0961990289758704	0.15322591934092	0.480232942266512
RORC	1	151778547	151804348	TF	Transverse colon	0.371419335950938	0.616768396476415	0.479177261224031
MRPL9	1	151732119	151736040	TG	Transverse colon	0.371404917450031	0.616726329865551	0.479112341229916
THEM4	1	151846060	151882284	TG	Transverse colon	0.371101441178893	0.616678545024051	0.479099214792629
RORC	1	151778547	151804348	TF	Stomach	0.371419335950938	0.616768396476415	0.474132733347604
MRPL9	1	151732119	151736040	TG	Stomach	0.371404917450031	0.616726329865551	0.474064779195686
THEM4	1	151846060	151882284	TG	Stomach	0.371101441178893	0.616678545024051	0.474056659851804
FHL3	1	38462442	38471278	TG	Putamen	0.224313741138873	0.56420436800249	0.473318191179964
MACC1	7	20174278	20257027	TG	Transverse colon	0.11549269814327	0.180413573703145	0.473155736333385
MTF1	1	38275239	38325292	TF	Putamen	0.214430371568178	0.563190223259719	0.472144030876907
PRDM8	4	81105033	81125483	TG	Uterus	0.115357927174395	0.260863000665123	0.471727892066293
RORC	1	151778547	151804348	TF	Visceral omentum	0.371419335950938	0.616768396476415	0.470863961196392
THEM4	1	151846060	151882284	TG	Visceral omentum	0.371101441178893	0.616678545024051	0.470804262995607
MRPL9	1	151732119	151736040	TG	Visceral omentum	0.371404917450031	0.616726329865551	0.470791686339699
MACC1	7	20174278	20257027	TG	Pancreas	0.11549269814327	0.180413573703145	0.470326260102795
MRPL9	1	151732119	151736040	TG	Putamen	0.371404917450031	0.616726329865551	0.469439605719954
MRPL9	1	151732119	151736040	TG	Caudate	0.371404917450031	0.616726329865551	0.469164593485487
RORC	1	151778547	151804348	TF	Esophagus mucosa	0.371419335950938	0.616768396476415	0.469108834237762
MRPL9	1	151732119	151736040	TG	Esophagus mucosa	0.371404917450031	0.616726329865551	0.469040293622772
THEM4	1	151846060	151882284	TG	Esophagus mucosa	0.371101441178893	0.616678545024051	0.469030219290427
PRDM8	4	81105033	81125483	TG	CD8 cell	0.115357927174395	0.260863000665123	0.468822665528379
CELF3	1	151674880	151689290	TG	Putamen	0.369900820031532	0.61594577209727	0.468290755076159
CELF3	1	151674880	151689290	TG	Caudate	0.369900820031532	0.61594577209727	0.468043446990243
SKI	1	2160134	2241558	TG	Skeletal muscle	0.148852738033197	0.319706393260595	0.467853141123091
RORC	1	151778547	151804348	TF	Ovary	0.371419335950938	0.616768396476415	0.467465892088773
MRPL9	1	151732119	151736040	TG	Ovary	0.371404917450031	0.616726329865551	0.467386481626993
POU3F1	1	38509523	38512450	TF	Putamen	0.139123340721648	0.561124022033801	0.466719143018845
PRDM8	4	81105033	81125483	TG	NK cell	0.115357927174395	0.260863000665123	0.466026795716598
PRDM8	4	81105033	81125483	TG	CD4 cell	0.115357927174395	0.260863000665123	0.46602651210044
PRDM8	4	81105033	81125483	TG	Sun-exposed skin	0.115357927174395	0.260863000665123	0.464616156937299
PRDM8	4	81105033	81125483	TG	Esophagus muscularis	0.115357927174395	0.260863000665123	0.464006209186805
SKI	1	2160134	2241558	TG	Subcutaneous adipose	0.148852738033197	0.319706393260595	0.463951383595469
PRDM8	4	81105033	81125483	TG	Monocyte	0.115357927174395	0.260863000665123	0.463091562029704
PRDM8	4	81105033	81125483	TG	Prostate	0.115357927174395	0.260863000665123	0.462424221344329
MACC1	7	20174278	20257027	TG	Lung	0.11549269814327	0.180413573703145	0.461198162420791
RORC	1	151778547	151804348	TF	Sigmoid colon	0.371419335950938	0.616768396476415	0.460536797137541
MACC1	7	20174278	20257027	TG	B cell	0.11549269814327	0.180413573703145	0.460495166135869
MRPL9	1	151732119	151736040	TG	Sigmoid colon	0.371404917450031	0.616726329865551	0.460464903306306
PRDM8	4	81105033	81125483	TG	Vagina	0.115357927174395	0.260863000665123	0.460050312462874
PRDM8	4	81105033	81125483	TG	B cell	0.115357927174395	0.260863000665123	0.459784137021574
DGKH	13	42614176	42830714	TG	Terminal ileum	0.308087111640145	0.549808938402842	0.459393105283032
PRDM8	4	81105033	81125483	TG	Hippocampus	0.115357927174395	0.260863000665123	0.458770745965164
MRPL9	1	151732119	151736040	TG	Cortex	0.371404917450031	0.616726329865551	0.458605323377526
MRPL9	1	151732119	151736040	TG	Hippocampus	0.371404917450031	0.616726329865551	0.458523631074687
SKI	1	2160134	2241558	TG	Transverse colon	0.148852738033197	0.319706393260595	0.45847332858342
MACC1	7	20174278	20257027	TG	Esophagus mucosa	0.11549269814327	0.180413573703145	0.458388900632905
ITGA2	5	52285156	52390609	TG	Aorta	0.122204696195133	0.270794455947119	0.457998427706986
[truncated: 143,503 more rows]
