# Supplementary material for: Modeling regulatory network topology improves genome-wide analyses of complex human traits
Source: Nat Commun. 2021 May 14;12:2851. doi: 10.1038/s41467-021-22588-0 (PMC8121952; doi:10.1038/s41467-021-22588-0)
Supplement: Supplementary file 9 — Source Data [file 41467_2021_22588_MOESM9_ESM.zip › source_data/waist_net.txt]

network	log10_bf40	log10_bf10	log10_bf20	log10_bf30
Esophagus mucosa	239.831260417358	-96.8572306649643	239.789337037547	239.95690587827
Pancreas	212.433933413868	-53.328952128871	213.229813431212	171.312478482201
Cortex	205.532433331995	-82.6603419914587	206.328313349339	144.675440141977
Putamen	202.727178068824	-78.9223972937379	203.523058086168	143.244652023409
Caudate	200.290082785921	-83.5952093394144	201.085962803265	136.970601390349
CD4 cell	199.649276356487	-71.7858381909813	200.445156373831	143.9081738774
B cell	199.375867079508	-61.1792883431596	200.171747096852	149.451197029673
Atrial appendage	198.07092058557	-79.7489104986374	198.866800602914	138.411895442898
CD8 cell	195.216393888766	-67.6396255605103	196.01227390611	141.166856216219
Stomach	190.946913936815	-88.2495870687177	191.742793954159	125.792922546538
Terminal ileum	190.588013731636	-97.3866192579687	191.38389374898	119.769515457021
Tibial nerve	190.464849557195	-78.0642826225118	191.260729574539	131.179179657393
Hippocampus	189.272454923125	-88.7341540107415	190.068334940469	121.136347935331
Subcutaneous adipose	184.825633209496	-67.2986591641218	185.62151322684	131.547010946828
NK cell	183.881729169147	-57.9301371046523	184.677609186491	133.31317185529
Uterus	180.53273234129	-89.005368933373	181.328612358634	112.192634644275
Left ventricle	180.261697422063	-60.8450813399695	181.057577439407	128.155909615372
Aorta	178.785144800138	-61.1152870066675	179.581024817482	127.600773004784
Gastroesophageal junction	175.187020726271	-63.6088174331238	175.982900743615	121.385154743807
Vagina	175.014641819254	-103.02656054574	175.810521836598	96.9929096487289
Visceral omentum	173.899245742205	-94.2735881514537	174.695125759549	101.612709567657
Thyroid	172.040059066863	-100.122869365319	172.835939084207	93.8134095430165
Transverse colon	171.146808732387	-80.1127781354585	171.942688749731	105.705122766704
Skeletal muscle	168.739950614194	-64.5878442877231	169.535830631538	113.745043695329
Lung	163.271063362786	-101.732356726241	164.06694338013	83.6365248038162
Prostate	160.037068655528	-90.237203627257	160.832948672873	86.7887611753137
Liver	158.340171374123	-59.1819943111894	159.136051391467	105.385210540135
Adrenal gland	157.495914118965	-89.2669405504779	158.291794136309	84.3638234621588
Esophagus muscularis	146.504781401387	-86.4341789808287	147.300661418731	74.4568697372299
Breast	146.484475780201	-73.3432376990599	147.280355797545	81.4485795369889
Sigmoid colon	145.366514520452	-70.2998229424539	146.162394537796	83.5729063385656
Monocyte	145.046398332771	-65.3617155622606	145.842278350115	85.1154868583338
Ovary	144.860738082371	-81.760021579932	145.656618099715	74.8553825451267
Testis	137.948366044035	-99.0750303726737	138.744246061379	55.1089439578504
Sun-exposed skin	136.607488370799	-94.4836602155533	137.403368388143	59.4822898614571
Spleen	129.325242321532	-95.1781468041035	130.121122338876	49.9673691895405
Cerebellum	126.47940949492	-73.1691856044926	127.275289512264	59.1374063570745
Omnibus	53.5344855199864	-88.3128922277833	54.3303655373305	-27.5469086510551
Near-gene control	24.5227591650268	-121.150810197634	25.3186391823709	-93.0464007486062
