# Supplementary material for: Modeling regulatory network topology improves genome-wide analyses of complex human traits
Source: Nat Commun. 2021 May 14;12:2851. doi: 10.1038/s41467-021-22588-0 (PMC8121952; doi:10.1038/s41467-021-22588-0)
Supplement: Supplementary file 9 — Source Data [file 41467_2021_22588_MOESM9_ESM.zip › source_data/af_gene.txt]

hgnc_symbol	chr	start	stop	role	network	base_p1	near_p1	p1
ZFHX3	16	72816784	73093597	TG	Tibial nerve	1	1	1
ZFHX3	16	72816784	73093597	TG	Pancreas	1	1	1
ZFHX3	16	72816784	73093597	TG	Esophagus muscularis	1	1	1
ZFHX3	16	72816784	73093597	TG	Skeletal muscle	1	1	1
ZFHX3	16	72816784	73093597	TG	Aorta	1	1	1
ZFHX3	16	72816784	73093597	TG	Thyroid	1	1	1
ZFHX3	16	72816784	73093597	TG	Vagina	1	1	1
SH3PXD2A	10	105348285	105615301	TG	Skeletal muscle	0.999999999968998	0.999999999989451	0.999999999999963
SH3PXD2A	10	105348285	105615301	TG	Transverse colon	0.999999999968998	0.999999999989451	0.999999999999958
SH3PXD2A	10	105348285	105615301	TG	Terminal ileum	0.999999999968998	0.999999999989451	0.999999999999956
SH3PXD2A	10	105348285	105615301	TG	Gastroesophageal junction	0.999999999968998	0.999999999989451	0.999999999999952
SH3PXD2A	10	105348285	105615301	TG	Atrial appendage	0.999999999968998	0.999999999989451	0.999999999999952
SH3PXD2A	10	105348285	105615301	TG	Esophagus muscularis	0.999999999968998	0.999999999989451	0.999999999999942
SH3PXD2A	10	105348285	105615301	TG	Left ventricle	0.999999999968998	0.999999999989451	0.99999999999994
SH3PXD2A	10	105348285	105615301	TG	Monocyte	0.999999999968998	0.999999999989451	0.999999999999928
SH3PXD2A	10	105348285	105615301	TG	Sigmoid colon	0.999999999968998	0.999999999989451	0.999999999999905
SH3PXD2A	10	105348285	105615301	TG	Subcutaneous adipose	0.999999999968998	0.999999999989451	0.999999999999889
SH3PXD2A	10	105348285	105615301	TG	Aorta	0.999999999968998	0.999999999989451	0.999999999999887
SH3PXD2A	10	105348285	105615301	TG	CD8 cell	0.999999999968998	0.999999999989451	0.999999999999856
SH3PXD2A	10	105348285	105615301	TG	Breast	0.999999999968998	0.999999999989451	0.99999999999983
SH3PXD2A	10	105348285	105615301	TG	Stomach	0.999999999968998	0.999999999989451	0.999999999999805
SH3PXD2A	10	105348285	105615301	TG	Tibial nerve	0.999999999968998	0.999999999989451	0.999999999999796
SH3PXD2A	10	105348285	105615301	TG	Uterus	0.999999999968998	0.999999999989451	0.999999999999788
SH3PXD2A	10	105348285	105615301	TG	Vagina	0.999999999968998	0.999999999989451	0.999999999999787
SH3PXD2A	10	105348285	105615301	TG	Prostate	0.999999999968998	0.999999999989451	0.999999999999752
SH3PXD2A	10	105348285	105615301	TG	Visceral omentum	0.999999999968998	0.999999999989451	0.999999999999731
SH3PXD2A	10	105348285	105615301	TG	Ovary	0.999999999968998	0.999999999989451	0.999999999999722
SH3PXD2A	10	105348285	105615301	TG	Lung	0.999999999968998	0.999999999989451	0.999999999999721
SH3PXD2A	10	105348285	105615301	TG	Spleen	0.999999999968998	0.999999999989451	0.999999999999716
SH3PXD2A	10	105348285	105615301	TG	Adrenal gland	0.999999999968998	0.999999999989451	0.999999999999706
SH3PXD2A	10	105348285	105615301	TG	Omnibus	0.999999999968998	0.999999999989451	0.99999999999969
SH3PXD2A	10	105348285	105615301	TG	Cerebellum	0.999999999968998	0.999999999989451	0.999999999999665
SH3PXD2A	10	105348285	105615301	TG	Sun-exposed skin	0.999999999968998	0.999999999989451	0.999999999999661
SH3PXD2A	10	105348285	105615301	TG	Esophagus mucosa	0.999999999968998	0.999999999989451	0.999999999999652
SH3PXD2A	10	105348285	105615301	TG	Hippocampus	0.999999999968998	0.999999999989451	0.999999999999632
SH3PXD2A	10	105348285	105615301	TG	Thyroid	0.999999999968998	0.999999999989451	0.999999999999624
SH3PXD2A	10	105348285	105615301	TG	Putamen	0.999999999968998	0.999999999989451	0.999999999999594
SH3PXD2A	10	105348285	105615301	TG	Cortex	0.999999999968998	0.999999999989451	0.999999999999577
PITX2	4	111538579	111563279	TF	Monocyte	0.999999999999656	0.99999999999907	0.999999999999559
PITX2	4	111538579	111563279	TF	Left ventricle	0.999999999999656	0.99999999999907	0.999999999999528
SH3PXD2A	10	105348285	105615301	TG	Caudate	0.999999999968998	0.999999999989451	0.999999999999528
PITX2	4	111538579	111563279	TF	Pancreas	0.999999999999656	0.99999999999907	0.999999999999524
PITX2	4	111538579	111563279	TF	Sigmoid colon	0.999999999999656	0.99999999999907	0.999999999999502
PITX2	4	111538579	111563279	TF	CD8 cell	0.999999999999656	0.99999999999907	0.999999999999421
PITX2	4	111538579	111563279	TF	Liver	0.999999999999656	0.99999999999907	0.999999999999416
PITX2	4	111538579	111563279	TF	Breast	0.999999999999656	0.99999999999907	0.999999999999383
PITX2	4	111538579	111563279	TF	B cell	0.999999999999656	0.99999999999907	0.999999999999343
PITX2	4	111538579	111563279	TF	Uterus	0.999999999999656	0.99999999999907	0.9999999999993
PITX2	4	111538579	111563279	TF	CD4 cell	0.999999999999656	0.99999999999907	0.99999999999922
PITX2	4	111538579	111563279	TF	Stomach	0.999999999999656	0.99999999999907	0.999999999999199
PITX2	4	111538579	111563279	TF	Visceral omentum	0.999999999999656	0.99999999999907	0.999999999999197
PITX2	4	111538579	111563279	TF	Ovary	0.999999999999656	0.99999999999907	0.999999999999182
PITX2	4	111538579	111563279	TF	Lung	0.999999999999656	0.99999999999907	0.999999999999182
PITX2	4	111538579	111563279	TF	Transverse colon	0.999999999999656	0.99999999999907	0.999999999999177
PITX2	4	111538579	111563279	TF	Prostate	0.999999999999656	0.99999999999907	0.999999999999175
PITX2	4	111538579	111563279	TF	Atrial appendage	0.999999999999656	0.99999999999907	0.99999999999917
PITX2	4	111538579	111563279	TF	Vagina	0.999999999999656	0.99999999999907	0.999999999999142
PITX2	4	111538579	111563279	TF	Spleen	0.999999999999656	0.99999999999907	0.999999999999135
PITX2	4	111538579	111563279	TF	Sun-exposed skin	0.999999999999656	0.99999999999907	0.999999999999046
PITX2	4	111538579	111563279	TF	Thyroid	0.999999999999656	0.99999999999907	0.999999999999035
PITX2	4	111538579	111563279	TF	Esophagus muscularis	0.999999999999656	0.99999999999907	0.999999999998988
PITX2	4	111538579	111563279	TF	Esophagus mucosa	0.999999999999656	0.99999999999907	0.999999999998987
PITX2	4	111538579	111563279	TF	Testis	0.999999999999656	0.99999999999907	0.999999999998981
PITX2	4	111538579	111563279	TF	Gastroesophageal junction	0.999999999999656	0.99999999999907	0.999999999998958
PITX2	4	111538579	111563279	TF	Skeletal muscle	0.999999999999656	0.99999999999907	0.999999999998947
PITX2	4	111538579	111563279	TF	Terminal ileum	0.999999999999656	0.99999999999907	0.999999999998859
PITX2	4	111538579	111563279	TF	Omnibus	0.999999999999656	0.99999999999907	0.999999999998748
PMVK	1	154897210	154909467	TG	Testis	0.999999997908913	0.999999998071832	0.999999998779496
PMVK	1	154897210	154909467	TG	Thyroid	0.999999997908913	0.999999998071832	0.999999998777959
PMVK	1	154897210	154909467	TG	Esophagus mucosa	0.999999997908913	0.999999998071832	0.999999998742078
PMVK	1	154897210	154909467	TG	Sun-exposed skin	0.999999997908913	0.999999998071832	0.999999998694194
ADAM15	1	155023042	155035252	TG	Thyroid	0.999999997861203	0.999999998027162	0.999999998686386
ZBTB7B	1	154975127	154990998	TF	Thyroid	0.99999999786082	0.999999998026809	0.99999999868571
PBXIP1	1	154916552	154928599	TG	Thyroid	0.999999997860091	0.999999998026143	0.999999998684355
PYGO2	1	154929502	154936329	TG	Thyroid	0.999999997860067	0.99999999802612	0.999999998684353
FLAD1	1	154955814	154965587	TG	Thyroid	0.999999997860049	0.999999998026103	0.999999998684334
SHC1	1	154934774	154946871	TG	Thyroid	0.999999997860053	0.999999998026108	0.999999998684333
CKS1B	1	154947129	154951725	TG	Thyroid	0.999999997860032	0.999999998026088	0.9999999986843
ZBTB7B	1	154975127	154990998	TF	Testis	0.99999999786082	0.999999998026809	0.999999998670226
PMVK	1	154897210	154909467	TG	Caudate	0.999999997908913	0.999999998071832	0.999999998669673
PYGO2	1	154929502	154936329	TG	Testis	0.999999997860067	0.99999999802612	0.99999999866864
FLAD1	1	154955814	154965587	TG	Testis	0.999999997860049	0.999999998026103	0.999999998668627
SHC1	1	154934774	154946871	TG	Testis	0.999999997860053	0.999999998026108	0.999999998668621
PBXIP1	1	154916552	154928599	TG	Testis	0.999999997860091	0.999999998026143	0.999999998668619
ADAM15	1	155023042	155035252	TG	Esophagus mucosa	0.999999997861203	0.999999998027162	0.999999998654361
ZBTB7B	1	154975127	154990998	TF	Esophagus mucosa	0.99999999786082	0.999999998026809	0.999999998653758
PYGO2	1	154929502	154936329	TG	Esophagus mucosa	0.999999997860067	0.99999999802612	0.999999998652566
SHC1	1	154934774	154946871	TG	Esophagus mucosa	0.999999997860053	0.999999998026108	0.999999998652545
FLAD1	1	154955814	154965587	TG	Esophagus mucosa	0.999999997860049	0.999999998026103	0.99999999865254
PMVK	1	154897210	154909467	TG	Putamen	0.999999997908913	0.999999998071832	0.99999999864815
PMVK	1	154897210	154909467	TG	Cortex	0.999999997908913	0.999999998071832	0.99999999863519
ADAM15	1	155023042	155035252	TG	Sun-exposed skin	0.999999997861203	0.999999998027162	0.99999999862472
ZBTB7B	1	154975127	154990998	TF	Sun-exposed skin	0.99999999786082	0.999999998026809	0.999999998624182
PBXIP1	1	154916552	154928599	TG	Sun-exposed skin	0.999999997860091	0.999999998026143	0.999999998623149
PYGO2	1	154929502	154936329	TG	Sun-exposed skin	0.999999997860067	0.99999999802612	0.999999998623125
SHC1	1	154934774	154946871	TG	Sun-exposed skin	0.999999997860053	0.999999998026108	0.999999998623111
FLAD1	1	154955814	154965587	TG	Sun-exposed skin	0.999999997860049	0.999999998026103	0.999999998623111
ADAM15	1	155023042	155035252	TG	Prostate	0.999999997861203	0.999999998027162	0.999999998603649
ZBTB7B	1	154975127	154990998	TF	Prostate	0.99999999786082	0.999999998026809	0.999999998602262
SHC1	1	154934774	154946871	TG	Prostate	0.999999997860053	0.999999998026108	0.999999998599611
PYGO2	1	154929502	154936329	TG	Prostate	0.999999997860067	0.99999999802612	0.999999998599609
PMVK	1	154897210	154909467	TG	Omnibus	0.999999997908913	0.999999998071832	0.99999999858678
PMVK	1	154897210	154909467	TG	Adrenal gland	0.999999997908913	0.999999998071832	0.999999998584389
ZBTB7B	1	154975127	154990998	TF	Caudate	0.99999999786082	0.999999998026809	0.999999998542124
PBXIP1	1	154916552	154928599	TG	Caudate	0.999999997860091	0.999999998026143	0.99999999854048
PYGO2	1	154929502	154936329	TG	Caudate	0.999999997860067	0.99999999802612	0.999999998540473
SHC1	1	154934774	154946871	TG	Caudate	0.999999997860053	0.999999998026108	0.999999998540443
PMVK	1	154897210	154909467	TG	Hippocampus	0.999999997908913	0.999999998071832	0.999999998525978
ZBTB7B	1	154975127	154990998	TF	Putamen	0.99999999786082	0.999999998026809	0.999999998508284
PYGO2	1	154929502	154936329	TG	Putamen	0.999999997860067	0.99999999802612	0.999999998506521
PBXIP1	1	154916552	154928599	TG	Putamen	0.999999997860091	0.999999998026143	0.999999998506515
ADAM15	1	155023042	155035252	TG	Cortex	0.999999997861203	0.999999998027162	0.999999998493238
ZBTB7B	1	154975127	154990998	TF	Cortex	0.99999999786082	0.999999998026809	0.999999998492323
PYGO2	1	154929502	154936329	TG	Cortex	0.999999997860067	0.99999999802612	0.999999998490511
PBXIP1	1	154916552	154928599	TG	Cortex	0.999999997860091	0.999999998026143	0.999999998490509
SHC1	1	154934774	154946871	TG	Cortex	0.999999997860053	0.999999998026108	0.999999998490476
PMVK	1	154897210	154909467	TG	Cerebellum	0.999999997908913	0.999999998071832	0.999999998483217
TBX5	12	114791736	114846247	TF	B cell	0.99999998811261	0.999999994150882	0.99999999845812
ZBTB7B	1	154975127	154990998	TF	Hippocampus	0.99999999786082	0.999999998026809	0.999999998342285
PYGO2	1	154929502	154936329	TG	Hippocampus	0.999999997860067	0.99999999802612	0.99999999834007
PBXIP1	1	154916552	154928599	TG	Hippocampus	0.999999997860091	0.999999998026143	0.999999998340037
SHC1	1	154934774	154946871	TG	Hippocampus	0.999999997860053	0.999999998026108	0.999999998340028
EFNA3	1	155036224	155060014	TG	Omnibus	0.999999997861332	0.999999998027279	0.999999998339306
ADAM15	1	155023042	155035252	TG	Omnibus	0.999999997861203	0.999999998027162	0.999999998338866
EFNA4	1	155036207	155042029	TG	Omnibus	0.999999997861196	0.999999998027154	0.999999998338861
DCST2	1	154990996	155006257	TG	Omnibus	0.999999997861112	0.999999998027078	0.999999998338558
ZBTB7B	1	154975127	154990998	TF	Omnibus	0.99999999786082	0.999999998026809	0.999999998337687
LENEP	1	154966062	154966791	TG	Omnibus	0.999999997860451	0.999999998026473	0.999999998336522
FLAD1	1	154955814	154965587	TG	Omnibus	0.999999997860049	0.999999998026103	0.999999998335372
PBXIP1	1	154916552	154928599	TG	Omnibus	0.999999997860091	0.999999998026143	0.999999998335348
CKS1B	1	154947129	154951725	TG	Omnibus	0.999999997860032	0.999999998026088	0.999999998335317
ADAM15	1	155023042	155035252	TG	Cerebellum	0.999999997861203	0.999999998027162	0.999999998255989
ZBTB7B	1	154975127	154990998	TF	Cerebellum	0.99999999786082	0.999999998026809	0.999999998254697
PYGO2	1	154929502	154936329	TG	Cerebellum	0.999999997860067	0.99999999802612	0.999999998252189
PMVK	1	154897210	154909467	TG	Tibial nerve	0.999999997908913	0.999999998071832	0.99999999825216
SHC1	1	154934774	154946871	TG	Cerebellum	0.999999997860053	0.999999998026108	0.999999998252139
PBXIP1	1	154916552	154928599	TG	Cerebellum	0.999999997860091	0.999999998026143	0.999999998252128
TBX5	12	114791736	114846247	TF	Aorta	0.99999998811261	0.999999994150882	0.999999998241189
PMVK	1	154897210	154909467	TG	Breast	0.999999997908913	0.999999998071832	0.999999998236108
TBX5	12	114791736	114846247	TF	Pancreas	0.99999998811261	0.999999994150882	0.999999998181171
PMVK	1	154897210	154909467	TG	Spleen	0.999999997908913	0.999999998071832	0.999999998155693
PMVK	1	154897210	154909467	TG	Ovary	0.999999997908913	0.999999998071832	0.999999998119856
TBX5	12	114791736	114846247	TF	CD8 cell	0.99999998811261	0.999999994150882	0.999999998080455
PMVK	1	154897210	154909467	TG	CD4 cell	0.999999997908913	0.999999998071832	0.999999997988319
TBX5	12	114791736	114846247	TF	Subcutaneous adipose	0.99999998811261	0.999999994150882	0.999999997945335
ZBTB7B	1	154975127	154990998	TF	Adrenal gland	0.99999999786082	0.999999998026809	0.999999997693018
PYGO2	1	154929502	154936329	TG	Adrenal gland	0.999999997860067	0.99999999802612	0.999999997687579
SHC1	1	154934774	154946871	TG	Adrenal gland	0.999999997860053	0.999999998026108	0.999999997687483
PBXIP1	1	154916552	154928599	TG	Adrenal gland	0.999999997860091	0.999999998026143	0.999999997686947
TBX5	12	114791736	114846247	TF	Esophagus muscularis	0.99999998811261	0.999999994150882	0.999999997658613
PMVK	1	154897210	154909467	TG	Visceral omentum	0.999999997908913	0.999999998071832	0.999999997646325
TBX5	12	114791736	114846247	TF	Gastroesophageal junction	0.99999998811261	0.999999994150882	0.999999997586886
ZBTB7B	1	154975127	154990998	TF	Ovary	0.99999999786082	0.999999998026809	0.999999997567992
PYGO2	1	154929502	154936329	TG	Ovary	0.999999997860067	0.99999999802612	0.999999997562828
SHC1	1	154934774	154946871	TG	Ovary	0.999999997860053	0.999999998026108	0.999999997562756
PBXIP1	1	154916552	154928599	TG	Ovary	0.999999997860091	0.999999998026143	0.999999997562485
PMVK	1	154897210	154909467	TG	Stomach	0.999999997908913	0.999999998071832	0.999999997503849
PMVK	1	154897210	154909467	TG	Liver	0.999999997908913	0.999999998071832	0.999999997388258
ADAM15	1	155023042	155035252	TG	Tibial nerve	0.999999997861203	0.999999998027162	0.999999997160379
ZBTB7B	1	154975127	154990998	TF	Tibial nerve	0.99999999786082	0.999999998026809	0.999999997156342
PYGO2	1	154929502	154936329	TG	Tibial nerve	0.999999997860067	0.99999999802612	0.999999997149074
FLAD1	1	154955814	154965587	TG	Tibial nerve	0.999999997860049	0.999999998026103	0.999999997148983
SHC1	1	154934774	154946871	TG	Tibial nerve	0.999999997860053	0.999999998026108	0.999999997148947
PBXIP1	1	154916552	154928599	TG	Tibial nerve	0.999999997860091	0.999999998026143	0.999999997148315
ADAM15	1	155023042	155035252	TG	Spleen	0.999999997861203	0.999999998027162	0.999999997133623
ZBTB7B	1	154975127	154990998	TF	Spleen	0.99999999786082	0.999999998026809	0.999999997129532
PYGO2	1	154929502	154936329	TG	Spleen	0.999999997860067	0.99999999802612	0.99999999712195
SHC1	1	154934774	154946871	TG	Spleen	0.999999997860053	0.999999998026108	0.999999997121807
PBXIP1	1	154916552	154928599	TG	Spleen	0.999999997860091	0.999999998026143	0.999999997121151
TBX5	12	114791736	114846247	TF	Hippocampus	0.99999998811261	0.999999994150882	0.999999997044768
TBX5	12	114791736	114846247	TF	Esophagus mucosa	0.99999998811261	0.999999994150882	0.999999996943891
PMVK	1	154897210	154909467	TG	CD8 cell	0.999999997908913	0.999999998071832	0.999999996706546
ADAM15	1	155023042	155035252	TG	Vagina	0.999999997861203	0.999999998027162	0.99999999651662
ZBTB7B	1	154975127	154990998	TF	Vagina	0.99999999786082	0.999999998026809	0.999999996511486
PYGO2	1	154929502	154936329	TG	Vagina	0.999999997860067	0.99999999802612	0.999999996502082
SHC1	1	154934774	154946871	TG	Vagina	0.999999997860053	0.999999998026108	0.999999996501912
ADAM15	1	155023042	155035252	TG	Stomach	0.999999997861203	0.999999998027162	0.999999996325903
ZBTB7B	1	154975127	154990998	TF	Stomach	0.99999999786082	0.999999998026809	0.999999996321087
PYGO2	1	154929502	154936329	TG	Stomach	0.999999997860067	0.99999999802612	0.999999996312007
SHC1	1	154934774	154946871	TG	Stomach	0.999999997860053	0.999999998026108	0.99999999631185
FLAD1	1	154955814	154965587	TG	Stomach	0.999999997860049	0.999999998026103	0.999999996311844
PBXIP1	1	154916552	154928599	TG	Stomach	0.999999997860091	0.999999998026143	0.999999996311215
TBX5	12	114791736	114846247	TF	Breast	0.99999998811261	0.999999994150882	0.999999996143871
PMVK	1	154897210	154909467	TG	Subcutaneous adipose	0.999999997908913	0.999999998071832	0.999999996056937
TBX5	12	114791736	114846247	TF	Left ventricle	0.99999998811261	0.999999994150882	0.999999996001967
TBX5	12	114791736	114846247	TF	Atrial appendage	0.99999998811261	0.999999994150882	0.999999995397797
ADAM15	1	155023042	155035252	TG	Breast	0.999999997861203	0.999999998027162	0.999999995333978
ZBTB7B	1	154975127	154990998	TF	Breast	0.99999999786082	0.999999998026809	0.99999999532508
FLAD1	1	154955814	154965587	TG	Breast	0.999999997860049	0.999999998026103	0.999999995309328
PYGO2	1	154929502	154936329	TG	Breast	0.999999997860067	0.99999999802612	0.999999995309247
SHC1	1	154934774	154946871	TG	Breast	0.999999997860053	0.999999998026108	0.999999995309088
PBXIP1	1	154916552	154928599	TG	Breast	0.999999997860091	0.999999998026143	0.999999995307027
PMVK	1	154897210	154909467	TG	Sigmoid colon	0.999999997908913	0.999999998071832	0.999999995273309
TBX5	12	114791736	114846247	TF	Omnibus	0.99999998811261	0.999999994150882	0.999999995061044
ZBTB7B	1	154975127	154990998	TF	CD4 cell	0.99999999786082	0.999999998026809	0.999999994821813
PYGO2	1	154929502	154936329	TG	CD4 cell	0.999999997860067	0.99999999802612	0.999999994806003
FLAD1	1	154955814	154965587	TG	CD4 cell	0.999999997860049	0.999999998026103	0.999999994805636
SHC1	1	154934774	154946871	TG	CD4 cell	0.999999997860053	0.999999998026108	0.999999994805598
PBXIP1	1	154916552	154928599	TG	CD4 cell	0.999999997860091	0.999999998026143	0.999999994803924
TBX5	12	114791736	114846247	TF	Lung	0.99999998811261	0.999999994150882	0.999999994367684
ADAM15	1	155023042	155035252	TG	Lung	0.999999997861203	0.999999998027162	0.999999994069039
ZBTB7B	1	154975127	154990998	TF	Lung	0.99999999786082	0.999999998026809	0.999999994056696
SHC1	1	154934774	154946871	TG	Lung	0.999999997860053	0.999999998026108	0.999999994034339
PMVK	1	154897210	154909467	TG	Aorta	0.999999997908913	0.999999998071832	0.99999999387545
CALHM3	10	105232561	105238997	TG	Omnibus	0.999999870210957	0.999999930182325	0.999999993773424
TBX5	12	114791736	114846247	TF	Prostate	0.99999998811261	0.999999994150882	0.999999993583022
PMVK	1	154897210	154909467	TG	Pancreas	0.999999997908913	0.999999998071832	0.999999993434235
TBX5	12	114791736	114846247	TF	Thyroid	0.99999998811261	0.999999994150882	0.999999992207548
TBX5	12	114791736	114846247	TF	Adrenal gland	0.99999998811261	0.999999994150882	0.999999991396399
PMVK	1	154897210	154909467	TG	NK cell	0.999999997908913	0.999999998071832	0.999999990742806
CAV1	7	116164839	116201233	TG	Skeletal muscle	0.999999936964037	0.999999965530073	0.999999990451601
CAV2	7	115927434	116148595	TG	Gastroesophageal junction	0.999999937054472	0.999999965629315	0.99999999005458
CAV2	7	115927434	116148595	TG	Transverse colon	0.999999937054472	0.999999965629315	0.999999990047488
CAV2	7	115927434	116148595	TG	Atrial appendage	0.999999937054472	0.999999965629315	0.999999989984483
CAV1	7	116164839	116201233	TG	Gastroesophageal junction	0.999999936964037	0.999999965530073	0.999999989931296
CAV1	7	116164839	116201233	TG	Transverse colon	0.999999936964037	0.999999965530073	0.999999989906134
CAV1	7	116164839	116201233	TG	Atrial appendage	0.999999936964037	0.999999965530073	0.999999989852387
CAV2	7	115927434	116148595	TG	Esophagus muscularis	0.999999937054472	0.999999965629315	0.999999989767491
CAV2	7	115927434	116148595	TG	Left ventricle	0.999999937054472	0.999999965629315	0.999999989737988
ADAM15	1	155023042	155035252	TG	Visceral omentum	0.999999997861203	0.999999998027162	0.999999989726669
CAV2	7	115927434	116148595	TG	Terminal ileum	0.999999937054472	0.999999965629315	0.999999989705603
ZBTB7B	1	154975127	154990998	TF	Visceral omentum	0.99999999786082	0.999999998026809	0.999999989703509
PYGO2	1	154929502	154936329	TG	Visceral omentum	0.999999997860067	0.99999999802612	0.999999989663205
FLAD1	1	154955814	154965587	TG	Visceral omentum	0.999999997860049	0.999999998026103	0.999999989662437
SHC1	1	154934774	154946871	TG	Visceral omentum	0.999999997860053	0.999999998026108	0.999999989662324
PBXIP1	1	154916552	154928599	TG	Visceral omentum	0.999999997860091	0.999999998026143	0.999999989657086
CAV1	7	116164839	116201233	TG	Esophagus muscularis	0.999999936964037	0.999999965530073	0.999999989641774
CAV1	7	116164839	116201233	TG	Left ventricle	0.999999936964037	0.999999965530073	0.999999989614478
CAV1	7	116164839	116201233	TG	Terminal ileum	0.999999936964037	0.999999965530073	0.999999989584326
PMVK	1	154897210	154909467	TG	Monocyte	0.999999997908913	0.999999998071832	0.999999989574078
CAV2	7	115927434	116148595	TG	Pancreas	0.999999937054472	0.999999965629315	0.99999998927014
CAV1	7	116164839	116201233	TG	Pancreas	0.999999936964037	0.999999965530073	0.99999998914895
CAV2	7	115927434	116148595	TG	Sigmoid colon	0.999999937054472	0.999999965629315	0.999999988646432
CAV1	7	116164839	116201233	TG	Sigmoid colon	0.999999936964037	0.999999965530073	0.999999988528332
CAV2	7	115927434	116148595	TG	Aorta	0.999999937054472	0.999999965629315	0.999999988459424
CAV1	7	116164839	116201233	TG	Aorta	0.999999936964037	0.999999965530073	0.999999988341213
ZBTB7B	1	154975127	154990998	TF	CD8 cell	0.99999999786082	0.999999998026809	0.999999987849028
PYGO2	1	154929502	154936329	TG	CD8 cell	0.999999997860067	0.99999999802612	0.999999987801557
SHC1	1	154934774	154946871	TG	CD8 cell	0.999999997860053	0.999999998026108	0.999999987800536
PBXIP1	1	154916552	154928599	TG	CD8 cell	0.999999997860091	0.999999998026143	0.999999987794675
CAV2	7	115927434	116148595	TG	Liver	0.999999937054472	0.999999965629315	0.99999998762954
CAV1	7	116164839	116201233	TG	Liver	0.999999936964037	0.999999965530073	0.99999998752147
CAV2	7	115927434	116148595	TG	Breast	0.999999937054472	0.999999965629315	0.999999987472091
CAV1	7	116164839	116201233	TG	Breast	0.999999936964037	0.999999965530073	0.99999998735047
ZBTB7B	1	154975127	154990998	TF	Liver	0.99999999786082	0.999999998026809	0.999999987126978
PYGO2	1	154929502	154936329	TG	Liver	0.999999997860067	0.99999999802612	0.999999987083777
FLAD1	1	154955814	154965587	TG	Liver	0.999999997860049	0.999999998026103	0.999999987083027
SHC1	1	154934774	154946871	TG	Liver	0.999999997860053	0.999999998026108	0.999999987082907
CAV2	7	115927434	116148595	TG	Tibial nerve	0.999999937054472	0.999999965629315	0.999999986672813
CAV2	7	115927434	116148595	TG	Vagina	0.999999937054472	0.999999965629315	0.999999986613436
CAV1	7	116164839	116201233	TG	Tibial nerve	0.999999936964037	0.999999965530073	0.999999986550815
CAV1	7	116164839	116201233	TG	Vagina	0.999999936964037	0.999999965530073	0.999999986484099
CAV2	7	115927434	116148595	TG	Uterus	0.999999937054472	0.999999965629315	0.99999998646159
CAV1	7	116164839	116201233	TG	Uterus	0.999999936964037	0.999999965530073	0.999999986335305
CAV2	7	115927434	116148595	TG	Prostate	0.999999937054472	0.999999965629315	0.999999986233063
CAV2	7	115927434	116148595	TG	Stomach	0.999999937054472	0.999999965629315	0.999999986194456
CAV1	7	116164839	116201233	TG	Prostate	0.999999936964037	0.999999965530073	0.999999986098942
CAV1	7	116164839	116201233	TG	Stomach	0.999999936964037	0.999999965530073	0.999999986078506
CAV2	7	115927434	116148595	TG	CD4 cell	0.999999937054472	0.999999965629315	0.999999985646205
CAV1	7	116164839	116201233	TG	CD4 cell	0.999999936964037	0.999999965530073	0.99999998553327
CAV2	7	115927434	116148595	TG	Ovary	0.999999937054472	0.999999965629315	0.999999985514258
CAV1	7	116164839	116201233	TG	Ovary	0.999999936964037	0.999999965530073	0.999999985393425
CAV2	7	115927434	116148595	TG	Esophagus mucosa	0.999999937054472	0.999999965629315	0.999999984437937
CAV2	7	115927434	116148595	TG	Visceral omentum	0.999999937054472	0.999999965629315	0.999999984406774
CAV2	7	115927434	116148595	TG	Sun-exposed skin	0.999999937054472	0.999999965629315	0.999999984332983
CAV1	7	116164839	116201233	TG	Esophagus mucosa	0.999999936964037	0.999999965530073	0.999999984316524
CAV1	7	116164839	116201233	TG	Visceral omentum	0.999999936964037	0.999999965530073	0.999999984299929
CAV1	7	116164839	116201233	TG	Sun-exposed skin	0.999999936964037	0.999999965530073	0.999999984209337
CAV2	7	115927434	116148595	TG	Testis	0.999999937054472	0.999999965629315	0.999999984001818
CAV1	7	116164839	116201233	TG	Testis	0.999999936964037	0.999999965530073	0.999999983885428
CAV2	7	115927434	116148595	TG	Thyroid	0.999999937054472	0.999999965629315	0.999999983839672
CAV1	7	116164839	116201233	TG	Thyroid	0.999999936964037	0.999999965530073	0.999999983725017
CAV2	7	115927434	116148595	TG	Lung	0.999999937054472	0.999999965629315	0.999999983285032
CAV1	7	116164839	116201233	TG	Lung	0.999999936964037	0.999999965530073	0.999999983178104
CAV2	7	115927434	116148595	TG	Subcutaneous adipose	0.999999937054472	0.999999965629315	0.999999982020997
CAV1	7	116164839	116201233	TG	Subcutaneous adipose	0.999999936964037	0.999999965530073	0.999999981930004
ADAM15	1	155023042	155035252	TG	Uterus	0.999999997861203	0.999999998027162	0.999999980660307
ZBTB7B	1	154975127	154990998	TF	Uterus	0.99999999786082	0.999999998026809	0.999999980614225
PYGO2	1	154929502	154936329	TG	Uterus	0.999999997860067	0.99999999802612	0.999999980533036
SHC1	1	154934774	154946871	TG	Uterus	0.999999997860053	0.999999998026108	0.99999998053125
CAV2	7	115927434	116148595	TG	Omnibus	0.999999937054472	0.999999965629315	0.999999978556874
CAV1	7	116164839	116201233	TG	Omnibus	0.999999936964037	0.999999965530073	0.999999978463589
CAV2	7	115927434	116148595	TG	Spleen	0.999999937054472	0.999999965629315	0.999999977963339
CAV1	7	116164839	116201233	TG	Spleen	0.999999936964037	0.999999965530073	0.999999977867604
ZBTB7B	1	154975127	154990998	TF	Subcutaneous adipose	0.99999999786082	0.999999998026809	0.999999976900655
PYGO2	1	154929502	154936329	TG	Subcutaneous adipose	0.999999997860067	0.99999999802612	0.999999976802526
SHC1	1	154934774	154946871	TG	Subcutaneous adipose	0.999999997860053	0.999999998026108	0.999999976800666
PMVK	1	154897210	154909467	TG	Esophagus muscularis	0.999999997908913	0.999999998071832	0.999999975105746
ZBTB7B	1	154975127	154990998	TF	Sigmoid colon	0.99999999786082	0.999999998026809	0.999999971837505
PYGO2	1	154929502	154936329	TG	Sigmoid colon	0.999999997860067	0.99999999802612	0.999999971718371
SHC1	1	154934774	154946871	TG	Sigmoid colon	0.999999997860053	0.999999998026108	0.99999997171581
PMVK	1	154897210	154909467	TG	Atrial appendage	0.999999997908913	0.999999998071832	0.999999953770597
ZBTB7B	1	154975127	154990998	TF	Pancreas	0.99999999786082	0.999999998026809	0.999999952302206
PYGO2	1	154929502	154936329	TG	Pancreas	0.999999997860067	0.99999999802612	0.999999952117632
SHC1	1	154934774	154946871	TG	Pancreas	0.999999997860053	0.999999998026108	0.999999952114368
ZBTB7B	1	154975127	154990998	TF	Aorta	0.99999999786082	0.999999998026809	0.99999995199856
PYGO2	1	154929502	154936329	TG	Aorta	0.999999997860067	0.99999999802612	0.999999951802315
FLAD1	1	154955814	154965587	TG	Aorta	0.999999997860049	0.999999998026103	0.999999951799674
SHC1	1	154934774	154946871	TG	Aorta	0.999999997860053	0.999999998026108	0.999999951798393
PBXIP1	1	154916552	154928599	TG	Aorta	0.999999997860091	0.999999998026143	0.999999951769247
PMVK	1	154897210	154909467	TG	Left ventricle	0.999999997908913	0.999999998071832	0.999999946342707
PMVK	1	154897210	154909467	TG	B cell	0.999999997908913	0.999999998071832	0.999999938448842
ZBTB7B	1	154975127	154990998	TF	NK cell	0.99999999786082	0.999999998026809	0.999999912021071
PYGO2	1	154929502	154936329	TG	NK cell	0.999999997860067	0.99999999802612	0.999999911624248
FLAD1	1	154955814	154965587	TG	NK cell	0.999999997860049	0.999999998026103	0.999999911616798
SHC1	1	154934774	154946871	TG	NK cell	0.999999997860053	0.999999998026108	0.999999911615643
PBXIP1	1	154916552	154928599	TG	NK cell	0.999999997860091	0.999999998026143	0.999999911560481
ZBTB7B	1	154975127	154990998	TF	Monocyte	0.99999999786082	0.999999998026809	0.999999890824405
PYGO2	1	154929502	154936329	TG	Monocyte	0.999999997860067	0.99999999802612	0.999999890365074
SHC1	1	154934774	154946871	TG	Monocyte	0.999999997860053	0.999999998026108	0.999999890353723
PMVK	1	154897210	154909467	TG	Gastroesophageal junction	0.999999997908913	0.999999998071832	0.999999826319137
PMVK	1	154897210	154909467	TG	Transverse colon	0.999999997908913	0.999999998071832	0.99999979171777
ZBTB7B	1	154975127	154990998	TF	Esophagus muscularis	0.99999999786082	0.999999998026809	0.999999673124478
PYGO2	1	154929502	154936329	TG	Esophagus muscularis	0.999999997860067	0.99999999802612	0.999999671604069
SHC1	1	154934774	154946871	TG	Esophagus muscularis	0.999999997860053	0.999999998026108	0.999999671570543
PBXIP1	1	154916552	154928599	TG	Esophagus muscularis	0.999999997860091	0.999999998026143	0.999999671355223
ZBTB7B	1	154975127	154990998	TF	Atrial appendage	0.99999999786082	0.999999998026809	0.999999400663192
PYGO2	1	154929502	154936329	TG	Atrial appendage	0.999999997860067	0.99999999802612	0.999999398105077
SHC1	1	154934774	154946871	TG	Atrial appendage	0.999999997860053	0.999999998026108	0.999999398042622
PBXIP1	1	154916552	154928599	TG	Atrial appendage	0.999999997860091	0.999999998026143	0.99999939767744
ZBTB7B	1	154975127	154990998	TF	Left ventricle	0.99999999786082	0.999999998026809	0.999999357155901
PYGO2	1	154929502	154936329	TG	Left ventricle	0.999999997860067	0.99999999802612	0.999999354724016
SHC1	1	154934774	154946871	TG	Left ventricle	0.999999997860053	0.999999998026108	0.999999354658276
FLAD1	1	154955814	154965587	TG	Left ventricle	0.999999997860049	0.999999998026103	0.999999354657156
ADAM15	1	155023042	155035252	TG	Terminal ileum	0.999999997861203	0.999999998027162	0.999999352420016
ZBTB7B	1	154975127	154990998	TF	Terminal ileum	0.99999999786082	0.999999998026809	0.999999351098078
SHC1	1	154934774	154946871	TG	Terminal ileum	0.999999997860053	0.999999998026108	0.999999348701614
ZBTB7B	1	154975127	154990998	TF	B cell	0.99999999786082	0.999999998026809	0.999999235635599
PYGO2	1	154929502	154936329	TG	B cell	0.999999997860067	0.99999999802612	0.999999232414518
FLAD1	1	154955814	154965587	TG	B cell	0.999999997860049	0.999999998026103	0.999999232385471
SHC1	1	154934774	154946871	TG	B cell	0.999999997860053	0.999999998026108	0.999999232357448
PBXIP1	1	154916552	154928599	TG	B cell	0.999999997860091	0.999999998026143	0.99999923189282
CALHM2	10	105206543	105212660	TG	Gastroesophageal junction	0.999991313398935	0.999993161905959	0.999998647553664
PDCD11	10	105156405	105206049	TG	B cell	0.999991314953515	0.999993163379238	0.999998640760636
CALHM2	10	105206543	105212660	TG	Atrial appendage	0.999991313398935	0.999993161905959	0.999998634939539
CALHM2	10	105206543	105212660	TG	Esophagus muscularis	0.999991313398935	0.999993161905959	0.999998598419826
PDCD11	10	105156405	105206049	TG	Monocyte	0.999991314953515	0.999993163379238	0.999998542015146
PDCD11	10	105156405	105206049	TG	Pancreas	0.999991314953515	0.999993163379238	0.99999848316832
PDCD11	10	105156405	105206049	TG	NK cell	0.999991314953515	0.999993163379238	0.999998459209355
CALHM2	10	105206543	105212660	TG	Aorta	0.999991313398935	0.999993161905959	0.999998425059345
CALHM2	10	105206543	105212660	TG	Subcutaneous adipose	0.999991313398935	0.999993161905959	0.999998409056952
PDCD11	10	105156405	105206049	TG	CD8 cell	0.999991314953515	0.999993163379238	0.999998264401795
PDCD11	10	105156405	105206049	TG	Liver	0.999991314953515	0.999993163379238	0.999998233969308
PDCD11	10	105156405	105206049	TG	Breast	0.999991314953515	0.999993163379238	0.999998153919594
PDCD11	10	105156405	105206049	TG	CD4 cell	0.999991314953515	0.999993163379238	0.999998084516977
PDCD11	10	105156405	105206049	TG	Tibial nerve	0.999991314953515	0.999993163379238	0.999998057920406
CALHM2	10	105206543	105212660	TG	Tibial nerve	0.999991313398935	0.999993161905959	0.99999805613259
CALHM2	10	105206543	105212660	TG	Vagina	0.999991313398935	0.999993161905959	0.999997972757189
ADAM15	1	155023042	155035252	TG	Transverse colon	0.999999997861203	0.999999998027162	0.999997939246414
ZBTB7B	1	154975127	154990998	TF	Transverse colon	0.99999999786082	0.999999998026809	0.999997935064719
PYGO2	1	154929502	154936329	TG	Transverse colon	0.999999997860067	0.99999999802612	0.99999792785324
SHC1	1	154934774	154946871	TG	Transverse colon	0.999999997860053	0.999999998026108	0.999997927673807
FLAD1	1	154955814	154965587	TG	Transverse colon	0.999999997860049	0.999999998026103	0.999997927657989
ADAM15	1	155023042	155035252	TG	Gastroesophageal junction	0.999999997861203	0.999999998027162	0.999997791963008
ZBTB7B	1	154975127	154990998	TF	Gastroesophageal junction	0.99999999786082	0.999999998026809	0.999997786726315
PYGO2	1	154929502	154936329	TG	Gastroesophageal junction	0.999999997860067	0.99999999802612	0.999997777706219
SHC1	1	154934774	154946871	TG	Gastroesophageal junction	0.999999997860053	0.999999998026108	0.999997777520578
PBXIP1	1	154916552	154928599	TG	Gastroesophageal junction	0.999999997860091	0.999999998026143	0.999997776238437
CALHM2	10	105206543	105212660	TG	Visceral omentum	0.999991313398935	0.999993161905959	0.999997754354266
PDCD11	10	105156405	105206049	TG	Ovary	0.999991314953515	0.999993163379238	0.999997741607201
CALHM2	10	105206543	105212660	TG	Ovary	0.999991313398935	0.999993161905959	0.999997739814064
PDCD11	10	105156405	105206049	TG	Omnibus	0.999991314953515	0.999993163379238	0.999997698224408
CALHM2	10	105206543	105212660	TG	Omnibus	0.999991313398935	0.999993161905959	0.999997696400014
CALHM2	10	105206543	105212660	TG	Lung	0.999991313398935	0.999993161905959	0.999997691377243
CALHM2	10	105206543	105212660	TG	Spleen	0.999991313398935	0.999993161905959	0.999997682428033
CALHM2	10	105206543	105212660	TG	Adrenal gland	0.999991313398935	0.999993161905959	0.999997655678036
PDCD11	10	105156405	105206049	TG	Cerebellum	0.999991314953515	0.999993163379238	0.999997540702594
PDCD11	10	105156405	105206049	TG	Esophagus mucosa	0.999991314953515	0.999993163379238	0.999997479729548
PDCD11	10	105156405	105206049	TG	Thyroid	0.999991314953515	0.999993163379238	0.99999740447714
PDCD11	10	105156405	105206049	TG	Testis	0.999991314953515	0.999993163379238	0.999997374250719
CALHM2	10	105206543	105212660	TG	Testis	0.999991313398935	0.999993161905959	0.999997372498385
ZBTB7B	1	154975127	154990998	TF	Skeletal muscle	0.99999999786082	0.999999998026809	0.999981799464258
PYGO2	1	154929502	154936329	TG	Skeletal muscle	0.999999997860067	0.99999999802612	0.999981720302773
SHC1	1	154934774	154946871	TG	Skeletal muscle	0.999999997860053	0.999999998026108	0.999981718466509
PBXIP1	1	154916552	154928599	TG	Skeletal muscle	0.999999997860091	0.999999998026143	0.999981707123607
NEO1	15	73344051	73597547	TG	Transverse colon	0.999840315777556	0.999895542913956	0.999980727365984
NEO1	15	73344051	73597547	TG	Gastroesophageal junction	0.999840315777556	0.999895542913956	0.999980569761488
NEO1	15	73344051	73597547	TG	Terminal ileum	0.999840315777556	0.999895542913956	0.999980407589616
NEO1	15	73344051	73597547	TG	Atrial appendage	0.999840315777556	0.999895542913956	0.999980299451596
NEO1	15	73344051	73597547	TG	Esophagus muscularis	0.999840315777556	0.999895542913956	0.999979834904311
MXD1	2	70124820	70170077	TF	Gastroesophageal junction	0.999775018717469	0.999855111223352	0.99997805442334
MXD1	2	70124820	70170077	TF	Atrial appendage	0.999775018717469	0.999855111223352	0.999977984898911
MXD1	2	70124820	70170077	TF	Skeletal muscle	0.999775018717469	0.999855111223352	0.99997782994109
NEO1	15	73344051	73597547	TG	Pancreas	0.999840315777556	0.999895542913956	0.999977746360234
NEO1	15	73344051	73597547	TG	Sigmoid colon	0.999840315777556	0.999895542913956	0.999977437945529
ANXA4	2	69871557	70053596	TG	Terminal ileum	0.999776059918328	0.999856136856879	0.999977300418968
NEO1	15	73344051	73597547	TG	Aorta	0.999840315777556	0.999895542913956	0.999977035767063
ANXA4	2	69871557	70053596	TG	Esophagus muscularis	0.999776059918328	0.999856136856879	0.999976729684022
MXD1	2	70124820	70170077	TF	Terminal ileum	0.999775018717469	0.999855111223352	0.999976404271049
MXD1	2	70124820	70170077	TF	Left ventricle	0.999775018717469	0.999855111223352	0.999976168297565
MXD1	2	70124820	70170077	TF	Esophagus muscularis	0.999775018717469	0.999855111223352	0.999975846405131
ANXA4	2	69871557	70053596	TG	Transverse colon	0.999776059918328	0.999856136856879	0.999975444137966
NEO1	15	73344051	73597547	TG	Liver	0.999840315777556	0.999895542913956	0.999974902234136
GMCL1	2	70056774	70108528	TG	Transverse colon	0.999775354429014	0.99985543763906	0.99997483563412
MXD1	2	70124820	70170077	TF	Transverse colon	0.999775018717469	0.999855111223352	0.999974587122119
ANXA4	2	69871557	70053596	TG	Sigmoid colon	0.999776059918328	0.999856136856879	0.999974316804539
MXD1	2	70124820	70170077	TF	B cell	0.999775018717469	0.999855111223352	0.999973787335732
GMCL1	2	70056774	70108528	TG	Sigmoid colon	0.999775354429014	0.99985543763906	0.999973648916669
ANXA4	2	69871557	70053596	TG	Pancreas	0.999776059918328	0.999856136856879	0.999973395161485
MXD1	2	70124820	70170077	TF	Sigmoid colon	0.999775018717469	0.999855111223352	0.999973384978167
ANXA4	2	69871557	70053596	TG	Aorta	0.999776059918328	0.999856136856879	0.999973174009422
MXD1	2	70124820	70170077	TF	Pancreas	0.999775018717469	0.999855111223352	0.999972493521391
MXD1	2	70124820	70170077	TF	Aorta	0.999775018717469	0.999855111223352	0.999972286209765
ANXA4	2	69871557	70053596	TG	Subcutaneous adipose	0.999776059918328	0.999856136856879	0.999971966347596
NEO1	15	73344051	73597547	TG	Tibial nerve	0.999840315777556	0.999895542913956	0.999971438298034
GMCL1	2	70056774	70108528	TG	Subcutaneous adipose	0.999775354429014	0.99985543763906	0.999971316095588
NEO1	15	73344051	73597547	TG	Stomach	0.999840315777556	0.999895542913956	0.999971283795922
NEO1	15	73344051	73597547	TG	Vagina	0.999840315777556	0.999895542913956	0.999971100783853
MXD1	2	70124820	70170077	TF	Subcutaneous adipose	0.999775018717469	0.999855111223352	0.999971054474482
NEO1	15	73344051	73597547	TG	Uterus	0.999840315777556	0.999895542913956	0.99997048421447
NEO1	15	73344051	73597547	TG	Prostate	0.999840315777556	0.999895542913956	0.999969212788165
GMCL1	2	70056774	70108528	TG	NK cell	0.999775354429014	0.99985543763906	0.999968620738651
ANXA4	2	69871557	70053596	TG	Liver	0.999776059918328	0.999856136856879	0.999968554899732
MXD1	2	70124820	70170077	TF	NK cell	0.999775018717469	0.999855111223352	0.999968358281311
ANXA4	2	69871557	70053596	TG	Breast	0.999776059918328	0.999856136856879	0.999967992541804
NEO1	15	73344051	73597547	TG	Ovary	0.999840315777556	0.999895542913956	0.999967703748633
NEO1	15	73344051	73597547	TG	Visceral omentum	0.999840315777556	0.999895542913956	0.999967700294055
MXD1	2	70124820	70170077	TF	Liver	0.999775018717469	0.999855111223352	0.999967633381608
GMCL1	2	70056774	70108528	TG	Breast	0.999775354429014	0.99985543763906	0.999967321752397
MXD1	2	70124820	70170077	TF	Breast	0.999775018717469	0.999855111223352	0.999967049482674
NEO1	15	73344051	73597547	TG	Lung	0.999840315777556	0.999895542913956	0.999966771759832
NEO1	15	73344051	73597547	TG	Spleen	0.999840315777556	0.999895542913956	0.99996630821305
NEO1	15	73344051	73597547	TG	Omnibus	0.999840315777556	0.999895542913956	0.999965623411272
HCN4	15	73612200	73661605	TG	Omnibus	0.999840204799032	0.999895433814273	0.99996548621012
ANXA4	2	69871557	70053596	TG	Uterus	0.999776059918328	0.999856136856879	0.999965141276886
ANXA4	2	69871557	70053596	TG	Tibial nerve	0.999776059918328	0.999856136856879	0.999964918500858
NEO1	15	73344051	73597547	TG	Cerebellum	0.999840315777556	0.999895542913956	0.999964854416501
ANXA4	2	69871557	70053596	TG	Stomach	0.999776059918328	0.999856136856879	0.999964791399059
GMCL1	2	70056774	70108528	TG	Uterus	0.999775354429014	0.99985543763906	0.999964445066463
MXD1	2	70124820	70170077	TF	Uterus	0.999775018717469	0.999855111223352	0.999964166077733
GMCL1	2	70056774	70108528	TG	Stomach	0.999775354429014	0.99985543763906	0.999964113978209
MXD1	2	70124820	70170077	TF	CD8 cell	0.999775018717469	0.999855111223352	0.999964105588135
MXD1	2	70124820	70170077	TF	Tibial nerve	0.999775018717469	0.999855111223352	0.999963972893625
NEO1	15	73344051	73597547	TG	Sun-exposed skin	0.999840315777556	0.999895542913956	0.999963901201707
NEO1	15	73344051	73597547	TG	Esophagus mucosa	0.999840315777556	0.999895542913956	0.99996385583067
MXD1	2	70124820	70170077	TF	Stomach	0.999775018717469	0.999855111223352	0.999963840212051
ANXA4	2	69871557	70053596	TG	Prostate	0.999776059918328	0.999856136856879	0.999963636970767
NEO1	15	73344051	73597547	TG	Hippocampus	0.999840315777556	0.999895542913956	0.999963419942906
NEO1	15	73344051	73597547	TG	Thyroid	0.999840315777556	0.999895542913956	0.999962844405243
NEO1	15	73344051	73597547	TG	Putamen	0.999840315777556	0.999895542913956	0.999962821052783
MXD1	2	70124820	70170077	TF	Prostate	0.999775018717469	0.999855111223352	0.999962671211497
ANXA4	2	69871557	70053596	TG	Monocyte	0.999776059918328	0.999856136856879	0.999962399003968
NEO1	15	73344051	73597547	TG	Cortex	0.999840315777556	0.999895542913956	0.999962248044271
NEO1	15	73344051	73597547	TG	Testis	0.999840315777556	0.999895542913956	0.999962221091361
NEO1	15	73344051	73597547	TG	Caudate	0.999840315777556	0.999895542913956	0.999961554986589
MXD1	2	70124820	70170077	TF	Monocyte	0.999775018717469	0.999855111223352	0.999961484534993
MXD1	2	70124820	70170077	TF	CD4 cell	0.999775018717469	0.999855111223352	0.999960775333267
ANXA4	2	69871557	70053596	TG	Ovary	0.999776059918328	0.999856136856879	0.999960139493986
GMCL1	2	70056774	70108528	TG	Ovary	0.999775354429014	0.99985543763906	0.999959459661316
MXD1	2	70124820	70170077	TF	Ovary	0.999775018717469	0.999855111223352	0.999959178440666
ANXA4	2	69871557	70053596	TG	Adrenal gland	0.999776059918328	0.999856136856879	0.99995894149842
ANXA4	2	69871557	70053596	TG	Visceral omentum	0.999776059918328	0.999856136856879	0.999958283193104
ANXA4	2	69871557	70053596	TG	Lung	0.999776059918328	0.999856136856879	0.999958133984686
MXD1	2	70124820	70170077	TF	Adrenal gland	0.999775018717469	0.999855111223352	0.999957965880688
ANXA4	2	69871557	70053596	TG	Vagina	0.999776059918328	0.999856136856879	0.999957840969336
MXD1	2	70124820	70170077	TF	Visceral omentum	0.999775018717469	0.999855111223352	0.999957333564873
MXD1	2	70124820	70170077	TF	Lung	0.999775018717469	0.999855111223352	0.999957172496017
MXD1	2	70124820	70170077	TF	Vagina	0.999775018717469	0.999855111223352	0.999956963714938
ANXA4	2	69871557	70053596	TG	Testis	0.999776059918328	0.999856136856879	0.999953494744386
ANXA4	2	69871557	70053596	TG	Thyroid	0.999776059918328	0.999856136856879	0.999952926775527
GMCL1	2	70056774	70108528	TG	Testis	0.999775354429014	0.99985543763906	0.999952801925241
ANXA4	2	69871557	70053596	TG	Sun-exposed skin	0.999776059918328	0.999856136856879	0.999952681497753
MXD1	2	70124820	70170077	TF	Testis	0.999775018717469	0.999855111223352	0.999952509017421
GMCL1	2	70056774	70108528	TG	Thyroid	0.999775354429014	0.99985543763906	0.999952244636757
MXD1	2	70124820	70170077	TF	Thyroid	0.999775018717469	0.999855111223352	0.999951955578294
MXD1	2	70124820	70170077	TF	Sun-exposed skin	0.999775018717469	0.999855111223352	0.999951686939523
MXD1	2	70124820	70170077	TF	Hippocampus	0.999775018717469	0.999855111223352	0.999948335540404
ANXA4	2	69871557	70053596	TG	Omnibus	0.999776059918328	0.999856136856879	0.999946123073937
MXD1	2	70124820	70170077	TF	Cortex	0.999775018717469	0.999855111223352	0.999945853606205
MXD1	2	70124820	70170077	TF	Omnibus	0.999775018717469	0.999855111223352	0.99994513783307
MXD1	2	70124820	70170077	TF	Putamen	0.999775018717469	0.999855111223352	0.999944973941695
MXD1	2	70124820	70170077	TF	Cerebellum	0.999775018717469	0.999855111223352	0.999944647106194
MXD1	2	70124820	70170077	TF	Caudate	0.999775018717469	0.999855111223352	0.999943923244817
SYNE2	14	64319683	64693165	TG	Terminal ileum	0.99962269897317	0.999762416241314	0.999942736444297
ANXA4	2	69871557	70053596	TG	Spleen	0.999776059918328	0.999856136856879	0.999941279483734
SYNE2	14	64319683	64693165	TG	Skeletal muscle	0.99962269897317	0.999762416241314	0.999941251652335
GMCL1	2	70056774	70108528	TG	Spleen	0.999775354429014	0.99985543763906	0.999940623627966
MXD1	2	70124820	70170077	TF	Spleen	0.999775018717469	0.999855111223352	0.999940332715394
SYNE2	14	64319683	64693165	TG	Transverse colon	0.99962269897317	0.999762416241314	0.999938657491502
SYNE2	14	64319683	64693165	TG	Aorta	0.99962269897317	0.999762416241314	0.999935234642781
ANXA4	2	69871557	70053596	TG	Esophagus mucosa	0.999776059918328	0.999856136856879	0.999930450795866
MXD1	2	70124820	70170077	TF	Esophagus mucosa	0.999775018717469	0.999855111223352	0.999929506524265
SYNE2	14	64319683	64693165	TG	Atrial appendage	0.99962269897317	0.999762416241314	0.999929504423278
SYNE2	14	64319683	64693165	TG	Left ventricle	0.99962269897317	0.999762416241314	0.999929485543114
ESR2	14	64550950	64804830	TF	Left ventricle	0.999622534266077	0.999762230018139	0.999929067206207
SYNE2	14	64319683	64693165	TG	Esophagus muscularis	0.99962269897317	0.999762416241314	0.999927122570408
SYNE2	14	64319683	64693165	TG	Pancreas	0.99962269897317	0.999762416241314	0.999917844748872
ESR2	14	64550950	64804830	TF	Sigmoid colon	0.999622534266077	0.999762230018139	0.999917100791573
SYNE2	14	64319683	64693165	TG	Subcutaneous adipose	0.99962269897317	0.999762416241314	0.999916084848017
ESR2	14	64550950	64804830	TF	Subcutaneous adipose	0.999622534266077	0.999762230018139	0.999915646391474
SYNE2	14	64319683	64693165	TG	Stomach	0.99962269897317	0.999762416241314	0.999911195874156
SYNE2	14	64319683	64693165	TG	Uterus	0.99962269897317	0.999762416241314	0.999910616952717
ESR2	14	64550950	64804830	TF	Uterus	0.999622534266077	0.999762230018139	0.999910275713551
SYNE2	14	64319683	64693165	TG	Liver	0.99962269897317	0.999762416241314	0.999909796451185
SYNE2	14	64319683	64693165	TG	Breast	0.99962269897317	0.999762416241314	0.999908324206833
ESR2	14	64550950	64804830	TF	Breast	0.999622534266077	0.999762230018139	0.999907922356324
SYNE2	14	64319683	64693165	TG	NK cell	0.99962269897317	0.999762416241314	0.999899646320155
ESR2	14	64550950	64804830	TF	B cell	0.999622534266077	0.999762230018139	0.999899380183232
ESR2	14	64550950	64804830	TF	NK cell	0.999622534266077	0.999762230018139	0.999899093069604
SYNE2	14	64319683	64693165	TG	Tibial nerve	0.99962269897317	0.999762416241314	0.999897693773219
SYNE2	14	64319683	64693165	TG	Omnibus	0.99962269897317	0.999762416241314	0.999897482169259
ESR2	14	64550950	64804830	TF	Omnibus	0.999622534266077	0.999762230018139	0.99989718099247
SYNE2	14	64319683	64693165	TG	Vagina	0.99962269897317	0.999762416241314	0.999896533521435
SYNE2	14	64319683	64693165	TG	Visceral omentum	0.99962269897317	0.999762416241314	0.99989348658711
ASAH1	8	17913934	17942494	TG	Skeletal muscle	0.998841628113501	0.999342735679971	0.999888143708886
SYNE2	14	64319683	64693165	TG	Lung	0.99962269897317	0.999762416241314	0.999884595356923
SYNE2	14	64319683	64693165	TG	Prostate	0.99962269897317	0.999762416241314	0.999883170454505
ESR2	14	64550950	64804830	TF	Prostate	0.999622534266077	0.999762230018139	0.999882742893735
ASAH1	8	17913934	17942494	TG	Terminal ileum	0.998841628113501	0.999342735679971	0.999877068161788
SYNE2	14	64319683	64693165	TG	Ovary	0.99962269897317	0.999762416241314	0.999872647246969
ESR2	14	64550950	64804830	TF	Ovary	0.999622534266077	0.999762230018139	0.999872224282056
ESR2	14	64550950	64804830	TF	Adrenal gland	0.999622534266077	0.999762230018139	0.999871065627346
SYNE2	14	64319683	64693165	TG	Sun-exposed skin	0.99962269897317	0.999762416241314	0.999870537413658
SYNE2	14	64319683	64693165	TG	CD8 cell	0.99962269897317	0.999762416241314	0.999861453205966
ESR2	14	64550950	64804830	TF	CD8 cell	0.999622534266077	0.999762230018139	0.999860790482696
SYNE2	14	64319683	64693165	TG	Testis	0.99962269897317	0.999762416241314	0.999855741838512
ESR2	14	64550950	64804830	TF	Testis	0.999622534266077	0.999762230018139	0.999855357889797
SYNE2	14	64319683	64693165	TG	Spleen	0.99962269897317	0.999762416241314	0.999851756390943
ESR2	14	64550950	64804830	TF	Spleen	0.999622534266077	0.999762230018139	0.999851239852924
SYNE2	14	64319683	64693165	TG	Esophagus mucosa	0.99962269897317	0.999762416241314	0.999850665701285
SYNE2	14	64319683	64693165	TG	Thyroid	0.99962269897317	0.999762416241314	0.999849913265257
SYNE2	14	64319683	64693165	TG	CD4 cell	0.99962269897317	0.999762416241314	0.999845039367353
ESR2	14	64550950	64804830	TF	CD4 cell	0.999622534266077	0.999762230018139	0.999844364655048
ASAH1	8	17913934	17942494	TG	Vagina	0.998841628113501	0.999342735679971	0.999815890687743
ASAH1	8	17913934	17942494	TG	Prostate	0.998841628113501	0.999342735679971	0.999803427772922
C9orf3	9	97488983	97849441	TG	Terminal ileum	0.997863572205574	0.998918569773702	0.99979717972771
FBP1	9	97365415	97402531	TG	Transverse colon	0.997861005386856	0.998915889903667	0.999796444171967
FBP1	9	97365415	97402531	TG	Terminal ileum	0.997861005386856	0.998915889903667	0.999793982995739
C9orf3	9	97488983	97849441	TG	Atrial appendage	0.997863572205574	0.998918569773702	0.999791696569809
C9orf3	9	97488983	97849441	TG	Esophagus muscularis	0.997863572205574	0.998918569773702	0.999789403411783
PRRX1	1	170631869	170708560	TF	Monocyte	0.997604472939133	0.998680057745971	0.99978885074578
ASAH1	8	17913934	17942494	TG	Lung	0.998841628113501	0.999342735679971	0.999786248305521
PCM1	8	17780349	17885478	TG	Omnibus	0.998846993050406	0.999347971384724	0.999782657557754
FBP1	9	97365415	97402531	TG	Monocyte	0.997861005386856	0.998915889903667	0.999779063270267
ASAH1	8	17913934	17942494	TG	Omnibus	0.998841628113501	0.999342735679971	0.999777547083554
PRRX1	1	170631869	170708560	TF	Transverse colon	0.997604472939133	0.998680057745971	0.99976594456642
PRRX1	1	170631869	170708560	TF	Terminal ileum	0.997604472939133	0.998680057745971	0.999763316116502
ASAH1	8	17913934	17942494	TG	Thyroid	0.998841628113501	0.999342735679971	0.999761691917975
FBP1	9	97365415	97402531	TG	Pancreas	0.997861005386856	0.998915889903667	0.999752938017575
FBP1	9	97365415	97402531	TG	Subcutaneous adipose	0.997861005386856	0.998915889903667	0.999750617919106
C9orf3	9	97488983	97849441	TG	Liver	0.997863572205574	0.998918569773702	0.999731156056352
FBP1	9	97365415	97402531	TG	Liver	0.997861005386856	0.998915889903667	0.999728244174103
PRRX1	1	170631869	170708560	TF	Liver	0.997604472939133	0.998680057745971	0.999724201007216
C9orf3	9	97488983	97849441	TG	Breast	0.997863572205574	0.998918569773702	0.999712577246429
FBP1	9	97365415	97402531	TG	Breast	0.997861005386856	0.998915889903667	0.999709595890099
PRRX1	1	170631869	170708560	TF	CD8 cell	0.997604472939133	0.998680057745971	0.999709035300494
PRRX1	1	170631869	170708560	TF	B cell	0.997604472939133	0.998680057745971	0.999703550128222
C9orf3	9	97488983	97849441	TG	Tibial nerve	0.997863572205574	0.998918569773702	0.999692614418234
PRRX1	1	170631869	170708560	TF	Pancreas	0.997604472939133	0.998680057745971	0.999690714132715
C9orf3	9	97488983	97849441	TG	Vagina	0.997863572205574	0.998918569773702	0.999690178595559
C9orf3	9	97488983	97849441	TG	Uterus	0.997863572205574	0.998918569773702	0.999685120399183
C9orf3	9	97488983	97849441	TG	Prostate	0.997863572205574	0.998918569773702	0.999669613321445
FBP1	9	97365415	97402531	TG	Prostate	0.997861005386856	0.998915889903667	0.999666676242498
PRRX1	1	170631869	170708560	TF	Sigmoid colon	0.997604472939133	0.998680057745971	0.999664194166155
PRRX1	1	170631869	170708560	TF	Esophagus muscularis	0.997604472939133	0.998680057745971	0.999657999229977
C9orf3	9	97488983	97849441	TG	Lung	0.997863572205574	0.998918569773702	0.9996424116368
PRRX1	1	170631869	170708560	TF	Gastroesophageal junction	0.997604472939133	0.998680057745971	0.99964051777427
FBP1	9	97365415	97402531	TG	Lung	0.997861005386856	0.998915889903667	0.99963948937359
C9orf3	9	97488983	97849441	TG	Spleen	0.997863572205574	0.998918569773702	0.999636804709256
FBP1	9	97365415	97402531	TG	Spleen	0.997861005386856	0.998915889903667	0.999633896327054
PRRX1	1	170631869	170708560	TF	Stomach	0.997604472939133	0.998680057745971	0.999629917752596
FBP1	9	97365415	97402531	TG	Adrenal gland	0.997861005386856	0.998915889903667	0.99962889733382
PRRX1	1	170631869	170708560	TF	CD4 cell	0.997604472939133	0.998680057745971	0.99962751040662
C9orf3	9	97488983	97849441	TG	Visceral omentum	0.997863572205574	0.998918569773702	0.999617767147389
C9orf3	9	97488983	97849441	TG	Sun-exposed skin	0.997863572205574	0.998918569773702	0.999611833131042
C9orf3	9	97488983	97849441	TG	Esophagus mucosa	0.997863572205574	0.998918569773702	0.999610123576032
FBP1	9	97365415	97402531	TG	Sun-exposed skin	0.997861005386856	0.998915889903667	0.999608946105183
C9orf3	9	97488983	97849441	TG	Thyroid	0.997863572205574	0.998918569773702	0.999592777192034
FBP1	9	97365415	97402531	TG	Thyroid	0.997861005386856	0.998915889903667	0.999589865070818
C9orf3	9	97488983	97849441	TG	Testis	0.997863572205574	0.998918569773702	0.999581022297373
C9orf3	9	97488983	97849441	TG	Omnibus	0.997863572205574	0.998918569773702	0.999577249535266
FBP1	9	97365415	97402531	TG	Omnibus	0.997861005386856	0.998915889903667	0.999573984063903
PRRX1	1	170631869	170708560	TF	Spleen	0.997604472939133	0.998680057745971	0.999563327631257
C9orf3	9	97488983	97849441	TG	Stomach	0.997863572205574	0.998918569773702	0.999559667237893
FBP1	9	97365415	97402531	TG	Stomach	0.997861005386856	0.998915889903667	0.999555425583667
PRRX1	1	170631869	170708560	TF	Cerebellum	0.997604472939133	0.998680057745971	0.999527006824646
PRRX1	1	170631869	170708560	TF	Skeletal muscle	0.997604472939133	0.998680057745971	0.999519630313668
PRRX1	1	170631869	170708560	TF	Atrial appendage	0.997604472939133	0.998680057745971	0.99950296493734
PRRX1	1	170631869	170708560	TF	Left ventricle	0.997604472939133	0.998680057745971	0.99948755371542
PRRX1	1	170631869	170708560	TF	Aorta	0.997604472939133	0.998680057745971	0.999469461452772
PRRX1	1	170631869	170708560	TF	Sun-exposed skin	0.997604472939133	0.998680057745971	0.999449040178595
PRRX1	1	170631869	170708560	TF	Prostate	0.997604472939133	0.998680057745971	0.999440313864633
PRRX1	1	170631869	170708560	TF	Lung	0.997604472939133	0.998680057745971	0.999389883516468
PRRX1	1	170631869	170708560	TF	Esophagus mucosa	0.997604472939133	0.998680057745971	0.999346279196567
PRRX1	1	170631869	170708560	TF	Adrenal gland	0.997604472939133	0.998680057745971	0.999331712227394
PRRX1	1	170631869	170708560	TF	Breast	0.997604472939133	0.998680057745971	0.999299102777184
PRRX1	1	170631869	170708560	TF	Hippocampus	0.997604472939133	0.998680057745971	0.999286364761762
PRRX1	1	170631869	170708560	TF	Cortex	0.997604472939133	0.998680057745971	0.999284148345436
PRRX1	1	170631869	170708560	TF	Subcutaneous adipose	0.997604472939133	0.998680057745971	0.999269317067859
PRRX1	1	170631869	170708560	TF	Visceral omentum	0.997604472939133	0.998680057745971	0.999256671292347
PRRX1	1	170631869	170708560	TF	Tibial nerve	0.997604472939133	0.998680057745971	0.999230287517509
PRRX1	1	170631869	170708560	TF	Putamen	0.997604472939133	0.998680057745971	0.999195624690055
PRRX1	1	170631869	170708560	TF	Testis	0.997604472939133	0.998680057745971	0.999192702884414
PRRX1	1	170631869	170708560	TF	Omnibus	0.997604472939133	0.998680057745971	0.999128895573183
PRRX1	1	170631869	170708560	TF	Caudate	0.997604472939133	0.998680057745971	0.999022418159398
PRRX1	1	170631869	170708560	TF	Ovary	0.997604472939133	0.998680057745971	0.999022272735557
PRRX1	1	170631869	170708560	TF	Vagina	0.997604472939133	0.998680057745971	0.998950293184383
PRRX1	1	170631869	170708560	TF	Uterus	0.997604472939133	0.998680057745971	0.998804412510364
PRRX1	1	170631869	170708560	TF	Thyroid	0.997604472939133	0.998680057745971	0.998670152052949
USP54	10	75257296	75385711	TG	Skeletal muscle	0.985754014205771	0.98988604970361	0.998585888294382
MYOZ1	10	75391412	75401515	TG	Skeletal muscle	0.98574137181099	0.989873456919683	0.998574788970048
SYNPO2L	10	75404639	75423561	TG	Skeletal muscle	0.985741145467114	0.989873231499847	0.998574682517063
USP54	10	75257296	75385711	TG	Transverse colon	0.985754014205771	0.98988604970361	0.998493323456625
AGAP5	10	75434033	75457639	TG	Transverse colon	0.985738199237972	0.989870312603868	0.998479092299681
USP54	10	75257296	75385711	TG	Terminal ileum	0.985754014205771	0.98988604970361	0.99846649205074
MYOZ1	10	75391412	75401515	TG	Atrial appendage	0.98574137181099	0.989873456919683	0.998403543910242
SYNPO2L	10	75404639	75423561	TG	Atrial appendage	0.985741145467114	0.989873231499847	0.998403403538652
AGAP5	10	75434033	75457639	TG	B cell	0.985738199237972	0.989870312603868	0.998375124291916
SYNPO2L	10	75404639	75423561	TG	Left ventricle	0.985741145467114	0.989873231499847	0.998331706570048
AGAP5	10	75434033	75457639	TG	Monocyte	0.985738199237972	0.989870312603868	0.998283824363276
AGAP5	10	75434033	75457639	TG	NK cell	0.985738199237972	0.989870312603868	0.998165147809796
USP54	10	75257296	75385711	TG	Pancreas	0.985754014205771	0.98988604970361	0.998152557405983
AGAP5	10	75434033	75457639	TG	Pancreas	0.985738199237972	0.989870312603868	0.998138416616364
AGAP5	10	75434033	75457639	TG	Aorta	0.985738199237972	0.989870312603868	0.998070965955916
AGAP5	10	75434033	75457639	TG	CD8 cell	0.985738199237972	0.989870312603868	0.997892483522452
AGAP5	10	75434033	75457639	TG	Liver	0.985738199237972	0.989870312603868	0.99785588894825
RAB1A	2	65297835	65357240	TG	Skeletal muscle	0.974339396706058	0.987177606418106	0.997784980774851
CEP68	2	65283500	65314138	TG	Skeletal muscle	0.974336254669186	0.987174177417128	0.997781011709632
USP54	10	75257296	75385711	TG	Breast	0.985754014205771	0.98988604970361	0.997752186528099
AGAP5	10	75434033	75457639	TG	Breast	0.985738199237972	0.989870312603868	0.997737596797561
RAB1A	2	65297835	65357240	TG	Transverse colon	0.974339396706058	0.987177606418106	0.997694053255247
AGAP5	10	75434033	75457639	TG	CD4 cell	0.985738199237972	0.989870312603868	0.997629837334474
RAB1A	2	65297835	65357240	TG	B cell	0.974339396706058	0.987177606418106	0.997568601652571
USP54	10	75257296	75385711	TG	Stomach	0.985754014205771	0.98988604970361	0.997555871662092
USP54	10	75257296	75385711	TG	Tibial nerve	0.985754014205771	0.98988604970361	0.997545835883923
AGAP5	10	75434033	75457639	TG	Stomach	0.985738199237972	0.989870312603868	0.997541179720674
RAB1A	2	65297835	65357240	TG	Esophagus muscularis	0.974339396706058	0.987177606418106	0.997536834960826
AGAP5	10	75434033	75457639	TG	Tibial nerve	0.985738199237972	0.989870312603868	0.997531392677076
USP54	10	75257296	75385711	TG	Vagina	0.985754014205771	0.98988604970361	0.997515719425967
SLC1A4	2	65215611	65250999	TG	Monocyte	0.974341884476748	0.987179750212782	0.997465401242041
RAB1A	2	65297835	65357240	TG	Monocyte	0.974339396706058	0.987177606418106	0.99746247967659
USP54	10	75257296	75385711	TG	Prostate	0.985754014205771	0.98988604970361	0.997361146412382
RAB1A	2	65297835	65357240	TG	NK cell	0.974339396706058	0.987177606418106	0.99727198788787
RAB1A	2	65297835	65357240	TG	Sigmoid colon	0.974339396706058	0.987177606418106	0.997189738656468
CEP68	2	65283500	65314138	TG	Sigmoid colon	0.974336254669186	0.987174177417128	0.997185793805352
USP54	10	75257296	75385711	TG	Lung	0.985754014205771	0.98988604970361	0.997096798831433
SLC1A4	2	65215611	65250999	TG	Aorta	0.974341884476748	0.987179750212782	0.997093862001883
RAB1A	2	65297835	65357240	TG	Aorta	0.974339396706058	0.987177606418106	0.997091033006454
CEP68	2	65283500	65314138	TG	Aorta	0.974336254669186	0.987174177417128	0.997087182967222
RAB1A	2	65297835	65357240	TG	Subcutaneous adipose	0.974339396706058	0.987177606418106	0.997064724489496
AGAP5	10	75434033	75457639	TG	Spleen	0.985738199237972	0.989870312603868	0.997029140416801
USP54	10	75257296	75385711	TG	Omnibus	0.985754014205771	0.98988604970361	0.996981500567858
MYOZ1	10	75391412	75401515	TG	Omnibus	0.98574137181099	0.989873456919683	0.996969614534076
SYNPO2L	10	75404639	75423561	TG	Omnibus	0.985741145467114	0.989873231499847	0.996969426873079
AGAP5	10	75434033	75457639	TG	Omnibus	0.985738199237972	0.989870312603868	0.996966575593005
AGAP5	10	75434033	75457639	TG	Cerebellum	0.985738199237972	0.989870312603868	0.996882424231863
USP54	10	75257296	75385711	TG	Sun-exposed skin	0.985754014205771	0.98988604970361	0.996832935689632
AGAP5	10	75434033	75457639	TG	Sun-exposed skin	0.985738199237972	0.989870312603868	0.996818026641566
RAB1A	2	65297835	65357240	TG	Liver	0.974339396706058	0.987177606418106	0.996804572117393
USP54	10	75257296	75385711	TG	Esophagus mucosa	0.985754014205771	0.98988604970361	0.996762457153176
AGAP5	10	75434033	75457639	TG	Esophagus mucosa	0.985738199237972	0.989870312603868	0.996747328735986
USP54	10	75257296	75385711	TG	Thyroid	0.985754014205771	0.98988604970361	0.99670014766492
AGAP5	10	75434033	75457639	TG	Thyroid	0.985738199237972	0.989870312603868	0.996685110007912
SLC1A4	2	65215611	65250999	TG	Breast	0.974341884476748	0.987179750212782	0.996666161917964
RAB1A	2	65297835	65357240	TG	Breast	0.974339396706058	0.987177606418106	0.996663283864998
USP54	10	75257296	75385711	TG	Testis	0.985754014205771	0.98988604970361	0.996650079309743
AGAP5	10	75434033	75457639	TG	Testis	0.985738199237972	0.989870312603868	0.996635027004839
RAB1A	2	65297835	65357240	TG	CD4 cell	0.974339396706058	0.987177606418106	0.99655405886225
RAB1A	2	65297835	65357240	TG	Vagina	0.974339396706058	0.987177606418106	0.996389621459514
RAB1A	2	65297835	65357240	TG	Stomach	0.974339396706058	0.987177606418106	0.996381913917063
CEP68	2	65283500	65314138	TG	Tibial nerve	0.974336254669186	0.987174177417128	0.996373462682051
RAB1A	2	65297835	65357240	TG	Uterus	0.974339396706058	0.987177606418106	0.996301424813309
SLC1A4	2	65215611	65250999	TG	Prostate	0.974341884476748	0.987179750212782	0.996138774733467
RAB1A	2	65297835	65357240	TG	Prostate	0.974339396706058	0.987177606418106	0.996136015552735
SLC1A4	2	65215611	65250999	TG	Ovary	0.974341884476748	0.987179750212782	0.995854029574812
RAB1A	2	65297835	65357240	TG	Ovary	0.974339396706058	0.987177606418106	0.995851296209178
CEP68	2	65283500	65314138	TG	Ovary	0.974336254669186	0.987174177417128	0.995847486627642
SLC1A4	2	65215611	65250999	TG	Spleen	0.974341884476748	0.987179750212782	0.995710380332667
RAB1A	2	65297835	65357240	TG	Spleen	0.974339396706058	0.987177606418106	0.995707710391521
SLC1A4	2	65215611	65250999	TG	Adrenal gland	0.974341884476748	0.987179750212782	0.995635187341057
RAB1A	2	65297835	65357240	TG	Adrenal gland	0.974339396706058	0.987177606418106	0.995632431961044
SLC1A4	2	65215611	65250999	TG	Omnibus	0.974341884476748	0.987179750212782	0.995616785480465
RAB1A	2	65297835	65357240	TG	Omnibus	0.974339396706058	0.987177606418106	0.995614111421837
SCN5A	3	38589548	38691164	TG	Left ventricle	0.870906331555024	0.918411189587559	0.995531842743582
RAB1A	2	65297835	65357240	TG	Cerebellum	0.974339396706058	0.987177606418106	0.995518556847603
SLC1A4	2	65215611	65250999	TG	Esophagus mucosa	0.974341884476748	0.987179750212782	0.995433603939984
RAB1A	2	65297835	65357240	TG	Esophagus mucosa	0.974339396706058	0.987177606418106	0.995430989480136
SLC1A4	2	65215611	65250999	TG	Sun-exposed skin	0.974341884476748	0.987179750212782	0.99540066367835
RAB1A	2	65297835	65357240	TG	Sun-exposed skin	0.974339396706058	0.987177606418106	0.995397909697736
CEP68	2	65283500	65314138	TG	Sun-exposed skin	0.974336254669186	0.987174177417128	0.995394140400816
SLC1A4	2	65215611	65250999	TG	Hippocampus	0.974341884476748	0.987179750212782	0.995352797266399
RAB1A	2	65297835	65357240	TG	Hippocampus	0.974339396706058	0.987177606418106	0.995350149567405
RAB1A	2	65297835	65357240	TG	Thyroid	0.974339396706058	0.987177606418106	0.995262304339512
CEP68	2	65283500	65314138	TG	Thyroid	0.974336254669186	0.987174177417128	0.995258578668241
SLC1A4	2	65215611	65250999	TG	Putamen	0.974341884476748	0.987179750212782	0.995226621440646
RAB1A	2	65297835	65357240	TG	Putamen	0.974339396706058	0.987177606418106	0.995223863586248
SLC1A4	2	65215611	65250999	TG	Cortex	0.974341884476748	0.987179750212782	0.995205749682069
RAB1A	2	65297835	65357240	TG	Cortex	0.974339396706058	0.987177606418106	0.99520308399501
SLC1A4	2	65215611	65250999	TG	Testis	0.974341884476748	0.987179750212782	0.995172251985941
RAB1A	2	65297835	65357240	TG	Testis	0.974339396706058	0.987177606418106	0.995169515015972
SLC1A4	2	65215611	65250999	TG	Caudate	0.974341884476748	0.987179750212782	0.995116989778203
RAB1A	2	65297835	65357240	TG	Caudate	0.974339396706058	0.987177606418106	0.995114418338034
TTN	2	179390716	179695529	TG	Skeletal muscle	0.947683286720102	0.971321853207591	0.994864174393599
TTN	2	179390716	179695529	TG	Terminal ileum	0.947683286720102	0.971321853207591	0.994469326539898
TTN	2	179390716	179695529	TG	Atrial appendage	0.947683286720102	0.971321853207591	0.994393464701592
FKBP7	2	179328391	179343327	TG	Gastroesophageal junction	0.947646678063023	0.971274886554892	0.994336082098397
TTN	2	179390716	179695529	TG	B cell	0.947683286720102	0.971321853207591	0.994294409466804
FKBP7	2	179328391	179343327	TG	Atrial appendage	0.947646678063023	0.971274886554892	0.994262422902989
TTN	2	179390716	179695529	TG	Left ventricle	0.947683286720102	0.971321853207591	0.994183932278553
FKBP7	2	179328391	179343327	TG	B cell	0.947646678063023	0.971274886554892	0.99417439528475
FKBP7	2	179328391	179343327	TG	Esophagus muscularis	0.947646678063023	0.971274886554892	0.994131527794949
FKBP7	2	179328391	179343327	TG	Left ventricle	0.947646678063023	0.971274886554892	0.994060114328718
TTN	2	179390716	179695529	TG	Pancreas	0.947683286720102	0.971321853207591	0.99360875702856
FKBP7	2	179328391	179343327	TG	Pancreas	0.947646678063023	0.971274886554892	0.993490201277345
FKBP7	2	179328391	179343327	TG	Sigmoid colon	0.947646678063023	0.971274886554892	0.993374340216479
TTN	2	179390716	179695529	TG	Aorta	0.947683286720102	0.971321853207591	0.993355640204704
FKBP7	2	179328391	179343327	TG	Aorta	0.947646678063023	0.971274886554892	0.993235973473693
FKBP7	2	179328391	179343327	TG	Subcutaneous adipose	0.947646678063023	0.971274886554892	0.993109302036475
SLC35F1	6	118228689	118638839	TG	Hippocampus	0.962775750074207	0.979990373690562	0.992970280487372
SLC35F1	6	118228689	118638839	TG	Putamen	0.962775750074207	0.979990373690562	0.992912147611513
SLC35F1	6	118228689	118638839	TG	Cortex	0.962775750074207	0.979990373690562	0.992773952465691
TTN	2	179390716	179695529	TG	Liver	0.947683286720102	0.971321853207591	0.99273664288301
FKBP7	2	179328391	179343327	TG	Liver	0.947646678063023	0.971274886554892	0.992615606612235
FKBP7	2	179328391	179343327	TG	CD8 cell	0.947646678063023	0.971274886554892	0.992602187543831
SLC35F1	6	118228689	118638839	TG	Caudate	0.962775750074207	0.979990373690562	0.992593579730769
FKBP7	2	179328391	179343327	TG	Breast	0.947646678063023	0.971274886554892	0.992192100043048
FKBP7	2	179328391	179343327	TG	CD4 cell	0.947646678063023	0.971274886554892	0.99178237505259
TTN	2	179390716	179695529	TG	Tibial nerve	0.947683286720102	0.971321853207591	0.991694070569747
FKBP7	2	179328391	179343327	TG	Tibial nerve	0.947646678063023	0.971274886554892	0.991569221423048
FKBP7	2	179328391	179343327	TG	Stomach	0.947646678063023	0.971274886554892	0.991532124179811
FKBP7	2	179328391	179343327	TG	Vagina	0.947646678063023	0.971274886554892	0.991422311501242
FKBP7	2	179328391	179343327	TG	Uterus	0.947646678063023	0.971274886554892	0.991319893444103
TTN	2	179390716	179695529	TG	Prostate	0.947683286720102	0.971321853207591	0.991075242024164
FKBP7	2	179328391	179343327	TG	Prostate	0.947646678063023	0.971274886554892	0.990953017102865
TTN	2	179390716	179695529	TG	Visceral omentum	0.947683286720102	0.971321853207591	0.990591833472072
FKBP7	2	179328391	179343327	TG	Visceral omentum	0.947646678063023	0.971274886554892	0.990469302603211
FKBP7	2	179328391	179343327	TG	Ovary	0.947646678063023	0.971274886554892	0.990452539254175
TTN	2	179390716	179695529	TG	Lung	0.947683286720102	0.971321853207591	0.990309771549235
TTN	2	179390716	179695529	TG	Spleen	0.947683286720102	0.971321853207591	0.990128852491145
FKBP7	2	179328391	179343327	TG	Spleen	0.947646678063023	0.971274886554892	0.990006190083092
FKBP7	2	179328391	179343327	TG	Omnibus	0.947646678063023	0.971274886554892	0.989897807822366
FKBP7	2	179328391	179343327	TG	Adrenal gland	0.947646678063023	0.971274886554892	0.989896762544725
FKBP7	2	179328391	179343327	TG	Esophagus mucosa	0.947646678063023	0.971274886554892	0.989385380980867
FKBP7	2	179328391	179343327	TG	Sun-exposed skin	0.947646678063023	0.971274886554892	0.98935946856464
TTN	2	179390716	179695529	TG	Thyroid	0.947683286720102	0.971321853207591	0.989198487155048
TTN	2	179390716	179695529	TG	Testis	0.947683286720102	0.971321853207591	0.989083660491527
FKBP7	2	179328391	179343327	TG	Thyroid	0.947646678063023	0.971274886554892	0.989080740419371
FKBP7	2	179328391	179343327	TG	Testis	0.947646678063023	0.971274886554892	0.9889645853833
KCNN2	5	113696642	113832337	TG	Adrenal gland	0.927843511811043	0.965562562725278	0.987583711862064
TPMT	6	18128542	18155305	TG	Terminal ileum	0.877635733585023	0.933291161931085	0.987000397175971
KDM1B	6	18155560	18224084	TG	Monocyte	0.877654559678274	0.933310181105468	0.985999074794415
TPMT	6	18128542	18155305	TG	Monocyte	0.877635733585023	0.933291161931085	0.985976685780924
DEK	6	18224099	18265054	TG	NK cell	0.877645703253351	0.933301697136122	0.984979639004283
DEK	6	18224099	18265054	TG	CD8 cell	0.877645703253351	0.933301697136122	0.982971060710937
DEK	6	18224099	18265054	TG	CD4 cell	0.877645703253351	0.933301697136122	0.981108579090607
IQSEC1	3	12938719	13114617	TG	B cell	0.827620964096136	0.89375933179944	0.979000096160461
TPMT	6	18128542	18155305	TG	Prostate	0.877635733585023	0.933291161931085	0.978801214110423
RPL32	3	12875984	12883087	TG	B cell	0.827528139030464	0.893641356016752	0.978765151678671
RPL32	3	12875984	12883087	TG	Esophagus muscularis	0.827528139030464	0.893641356016752	0.97737222870979
RPL32	3	12875984	12883087	TG	Gastroesophageal junction	0.827528139030464	0.893641356016752	0.977238314504607
IQSEC1	3	12938719	13114617	TG	NK cell	0.827620964096136	0.89375933179944	0.977165203825525
TPMT	6	18128542	18155305	TG	Lung	0.877635733585023	0.933291161931085	0.977138866930355
RPL32	3	12875984	12883087	TG	NK cell	0.827528139030464	0.893641356016752	0.976940395867497
EXOG	3	38537618	38583652	TG	Left ventricle	0.815942259860436	0.862883034238555	0.976865932815492
CAND2	3	12837971	12913415	TG	Skeletal muscle	0.827602712270757	0.893721189153132	0.976333974613099
KDM1B	6	18155560	18224084	TG	Omnibus	0.877654559678274	0.933310181105468	0.976278387088235
DEK	6	18224099	18265054	TG	Omnibus	0.877645703253351	0.933301697136122	0.976268244068094
TPMT	6	18128542	18155305	TG	Omnibus	0.877635733585023	0.933291161931085	0.976257340698302
RPL32	3	12875984	12883087	TG	Skeletal muscle	0.827528139030464	0.893641356016752	0.976243015418952
ACVR2B	3	38495342	38534633	TG	Pancreas	0.815838542883436	0.862791105895088	0.975413756131007
IQSEC1	3	12938719	13114617	TG	Atrial appendage	0.827620964096136	0.89375933179944	0.975286959064117
CAND2	3	12837971	12913415	TG	Atrial appendage	0.827602712270757	0.893721189153132	0.975170955437509
RPL32	3	12875984	12883087	TG	Atrial appendage	0.827528139030464	0.893641356016752	0.975081308813529
TPMT	6	18128542	18155305	TG	Esophagus mucosa	0.877635733585023	0.933291161931085	0.975073062952305
IQSEC1	3	12938719	13114617	TG	Monocyte	0.827620964096136	0.89375933179944	0.975042857686526
RPL32	3	12875984	12883087	TG	Monocyte	0.827528139030464	0.893641356016752	0.974824668767168
KDM1B	6	18155560	18224084	TG	Thyroid	0.877654559678274	0.933310181105468	0.974462463792483
DEK	6	18224099	18265054	TG	Thyroid	0.877645703253351	0.933301697136122	0.974452474364684
TPMT	6	18128542	18155305	TG	Thyroid	0.877635733585023	0.933291161931085	0.974441586404579
TPMT	6	18128542	18155305	TG	Testis	0.877635733585023	0.933291161931085	0.974327556142729
RPL32	3	12875984	12883087	TG	Terminal ileum	0.827528139030464	0.893641356016752	0.974072241571498
IQSEC1	3	12938719	13114617	TG	CD8 cell	0.827620964096136	0.89375933179944	0.97352838274357
RPL32	3	12875984	12883087	TG	CD8 cell	0.827528139030464	0.893641356016752	0.973300756246527
CAND2	3	12837971	12913415	TG	Aorta	0.827602712270757	0.893721189153132	0.972544334094103
RPL32	3	12875984	12883087	TG	Aorta	0.827528139030464	0.893641356016752	0.972453076830038
CAND2	3	12837971	12913415	TG	Sigmoid colon	0.827602712270757	0.893721189153132	0.972352228872085
RPL32	3	12875984	12883087	TG	Sigmoid colon	0.827528139030464	0.893641356016752	0.972261231830498
IQSEC1	3	12938719	13114617	TG	Left ventricle	0.827620964096136	0.89375933179944	0.970221262593447
CAND2	3	12837971	12913415	TG	Left ventricle	0.827602712270757	0.893721189153132	0.970128692416198
RPL32	3	12875984	12883087	TG	Left ventricle	0.827528139030464	0.893641356016752	0.970042101888107
RPL32	3	12875984	12883087	TG	CD4 cell	0.827528139030464	0.893641356016752	0.969792194304401
RPL32	3	12875984	12883087	TG	Pancreas	0.827528139030464	0.893641356016752	0.967609590587637
RPL32	3	12875984	12883087	TG	Transverse colon	0.827528139030464	0.893641356016752	0.967504203252635
RPL32	3	12875984	12883087	TG	Prostate	0.827528139030464	0.893641356016752	0.965165650700119
IQSEC1	3	12938719	13114617	TG	Cerebellum	0.827620964096136	0.89375933179944	0.962684672908374
RPL32	3	12875984	12883087	TG	Vagina	0.827528139030464	0.893641356016752	0.962667178476519
CAND2	3	12837971	12913415	TG	Cerebellum	0.827602712270757	0.893721189153132	0.962585703223773
RPL32	3	12875984	12883087	TG	Cerebellum	0.827528139030464	0.893641356016752	0.962493933908208
RPL32	3	12875984	12883087	TG	Liver	0.827528139030464	0.893641356016752	0.962347942072549
RPL32	3	12875984	12883087	TG	Uterus	0.827528139030464	0.893641356016752	0.961738860176523
TMEM40	3	12775024	12810956	TG	Vagina	0.826461246480628	0.892565355168714	0.961624056731208
IQSEC1	3	12938719	13114617	TG	Hippocampus	0.827620964096136	0.89375933179944	0.961315962516311
RPL32	3	12875984	12883087	TG	Tibial nerve	0.827528139030464	0.893641356016752	0.961163834312428
RPL32	3	12875984	12883087	TG	Hippocampus	0.827528139030464	0.893641356016752	0.961126360956022
RPL32	3	12875984	12883087	TG	Putamen	0.827528139030464	0.893641356016752	0.960603378169746
RPL32	3	12875984	12883087	TG	Stomach	0.827528139030464	0.893641356016752	0.960202955564108
IQSEC1	3	12938719	13114617	TG	Adrenal gland	0.827620964096136	0.89375933179944	0.959709294073515
RPL32	3	12875984	12883087	TG	Adrenal gland	0.827528139030464	0.893641356016752	0.95952274994384
IQSEC1	3	12938719	13114617	TG	Cortex	0.827620964096136	0.89375933179944	0.959377043330905
IQSEC1	3	12938719	13114617	TG	Caudate	0.827620964096136	0.89375933179944	0.959206204506547
RPL32	3	12875984	12883087	TG	Cortex	0.827528139030464	0.893641356016752	0.959191722163382
RPL32	3	12875984	12883087	TG	Caudate	0.827528139030464	0.893641356016752	0.959021005478932
RPL32	3	12875984	12883087	TG	Sun-exposed skin	0.827528139030464	0.893641356016752	0.958563030241309
IQSEC1	3	12938719	13114617	TG	Spleen	0.827620964096136	0.89375933179944	0.958324383588335
RPL32	3	12875984	12883087	TG	Spleen	0.827528139030464	0.893641356016752	0.958150076853907
TMEM40	3	12775024	12810956	TG	Sun-exposed skin	0.826461246480628	0.892565355168714	0.957530530603597
RPL32	3	12875984	12883087	TG	Esophagus mucosa	0.827528139030464	0.893641356016752	0.957483503389448
RPL32	3	12875984	12883087	TG	Ovary	0.827528139030464	0.893641356016752	0.956760250984377
TMEM40	3	12775024	12810956	TG	Esophagus mucosa	0.826461246480628	0.892565355168714	0.956442608031683
RPL32	3	12875984	12883087	TG	Breast	0.827528139030464	0.893641356016752	0.955980134313391
IQSEC1	3	12938719	13114617	TG	Testis	0.827620964096136	0.89375933179944	0.954523116741817
CAND2	3	12837971	12913415	TG	Testis	0.827602712270757	0.893721189153132	0.954443493143178
RPL32	3	12875984	12883087	TG	Testis	0.827528139030464	0.893641356016752	0.954355651567501
RPL32	3	12875984	12883087	TG	Lung	0.827528139030464	0.893641356016752	0.948813163269843
CAND2	3	12837971	12913415	TG	Thyroid	0.827602712270757	0.893721189153132	0.948611762696227
RPL32	3	12875984	12883087	TG	Thyroid	0.827528139030464	0.893641356016752	0.948526850910351
CDKN1A	6	36644305	36655116	TG	Skeletal muscle	0.510258193402972	0.708367303356729	0.945568028321377
IQSEC1	3	12938719	13114617	TG	Omnibus	0.827620964096136	0.89375933179944	0.945554164799338
CAND2	3	12837971	12913415	TG	Omnibus	0.827602712270757	0.893721189153132	0.945477026093788
RPL32	3	12875984	12883087	TG	Omnibus	0.827528139030464	0.893641356016752	0.945389618829303
SRSF3	6	36562145	36573377	TG	Skeletal muscle	0.509947312037077	0.708179486227172	0.945257932188167
ENPEP	4	111286889	111486441	TG	Uterus	0.504218652874105	0.760359492893804	0.944445918691349
TMEM40	3	12775024	12810956	TG	Omnibus	0.826461246480628	0.892565355168714	0.94427026795994
CDKN1A	6	36644305	36655116	TG	Transverse colon	0.510258193402972	0.708367303356729	0.94343698209234
SRSF3	6	36562145	36573377	TG	Transverse colon	0.509947312037077	0.708179486227172	0.943123173116511
CDKN1A	6	36644305	36655116	TG	Terminal ileum	0.510258193402972	0.708367303356729	0.943063957295623
SRSF3	6	36562145	36573377	TG	Terminal ileum	0.509947312037077	0.708179486227172	0.94274765644623
RPL32	3	12875984	12883087	TG	Subcutaneous adipose	0.827528139030464	0.893641356016752	0.942268628474383
CDKN1A	6	36644305	36655116	TG	Gastroesophageal junction	0.510258193402972	0.708367303356729	0.94079350162778
SRSF3	6	36562145	36573377	TG	Gastroesophageal junction	0.509947312037077	0.708179486227172	0.940490835379429
CREB5	7	28338940	28865511	TF	Terminal ileum	0.454828265139795	0.744689581283512	0.940164749512472
CDKN1A	6	36644305	36655116	TG	Atrial appendage	0.510258193402972	0.708367303356729	0.939850744972649
SRSF3	6	36562145	36573377	TG	Atrial appendage	0.509947312037077	0.708179486227172	0.939550458281364
CDKN1A	6	36644305	36655116	TG	Esophagus muscularis	0.510258193402972	0.708367303356729	0.938646971543463
CREB5	7	28338940	28865511	TF	Skeletal muscle	0.454828265139795	0.744689581283512	0.938413266322482
SRSF3	6	36562145	36573377	TG	Esophagus muscularis	0.509947312037077	0.708179486227172	0.938344936533568
CREB5	7	28338940	28865511	TF	Transverse colon	0.454828265139795	0.744689581283512	0.938235537289743
SRSF3	6	36562145	36573377	TG	B cell	0.509947312037077	0.708179486227172	0.938007921730447
RAB44	6	36683256	36699870	TG	Monocyte	0.511952385635717	0.709283787797039	0.936660351963555
CDKN1A	6	36644305	36655116	TG	Left ventricle	0.510258193402972	0.708367303356729	0.936284660032961
SRSF3	6	36562145	36573377	TG	Left ventricle	0.509947312037077	0.708179486227172	0.935993169560131
CDKN1A	6	36644305	36655116	TG	Monocyte	0.510258193402972	0.708367303356729	0.935384451049028
SRSF3	6	36562145	36573377	TG	Monocyte	0.509947312037077	0.708179486227172	0.935091130186477
CREB5	7	28338940	28865511	TF	B cell	0.454828265139795	0.744689581283512	0.933783448319805
CDKN1A	6	36644305	36655116	TG	Sigmoid colon	0.510258193402972	0.708367303356729	0.93152192884771
SRSF3	6	36562145	36573377	TG	Sigmoid colon	0.509947312037077	0.708179486227172	0.931223430759398
SRSF3	6	36562145	36573377	TG	NK cell	0.509947312037077	0.708179486227172	0.930794573027814
CREB5	7	28338940	28865511	TF	Gastroesophageal junction	0.454828265139795	0.744689581283512	0.930634049086288
SPATS2L	2	201170604	201346986	TG	Terminal ileum	0.545866892077425	0.655497071284703	0.929803899953098
SPATS2L	2	201170604	201346986	TG	Transverse colon	0.545866892077425	0.655497071284703	0.929749609532675
CREB5	7	28338940	28865511	TF	Esophagus muscularis	0.454828265139795	0.744689581283512	0.92965480575092
CDKN1A	6	36644305	36655116	TG	Pancreas	0.510258193402972	0.708367303356729	0.929352185576413
SRSF3	6	36562145	36573377	TG	Pancreas	0.509947312037077	0.708179486227172	0.929073155460148
CDKN1A	6	36644305	36655116	TG	Subcutaneous adipose	0.510258193402972	0.708367303356729	0.928699498343592
SRSF3	6	36562145	36573377	TG	Subcutaneous adipose	0.509947312037077	0.708179486227172	0.928408480254079
CDKN1A	6	36644305	36655116	TG	Aorta	0.510258193402972	0.708367303356729	0.927578224406155
SRSF3	6	36562145	36573377	TG	Aorta	0.509947312037077	0.708179486227172	0.927292454801282
CREB5	7	28338940	28865511	TF	Atrial appendage	0.454828265139795	0.744689581283512	0.926985669017914
CREB5	7	28338940	28865511	TF	Left ventricle	0.454828265139795	0.744689581283512	0.926803972640405
SPATS2L	2	201170604	201346986	TG	Gastroesophageal junction	0.545866892077425	0.655497071284703	0.925596217403859
CREB5	7	28338940	28865511	TF	NK cell	0.454828265139795	0.744689581283512	0.92545859350077
SPATS2L	2	201170604	201346986	TG	Atrial appendage	0.545866892077425	0.655497071284703	0.924227399035198
SPATS2L	2	201170604	201346986	TG	Esophagus muscularis	0.545866892077425	0.655497071284703	0.923584198072483
SRSF3	6	36562145	36573377	TG	CD8 cell	0.509947312037077	0.708179486227172	0.921468792325543
RPL32	3	12875984	12883087	TG	Visceral omentum	0.827528139030464	0.893641356016752	0.920740154149642
CDKN1A	6	36644305	36655116	TG	Liver	0.510258193402972	0.708367303356729	0.920465592791225
SRSF3	6	36562145	36573377	TG	Liver	0.509947312037077	0.708179486227172	0.920184752660472
CREB5	7	28338940	28865511	TF	CD8 cell	0.454828265139795	0.744689581283512	0.920174045475316
SPATS2L	2	201170604	201346986	TG	Left ventricle	0.545866892077425	0.655497071284703	0.919894912619418
MSL1	17	38278551	38293042	TG	B cell	0.385864135886533	0.720256465135442	0.918800638465655
THRA	17	38214543	38250120	TF	B cell	0.5618920711521	0.7199538872226	0.918505254777904
NR1D1	17	38249040	38256978	TF	B cell	0.56173609199635	0.719916403373763	0.918470327347663
ORMDL3	17	38077294	38083854	TG	B cell	0.561023721110004	0.719735446723067	0.918302652787562
CDKN1A	6	36644305	36655116	TG	Breast	0.510258193402972	0.708367303356729	0.918253932011441
SRSF3	6	36562145	36573377	TG	Breast	0.509947312037077	0.708179486227172	0.917971540113358
ENPEP	4	111286889	111486441	TG	Terminal ileum	0.504218652874105	0.760359492893804	0.916038862488617
CREB5	7	28338940	28865511	TF	Sigmoid colon	0.454828265139795	0.744689581283512	0.915459880475171
SPATS2L	2	201170604	201346986	TG	Sigmoid colon	0.545866892077425	0.655497071284703	0.914152593366728
CDKN1A	6	36644305	36655116	TG	CD4 cell	0.510258193402972	0.708367303356729	0.913558043795512
CREB5	7	28338940	28865511	TF	Liver	0.454828265139795	0.744689581283512	0.913380975545486
SRSF3	6	36562145	36573377	TG	CD4 cell	0.509947312037077	0.708179486227172	0.91327280732173
CDKN1A	6	36644305	36655116	TG	Stomach	0.510258193402972	0.708367303356729	0.912472826645456
SRSF3	6	36562145	36573377	TG	Stomach	0.509947312037077	0.708179486227172	0.912188175182313
CDKN1A	6	36644305	36655116	TG	Tibial nerve	0.510258193402972	0.708367303356729	0.911455835875129
SRSF3	6	36562145	36573377	TG	Tibial nerve	0.509947312037077	0.708179486227172	0.911176253039659
SPATS2L	2	201170604	201346986	TG	Pancreas	0.545866892077425	0.655497071284703	0.910646755072345
CDKN1A	6	36644305	36655116	TG	Vagina	0.510258193402972	0.708367303356729	0.91056665676483
SRSF3	6	36562145	36573377	TG	Vagina	0.509947312037077	0.708179486227172	0.910287227429484
CDKN1A	6	36644305	36655116	TG	Uterus	0.510258193402972	0.708367303356729	0.910044244069514
SPATS2L	2	201170604	201346986	TG	Subcutaneous adipose	0.545866892077425	0.655497071284703	0.910006377546119
SRSF3	6	36562145	36573377	TG	Uterus	0.509947312037077	0.708179486227172	0.909766507346632
MSL1	17	38278551	38293042	TG	Transverse colon	0.385864135886533	0.720256465135442	0.909426797587923
THRA	17	38214543	38250120	TF	Transverse colon	0.5618920711521	0.7199538872226	0.909115901411311
NR1D1	17	38249040	38256978	TF	Transverse colon	0.56173609199635	0.719916403373763	0.909081648848926
CREB5	7	28338940	28865511	TF	Stomach	0.454828265139795	0.744689581283512	0.908932587579317
PSMD3	17	38137050	38154213	TG	Transverse colon	0.561464959045664	0.719714951081242	0.908853569610433
MSL1	17	38278551	38293042	TG	NK cell	0.385864135886533	0.720256465135442	0.90797379427247
CREB5	7	28338940	28865511	TF	CD4 cell	0.454828265139795	0.744689581283512	0.907713873210589
THRA	17	38214543	38250120	TF	NK cell	0.5618920711521	0.7199538872226	0.907666528585194
NR1D1	17	38249040	38256978	TF	NK cell	0.56173609199635	0.719916403373763	0.907631741774468
ORMDL3	17	38077294	38083854	TG	NK cell	0.561023721110004	0.719735446723067	0.907457942126561
CREB5	7	28338940	28865511	TF	Subcutaneous adipose	0.454828265139795	0.744689581283512	0.907202928803283
CDKN1A	6	36644305	36655116	TG	Prostate	0.510258193402972	0.708367303356729	0.904578773680998
SRSF3	6	36562145	36573377	TG	Prostate	0.509947312037077	0.708179486227172	0.904302733339506
CREB5	7	28338940	28865511	TF	Monocyte	0.454828265139795	0.744689581283512	0.903474937318225
CREB5	7	28338940	28865511	TF	Prostate	0.454828265139795	0.744689581283512	0.903131180758625
ATXN1	6	16299343	16761722	TG	Transverse colon	0.448342755635667	0.620514290576079	0.902629419604978
CREB5	7	28338940	28865511	TF	Breast	0.454828265139795	0.744689581283512	0.901986583506579
ATXN1	6	16299343	16761722	TG	Terminal ileum	0.448342755635667	0.620514290576079	0.90198345888699
MSL1	17	38278551	38293042	TG	Monocyte	0.385864135886533	0.720256465135442	0.900721614049374
SPATS2L	2	201170604	201346986	TG	Liver	0.545866892077425	0.655497071284703	0.900424238693907
THRA	17	38214543	38250120	TF	Monocyte	0.5618920711521	0.7199538872226	0.900387018813932
CREB5	7	28338940	28865511	TF	Vagina	0.454828265139795	0.744689581283512	0.900381851954979
NR1D1	17	38249040	38256978	TF	Monocyte	0.56173609199635	0.719916403373763	0.900352058569583
PSMD3	17	38137050	38154213	TG	Monocyte	0.561464959045664	0.719714951081242	0.900106266489003
CREB5	7	28338940	28865511	TF	Uterus	0.454828265139795	0.744689581283512	0.899792449353916
CDKN1A	6	36644305	36655116	TG	Visceral omentum	0.510258193402972	0.708367303356729	0.899511553886866
SRSF3	6	36562145	36573377	TG	Visceral omentum	0.509947312037077	0.708179486227172	0.899240642457204
CDKN1A	6	36644305	36655116	TG	Ovary	0.510258193402972	0.708367303356729	0.899142715707365
SRSF3	6	36562145	36573377	TG	Ovary	0.509947312037077	0.708179486227172	0.898872835202682
MSL1	17	38278551	38293042	TG	Esophagus muscularis	0.385864135886533	0.720256465135442	0.897874519276643
CDKN1A	6	36644305	36655116	TG	Lung	0.510258193402972	0.708367303356729	0.897653138636779
THRA	17	38214543	38250120	TF	Esophagus muscularis	0.5618920711521	0.7199538872226	0.897554189170096
NR1D1	17	38249040	38256978	TF	Esophagus muscularis	0.56173609199635	0.719916403373763	0.897519852956948
SRSF3	6	36562145	36573377	TG	Lung	0.509947312037077	0.708179486227172	0.897381953772862
MSL1	17	38278551	38293042	TG	Subcutaneous adipose	0.385864135886533	0.720256465135442	0.896327529980028
SPATS2L	2	201170604	201346986	TG	Breast	0.545866892077425	0.655497071284703	0.896273379573847
THRA	17	38214543	38250120	TF	Subcutaneous adipose	0.5618920711521	0.7199538872226	0.896020003040448
NR1D1	17	38249040	38256978	TF	Subcutaneous adipose	0.56173609199635	0.719916403373763	0.895984656079704
ORMDL3	17	38077294	38083854	TG	Subcutaneous adipose	0.561023721110004	0.719735446723067	0.895805802489325
CDKN1A	6	36644305	36655116	TG	Spleen	0.510258193402972	0.708367303356729	0.895526245527681
CREB5	7	28338940	28865511	TF	Pancreas	0.454828265139795	0.744689581283512	0.895451273464791
CDKN1A	6	36644305	36655116	TG	Adrenal gland	0.510258193402972	0.708367303356729	0.895360262255459
SRSF3	6	36562145	36573377	TG	Spleen	0.509947312037077	0.708179486227172	0.895256134441597
CPNE5	6	36708552	36807778	TG	Omnibus	0.514639374379019	0.710874922210876	0.895174890887445
MSL1	17	38278551	38293042	TG	Aorta	0.385864135886533	0.720256465135442	0.895170299811654
SRSF3	6	36562145	36573377	TG	Adrenal gland	0.509947312037077	0.708179486227172	0.895089464848291
THRA	17	38214543	38250120	TF	Aorta	0.5618920711521	0.7199538872226	0.894863347415248
NR1D1	17	38249040	38256978	TF	Aorta	0.56173609199635	0.719916403373763	0.894828984557557
PSMD3	17	38137050	38154213	TG	Aorta	0.561464959045664	0.719714951081242	0.894609020696207
RUNX1	21	36160098	37376965	TF	Gastroesophageal junction	0.441631279870198	0.59778088490918	0.894208309364833
RUNX1	21	36160098	37376965	TF	Atrial appendage	0.441631279870198	0.59778088490918	0.8938462976329
RAB44	6	36683256	36699870	TG	Omnibus	0.511952385635717	0.709283787797039	0.893327789293068
ATXN1	6	16299343	16761722	TG	Monocyte	0.448342755635667	0.620514290576079	0.893244476568026
CREB5	7	28338940	28865511	TF	Lung	0.454828265139795	0.744689581283512	0.892530940812886
MSL1	17	38278551	38293042	TG	Pancreas	0.385864135886533	0.720256465135442	0.892261261188644
CDKN1A	6	36644305	36655116	TG	Omnibus	0.510258193402972	0.708367303356729	0.89215957223835
RUNX1	21	36160098	37376965	TF	Left ventricle	0.441631279870198	0.59778088490918	0.892142875753864
THRA	17	38214543	38250120	TF	Pancreas	0.5618920711521	0.7199538872226	0.891930682679977
SRSF3	6	36562145	36573377	TG	Omnibus	0.509947312037077	0.708179486227172	0.89189580374491
NR1D1	17	38249040	38256978	TF	Pancreas	0.56173609199635	0.719916403373763	0.891895431225626
CREB5	7	28338940	28865511	TF	Adrenal gland	0.454828265139795	0.744689581283512	0.89171918579499
ORMDL3	17	38077294	38083854	TG	Pancreas	0.561023721110004	0.719735446723067	0.891703561366106
CREB5	7	28338940	28865511	TF	Omnibus	0.454828265139795	0.744689581283512	0.891368866431848
TCF21	6	134210276	134216691	TF	Skeletal muscle	0.421525739243527	0.617833625758084	0.890947891792238
SRSF3	6	36562145	36573377	TG	Cerebellum	0.509947312037077	0.708179486227172	0.890521783748938
SPATS2L	2	201170604	201346986	TG	Stomach	0.545866892077425	0.655497071284703	0.890017778535023
MSL1	17	38278551	38293042	TG	Atrial appendage	0.385864135886533	0.720256465135442	0.889741048219045
RUNX1	21	36160098	37376965	TF	Esophagus muscularis	0.441631279870198	0.59778088490918	0.889672105180597
CREB5	7	28338940	28865511	TF	Tibial nerve	0.454828265139795	0.744689581283512	0.889452153242663
THRA	17	38214543	38250120	TF	Atrial appendage	0.5618920711521	0.7199538872226	0.889410376608608
NR1D1	17	38249040	38256978	TF	Atrial appendage	0.56173609199635	0.719916403373763	0.889377352068212
CDKN1A	6	36644305	36655116	TG	Sun-exposed skin	0.510258193402972	0.708367303356729	0.888199770840642
MSL1	17	38278551	38293042	TG	Gastroesophageal junction	0.385864135886533	0.720256465135442	0.888060625573427
SPATS2L	2	201170604	201346986	TG	Tibial nerve	0.545866892077425	0.655497071284703	0.888012362706207
TCF21	6	134210276	134216691	TF	Terminal ileum	0.421525739243527	0.617833625758084	0.887975324007566
CPNE5	6	36708552	36807778	TG	Putamen	0.514639374379019	0.710874922210876	0.887968463263563
SRSF3	6	36562145	36573377	TG	Sun-exposed skin	0.509947312037077	0.708179486227172	0.887934318972283
THRA	17	38214543	38250120	TF	Gastroesophageal junction	0.5618920711521	0.7199538872226	0.887709616570874
NR1D1	17	38249040	38256978	TF	Gastroesophageal junction	0.56173609199635	0.719916403373763	0.887675231287648
CREB5	7	28338940	28865511	TF	Aorta	0.454828265139795	0.744689581283512	0.887581087495431
SPATS2L	2	201170604	201346986	TG	Vagina	0.545866892077425	0.655497071284703	0.887234064656336
CDKN1A	6	36644305	36655116	TG	Esophagus mucosa	0.510258193402972	0.708367303356729	0.887112183794173
SRSF3	6	36562145	36573377	TG	Esophagus mucosa	0.509947312037077	0.708179486227172	0.886850823835689
SPATS2L	2	201170604	201346986	TG	Uterus	0.545866892077425	0.655497071284703	0.886499201866932
SRSF3	6	36562145	36573377	TG	Hippocampus	0.509947312037077	0.708179486227172	0.88558634858969
CREB5	7	28338940	28865511	TF	Sun-exposed skin	0.454828265139795	0.744689581283512	0.88535990735507
TCF21	6	134210276	134216691	TF	Transverse colon	0.421525739243527	0.617833625758084	0.885204842580779
CREB5	7	28338940	28865511	TF	Esophagus mucosa	0.454828265139795	0.744689581283512	0.884722405315453
SRSF3	6	36562145	36573377	TG	Putamen	0.509947312037077	0.708179486227172	0.884681917808008
RUNX1	21	36160098	37376965	TF	Terminal ileum	0.441631279870198	0.59778088490918	0.884406827724612
TBPL1	6	134273308	134311570	TG	B cell	0.420113801632389	0.616902285522269	0.884175827046363
CPNE5	6	36708552	36807778	TG	Caudate	0.514639374379019	0.710874922210876	0.883668581785976
CDKN1A	6	36644305	36655116	TG	Thyroid	0.510258193402972	0.708367303356729	0.883554764904798
SRSF3	6	36562145	36573377	TG	Cortex	0.509947312037077	0.708179486227172	0.883301810938798
SRSF3	6	36562145	36573377	TG	Thyroid	0.509947312037077	0.708179486227172	0.883297182791799
MSL1	17	38278551	38293042	TG	Skeletal muscle	0.385864135886533	0.720256465135442	0.882647759303093
MSL1	17	38278551	38293042	TG	Terminal ileum	0.385864135886533	0.720256465135442	0.882491121762789
CREB5	7	28338940	28865511	TF	Testis	0.454828265139795	0.744689581283512	0.882471832904756
THRA	17	38214543	38250120	TF	Skeletal muscle	0.5618920711521	0.7199538872226	0.882303518592682
NR1D1	17	38249040	38256978	TF	Skeletal muscle	0.56173609199635	0.719916403373763	0.88226919218134
MSL1	17	38278551	38293042	TG	Breast	0.385864135886533	0.720256465135442	0.882201511214025
THRA	17	38214543	38250120	TF	Terminal ileum	0.5618920711521	0.7199538872226	0.882136733672399
NR1D1	17	38249040	38256978	TF	Terminal ileum	0.56173609199635	0.719916403373763	0.882101586647773
PSMD3	17	38137050	38154213	TG	Skeletal muscle	0.561464959045664	0.719714951081242	0.882018348082864
CSF3	17	38171614	38174066	TG	Skeletal muscle	0.561345993597521	0.719701175400313	0.882018177814081
THRA	17	38214543	38250120	TF	Breast	0.5618920711521	0.7199538872226	0.881900059013037
NR1D1	17	38249040	38256978	TF	Breast	0.56173609199635	0.719916403373763	0.881864287609783
ORMDL3	17	38077294	38083854	TG	Breast	0.561023721110004	0.719735446723067	0.881686309709262
PSMD3	17	38137050	38154213	TG	Breast	0.561464959045664	0.719714951081242	0.881642218756894
MSL1	17	38278551	38293042	TG	Left ventricle	0.385864135886533	0.720256465135442	0.881608466825313
THRA	17	38214543	38250120	TF	Left ventricle	0.5618920711521	0.7199538872226	0.881266442140704
NR1D1	17	38249040	38256978	TF	Left ventricle	0.56173609199635	0.719916403373763	0.88123138109421
PSMD3	17	38137050	38154213	TG	Left ventricle	0.561464959045664	0.719714951081242	0.880985137038409
CDKN1A	6	36644305	36655116	TG	Testis	0.510258193402972	0.708367303356729	0.880666535434963
MSL1	17	38278551	38293042	TG	Sigmoid colon	0.385864135886533	0.720256465135442	0.880631536466579
CREB5	7	28338940	28865511	TF	Ovary	0.454828265139795	0.744689581283512	0.880439764332939
SRSF3	6	36562145	36573377	TG	Testis	0.509947312037077	0.708179486227172	0.88040750483139
SRSF3	6	36562145	36573377	TG	Caudate	0.509947312037077	0.708179486227172	0.880382941136838
RUNX1	21	36160098	37376965	TF	Skeletal muscle	0.441631279870198	0.59778088490918	0.880297592239521
THRA	17	38214543	38250120	TF	Sigmoid colon	0.5618920711521	0.7199538872226	0.880297134604683
SPATS2L	2	201170604	201346986	TG	Prostate	0.545866892077425	0.655497071284703	0.880274272373772
NR1D1	17	38249040	38256978	TF	Sigmoid colon	0.56173609199635	0.719916403373763	0.8802619633964
PSMD3	17	38137050	38154213	TG	Sigmoid colon	0.561464959045664	0.719714951081242	0.88001992835629
CREB5	7	28338940	28865511	TF	Cortex	0.454828265139795	0.744689581283512	0.878886845596695
CREB5	7	28338940	28865511	TF	Cerebellum	0.454828265139795	0.744689581283512	0.878237973171739
RUNX1	21	36160098	37376965	TF	Transverse colon	0.441631279870198	0.59778088490918	0.877485047288083
MYOT	5	137203480	137223540	TG	Skeletal muscle	0.55256389723436	0.662389092238417	0.874174255731637
SPATS2L	2	201170604	201346986	TG	Visceral omentum	0.545866892077425	0.655497071284703	0.873625580014691
CREB5	7	28338940	28865511	TF	Thyroid	0.454828265139795	0.744689581283512	0.873410647349008
TBPL1	6	134273308	134311570	TG	NK cell	0.420113801632389	0.616902285522269	0.8731392668762
SPATS2L	2	201170604	201346986	TG	Ovary	0.545866892077425	0.655497071284703	0.872844196317674
RUNX1	21	36160098	37376965	TF	Pancreas	0.441631279870198	0.59778088490918	0.87166177073715
MSL1	17	38278551	38293042	TG	Stomach	0.385864135886533	0.720256465135442	0.871601528900796
THRA	17	38214543	38250120	TF	Stomach	0.5618920711521	0.7199538872226	0.871291714078031
NR1D1	17	38249040	38256978	TF	Stomach	0.56173609199635	0.719916403373763	0.871256921753423
ORMDL3	17	38077294	38083854	TG	Stomach	0.561023721110004	0.719735446723067	0.871073053718945
SPATS2L	2	201170604	201346986	TG	Lung	0.545866892077425	0.655497071284703	0.870184867771888
TCF21	6	134210276	134216691	TF	Atrial appendage	0.421525739243527	0.617833625758084	0.869175412728348
CREB5	7	28338940	28865511	TF	Spleen	0.454828265139795	0.744689581283512	0.86847058632178
SPATS2L	2	201170604	201346986	TG	Spleen	0.545866892077425	0.655497071284703	0.868314582769986
SPATS2L	2	201170604	201346986	TG	Adrenal gland	0.545866892077425	0.655497071284703	0.866514989276889
TCF21	6	134210276	134216691	TF	Pancreas	0.421525739243527	0.617833625758084	0.865174729501431
SPATS2L	2	201170604	201346986	TG	Omnibus	0.545866892077425	0.655497071284703	0.864697069147649
CREB5	7	28338940	28865511	TF	Visceral omentum	0.454828265139795	0.744689581283512	0.86351732114905
TCF21	6	134210276	134216691	TF	Left ventricle	0.421525739243527	0.617833625758084	0.862680822677875
MSL1	17	38278551	38293042	TG	Liver	0.385864135886533	0.720256465135442	0.862191752896268
THRA	17	38214543	38250120	TF	Liver	0.5618920711521	0.7199538872226	0.861838350783456
NR1D1	17	38249040	38256978	TF	Liver	0.56173609199635	0.719916403373763	0.86180360740444
PSMD3	17	38137050	38154213	TG	Liver	0.561464959045664	0.719714951081242	0.861550405948319
RUNX1	21	36160098	37376965	TF	Sigmoid colon	0.441631279870198	0.59778088490918	0.861191056712073
CREB5	7	28338940	28865511	TF	Hippocampus	0.454828265139795	0.744689581283512	0.860297342292897
SPATS2L	2	201170604	201346986	TG	Sun-exposed skin	0.545866892077425	0.655497071284703	0.859983937703604
TBPL1	6	134273308	134311570	TG	CD8 cell	0.420113801632389	0.616902285522269	0.858062100600447
SPATS2L	2	201170604	201346986	TG	Esophagus mucosa	0.545866892077425	0.655497071284703	0.857167844035117
TCF21	6	134210276	134216691	TF	Gastroesophageal junction	0.421525739243527	0.617833625758084	0.85699162301322
TCF21	6	134210276	134216691	TF	Esophagus muscularis	0.421525739243527	0.617833625758084	0.856933657848832
MYOT	5	137203480	137223540	TG	Left ventricle	0.55256389723436	0.662389092238417	0.856206663733425
MSL1	17	38278551	38293042	TG	Uterus	0.385864135886533	0.720256465135442	0.856097349689524
THRA	17	38214543	38250120	TF	Uterus	0.5618920711521	0.7199538872226	0.855769941664491
NR1D1	17	38249040	38256978	TF	Uterus	0.56173609199635	0.719916403373763	0.855734620408335
SPATS2L	2	201170604	201346986	TG	Hippocampus	0.545866892077425	0.655497071284703	0.855708138746375
ORMDL3	17	38077294	38083854	TG	Uterus	0.561023721110004	0.719735446723067	0.85553437319796
PSMD3	17	38137050	38154213	TG	Uterus	0.561464959045664	0.719714951081242	0.855498832593719
MYOT	5	137203480	137223540	TG	Gastroesophageal junction	0.55256389723436	0.662389092238417	0.855299518013485
MSL1	17	38278551	38293042	TG	Esophagus mucosa	0.385864135886533	0.720256465135442	0.853970629342991
CREB5	7	28338940	28865511	TF	Caudate	0.454828265139795	0.744689581283512	0.853970301243232
THRA	17	38214543	38250120	TF	Esophagus mucosa	0.5618920711521	0.7199538872226	0.853659492704134
NR1D1	17	38249040	38256978	TF	Esophagus mucosa	0.56173609199635	0.719916403373763	0.853624318793193
ATXN1	6	16299343	16761722	TG	Vagina	0.448342755635667	0.620514290576079	0.853574409511233
SPATS2L	2	201170604	201346986	TG	Cortex	0.545866892077425	0.655497071284703	0.853528186951843
ORMDL3	17	38077294	38083854	TG	Esophagus mucosa	0.561023721110004	0.719735446723067	0.853443188901022
PSMD3	17	38137050	38154213	TG	Esophagus mucosa	0.561464959045664	0.719714951081242	0.853403701302467
SPATS2L	2	201170604	201346986	TG	Thyroid	0.545866892077425	0.655497071284703	0.853326850990889
MSL1	17	38278551	38293042	TG	Visceral omentum	0.385864135886533	0.720256465135442	0.852939960459675
THRA	17	38214543	38250120	TF	Visceral omentum	0.5618920711521	0.7199538872226	0.852621351985387
NR1D1	17	38249040	38256978	TF	Visceral omentum	0.56173609199635	0.719916403373763	0.85258672495384
MSL1	17	38278551	38293042	TG	CD8 cell	0.385864135886533	0.720256465135442	0.852454163450528
ORMDL3	17	38077294	38083854	TG	Visceral omentum	0.561023721110004	0.719735446723067	0.852397087985996
THRA	17	38214543	38250120	TF	CD8 cell	0.5618920711521	0.7199538872226	0.85208576142677
NR1D1	17	38249040	38256978	TF	CD8 cell	0.56173609199635	0.719916403373763	0.852052370296729
ORMDL3	17	38077294	38083854	TG	CD8 cell	0.561023721110004	0.719735446723067	0.851831371943642
TCF21	6	134210276	134216691	TF	Liver	0.421525739243527	0.617833625758084	0.850925201555711
SPATS2L	2	201170604	201346986	TG	Caudate	0.545866892077425	0.655497071284703	0.850530198030974
SPATS2L	2	201170604	201346986	TG	Testis	0.545866892077425	0.655497071284703	0.849806743414133
CREB5	7	28338940	28865511	TF	Putamen	0.454828265139795	0.744689581283512	0.849445889059605
ITPR1	3	4535032	4889524	TG	B cell	0.285592732102164	0.467812027173197	0.84928149840399
RUNX1	21	36160098	37376965	TF	B cell	0.441631279870198	0.59778088490918	0.844978576226841
ATXN1	6	16299343	16761722	TG	Prostate	0.448342755635667	0.620514290576079	0.844596393102447
TBPL1	6	134273308	134311570	TG	CD4 cell	0.420113801632389	0.616902285522269	0.844515099470397
MSL1	17	38278551	38293042	TG	Prostate	0.385864135886533	0.720256465135442	0.844499182242336
THRA	17	38214543	38250120	TF	Prostate	0.5618920711521	0.7199538872226	0.844174409731108
NR1D1	17	38249040	38256978	TF	Prostate	0.56173609199635	0.719916403373763	0.844139828658531
ORMDL3	17	38077294	38083854	TG	Prostate	0.561023721110004	0.719735446723067	0.843942194799775
MSL1	17	38278551	38293042	TG	Vagina	0.385864135886533	0.720256465135442	0.843014234833761
TCF21	6	134210276	134216691	TF	Sigmoid colon	0.421525739243527	0.617833625758084	0.84283796498069
THRA	17	38214543	38250120	TF	Vagina	0.5618920711521	0.7199538872226	0.842649195837777
NR1D1	17	38249040	38256978	TF	Vagina	0.56173609199635	0.719916403373763	0.842610838889837
ORMDL3	17	38077294	38083854	TG	Vagina	0.561023721110004	0.719735446723067	0.84239428583582
PSMD3	17	38137050	38154213	TG	Vagina	0.561464959045664	0.719714951081242	0.842351748343978
RUNX1	21	36160098	37376965	TF	Liver	0.441631279870198	0.59778088490918	0.84125277750229
MSL1	17	38278551	38293042	TG	Tibial nerve	0.385864135886533	0.720256465135442	0.839072602352195
MYOT	5	137203480	137223540	TG	Tibial nerve	0.55256389723436	0.662389092238417	0.839070892328816
THRA	17	38214543	38250120	TF	Tibial nerve	0.5618920711521	0.7199538872226	0.83872891414162
NR1D1	17	38249040	38256978	TF	Tibial nerve	0.56173609199635	0.719916403373763	0.838694838379975
PSMD3	17	38137050	38154213	TG	Tibial nerve	0.561464959045664	0.719714951081242	0.838446404843133
RUNX1	21	36160098	37376965	TF	Aorta	0.441631279870198	0.59778088490918	0.837907825879319
ATXN1	6	16299343	16761722	TG	Ovary	0.448342755635667	0.620514290576079	0.836560734726288
TCF21	6	134210276	134216691	TF	Uterus	0.421525739243527	0.617833625758084	0.836157270123578
ENPEP	4	111286889	111486441	TG	Omnibus	0.504218652874105	0.760359492893804	0.834356348324415
MSL1	17	38278551	38293042	TG	CD4 cell	0.385864135886533	0.720256465135442	0.833913532121774
THRA	17	38214543	38250120	TF	CD4 cell	0.5618920711521	0.7199538872226	0.833536158217038
NR1D1	17	38249040	38256978	TF	CD4 cell	0.56173609199635	0.719916403373763	0.833502842617853
ORMDL3	17	38077294	38083854	TG	CD4 cell	0.561023721110004	0.719735446723067	0.83327271888043
ATXN1	6	16299343	16761722	TG	Lung	0.448342755635667	0.620514290576079	0.831733852114013
TCF21	6	134210276	134216691	TF	Vagina	0.421525739243527	0.617833625758084	0.831482478783093
MSL1	17	38278551	38293042	TG	Omnibus	0.385864135886533	0.720256465135442	0.829353466391612
THRA	17	38214543	38250120	TF	Omnibus	0.5618920711521	0.7199538872226	0.829015762902555
NR1D1	17	38249040	38256978	TF	Omnibus	0.56173609199635	0.719916403373763	0.828980925296923
ORMDL3	17	38077294	38083854	TG	Omnibus	0.561023721110004	0.719735446723067	0.828778981898682
ATXN1	6	16299343	16761722	TG	Spleen	0.448342755635667	0.620514290576079	0.828743969807965
CSF3	17	38171614	38174066	TG	Omnibus	0.561345993597521	0.719701175400313	0.828738343947232
MSL1	17	38278551	38293042	TG	Ovary	0.385864135886533	0.720256465135442	0.826952232661402
THRA	17	38214543	38250120	TF	Ovary	0.5618920711521	0.7199538872226	0.826620274062753
NR1D1	17	38249040	38256978	TF	Ovary	0.56173609199635	0.719916403373763	0.826584758318338
PSMD3	17	38137050	38154213	TG	Ovary	0.561464959045664	0.719714951081242	0.826352258641638
CSF3	17	38171614	38174066	TG	Ovary	0.561345993597521	0.719701175400313	0.826347975300253
MSL1	17	38278551	38293042	TG	Spleen	0.385864135886533	0.720256465135442	0.824474970618094
THRA	17	38214543	38250120	TF	Spleen	0.5618920711521	0.7199538872226	0.824142487367796
NR1D1	17	38249040	38256978	TF	Spleen	0.56173609199635	0.719916403373763	0.824109574124371
ORMDL3	17	38077294	38083854	TG	Spleen	0.561023721110004	0.719735446723067	0.82390265793547
PSMD3	17	38137050	38154213	TG	Spleen	0.561464959045664	0.719714951081242	0.823873431874995
TCF21	6	134210276	134216691	TF	Prostate	0.421525739243527	0.617833625758084	0.822473248734322
ATXN1	6	16299343	16761722	TG	Esophagus mucosa	0.448342755635667	0.620514290576079	0.818424856614703
RUNX1	21	36160098	37376965	TF	Monocyte	0.441631279870198	0.59778088490918	0.817548170495261
RUNX1	21	36160098	37376965	TF	Subcutaneous adipose	0.441631279870198	0.59778088490918	0.816164785332699
TCF21	6	134210276	134216691	TF	Visceral omentum	0.421525739243527	0.617833625758084	0.812804497912542
ATXN1	6	16299343	16761722	TG	Testis	0.448342755635667	0.620514290576079	0.812101753105404
TCF21	6	134210276	134216691	TF	Stomach	0.421525739243527	0.617833625758084	0.810064578034796
MSL1	17	38278551	38293042	TG	Lung	0.385864135886533	0.720256465135442	0.807532028133436
THRA	17	38214543	38250120	TF	Lung	0.5618920711521	0.7199538872226	0.807174240459556
NR1D1	17	38249040	38256978	TF	Lung	0.56173609199635	0.719916403373763	0.807138782883135
KCNN3	1	154669931	154842756	TG	Skeletal muscle	0.297038325525488	0.304618631944025	0.807104868720148
ORMDL3	17	38077294	38083854	TG	Lung	0.561023721110004	0.719735446723067	0.806919924267519
PSMD3	17	38137050	38154213	TG	Lung	0.561464959045664	0.719714951081242	0.806887516097426
RUNX1	21	36160098	37376965	TF	Uterus	0.441631279870198	0.59778088490918	0.806550360402728
MSL1	17	38278551	38293042	TG	Thyroid	0.385864135886533	0.720256465135442	0.805864923296832
THRA	17	38214543	38250120	TF	Thyroid	0.5618920711521	0.7199538872226	0.805523799489122
NR1D1	17	38249040	38256978	TF	Thyroid	0.56173609199635	0.719916403373763	0.805488451267795
ORMDL3	17	38077294	38083854	TG	Thyroid	0.561023721110004	0.719735446723067	0.805274935014825
PSMD3	17	38137050	38154213	TG	Thyroid	0.561464959045664	0.719714951081242	0.805245231732152
RUNX1	21	36160098	37376965	TF	Hippocampus	0.441631279870198	0.59778088490918	0.803366664186538
RUNX1	21	36160098	37376965	TF	Tibial nerve	0.441631279870198	0.59778088490918	0.802885549123242
TCF21	6	134210276	134216691	TF	Thyroid	0.421525739243527	0.617833625758084	0.800886814640228
TCF21	6	134210276	134216691	TF	Testis	0.421525739243527	0.617833625758084	0.799434559830353
RUNX1	21	36160098	37376965	TF	Putamen	0.441631279870198	0.59778088490918	0.799104916590095
TBPL1	6	134273308	134311570	TG	Testis	0.420113801632389	0.616902285522269	0.798820935261888
TBPL1	6	134273308	134311570	TG	Cortex	0.420113801632389	0.616902285522269	0.798461520247972
MSL1	17	38278551	38293042	TG	Sun-exposed skin	0.385864135886533	0.720256465135442	0.796727276770526
RUNX1	21	36160098	37376965	TF	NK cell	0.441631279870198	0.59778088490918	0.79667628939744
THRA	17	38214543	38250120	TF	Sun-exposed skin	0.5618920711521	0.7199538872226	0.796375590122862
NR1D1	17	38249040	38256978	TF	Sun-exposed skin	0.56173609199635	0.719916403373763	0.796341760873208
RUNX1	21	36160098	37376965	TF	Prostate	0.441631279870198	0.59778088490918	0.796151365954155
ORMDL3	17	38077294	38083854	TG	Sun-exposed skin	0.561023721110004	0.719735446723067	0.796123475168474
PSMD3	17	38137050	38154213	TG	Sun-exposed skin	0.561464959045664	0.719714951081242	0.796096472092278
RUNX1	21	36160098	37376965	TF	Caudate	0.441631279870198	0.59778088490918	0.792970782271466
MSL1	17	38278551	38293042	TG	Testis	0.385864135886533	0.720256465135442	0.789912777004379
THRA	17	38214543	38250120	TF	Testis	0.5618920711521	0.7199538872226	0.789576285898963
NR1D1	17	38249040	38256978	TF	Testis	0.56173609199635	0.719916403373763	0.78954191240916
ORMDL3	17	38077294	38083854	TG	Testis	0.561023721110004	0.719735446723067	0.789331221768144
TCF21	6	134210276	134216691	TF	Esophagus mucosa	0.421525739243527	0.617833625758084	0.789156535631837
RUNX1	21	36160098	37376965	TF	Sun-exposed skin	0.441631279870198	0.59778088490918	0.788470207758041
RUNX1	21	36160098	37376965	TF	Ovary	0.441631279870198	0.59778088490918	0.787062121782094
MSL1	17	38278551	38293042	TG	Adrenal gland	0.385864135886533	0.720256465135442	0.785334491940726
THRA	17	38214543	38250120	TF	Adrenal gland	0.5618920711521	0.7199538872226	0.784991918784842
NR1D1	17	38249040	38256978	TF	Adrenal gland	0.56173609199635	0.719916403373763	0.784958370204581
PSMD3	17	38137050	38154213	TG	Adrenal gland	0.561464959045664	0.719714951081242	0.784717964838449
TCF21	6	134210276	134216691	TF	Adrenal gland	0.421525739243527	0.617833625758084	0.783708142400077
RUNX1	21	36160098	37376965	TF	Adrenal gland	0.441631279870198	0.59778088490918	0.783036597656907
MYOT	5	137203480	137223540	TG	Atrial appendage	0.55256389723436	0.662389092238417	0.782740532636599
TCF21	6	134210276	134216691	TF	Ovary	0.421525739243527	0.617833625758084	0.782188093351776
RUNX1	21	36160098	37376965	TF	Thyroid	0.441631279870198	0.59778088490918	0.7791310792656
TCF21	6	134210276	134216691	TF	Lung	0.421525739243527	0.617833625758084	0.778235313517699
MYOT	5	137203480	137223540	TG	Esophagus muscularis	0.55256389723436	0.662389092238417	0.77668844778997
TCF21	6	134210276	134216691	TF	Spleen	0.421525739243527	0.617833625758084	0.776611444230697
PKD2L2	5	137223657	137278436	TG	Omnibus	0.558339724328908	0.666669072304278	0.770593198789844
RUNX1	21	36160098	37376965	TF	Visceral omentum	0.441631279870198	0.59778088490918	0.763636396115339
RUNX1	21	36160098	37376965	TF	Vagina	0.441631279870198	0.59778088490918	0.761034714887249
MSL1	17	38278551	38293042	TG	Putamen	0.385864135886533	0.720256465135442	0.757101152240677
THRA	17	38214543	38250120	TF	Putamen	0.5618920711521	0.7199538872226	0.756751743380519
NR1D1	17	38249040	38256978	TF	Putamen	0.56173609199635	0.719916403373763	0.756718331547238
MSL1	17	38278551	38293042	TG	Caudate	0.385864135886533	0.720256465135442	0.751632974598642
THRA	17	38214543	38250120	TF	Caudate	0.5618920711521	0.7199538872226	0.751256150171622
NR1D1	17	38249040	38256978	TF	Caudate	0.56173609199635	0.719916403373763	0.751220741981382
RUNX1	21	36160098	37376965	TF	CD8 cell	0.441631279870198	0.59778088490918	0.749255997410004
TCF21	6	134210276	134216691	TF	Omnibus	0.421525739243527	0.617833625758084	0.748213605502225
TBPL1	6	134273308	134311570	TG	Omnibus	0.420113801632389	0.616902285522269	0.747529728384114
MYOT	5	137203480	137223540	TG	Sigmoid colon	0.55256389723436	0.662389092238417	0.74637407282539
DNM1L	12	32832134	32898486	TG	Skeletal muscle	0.210911904093216	0.35780018482963	0.741295503223932
RUNX1	21	36160098	37376965	TF	Esophagus mucosa	0.441631279870198	0.59778088490918	0.740607601328738
RUNX1	21	36160098	37376965	TF	Testis	0.441631279870198	0.59778088490918	0.739444781519678
PKP2	12	32943679	33049774	TG	Transverse colon	0.213431576430493	0.361479220453759	0.731875248672542
PKP2	12	32943679	33049774	TG	Terminal ileum	0.213431576430493	0.361479220453759	0.729556574158826
DNM1L	12	32832134	32898486	TG	Transverse colon	0.210911904093216	0.35780018482963	0.726763622758931
ITPR1	3	4535032	4889524	TG	Uterus	0.285592732102164	0.467812027173197	0.726730015763839
PKP2	12	32943679	33049774	TG	Atrial appendage	0.213431576430493	0.361479220453759	0.726274933554235
DNM1L	12	32832134	32898486	TG	Gastroesophageal junction	0.210911904093216	0.35780018482963	0.725400231811195
DNM1L	12	32832134	32898486	TG	Terminal ileum	0.210911904093216	0.35780018482963	0.724493925104098
RUNX1	21	36160098	37376965	TF	Stomach	0.441631279870198	0.59778088490918	0.724398367739011
DNM1L	12	32832134	32898486	TG	Atrial appendage	0.210911904093216	0.35780018482963	0.721124305596654
RUNX1	21	36160098	37376965	TF	Spleen	0.441631279870198	0.59778088490918	0.720984258111851
PKP2	12	32943679	33049774	TG	Left ventricle	0.213431576430493	0.361479220453759	0.720864063632121
DNM1L	12	32832134	32898486	TG	B cell	0.210911904093216	0.35780018482963	0.719665847242864
YARS2	12	32880424	32908836	TG	B cell	0.210909154518709	0.357786350439841	0.719343359362075
DNM1L	12	32832134	32898486	TG	Esophagus muscularis	0.210911904093216	0.35780018482963	0.718819517934913
RUNX1	21	36160098	37376965	TF	CD4 cell	0.441631279870198	0.59778088490918	0.716394887815348
DNM1L	12	32832134	32898486	TG	Left ventricle	0.210911904093216	0.35780018482963	0.71567486699874
DNM1L	12	32832134	32898486	TG	Monocyte	0.210911904093216	0.35780018482963	0.712779912971257
CLIC6	21	36041688	36090525	TG	Thyroid	0.397273785898165	0.540226186748459	0.712536911465887
YARS2	12	32880424	32908836	TG	Monocyte	0.210909154518709	0.357786350439841	0.712455227705265
MSL1	17	38278551	38293042	TG	Hippocampus	0.385864135886533	0.720256465135442	0.70975032306184
THRA	17	38214543	38250120	TF	Hippocampus	0.5618920711521	0.7199538872226	0.709385595724185
NR1D1	17	38249040	38256978	TF	Hippocampus	0.56173609199635	0.719916403373763	0.709349409915303
RUNX1	21	36160098	37376965	TF	Breast	0.441631279870198	0.59778088490918	0.708363524431851
DNM1L	12	32832134	32898486	TG	NK cell	0.210911904093216	0.35780018482963	0.7007296316876
YARS2	12	32880424	32908836	TG	NK cell	0.210909154518709	0.357786350439841	0.700422335093623
DNM1L	12	32832134	32898486	TG	Pancreas	0.210911904093216	0.35780018482963	0.699857093367675
YARS2	12	32880424	32908836	TG	Pancreas	0.210909154518709	0.357786350439841	0.699585421737974
DNM1L	12	32832134	32898486	TG	Sigmoid colon	0.210911904093216	0.35780018482963	0.698335806161959
DNM1L	12	32832134	32898486	TG	Aorta	0.210911904093216	0.35780018482963	0.695111803510665
YARS2	12	32880424	32908836	TG	Aorta	0.210909154518709	0.357786350439841	0.694824434872675
DNM1L	12	32832134	32898486	TG	Subcutaneous adipose	0.210911904093216	0.35780018482963	0.690725443497946
YARS2	12	32880424	32908836	TG	Subcutaneous adipose	0.210909154518709	0.357786350439841	0.690408068180628
ITPR1	3	4535032	4889524	TG	Esophagus muscularis	0.285592732102164	0.467812027173197	0.688444518099143
C15orf54	15	39542885	39547046	TG	Omnibus	0.311341258331126	0.435404483987509	0.683650079075307
MYOT	5	137203480	137223540	TG	Aorta	0.55256389723436	0.662389092238417	0.682737587103539
DNM1L	12	32832134	32898486	TG	Liver	0.210911904093216	0.35780018482963	0.677650877055905
YARS2	12	32880424	32908836	TG	Liver	0.210909154518709	0.357786350439841	0.67738171615779
DNM1L	12	32832134	32898486	TG	CD8 cell	0.210911904093216	0.35780018482963	0.676392995372707
YARS2	12	32880424	32908836	TG	CD8 cell	0.210909154518709	0.357786350439841	0.676092642163626
RUNX1	21	36160098	37376965	TF	Omnibus	0.441631279870198	0.59778088490918	0.674626392672189
DNM1L	12	32832134	32898486	TG	Breast	0.210911904093216	0.35780018482963	0.664456883237201
YARS2	12	32880424	32908836	TG	Breast	0.210909154518709	0.357786350439841	0.664170519691479
CLIC6	21	36041688	36090525	TG	Stomach	0.397273785898165	0.540226186748459	0.663556153589204
RUNX1	21	36160098	37376965	TF	Lung	0.441631279870198	0.59778088490918	0.662571737447536
DNM1L	12	32832134	32898486	TG	CD4 cell	0.210911904093216	0.35780018482963	0.65369269607282
YARS2	12	32880424	32908836	TG	CD4 cell	0.210909154518709	0.357786350439841	0.653411236536226
PKP2	12	32943679	33049774	TG	Tibial nerve	0.213431576430493	0.361479220453759	0.652203953519162
DNM1L	12	32832134	32898486	TG	Tibial nerve	0.210911904093216	0.35780018482963	0.647314859442249
YARS2	12	32880424	32908836	TG	Tibial nerve	0.210909154518709	0.357786350439841	0.647048968997344
DNM1L	12	32832134	32898486	TG	Stomach	0.210911904093216	0.35780018482963	0.644450770482935
DNM1L	12	32832134	32898486	TG	Vagina	0.210911904093216	0.35780018482963	0.644173077082453
YARS2	12	32880424	32908836	TG	Vagina	0.210909154518709	0.357786350439841	0.643889662281375
DNM1L	12	32832134	32898486	TG	Uterus	0.210911904093216	0.35780018482963	0.639900493440503
YARS2	12	32880424	32908836	TG	Uterus	0.210909154518709	0.357786350439841	0.639627441577797
MSL1	17	38278551	38293042	TG	Cortex	0.385864135886533	0.720256465135442	0.634177556380401
THRA	17	38214543	38250120	TF	Cortex	0.5618920711521	0.7199538872226	0.633817959912386
NR1D1	17	38249040	38256978	TF	Cortex	0.56173609199635	0.719916403373763	0.633778583720007
PSMD3	17	38137050	38154213	TG	Cortex	0.561464959045664	0.719714951081242	0.633536802933934
DNM1L	12	32832134	32898486	TG	Prostate	0.210911904093216	0.35780018482963	0.629500001226712
ITPR1	3	4535032	4889524	TG	Thyroid	0.285592732102164	0.467812027173197	0.627152802835044
NR3C1	5	142657496	142815077	TF	Transverse colon	0.253052606176548	0.433665435599751	0.62225568777886
ITPR1	3	4535032	4889524	TG	Omnibus	0.285592732102164	0.467812027173197	0.619568832686614
MSL1	17	38278551	38293042	TG	Cerebellum	0.385864135886533	0.720256465135442	0.618362687171687
THRA	17	38214543	38250120	TF	Cerebellum	0.5618920711521	0.7199538872226	0.618015798484494
NR1D1	17	38249040	38256978	TF	Cerebellum	0.56173609199635	0.719916403373763	0.61797573081504
PSMD3	17	38137050	38154213	TG	Cerebellum	0.561464959045664	0.719714951081242	0.617745804545507
TUBA8	22	18593097	18629321	TG	Skeletal muscle	0.131494011690264	0.165906095708873	0.616469967341929
DNM1L	12	32832134	32898486	TG	Ovary	0.210911904093216	0.35780018482963	0.615980266332459
YARS2	12	32880424	32908836	TG	Ovary	0.210909154518709	0.357786350439841	0.615746999024345
DNM1L	12	32832134	32898486	TG	Visceral omentum	0.210911904093216	0.35780018482963	0.615512787393988
YARS2	12	32880424	32908836	TG	Visceral omentum	0.210909154518709	0.357786350439841	0.615271368951395
NR3C1	5	142657496	142815077	TF	Terminal ileum	0.253052606176548	0.433665435599751	0.614941010063121
CLIC6	21	36041688	36090525	TG	Omnibus	0.397273785898165	0.540226186748459	0.614934004307165
DNM1L	12	32832134	32898486	TG	Lung	0.210911904093216	0.35780018482963	0.608253284568606
CLIC6	21	36041688	36090525	TG	Lung	0.397273785898165	0.540226186748459	0.604900597242009
DNM1L	12	32832134	32898486	TG	Spleen	0.210911904093216	0.35780018482963	0.602597133311077
YARS2	12	32880424	32908836	TG	Spleen	0.210909154518709	0.357786350439841	0.602367184496971
DNM1L	12	32832134	32898486	TG	Omnibus	0.210911904093216	0.35780018482963	0.600293150981052
DNM1L	12	32832134	32898486	TG	Adrenal gland	0.210911904093216	0.35780018482963	0.599427729052182
YARS2	12	32880424	32908836	TG	Adrenal gland	0.210909154518709	0.357786350439841	0.599204198291415
HSF2	6	122720691	122754264	TF	Atrial appendage	0.00234799504533718	0.00680122914720645	0.598263911254089
DNM1L	12	32832134	32898486	TG	Cerebellum	0.210911904093216	0.35780018482963	0.594185861581936
YARS2	12	32880424	32908836	TG	Cerebellum	0.210909154518709	0.357786350439841	0.593978606468152
MYOT	5	137203480	137223540	TG	Caudate	0.55256389723436	0.662389092238417	0.593912276737686
MYOT	5	137203480	137223540	TG	Putamen	0.55256389723436	0.662389092238417	0.591062041333946
PKP2	12	32943679	33049774	TG	Esophagus mucosa	0.213431576430493	0.361479220453759	0.590794084208704
KCNN3	1	154669931	154842756	TG	Caudate	0.297038325525488	0.304618631944025	0.590412657477213
DNM1L	12	32832134	32898486	TG	Esophagus mucosa	0.210911904093216	0.35780018482963	0.586156982962357
YARS2	12	32880424	32908836	TG	Esophagus mucosa	0.210909154518709	0.357786350439841	0.585955207756498
DNM1L	12	32832134	32898486	TG	Sun-exposed skin	0.210911904093216	0.35780018482963	0.585432785127135
YARS2	12	32880424	32908836	TG	Sun-exposed skin	0.210909154518709	0.357786350439841	0.585218986496031
MYOT	5	137203480	137223540	TG	Hippocampus	0.55256389723436	0.662389092238417	0.584864513652293
PKP2	12	32943679	33049774	TG	Testis	0.213431576430493	0.361479220453759	0.582595844591105
DNM1L	12	32832134	32898486	TG	Hippocampus	0.210911904093216	0.35780018482963	0.581291558792078
DNM1L	12	32832134	32898486	TG	Thyroid	0.210911904093216	0.35780018482963	0.580855189926286
YARS2	12	32880424	32908836	TG	Thyroid	0.210909154518709	0.357786350439841	0.580668602255702
DNM1L	12	32832134	32898486	TG	Testis	0.210911904093216	0.35780018482963	0.577966228227294
YARS2	12	32880424	32908836	TG	Testis	0.210909154518709	0.357786350439841	0.577785449605811
DNM1L	12	32832134	32898486	TG	Putamen	0.210911904093216	0.35780018482963	0.57777145537679
DNM1L	12	32832134	32898486	TG	Cortex	0.210911904093216	0.35780018482963	0.575837574254757
DNM1L	12	32832134	32898486	TG	Caudate	0.210911904093216	0.35780018482963	0.571567424773369
CDK6	7	92234235	92465908	TG	Terminal ileum	0.109347409522749	0.148232415656448	0.570292932079909
TUBA8	22	18593097	18629321	TG	Left ventricle	0.131494011690264	0.165906095708873	0.569993947556095
KCNN3	1	154669931	154842756	TG	Omnibus	0.297038325525488	0.304618631944025	0.566796566384522
NR3C1	5	142657496	142815077	TF	Skeletal muscle	0.253052606176548	0.433665435599751	0.56271408026522
MYO18B	22	26138111	26427007	TG	Skeletal muscle	0.122262174667767	0.16265717485381	0.555048864131632
ZC3H12C	11	109964087	110042566	TG	Terminal ileum	0.115559675076323	0.218256814782245	0.552621633208763
NR3C1	5	142657496	142815077	TF	Pancreas	0.253052606176548	0.433665435599751	0.542320024417039
CDK6	7	92234235	92465908	TG	Left ventricle	0.109347409522749	0.148232415656448	0.538484545898602
NR3C1	5	142657496	142815077	TF	B cell	0.253052606176548	0.433665435599751	0.524067570993337
MYO18B	22	26138111	26427007	TG	Atrial appendage	0.122262174667767	0.16265717485381	0.522758080924155
NR3C1	5	142657496	142815077	TF	CD8 cell	0.253052606176548	0.433665435599751	0.521785219427148
NR3C1	5	142657496	142815077	TF	Aorta	0.253052606176548	0.433665435599751	0.521329691278198
CDK6	7	92234235	92465908	TG	Pancreas	0.109347409522749	0.148232415656448	0.516035089578087
NR3C1	5	142657496	142815077	TF	Atrial appendage	0.253052606176548	0.433665435599751	0.512305406834393
NR3C1	5	142657496	142815077	TF	Stomach	0.253052606176548	0.433665435599751	0.51178280911539
CDK6	7	92234235	92465908	TG	Aorta	0.109347409522749	0.148232415656448	0.509466685826542
NR3C1	5	142657496	142815077	TF	Left ventricle	0.253052606176548	0.433665435599751	0.507289367521346
MYO18B	22	26138111	26427007	TG	Left ventricle	0.122262174667767	0.16265717485381	0.507270314804987
NR3C1	5	142657496	142815077	TF	Sigmoid colon	0.253052606176548	0.433665435599751	0.505559122393145
NR3C1	5	142657496	142815077	TF	Gastroesophageal junction	0.253052606176548	0.433665435599751	0.503700656133311
CDK6	7	92234235	92465908	TG	CD8 cell	0.109347409522749	0.148232415656448	0.4978040009861
NR3C1	5	142657496	142815077	TF	NK cell	0.253052606176548	0.433665435599751	0.491292188184812
CDK6	7	92234235	92465908	TG	Liver	0.109347409522749	0.148232415656448	0.487713081286998
NR3C1	5	142657496	142815077	TF	Monocyte	0.253052606176548	0.433665435599751	0.484872123832428
NR3C1	5	142657496	142815077	TF	Esophagus muscularis	0.253052606176548	0.433665435599751	0.482327293849926
MYO18B	22	26138111	26427007	TG	Aorta	0.122262174667767	0.16265717485381	0.478367218376816
KALRN	3	123798870	124445172	TG	Terminal ileum	0.0969127316279301	0.151785696477917	0.473055115676162
NR3C1	5	142657496	142815077	TF	Liver	0.253052606176548	0.433665435599751	0.471296346083073
SEC31A	4	83739814	83822319	TG	Skeletal muscle	0.219255337563383	0.245228506348966	0.469542732926168
ITPR1	3	4535032	4889524	TG	Vagina	0.285592732102164	0.467812027173197	0.468018546802665
CDK6	7	92234235	92465908	TG	CD4 cell	0.109347409522749	0.148232415656448	0.467697239266095
ZC3H12C	11	109964087	110042566	TG	Vagina	0.115559675076323	0.218256814782245	0.46459072728347
NR3C1	5	142657496	142815077	TF	Vagina	0.253052606176548	0.433665435599751	0.462950139511247
CDK6	7	92234235	92465908	TG	Stomach	0.109347409522749	0.148232415656448	0.462149580977161
NDUFB10	16	2009509	2011976	TG	Terminal ileum	0.12335901235556	0.110941675938271	0.461637045360775
RPS2	16	2012053	2014861	TG	Terminal ileum	0.123338175824198	0.110923388589563	0.461551040664134
NR3C1	5	142657496	142815077	TF	Breast	0.253052606176548	0.433665435599751	0.46011730389369
RPL3L	16	1993975	2007607	TG	Skeletal muscle	0.123562185594028	0.111126135704514	0.456560013763391
NDUFB10	16	2009509	2011976	TG	Skeletal muscle	0.12335901235556	0.110941675938271	0.456019419546406
RPS2	16	2012053	2014861	TG	Skeletal muscle	0.123338175824198	0.110923388589563	0.455937229793648
NR3C1	5	142657496	142815077	TF	CD4 cell	0.253052606176548	0.433665435599751	0.455183577970175
CDK6	7	92234235	92465908	TG	Vagina	0.109347409522749	0.148232415656448	0.455124695516292
NR3C1	5	142657496	142815077	TF	Ovary	0.253052606176548	0.433665435599751	0.453576800643532
NR3C1	5	142657496	142815077	TF	Subcutaneous adipose	0.253052606176548	0.433665435599751	0.453135351925209
NDUFB10	16	2009509	2011976	TG	Transverse colon	0.12335901235556	0.110941675938271	0.447833105372628
RPS2	16	2012053	2014861	TG	Transverse colon	0.123338175824198	0.110923388589563	0.447751638113869
RNLS	10	90033621	90344287	TG	Visceral omentum	0.13308122650768	0.188774024251845	0.439829198245989
NR3C1	5	142657496	142815077	TF	Omnibus	0.253052606176548	0.433665435599751	0.439112265977294
CDK6	7	92234235	92465908	TG	Prostate	0.109347409522749	0.148232415656448	0.436066155951347
NR3C1	5	142657496	142815077	TF	Adrenal gland	0.253052606176548	0.433665435599751	0.434758123480024
KALRN	3	123798870	124445172	TG	Aorta	0.0969127316279301	0.151785696477917	0.431916809807397
NDUFB10	16	2009509	2011976	TG	Atrial appendage	0.12335901235556	0.110941675938271	0.429844376372262
RPS2	16	2012053	2014861	TG	Atrial appendage	0.123338175824198	0.110923388589563	0.429767638144621
MSRB1	16	1988211	1993327	TG	Monocyte	0.123686229816582	0.111246179663579	0.424464993641467
ZC3H12C	11	109964087	110042566	TG	Lung	0.115559675076323	0.218256814782245	0.42445348343394
TBL3	16	2022038	2032934	TG	Monocyte	0.123413163060766	0.110992925103426	0.423957310337083
CLCA4	1	87012761	87046437	TG	Terminal ileum	0.0683482953218529	0.113475533695179	0.423918975819639
NDUFB10	16	2009509	2011976	TG	Monocyte	0.12335901235556	0.110941675938271	0.423781933444652
RPS2	16	2012053	2014861	TG	Monocyte	0.123338175824198	0.110923388589563	0.423709856062853
CLCA4	1	87012761	87046437	TG	Transverse colon	0.0683482953218529	0.113475533695179	0.423177273200576
CLCA1	1	86934051	86965972	TG	Terminal ileum	0.0665193261657635	0.111005334966213	0.422886474794174
TSNARE1	8	143293441	143484601	TG	Omnibus	0.123439587755249	0.159864215215716	0.42264888685214
CLCA1	1	86934051	86965972	TG	Transverse colon	0.0665193261657635	0.111005334966213	0.422155928956065
NR3C1	5	142657496	142815077	TF	Prostate	0.253052606176548	0.433665435599751	0.421269202122518
CDK6	7	92234235	92465908	TG	Visceral omentum	0.109347409522749	0.148232415656448	0.419278890536721
NDUFB10	16	2009509	2011976	TG	Gastroesophageal junction	0.12335901235556	0.110941675938271	0.418052198945716
RPS2	16	2012053	2014861	TG	Gastroesophageal junction	0.123338175824198	0.110923388589563	0.417979232756536
NR3C1	5	142657496	142815077	TF	Tibial nerve	0.253052606176548	0.433665435599751	0.417436107975395
ZC3H12C	11	109964087	110042566	TG	Omnibus	0.115559675076323	0.218256814782245	0.41702231948339
HSF2	6	122720691	122754264	TF	Omnibus	0.00234799504533718	0.00680122914720645	0.414331211595585
NDUFB10	16	2009509	2011976	TG	Esophagus muscularis	0.12335901235556	0.110941675938271	0.413320131788
RPS2	16	2012053	2014861	TG	Esophagus muscularis	0.123338175824198	0.110923388589563	0.413246783695615
CDK6	7	92234235	92465908	TG	Lung	0.109347409522749	0.148232415656448	0.411206393614398
BEST3	12	70037140	70093256	TG	Skeletal muscle	0.0867548402380091	0.121231588043427	0.407237751364799
NDUFB10	16	2009509	2011976	TG	NK cell	0.12335901235556	0.110941675938271	0.40513839384177
RPS2	16	2012053	2014861	TG	NK cell	0.123338175824198	0.110923388589563	0.405070124048409
RPL3L	16	1993975	2007607	TG	Left ventricle	0.123562185594028	0.111126135704514	0.404911853772666
NDUFB10	16	2009509	2011976	TG	B cell	0.12335901235556	0.110941675938271	0.404632800330522
RPS2	16	2012053	2014861	TG	B cell	0.123338175824198	0.110923388589563	0.404565176934039
NDUFB10	16	2009509	2011976	TG	Left ventricle	0.12335901235556	0.110941675938271	0.40440302484132
CDK6	7	92234235	92465908	TG	Spleen	0.109347409522749	0.148232415656448	0.404335445270169
RPS2	16	2012053	2014861	TG	Left ventricle	0.123338175824198	0.110923388589563	0.404331720745827
ZC3H12C	11	109964087	110042566	TG	Esophagus mucosa	0.115559675076323	0.218256814782245	0.401072039372669
NDUFB10	16	2009509	2011976	TG	Sigmoid colon	0.12335901235556	0.110941675938271	0.394673195312153
RPS2	16	2012053	2014861	TG	Sigmoid colon	0.123338175824198	0.110923388589563	0.394602444349016
ZC3H12C	11	109964087	110042566	TG	Thyroid	0.115559675076323	0.218256814782245	0.394121107353956
ZC3H12C	11	109964087	110042566	TG	Testis	0.115559675076323	0.218256814782245	0.392648801443222
TUBA8	22	18593097	18629321	TG	Omnibus	0.131494011690264	0.165906095708873	0.392228009171041
USP18	22	18632666	18660164	TG	Omnibus	0.131133543772302	0.165447798143672	0.391201928545007
SEC31A	4	83739814	83822319	TG	Transverse colon	0.219255337563383	0.245228506348966	0.390399006014359
NDUFB10	16	2009509	2011976	TG	Subcutaneous adipose	0.12335901235556	0.110941675938271	0.389397077826254
RPS2	16	2012053	2014861	TG	Subcutaneous adipose	0.123338175824198	0.110923388589563	0.389328354517858
FAM133B	7	92190107	92219708	TG	Omnibus	0.104380352147794	0.141600475917886	0.387939897845745
ZNF598	16	2047655	2059824	TG	Skeletal muscle	0.0991393705443473	0.0886698850290574	0.386000548577286
KALRN	3	123798870	124445172	TG	Vagina	0.0969127316279301	0.151785696477917	0.383308926184956
SEC31A	4	83739814	83822319	TG	Gastroesophageal junction	0.219255337563383	0.245228506348966	0.382895649437765
SEC31A	4	83739814	83822319	TG	Terminal ileum	0.219255337563383	0.245228506348966	0.382020635575567
CDK6	7	92234235	92465908	TG	Sun-exposed skin	0.109347409522749	0.148232415656448	0.380860501743855
CDK6	7	92234235	92465908	TG	Esophagus mucosa	0.109347409522749	0.148232415656448	0.379255124198775
NR3C1	5	142657496	142815077	TF	Visceral omentum	0.253052606176548	0.433665435599751	0.378567025578916
SEC31A	4	83739814	83822319	TG	Atrial appendage	0.219255337563383	0.245228506348966	0.37358360181245
SEC31A	4	83739814	83822319	TG	Esophagus muscularis	0.219255337563383	0.245228506348966	0.372604054479689
CD109	6	74405508	74538040	TG	Monocyte	0.0711628397109384	0.116446781851902	0.372598245205543
NAV2	11	19372271	20143144	TG	Tibial nerve	0.0998895403078875	0.141034601570666	0.372425057758891
SEC31A	4	83739814	83822319	TG	B cell	0.219255337563383	0.245228506348966	0.371411986647182
NR3C1	5	142657496	142815077	TF	Sun-exposed skin	0.253052606176548	0.433665435599751	0.369599396262632
NR3C1	5	142657496	142815077	TF	Putamen	0.253052606176548	0.433665435599751	0.369081645575123
SEC31A	4	83739814	83822319	TG	Left ventricle	0.219255337563383	0.245228506348966	0.368897557961721
CDK6	7	92234235	92465908	TG	Thyroid	0.109347409522749	0.148232415656448	0.36747016076481
MACROD2	20	13976015	16033842	TG	Terminal ileum	0.0585638729878285	0.118603836569239	0.367213639791392
MSRB1	16	1988211	1993327	TG	Liver	0.123686229816582	0.111246179663579	0.365912642457327
SEC31A	4	83739814	83822319	TG	Monocyte	0.219255337563383	0.245228506348966	0.365425497507593
NDUFB10	16	2009509	2011976	TG	Liver	0.12335901235556	0.110941675938271	0.365248899854518
RPS2	16	2012053	2014861	TG	Liver	0.123338175824198	0.110923388589563	0.365184323349232
CDK6	7	92234235	92465908	TG	Testis	0.109347409522749	0.148232415656448	0.363926077727227
SEC31A	4	83739814	83822319	TG	Sigmoid colon	0.219255337563383	0.245228506348966	0.363676843267134
NDUFB10	16	2009509	2011976	TG	Aorta	0.12335901235556	0.110941675938271	0.363046800341612
RPS2	16	2012053	2014861	TG	Aorta	0.123338175824198	0.110923388589563	0.362983965724593
NR3C1	5	142657496	142815077	TF	Spleen	0.253052606176548	0.433665435599751	0.361781544341016
NR3C1	5	142657496	142815077	TF	Testis	0.253052606176548	0.433665435599751	0.360760663265367
SEC31A	4	83739814	83822319	TG	NK cell	0.219255337563383	0.245228506348966	0.360537830500586
NR3C1	5	142657496	142815077	TF	Hippocampus	0.253052606176548	0.433665435599751	0.360353689828288
SEC31A	4	83739814	83822319	TG	Subcutaneous adipose	0.219255337563383	0.245228506348966	0.359764343129057
CD109	6	74405508	74538040	TG	Sigmoid colon	0.0711628397109384	0.116446781851902	0.359567641404371
SEC31A	4	83739814	83822319	TG	Aorta	0.219255337563383	0.245228506348966	0.35829359268468
NR3C1	5	142657496	142815077	TF	Caudate	0.253052606176548	0.433665435599751	0.358257700464194
NR3C1	5	142657496	142815077	TF	Uterus	0.253052606176548	0.433665435599751	0.357597237157203
NR3C1	5	142657496	142815077	TF	Lung	0.253052606176548	0.433665435599751	0.356948717911047
NDUFB10	16	2009509	2011976	TG	Uterus	0.12335901235556	0.110941675938271	0.356362636488227
RPS2	16	2012053	2014861	TG	Uterus	0.123338175824198	0.110923388589563	0.356298504847839
CD109	6	74405508	74538040	TG	Aorta	0.0711628397109384	0.116446781851902	0.355635904555317
NDUFB10	16	2009509	2011976	TG	CD8 cell	0.12335901235556	0.110941675938271	0.354938047552371
RPS2	16	2012053	2014861	TG	CD8 cell	0.123338175824198	0.110923388589563	0.354880062002421
MYO18B	22	26138111	26427007	TG	Omnibus	0.122262174667767	0.16265717485381	0.353090700873163
SEC31A	4	83739814	83822319	TG	CD8 cell	0.219255337563383	0.245228506348966	0.352237938723727
MSRB1	16	1988211	1993327	TG	Pancreas	0.123686229816582	0.111246179663579	0.351861969613711
NDUFB10	16	2009509	2011976	TG	Pancreas	0.12335901235556	0.110941675938271	0.351236681110354
RPS2	16	2012053	2014861	TG	Pancreas	0.123338175824198	0.110923388589563	0.351175484386524
SEC31A	4	83739814	83822319	TG	Liver	0.219255337563383	0.245228506348966	0.351104782712308
NDUFB10	16	2009509	2011976	TG	Breast	0.12335901235556	0.110941675938271	0.35001952979879
RPS2	16	2012053	2014861	TG	Breast	0.123338175824198	0.110923388589563	0.349958420868191
SEC31A	4	83739814	83822319	TG	Breast	0.219255337563383	0.245228506348966	0.349488885134237
HIP1	7	75162621	75368280	TG	Omnibus	0.0998566612612522	0.132092564767405	0.348239424185943
NR3C1	5	142657496	142815077	TF	Cortex	0.253052606176548	0.433665435599751	0.347521620572122
SEC31A	4	83739814	83822319	TG	CD4 cell	0.219255337563383	0.245228506348966	0.345680740130287
SEC31A	4	83739814	83822319	TG	Stomach	0.219255337563383	0.245228506348966	0.344803984965808
KALRN	3	123798870	124445172	TG	Lung	0.0969127316279301	0.151785696477917	0.344597536454311
RAB3IP	12	70132461	70216984	TG	Skeletal muscle	0.0556364306182527	0.0814549280409264	0.344037856555449
SEC31A	4	83739814	83822319	TG	Vagina	0.219255337563383	0.245228506348966	0.342989936119346
SEC31A	4	83739814	83822319	TG	Tibial nerve	0.219255337563383	0.245228506348966	0.342730616260445
LIN54	4	83831126	83934079	TG	Omnibus	0.23276704922422	0.260180406292773	0.342510328644325
SEC31A	4	83739814	83822319	TG	Uterus	0.219255337563383	0.245228506348966	0.341630595699153
NR3C1	5	142657496	142815077	TF	Thyroid	0.253052606176548	0.433665435599751	0.340762156572169
NR3C1	5	142657496	142815077	TF	Esophagus mucosa	0.253052606176548	0.433665435599751	0.340555852915678
NDUFB10	16	2009509	2011976	TG	Vagina	0.12335901235556	0.110941675938271	0.339438117440159
RPS2	16	2012053	2014861	TG	Vagina	0.123338175824198	0.110923388589563	0.339378394493317
KALRN	3	123798870	124445172	TG	Spleen	0.0969127316279301	0.151785696477917	0.339364790182068
SEC31A	4	83739814	83822319	TG	Prostate	0.219255337563383	0.245228506348966	0.336884728433355
KALRN	3	123798870	124445172	TG	Omnibus	0.0969127316279301	0.151785696477917	0.336048734383475
RAB3IP	12	70132461	70216984	TG	Terminal ileum	0.0556364306182527	0.0814549280409264	0.334867223725555
SLC9A3R2	16	2075357	2089027	TG	Left ventricle	0.0960307202447237	0.0858449734987034	0.333300215235212
SEC31A	4	83739814	83822319	TG	Visceral omentum	0.219255337563383	0.245228506348966	0.331553894161734
SEC31A	4	83739814	83822319	TG	Ovary	0.219255337563383	0.245228506348966	0.331293295397192
NDUFB10	16	2009509	2011976	TG	CD4 cell	0.12335901235556	0.110941675938271	0.329821084128451
RPS2	16	2012053	2014861	TG	CD4 cell	0.123338175824198	0.110923388589563	0.329769074271304
SEC31A	4	83739814	83822319	TG	Lung	0.219255337563383	0.245228506348966	0.328710841704649
SEC31A	4	83739814	83822319	TG	Spleen	0.219255337563383	0.245228506348966	0.327001247200049
SEC31A	4	83739814	83822319	TG	Adrenal gland	0.219255337563383	0.245228506348966	0.326825970130898
NR3C1	5	142657496	142815077	TF	Cerebellum	0.253052606176548	0.433665435599751	0.326404052525004
CLCA4	1	87012761	87046437	TG	Vagina	0.0683482953218529	0.113475533695179	0.324813793389545
SEC31A	4	83739814	83822319	TG	Omnibus	0.219255337563383	0.245228506348966	0.324297799704938
SEC31A	4	83739814	83822319	TG	Cerebellum	0.219255337563383	0.245228506348966	0.322416661997443
NDUFB10	16	2009509	2011976	TG	Stomach	0.12335901235556	0.110941675938271	0.322314780293305
RPS2	16	2012053	2014861	TG	Stomach	0.123338175824198	0.110923388589563	0.322258327259726
SEC31A	4	83739814	83822319	TG	Sun-exposed skin	0.219255337563383	0.245228506348966	0.320471379814657
SEC31A	4	83739814	83822319	TG	Esophagus mucosa	0.219255337563383	0.245228506348966	0.319106207285708
MYO18B	22	26138111	26427007	TG	Testis	0.122262174667767	0.16265717485381	0.318806676802593
NDUFB10	16	2009509	2011976	TG	Visceral omentum	0.12335901235556	0.110941675938271	0.316161181129525
TPRG1	3	188665003	189043093	TG	Subcutaneous adipose	0.0548306434219803	0.113366924072928	0.316136169039588
RPS2	16	2012053	2014861	TG	Visceral omentum	0.123338175824198	0.110923388589563	0.316105445165366
SEC31A	4	83739814	83822319	TG	Thyroid	0.219255337563383	0.245228506348966	0.315988871783002
PHLDB2	3	111451344	111695364	TG	Esophagus muscularis	0.107393854215207	0.136784058571698	0.315857087134913
SEC31A	4	83739814	83822319	TG	Testis	0.219255337563383	0.245228506348966	0.315113612091419
KALRN	3	123798870	124445172	TG	Thyroid	0.0969127316279301	0.151785696477917	0.312702522185565
KALRN	3	123798870	124445172	TG	Testis	0.0969127316279301	0.151785696477917	0.310740949843165
NDUFB10	16	2009509	2011976	TG	Prostate	0.12335901235556	0.110941675938271	0.30972672268102
RPS2	16	2012053	2014861	TG	Prostate	0.123338175824198	0.110923388589563	0.309672412942142
NDUFB10	16	2009509	2011976	TG	Lung	0.12335901235556	0.110941675938271	0.309583633114378
RPS2	16	2012053	2014861	TG	Lung	0.123338175824198	0.110923388589563	0.309529308357735
HSF2	6	122720691	122754264	TF	Skeletal muscle	0.00234799504533718	0.00680122914720645	0.308032855922414
CD109	6	74405508	74538040	TG	Vagina	0.0711628397109384	0.116446781851902	0.307957639558869
APP	21	27252861	27543446	TG	Transverse colon	0.0906304031493839	0.158489654197893	0.306041266855274
NDUFB10	16	2009509	2011976	TG	Ovary	0.12335901235556	0.110941675938271	0.305543746211036
RPS2	16	2012053	2014861	TG	Ovary	0.123338175824198	0.110923388589563	0.305490549562271
TPRG1	3	188665003	189043093	TG	CD8 cell	0.0548306434219803	0.113366924072928	0.304089574860581
PHLDB2	3	111451344	111695364	TG	Sigmoid colon	0.107393854215207	0.136784058571698	0.304047772427008
CD109	6	74405508	74538040	TG	Uterus	0.0711628397109384	0.116446781851902	0.303918385540236
SLC9A3R2	16	2075357	2089027	TG	Liver	0.0960307202447237	0.0858449734987034	0.299702788289396
NDUFB10	16	2009509	2011976	TG	Spleen	0.12335901235556	0.110941675938271	0.298125345166959
RPS2	16	2012053	2014861	TG	Spleen	0.123338175824198	0.110923388589563	0.298072880866305
SLC9A3R2	16	2075357	2089027	TG	Aorta	0.0960307202447237	0.0858449734987034	0.296982299514985
CDH13	16	82660408	83830204	TG	Skeletal muscle	0.0329898658939481	0.0588159475471579	0.29672508265664
NDUFB10	16	2009509	2011976	TG	Adrenal gland	0.12335901235556	0.110941675938271	0.295311879365337
RPS2	16	2012053	2014861	TG	Adrenal gland	0.123338175824198	0.110923388589563	0.295260379683536
ZNF598	16	2047655	2059824	TG	Breast	0.0991393705443473	0.0886698850290574	0.292121058848939
ZNF598	16	2047655	2059824	TG	Pancreas	0.0991393705443473	0.0886698850290574	0.291726948948098
NAV2	11	19372271	20143144	TG	Omnibus	0.0998895403078875	0.141034601570666	0.291129842977126
MACROD2	20	13976015	16033842	TG	Vagina	0.0585638729878285	0.118603836569239	0.288252363632393
RAB3IP	12	70132461	70216984	TG	Pancreas	0.0556364306182527	0.0814549280409264	0.28775532405095
IL6R	1	154377669	154441926	TG	Skeletal muscle	0.157584160934267	0.152945787163405	0.287461754878336
SLC9A3R2	16	2075357	2089027	TG	Pancreas	0.0960307202447237	0.0858449734987034	0.286047669542018
AKAP6	14	32798479	33300567	TG	Atrial appendage	0.0349140481104294	0.0762549624532833	0.283782122270384
TPRG1	3	188665003	189043093	TG	CD4 cell	0.0548306434219803	0.113366924072928	0.283727598035703
CD109	6	74405508	74538040	TG	Visceral omentum	0.0711628397109384	0.116446781851902	0.282557810702128
IL6R	1	154377669	154441926	TG	Esophagus muscularis	0.157584160934267	0.152945787163405	0.278457705961548
PRPF4B	6	4021501	4065217	TG	Transverse colon	0.0363218062540279	0.0602872025765132	0.277639988073947
PRPF4B	6	4021501	4065217	TG	Terminal ileum	0.0363218062540279	0.0602872025765132	0.277220276339316
ECI2	6	4115923	4135831	TG	Transverse colon	0.0363873903977226	0.0603921825350831	0.276677597093135
ECI2	6	4115923	4135831	TG	Terminal ileum	0.0363873903977226	0.0603921825350831	0.276261900177531
AKAP6	14	32798479	33300567	TG	Left ventricle	0.0349140481104294	0.0762549624532833	0.275522007564459
CLCA1	1	86934051	86965972	TG	Omnibus	0.0665193261657635	0.111005334966213	0.275407601201065
CD109	6	74405508	74538040	TG	Lung	0.0711628397109384	0.116446781851902	0.27458438656259
CLCA2	1	86889769	86922241	TG	Omnibus	0.0661910085551255	0.110469471150668	0.274441478053538
IL6R	1	154377669	154441926	TG	Atrial appendage	0.157584160934267	0.152945787163405	0.273297408133564
NDUFB10	16	2009509	2011976	TG	Esophagus mucosa	0.12335901235556	0.110941675938271	0.272053547252113
RAB3IP	12	70132461	70216984	TG	Liver	0.0556364306182527	0.0814549280409264	0.272020104134185
RPS2	16	2012053	2014861	TG	Esophagus mucosa	0.123338175824198	0.110923388589563	0.272006333903322
PHLDB2	3	111451344	111695364	TG	Vagina	0.107393854215207	0.136784058571698	0.271504425615255
IL6R	1	154377669	154441926	TG	Gastroesophageal junction	0.157584160934267	0.152945787163405	0.270735443469313
BEST3	12	70037140	70093256	TG	Omnibus	0.0867548402380091	0.121231588043427	0.270060558442119
TPRG1	3	188665003	189043093	TG	Breast	0.0548306434219803	0.113366924072928	0.26904137872605
PRPF4B	6	4021501	4065217	TG	Gastroesophageal junction	0.0363218062540279	0.0602872025765132	0.268540568104612
NOXO1	16	2028918	2034193	TG	Stomach	0.0996892068688235	0.0891707199695086	0.268099047128627
EI24	11	125439112	125454575	TG	Breast	0.148051518055961	0.157458578503086	0.268020899501024
IL6R	1	154377669	154441926	TG	Sigmoid colon	0.157584160934267	0.152945787163405	0.267926873771277
NAV2	11	19372271	20143144	TG	Thyroid	0.0998895403078875	0.141034601570666	0.267546259372552
CAPZB	1	19665267	19812066	TG	Terminal ileum	0.0506175358938854	0.0631476996264585	0.266930568808884
CAPZB	1	19665267	19812066	TG	Transverse colon	0.0506175358938854	0.0631476996264585	0.266255025027014
IL6R	1	154377669	154441926	TG	Left ventricle	0.157584160934267	0.152945787163405	0.266022756208644
AKAP6	14	32798479	33300567	TG	Sigmoid colon	0.0349140481104294	0.0762549624532833	0.265983099675741
IL6R	1	154377669	154441926	TG	Monocyte	0.157584160934267	0.152945787163405	0.265800123729683
PRPF4B	6	4021501	4065217	TG	Esophagus muscularis	0.0363218062540279	0.0602872025765132	0.265271001882089
CDH13	16	82660408	83830204	TG	Atrial appendage	0.0329898658939481	0.0588159475471579	0.264355908087042
PRPF4B	6	4021501	4065217	TG	B cell	0.0363218062540279	0.0602872025765132	0.263731642527781
TBL3	16	2022038	2032934	TG	Sun-exposed skin	0.123413163060766	0.110992925103426	0.263508707927499
NDUFB10	16	2009509	2011976	TG	Sun-exposed skin	0.12335901235556	0.110941675938271	0.263382137691867
RPS2	16	2012053	2014861	TG	Sun-exposed skin	0.123338175824198	0.110923388589563	0.263336390957177
IL6R	1	154377669	154441926	TG	Subcutaneous adipose	0.157584160934267	0.152945787163405	0.262926648389197
ZNF598	16	2047655	2059824	TG	Visceral omentum	0.0991393705443473	0.0886698850290574	0.262170403584533
IL6R	1	154377669	154441926	TG	Terminal ileum	0.157584160934267	0.152945787163405	0.261891562356306
SLC9A3R2	16	2075357	2089027	TG	Stomach	0.0960307202447237	0.0858449734987034	0.261701789253
IL6R	1	154377669	154441926	TG	Aorta	0.157584160934267	0.152945787163405	0.261663345622968
PKNOX2	11	125034583	125303285	TF	Terminal ileum	0.120336356642457	0.127080158967917	0.26165622469349
CLCA4	1	87012761	87046437	TG	Esophagus mucosa	0.0683482953218529	0.113475533695179	0.261505230525528
CAPZB	1	19665267	19812066	TG	Skeletal muscle	0.0506175358938854	0.0631476996264585	0.261154047921851
IL6R	1	154377669	154441926	TG	Pancreas	0.157584160934267	0.152945787163405	0.260831034828783
IL6R	1	154377669	154441926	TG	Transverse colon	0.157584160934267	0.152945787163405	0.259951846239261
PRPF4B	6	4021501	4065217	TG	Monocyte	0.0363218062540279	0.0602872025765132	0.258412811669267
PKNOX2	11	125034583	125303285	TF	Transverse colon	0.120336356642457	0.127080158967917	0.257952265400484
NDUFB10	16	2009509	2011976	TG	Thyroid	0.12335901235556	0.110941675938271	0.257724507865067
RPS2	16	2012053	2014861	TG	Thyroid	0.123338175824198	0.110923388589563	0.257680044194226
PLCL1	2	198669426	199437305	TG	Omnibus	0.114369476853946	0.154520829399545	0.256895289144183
NDUFB10	16	2009509	2011976	TG	Tibial nerve	0.12335901235556	0.110941675938271	0.255102872919857
COPS4	4	83955600	83996971	TG	Esophagus muscularis	0.148775690990332	0.166711964476565	0.255094653222181
RPS2	16	2012053	2014861	TG	Tibial nerve	0.123338175824198	0.110923388589563	0.255059807576717
CD109	6	74405508	74538040	TG	Esophagus mucosa	0.0711628397109384	0.116446781851902	0.254327868430635
SHE	1	154442248	154474589	TG	Uterus	0.157694925792107	0.153065792439086	0.254052245446292
CAPZB	1	19665267	19812066	TG	Gastroesophageal junction	0.0506175358938854	0.0631476996264585	0.253835148435195
PHLDB2	3	111451344	111695364	TG	Visceral omentum	0.107393854215207	0.136784058571698	0.253809740593819
IL6R	1	154377669	154441926	TG	Uterus	0.157584160934267	0.152945787163405	0.253616878310838
PHLDB2	3	111451344	111695364	TG	Ovary	0.107393854215207	0.136784058571698	0.253441014681637
MACROD2	20	13976015	16033842	TG	Lung	0.0585638729878285	0.118603836569239	0.25290618980038
COPS4	4	83955600	83996971	TG	Monocyte	0.148775690990332	0.166711964476565	0.25269101139014
CDH13	16	82660408	83830204	TG	Left ventricle	0.0329898658939481	0.0588159475471579	0.252382162672518
COPS4	4	83955600	83996971	TG	B cell	0.148775690990332	0.166711964476565	0.252379324572512
ZNF292	6	87862551	87973914	TG	Terminal ileum	0.0872300473402201	0.113483019112406	0.252292938176428
CD109	6	74405508	74538040	TG	Sun-exposed skin	0.0711628397109384	0.116446781851902	0.252079280444795
SLC9A3R2	16	2075357	2089027	TG	Lung	0.0960307202447237	0.0858449734987034	0.251200516685614
COPS4	4	83955600	83996971	TG	Gastroesophageal junction	0.148775690990332	0.166711964476565	0.250990228912035
CAPZB	1	19665267	19812066	TG	Atrial appendage	0.0506175358938854	0.0631476996264585	0.250483947093812
COPS4	4	83955600	83996971	TG	Sigmoid colon	0.148775690990332	0.166711964476565	0.250399016516481
CAPZB	1	19665267	19812066	TG	Esophagus muscularis	0.0506175358938854	0.0631476996264585	0.250309820888269
PHLDB2	3	111451344	111695364	TG	Lung	0.107393854215207	0.136784058571698	0.249747953384415
COPS4	4	83955600	83996971	TG	NK cell	0.148775690990332	0.166711964476565	0.248893625785117
PRPF4B	6	4021501	4065217	TG	NK cell	0.0363218062540279	0.0602872025765132	0.248353655628771
COPS4	4	83955600	83996971	TG	Subcutaneous adipose	0.148775690990332	0.166711964476565	0.24761794393833
PRPF4B	6	4021501	4065217	TG	Sigmoid colon	0.0363218062540279	0.0602872025765132	0.247554015290951
SLC9A3R2	16	2075357	2089027	TG	Ovary	0.0960307202447237	0.0858449734987034	0.247397090734779
ECI2	6	4115923	4135831	TG	Sigmoid colon	0.0363873903977226	0.0603921825350831	0.246835345566776
PKNOX2	11	125034583	125303285	TF	Monocyte	0.120336356642457	0.127080158967917	0.246230273051383
IL6R	1	154377669	154441926	TG	Stomach	0.157584160934267	0.152945787163405	0.246034687821906
PKNOX2	11	125034583	125303285	TF	Gastroesophageal junction	0.120336356642457	0.127080158967917	0.246003510463014
PKNOX2	11	125034583	125303285	TF	Esophagus muscularis	0.120336356642457	0.127080158967917	0.245694774221315
IL6R	1	154377669	154441926	TG	Liver	0.157584160934267	0.152945787163405	0.245347433776575
COPS4	4	83955600	83996971	TG	CD8 cell	0.148775690990332	0.166711964476565	0.24430243479728
NEDD4L	18	55711599	56068772	TG	Terminal ileum	0.0659837324850597	0.0926210585505904	0.243952207385295
SHE	1	154442248	154474589	TG	Vagina	0.157694925792107	0.153065792439086	0.24383618074603
PHLDB2	3	111451344	111695364	TG	Omnibus	0.107393854215207	0.136784058571698	0.243547094637832
IL6R	1	154377669	154441926	TG	Vagina	0.157584160934267	0.152945787163405	0.243440846857729
NEDD4L	18	55711599	56068772	TG	Transverse colon	0.0659837324850597	0.0926210585505904	0.24302926852918
TPRG1	3	188665003	189043093	TG	Lung	0.0548306434219803	0.113366924072928	0.242900751570147
FEZ1	11	125315646	125366213	TG	Aorta	0.133198683451707	0.140825365810636	0.242353807574766
RBMS1	2	161128662	161350305	TG	Gastroesophageal junction	0.048834454305972	0.0766134433591328	0.242090190134113
COPS4	4	83955600	83996971	TG	Liver	0.148775690990332	0.166711964476565	0.241618816679524
PRPF4B	6	4021501	4065217	TG	Subcutaneous adipose	0.0363218062540279	0.0602872025765132	0.241256990603541
SLC9A3R2	16	2075357	2089027	TG	Spleen	0.0960307202447237	0.0858449734987034	0.241116775209847
SHE	1	154442248	154474589	TG	Tibial nerve	0.157694925792107	0.153065792439086	0.240652311544178
COPS4	4	83955600	83996971	TG	Breast	0.148775690990332	0.166711964476565	0.240301491562203
IL6R	1	154377669	154441926	TG	Tibial nerve	0.157584160934267	0.152945787163405	0.240286726156054
PKNOX2	11	125034583	125303285	TF	B cell	0.120336356642457	0.127080158967917	0.240285961404838
PRPF4B	6	4021501	4065217	TG	Pancreas	0.0363218062540279	0.0602872025765132	0.240184963731141
NTM	11	131240373	132206716	TG	Atrial appendage	0.0288652337795601	0.0688276032551471	0.239999779373255
IL6R	1	154377669	154441926	TG	Breast	0.157584160934267	0.152945787163405	0.239945013679038
RBMS1	2	161128662	161350305	TG	Atrial appendage	0.048834454305972	0.0766134433591328	0.239796589176599
RBMS1	2	161128662	161350305	TG	Esophagus muscularis	0.048834454305972	0.0766134433591328	0.239712971860584
PRPF4B	6	4021501	4065217	TG	Aorta	0.0363218062540279	0.0602872025765132	0.239612422156594
CAPZB	1	19665267	19812066	TG	Monocyte	0.0506175358938854	0.0631476996264585	0.23958054442834
MEF2A	15	100017370	100256671	TF	Transverse colon	0.0375241308978438	0.0632729288413954	0.238751642077969
CAPZB	1	19665267	19812066	TG	Left ventricle	0.0506175358938854	0.0631476996264585	0.238644358330186
PKNOX2	11	125034583	125303285	TF	Subcutaneous adipose	0.120336356642457	0.127080158967917	0.238205343423376
COPS4	4	83955600	83996971	TG	CD4 cell	0.148775690990332	0.166711964476565	0.238203453813658
IL6R	1	154377669	154441926	TG	CD4 cell	0.157584160934267	0.152945787163405	0.237172338462007
COPS4	4	83955600	83996971	TG	Stomach	0.148775690990332	0.166711964476565	0.237137762379827
ITPR2	12	26490342	26986131	TG	Terminal ileum	0.0360864101888139	0.0587224029323887	0.23701939319965
CDH13	16	82660408	83830204	TG	Aorta	0.0329898658939481	0.0588159475471579	0.236351198601405
PKNOX2	11	125034583	125303285	TF	Sigmoid colon	0.120336356642457	0.127080158967917	0.236174989319288
CAPZB	1	19665267	19812066	TG	Sigmoid colon	0.0506175358938854	0.0631476996264585	0.235963556960474
IL6R	1	154377669	154441926	TG	Ovary	0.157584160934267	0.152945787163405	0.235468074700848
PKNOX2	11	125034583	125303285	TF	CD8 cell	0.120336356642457	0.127080158967917	0.235380781712834
SHE	1	154442248	154474589	TG	Lung	0.157694925792107	0.153065792439086	0.235227502396612
IL6R	1	154377669	154441926	TG	Lung	0.157584160934267	0.152945787163405	0.234869623138629
CAPZB	1	19665267	19812066	TG	B cell	0.0506175358938854	0.0631476996264585	0.23486480044959
SLC27A6	5	127873706	128369335	TG	Esophagus muscularis	0.0373305448161999	0.0700871149937918	0.234714360902566
COPS4	4	83955600	83996971	TG	Uterus	0.148775690990332	0.166711964476565	0.234688393142352
SHE	1	154442248	154474589	TG	Spleen	0.157694925792107	0.153065792439086	0.234588203341797
PKNOX2	11	125034583	125303285	TF	Atrial appendage	0.120336356642457	0.127080158967917	0.234564470191089
IL6R	1	154377669	154441926	TG	Spleen	0.157584160934267	0.152945787163405	0.234234532112104
RBFOX1	16	6069095	7763340	TG	Skeletal muscle	0.0183696976840425	0.0503845570403409	0.23383243232578
RBMS1	2	161128662	161350305	TG	Monocyte	0.048834454305972	0.0766134433591328	0.233450299364016
MACROD2	20	13976015	16033842	TG	Esophagus mucosa	0.0585638729878285	0.118603836569239	0.233208654863982
PKNOX2	11	125034583	125303285	TF	Aorta	0.120336356642457	0.127080158967917	0.2330718048519
PKNOX2	11	125034583	125303285	TF	Skeletal muscle	0.120336356642457	0.127080158967917	0.232551036452084
RBMS1	2	161128662	161350305	TG	Left ventricle	0.048834454305972	0.0766134433591328	0.232396151697969
RBMS1	2	161128662	161350305	TG	B cell	0.048834454305972	0.0766134433591328	0.231864873752446
CAPZB	1	19665267	19812066	TG	NK cell	0.0506175358938854	0.0631476996264585	0.231643679875601
PRPF4B	6	4021501	4065217	TG	CD8 cell	0.0363218062540279	0.0602872025765132	0.23150524563177
COPS4	4	83955600	83996971	TG	Prostate	0.148775690990332	0.166711964476565	0.231041271256062
IL6R	1	154377669	154441926	TG	Visceral omentum	0.157584160934267	0.152945787163405	0.230929677650603
MEF2A	15	100017370	100256671	TF	Terminal ileum	0.0375241308978438	0.0632729288413954	0.23033483734027
ANKMY1	2	241418839	241508626	TG	Terminal ileum	0.047463497888257	0.0584218660187182	0.229923535564001
CAPZB	1	19665267	19812066	TG	Subcutaneous adipose	0.0506175358938854	0.0631476996264585	0.229350241362505
PKNOX2	11	125034583	125303285	TF	Breast	0.120336356642457	0.127080158967917	0.228869012658042
PKNOX2	11	125034583	125303285	TF	Left ventricle	0.120336356642457	0.127080158967917	0.22885116823229
NDUFB10	16	2009509	2011976	TG	Testis	0.12335901235556	0.110941675938271	0.228487570205002
RPS2	16	2012053	2014861	TG	Testis	0.123338175824198	0.110923388589563	0.228448243310731
LRIG1	3	66429221	66551687	TG	Skeletal muscle	0.0487355883210015	0.0853412943116599	0.228265217008085
PKNOX2	11	125034583	125303285	TF	Liver	0.120336356642457	0.127080158967917	0.228083700337194
RNPEPL1	2	241505221	241520789	TG	Terminal ileum	0.0472030887515959	0.0580723404273522	0.227693295406062
COPS4	4	83955600	83996971	TG	Visceral omentum	0.148775690990332	0.166711964476565	0.227063726945298
RBMS1	2	161128662	161350305	TG	NK cell	0.048834454305972	0.0766134433591328	0.227023691628735
COPS4	4	83955600	83996971	TG	Ovary	0.148775690990332	0.166711964476565	0.226839212814913
GPR35	2	241544848	241570676	TG	Transverse colon	0.0469048165391984	0.057654423684545	0.226518062954057
CHTOP	1	153606525	153618782	TG	Skeletal muscle	0.110849762601303	0.105820445435522	0.226280161552344
RBMS1	2	161128662	161350305	TG	Sigmoid colon	0.048834454305972	0.0766134433591328	0.226094674568298
OAT	10	126085872	126107545	TG	Esophagus muscularis	0.0272228747958707	0.046191809370472	0.22606137887481
S100A13	1	153591263	153606568	TG	Skeletal muscle	0.110763738366794	0.105736039977779	0.226042116277063
MEIOB	16	1883984	1934295	TG	Omnibus	0.125132302474723	0.112583451699474	0.226039679482654
SNAPIN	1	153631130	153634306	TG	Skeletal muscle	0.110819850944494	0.105797474724066	0.225969862169033
ILF2	1	153634512	153643524	TG	Skeletal muscle	0.110813164368886	0.105792595701739	0.225901900796949
S100A1	1	153600402	153604513	TG	Skeletal muscle	0.110732449147581	0.105708876077174	0.225823676267585
S100A16	1	153579362	153585621	TG	Skeletal muscle	0.110695317315331	0.105670797796081	0.225780334444183
MACROD2	20	13976015	16033842	TG	Testis	0.0585638729878285	0.118603836569239	0.225658860455867
CAPN10	2	241526133	241557122	TG	Terminal ileum	0.0469456804100427	0.0577103033052826	0.225558073603379
GPR35	2	241544848	241570676	TG	Terminal ileum	0.0469048165391984	0.057654423684545	0.225173035890294
CHTOP	1	153606525	153618782	TG	Terminal ileum	0.110849762601303	0.105820445435522	0.225062770969481
CHTOP	1	153606525	153618782	TG	Transverse colon	0.110849762601303	0.105820445435522	0.225000568369333
S100A13	1	153591263	153606568	TG	Transverse colon	0.110763738366794	0.105736039977779	0.224758766575827
HS3ST6	16	1961464	1968441	TG	Omnibus	0.12423798557307	0.11177735199964	0.224723598677766
ILF2	1	153634512	153643524	TG	Terminal ileum	0.110813164368886	0.105792595701739	0.224722920567685
ILF2	1	153634512	153643524	TG	Transverse colon	0.110813164368886	0.105792595701739	0.224660523153059
S100A16	1	153579362	153585621	TG	Terminal ileum	0.110695317315331	0.105670797796081	0.224563070343178
S100A16	1	153579362	153585621	TG	Transverse colon	0.110695317315331	0.105670797796081	0.224504148164653
S100A14	1	153586731	153589462	TG	Terminal ileum	0.11067502113802	0.105653380956898	0.224432715048962
S100A14	1	153586731	153589462	TG	Transverse colon	0.11067502113802	0.105653380956898	0.224373328501121
PRPF4B	6	4021501	4065217	TG	Liver	0.0363218062540279	0.0602872025765132	0.224371678644151
FEZ1	11	125315646	125366213	TG	Tibial nerve	0.133198683451707	0.140825365810636	0.224349992178242
ABHD10	3	111697857	111712210	TG	B cell	0.07868986034355	0.0974643717963947	0.224125579287317
RPL3L	16	1993975	2007607	TG	Omnibus	0.123562185594028	0.111126135704514	0.223946257855934
CAPZB	1	19665267	19812066	TG	Pancreas	0.0506175358938854	0.0631476996264585	0.223849488855126
TBL3	16	2022038	2032934	TG	Omnibus	0.123413163060766	0.110992925103426	0.223823574724061
PKNOX2	11	125034583	125303285	TF	CD4 cell	0.120336356642457	0.127080158967917	0.223701855103082
CAPZB	1	19665267	19812066	TG	Aorta	0.0506175358938854	0.0631476996264585	0.223660412450507
RNF151	16	2016824	2018976	TG	Omnibus	0.123357832072887	0.110939543807039	0.223648687528949
NDUFB10	16	2009509	2011976	TG	Omnibus	0.12335901235556	0.110941675938271	0.223626473407286
RPS2	16	2012053	2014861	TG	Omnibus	0.123338175824198	0.110923388589563	0.223588814514106
ZNF598	16	2047655	2059824	TG	Esophagus mucosa	0.0991393705443473	0.0886698850290574	0.22355988478221
COPS4	4	83955600	83996971	TG	Adrenal gland	0.148775690990332	0.166711964476565	0.223518928553209
MEF2A	15	100017370	100256671	TF	Esophagus muscularis	0.0375241308978438	0.0632729288413954	0.223005751476952
RBMS1	2	161128662	161350305	TG	Subcutaneous adipose	0.048834454305972	0.0766134433591328	0.222608315259222
PKNOX2	11	125034583	125303285	TF	Pancreas	0.120336356642457	0.127080158967917	0.221835449412881
LRIG1	3	66429221	66551687	TG	Terminal ileum	0.0487355883210015	0.0853412943116599	0.221044222283619
COPS4	4	83955600	83996971	TG	Cerebellum	0.148775690990332	0.166711964476565	0.220503890167687
IL6R	1	154377669	154441926	TG	Prostate	0.157584160934267	0.152945787163405	0.220419332447578
RBMS1	2	161128662	161350305	TG	Aorta	0.048834454305972	0.0766134433591328	0.220234487362098
LRIG1	3	66429221	66551687	TG	Transverse colon	0.0487355883210015	0.0853412943116599	0.219975243779137
IL6R	1	154377669	154441926	TG	Adrenal gland	0.157584160934267	0.152945787163405	0.219708006439312
RBMS1	2	161128662	161350305	TG	Pancreas	0.048834454305972	0.0766134433591328	0.219439434584754
TDRD10	1	154474695	154520623	TG	Omnibus	0.157827292368233	0.153194014801567	0.219156613015466
COPS4	4	83955600	83996971	TG	Sun-exposed skin	0.148775690990332	0.166711964476565	0.219144046347116
TDRD10	1	154474695	154520623	TG	Testis	0.157827292368233	0.153194014801567	0.219022657725442
SHE	1	154442248	154474589	TG	Omnibus	0.157694925792107	0.153065792439086	0.218835981536791
CAPZB	1	19665267	19812066	TG	CD8 cell	0.0506175358938854	0.0631476996264585	0.218784722760331
SHE	1	154442248	154474589	TG	Testis	0.157694925792107	0.153065792439086	0.218703615200038
PRPF4B	6	4021501	4065217	TG	Breast	0.0363218062540279	0.0602872025765132	0.218638695707923
NPR1	1	153651113	153666468	TG	Gastroesophageal junction	0.110859091378263	0.105836617499998	0.218624816520713
CHTOP	1	153606525	153618782	TG	Gastroesophageal junction	0.110849762601303	0.105820445435522	0.218624798681518
IL6R	1	154377669	154441926	TG	Omnibus	0.157584160934267	0.152945787163405	0.218554446699346
IL6R	1	154377669	154441926	TG	Testis	0.157584160934267	0.152945787163405	0.218412503863063
S100A13	1	153591263	153606568	TG	Gastroesophageal junction	0.110763738366794	0.105736039977779	0.218391217703486
SLC9A3R2	16	2075357	2089027	TG	Esophagus mucosa	0.0960307202447237	0.0858449734987034	0.218376752223459
AKAP6	14	32798479	33300567	TG	Uterus	0.0349140481104294	0.0762549624532833	0.218338918091967
DKK3	11	11984653	12031316	TG	Atrial appendage	0.087354198304476	0.13133857141512	0.218318568770999
ILF2	1	153634512	153643524	TG	Gastroesophageal junction	0.110813164368886	0.105792595701739	0.218315340116586
S100A16	1	153579362	153585621	TG	Gastroesophageal junction	0.110695317315331	0.105670797796081	0.218149172709684
COPS4	4	83955600	83996971	TG	Esophagus mucosa	0.148775690990332	0.166711964476565	0.218147792256366
CAMK2D	4	114372188	114683083	TG	Transverse colon	0.0560651525473631	0.0910237584198272	0.218039229471
S100A14	1	153586731	153589462	TG	Gastroesophageal junction	0.11067502113802	0.105653380956898	0.218030007533551
PKNOX2	11	125034583	125303285	TF	Vagina	0.120336356642457	0.127080158967917	0.21735148020514
COPS4	4	83955600	83996971	TG	Cortex	0.148775690990332	0.166711964476565	0.217127435074902
PKNOX2	11	125034583	125303285	TF	Stomach	0.120336356642457	0.127080158967917	0.216853891995534
CHTOP	1	153606525	153618782	TG	Atrial appendage	0.110849762601303	0.105820445435522	0.216558429401553
S100A13	1	153591263	153606568	TG	Atrial appendage	0.110763738366794	0.105736039977779	0.21632909115678
CASQ2	1	116242628	116311402	TG	Skeletal muscle	0.0565740569608666	0.0781306272872946	0.216311234322098
ILF2	1	153634512	153643524	TG	Atrial appendage	0.110813164368886	0.105792595701739	0.216259089673734
EPHA3	3	89156674	89531284	TG	Vagina	0.0742328185854063	0.129801596319718	0.216219041696895
PCSK5	9	78505560	78977255	TG	Transverse colon	0.0409681902104356	0.0744893542116919	0.216183993299638
S100A1	1	153600402	153604513	TG	Atrial appendage	0.110732449147581	0.105708876077174	0.216149216335771
S100A16	1	153579362	153585621	TG	Atrial appendage	0.110695317315331	0.105670797796081	0.216093927140546
HSF2	6	122720691	122754264	TF	Testis	0.00234799504533718	0.00680122914720645	0.215985527464945
COPS4	4	83955600	83996971	TG	Thyroid	0.148775690990332	0.166711964476565	0.215983165043023
ZNF598	16	2047655	2059824	TG	Sun-exposed skin	0.0991393705443473	0.0886698850290574	0.215709980237029
PKNOX2	11	125034583	125303285	TF	Uterus	0.120336356642457	0.127080158967917	0.215542621212364
TPRG1	3	188665003	189043093	TG	Testis	0.0548306434219803	0.113366924072928	0.215374820276436
TPRG1	3	188665003	189043093	TG	Vagina	0.0548306434219803	0.113366924072928	0.215328669907432
COPS4	4	83955600	83996971	TG	Testis	0.148775690990332	0.166711964476565	0.21530161244145
CHTOP	1	153606525	153618782	TG	Esophagus muscularis	0.110849762601303	0.105820445435522	0.215197401884468
LRIG1	3	66429221	66551687	TG	Gastroesophageal junction	0.0487355883210015	0.0853412943116599	0.215105056848535
S100A13	1	153591263	153606568	TG	Esophagus muscularis	0.110763738366794	0.105736039977779	0.214970199417385
ILF2	1	153634512	153643524	TG	Esophagus muscularis	0.110813164368886	0.105792595701739	0.214897771403894
NEDD4L	18	55711599	56068772	TG	Pancreas	0.0659837324850597	0.0926210585505904	0.21478782631439
S100A16	1	153579362	153585621	TG	Esophagus muscularis	0.110695317315331	0.105670797796081	0.21473538679799
COPS4	4	83955600	83996971	TG	Skeletal muscle	0.148775690990332	0.166711964476565	0.214454025663564
LRIG1	3	66429221	66551687	TG	Esophagus muscularis	0.0487355883210015	0.0853412943116599	0.213850407237777
PRPF4B	6	4021501	4065217	TG	CD4 cell	0.0363218062540279	0.0602872025765132	0.213493925713944
OAT	10	126085872	126107545	TG	Terminal ileum	0.0272228747958707	0.046191809370472	0.213297375915334
SUPT4H1	17	56422539	56430454	TG	Skeletal muscle	0.032851176845135	0.0400260608674903	0.213260196912657
PKNOX2	11	125034583	125303285	TF	Tibial nerve	0.120336356642457	0.127080158967917	0.213217873575524
OAT	10	126085872	126107545	TG	Transverse colon	0.0272228747958707	0.046191809370472	0.212878320950233
LRIG1	3	66429221	66551687	TG	Atrial appendage	0.0487355883210015	0.0853412943116599	0.212766556132644
RBMS1	2	161128662	161350305	TG	CD8 cell	0.048834454305972	0.0766134433591328	0.212602662256665
PCSK5	9	78505560	78977255	TG	Terminal ileum	0.0409681902104356	0.0744893542116919	0.212137214266889
SHE	1	154442248	154474589	TG	Thyroid	0.157694925792107	0.153065792439086	0.211736001818001
CHTOP	1	153606525	153618782	TG	Left ventricle	0.110849762601303	0.105820445435522	0.211412013751685
S100A13	1	153591263	153606568	TG	Left ventricle	0.110763738366794	0.105736039977779	0.211187218556612
SNAPIN	1	153631130	153634306	TG	Left ventricle	0.110819850944494	0.105797474724066	0.211184254063531
ILF2	1	153634512	153643524	TG	Left ventricle	0.110813164368886	0.105792595701739	0.211135949047218
S100A1	1	153600402	153604513	TG	Left ventricle	0.110732449147581	0.105708876077174	0.211020035104011
S100A16	1	153579362	153585621	TG	Left ventricle	0.110695317315331	0.105670797796081	0.210960122781299
CAMK2D	4	114372188	114683083	TG	Atrial appendage	0.0560651525473631	0.0910237584198272	0.210600166941551
CAPZB	1	19665267	19812066	TG	Liver	0.0506175358938854	0.0631476996264585	0.210591114893708
CHTOP	1	153606525	153618782	TG	B cell	0.110849762601303	0.105820445435522	0.210350112453324
CHTOP	1	153606525	153618782	TG	Monocyte	0.110849762601303	0.105820445435522	0.210282436636001
ILF2	1	153634512	153643524	TG	B cell	0.110813164368886	0.105792595701739	0.210078715877519
S100A13	1	153591263	153606568	TG	Monocyte	0.110763738366794	0.105736039977779	0.210052169007455
ILF2	1	153634512	153643524	TG	Monocyte	0.110813164368886	0.105792595701739	0.210018170063371
CISD1	10	60028818	60049346	TG	Skeletal muscle	0.0434251394094529	0.0716440017730591	0.209850803659511
PKNOX2	11	125034583	125303285	TF	Visceral omentum	0.120336356642457	0.127080158967917	0.209844695742932
ITPR2	12	26490342	26986131	TG	Monocyte	0.0360864101888139	0.0587224029323887	0.209540923610663
DKK3	11	11984653	12031316	TG	Vagina	0.087354198304476	0.13133857141512	0.209399946195677
RBMS1	2	161128662	161350305	TG	Liver	0.048834454305972	0.0766134433591328	0.209394841421788
CHTOP	1	153606525	153618782	TG	Sigmoid colon	0.110849762601303	0.105820445435522	0.209304774088672
S100A13	1	153591263	153606568	TG	Sigmoid colon	0.110763738366794	0.105736039977779	0.20908595408336
ILF2	1	153634512	153643524	TG	Sigmoid colon	0.110813164368886	0.105792595701739	0.20902900445097
INTS3	1	153700543	153746555	TG	Skeletal muscle	0.102867551848182	0.0983319459115107	0.208754411809868
CAPZB	1	19665267	19812066	TG	Breast	0.0506175358938854	0.0631476996264585	0.208721097328571
ANKMY1	2	241418839	241508626	TG	Monocyte	0.047463497888257	0.0584218660187182	0.208047700022413
MEF2A	15	100017370	100256671	TF	Gastroesophageal junction	0.0375241308978438	0.0632729288413954	0.207781582495865
SSPN	12	26274924	26452223	TG	Terminal ileum	0.0413929519397291	0.0634578882444158	0.207746173323638
INTS3	1	153700543	153746555	TG	Transverse colon	0.102867551848182	0.0983319459115107	0.207654304581504
INTS3	1	153700543	153746555	TG	Terminal ileum	0.102867551848182	0.0983319459115107	0.207597825860252
FRMD4B	3	69219141	69591734	TG	Terminal ileum	0.0419346842325037	0.06917216539212	0.207528072302578
LRIG1	3	66429221	66551687	TG	Left ventricle	0.0487355883210015	0.0853412943116599	0.207298559340721
NEK7	1	198126093	198291550	TG	Terminal ileum	0.0598916960560937	0.091358078582402	0.206822315085955
PRPF4B	6	4021501	4065217	TG	Tibial nerve	0.0363218062540279	0.0602872025765132	0.206757576462919
CHTOP	1	153606525	153618782	TG	NK cell	0.110849762601303	0.105820445435522	0.20666853350205
PRPF4B	6	4021501	4065217	TG	Stomach	0.0363218062540279	0.0602872025765132	0.206649818362608
ILF2	1	153634512	153643524	TG	NK cell	0.110813164368886	0.105792595701739	0.206409394501562
OAT	10	126085872	126107545	TG	Gastroesophageal junction	0.0272228747958707	0.046191809370472	0.206236868446191
NEDD4L	18	55711599	56068772	TG	Breast	0.0659837324850597	0.0926210585505904	0.206207138767061
DUSP28	2	241499471	241503431	TG	Monocyte	0.0472009429267792	0.0580709605321973	0.206073300626721
CAMK2D	4	114372188	114683083	TG	Monocyte	0.0560651525473631	0.0910237584198272	0.205939287339854
SLC9A3R2	16	2075357	2089027	TG	Thyroid	0.0960307202447237	0.0858449734987034	0.20587922637345
IL6R	1	154377669	154441926	TG	Esophagus mucosa	0.157584160934267	0.152945787163405	0.205494585087896
DKK3	11	11984653	12031316	TG	Left ventricle	0.087354198304476	0.13133857141512	0.205487123218469
CAMK2D	4	114372188	114683083	TG	Left ventricle	0.0560651525473631	0.0910237584198272	0.205400618163452
CASQ2	1	116242628	116311402	TG	Gastroesophageal junction	0.0565740569608666	0.0781306272872946	0.20484124483584
CHTOP	1	153606525	153618782	TG	Subcutaneous adipose	0.110849762601303	0.105820445435522	0.204742877093266
CDH13	16	82660408	83830204	TG	Vagina	0.0329898658939481	0.0588159475471579	0.204587057792896
S100A13	1	153591263	153606568	TG	Subcutaneous adipose	0.110763738366794	0.105736039977779	0.204531144349131
SNAPIN	1	153631130	153634306	TG	Subcutaneous adipose	0.110819850944494	0.105797474724066	0.204529434973461
ILF2	1	153634512	153643524	TG	Subcutaneous adipose	0.110813164368886	0.105792595701739	0.204482646361244
SLC9A3R2	16	2075357	2089027	TG	Tibial nerve	0.0960307202447237	0.0858449734987034	0.204379435304401
MEF2A	15	100017370	100256671	TF	Monocyte	0.0375241308978438	0.0632729288413954	0.204308997131704
PRPF4B	6	4021501	4065217	TG	Vagina	0.0363218062540279	0.0602872025765132	0.204270589814198
CAPN10	2	241526133	241557122	TG	Monocyte	0.0469456804100427	0.0577103033052826	0.20420707949562
GPR35	2	241544848	241570676	TG	Monocyte	0.0469048165391984	0.057654423684545	0.20387870576375
ECI2	6	4115923	4135831	TG	Vagina	0.0363873903977226	0.0603921825350831	0.203842799888355
DKK3	11	11984653	12031316	TG	Esophagus muscularis	0.087354198304476	0.13133857141512	0.203619343925676
OAT	10	126085872	126107545	TG	Pancreas	0.0272228747958707	0.046191809370472	0.203068202553248
CASQ2	1	116242628	116311402	TG	Esophagus muscularis	0.0565740569608666	0.0781306272872946	0.203044910671545
LRIG1	3	66429221	66551687	TG	Sigmoid colon	0.0487355883210015	0.0853412943116599	0.203024234801947
ABHD10	3	111697857	111712210	TG	Left ventricle	0.07868986034355	0.0974643717963947	0.202856986805409
DKK3	11	11984653	12031316	TG	Breast	0.087354198304476	0.13133857141512	0.202544381313444
CASQ2	1	116242628	116311402	TG	Atrial appendage	0.0565740569608666	0.0781306272872946	0.202413693146768
RBMS1	2	161128662	161350305	TG	Breast	0.048834454305972	0.0766134433591328	0.202397573068809
STT3A	11	125461607	125495110	TG	Transverse colon	0.0857853607031497	0.0926270418502252	0.202369367144911
PKNOX2	11	125034583	125303285	TF	Spleen	0.120336356642457	0.127080158967917	0.202315331192881
DKK3	11	11984653	12031316	TG	Aorta	0.087354198304476	0.13133857141512	0.202143627169882
NPR1	1	153651113	153666468	TG	Aorta	0.110859091378263	0.105836617499998	0.202079432615417
CHTOP	1	153606525	153618782	TG	Aorta	0.110849762601303	0.105820445435522	0.202068162221019
OAT	10	126085872	126107545	TG	Aorta	0.0272228747958707	0.046191809370472	0.202013416840131
NEK7	1	198126093	198291550	TG	Atrial appendage	0.0598916960560937	0.091358078582402	0.201921907743127
SNAPIN	1	153631130	153634306	TG	Aorta	0.110819850944494	0.105797474724066	0.201876187958699
S100A13	1	153591263	153606568	TG	Aorta	0.110763738366794	0.105736039977779	0.201852094456653
ILF2	1	153634512	153643524	TG	Aorta	0.110813164368886	0.105792595701739	0.201834545131184
INTS3	1	153700543	153746555	TG	Gastroesophageal junction	0.102867551848182	0.0983319459115107	0.201726609051966
S100A16	1	153579362	153585621	TG	Aorta	0.110695317315331	0.105670797796081	0.201643669019214
CHTOP	1	153606525	153618782	TG	CD8 cell	0.110849762601303	0.105820445435522	0.201565332764655
CHTOP	1	153606525	153618782	TG	Pancreas	0.110849762601303	0.105820445435522	0.201474863799265
ILF2	1	153634512	153643524	TG	CD8 cell	0.110813164368886	0.105792595701739	0.201335156845889
ILF2	1	153634512	153643524	TG	Pancreas	0.110813164368886	0.105792595701739	0.201231288787822
ITPR2	12	26490342	26986131	TG	Transverse colon	0.0360864101888139	0.0587224029323887	0.201145312796571
FEZ1	11	125315646	125366213	TG	Ovary	0.133198683451707	0.140825365810636	0.201134154676138
MEF2A	15	100017370	100256671	TF	Pancreas	0.0375241308978438	0.0632729288413954	0.201131700506102
RNF43	17	56429861	56494956	TG	Transverse colon	0.0330685494543499	0.0402898958934164	0.200994406655364
PRPF4B	6	4021501	4065217	TG	Uterus	0.0363218062540279	0.0602872025765132	0.200780771933301
PCSK5	9	78505560	78977255	TG	Aorta	0.0409681902104356	0.0744893542116919	0.200690941366916
RBMS1	2	161128662	161350305	TG	CD4 cell	0.048834454305972	0.0766134433591328	0.200674754739855
CDH13	16	82660408	83830204	TG	Uterus	0.0329898658939481	0.0588159475471579	0.200590583708812
CAPZB	1	19665267	19812066	TG	CD4 cell	0.0506175358938854	0.0631476996264585	0.200482462287761
ECI2	6	4115923	4135831	TG	Uterus	0.0363873903977226	0.0603921825350831	0.200349163538835
FEZ1	11	125315646	125366213	TG	Testis	0.133198683451707	0.140825365810636	0.20018296585214
RNF43	17	56429861	56494956	TG	Terminal ileum	0.0330685494543499	0.0402898958934164	0.200176056634627
MEF2A	15	100017370	100256671	TF	B cell	0.0375241308978438	0.0632729288413954	0.200124576669712
PKNOX2	11	125034583	125303285	TF	Prostate	0.120336356642457	0.127080158967917	0.200017414332397
SUPT4H1	17	56422539	56430454	TG	Transverse colon	0.032851176845135	0.0400260608674903	0.199975345823703
INTS3	1	153700543	153746555	TG	Atrial appendage	0.102867551848182	0.0983319459115107	0.199917897461281
NEDD4L	18	55711599	56068772	TG	Stomach	0.0659837324850597	0.0926210585505904	0.199801062844966
ABHD10	3	111697857	111712210	TG	NK cell	0.07868986034355	0.0974643717963947	0.19952026495929
SUPT4H1	17	56422539	56430454	TG	Terminal ileum	0.032851176845135	0.0400260608674903	0.199157187923741
LRIG1	3	66429221	66551687	TG	Subcutaneous adipose	0.0487355883210015	0.0853412943116599	0.199131638412461
PKNOX2	11	125034583	125303285	TF	Lung	0.120336356642457	0.127080158967917	0.198792935777971
NEDD4L	18	55711599	56068772	TG	Vagina	0.0659837324850597	0.0926210585505904	0.198780408796162
LRIG1	3	66429221	66551687	TG	Pancreas	0.0487355883210015	0.0853412943116599	0.198720576615315
CAPZB	1	19665267	19812066	TG	Stomach	0.0506175358938854	0.0631476996264585	0.198697675809567
INTS3	1	153700543	153746555	TG	Esophagus muscularis	0.102867551848182	0.0983319459115107	0.198677858811158
MEF2A	15	100017370	100256671	TF	Subcutaneous adipose	0.0375241308978438	0.0632729288413954	0.198619785757234
DKK3	11	11984653	12031316	TG	Sigmoid colon	0.087354198304476	0.13133857141512	0.198617301161848
EI24	11	125439112	125454575	TG	Omnibus	0.148051518055961	0.157458578503086	0.198582246160957
OSBP2	22	31089769	31303811	TG	Monocyte	0.0414183646290522	0.048509764239681	0.198581492664595
LRIG1	3	66429221	66551687	TG	Aorta	0.0487355883210015	0.0853412943116599	0.198499067231523
ABHD10	3	111697857	111712210	TG	Subcutaneous adipose	0.07868986034355	0.0974643717963947	0.198399730855757
DKK3	11	11984653	12031316	TG	Gastroesophageal junction	0.087354198304476	0.13133857141512	0.198194730647379
CAMK2D	4	114372188	114683083	TG	Subcutaneous adipose	0.0560651525473631	0.0910237584198272	0.198143299279861
SCD5	4	83550692	83720010	TG	Tibial nerve	0.0928203160293638	0.109965118077085	0.197944720731505
SCD5	4	83550692	83720010	TG	Vagina	0.0928203160293638	0.109965118077085	0.197916213921649
IL6R	1	154377669	154441926	TG	Sun-exposed skin	0.157584160934267	0.152945787163405	0.197651892325944
AKAP6	14	32798479	33300567	TG	Ovary	0.0349140481104294	0.0762549624532833	0.19758892086925
OAT	10	126085872	126107545	TG	B cell	0.0272228747958707	0.046191809370472	0.197211616872558
CAPZB	1	19665267	19812066	TG	Tibial nerve	0.0506175358938854	0.0631476996264585	0.196665549812027
CASQ2	1	116242628	116311402	TG	Left ventricle	0.0565740569608666	0.0781306272872946	0.196376232372083
RBMS1	2	161128662	161350305	TG	Stomach	0.048834454305972	0.0766134433591328	0.196173061466606
IPMK	10	59951278	60027694	TG	Skeletal muscle	0.0399258624941177	0.0661287462803025	0.196087189851537
CHTOP	1	153606525	153618782	TG	Liver	0.110849762601303	0.105820445435522	0.196041459924586
PKNOX2	11	125034583	125303285	TF	Esophagus mucosa	0.120336356642457	0.127080158967917	0.195979234495326
MEF2A	15	100017370	100256671	TF	CD8 cell	0.0375241308978438	0.0632729288413954	0.195909760739794
MPO	17	56347217	56358296	TG	B cell	0.0353428557627752	0.0433140105403912	0.195868836396976
ILF2	1	153634512	153643524	TG	Liver	0.110813164368886	0.105792595701739	0.195821412468613
UBE2Q1	1	154521053	154531504	TG	Skeletal muscle	0.105863702413088	0.103135023317862	0.19580996209428
NFATC4	14	24834879	24848810	TF	Transverse colon	0.0525400258365835	0.0526842779893714	0.19579573362393
IL1RAP	3	190231840	190375843	TG	Monocyte	0.0504280507677105	0.075304323498267	0.195774604750851
CAPZB	1	19665267	19812066	TG	Vagina	0.0506175358938854	0.0631476996264585	0.19569844050997
S100A16	1	153579362	153585621	TG	Liver	0.110695317315331	0.105670797796081	0.195642851739922
S100A14	1	153586731	153589462	TG	Liver	0.11067502113802	0.105653380956898	0.195554062396393
ABHD10	3	111697857	111712210	TG	Pancreas	0.07868986034355	0.0974643717963947	0.19547831619505
RIPK3	14	24805227	24809251	TG	Transverse colon	0.0525451914532614	0.0526670653817466	0.195380324852021
RBMS1	2	161128662	161350305	TG	Vagina	0.048834454305972	0.0766134433591328	0.195303626769131
INTS3	1	153700543	153746555	TG	Left ventricle	0.102867551848182	0.0983319459115107	0.195170111721062
CTNNA3	10	67672276	69455927	TG	Skeletal muscle	0.0161644221124113	0.039277206737111	0.19512522665591
RPS6KA2	6	166822852	167319939	TG	Skeletal muscle	0.0273190512940603	0.0424170376195441	0.194870470530149
OAT	10	126085872	126107545	TG	Left ventricle	0.0272228747958707	0.046191809370472	0.194486926257473
DHRS1	14	24759804	24769039	TG	Transverse colon	0.0524440304611422	0.0525300328719784	0.194415805276629
CISD1	10	60028818	60049346	TG	Left ventricle	0.0434251394094529	0.0716440017730591	0.194359577415613
PKNOX2	11	125034583	125303285	TF	Sun-exposed skin	0.120336356642457	0.127080158967917	0.19422345541745
CHTOP	1	153606525	153618782	TG	CD4 cell	0.110849762601303	0.105820445435522	0.194200084107663
NYNRIN	14	24867992	24888494	TG	Transverse colon	0.0518194352263631	0.0520055078764219	0.194135681093692
CIDEB	14	24774302	24780636	TG	Transverse colon	0.0523333598660359	0.0524326312347542	0.194131358250034
ILF2	1	153634512	153643524	TG	CD4 cell	0.110813164368886	0.105792595701739	0.193987809835108
INTS3	1	153700543	153746555	TG	Monocyte	0.102867551848182	0.0983319459115107	0.193985877305835
INTS3	1	153700543	153746555	TG	B cell	0.102867551848182	0.0983319459115107	0.193984496168415
CASQ2	1	116242628	116311402	TG	Sigmoid colon	0.0565740569608666	0.0781306272872946	0.193924446951907
CHTOP	1	153606525	153618782	TG	Stomach	0.110849762601303	0.105820445435522	0.193824466311951
RBMS1	2	161128662	161350305	TG	Tibial nerve	0.048834454305972	0.0766134433591328	0.193792193217626
ILF2	1	153634512	153643524	TG	Stomach	0.110813164368886	0.105792595701739	0.193607502046288
STT3A	11	125461607	125495110	TG	Gastroesophageal junction	0.0857853607031497	0.0926270418502252	0.193579856544649
LHPP	10	126150403	126306457	TG	Liver	0.0375419231662405	0.0614697213560797	0.193495225131715
S100A16	1	153579362	153585621	TG	Stomach	0.110695317315331	0.105670797796081	0.193429794945522
INTS3	1	153700543	153746555	TG	Sigmoid colon	0.102867551848182	0.0983319459115107	0.193356409981819
S100A14	1	153586731	153589462	TG	Stomach	0.11067502113802	0.105653380956898	0.193341983500179
STT3A	11	125461607	125495110	TG	Esophagus muscularis	0.0857853607031497	0.0926270418502252	0.193198795606371
CAPZB	1	19665267	19812066	TG	Uterus	0.0506175358938854	0.0631476996264585	0.192969505951559
MEF2A	15	100017370	100256671	TF	Skeletal muscle	0.0375241308978438	0.0632729288413954	0.192923358348394
AKAP13	15	85923802	86292586	TG	Terminal ileum	0.0451526081008648	0.0706818186718147	0.192798062762575
DKK3	11	11984653	12031316	TG	Uterus	0.087354198304476	0.13133857141512	0.192644348902718
CAPN10	2	241526133	241557122	TG	NK cell	0.0469456804100427	0.0577103033052826	0.192606327622794
AKAP13	15	85923802	86292586	TG	Transverse colon	0.0451526081008648	0.0706818186718147	0.192580250058225
PCLO	7	82383329	82792246	TG	Terminal ileum	0.0330772168455256	0.067031161773306	0.192335349695594
PRPF4B	6	4021501	4065217	TG	Prostate	0.0363218062540279	0.0602872025765132	0.192226949916832
ECI2	6	4115923	4135831	TG	Prostate	0.0363873903977226	0.0603921825350831	0.191856609905549
RBMS1	2	161128662	161350305	TG	Uterus	0.048834454305972	0.0766134433591328	0.191511103145679
LRIG1	3	66429221	66551687	TG	Liver	0.0487355883210015	0.0853412943116599	0.191425983698831
CHTOP	1	153606525	153618782	TG	Breast	0.110849762601303	0.105820445435522	0.19133855565637
NPR1	1	153651113	153666468	TG	Uterus	0.110859091378263	0.105836617499998	0.191285136396579
CHTOP	1	153606525	153618782	TG	Uterus	0.110849762601303	0.105820445435522	0.191273683433036
MEF2A	15	100017370	100256671	TF	NK cell	0.0375241308978438	0.0632729288413954	0.191238744324884
FOXF1	16	86544133	86548076	TF	Terminal ileum	0.0434621911417635	0.0686209148746089	0.191158251369138
S100A13	1	153591263	153606568	TG	Breast	0.110763738366794	0.105736039977779	0.191140862085854
ILF2	1	153634512	153643524	TG	Breast	0.110813164368886	0.105792595701739	0.191130300589589
SNAPIN	1	153631130	153634306	TG	Uterus	0.110819850944494	0.105797474724066	0.191107529822362
ILF2	1	153634512	153643524	TG	Uterus	0.110813164368886	0.105792595701739	0.191072302809894
S100A13	1	153591263	153606568	TG	Uterus	0.110763738366794	0.105736039977779	0.191069855352836
S100A16	1	153579362	153585621	TG	Breast	0.110695317315331	0.105670797796081	0.190952274555665
S100A16	1	153579362	153585621	TG	Uterus	0.110695317315331	0.105670797796081	0.190878457438568
S100A14	1	153586731	153589462	TG	Breast	0.11067502113802	0.105653380956898	0.190869010762312
RAB3IP	12	70132461	70216984	TG	Thyroid	0.0556364306182527	0.0814549280409264	0.190820161927035
PKNOX2	11	125034583	125303285	TF	Adrenal gland	0.120336356642457	0.127080158967917	0.190729020122134
NDUFB10	16	2009509	2011976	TG	Cerebellum	0.12335901235556	0.110941675938271	0.190670969594146
RPS2	16	2012053	2014861	TG	Cerebellum	0.123338175824198	0.110923388589563	0.19064014609491
INTS3	1	153700543	153746555	TG	NK cell	0.102867551848182	0.0983319459115107	0.190609103686514
SUPT4H1	17	56422539	56430454	TG	Gastroesophageal junction	0.032851176845135	0.0400260608674903	0.190552690511734
MEF2A	15	100017370	100256671	TF	Atrial appendage	0.0375241308978438	0.0632729288413954	0.190049391411516
IPMK	10	59951278	60027694	TG	Terminal ileum	0.0399258624941177	0.0661287462803025	0.189917245612692
FBXW4	10	103370423	103455052	TG	Terminal ileum	0.0745934741948616	0.0819755845119778	0.189912409143835
STT3A	11	125461607	125495110	TG	NK cell	0.0857853607031497	0.0926270418502252	0.189832009129132
NPR1	1	153651113	153666468	TG	Vagina	0.110859091378263	0.105836617499998	0.189748939532093
CHTOP	1	153606525	153618782	TG	Vagina	0.110849762601303	0.105820445435522	0.189741747926586
NPR1	1	153651113	153666468	TG	Tibial nerve	0.110859091378263	0.105836617499998	0.189720367573036
CHTOP	1	153606525	153618782	TG	Tibial nerve	0.110849762601303	0.105820445435522	0.189718742146113
SNAPIN	1	153631130	153634306	TG	Vagina	0.110819850944494	0.105797474724066	0.189576149523904
SNAPIN	1	153631130	153634306	TG	Tibial nerve	0.110819850944494	0.105797474724066	0.189550473616245
S100A13	1	153591263	153606568	TG	Vagina	0.110763738366794	0.105736039977779	0.189546362537454
ILF2	1	153634512	153643524	TG	Vagina	0.110813164368886	0.105792595701739	0.1895418830811
S100A13	1	153591263	153606568	TG	Tibial nerve	0.110763738366794	0.105736039977779	0.189526559846268
UBE2Q1	1	154521053	154531504	TG	Esophagus muscularis	0.105863702413088	0.103135023317862	0.189518324813402
ILF2	1	153634512	153643524	TG	Tibial nerve	0.110813164368886	0.105792595701739	0.189514298278603
CAPN10	2	241526133	241557122	TG	Aorta	0.0469456804100427	0.0577103033052826	0.189514063021747
MEF2A	15	100017370	100256671	TF	Breast	0.0375241308978438	0.0632729288413954	0.189420543249979
S100A16	1	153579362	153585621	TG	Vagina	0.110695317315331	0.105670797796081	0.189358904075315
MEF2A	15	100017370	100256671	TF	Liver	0.0375241308978438	0.0632729288413954	0.189318387431514
S100A14	1	153586731	153589462	TG	Vagina	0.11067502113802	0.105653380956898	0.189276756021612
TBX20	7	35242042	35293758	TF	Skeletal muscle	0.0439294463421777	0.0689500818617738	0.189189743616571
BHLHE41	12	26272959	26278060	TF	Terminal ileum	0.0392491604349848	0.0597462204614733	0.189084868981821
IPMK	10	59951278	60027694	TG	Transverse colon	0.0399258624941177	0.0661287462803025	0.189070274916751
INTS3	1	153700543	153746555	TG	Subcutaneous adipose	0.102867551848182	0.0983319459115107	0.189061073606585
STT3A	11	125461607	125495110	TG	B cell	0.0857853607031497	0.0926270418502252	0.188791914565277
NEDD4L	18	55711599	56068772	TG	Prostate	0.0659837324850597	0.0926210585505904	0.188726413856994
NEDD4L	18	55711599	56068772	TG	Liver	0.0659837324850597	0.0926210585505904	0.188334614768141
OAT	10	126085872	126107545	TG	Sigmoid colon	0.0272228747958707	0.046191809370472	0.188131148569915
CASQ2	1	116242628	116311402	TG	Aorta	0.0565740569608666	0.0781306272872946	0.18811886572929
ATXN10	22	46067678	46241187	TG	B cell	0.0373971315556545	0.0528860311156449	0.187777586432918
FBLN1	22	45898118	45997015	TG	Esophagus muscularis	0.0371552459567034	0.0525824747902478	0.18776969369454
NFATC4	14	24834879	24848810	TF	Terminal ileum	0.0525400258365835	0.0526842779893714	0.187668089387022
RAB3IP	12	70132461	70216984	TG	Testis	0.0556364306182527	0.0814549280409264	0.187550959604299
LRIG1	3	66429221	66551687	TG	Breast	0.0487355883210015	0.0853412943116599	0.187477182659329
EPHA3	3	89156674	89531284	TG	Thyroid	0.0742328185854063	0.129801596319718	0.187426103626061
ATXN10	22	46067678	46241187	TG	Esophagus muscularis	0.0373971315556545	0.0528860311156449	0.187390717321183
RIPK3	14	24805227	24809251	TG	Terminal ileum	0.0525451914532614	0.0526670653817466	0.187311342725278
PKNOX2	11	125034583	125303285	TF	Ovary	0.120336356642457	0.127080158967917	0.187293338100868
IGF1R	15	99192200	99507759	TG	Terminal ileum	0.0478668345970479	0.0741397341241462	0.187049638628882
SUPT4H1	17	56422539	56430454	TG	Atrial appendage	0.032851176845135	0.0400260608674903	0.186982185175849
ANKMY1	2	241418839	241508626	TG	CD8 cell	0.047463497888257	0.0584218660187182	0.186740386269592
INTS3	1	153700543	153746555	TG	Aorta	0.102867551848182	0.0983319459115107	0.186621594312321
DHRS1	14	24759804	24769039	TG	Terminal ileum	0.0524440304611422	0.0525300328719784	0.186455960464626
STT3A	11	125461607	125495110	TG	Subcutaneous adipose	0.0857853607031497	0.0926270418502252	0.186304895887738
OAT	10	126085872	126107545	TG	NK cell	0.0272228747958707	0.046191809370472	0.186261816278671
DKK3	11	11984653	12031316	TG	Stomach	0.087354198304476	0.13133857141512	0.186224776988736
CIDEB	14	24774302	24780636	TG	Terminal ileum	0.0523333598660359	0.0524326312347542	0.186158439443406
AKAP13	15	85923802	86292586	TG	Esophagus muscularis	0.0451526081008648	0.0706818186718147	0.186047370356711
NYNRIN	14	24867992	24888494	TG	Terminal ileum	0.0518194352263631	0.0520055078764219	0.186044376979432
INTS3	1	153700543	153746555	TG	Pancreas	0.102867551848182	0.0983319459115107	0.1860086347918
INTS3	1	153700543	153746555	TG	CD8 cell	0.102867551848182	0.0983319459115107	0.185978863866431
PKNOX2	11	125034583	125303285	TF	Testis	0.120336356642457	0.127080158967917	0.185923211815827
RPS6KA2	6	166822852	167319939	TG	Terminal ileum	0.0273190512940603	0.0424170376195441	0.185796636489657
SUPT4H1	17	56422539	56430454	TG	Esophagus muscularis	0.032851176845135	0.0400260608674903	0.1854763921672
STT3A	11	125461607	125495110	TG	Sigmoid colon	0.0857853607031497	0.0926270418502252	0.185258863264548
UBE2Q1	1	154521053	154531504	TG	Atrial appendage	0.105863702413088	0.103135023317862	0.185217662188118
SCD5	4	83550692	83720010	TG	Ovary	0.0928203160293638	0.109965118077085	0.185172357977188
[truncated: 143,503 more rows]
