# Supplementary material for: Modeling regulatory network topology improves genome-wide analyses of complex human traits
Source: Nat Commun. 2021 May 14;12:2851. doi: 10.1038/s41467-021-22588-0 (PMC8121952; doi:10.1038/s41467-021-22588-0)
Supplement: Supplementary file 9 — Source Data [file 41467_2021_22588_MOESM9_ESM.zip › source_data/load_gene.txt]

hgnc_symbol	chr	start	stop	role	network	base_p1	near_p1	p1
BIN1	2	127805603	127864931	TG	Monocyte	1	1	1
BCL3	19	45250962	45263301	TG	Monocyte	1	1	1
BIN1	2	127805603	127864931	TG	Thyroid	1	1	1
BCL3	19	45250962	45263301	TG	Thyroid	1	1	1
BCAM	19	45312328	45324673	TG	Thyroid	1	1	1
TOMM40	19	45393826	45406946	TG	Thyroid	1	1	1
BIN1	2	127805603	127864931	TG	NK cell	1	1	1
TOMM40	19	45393826	45406946	TG	NK cell	1	1	1
BIN1	2	127805603	127864931	TG	CD8 cell	1	1	1
TOMM40	19	45393826	45406946	TG	CD8 cell	1	1	1
EPHX2	8	27348296	27403081	TG	Thyroid	0.999999999997674	1	1
CLU	8	27454434	27472548	TG	Thyroid	0.999999999997626	1	1
SCARA3	8	27491385	27534293	TG	Thyroid	0.999999999997626	1	1
BIN1	2	127805603	127864931	TG	Esophagus mucosa	1	1	1
CYP27C1	2	127941696	127977654	TG	Esophagus mucosa	1	1	1
BCL3	19	45250962	45263301	TG	Esophagus mucosa	1	1	1
CBLC	19	45281126	45303891	TG	Esophagus mucosa	1	1	1
BCAM	19	45312328	45324673	TG	Esophagus mucosa	1	1	1
TOMM40	19	45393826	45406946	TG	Esophagus mucosa	1	1	1
BIN1	2	127805603	127864931	TG	Gastroesophageal junction	1	1	1
BCAM	19	45312328	45324673	TG	Gastroesophageal junction	1	1	1
BIN1	2	127805603	127864931	TG	Sun-exposed skin	1	1	1
CYP27C1	2	127941696	127977654	TG	Sun-exposed skin	1	1	1
CBLC	19	45281126	45303891	TG	Sun-exposed skin	1	1	1
BCAM	19	45312328	45324673	TG	Sun-exposed skin	1	1	1
APOE	19	45409011	45412650	TG	Sun-exposed skin	1	1	1
BIN1	2	127805603	127864931	TG	Prostate	1	1	1
CBLC	19	45281126	45303891	TG	Prostate	1	1	1
BCAM	19	45312328	45324673	TG	Prostate	1	1	1
BIN1	2	127805603	127864931	TG	Atrial appendage	1	1	1
BCAM	19	45312328	45324673	TG	Atrial appendage	1	1	1
BIN1	2	127805603	127864931	TG	Stomach	1	1	1
BCL3	19	45250962	45263301	TG	Stomach	1	1	1
CBLC	19	45281126	45303891	TG	Stomach	1	1	1
BCAM	19	45312328	45324673	TG	Stomach	1	1	1
BIN1	2	127805603	127864931	TG	B cell	1	1	1
EPHX2	8	27348296	27403081	TG	Sun-exposed skin	0.999999999997674	1	1
EPHX2	8	27348296	27403081	TG	Prostate	0.999999999997674	1	1
CLU	8	27454434	27472548	TG	Esophagus mucosa	0.999999999997626	1	1
SCARA3	8	27491385	27534293	TG	Esophagus mucosa	0.999999999997626	1	1
CLU	8	27454434	27472548	TG	Gastroesophageal junction	0.999999999997626	1	1
SCARA3	8	27491385	27534293	TG	Gastroesophageal junction	0.999999999997626	1	1
CLU	8	27454434	27472548	TG	Sun-exposed skin	0.999999999997626	1	1
SCARA3	8	27491385	27534293	TG	Sun-exposed skin	0.999999999997626	1	1
CLU	8	27454434	27472548	TG	Prostate	0.999999999997626	1	1
CLU	8	27454434	27472548	TG	Atrial appendage	0.999999999997626	1	1
CLU	8	27454434	27472548	TG	Stomach	0.999999999997626	1	1
BIN1	2	127805603	127864931	TG	Adrenal gland	1	1	1
BCAM	19	45312328	45324673	TG	Adrenal gland	1	1	1
APOE	19	45409011	45412650	TG	Adrenal gland	1	1	1
APOC1	19	45417504	45422606	TG	Adrenal gland	1	1	1
BIN1	2	127805603	127864931	TG	Skeletal muscle	1	1	1
BCAM	19	45312328	45324673	TG	Skeletal muscle	1	1	1
BIN1	2	127805603	127864931	TG	Visceral omentum	1	1	1
BCAM	19	45312328	45324673	TG	Visceral omentum	1	1	1
BIN1	2	127805603	127864931	TG	Terminal ileum	1	1	1
BCL3	19	45250962	45263301	TG	Terminal ileum	1	1	1
CBLC	19	45281126	45303891	TG	Terminal ileum	1	1	1
BCAM	19	45312328	45324673	TG	Terminal ileum	1	1	1
BIN1	2	127805603	127864931	TG	Spleen	1	1	1
BCL3	19	45250962	45263301	TG	Spleen	1	1	1
BCAM	19	45312328	45324673	TG	Spleen	1	1	1
APOE	19	45409011	45412650	TG	Spleen	1	1	1
APOC1	19	45417504	45422606	TG	Spleen	1	1	1
BIN1	2	127805603	127864931	TG	Subcutaneous adipose	1	1	1
BCAM	19	45312328	45324673	TG	Subcutaneous adipose	1	1	1
TOMM40	19	45393826	45406946	TG	Subcutaneous adipose	1	1	1
APOE	19	45409011	45412650	TG	Subcutaneous adipose	1	1	1
BCAM	19	45312328	45324673	TG	Aorta	1	1	1
BIN1	2	127805603	127864931	TG	CD4 cell	1	1	1
TOMM40	19	45393826	45406946	TG	CD4 cell	1	1	1
BIN1	2	127805603	127864931	TG	Hippocampus	1	1	1
BCAM	19	45312328	45324673	TG	Hippocampus	1	1	1
APOE	19	45409011	45412650	TG	Hippocampus	1	1	1
APOC1	19	45417504	45422606	TG	Hippocampus	1	1	1
BIN1	2	127805603	127864931	TG	Cerebellum	1	1	1
BCAM	19	45312328	45324673	TG	Cerebellum	1	1	1
APOE	19	45409011	45412650	TG	Cerebellum	1	1	1
BIN1	2	127805603	127864931	TG	Cortex	1	1	1
BCAM	19	45312328	45324673	TG	Cortex	1	1	1
APOE	19	45409011	45412650	TG	Cortex	1	1	1
EPHX2	8	27348296	27403081	TG	Adrenal gland	0.999999999997674	1	1
EPHX2	8	27348296	27403081	TG	Terminal ileum	0.999999999997674	1	1
CLU	8	27454434	27472548	TG	Adrenal gland	0.999999999997626	1	1
CLU	8	27454434	27472548	TG	Visceral omentum	0.999999999997626	1	1
CLU	8	27454434	27472548	TG	Terminal ileum	0.999999999997626	1	1
CLU	8	27454434	27472548	TG	Spleen	0.999999999997626	1	1
CLU	8	27454434	27472548	TG	Subcutaneous adipose	0.999999999997626	1	1
CLU	8	27454434	27472548	TG	Aorta	0.999999999997626	1	1
SCARA3	8	27491385	27534293	TG	Aorta	0.999999999997626	1	1
CLU	8	27454434	27472548	TG	Hippocampus	0.999999999997626	1	1
SCARA3	8	27491385	27534293	TG	Hippocampus	0.999999999997626	1	1
CLU	8	27454434	27472548	TG	Cerebellum	0.999999999997626	1	1
CLU	8	27454434	27472548	TG	Cortex	0.999999999997626	1	1
SCARA3	8	27491385	27534293	TG	Cortex	0.999999999997626	1	1
CLASRP	19	45542298	45574214	TG	Stomach	0.999999999999987	1	1
BIN1	2	127805603	127864931	TG	Omnibus	1	1	1
CYP27C1	2	127941696	127977654	TG	Omnibus	1	1	1
BCL3	19	45250962	45263301	TG	Omnibus	1	1	1
CBLC	19	45281126	45303891	TG	Omnibus	1	1	1
BCAM	19	45312328	45324673	TG	Omnibus	1	1	1
TOMM40	19	45393826	45406946	TG	Omnibus	1	1	1
APOE	19	45409011	45412650	TG	Omnibus	1	1	1
APOC1	19	45417504	45422606	TG	Omnibus	1	1	1
APOC2	19	45449243	45452822	TG	Omnibus	1	1	1
CLPTM1	19	45457842	45496599	TG	Omnibus	1	1	1
RELB	19	45504688	45541452	TG	Omnibus	1	1	1
BIN1	2	127805603	127864931	TG	Ovary	1	1	1
BCAM	19	45312328	45324673	TG	Ovary	1	1	1
TOMM40	19	45393826	45406946	TG	Ovary	1	1	1
APOE	19	45409011	45412650	TG	Ovary	1	1	1
APOC1	19	45417504	45422606	TG	Ovary	1	1	1
BIN1	2	127805603	127864931	TG	Tibial nerve	1	1	1
BCAM	19	45312328	45324673	TG	Tibial nerve	1	1	1
TOMM40	19	45393826	45406946	TG	Tibial nerve	1	1	1
BIN1	2	127805603	127864931	TG	Transverse colon	1	1	1
BCL3	19	45250962	45263301	TG	Transverse colon	1	1	1
CBLC	19	45281126	45303891	TG	Transverse colon	1	1	1
BCAM	19	45312328	45324673	TG	Transverse colon	1	1	1
TOMM40	19	45393826	45406946	TG	Transverse colon	1	1	1
BIN1	2	127805603	127864931	TG	Uterus	1	1	1
BCAM	19	45312328	45324673	TG	Uterus	1	1	1
EPHX2	8	27348296	27403081	TG	Omnibus	0.999999999997674	1	1
EPHX2	8	27348296	27403081	TG	Ovary	0.999999999997674	1	1
EPHX2	8	27348296	27403081	TG	Transverse colon	0.999999999997674	1	1
CLU	8	27454434	27472548	TG	Omnibus	0.999999999997626	1	1
SCARA3	8	27491385	27534293	TG	Omnibus	0.999999999997626	1	1
CLU	8	27454434	27472548	TG	Ovary	0.999999999997626	1	1
SCARA3	8	27491385	27534293	TG	Ovary	0.999999999997626	1	1
CLU	8	27454434	27472548	TG	Tibial nerve	0.999999999997626	1	1
SCARA3	8	27491385	27534293	TG	Tibial nerve	0.999999999997626	1	1
CLU	8	27454434	27472548	TG	Uterus	0.999999999997626	1	1
SCARA3	8	27491385	27534293	TG	Uterus	0.999999999997626	1	1
BIN1	2	127805603	127864931	TG	Pancreas	1	1	1
BCL3	19	45250962	45263301	TG	Pancreas	1	1	1
CBLC	19	45281126	45303891	TG	Pancreas	1	1	1
BCAM	19	45312328	45324673	TG	Pancreas	1	1	1
TOMM40	19	45393826	45406946	TG	Pancreas	1	1	1
BIN1	2	127805603	127864931	TG	Breast	1	1	1
CBLC	19	45281126	45303891	TG	Breast	1	1	1
BCAM	19	45312328	45324673	TG	Breast	1	1	1
TOMM40	19	45393826	45406946	TG	Breast	1	1	1
APOE	19	45409011	45412650	TG	Breast	1	1	1
APOC1	19	45417504	45422606	TG	Breast	1	1	1
BIN1	2	127805603	127864931	TG	Liver	1	1	1
BCL3	19	45250962	45263301	TG	Liver	1	1	1
CBLC	19	45281126	45303891	TG	Liver	1	1	1
BCAM	19	45312328	45324673	TG	Liver	1	1	1
TOMM40	19	45393826	45406946	TG	Liver	1	1	1
APOE	19	45409011	45412650	TG	Liver	1	1	1
APOC1	19	45417504	45422606	TG	Liver	1	1	1
APOC2	19	45449243	45452822	TG	Liver	1	1	1
BIN1	2	127805603	127864931	TG	Testis	1	1	1
BCL3	19	45250962	45263301	TG	Testis	1	1	1
BCAM	19	45312328	45324673	TG	Testis	1	1	1
TOMM40	19	45393826	45406946	TG	Testis	1	1	1
APOE	19	45409011	45412650	TG	Testis	1	1	1
BIN1	2	127805603	127864931	TG	Vagina	1	1	1
CYP27C1	2	127941696	127977654	TG	Vagina	1	1	1
BCL3	19	45250962	45263301	TG	Vagina	1	1	1
CBLC	19	45281126	45303891	TG	Vagina	1	1	1
BCAM	19	45312328	45324673	TG	Vagina	1	1	1
EPHX2	8	27348296	27403081	TG	Liver	0.999999999997674	1	1
EPHX2	8	27348296	27403081	TG	Testis	0.999999999997674	1	1
CLU	8	27454434	27472548	TG	Pancreas	0.999999999997626	1	1
CLU	8	27454434	27472548	TG	Breast	0.999999999997626	1	1
SCARA3	8	27491385	27534293	TG	Breast	0.999999999997626	1	1
CLU	8	27454434	27472548	TG	Liver	0.999999999997626	1	1
CLU	8	27454434	27472548	TG	Testis	0.999999999997626	1	1
CLU	8	27454434	27472548	TG	Vagina	0.999999999997626	1	1
SCARA3	8	27491385	27534293	TG	Vagina	0.999999999997626	1	1
BIN1	2	127805603	127864931	TG	Esophagus muscularis	1	1	1
BCAM	19	45312328	45324673	TG	Esophagus muscularis	1	1	1
BCAM	19	45312328	45324673	TG	Left ventricle	1	1	1
BIN1	2	127805603	127864931	TG	Sigmoid colon	1	1	1
BIN1	2	127805603	127864931	TG	Lung	1	1	1
BCL3	19	45250962	45263301	TG	Lung	1	1	1
BCAM	19	45312328	45324673	TG	Lung	1	1	1
APOE	19	45409011	45412650	TG	Lung	1	1	1
APOC1	19	45417504	45422606	TG	Lung	1	1	1
BIN1	2	127805603	127864931	TG	Putamen	1	1	1
BCAM	19	45312328	45324673	TG	Putamen	1	1	1
TOMM40	19	45393826	45406946	TG	Putamen	1	1	1
APOE	19	45409011	45412650	TG	Putamen	1	1	1
APOC1	19	45417504	45422606	TG	Putamen	1	1	1
CLU	8	27454434	27472548	TG	Esophagus muscularis	0.999999999997626	1	1
SCARA3	8	27491385	27534293	TG	Esophagus muscularis	0.999999999997626	1	1
CLU	8	27454434	27472548	TG	Sigmoid colon	0.999999999997626	1	1
CLU	8	27454434	27472548	TG	Lung	0.999999999997626	1	1
CLU	8	27454434	27472548	TG	Putamen	0.999999999997626	1	1
SCARA3	8	27491385	27534293	TG	Putamen	0.999999999997626	1	1
BIN1	2	127805603	127864931	TG	Caudate	1	1	1
APOE	19	45409011	45412650	TG	Caudate	1	1	1
APOC1	19	45417504	45422606	TG	Caudate	1	1	1
CLU	8	27454434	27472548	TG	Caudate	0.999999999997626	1	1
SCARA3	8	27491385	27534293	TG	Caudate	0.999999999997626	1	1
MARK4	19	45582546	45808541	TG	Omnibus	0.999999999998629	0.999999999999992	0.999999999999995
PPP1R37	19	45594654	45651335	TG	Omnibus	0.999999999998567	0.999999999999991	0.999999999999994
TRAPPC6A	19	45666186	45681495	TG	CD8 cell	0.999999999997215	0.999999999999949	0.999999999999992
TRAPPC6A	19	45666186	45681495	TG	CD4 cell	0.999999999997215	0.999999999999949	0.999999999999989
PPP1R37	19	45594654	45651335	TG	Stomach	0.999999999998567	0.999999999999991	0.999999999999985
TRAPPC6A	19	45666186	45681495	TG	Omnibus	0.999999999997215	0.999999999999949	0.999999999999962
BLOC1S3	19	45682003	45685059	TG	Omnibus	0.999999999997215	0.999999999999949	0.999999999999962
PPP1R37	19	45594654	45651335	TG	Testis	0.999999999998567	0.999999999999991	0.999999999999956
PPP1R37	19	45594654	45651335	TG	Cerebellum	0.999999999998567	0.999999999999991	0.999999999999953
PPP1R37	19	45594654	45651335	TG	Thyroid	0.999999999998567	0.999999999999991	0.999999999999947
BLOC1S3	19	45682003	45685059	TG	Testis	0.999999999997215	0.999999999999949	0.999999999999829
BLOC1S3	19	45682003	45685059	TG	Sun-exposed skin	0.999999999997215	0.999999999999949	0.999999999999807
BLOC1S3	19	45682003	45685059	TG	Esophagus mucosa	0.999999999997215	0.999999999999949	0.999999999999783
PVR	19	45147098	45166850	TG	Pancreas	0.999999999875616	0.999999999995062	0.999999999999027
CEACAM16	19	45202421	45213986	TG	Omnibus	0.999999999873957	0.999999999995063	0.999999999998916
PVR	19	45147098	45166850	TG	Omnibus	0.999999999875616	0.999999999995062	0.999999999998903
CEACAM19	19	45165545	45187631	TG	Pancreas	0.999999999871986	0.999999999994654	0.999999999998869
CEACAM19	19	45165545	45187631	TG	Omnibus	0.999999999871986	0.999999999994654	0.999999999998739
CEACAM19	19	45165545	45187631	TG	Monocyte	0.999999999871986	0.999999999994654	0.999999999998687
CEACAM19	19	45165545	45187631	TG	Aorta	0.999999999871986	0.999999999994654	0.999999999998562
PVR	19	45147098	45166850	TG	Stomach	0.999999999875616	0.999999999995062	0.999999999996751
CEACAM19	19	45165545	45187631	TG	Transverse colon	0.999999999871986	0.999999999994654	0.99999999999665
CEACAM19	19	45165545	45187631	TG	Stomach	0.999999999871986	0.999999999994654	0.99999999999645
PVR	19	45147098	45166850	TG	Lung	0.999999999875616	0.999999999995062	0.999999999987063
CR2	1	207627575	207663240	TG	CD8 cell	0.999999267370361	0.999999901452024	0.999999975125071
CR2	1	207627575	207663240	TG	CD4 cell	0.999999267370361	0.999999901452024	0.999999970614652
CR2	1	207627575	207663240	TG	NK cell	0.999999267370361	0.999999901452024	0.999999967632637
CR2	1	207627575	207663240	TG	B cell	0.999999267370361	0.999999901452024	0.999999963503178
CR1	1	207669492	207813992	TG	Omnibus	0.999999267424121	0.999999901509485	0.999999940947901
CR2	1	207627575	207663240	TG	Omnibus	0.999999267370361	0.999999901452024	0.999999940889559
CR2	1	207627575	207663240	TG	Spleen	0.999999267370361	0.999999901452024	0.999999778525939
MS4A7	11	60145955	60163424	TG	Monocyte	0.999635594259243	0.999933186127724	0.999979676292439
MS4A14	11	60146003	60185161	TG	Omnibus	0.999635595460314	0.999933187316394	0.999963808500337
MS4A7	11	60145955	60163424	TG	Omnibus	0.999635594259243	0.999933186127724	0.999963807293825
MS4A4A	11	60048014	60076445	TG	Omnibus	0.999635588898446	0.999933181123187	0.999963802427106
SORL1	11	121322912	121504402	TG	CD8 cell	0.998282794418063	0.999840434557277	0.999936842559482
SORL1	11	121322912	121504402	TG	Aorta	0.998282794418063	0.999840434557277	0.999930350921433
SORL1	11	121322912	121504402	TG	CD4 cell	0.998282794418063	0.999840434557277	0.999927154682495
SORL1	11	121322912	121504402	TG	NK cell	0.998282794418063	0.999840434557277	0.99992334298987
SORL1	11	121322912	121504402	TG	Monocyte	0.998282794418063	0.999840434557277	0.999920356390954
SORL1	11	121322912	121504402	TG	B cell	0.998282794418063	0.999840434557277	0.999915631637048
SORL1	11	121322912	121504402	TG	Visceral omentum	0.998282794418063	0.999840434557277	0.999904588461874
MS4A14	11	60146003	60185161	TG	Testis	0.999635595460314	0.999933187316394	0.999893640936732
SORL1	11	121322912	121504402	TG	Liver	0.998282794418063	0.999840434557277	0.999893338312702
PICALM	11	85668727	85780924	TG	Monocyte	0.996821420125119	0.999651259191367	0.999872090273263
SORL1	11	121322912	121504402	TG	Omnibus	0.998282794418063	0.999840434557277	0.999871545793669
SORL1	11	121322912	121504402	TG	Ovary	0.998282794418063	0.999840434557277	0.999869056402931
MS4A7	11	60145955	60163424	TG	Spleen	0.999635594259243	0.999933186127724	0.999864804268026
SORL1	11	121322912	121504402	TG	Transverse colon	0.998282794418063	0.999840434557277	0.999821943597742
SORL1	11	121322912	121504402	TG	Stomach	0.998282794418063	0.999840434557277	0.999818764644877
SORL1	11	121322912	121504402	TG	Breast	0.998282794418063	0.999840434557277	0.999810307919003
PICALM	11	85668727	85780924	TG	Omnibus	0.996821420125119	0.999651259191367	0.999777876868132
SORL1	11	121322912	121504402	TG	Uterus	0.998282794418063	0.999840434557277	0.99973631948273
SORL1	11	121322912	121504402	TG	Terminal ileum	0.998282794418063	0.999840434557277	0.999718236563289
SORL1	11	121322912	121504402	TG	Lung	0.998282794418063	0.999840434557277	0.999703406986621
SORL1	11	121322912	121504402	TG	Sigmoid colon	0.998282794418063	0.999840434557277	0.999685544122349
SORL1	11	121322912	121504402	TG	Testis	0.998282794418063	0.999840434557277	0.999679286865149
SORL1	11	121322912	121504402	TG	Thyroid	0.998282794418063	0.999840434557277	0.999661981265123
SORL1	11	121322912	121504402	TG	Sun-exposed skin	0.998282794418063	0.999840434557277	0.999656973842918
SORL1	11	121322912	121504402	TG	Esophagus mucosa	0.998282794418063	0.999840434557277	0.999648300895889
SORL1	11	121322912	121504402	TG	Prostate	0.998282794418063	0.999840434557277	0.999647532579076
SORL1	11	121322912	121504402	TG	Tibial nerve	0.998282794418063	0.999840434557277	0.999632414942394
SORL1	11	121322912	121504402	TG	Subcutaneous adipose	0.998282794418063	0.999840434557277	0.99963168277342
SORL1	11	121322912	121504402	TG	Cerebellum	0.998282794418063	0.999840434557277	0.999631518358143
SORL1	11	121322912	121504402	TG	Putamen	0.998282794418063	0.999840434557277	0.999630415907075
SORL1	11	121322912	121504402	TG	Caudate	0.998282794418063	0.999840434557277	0.999620745960421
SORL1	11	121322912	121504402	TG	Vagina	0.998282794418063	0.999840434557277	0.999619963601777
SORL1	11	121322912	121504402	TG	Hippocampus	0.998282794418063	0.999840434557277	0.999614730582949
SORL1	11	121322912	121504402	TG	Adrenal gland	0.998282794418063	0.999840434557277	0.999589039929647
SORL1	11	121322912	121504402	TG	Cortex	0.998282794418063	0.999840434557277	0.999583950340121
SORL1	11	121322912	121504402	TG	Spleen	0.998282794418063	0.999840434557277	0.999568720529536
EPHA1	7	143087382	143105985	TG	CD8 cell	0.988184695781718	0.997939113902415	0.99951038761612
ZYX	7	143078173	143088204	TG	CD8 cell	0.988184662630491	0.997939081516887	0.999510352838523
CASP2	7	142985308	143004789	TG	CD8 cell	0.988176431816815	0.997931250945208	0.999501860627599
PICALM	11	85668727	85780924	TG	Terminal ileum	0.996821420125119	0.999651259191367	0.999475414624091
PICALM	11	85668727	85780924	TG	Lung	0.996821420125119	0.999651259191367	0.999430467193055
ZYX	7	143078173	143088204	TG	Aorta	0.988184662630491	0.997939081516887	0.9994254051736
CASP2	7	142985308	143004789	TG	Aorta	0.988176431816815	0.997931250945208	0.999417177973894
ZYX	7	143078173	143088204	TG	CD4 cell	0.988184662630491	0.997939081516887	0.99941511503168
CASP2	7	142985308	143004789	TG	CD4 cell	0.988176431816815	0.997931250945208	0.999406858813051
PICALM	11	85668727	85780924	TG	Testis	0.996821420125119	0.999651259191367	0.999360707732758
ZYX	7	143078173	143088204	TG	NK cell	0.988184662630491	0.997939081516887	0.999357687722747
CASP2	7	142985308	143004789	TG	NK cell	0.988176431816815	0.997931250945208	0.999349484217045
ZYX	7	143078173	143088204	TG	Monocyte	0.988184662630491	0.997939081516887	0.999341454572951
PICALM	11	85668727	85780924	TG	Sun-exposed skin	0.996821420125119	0.999651259191367	0.999337727923652
CASP2	7	142985308	143004789	TG	Monocyte	0.988176431816815	0.997931250945208	0.999333523945944
PICALM	11	85668727	85780924	TG	Esophagus mucosa	0.996821420125119	0.999651259191367	0.999311453884217
CASP2	7	142985308	143004789	TG	B cell	0.988176431816815	0.997931250945208	0.999272650934155
PICALM	11	85668727	85780924	TG	Vagina	0.996821420125119	0.999651259191367	0.999243089521877
ZYX	7	143078173	143088204	TG	Visceral omentum	0.988184662630491	0.997939081516887	0.99920764485329
CASP2	7	142985308	143004789	TG	Visceral omentum	0.988176431816815	0.997931250945208	0.999199407032186
ZYX	7	143078173	143088204	TG	Pancreas	0.988184662630491	0.997939081516887	0.999173954780914
CASP2	7	142985308	143004789	TG	Pancreas	0.988176431816815	0.997931250945208	0.999165932406379
PICALM	11	85668727	85780924	TG	Spleen	0.996821420125119	0.999651259191367	0.999142274062249
EPHA1	7	143087382	143105985	TG	Liver	0.988184695781718	0.997939113902415	0.999037570854659
ZYX	7	143078173	143088204	TG	Liver	0.988184662630491	0.997939081516887	0.999037536868298
CASP2	7	142985308	143004789	TG	Liver	0.988176431816815	0.997931250945208	0.99902942640549
ZYX	7	143078173	143088204	TG	Ovary	0.988184662630491	0.997939081516887	0.998836121725579
CASP2	7	142985308	143004789	TG	Ovary	0.988176431816815	0.997931250945208	0.998827990762356
EPHA1	7	143087382	143105985	TG	Omnibus	0.988184695781718	0.997939113902415	0.998816034628817
CLCN1	7	143013219	143049176	TG	Omnibus	0.988184653506483	0.997939075131974	0.998815994968319
CASP2	7	142985308	143004789	TG	Omnibus	0.988176431816815	0.997931250945208	0.998808001226501
ZYX	7	143078173	143088204	TG	Transverse colon	0.988184662630491	0.997939081516887	0.998462801876353
CASP2	7	142985308	143004789	TG	Transverse colon	0.988176431816815	0.997931250945208	0.998454790001322
ZYX	7	143078173	143088204	TG	Stomach	0.988184662630491	0.997939081516887	0.998388522682748
CASP2	7	142985308	143004789	TG	Stomach	0.988176431816815	0.997931250945208	0.998380476101244
ZYX	7	143078173	143088204	TG	Breast	0.988184662630491	0.997939081516887	0.998263169204014
CASP2	7	142985308	143004789	TG	Breast	0.988176431816815	0.997931250945208	0.998255217098215
ZYX	7	143078173	143088204	TG	Uterus	0.988184662630491	0.997939081516887	0.997560847108559
CASP2	7	142985308	143004789	TG	Uterus	0.988176431816815	0.997931250945208	0.99755284640469
EPHA1	7	143087382	143105985	TG	Terminal ileum	0.988184695781718	0.997939113902415	0.997424113264079
ZYX	7	143078173	143088204	TG	Terminal ileum	0.988184662630491	0.997939081516887	0.99742408034412
CASP2	7	142985308	143004789	TG	Terminal ileum	0.988176431816815	0.997931250945208	0.997416165022622
ZYX	7	143078173	143088204	TG	Lung	0.988184662630491	0.997939081516887	0.997142960077702
CASP2	7	142985308	143004789	TG	Lung	0.988176431816815	0.997931250945208	0.997135065085803
ZYX	7	143078173	143088204	TG	Sigmoid colon	0.988184662630491	0.997939081516887	0.997056674031869
ZYX	7	143078173	143088204	TG	Atrial appendage	0.988184662630491	0.997939081516887	0.99705573836908
CASP2	7	142985308	143004789	TG	Sigmoid colon	0.988176431816815	0.997931250945208	0.997048714269226
CASP2	7	142985308	143004789	TG	Atrial appendage	0.988176431816815	0.997931250945208	0.997047830024203
ZYX	7	143078173	143088204	TG	Subcutaneous adipose	0.988184662630491	0.997939081516887	0.996730250414968
ZYX	7	143078173	143088204	TG	Testis	0.988184662630491	0.997939081516887	0.99672373093743
CASP2	7	142985308	143004789	TG	Subcutaneous adipose	0.988176431816815	0.997931250945208	0.996722327258251
CASP2	7	142985308	143004789	TG	Testis	0.988176431816815	0.997931250945208	0.996715794504471
ZYX	7	143078173	143088204	TG	Left ventricle	0.988184662630491	0.997939081516887	0.996693044733727
CASP2	7	142985308	143004789	TG	Left ventricle	0.988176431816815	0.997931250945208	0.996685110057678
EPHA1	7	143087382	143105985	TG	Sun-exposed skin	0.988184695781718	0.997939113902415	0.996655217296385
ZYX	7	143078173	143088204	TG	Sun-exposed skin	0.988184662630491	0.997939081516887	0.99665518494685
CASP2	7	142985308	143004789	TG	Sun-exposed skin	0.988176431816815	0.997931250945208	0.996647266851947
ZYX	7	143078173	143088204	TG	Esophagus muscularis	0.988184662630491	0.997939081516887	0.996646712078782
ZYX	7	143078173	143088204	TG	Gastroesophageal junction	0.988184662630491	0.997939081516887	0.996645867931227
CASP2	7	142985308	143004789	TG	Esophagus muscularis	0.988176431816815	0.997931250945208	0.996638751609907
CASP2	7	142985308	143004789	TG	Gastroesophageal junction	0.988176431816815	0.997931250945208	0.996637929114345
EPHA1	7	143087382	143105985	TG	Thyroid	0.988184695781718	0.997939113902415	0.996554850317404
ZYX	7	143078173	143088204	TG	Thyroid	0.988184662630491	0.997939081516887	0.996554817782146
CASP2	7	142985308	143004789	TG	Thyroid	0.988176431816815	0.997931250945208	0.99654688746904
ZYX	7	143078173	143088204	TG	Prostate	0.988184662630491	0.997939081516887	0.996530498475431
CASP2	7	142985308	143004789	TG	Prostate	0.988176431816815	0.997931250945208	0.996522645745664
EPHA1	7	143087382	143105985	TG	Cerebellum	0.988184695781718	0.997939113902415	0.996519666520393
ZYX	7	143078173	143088204	TG	Cerebellum	0.988184662630491	0.997939081516887	0.996519633742555
FAM131B	7	143050493	143059863	TG	Cerebellum	0.98818463316374	0.997939052386271	0.996519604349698
CASP2	7	142985308	143004789	TG	Cerebellum	0.988176431816815	0.997931250945208	0.996511638258865
ZYX	7	143078173	143088204	TG	Tibial nerve	0.988184662630491	0.997939081516887	0.996509210809634
CASP2	7	142985308	143004789	TG	Tibial nerve	0.988176431816815	0.997931250945208	0.996501296307453
EPHA1	7	143087382	143105985	TG	Esophagus mucosa	0.988184695781718	0.997939113902415	0.996481959437816
ZYX	7	143078173	143088204	TG	Esophagus mucosa	0.988184662630491	0.997939081516887	0.996481927036649
CASP2	7	142985308	143004789	TG	Esophagus mucosa	0.988176431816815	0.997931250945208	0.996474054900248
ZYX	7	143078173	143088204	TG	Putamen	0.988184662630491	0.997939081516887	0.996466581137728
CASP2	7	142985308	143004789	TG	Putamen	0.988176431816815	0.997931250945208	0.996458601840731
ZYX	7	143078173	143088204	TG	Caudate	0.988184662630491	0.997939081516887	0.996367568993682
CASP2	7	142985308	143004789	TG	Caudate	0.988176431816815	0.997931250945208	0.996359590544309
ZYX	7	143078173	143088204	TG	Hippocampus	0.988184662630491	0.997939081516887	0.996305550809853
CASP2	7	142985308	143004789	TG	Hippocampus	0.988176431816815	0.997931250945208	0.996297627564598
ZYX	7	143078173	143088204	TG	Skeletal muscle	0.988184662630491	0.997939081516887	0.996247949455078
EPHA1	7	143087382	143105985	TG	Vagina	0.988184695781718	0.997939113902415	0.996196686072121
ZYX	7	143078173	143088204	TG	Vagina	0.988184662630491	0.997939081516887	0.996196653303003
CASP2	7	142985308	143004789	TG	Vagina	0.988176431816815	0.997931250945208	0.996188672374739
ZYX	7	143078173	143088204	TG	Adrenal gland	0.988184662630491	0.997939081516887	0.996081509507738
CASP2	7	142985308	143004789	TG	Adrenal gland	0.988176431816815	0.997931250945208	0.996073558701042
ZYX	7	143078173	143088204	TG	Cortex	0.988184662630491	0.997939081516887	0.996029967761005
FAM131B	7	143050493	143059863	TG	Cortex	0.98818463316374	0.997939052386271	0.996029938482584
CASP2	7	142985308	143004789	TG	Cortex	0.988176431816815	0.997931250945208	0.996022004804342
ZYX	7	143078173	143088204	TG	Spleen	0.988184662630491	0.997939081516887	0.995807352839307
CASP2	7	142985308	143004789	TG	Spleen	0.988176431816815	0.997931250945208	0.99579940629489
CD2AP	6	47445525	47594999	TG	Pancreas	0.700374163815849	0.954407471174368	0.97877447636509
CD2AP	6	47445525	47594999	TG	Liver	0.700374163815849	0.954407471174368	0.975692288764375
CD2AP	6	47445525	47594999	TG	Transverse colon	0.700374163815849	0.954407471174368	0.959510536021543
CD2AP	6	47445525	47594999	TG	Stomach	0.700374163815849	0.954407471174368	0.958400435296887
DSG2	18	29078006	29128971	TG	Pancreas	0.637827998793102	0.921151746150816	0.938485624097764
TTR	18	29171689	29178974	TG	Pancreas	0.637821668903769	0.921113974152549	0.9384301944773
CD2AP	6	47445525	47594999	TG	Terminal ileum	0.700374163815849	0.954407471174368	0.933626056429542
DSG2	18	29078006	29128971	TG	Liver	0.637827998793102	0.921151746150816	0.932795784146073
TTR	18	29171689	29178974	TG	Liver	0.637821668903769	0.921113974152549	0.932743911790399
DSG2	18	29078006	29128971	TG	Visceral omentum	0.637827998793102	0.921151746150816	0.920613250513672
DSG2	18	29078006	29128971	TG	Ovary	0.637827998793102	0.921151746150816	0.916357327455038
DSG2	18	29078006	29128971	TG	Omnibus	0.637827998793102	0.921151746150816	0.915928690492964
TTR	18	29171689	29178974	TG	Omnibus	0.637821668903769	0.921113974152549	0.915880512867428
DSG2	18	29078006	29128971	TG	Breast	0.637827998793102	0.921151746150816	0.899069313472842
DSG2	18	29078006	29128971	TG	Transverse colon	0.637827998793102	0.921151746150816	0.8961474280858
DSG2	18	29078006	29128971	TG	Stomach	0.637827998793102	0.921151746150816	0.89450879466394
DSG2	18	29078006	29128971	TG	Terminal ileum	0.637827998793102	0.921151746150816	0.862052311405767
DSG2	18	29078006	29128971	TG	Atrial appendage	0.637827998793102	0.921151746150816	0.860169299577927
DSG2	18	29078006	29128971	TG	Lung	0.637827998793102	0.921151746150816	0.85980437701357
DSG2	18	29078006	29128971	TG	Left ventricle	0.637827998793102	0.921151746150816	0.857943623904398
DSG2	18	29078006	29128971	TG	Thyroid	0.637827998793102	0.921151746150816	0.850560189089647
DSG2	18	29078006	29128971	TG	Sun-exposed skin	0.637827998793102	0.921151746150816	0.848483452694543
DSG3	18	29027758	29058665	TG	Sun-exposed skin	0.63782679373502	0.921149489872793	0.848481110141095
DSG2	18	29078006	29128971	TG	Prostate	0.637827998793102	0.921151746150816	0.846997329167594
DSG2	18	29078006	29128971	TG	Esophagus mucosa	0.637827998793102	0.921151746150816	0.846814176382222
DSG3	18	29027758	29058665	TG	Esophagus mucosa	0.63782679373502	0.921149489872793	0.846811863842981
TTR	18	29171689	29178974	TG	Hippocampus	0.637821668903769	0.921113974152549	0.840661763317576
DSG2	18	29078006	29128971	TG	Vagina	0.637827998793102	0.921151746150816	0.83808874706549
DSG3	18	29027758	29058665	TG	Vagina	0.63782679373502	0.921149489872793	0.838086480599377
RIN3	14	92980118	93155339	TG	CD8 cell	0.0947898801511372	0.458647844206315	0.775758187394178
PTK2B	8	27168999	27316903	TG	CD8 cell	0.086992926986042	0.420842796344295	0.755464124019594
TRIM35	8	27142404	27168836	TG	CD8 cell	0.0751576286685162	0.414328036755744	0.753060080834302
RIN3	14	92980118	93155339	TG	CD4 cell	0.0947898801511372	0.458647844206315	0.742277076029269
SIGLEC9	19	51628165	51639908	TG	CD8 cell	0.224770911381642	0.57542777375976	0.741983779055186
RIN3	14	92980118	93155339	TG	NK cell	0.0947898801511372	0.458647844206315	0.720840066521286
PTK2B	8	27168999	27316903	TG	CD4 cell	0.086992926986042	0.420842796344295	0.718343713326529
TRIM35	8	27142404	27168836	TG	CD4 cell	0.0751576286685162	0.414328036755744	0.715678073432665
SLC24A4	14	92788925	92962596	TG	Monocyte	0.0949120956805106	0.45895979598618	0.713517129621939
RIN3	14	92980118	93155339	TG	Monocyte	0.0947898801511372	0.458647844206315	0.713141333738124
CD33	19	51728320	51747115	TG	CD4 cell	0.224857764379838	0.575485294381121	0.699538180637869
SIGLEC9	19	51628165	51639908	TG	CD4 cell	0.224770911381642	0.57542777375976	0.699487114303275
PTK2B	8	27168999	27316903	TG	NK cell	0.086992926986042	0.420842796344295	0.69597862611957
PTK2B	8	27168999	27316903	TG	Monocyte	0.086992926986042	0.420842796344295	0.688475328001824
PTK2B	8	27168999	27316903	TG	B cell	0.086992926986042	0.420842796344295	0.671053249122133
PTK2B	8	27168999	27316903	TG	Visceral omentum	0.086992926986042	0.420842796344295	0.650943891282652
TRIM35	8	27142404	27168836	TG	Visceral omentum	0.0751576286685162	0.414328036755744	0.647734954833187
CD33	19	51728320	51747115	TG	Monocyte	0.224857764379838	0.575485294381121	0.638964036964491
SIGLEC7	19	51645556	51656783	TG	Monocyte	0.224812574596526	0.575449533790905	0.638927274538097
SIGLEC9	19	51628165	51639908	TG	Monocyte	0.224770911381642	0.57542777375976	0.63891020204864
CD33	19	51728320	51747115	TG	NK cell	0.224857764379838	0.575485294381121	0.619670378163689
SIGLEC7	19	51645556	51656783	TG	NK cell	0.224812574596526	0.575449533790905	0.619630789023424
SIGLEC9	19	51628165	51639908	TG	NK cell	0.224770911381642	0.57542777375976	0.619610571343318
PTK2B	8	27168999	27316903	TG	Liver	0.086992926986042	0.420842796344295	0.601929201380499
SLC24A4	14	92788925	92962596	TG	Omnibus	0.0949120956805106	0.45895979598618	0.588147995008036
RIN3	14	92980118	93155339	TG	Omnibus	0.0947898801511372	0.458647844206315	0.587800563058834
PTK2B	8	27168999	27316903	TG	Omnibus	0.086992926986042	0.420842796344295	0.554011927729615
TRIM35	8	27142404	27168836	TG	Omnibus	0.0751576286685162	0.414328036755744	0.549745958715571
PTK2B	8	27168999	27316903	TG	Ovary	0.086992926986042	0.420842796344295	0.549659613661637
SIGLECL1	19	51749603	51772584	TG	Omnibus	0.224860253552401	0.575496991060186	0.509312020119469
CD33	19	51728320	51747115	TG	Omnibus	0.224857764379838	0.575485294381121	0.509302709189584
IGLON5	19	51815102	51833608	TG	Omnibus	0.224824633287085	0.575482600294275	0.509300005670894
SIGLEC9	19	51628165	51639908	TG	Omnibus	0.224770911381642	0.57542777375976	0.509238668186519
CNN2	19	1026298	1039068	TG	Aorta	0.106572014161892	0.353707979791944	0.487595202801155
TMEM259	19	1009647	1021117	TG	Aorta	0.106569633657334	0.353700052180909	0.487584147035103
POLR2E	19	1086594	1095598	TG	Aorta	0.106557143305853	0.353662783680049	0.48753772669844
SBNO2	19	1107636	1174282	TG	Aorta	0.106548607110837	0.353641474123601	0.487513304625742
GPX4	19	1103936	1106787	TG	Aorta	0.106550091763214	0.35364031710746	0.48750840455831
ARID3A	19	925781	975939	TF	Aorta	0.106037157797752	0.353238655051178	0.487261593765479
PTK2B	8	27168999	27316903	TG	Transverse colon	0.086992926986042	0.420842796344295	0.475972296326718
PTK2B	8	27168999	27316903	TG	Stomach	0.086992926986042	0.420842796344295	0.467608558077023
TRIM35	8	27142404	27168836	TG	Stomach	0.0751576286685162	0.414328036755744	0.462057155043992
PTK2B	8	27168999	27316903	TG	Breast	0.086992926986042	0.420842796344295	0.447102876106718
TRIM35	8	27142404	27168836	TG	Breast	0.0751576286685162	0.414328036755744	0.441145708042237
ABCA7	19	1040102	1065571	TG	CD8 cell	0.106572373003186	0.353709124808198	0.437890019926215
CNN2	19	1026298	1039068	TG	CD8 cell	0.106572014161892	0.353707979791944	0.437888421849877
ARID3A	19	925781	975939	TF	CD8 cell	0.106037157797752	0.353238655051178	0.437445247697541
CNN2	19	1026298	1039068	TG	Visceral omentum	0.106572014161892	0.353707979791944	0.417172181390697
POLR2E	19	1086594	1095598	TG	Visceral omentum	0.106557143305853	0.353662783680049	0.417120352086132
SBNO2	19	1107636	1174282	TG	Visceral omentum	0.106548607110837	0.353641474123601	0.417096975806785
GPX4	19	1103936	1106787	TG	Visceral omentum	0.106550091763214	0.35364031710746	0.417093983488853
ARID3A	19	925781	975939	TF	Visceral omentum	0.106037157797752	0.353238655051178	0.416752113254962
ABCA7	19	1040102	1065571	TG	NK cell	0.106572373003186	0.353709124808198	0.411429934951405
CNN2	19	1026298	1039068	TG	NK cell	0.106572014161892	0.353707979791944	0.411428571794674
ARID3A	19	925781	975939	TF	NK cell	0.106037157797752	0.353238655051178	0.411003244190503
CYSTM1	5	139554227	139661637	TG	Aorta	0.0449244905263634	0.113441983882597	0.389378858837765
ABCA7	19	1040102	1065571	TG	CD4 cell	0.106572373003186	0.353709124808198	0.38443801554395
CNN2	19	1026298	1039068	TG	CD4 cell	0.106572014161892	0.353707979791944	0.384436573298816
GPX4	19	1103936	1106787	TG	CD4 cell	0.106550091763214	0.35364031710746	0.384353074595463
ARID3A	19	925781	975939	TF	CD4 cell	0.106037157797752	0.353238655051178	0.383907147180147
ABCA7	19	1040102	1065571	TG	Pancreas	0.106572373003186	0.353709124808198	0.372189721878333
CNN2	19	1026298	1039068	TG	Pancreas	0.106572014161892	0.353707979791944	0.372188500692917
TMEM259	19	1009647	1021117	TG	Pancreas	0.106569633657334	0.353700052180909	0.372180612312772
POLR2E	19	1086594	1095598	TG	Pancreas	0.106557143305853	0.353662783680049	0.372142945331347
GPX4	19	1103936	1106787	TG	Pancreas	0.106550091763214	0.35364031710746	0.372119028172828
ARID3A	19	925781	975939	TF	Pancreas	0.106037157797752	0.353238655051178	0.371730732473719
ABCA7	19	1040102	1065571	TG	Monocyte	0.106572373003186	0.353709124808198	0.364446174358968
CNN2	19	1026298	1039068	TG	Monocyte	0.106572014161892	0.353707979791944	0.364444853437864
POLR2E	19	1086594	1095598	TG	Monocyte	0.106557143305853	0.353662783680049	0.364391067818683
GPX4	19	1103936	1106787	TG	Monocyte	0.106550091763214	0.35364031710746	0.364363717877372
ARID3A	19	925781	975939	TF	Monocyte	0.106037157797752	0.353238655051178	0.363896663993293
PTK2B	8	27168999	27316903	TG	Uterus	0.086992926986042	0.420842796344295	0.35899249825138
RIN3	14	92980118	93155339	TG	Lung	0.0947898801511372	0.458647844206315	0.357817458024044
CKM	19	45809672	45826235	TG	Omnibus	0.0789183156865048	0.315859860200299	0.355037563838368
CYSTM1	5	139554227	139661637	TG	Monocyte	0.0449244905263634	0.113441983882597	0.352103878747933
PFDN1	5	139624624	139682706	TG	Monocyte	0.0444530532912554	0.112294873586535	0.351650239787236
HBEGF	5	139712428	139726216	TG	Monocyte	0.0425304073062796	0.108482062376403	0.351007235081057
PTK2B	8	27168999	27316903	TG	Terminal ileum	0.086992926986042	0.420842796344295	0.344568163996303
TRIM35	8	27142404	27168836	TG	Terminal ileum	0.0751576286685162	0.414328036755744	0.336363137743787
RIN3	14	92980118	93155339	TG	Testis	0.0947898801511372	0.458647844206315	0.327049894491667
PTK2B	8	27168999	27316903	TG	Lung	0.086992926986042	0.420842796344295	0.324482105850448
CNN2	19	1026298	1039068	TG	Ovary	0.106572014161892	0.353707979791944	0.32393927563868
POLR2E	19	1086594	1095598	TG	Ovary	0.106557143305853	0.353662783680049	0.323899384331262
SBNO2	19	1107636	1174282	TG	Ovary	0.106548607110837	0.353641474123601	0.323880164745017
GPX4	19	1103936	1106787	TG	Ovary	0.106550091763214	0.35364031710746	0.323879263162915
ARID3A	19	925781	975939	TF	Ovary	0.106037157797752	0.353238655051178	0.323457010770575
ABCA7	19	1040102	1065571	TG	B cell	0.106572373003186	0.353709124808198	0.321846607039485
CNN2	19	1026298	1039068	TG	B cell	0.106572014161892	0.353707979791944	0.321845556323173
ARID3A	19	925781	975939	TF	B cell	0.106037157797752	0.353238655051178	0.321326419308031
PTK2B	8	27168999	27316903	TG	Atrial appendage	0.086992926986042	0.420842796344295	0.316457799552567
TRIM35	8	27142404	27168836	TG	Lung	0.0751576286685162	0.414328036755744	0.315729606032222
CD33	19	51728320	51747115	TG	Lung	0.224857764379838	0.575485294381121	0.30850416745456
SIGLEC9	19	51628165	51639908	TG	Lung	0.224770911381642	0.57542777375976	0.30842093517875
CYSTM1	5	139554227	139661637	TG	Visceral omentum	0.0449244905263634	0.113441983882597	0.306462190615911
HBEGF	5	139712428	139726216	TG	Visceral omentum	0.0425304073062796	0.108482062376403	0.304981159482442
IGLON5	19	51815102	51833608	TG	Cerebellum	0.224824633287085	0.575482600294275	0.301626368892977
RIN3	14	92980118	93155339	TG	Vagina	0.0947898801511372	0.458647844206315	0.298405415216551
PTK2B	8	27168999	27316903	TG	Testis	0.086992926986042	0.420842796344295	0.297631927180603
VASP	19	46009837	46030241	TG	CD8 cell	0.0226309279629203	0.136511398012155	0.295729622936173
FOSB	19	45971253	45978437	TF	CD8 cell	0.0226221065848635	0.136466952645012	0.295633191129936
RTN2	19	45988547	46000319	TG	CD8 cell	0.0226179894191275	0.136456223747453	0.295627850069722
CYSTM1	5	139554227	139661637	TG	Pancreas	0.0449244905263634	0.113441983882597	0.294887268637285
ANKHD1	5	139781399	139929163	TG	Pancreas	0.0401601956509315	0.104847034162911	0.293091193544016
PTK2B	8	27168999	27316903	TG	Sun-exposed skin	0.086992926986042	0.420842796344295	0.291379489477555
CNN2	19	1026298	1039068	TG	Liver	0.106572014161892	0.353707979791944	0.290818855334514
TMEM259	19	1009647	1021117	TG	Liver	0.106569633657334	0.353700052180909	0.290812054429742
POLR2E	19	1086594	1095598	TG	Liver	0.106557143305853	0.353662783680049	0.290780673958341
GPX4	19	1103936	1106787	TG	Liver	0.106550091763214	0.35364031710746	0.290761741839179
PTK2B	8	27168999	27316903	TG	Esophagus muscularis	0.086992926986042	0.420842796344295	0.290713684090804
ARID3A	19	925781	975939	TF	Liver	0.106037157797752	0.353238655051178	0.290262789209576
TRIM35	8	27142404	27168836	TG	Testis	0.0751576286685162	0.414328036755744	0.288230707967066
PTK2B	8	27168999	27316903	TG	Thyroid	0.086992926986042	0.420842796344295	0.286009004904271
PTK2B	8	27168999	27316903	TG	Prostate	0.086992926986042	0.420842796344295	0.285195971899164
PTK2B	8	27168999	27316903	TG	Esophagus mucosa	0.086992926986042	0.420842796344295	0.282311029181057
TRIM35	8	27142404	27168836	TG	Sun-exposed skin	0.0751576286685162	0.414328036755744	0.281771949894807
PTK2B	8	27168999	27316903	TG	Tibial nerve	0.086992926986042	0.420842796344295	0.280110052213453
PTK2B	8	27168999	27316903	TG	Putamen	0.086992926986042	0.420842796344295	0.278272553390678
ABCA7	19	1040102	1065571	TG	Omnibus	0.106572373003186	0.353709124808198	0.278252420837718
CNN2	19	1026298	1039068	TG	Omnibus	0.106572014161892	0.353707979791944	0.278251478828517
GRIN3B	19	1000418	1009731	TG	Omnibus	0.106569733702818	0.353700483889699	0.278245388026918
TMEM259	19	1009647	1021117	TG	Omnibus	0.106569633657334	0.353700052180909	0.278245123768033
WDR18	19	983174	994569	TG	Omnibus	0.106565019557682	0.35368447984016	0.278232754488931
POLR2E	19	1086594	1095598	TG	Omnibus	0.106557143305853	0.353662783680049	0.278215612636504
SBNO2	19	1107636	1174282	TG	Omnibus	0.106548607110837	0.353641474123601	0.278197848203225
GPX4	19	1103936	1106787	TG	Omnibus	0.106550091763214	0.35364031710746	0.278197847306439
PTK2B	8	27168999	27316903	TG	Cerebellum	0.086992926986042	0.420842796344295	0.277926042653976
ARID3A	19	925781	975939	TF	Omnibus	0.106037157797752	0.353238655051178	0.277710353521477
VASP	19	46009837	46030241	TG	B cell	0.0226309279629203	0.136511398012155	0.277212074166225
FOSB	19	45971253	45978437	TF	B cell	0.0226221065848635	0.136466952645012	0.277123738799762
RTN2	19	45988547	46000319	TG	B cell	0.0226179894191275	0.136456223747453	0.27711757401429
RIN3	14	92980118	93155339	TG	Spleen	0.0947898801511372	0.458647844206315	0.276913266526428
TRIM35	8	27142404	27168836	TG	Thyroid	0.0751576286685162	0.414328036755744	0.27616755746938
TRIM35	8	27142404	27168836	TG	Prostate	0.0751576286685162	0.414328036755744	0.275432166939956
TRIM35	8	27142404	27168836	TG	Esophagus mucosa	0.0751576286685162	0.414328036755744	0.27240573343195
PTK2B	8	27168999	27316903	TG	Caudate	0.086992926986042	0.420842796344295	0.272029887094342
IPMK	10	59951278	60027694	TG	CD8 cell	0.0110632722177368	0.109171603445482	0.270273620850174
PTK2B	8	27168999	27316903	TG	Hippocampus	0.086992926986042	0.420842796344295	0.269713394333313
PTK2B	8	27168999	27316903	TG	Vagina	0.086992926986042	0.420842796344295	0.269511944626719
RNF43	17	56429861	56494956	TG	CD8 cell	0.0121870731471642	0.0786182999725645	0.267603379221032
SUPT4H1	17	56422539	56430454	TG	CD8 cell	0.0121797883768885	0.0785807430449691	0.267520269687026
CKM	19	45809672	45826235	TG	Left ventricle	0.0789183156865048	0.315859860200299	0.26713114097012
VASP	19	46009837	46030241	TG	CD4 cell	0.0226309279629203	0.136511398012155	0.265868309634677
FOSB	19	45971253	45978437	TF	CD4 cell	0.0226221065848635	0.136466952645012	0.265785396833286
RTN2	19	45988547	46000319	TG	CD4 cell	0.0226179894191275	0.136456223747453	0.265777251732492
CYSTM1	5	139554227	139661637	TG	Liver	0.0449244905263634	0.113441983882597	0.263038422037925
ERCC1	19	45910591	45982086	TG	Aorta	0.0226544535724918	0.136565659290083	0.25980322805539
VASP	19	46009837	46030241	TG	Aorta	0.0226309279629203	0.136511398012155	0.259770146285408
FOSB	19	45971253	45978437	TF	Aorta	0.0226221065848635	0.136466952645012	0.259687115913549
RTN2	19	45988547	46000319	TG	Aorta	0.0226179894191275	0.136456223747453	0.259678147293341
PPP1R13L	19	45882892	45909607	TG	Aorta	0.0224832624407252	0.136160372694509	0.259431938005753
ERCC2	19	45853095	45874176	TG	Aorta	0.0224635011703599	0.136103537571506	0.25937501158864
TRIM35	8	27142404	27168836	TG	Vagina	0.0751576286685162	0.414328036755744	0.259288783122767
PTK2B	8	27168999	27316903	TG	Adrenal gland	0.086992926986042	0.420842796344295	0.258491360323701
PTK2B	8	27168999	27316903	TG	Cortex	0.086992926986042	0.420842796344295	0.25619011266729
ERCC1	19	45910591	45982086	TG	Monocyte	0.0226544535724918	0.136565659290083	0.254239457706233
VASP	19	46009837	46030241	TG	Monocyte	0.0226309279629203	0.136511398012155	0.254203661459839
FOSB	19	45971253	45978437	TF	Monocyte	0.0226221065848635	0.136466952645012	0.254120919089111
RTN2	19	45988547	46000319	TG	Monocyte	0.0226179894191275	0.136456223747453	0.254112766267371
CD3EAP	19	45909467	45914024	TG	Monocyte	0.0224850164846916	0.136159811630589	0.25383861729016
ERCC2	19	45853095	45874176	TG	Monocyte	0.0224635011703599	0.136103537571506	0.253786484705251
ABCA7	19	1040102	1065571	TG	Stomach	0.106572373003186	0.353709124808198	0.248832134688619
CNN2	19	1026298	1039068	TG	Stomach	0.106572014161892	0.353707979791944	0.248831298342968
TMEM259	19	1009647	1021117	TG	Stomach	0.106569633657334	0.353700052180909	0.248825613908935
WDR18	19	983174	994569	TG	Stomach	0.106565019557682	0.35368447984016	0.248814852327971
POLR2E	19	1086594	1095598	TG	Stomach	0.106557143305853	0.353662783680049	0.248799559733913
GPX4	19	1103936	1106787	TG	Stomach	0.106550091763214	0.35364031710746	0.248783632000068
PTK2B	8	27168999	27316903	TG	Spleen	0.086992926986042	0.420842796344295	0.248508935280167
ARID3A	19	925781	975939	TF	Stomach	0.106037157797752	0.353238655051178	0.248278550480141
VASP	19	46009837	46030241	TG	NK cell	0.0226309279629203	0.136511398012155	0.24818604037716
FOSB	19	45971253	45978437	TF	NK cell	0.0226221065848635	0.136466952645012	0.24809874871979
RTN2	19	45988547	46000319	TG	NK cell	0.0226179894191275	0.136456223747453	0.248089831928139
IPMK	10	59951278	60027694	TG	CD4 cell	0.0110632722177368	0.109171603445482	0.238609026654413
CNN2	19	1026298	1039068	TG	Breast	0.106572014161892	0.353707979791944	0.238337491026471
POLR2E	19	1086594	1095598	TG	Breast	0.106557143305853	0.353662783680049	0.2383062521351
GPX4	19	1103936	1106787	TG	Breast	0.106550091763214	0.35364031710746	0.238291252292669
ARID3A	19	925781	975939	TF	Breast	0.106037157797752	0.353238655051178	0.237768792465042
TRIM35	8	27142404	27168836	TG	Spleen	0.0751576286685162	0.414328036755744	0.237536119330561
SUPT4H1	17	56422539	56430454	TG	Aorta	0.0121797883768885	0.0785807430449691	0.236799338147824
RNF43	17	56429861	56494956	TG	CD4 cell	0.0121870731471642	0.0786182999725645	0.231637314806687
MPO	17	56347217	56358296	TG	CD4 cell	0.012175157672268	0.0785760769037316	0.231620559866143
SUPT4H1	17	56422539	56430454	TG	CD4 cell	0.0121797883768885	0.0785807430449691	0.231559957248282
CD33	19	51728320	51747115	TG	Spleen	0.224857764379838	0.575485294381121	0.22393561747504
SIGLEC7	19	51645556	51656783	TG	Spleen	0.224812574596526	0.575449533790905	0.223892754734141
SIGLEC9	19	51628165	51639908	TG	Spleen	0.224770911381642	0.57542777375976	0.223854178977028
IPMK	10	59951278	60027694	TG	NK cell	0.0110632722177368	0.109171603445482	0.223706091489217
IPMK	10	59951278	60027694	TG	Monocyte	0.0110632722177368	0.109171603445482	0.219202156549316
CYSTM1	5	139554227	139661637	TG	Omnibus	0.0449244905263634	0.113441983882597	0.217939383544067
PFDN1	5	139624624	139682706	TG	Omnibus	0.0444530532912554	0.112294873586535	0.217156503207463
HBEGF	5	139712428	139726216	TG	Omnibus	0.0425304073062796	0.108482062376403	0.215280749055728
SLC4A9	5	139739787	139754728	TG	Omnibus	0.041853134125025	0.107350047399253	0.214770162768748
ANKHD1	5	139781399	139929163	TG	Omnibus	0.0401601956509315	0.104847034162911	0.214141170250665
SUPT4H1	17	56422539	56430454	TG	NK cell	0.0121797883768885	0.0785807430449691	0.214136579386381
CYSTM1	5	139554227	139661637	TG	Ovary	0.0449244905263634	0.113441983882597	0.214062579004263
ABCA7	19	1040102	1065571	TG	Transverse colon	0.106572373003186	0.353709124808198	0.212769343509515
CNN2	19	1026298	1039068	TG	Transverse colon	0.106572014161892	0.353707979791944	0.212768596912693
TMEM259	19	1009647	1021117	TG	Transverse colon	0.106569633657334	0.353700052180909	0.212763662597618
POLR2E	19	1086594	1095598	TG	Transverse colon	0.106557143305853	0.353662783680049	0.212739509150283
GPX4	19	1103936	1106787	TG	Transverse colon	0.106550091763214	0.35364031710746	0.212725348936832
ARID3A	19	925781	975939	TF	Transverse colon	0.106037157797752	0.353238655051178	0.21217950696514
ANKHD1	5	139781399	139929163	TG	Ovary	0.0401601956509315	0.104847034162911	0.210141722132794
CKM	19	45809672	45826235	TG	Atrial appendage	0.0789183156865048	0.315859860200299	0.208775811146832
IPMK	10	59951278	60027694	TG	B cell	0.0110632722177368	0.109171603445482	0.206110188115929
SUPT4H1	17	56422539	56430454	TG	Monocyte	0.0121797883768885	0.0785807430449691	0.20475593534693
MEF2C	5	88013975	88199922	TF	CD8 cell	0.0078654145038749	0.0908296329324327	0.200069022645437
CNN2	19	1026298	1039068	TG	Uterus	0.106572014161892	0.353707979791944	0.195220605297057
POLR2E	19	1086594	1095598	TG	Uterus	0.106557143305853	0.353662783680049	0.195195814957418
GPX4	19	1103936	1106787	TG	Uterus	0.106550091763214	0.35364031710746	0.195183542120106
MPO	17	56347217	56358296	TG	B cell	0.012175157672268	0.0785760769037316	0.194847232852851
SUPT4H1	17	56422539	56430454	TG	B cell	0.0121797883768885	0.0785807430449691	0.194808088202116
ARID3A	19	925781	975939	TF	Uterus	0.106037157797752	0.353238655051178	0.194656006868699
ERCC1	19	45910591	45982086	TG	Visceral omentum	0.0226544535724918	0.136565659290083	0.191793812963495
VASP	19	46009837	46030241	TG	Visceral omentum	0.0226309279629203	0.136511398012155	0.191742726697703
FOSB	19	45971253	45978437	TF	Visceral omentum	0.0226221065848635	0.136466952645012	0.19168529130981
RTN2	19	45988547	46000319	TG	Visceral omentum	0.0226179894191275	0.136456223747453	0.191674291260923
ERCC2	19	45853095	45874176	TG	Visceral omentum	0.0224635011703599	0.136103537571506	0.191329200366077
SUPT4H1	17	56422539	56430454	TG	Visceral omentum	0.0121797883768885	0.0785807430449691	0.183777087392203
CKM	19	45809672	45826235	TG	Skeletal muscle	0.0789183156865048	0.315859860200299	0.180367416469208
RNF43	17	56429861	56494956	TG	Pancreas	0.0121870731471642	0.0786182999725645	0.17269588385372
SUPT4H1	17	56422539	56430454	TG	Pancreas	0.0121797883768885	0.0785807430449691	0.172629961503003
ERCC1	19	45910591	45982086	TG	Pancreas	0.0226544535724918	0.136565659290083	0.171621982795766
VASP	19	46009837	46030241	TG	Pancreas	0.0226309279629203	0.136511398012155	0.171536536893823
FOSB	19	45971253	45978437	TF	Pancreas	0.0226221065848635	0.136466952645012	0.171462472763911
PPP1R13L	19	45882892	45909607	TG	Pancreas	0.0224832624407252	0.136160372694509	0.171026642968042
ERCC2	19	45853095	45874176	TG	Pancreas	0.0224635011703599	0.136103537571506	0.17096028339441
IPMK	10	59951278	60027694	TG	Liver	0.0110632722177368	0.109171603445482	0.168336300029665
CISD1	10	60028818	60049346	TG	Liver	0.0109222484617808	0.10869084327201	0.16796029029176
CYSTM1	5	139554227	139661637	TG	Transverse colon	0.0449244905263634	0.113441983882597	0.164955379535699
OPA3	19	46030685	46105470	TG	Omnibus	0.0245116275287164	0.142547339303765	0.163716086736748
MEF2C	5	88013975	88199922	TF	CD4 cell	0.0078654145038749	0.0908296329324327	0.163108459462157
IGSF23	19	45116940	45140081	TG	Omnibus	0.0298199576750755	0.0865620181903223	0.158314064970548
ERCC1	19	45910591	45982086	TG	Liver	0.0226544535724918	0.136565659290083	0.158017163653052
VASP	19	46009837	46030241	TG	Liver	0.0226309279629203	0.136511398012155	0.157934798385139
FOSB	19	45971253	45978437	TF	Liver	0.0226221065848635	0.136466952645012	0.157869225729892
ERCC2	19	45853095	45874176	TG	Liver	0.0224635011703599	0.136103537571506	0.157370811550259
VASP	19	46009837	46030241	TG	Omnibus	0.0226309279629203	0.136511398012155	0.157190134011211
FOSB	19	45971253	45978437	TF	Omnibus	0.0226221065848635	0.136466952645012	0.157138840983947
RTN2	19	45988547	46000319	TG	Omnibus	0.0226179894191275	0.136456223747453	0.157128366997366
PPP1R13L	19	45882892	45909607	TG	Omnibus	0.0224832624407252	0.136160372694509	0.156835326485659
CD3EAP	19	45909467	45914024	TG	Omnibus	0.0224850164846916	0.136159811630589	0.156833779281259
CYSTM1	5	139554227	139661637	TG	Stomach	0.0449244905263634	0.113441983882597	0.156148884254423
RNF43	17	56429861	56494956	TG	Liver	0.0121870731471642	0.0786182999725645	0.154485121284588
SUPT4H1	17	56422539	56430454	TG	Liver	0.0121797883768885	0.0785807430449691	0.154423784729706
ERCC1	19	45910591	45982086	TG	Ovary	0.0226544535724918	0.136565659290083	0.153628977899762
VASP	19	46009837	46030241	TG	Ovary	0.0226309279629203	0.136511398012155	0.153573633203977
FOSB	19	45971253	45978437	TF	Ovary	0.0226221065848635	0.136466952645012	0.153520788734959
RTN2	19	45988547	46000319	TG	Ovary	0.0226179894191275	0.136456223747453	0.153509942873753
PPP1R13L	19	45882892	45909607	TG	Ovary	0.0224832624407252	0.136160372694509	0.153204024630646
ERCC2	19	45853095	45874176	TG	Ovary	0.0224635011703599	0.136103537571506	0.153148840529648
IPMK	10	59951278	60027694	TG	Omnibus	0.0110632722177368	0.109171603445482	0.142861907022127
MEF2C	5	88013975	88199922	TF	Aorta	0.0078654145038749	0.0908296329324327	0.139112775794858
ABCA7	19	1040102	1065571	TG	Thyroid	0.106572373003186	0.353709124808198	0.139027389700174
CNN2	19	1026298	1039068	TG	Thyroid	0.106572014161892	0.353707979791944	0.139026935393702
POLR2E	19	1086594	1095598	TG	Thyroid	0.106557143305853	0.353662783680049	0.13900821307044
GPX4	19	1103936	1106787	TG	Thyroid	0.106550091763214	0.35364031710746	0.138999152446646
SBNO2	19	1107636	1174282	TG	Thyroid	0.106548607110837	0.353641474123601	0.138997602754038
ARID3A	19	925781	975939	TF	Thyroid	0.106037157797752	0.353238655051178	0.138463003702194
CNN2	19	1026298	1039068	TG	Vagina	0.106572014161892	0.353707979791944	0.1367917624082
POLR2E	19	1086594	1095598	TG	Vagina	0.106557143305853	0.353662783680049	0.136773373736754
GPX4	19	1103936	1106787	TG	Vagina	0.106550091763214	0.35364031710746	0.136764401411517
SBNO2	19	1107636	1174282	TG	Vagina	0.106548607110837	0.353641474123601	0.136762741343767
ARID3A	19	925781	975939	TF	Vagina	0.106037157797752	0.353238655051178	0.136266775060556
CNN2	19	1026298	1039068	TG	Atrial appendage	0.106572014161892	0.353707979791944	0.136012266371399
GPX4	19	1103936	1106787	TG	Atrial appendage	0.106550091763214	0.35364031710746	0.135984822584711
ARID3A	19	925781	975939	TF	Atrial appendage	0.106037157797752	0.353238655051178	0.135431446910715
CNN2	19	1026298	1039068	TG	Left ventricle	0.106572014161892	0.353707979791944	0.132471764256527
GPX4	19	1103936	1106787	TG	Left ventricle	0.106550091763214	0.35364031710746	0.132445789392977
ARID3A	19	925781	975939	TF	Left ventricle	0.106037157797752	0.353238655051178	0.131933511895645
MEF2C	5	88013975	88199922	TF	Visceral omentum	0.0078654145038749	0.0908296329324327	0.131274943790858
RNF43	17	56429861	56494956	TG	Omnibus	0.0121870731471642	0.0786182999725645	0.131039802620999
MPO	17	56347217	56358296	TG	Omnibus	0.012175157672268	0.0785760769037316	0.130994298178585
SUPT4H1	17	56422539	56430454	TG	Omnibus	0.0121797883768885	0.0785807430449691	0.130984995710491
HSF5	17	56497528	56565745	TG	Omnibus	0.0121449482398037	0.0784758210618885	0.130901905316704
SUPT4H1	17	56422539	56430454	TG	Ovary	0.0121797883768885	0.0785807430449691	0.130159591532014
VASP	19	46009837	46030241	TG	Breast	0.0226309279629203	0.136511398012155	0.129937016501636
FOSB	19	45971253	45978437	TF	Breast	0.0226221065848635	0.136466952645012	0.129894355376029
PPP1R13L	19	45882892	45909607	TG	Breast	0.0224832624407252	0.136160372694509	0.129589883662209
ERCC2	19	45853095	45874176	TG	Breast	0.0224635011703599	0.136103537571506	0.129534428227952
VASP	19	46009837	46030241	TG	Transverse colon	0.0226309279629203	0.136511398012155	0.129117048104471
FOSB	19	45971253	45978437	TF	Transverse colon	0.0226221065848635	0.136466952645012	0.129075359160825
PPP1R13L	19	45882892	45909607	TG	Transverse colon	0.0224832624407252	0.136160372694509	0.128782923092473
ERCC2	19	45853095	45874176	TG	Transverse colon	0.0224635011703599	0.136103537571506	0.128728296079848
CNN2	19	1026298	1039068	TG	Esophagus muscularis	0.106572014161892	0.353707979791944	0.127792661228559
POLR2E	19	1086594	1095598	TG	Esophagus muscularis	0.106557143305853	0.353662783680049	0.127774946147527
ABCA7	19	1040102	1065571	TG	Lung	0.106572373003186	0.353709124808198	0.127771303773936
CNN2	19	1026298	1039068	TG	Lung	0.106572014161892	0.353707979791944	0.127770901394983
TMEM259	19	1009647	1021117	TG	Lung	0.106569633657334	0.353700052180909	0.127768064822109
GPX4	19	1103936	1106787	TG	Esophagus muscularis	0.106550091763214	0.35364031710746	0.127766463208607
SBNO2	19	1107636	1174282	TG	Esophagus muscularis	0.106548607110837	0.353641474123601	0.127765008011815
GPX4	19	1103936	1106787	TG	Lung	0.106550091763214	0.35364031710746	0.127744826588686
ARID3A	19	925781	975939	TF	Esophagus muscularis	0.106037157797752	0.353238655051178	0.127253702297875
CNN2	19	1026298	1039068	TG	Subcutaneous adipose	0.106572014161892	0.353707979791944	0.127252976463735
POLR2E	19	1086594	1095598	TG	Subcutaneous adipose	0.106557143305853	0.353662783680049	0.127235603488784
GPX4	19	1103936	1106787	TG	Subcutaneous adipose	0.106550091763214	0.35364031710746	0.12722703241526
ARID3A	19	925781	975939	TF	Lung	0.106037157797752	0.353238655051178	0.127223948042456
ARID3A	19	925781	975939	TF	Subcutaneous adipose	0.106037157797752	0.353238655051178	0.126708041798882
CNN2	19	1026298	1039068	TG	Gastroesophageal junction	0.106572014161892	0.353707979791944	0.126236620665701
GPX4	19	1103936	1106787	TG	Gastroesophageal junction	0.106550091763214	0.35364031710746	0.12621040673009
ARID3A	19	925781	975939	TF	Gastroesophageal junction	0.106037157797752	0.353238655051178	0.125669019077475
CNN2	19	1026298	1039068	TG	Sigmoid colon	0.106572014161892	0.353707979791944	0.125003162064432
POLR2E	19	1086594	1095598	TG	Sigmoid colon	0.106557143305853	0.353662783680049	0.124986068761521
GPX4	19	1103936	1106787	TG	Sigmoid colon	0.106550091763214	0.35364031710746	0.124978104229494
ARID3A	19	925781	975939	TF	Sigmoid colon	0.106037157797752	0.353238655051178	0.124430034758971
ABCA7	19	1040102	1065571	TG	Terminal ileum	0.106572373003186	0.353709124808198	0.123929163281397
GPX4	19	1103936	1106787	TG	Terminal ileum	0.106550091763214	0.35364031710746	0.123902325668952
MEF2C	5	88013975	88199922	TF	Pancreas	0.0078654145038749	0.0908296329324327	0.123415207222382
ARID3A	19	925781	975939	TF	Terminal ileum	0.106037157797752	0.353238655051178	0.123356648281283
VASP	19	46009837	46030241	TG	Stomach	0.0226309279629203	0.136511398012155	0.120118266593678
FOSB	19	45971253	45978437	TF	Stomach	0.0226221065848635	0.136466952645012	0.120080200235023
RTN2	19	45988547	46000319	TG	Stomach	0.0226179894191275	0.136456223747453	0.120069359026288
ERCC2	19	45853095	45874176	TG	Stomach	0.0224635011703599	0.136103537571506	0.119715292391469
ENO3	17	4851387	4860426	TG	CD8 cell	0.0236363615876941	0.0627352129998462	0.117474544706319
AREL1	14	75120140	75179818	TG	CD8 cell	0.0291869778773358	0.129350477809169	0.117121176716224
FCF1	14	75179847	75203394	TG	CD8 cell	0.0291396366680709	0.129220293481035	0.117000369775585
RNF167	17	4843303	4848517	TG	CD8 cell	0.0235842678267756	0.0625488183135972	0.116955123524131
PFN1	17	4848947	4852356	TG	CD8 cell	0.0235842678267756	0.0625488183135972	0.116955123524131
GP1BA	17	4835592	4838325	TG	CD8 cell	0.0235738038324457	0.0625032660755542	0.116802212698861
GPR141	7	37723399	37873390	TG	CD8 cell	0.00850379181099866	0.0592764118702967	0.116755258425223
C17orf107	17	4802713	4806227	TG	CD8 cell	0.0235444037057707	0.0624030140938801	0.116560538098475
EPDR1	7	37723446	37991543	TG	Aorta	0.00853587386223458	0.0596128510171619	0.116456303689117
PROX2	14	75319736	75330537	TG	CD8 cell	0.0280116257088039	0.126643129410531	0.114923342620182
MEF2C	5	88013975	88199922	TF	Liver	0.0078654145038749	0.0908296329324327	0.113452284615105
GPX4	19	1103936	1106787	TG	Skeletal muscle	0.106550091763214	0.35364031710746	0.112709025276284
ARID3A	19	925781	975939	TF	Skeletal muscle	0.106037157797752	0.353238655051178	0.112194963330803
TMEM259	19	1009647	1021117	TG	Cerebellum	0.106569633657334	0.353700052180909	0.111889447730657
POLR2E	19	1086594	1095598	TG	Cerebellum	0.106557143305853	0.353662783680049	0.111877245528732
GPX4	19	1103936	1106787	TG	Cerebellum	0.106550091763214	0.35364031710746	0.111870040850519
ARID3A	19	925781	975939	TF	Cerebellum	0.106037157797752	0.353238655051178	0.111358420659128
CNN2	19	1026298	1039068	TG	Esophagus mucosa	0.106572014161892	0.353707979791944	0.111169087593895
TMEM259	19	1009647	1021117	TG	Esophagus mucosa	0.106569633657334	0.353700052180909	0.111166687886159
GPX4	19	1103936	1106787	TG	Esophagus mucosa	0.106550091763214	0.35364031710746	0.111147117724417
SBNO2	19	1107636	1174282	TG	Esophagus mucosa	0.106548607110837	0.353641474123601	0.111145564379803
SPAG7	17	4862521	4871167	TG	CD8 cell	0.0219230717786108	0.058620348659579	0.110709771534718
ARID3A	19	925781	975939	TF	Esophagus mucosa	0.106037157797752	0.353238655051178	0.110652245231922
ENO3	17	4851387	4860426	TG	CD4 cell	0.0236363615876941	0.0627352129998462	0.109041047056371
RNF167	17	4843303	4848517	TG	Aorta	0.0235842678267756	0.0625488183135972	0.10902868504783
PFN1	17	4848947	4852356	TG	Aorta	0.0235842678267756	0.0625488183135972	0.10902868504783
RNF167	17	4843303	4848517	TG	CD4 cell	0.0235842678267756	0.0625488183135972	0.108574833716665
PFN1	17	4848947	4852356	TG	CD4 cell	0.0235842678267756	0.0625488183135972	0.108574833716665
GP1BA	17	4835592	4838325	TG	CD4 cell	0.0235738038324457	0.0625032660755542	0.108444542474423
SPI1	11	47376411	47400127	TF	CD8 cell	0.0314256473329061	0.0799403051011759	0.108409307287205
C17orf107	17	4802713	4806227	TG	CD4 cell	0.0235444037057707	0.0624030140938801	0.10822561509287
MEF2C	5	88013975	88199922	TF	Monocyte	0.0078654145038749	0.0908296329324327	0.107929886201577
MEF2C	5	88013975	88199922	TF	NK cell	0.0078654145038749	0.0908296329324327	0.107229111814782
IPMK	10	59951278	60027694	TG	Transverse colon	0.0110632722177368	0.109171603445482	0.106531701930522
RNF167	17	4843303	4848517	TG	NK cell	0.0235842678267756	0.0625488183135972	0.10513990925454
PFN1	17	4848947	4852356	TG	NK cell	0.0235842678267756	0.0625488183135972	0.10513990925454
GP1BA	17	4835592	4838325	TG	NK cell	0.0235738038324457	0.0625032660755542	0.105016760763849
C17orf107	17	4802713	4806227	TG	NK cell	0.0235444037057707	0.0624030140938801	0.104815434791576
ABCA7	19	1040102	1065571	TG	Sun-exposed skin	0.106572373003186	0.353709124808198	0.104752641325837
CNN2	19	1026298	1039068	TG	Sun-exposed skin	0.106572014161892	0.353707979791944	0.104752283753992
TMEM259	19	1009647	1021117	TG	Sun-exposed skin	0.106569633657334	0.353700052180909	0.104749967649927
POLR2E	19	1086594	1095598	TG	Sun-exposed skin	0.106557143305853	0.353662783680049	0.10473747204991
GPX4	19	1103936	1106787	TG	Sun-exposed skin	0.106550091763214	0.35364031710746	0.104730545279626
SBNO2	19	1107636	1174282	TG	Sun-exposed skin	0.106548607110837	0.353641474123601	0.104729224762148
ARID3A	19	925781	975939	TF	Sun-exposed skin	0.106037157797752	0.353238655051178	0.104221789861243
CYSTM1	5	139554227	139661637	TG	Uterus	0.0449244905263634	0.113441983882597	0.103380489671808
SPAG7	17	4862521	4871167	TG	Aorta	0.0219230717786108	0.058620348659579	0.103031832458045
SPAG7	17	4862521	4871167	TG	CD4 cell	0.0219230717786108	0.058620348659579	0.102616853715481
CNN2	19	1026298	1039068	TG	Adrenal gland	0.106572014161892	0.353707979791944	0.102573342658068
POLR2E	19	1086594	1095598	TG	Adrenal gland	0.106557143305853	0.353662783680049	0.102559715096914
GPX4	19	1103936	1106787	TG	Adrenal gland	0.106550091763214	0.35364031710746	0.10255282556463
PFDN1	5	139624624	139682706	TG	Uterus	0.0444530532912554	0.112294873586535	0.102268236004814
ARID3A	19	925781	975939	TF	Adrenal gland	0.106037157797752	0.353238655051178	0.102041829840614
RNF167	17	4843303	4848517	TG	Monocyte	0.0235842678267756	0.0625488183135972	0.101742912726509
PFN1	17	4848947	4852356	TG	Monocyte	0.0235842678267756	0.0625488183135972	0.101742912726509
GP1BA	17	4835592	4838325	TG	Monocyte	0.0235738038324457	0.0625032660755542	0.101621992191303
C17orf107	17	4802713	4806227	TG	Monocyte	0.0235444037057707	0.0624030140938801	0.101412273984029
YLPM1	14	75230069	75322244	TG	Omnibus	0.0316675957452384	0.134566439866181	0.100854603264075
DMPK	19	46272975	46285810	TG	Aorta	0.0275255028503019	0.0729883045868229	0.100569467834375
RNF167	17	4843303	4848517	TG	B cell	0.0235842678267756	0.0625488183135972	0.100351717327847
PFN1	17	4848947	4852356	TG	B cell	0.0235842678267756	0.0625488183135972	0.100351717327847
GP1BA	17	4835592	4838325	TG	B cell	0.0235738038324457	0.0625032660755542	0.100238696849803
EPDR1	7	37723446	37991543	TG	Monocyte	0.00853587386223458	0.0596128510171619	0.100052518895071
RNF43	17	56429861	56494956	TG	Transverse colon	0.0121870731471642	0.0786182999725645	0.0999911331161445
RTFDC1	20	55043647	55093943	TG	CD8 cell	0.00720462521984317	0.0437982200362541	0.0999697209423957
SUPT4H1	17	56422539	56430454	TG	Transverse colon	0.0121797883768885	0.0785807430449691	0.0999452154023356
CASS4	20	54987168	55034396	TG	CD8 cell	0.00720200341854325	0.0437810064008126	0.0998910370444017
SPI1	11	47376411	47400127	TF	Aorta	0.0314256473329061	0.0799403051011759	0.0997033907562518
YLPM1	14	75230069	75322244	TG	CD4 cell	0.0316675957452384	0.134566439866181	0.0996602151835069
SPAG7	17	4862521	4871167	TG	NK cell	0.0219230717786108	0.058620348659579	0.0993022389334141
CYSTM1	5	139554227	139661637	TG	Terminal ileum	0.0449244905263634	0.113441983882597	0.0992678957806465
GPR141	7	37723399	37873390	TG	Monocyte	0.00850379181099866	0.0592764118702967	0.0992264633278929
RNF167	17	4843303	4848517	TG	Pancreas	0.0235842678267756	0.0625488183135972	0.0990153076516642
PFN1	17	4848947	4852356	TG	Pancreas	0.0235842678267756	0.0625488183135972	0.0990153076516642
DMWD	19	46286205	46296060	TG	Aorta	0.0272271114683955	0.071890885019169	0.098757659991897
GPR141	7	37723399	37873390	TG	NK cell	0.00850379181099866	0.0592764118702967	0.098542535678437
EPDR1	7	37723446	37991543	TG	Visceral omentum	0.00853587386223458	0.0596128510171619	0.0972389948649845
RNF167	17	4843303	4848517	TG	Visceral omentum	0.0235842678267756	0.0625488183135972	0.0967903330841967
PFN1	17	4848947	4852356	TG	Visceral omentum	0.0235842678267756	0.0625488183135972	0.0967903330841967
RNF43	17	56429861	56494956	TG	Stomach	0.0121870731471642	0.0786182999725645	0.0966264322939469
SUPT4H1	17	56422539	56430454	TG	Stomach	0.0121797883768885	0.0785807430449691	0.0965820668432702
SPAG7	17	4862521	4871167	TG	Monocyte	0.0219230717786108	0.058620348659579	0.0960937120359043
AREL1	14	75120140	75179818	TG	Omnibus	0.0291869778773358	0.129350477809169	0.0957730708569937
FCF1	14	75179847	75203394	TG	Omnibus	0.0291396366680709	0.129220293481035	0.0956531508402727
DMPK	19	46272975	46285810	TG	Pancreas	0.0275255028503019	0.0729883045868229	0.0952010176023402
SPI1	11	47376411	47400127	TF	CD4 cell	0.0314256473329061	0.0799403051011759	0.0951447148290326
PSMC3	11	47440320	47447993	TG	Aorta	0.0307472601162046	0.0764973240573503	0.0951101271396981
SPAG7	17	4862521	4871167	TG	B cell	0.0219230717786108	0.058620348659579	0.0946993813062474
HBEGF	5	139712428	139726216	TG	Terminal ileum	0.0425304073062796	0.108482062376403	0.094339286125485
FCF1	14	75179847	75203394	TG	CD4 cell	0.0291396366680709	0.129220293481035	0.0941255649275446
ENO3	17	4851387	4860426	TG	Liver	0.0236363615876941	0.0627352129998462	0.0940903946540284
RNF167	17	4843303	4848517	TG	Liver	0.0235842678267756	0.0625488183135972	0.0937524856823738
PFN1	17	4848947	4852356	TG	Liver	0.0235842678267756	0.0625488183135972	0.0937524856823738
EPDR1	7	37723446	37991543	TG	Pancreas	0.00853587386223458	0.0596128510171619	0.0936433652502064
SPAG7	17	4862521	4871167	TG	Pancreas	0.0219230717786108	0.058620348659579	0.093471250226788
PROX2	14	75319736	75330537	TG	Omnibus	0.0280116257088039	0.126643129410531	0.0929855303412944
RPS6KL1	14	75370657	75390099	TG	Omnibus	0.0280060225281064	0.126620701308009	0.0929673252524708
PROX2	14	75319736	75330537	TG	CD4 cell	0.0280116257088039	0.126643129410531	0.0927365820982543
CYSTM1	5	139554227	139661637	TG	Lung	0.0449244905263634	0.113441983882597	0.0917328064782765
YLPM1	14	75230069	75322244	TG	NK cell	0.0316675957452384	0.134566439866181	0.091668050903372
DAPK2	15	64199235	64364232	TG	CD8 cell	0.00570038964726724	0.0320914251670834	0.0915249301642701
SPAG7	17	4862521	4871167	TG	Visceral omentum	0.0219230717786108	0.058620348659579	0.0912722090827645
GFOD1	6	13358062	13487894	TG	CD8 cell	0.00614972231759401	0.0427160167315161	0.0907583610576337
PFDN1	5	139624624	139682706	TG	Lung	0.0444530532912554	0.112294873586535	0.0906747726509639
RTFDC1	20	55043647	55093943	TG	CD4 cell	0.00720462521984317	0.0437982200362541	0.0906169417802991
RNF43	17	56429861	56494956	TG	Breast	0.0121870731471642	0.0786182999725645	0.090561900164269
CASS4	20	54987168	55034396	TG	CD4 cell	0.00720200341854325	0.0437810064008126	0.0905524843702903
SUPT4H1	17	56422539	56430454	TG	Breast	0.0121797883768885	0.0785807430449691	0.0905196300679399
ANKHD1	5	139781399	139929163	TG	Terminal ileum	0.0401601956509315	0.104847034162911	0.0904611668043175
SPI1	11	47376411	47400127	TF	NK cell	0.0314256473329061	0.0799403051011759	0.0903110798410869
OPA3	19	46030685	46105470	TG	Left ventricle	0.0245116275287164	0.142547339303765	0.090074115183553
CNN2	19	1026298	1039068	TG	Prostate	0.106572014161892	0.353707979791944	0.0899425447792163
CYSTM1	5	139554227	139661637	TG	Atrial appendage	0.0449244905263634	0.113441983882597	0.0899371263213569
GPX4	19	1103936	1106787	TG	Prostate	0.106550091763214	0.35364031710746	0.0899241837910909
PFDN1	5	139624624	139682706	TG	Sigmoid colon	0.0444530532912554	0.112294873586535	0.0896029467411083
ARID3A	19	925781	975939	TF	Prostate	0.106037157797752	0.353238655051178	0.0894769515749883
MEF2C	5	88013975	88199922	TF	Ovary	0.0078654145038749	0.0908296329324327	0.0888122312478574
SPAG7	17	4862521	4871167	TG	Liver	0.0219230717786108	0.058620348659579	0.0884186035628482
ERCC1	19	45910591	45982086	TG	Uterus	0.0226544535724918	0.136565659290083	0.0881692928465459
FOSB	19	45971253	45978437	TF	Uterus	0.0226221065848635	0.136466952645012	0.0880879068884369
RTN2	19	45988547	46000319	TG	Uterus	0.0226179894191275	0.136456223747453	0.0880781611229071
CNN2	19	1026298	1039068	TG	Tibial nerve	0.106572014161892	0.353707979791944	0.0878254961636982
POLR2E	19	1086594	1095598	TG	Tibial nerve	0.106557143305853	0.353662783680049	0.0878133684301149
GPX4	19	1103936	1106787	TG	Tibial nerve	0.106550091763214	0.35364031710746	0.0878075900793702
ERCC2	19	45853095	45874176	TG	Uterus	0.0224635011703599	0.136103537571506	0.0877422826781707
ARID3A	19	925781	975939	TF	Tibial nerve	0.106037157797752	0.353238655051178	0.0873420193789307
FCF1	14	75179847	75203394	TG	B cell	0.0291396366680709	0.129220293481035	0.0870537522274636
HBEGF	5	139712428	139726216	TG	Lung	0.0425304073062796	0.108482062376403	0.086920919666193
AREL1	14	75120140	75179818	TG	NK cell	0.0291869778773358	0.129350477809169	0.0865919042315955
FCF1	14	75179847	75203394	TG	NK cell	0.0291396366680709	0.129220293481035	0.0864846824398969
EPDR1	7	37723446	37991543	TG	Liver	0.00853587386223458	0.0596128510171619	0.0862036982595739
CYSTM1	5	139554227	139661637	TG	Subcutaneous adipose	0.0449244905263634	0.113441983882597	0.0857653097503654
ERCC1	19	45910591	45982086	TG	Left ventricle	0.0226544535724918	0.136565659290083	0.0856125150590811
VASP	19	46009837	46030241	TG	Left ventricle	0.0226309279629203	0.136511398012155	0.0855637578854035
FOSB	19	45971253	45978437	TF	Left ventricle	0.0226221065848635	0.136466952645012	0.0855356163333184
RTN2	19	45988547	46000319	TG	Left ventricle	0.0226179894191275	0.136456223747453	0.0855268790604815
RTFDC1	20	55043647	55093943	TG	NK cell	0.00720462521984317	0.0437982200362541	0.0853424807479094
CASS4	20	54987168	55034396	TG	NK cell	0.00720200341854325	0.0437810064008126	0.0852839010306372
PPP1R13L	19	45882892	45909607	TG	Left ventricle	0.0224832624407252	0.136160372694509	0.0852662239416517
VASP	19	46009837	46030241	TG	Terminal ileum	0.0226309279629203	0.136511398012155	0.0852373232411378
ERCC2	19	45853095	45874176	TG	Left ventricle	0.0224635011703599	0.136103537571506	0.085220209401623
FOSB	19	45971253	45978437	TF	Terminal ileum	0.0226221065848635	0.136466952645012	0.0852104387587277
SYMPK	19	46318668	46366548	TG	Pancreas	0.0256930324101126	0.0666175779979308	0.0851589004659658
CYSTM1	5	139554227	139661637	TG	Left ventricle	0.0449244905263634	0.113441983882597	0.0850224812914065
PROX2	14	75319736	75330537	TG	NK cell	0.0280116257088039	0.126643129410531	0.0845960317440236
ABCA7	19	1040102	1065571	TG	Spleen	0.106572373003186	0.353709124808198	0.0844751931069015
CNN2	19	1026298	1039068	TG	Spleen	0.106572014161892	0.353707979791944	0.0844749208652646
GPX4	19	1103936	1106787	TG	Spleen	0.106550091763214	0.35364031710746	0.0844563518038031
SBNO2	19	1107636	1174282	TG	Spleen	0.106548607110837	0.353641474123601	0.0844550420903647
GPX4	19	1103936	1106787	TG	Putamen	0.106550091763214	0.35364031710746	0.0841885845362064
CYSTM1	5	139554227	139661637	TG	Sun-exposed skin	0.0449244905263634	0.113441983882597	0.0841098981275303
SNRPD2	19	46190712	46195827	TG	B cell	0.0230354048333984	0.0609375073773839	0.0840607821363651
PFDN1	5	139624624	139682706	TG	Left ventricle	0.0444530532912554	0.112294873586535	0.0840229248625005
ARID3A	19	925781	975939	TF	Spleen	0.106037157797752	0.353238655051178	0.0839796270845446
ARID3A	19	925781	975939	TF	Putamen	0.106037157797752	0.353238655051178	0.0837649550282235
CYSTM1	5	139554227	139661637	TG	Testis	0.0449244905263634	0.113441983882597	0.083755058790384
CYSTM1	5	139554227	139661637	TG	Esophagus muscularis	0.0449244905263634	0.113441983882597	0.0836466917036961
GFOD1	6	13358062	13487894	TG	Aorta	0.00614972231759401	0.0427160167315161	0.0835804501582401
NME8	7	37888199	37940003	TG	Monocyte	0.00703594100709041	0.0489216182665584	0.0835114657218083
QPCTL	19	46195741	46207247	TG	Aorta	0.0231174325659418	0.0611763873276022	0.0833893195751112
POLR2E	19	1086594	1095598	TG	Hippocampus	0.106557143305853	0.353662783680049	0.083352100074464
GPX4	19	1103936	1106787	TG	Hippocampus	0.106550091763214	0.35364031710746	0.0833465084973441
RTFDC1	20	55043647	55093943	TG	Monocyte	0.00720462521984317	0.0437982200362541	0.0833228698439137
CASS4	20	54987168	55034396	TG	Monocyte	0.00720200341854325	0.0437810064008126	0.0832671670152831
SPI1	11	47376411	47400127	TF	Pancreas	0.0314256473329061	0.0799403051011759	0.0831199825913345
GPX4	19	1103936	1106787	TG	Caudate	0.106550091763214	0.35364031710746	0.0830815733424751
ANKHD1	5	139781399	139929163	TG	Lung	0.0401601956509315	0.104847034162911	0.0830643051528131
SNRPD2	19	46190712	46195827	TG	Aorta	0.0230354048333984	0.0609375073773839	0.0830301485044223
ENO3	17	4851387	4860426	TG	Omnibus	0.0236363615876941	0.0627352129998462	0.0829438768986907
ARID3A	19	925781	975939	TF	Hippocampus	0.106037157797752	0.353238655051178	0.0828692070462674
GLTPD2	17	4692254	4693685	TG	Monocyte	0.0193630773666092	0.0511970260335885	0.0828377942881117
PFDN1	5	139624624	139682706	TG	Testis	0.0444530532912554	0.112294873586535	0.0827681543936974
RNF167	17	4843303	4848517	TG	Omnibus	0.0235842678267756	0.0625488183135972	0.0826627376720513
PFN1	17	4848947	4852356	TG	Omnibus	0.0235842678267756	0.0625488183135972	0.0826627376720513
PFDN1	5	139624624	139682706	TG	Esophagus muscularis	0.0444530532912554	0.112294873586535	0.0826548517524505
SLC25A11	17	4840425	4843546	TG	Omnibus	0.0235782981724179	0.0625229680671974	0.082619683915188
FERMT2	14	53323986	53419153	TG	Aorta	0.00517490830415601	0.0371045101493947	0.0826031875915909
ARID3A	19	925781	975939	TF	Caudate	0.106037157797752	0.353238655051178	0.0826025089438638
GP1BA	17	4835592	4838325	TG	Omnibus	0.0235738038324457	0.0625032660755542	0.0825865215045423
C17orf107	17	4802713	4806227	TG	Omnibus	0.0235444037057707	0.0624030140938801	0.0824396827005326
MINK1	17	4736683	4801356	TG	Omnibus	0.0235324859132502	0.0623751334088244	0.0824130830733419
CYSTM1	5	139554227	139661637	TG	Tibial nerve	0.0449244905263634	0.113441983882597	0.0821828295285358
CYSTM1	5	139554227	139661637	TG	Prostate	0.0449244905263634	0.113441983882597	0.0820904832917182
CYSTM1	5	139554227	139661637	TG	Thyroid	0.0449244905263634	0.113441983882597	0.0820814837181534
CYSTM1	5	139554227	139661637	TG	Putamen	0.0449244905263634	0.113441983882597	0.0819786544762618
RNF167	17	4843303	4848517	TG	Ovary	0.0235842678267756	0.0625488183135972	0.0819393547311029
PFN1	17	4848947	4852356	TG	Ovary	0.0235842678267756	0.0625488183135972	0.0819393547311029
ERCC1	19	45910591	45982086	TG	Sigmoid colon	0.0226544535724918	0.136565659290083	0.0818493238262011
VASP	19	46009837	46030241	TG	Sigmoid colon	0.0226309279629203	0.136511398012155	0.0817997240059574
FOSB	19	45971253	45978437	TF	Sigmoid colon	0.0226221065848635	0.136466952645012	0.0817714795681456
RTN2	19	45988547	46000319	TG	Sigmoid colon	0.0226179894191275	0.136456223747453	0.0817623489890921
CYSTM1	5	139554227	139661637	TG	Esophagus mucosa	0.0449244905263634	0.113441983882597	0.0817547247686279
MINK1	17	4736683	4801356	TG	Ovary	0.0235324859132502	0.0623751334088244	0.08169380044265
PFDN1	5	139624624	139682706	TG	Thyroid	0.0444530532912554	0.112294873586535	0.0811024879562377
ERCC1	19	45910591	45982086	TG	Subcutaneous adipose	0.0226544535724918	0.136565659290083	0.0810781119307921
VASP	19	46009837	46030241	TG	Subcutaneous adipose	0.0226309279629203	0.136511398012155	0.0810276392875558
PFDN1	5	139624624	139682706	TG	Putamen	0.0444530532912554	0.112294873586535	0.0810110015993644
FOSB	19	45971253	45978437	TF	Subcutaneous adipose	0.0226221065848635	0.136466952645012	0.0809998182603685
RTN2	19	45988547	46000319	TG	Subcutaneous adipose	0.0226179894191275	0.136456223747453	0.0809902636864752
SNRPD2	19	46190712	46195827	TG	CD8 cell	0.0230354048333984	0.0609375073773839	0.080960233884133
SYMPK	19	46318668	46366548	TG	Liver	0.0256930324101126	0.0666175779979308	0.0809089307016427
SNRPD2	19	46190712	46195827	TG	NK cell	0.0230354048333984	0.0609375073773839	0.0808564028748204
CYSTM1	5	139554227	139661637	TG	Caudate	0.0449244905263634	0.113441983882597	0.0807827730634505
ERCC2	19	45853095	45874176	TG	Subcutaneous adipose	0.0224635011703599	0.136103537571506	0.0806622915981746
SNRPD2	19	46190712	46195827	TG	CD4 cell	0.0230354048333984	0.0609375073773839	0.0803730052456887
SNRPD2	19	46190712	46195827	TG	Pancreas	0.0230354048333984	0.0609375073773839	0.0800594736625948
CYSTM1	5	139554227	139661637	TG	Skeletal muscle	0.0449244905263634	0.113441983882597	0.0800559248410759
TMEM259	19	1009647	1021117	TG	Cortex	0.106569633657334	0.353700052180909	0.0798584339921252
GPX4	19	1103936	1106787	TG	Cortex	0.106550091763214	0.35364031710746	0.0798449442612493
SBNO2	19	1107636	1174282	TG	Cortex	0.106548607110837	0.353641474123601	0.0798438170799462
PFDN1	5	139624624	139682706	TG	Caudate	0.0444530532912554	0.112294873586535	0.0798231764701909
CYSTM1	5	139554227	139661637	TG	Hippocampus	0.0449244905263634	0.113441983882597	0.0797104951072519
RTFDC1	20	55043647	55093943	TG	B cell	0.00720462521984317	0.0437982200362541	0.0795433221790549
RPN1	3	128338817	128399918	TG	Omnibus	0.0170477506127122	0.066021148038973	0.079447762122489
ARID3A	19	925781	975939	TF	Cortex	0.106037157797752	0.353238655051178	0.079403053724105
CYSTM1	5	139554227	139661637	TG	Vagina	0.0449244905263634	0.113441983882597	0.0792167759923316
FCF1	14	75179847	75203394	TG	Aorta	0.0291396366680709	0.129220293481035	0.0791803152458134
SNRPD2	19	46190712	46195827	TG	Monocyte	0.0230354048333984	0.0609375073773839	0.0791031808000641
SPI1	11	47376411	47400127	TF	B cell	0.0314256473329061	0.0799403051011759	0.078954307775321
TSPYL5	8	98285717	98290176	TG	Aorta	0.00407471584334263	0.0335088852724035	0.078866689917657
PFDN1	5	139624624	139682706	TG	Hippocampus	0.0444530532912554	0.112294873586535	0.0787645355777246
SIX5	19	46268043	46272484	TG	Omnibus	0.0275270283115348	0.0729952505171555	0.078692399239438
GIPR	19	46171502	46186982	TG	NK cell	0.0225304438096276	0.0595200336105851	0.078669283904335
ERCC1	19	45910591	45982086	TG	Atrial appendage	0.0226544535724918	0.136565659290083	0.0783506309797897
VASP	19	46009837	46030241	TG	Lung	0.0226309279629203	0.136511398012155	0.0783381357653906
FOSB	19	45971253	45978437	TF	Lung	0.0226221065848635	0.136466952645012	0.0783112078901853
VASP	19	46009837	46030241	TG	Atrial appendage	0.0226309279629203	0.136511398012155	0.0783005623898282
PFDN1	5	139624624	139682706	TG	Vagina	0.0444530532912554	0.112294873586535	0.0782825837836488
FOSB	19	45971253	45978437	TF	Atrial appendage	0.0226221065848635	0.136466952645012	0.078273927175166
RTN2	19	45988547	46000319	TG	Atrial appendage	0.0226179894191275	0.136456223747453	0.0782649129977634
DMPK	19	46272975	46285810	TG	Ovary	0.0275255028503019	0.0729883045868229	0.0782230428452896
PPP1R13L	19	45882892	45909607	TG	Atrial appendage	0.0224832624407252	0.136160372694509	0.0779916165975736
ERCC2	19	45853095	45874176	TG	Atrial appendage	0.0224635011703599	0.136103537571506	0.0779441898779406
CYSTM1	5	139554227	139661637	TG	Adrenal gland	0.0449244905263634	0.113441983882597	0.0778336896746194
SPAG7	17	4862521	4871167	TG	Omnibus	0.0219230717786108	0.058620348659579	0.0777591410310663
SFRP4	7	37945543	38065297	TG	Aorta	0.00544781065237443	0.0384930523032335	0.0776551063856237
CYSTM1	5	139554227	139661637	TG	Cortex	0.0449244905263634	0.113441983882597	0.0775745119377958
RTN2	19	45988547	46000319	TG	Cerebellum	0.0226179894191275	0.136456223747453	0.0775577717229431
MAGOHB	12	10758612	10766222	TG	CD8 cell	0.00773060259987816	0.0308122101873757	0.0775334607227041
DMWD	19	46286205	46296060	TG	Omnibus	0.0272271114683955	0.071890885019169	0.0774519703359286
VASP	19	46009837	46030241	TG	Gastroesophageal junction	0.0226309279629203	0.136511398012155	0.0774357909767741
FOSB	19	45971253	45978437	TF	Gastroesophageal junction	0.0226221065848635	0.136466952645012	0.0774094399804731
RTN2	19	45988547	46000319	TG	Gastroesophageal junction	0.0226179894191275	0.136456223747453	0.0774001367799667
VASP	19	46009837	46030241	TG	Testis	0.0226309279629203	0.136511398012155	0.0772921273226035
FOSB	19	45971253	45978437	TF	Testis	0.0226221065848635	0.136466952645012	0.0772660244213204
HBEGF	5	139712428	139726216	TG	Esophagus mucosa	0.0425304073062796	0.108482062376403	0.0772416493499605
OPA3	19	46030685	46105470	TG	Esophagus mucosa	0.0245116275287164	0.142547339303765	0.077161829760241
GFOD1	6	13358062	13487894	TG	NK cell	0.00614972231759401	0.0427160167315161	0.0770981888838844
SPAG7	17	4862521	4871167	TG	Ovary	0.0219230717786108	0.058620348659579	0.0770765641104358
ERCC2	19	45853095	45874176	TG	Testis	0.0224635011703599	0.136103537571506	0.0769402334354839
PFDN1	5	139624624	139682706	TG	Adrenal gland	0.0444530532912554	0.112294873586535	0.0769160407121506
RSPH6A	19	46298968	46318577	TG	Omnibus	0.0270748349918022	0.071342026390031	0.0768401095891304
GLTPD2	17	4692254	4693685	TG	Liver	0.0193630773666092	0.0511970260335885	0.0768270051257602
TBC1D7	6	13266774	13328815	TG	Monocyte	0.00616960395327673	0.0428994065771854	0.0766466614686245
PLD2	17	4710391	4726729	TG	Omnibus	0.0219950986821537	0.0579791894901554	0.0764153641644544
GFOD1	6	13358062	13487894	TG	Monocyte	0.00614972231759401	0.0427160167315161	0.0762042750948693
DAPK2	15	64199235	64364232	TG	NK cell	0.00570038964726724	0.0320914251670834	0.0760777294927078
EPDR1	7	37723446	37991543	TG	Ovary	0.00853587386223458	0.0596128510171619	0.0760459416665585
FOSB	19	45971253	45978437	TF	Putamen	0.0226221065848635	0.136466952645012	0.075931836086069
RTN2	19	45988547	46000319	TG	Putamen	0.0226179894191275	0.136456223747453	0.0759225696784918
SPI1	11	47376411	47400127	TF	Visceral omentum	0.0314256473329061	0.0799403051011759	0.0757105242711747
YBX3	12	10851683	10875911	TG	CD8 cell	0.00763154796166817	0.0303259215640119	0.0756693936053711
ERCC1	19	45910591	45982086	TG	Tibial nerve	0.0226544535724918	0.136565659290083	0.0755179539164702
SNRPD2	19	46190712	46195827	TG	Liver	0.0230354048333984	0.0609375073773839	0.0754979692138437
FOSB	19	45971253	45978437	TF	Tibial nerve	0.0226221065848635	0.136466952645012	0.0754432139668851
CYSTM1	5	139554227	139661637	TG	Spleen	0.0449244905263634	0.113441983882597	0.0753768892325
ECHDC3	10	11784365	11806069	TG	Visceral omentum	0.00452181518404609	0.0392599335709735	0.0752073674532857
ERCC2	19	45853095	45874176	TG	Tibial nerve	0.0224635011703599	0.136103537571506	0.0751186991696972
FOSB	19	45971253	45978437	TF	Thyroid	0.0226221065848635	0.136466952645012	0.0750243987434276
RTN2	19	45988547	46000319	TG	Thyroid	0.0226179894191275	0.136456223747453	0.0750151921481042
FAM96A	15	64364758	64386217	TG	Monocyte	0.00583966146553829	0.0327424362408218	0.0749107730784498
VASP	19	46009837	46030241	TG	Sun-exposed skin	0.0226309279629203	0.136511398012155	0.0748913222495
FOSB	19	45971253	45978437	TF	Sun-exposed skin	0.0226221065848635	0.136466952645012	0.0748655297167295
HBEGF	5	139712428	139726216	TG	Vagina	0.0425304073062796	0.108482062376403	0.0748390140719475
PPP1R13L	19	45882892	45909607	TG	Thyroid	0.0224832624407252	0.136160372694509	0.0747463292629088
ERCC2	19	45853095	45874176	TG	Thyroid	0.0224635011703599	0.136103537571506	0.0747004660628368
PPP1R13L	19	45882892	45909607	TG	Sun-exposed skin	0.0224832624407252	0.136160372694509	0.0745886058969404
RTFDC1	20	55043647	55093943	TG	Aorta	0.00720462521984317	0.0437982200362541	0.0745441160793565
ERCC2	19	45853095	45874176	TG	Sun-exposed skin	0.0224635011703599	0.136103537571506	0.0745424310085556
PFDN1	5	139624624	139682706	TG	Spleen	0.0444530532912554	0.112294873586535	0.0744812000597532
SPI1	11	47376411	47400127	TF	Ovary	0.0314256473329061	0.0799403051011759	0.0744553484791794
FOSB	19	45971253	45978437	TF	Caudate	0.0226221065848635	0.136466952645012	0.074452992457686
RTN2	19	45988547	46000319	TG	Caudate	0.0226179894191275	0.136456223747453	0.0744438445220862
IL34	16	70613798	70694585	TG	Aorta	0.00780934814904954	0.0389851212096049	0.0743543844643581
VASP	19	46009837	46030241	TG	Prostate	0.0226309279629203	0.136511398012155	0.0741557258370729
FOSB	19	45971253	45978437	TF	Prostate	0.0226221065848635	0.136466952645012	0.0741302387085101
RTN2	19	45988547	46000319	TG	Prostate	0.0226179894191275	0.136456223747453	0.0741211737361552
PPP1R13L	19	45882892	45909607	TG	Prostate	0.0224832624407252	0.136160372694509	0.0738500761483354
CAV2	7	115927434	116148595	TG	Aorta	0.00319452389555035	0.0331590257417566	0.0738386319951786
ERCC2	19	45853095	45874176	TG	Prostate	0.0224635011703599	0.136103537571506	0.0738042979169251
ANKHD1	5	139781399	139929163	TG	Thyroid	0.0401601956509315	0.104847034162911	0.0737707459136611
DAPK2	15	64199235	64364232	TG	Monocyte	0.00570038964726724	0.0320914251670834	0.0737600583815944
SNX22	15	64443914	64449680	TG	B cell	0.00616111911323442	0.0341817012677711	0.0735446193898746
ENO3	17	4851387	4860426	TG	Transverse colon	0.0236363615876941	0.0627352129998462	0.0732163646982276
ERCC1	19	45910591	45982086	TG	Esophagus muscularis	0.0226544535724918	0.136565659290083	0.0730696545798451
VASP	19	46009837	46030241	TG	Esophagus muscularis	0.0226309279629203	0.136511398012155	0.0730211142324949
FOSB	19	45971253	45978437	TF	Esophagus muscularis	0.0226221065848635	0.136466952645012	0.0729959808562574
MTSS1L	16	70695107	70719969	TG	Aorta	0.0077344524005946	0.0384313310371383	0.0729861230492981
RNF167	17	4843303	4848517	TG	Transverse colon	0.0235842678267756	0.0625488183135972	0.0729831984152062
PFN1	17	4848947	4852356	TG	Transverse colon	0.0235842678267756	0.0625488183135972	0.0729831984152062
VASP	19	46009837	46030241	TG	Esophagus mucosa	0.0226309279629203	0.136511398012155	0.0729292867081917
FOSB	19	45971253	45978437	TF	Esophagus mucosa	0.0226221065848635	0.136466952645012	0.0729044451144269
MINK1	17	4736683	4801356	TG	Transverse colon	0.0235324859132502	0.0623751334088244	0.0727729054031823
PPP1R13L	19	45882892	45909607	TG	Esophagus mucosa	0.0224832624407252	0.136160372694509	0.0726300278014242
SNRPD2	19	46190712	46195827	TG	Visceral omentum	0.0230354048333984	0.0609375073773839	0.0726180466949138
ERCC2	19	45853095	45874176	TG	Esophagus mucosa	0.0224635011703599	0.136103537571506	0.072584731163154
FOSB	19	45971253	45978437	TF	Hippocampus	0.0226221065848635	0.136466952645012	0.0725568048097793
RTN2	19	45988547	46000319	TG	Hippocampus	0.0226179894191275	0.136456223747453	0.0725476918400288
GPR141	7	37723399	37873390	TG	Omnibus	0.00850379181099866	0.0592764118702967	0.0722587688486744
SYMPK	19	46318668	46366548	TG	Omnibus	0.0256930324101126	0.0666175779979308	0.0716457727772445
TM4SF5	17	4675179	4686506	TG	Liver	0.0178314036370551	0.0474647274942356	0.0716217415455125
RNF167	17	4843303	4848517	TG	Stomach	0.0235842678267756	0.0625488183135972	0.0713493709382641
PFN1	17	4848947	4852356	TG	Stomach	0.0235842678267756	0.0625488183135972	0.0713493709382641
DMPK	19	46272975	46285810	TG	Transverse colon	0.0275255028503019	0.0729883045868229	0.0712458333265527
MINK1	17	4736683	4801356	TG	Stomach	0.0235324859132502	0.0623751334088244	0.0711425443690109
FAM96A	15	64364758	64386217	TG	B cell	0.00583966146553829	0.0327424362408218	0.0710606631413489
HIST1H4J	6	27791884	27792257	TG	Aorta	0.00368347770589299	0.0210494041476199	0.0710204321048986
GFOD1	6	13358062	13487894	TG	Visceral omentum	0.00614972231759401	0.0427160167315161	0.0703774382471081
MAGOHB	12	10758612	10766222	TG	Aorta	0.00773060259987816	0.0308122101873757	0.0703065663871224
MAGOHB	12	10758612	10766222	TG	CD4 cell	0.00773060259987816	0.0308122101873757	0.0700653042300659
TSPYL5	8	98285717	98290176	TG	Monocyte	0.00407471584334263	0.0335088852724035	0.0700005901302613
DMPK	19	46272975	46285810	TG	Stomach	0.0275255028503019	0.0729883045868229	0.0697653713223771
SPI1	11	47376411	47400127	TF	Monocyte	0.0314256473329061	0.0799403051011759	0.069760644435436
CNN2	19	1026298	1039068	TG	Testis	0.106572014161892	0.353707979791944	0.0694512744369381
TMEM259	19	1009647	1021117	TG	Testis	0.106569633657334	0.353700052180909	0.0694497873859237
MEF2C	5	88013975	88199922	TF	Stomach	0.0078654145038749	0.0908296329324327	0.0694404119036468
GPX4	19	1103936	1106787	TG	Testis	0.106550091763214	0.35364031710746	0.0694374015177621
ARID3A	19	925781	975939	TF	Testis	0.106037157797752	0.353238655051178	0.0690349619834833
RNF167	17	4843303	4848517	TG	Breast	0.0235842678267756	0.0625488183135972	0.0689473249824156
PFN1	17	4848947	4852356	TG	Breast	0.0235842678267756	0.0625488183135972	0.0689473249824156
MEF2C	5	88013975	88199922	TF	B cell	0.0078654145038749	0.0908296329324327	0.0688471234262568
YBX3	12	10851683	10875911	TG	Aorta	0.00763154796166817	0.0303259215640119	0.0686934457668369
IPMK	10	59951278	60027694	TG	Terminal ileum	0.0110632722177368	0.109171603445482	0.0685827088812985
SPAG7	17	4862521	4871167	TG	Transverse colon	0.0219230717786108	0.058620348659579	0.0685182825798233
MEF2C	5	88013975	88199922	TF	Transverse colon	0.0078654145038749	0.0908296329324327	0.0681970043599289
ERCC1	19	45910591	45982086	TG	Vagina	0.0226544535724918	0.136565659290083	0.0681357013266603
VASP	19	46009837	46030241	TG	Vagina	0.0226309279629203	0.136511398012155	0.0680880501806519
FOSB	19	45971253	45978437	TF	Vagina	0.0226221065848635	0.136466952645012	0.0680647069432803
RTFDC1	20	55043647	55093943	TG	Liver	0.00720462521984317	0.0437982200362541	0.0679928644487912
SNX1	15	64386322	64438289	TG	Visceral omentum	0.00621227646212843	0.0345542874616559	0.0678072332085483
PPP1R13L	19	45882892	45909607	TG	Vagina	0.0224832624407252	0.136160372694509	0.0677995265835032
ERCC2	19	45853095	45874176	TG	Vagina	0.0224635011703599	0.136103537571506	0.0677558930482876
PSMB6	17	4699439	4701790	TG	Omnibus	0.0193677556419551	0.0512164808698746	0.0676539622808452
GLTPD2	17	4692254	4693685	TG	Omnibus	0.0193630773666092	0.0511970260335885	0.0676214344688467
VMO1	17	4688580	4689728	TG	Omnibus	0.0193628874665865	0.0511960266533187	0.0676195622094812
ANKHD1	5	139781399	139929163	TG	Spleen	0.0401601956509315	0.104847034162911	0.0675832735988177
SPI1	11	47376411	47400127	TF	Liver	0.0314256473329061	0.0799403051011759	0.067438755408579
CAV2	7	115927434	116148595	TG	CD4 cell	0.00319452389555035	0.0331590257417566	0.0674271938355024
FOSB	19	45971253	45978437	TF	Cortex	0.0226221065848635	0.136466952645012	0.0670526199820686
RTN2	19	45988547	46000319	TG	Cortex	0.0226179894191275	0.136456223747453	0.0670439518715761
SPAG7	17	4862521	4871167	TG	Stomach	0.0219230717786108	0.058620348659579	0.0669734629637799
FERMT2	14	53323986	53419153	TG	Visceral omentum	0.00517490830415601	0.0371045101493947	0.0668548285231909
MAGOHB	12	10758612	10766222	TG	NK cell	0.00773060259987816	0.0308122101873757	0.0662618149053506
QPCTL	19	46195741	46207247	TG	Omnibus	0.0231174325659418	0.0611763873276022	0.0659094279725509
FOSB	19	45971253	45978437	TF	Adrenal gland	0.0226221065848635	0.136466952645012	0.065769706443954
RTN2	19	45988547	46000319	TG	Adrenal gland	0.0226179894191275	0.136456223747453	0.0657612543648101
FOSB	19	45971253	45978437	TF	Skeletal muscle	0.0226221065848635	0.136466952645012	0.065677443253806
RTN2	19	45988547	46000319	TG	Skeletal muscle	0.0226179894191275	0.136456223747453	0.0656690710987939
SNRPD2	19	46190712	46195827	TG	Omnibus	0.0230354048333984	0.0609375073773839	0.0656478070100654
ERCC2	19	45853095	45874176	TG	Adrenal gland	0.0224635011703599	0.136103537571506	0.0654728949363081
SUPT4H1	17	56422539	56430454	TG	Uterus	0.0121797883768885	0.0785807430449691	0.0652240502321518
MAGOHB	12	10758612	10766222	TG	Monocyte	0.00773060259987816	0.0308122101873757	0.0647907197567266
MEF2C	5	88013975	88199922	TF	Breast	0.0078654145038749	0.0908296329324327	0.0647246033427955
SNRPD2	19	46190712	46195827	TG	Ovary	0.0230354048333984	0.0609375073773839	0.0647083143891855
SPAG7	17	4862521	4871167	TG	Breast	0.0219230717786108	0.058620348659579	0.0646890194843162
FERMT2	14	53323986	53419153	TG	Pancreas	0.00517490830415601	0.0371045101493947	0.0644555410216202
IPMK	10	59951278	60027694	TG	Lung	0.0110632722177368	0.109171603445482	0.064348339337832
ECHDC3	10	11784365	11806069	TG	Liver	0.00452181518404609	0.0392599335709735	0.0642196461994117
MEF2C	5	88013975	88199922	TF	Omnibus	0.0078654145038749	0.0908296329324327	0.0641011946386827
GIPR	19	46171502	46186982	TG	Omnibus	0.0225304438096276	0.0595200336105851	0.0640996241135115
SYMPK	19	46318668	46366548	TG	Stomach	0.0256930324101126	0.0666175779979308	0.0639390096832134
FOXA3	19	46367247	46377055	TF	B cell	0.0169051373841908	0.0452805999811443	0.0637111689621075
ERCC1	19	45910591	45982086	TG	Spleen	0.0226544535724918	0.136565659290083	0.0635824657050792
VASP	19	46009837	46030241	TG	Spleen	0.0226309279629203	0.136511398012155	0.0635375547242543
FOSB	19	45971253	45978437	TF	Spleen	0.0226221065848635	0.136466952645012	0.0635156466671174
RTN2	19	45988547	46000319	TG	Spleen	0.0226179894191275	0.136456223747453	0.0635072673549542
FCF1	14	75179847	75203394	TG	Liver	0.0291396366680709	0.129220293481035	0.0634651830167135
DAPK2	15	64199235	64364232	TG	Visceral omentum	0.00570038964726724	0.0320914251670834	0.0633649662135694
YBX3	12	10851683	10875911	TG	Monocyte	0.00763154796166817	0.0303259215640119	0.0633547340549876
HIST1H2BN	6	27806323	27823487	TG	NK cell	0.00371149744986646	0.0211941899903486	0.0629786708381855
TM4SF5	17	4675179	4686506	TG	Omnibus	0.0178314036370551	0.0474647274942356	0.0628809047621919
TBC1D7	6	13266774	13328815	TG	Liver	0.00616960395327673	0.0428994065771854	0.0627183165104987
MYBPC3	11	47352957	47374253	TG	Omnibus	0.0315508186774807	0.0803697833462969	0.0626921136220246
HIST1H4J	6	27791884	27792257	TG	NK cell	0.00368347770589299	0.0210494041476199	0.0625961547114323
SPI1	11	47376411	47400127	TF	Stomach	0.0314256473329061	0.0799403051011759	0.062484722305734
MADD	11	47290712	47351582	TG	Omnibus	0.0314282575936583	0.0800381511950958	0.0624317138363585
SPI1	11	47376411	47400127	TF	Omnibus	0.0314256473329061	0.0799403051011759	0.0624115781237269
FOXA3	19	46367247	46377055	TF	CD8 cell	0.0169051373841908	0.0452805999811443	0.0623927877166759
CELF1	11	47487496	47587121	TG	Omnibus	0.0318056827669472	0.0786735282624278	0.0622816533192315
OAS2	12	113416200	113449528	TG	CD8 cell	0.0032746599381534	0.0208934672904534	0.0621658023365625
MAGOHB	12	10758612	10766222	TG	B cell	0.00773060259987816	0.0308122101873757	0.0619570268912738
AREL1	14	75120140	75179818	TG	Monocyte	0.0291869778773358	0.129350477809169	0.0617972770480054
FOXA3	19	46367247	46377055	TF	CD4 cell	0.0169051373841908	0.0452805999811443	0.0615342427302045
EPDR1	7	37723446	37991543	TG	Transverse colon	0.00853587386223458	0.0596128510171619	0.0611929978034183
CSNK1G1	15	64457716	64648442	TG	Omnibus	0.00762125079077622	0.0411529833209344	0.0611430473877846
FOXA3	19	46367247	46377055	TF	NK cell	0.0169051373841908	0.0452805999811443	0.0608285705112833
RNF43	17	56429861	56494956	TG	Terminal ileum	0.0121870731471642	0.0786182999725645	0.0607446962319868
SUPT4H1	17	56422539	56430454	TG	Terminal ileum	0.0121797883768885	0.0785807430449691	0.0607135037811098
OAS3	12	113376157	113411054	TG	CD8 cell	0.00322151449626611	0.0204965344953333	0.060707601508052
YBX3	12	10851683	10875911	TG	B cell	0.00763154796166817	0.0303259215640119	0.0606552433892827
NME8	7	37888199	37940003	TG	Omnibus	0.00703594100709041	0.0489216182665584	0.0606188515425228
PSMC3	11	47440320	47447993	TG	Omnibus	0.0307472601162046	0.0764973240573503	0.0604544263868675
SNRPD2	19	46190712	46195827	TG	Breast	0.0230354048333984	0.0609375073773839	0.0603789649377593
RAPSN	11	47459308	47470730	TG	Omnibus	0.0305877761856099	0.0759114704099683	0.0600483595133984
SNRPD2	19	46190712	46195827	TG	Transverse colon	0.0230354048333984	0.0609375073773839	0.0596201232813695
RALGDS	9	135973107	136039301	TG	CD8 cell	0.00431715166538969	0.0218679864965077	0.0591240733672338
FOXA3	19	46367247	46377055	TF	Pancreas	0.0169051373841908	0.0452805999811443	0.0591162448009957
GFI1B	9	135820932	135867083	TF	CD8 cell	0.00431529409653486	0.0218577276574642	0.059088629760175
MAGOHB	12	10758612	10766222	TG	Visceral omentum	0.00773060259987816	0.0308122101873757	0.0590385882124429
SNRPD2	19	46190712	46195827	TG	Stomach	0.0230354048333984	0.0609375073773839	0.058482236318129
SPI1	11	47376411	47400127	TF	Breast	0.0314256473329061	0.0799403051011759	0.0583914994683576
RNF167	17	4843303	4848517	TG	Uterus	0.0235842678267756	0.0625488183135972	0.0583761080464173
PFN1	17	4848947	4852356	TG	Uterus	0.0235842678267756	0.0625488183135972	0.0583761080464173
GIPR	19	46171502	46186982	TG	Transverse colon	0.0225304438096276	0.0595200336105851	0.0582975084863362
FERMT2	14	53323986	53419153	TG	Liver	0.00517490830415601	0.0371045101493947	0.0581931131024415
EPDR1	7	37723446	37991543	TG	Breast	0.00853587386223458	0.0596128510171619	0.057927140856994
MTSS1L	16	70695107	70719969	TG	Liver	0.0077344524005946	0.0384313310371383	0.0578555744825211
YBX3	12	10851683	10875911	TG	Visceral omentum	0.00763154796166817	0.0303259215640119	0.0578265382358839
CHID1	11	867357	915058	TG	Aorta	0.00541689072598208	0.0217547145315504	0.0576049492373802
CAMTA2	17	4871287	4890960	TG	CD8 cell	0.0111997478150044	0.0302150988959179	0.0575736157722954
CAV2	7	115927434	116148595	TG	Pancreas	0.00319452389555035	0.0331590257417566	0.057362868333843
SLC39A13	11	47428683	47438047	TG	Omnibus	0.0290910705181858	0.0725916935946431	0.0573211570857573
DMPK	19	46272975	46285810	TG	Sigmoid colon	0.0275255028503019	0.0729883045868229	0.0572481940466111
MAGOHB	12	10758612	10766222	TG	Pancreas	0.00773060259987816	0.0308122101873757	0.057206096859095
GIPR	19	46171502	46186982	TG	Stomach	0.0225304438096276	0.0595200336105851	0.0571359495089429
DMPK	19	46272975	46285810	TG	Left ventricle	0.0275255028503019	0.0729883045868229	0.057123779868772
ANKH	5	14704910	14871887	TG	CD8 cell	0.00194863122546125	0.0214549697835561	0.0570346120116794
USP6NL	10	11495945	11653753	TG	Omnibus	0.00465599174208654	0.0405262068290406	0.0570201644565245
PSMC3	11	47440320	47447993	TG	Breast	0.0307472601162046	0.0764973240573503	0.0567855334367658
IPMK	10	59951278	60027694	TG	Thyroid	0.0110632722177368	0.109171603445482	0.0567591114210313
HIST1H2BN	6	27806323	27823487	TG	B cell	0.00371149744986646	0.0211941899903486	0.0565534342220314
SPI1	11	47376411	47400127	TF	Transverse colon	0.0314256473329061	0.0799403051011759	0.0563934818408962
DMPK	19	46272975	46285810	TG	Atrial appendage	0.0275255028503019	0.0729883045868229	0.0563931518261841
RNF167	17	4843303	4848517	TG	Terminal ileum	0.0235842678267756	0.0625488183135972	0.0563753617449069
PFN1	17	4848947	4852356	TG	Terminal ileum	0.0235842678267756	0.0625488183135972	0.0563753617449069
PLEKHA1	10	124134212	124191867	TG	CD8 cell	0.00213913709431213	0.0162802945185989	0.0563698740065255
CISD1	10	60028818	60049346	TG	Thyroid	0.0109222484617808	0.10869084327201	0.0563119024639655
MINK1	17	4736683	4801356	TG	Terminal ileum	0.0235324859132502	0.0623751334088244	0.0562241332682583
SPDYE3	7	99905325	99919819	TG	CD8 cell	0.00582298396061359	0.0201267797234454	0.0562103869386844
HIST1H4J	6	27791884	27792257	TG	B cell	0.00368347770589299	0.0210494041476199	0.0562022822000355
IPMK	10	59951278	60027694	TG	Sun-exposed skin	0.0110632722177368	0.109171603445482	0.0561099189529262
YBX3	12	10851683	10875911	TG	Pancreas	0.00763154796166817	0.0303259215640119	0.0560229784482259
DMPK	19	46272975	46285810	TG	Gastroesophageal junction	0.0275255028503019	0.0729883045868229	0.0560203606855646
FOXA3	19	46367247	46377055	TF	Liver	0.0169051373841908	0.0452805999811443	0.0560050105948597
DMPK	19	46272975	46285810	TG	Cerebellum	0.0275255028503019	0.0729883045868229	0.0559513750214555
TBC1D7	6	13266774	13328815	TG	Omnibus	0.00616960395327673	0.0428994065771854	0.0559247658947003
GFOD1	6	13358062	13487894	TG	Omnibus	0.00614972231759401	0.0427160167315161	0.0556520842765034
ECHDC3	10	11784365	11806069	TG	Omnibus	0.00452181518404609	0.0392599335709735	0.0552214795386957
DMPK	19	46272975	46285810	TG	Putamen	0.0275255028503019	0.0729883045868229	0.0551265899567395
SUPT4H1	17	56422539	56430454	TG	Lung	0.0121797883768885	0.0785807430449691	0.0550824432934002
NRXN1	2	50145643	51259674	TG	Omnibus	0.00339132533858634	0.0499039068752421	0.0550341164945608
DMPK	19	46272975	46285810	TG	Tibial nerve	0.0275255028503019	0.0729883045868229	0.0550335668177848
DMPK	19	46272975	46285810	TG	Caudate	0.0275255028503019	0.0729883045868229	0.054802674734657
OAS2	12	113416200	113449528	TG	CD4 cell	0.0032746599381534	0.0208934672904534	0.0547977349314307
SPAG7	17	4862521	4871167	TG	Uterus	0.0219230717786108	0.058620348659579	0.0546561098421368
DMPK	19	46272975	46285810	TG	Thyroid	0.0275255028503019	0.0729883045868229	0.0546090479042942
FOXA3	19	46367247	46377055	TF	Visceral omentum	0.0169051373841908	0.0452805999811443	0.0545676149520836
DMPK	19	46272975	46285810	TG	Esophagus muscularis	0.0275255028503019	0.0729883045868229	0.0545562030925123
IPMK	10	59951278	60027694	TG	Esophagus mucosa	0.0110632722177368	0.109171603445482	0.0544138784759952
DMPK	19	46272975	46285810	TG	Prostate	0.0275255028503019	0.0729883045868229	0.0543662903417853
TM4SF5	17	4675179	4686506	TG	Stomach	0.0178314036370551	0.0474647274942356	0.0542164555223738
CISD1	10	60028818	60049346	TG	Left ventricle	0.0109222484617808	0.10869084327201	0.0539305876862703
DMPK	19	46272975	46285810	TG	Hippocampus	0.0275255028503019	0.0729883045868229	0.0538991899373371
DMPK	19	46272975	46285810	TG	Esophagus mucosa	0.0275255028503019	0.0729883045868229	0.0538378775031537
RALGDS	9	135973107	136039301	TG	CD4 cell	0.00431715166538969	0.0218679864965077	0.0538077499568827
SUPT4H1	17	56422539	56430454	TG	Atrial appendage	0.0121797883768885	0.0785807430449691	0.0537833628950852
GFI1B	9	135820932	135867083	TF	CD4 cell	0.00431529409653486	0.0218577276574642	0.0537761072781417
OAS3	12	113376157	113411054	TG	CD4 cell	0.00322151449626611	0.0204965344953333	0.0535604711527493
CIITA	16	10971055	11026079	TG	CD8 cell	0.0026031400024307	0.0176391174143671	0.0534292801322126
MEPCE	7	100026413	100031741	TG	NK cell	0.00663849210926991	0.0229030797029505	0.0534114953389063
CAMTA2	17	4871287	4890960	TG	CD4 cell	0.0111997478150044	0.0302150988959179	0.0533400317685572
SUPT4H1	17	56422539	56430454	TG	Sigmoid colon	0.0121797883768885	0.0785807430449691	0.0533102979084381
RNF167	17	4843303	4848517	TG	Lung	0.0235842678267756	0.0625488183135972	0.0530818808242888
PFN1	17	4848947	4852356	TG	Lung	0.0235842678267756	0.0625488183135972	0.0530818808242888
SPPL2A	15	50999506	51058005	TG	CD8 cell	0.00334858309825951	0.0221699135232699	0.0530075188426222
HIST1H4J	6	27791884	27792257	TG	Visceral omentum	0.00368347770589299	0.0210494041476199	0.0529245190704791
ENO3	17	4851387	4860426	TG	Atrial appendage	0.0236363615876941	0.0627352129998462	0.0527904210157441
SPAG7	17	4862521	4871167	TG	Terminal ileum	0.0219230717786108	0.058620348659579	0.0527659203833901
MAGOHB	12	10758612	10766222	TG	Liver	0.00773060259987816	0.0308122101873757	0.052659860972332
RNF167	17	4843303	4848517	TG	Atrial appendage	0.0235842678267756	0.0625488183135972	0.0526440825571001
PFN1	17	4848947	4852356	TG	Atrial appendage	0.0235842678267756	0.0625488183135972	0.0526440825571001
SPI1	11	47376411	47400127	TF	Cerebellum	0.0314256473329061	0.0799403051011759	0.0525543299153973
RNF167	17	4843303	4848517	TG	Sigmoid colon	0.0235842678267756	0.0625488183135972	0.0525077424296671
PFN1	17	4848947	4852356	TG	Sigmoid colon	0.0235842678267756	0.0625488183135972	0.0525077424296671
OAS1	12	113344582	113369990	TG	CD8 cell	0.00275835736546466	0.0174830500518618	0.0522079439198703
CAV2	7	115927434	116148595	TG	Visceral omentum	0.00319452389555035	0.0331590257417566	0.0518589383867118
SNX1	15	64386322	64438289	TG	Omnibus	0.00621227646212843	0.0345542874616559	0.0517797432574733
IPMK	10	59951278	60027694	TG	Subcutaneous adipose	0.0110632722177368	0.109171603445482	0.0516543482802988
DMPK	19	46272975	46285810	TG	Cortex	0.0275255028503019	0.0729883045868229	0.051608709566168
MEPCE	7	100026413	100031741	TG	Monocyte	0.00663849210926991	0.0229030797029505	0.0516036118052545
PILRA	7	99965153	99997719	TG	Monocyte	0.00663648452671202	0.0228938859881516	0.0515716324200511
FERMT2	14	53323986	53419153	TG	Omnibus	0.00517490830415601	0.0371045101493947	0.0515555627818192
YLPM1	14	75230069	75322244	TG	Ovary	0.0316675957452384	0.134566439866181	0.0515439729009766
SNX1	15	64386322	64438289	TG	Ovary	0.00621227646212843	0.0345542874616559	0.0510573057136423
OAS2	12	113416200	113449528	TG	NK cell	0.0032746599381534	0.0208934672904534	0.0510342052928438
RNF167	17	4843303	4848517	TG	Subcutaneous adipose	0.0235842678267756	0.0625488183135972	0.0510316130675804
PFN1	17	4848947	4852356	TG	Subcutaneous adipose	0.0235842678267756	0.0625488183135972	0.0510316130675804
DMPK	19	46272975	46285810	TG	Skeletal muscle	0.0275255028503019	0.0729883045868229	0.050904453696166
PSMC3	11	47440320	47447993	TG	Cerebellum	0.0307472601162046	0.0764973240573503	0.0508372871994976
ANKH	5	14704910	14871887	TG	Aorta	0.00194863122546125	0.0214549697835561	0.0507516117177767
RTFDC1	20	55043647	55093943	TG	Pancreas	0.00720462521984317	0.0437982200362541	0.050734905116615
SPDYE3	7	99905325	99919819	TG	CD4 cell	0.00582298396061359	0.0201267797234454	0.0505948567517812
FERMT2	14	53323986	53419153	TG	Ovary	0.00517490830415601	0.0371045101493947	0.0505338952846551
SNRPD2	19	46190712	46195827	TG	Uterus	0.0230354048333984	0.0609375073773839	0.0505131640567836
PPIB	15	64448011	64455404	TG	Ovary	0.00616387883979259	0.0341974580692084	0.0504750976486848
DMPK	19	46272975	46285810	TG	Adrenal gland	0.0275255028503019	0.0729883045868229	0.0504470723127401
CAMTA2	17	4871287	4890960	TG	Monocyte	0.0111997478150044	0.0302150988959179	0.0501469179536166
OAS3	12	113376157	113411054	TG	NK cell	0.00322151449626611	0.0204965344953333	0.0499384593447301
DMPK	19	46272975	46285810	TG	Spleen	0.0275255028503019	0.0729883045868229	0.0497906232352248
RNF167	17	4843303	4848517	TG	Testis	0.0235842678267756	0.0625488183135972	0.0497570237465407
PFN1	17	4848947	4852356	TG	Testis	0.0235842678267756	0.0625488183135972	0.0497570237465407
SPAG7	17	4862521	4871167	TG	Lung	0.0219230717786108	0.058620348659579	0.0496391943093548
MINK1	17	4736683	4801356	TG	Testis	0.0235324859132502	0.0623751334088244	0.0496286132341953
ENO3	17	4851387	4860426	TG	Left ventricle	0.0236363615876941	0.0627352129998462	0.0495897294090762
IPMK	10	59951278	60027694	TG	Skeletal muscle	0.0110632722177368	0.109171603445482	0.0495842949719097
SFRP4	7	37945543	38065297	TG	Ovary	0.00544781065237443	0.0384930523032335	0.0495321222757672
RNF167	17	4843303	4848517	TG	Left ventricle	0.0235842678267756	0.0625488183135972	0.0494547928433146
PFN1	17	4848947	4852356	TG	Left ventricle	0.0235842678267756	0.0625488183135972	0.0494547928433146
SLC25A11	17	4840425	4843546	TG	Left ventricle	0.0235782981724179	0.0625229680671974	0.0494370886392601
CELF1	11	47487496	47587121	TG	Testis	0.0318056827669472	0.0786735282624278	0.0494217688224072
OAS2	12	113416200	113449528	TG	Monocyte	0.0032746599381534	0.0208934672904534	0.049312024593561
ANKH	5	14704910	14871887	TG	CD4 cell	0.00194863122546125	0.0214549697835561	0.0492501008999294
SPAG7	17	4862521	4871167	TG	Atrial appendage	0.0219230717786108	0.058620348659579	0.0492399928086566
RNF167	17	4843303	4848517	TG	Gastroesophageal junction	0.0235842678267756	0.0625488183135972	0.049206125735429
PFN1	17	4848947	4852356	TG	Gastroesophageal junction	0.0235842678267756	0.0625488183135972	0.049206125735429
CISD1	10	60028818	60049346	TG	Skeletal muscle	0.0109222484617808	0.10869084327201	0.0491657543597617
MTSS1L	16	70695107	70719969	TG	Ovary	0.0077344524005946	0.0384313310371383	0.0491291055934087
RTFDC1	20	55043647	55093943	TG	Visceral omentum	0.00720462521984317	0.0437982200362541	0.0491155204885602
SPAG7	17	4862521	4871167	TG	Sigmoid colon	0.0219230717786108	0.058620348659579	0.0491035615944375
RNF167	17	4843303	4848517	TG	Sun-exposed skin	0.0235842678267756	0.0625488183135972	0.0490795337723103
PFN1	17	4848947	4852356	TG	Sun-exposed skin	0.0235842678267756	0.0625488183135972	0.0490795337723103
RNF167	17	4843303	4848517	TG	Esophagus muscularis	0.0235842678267756	0.0625488183135972	0.0490115595448836
PFN1	17	4848947	4852356	TG	Esophagus muscularis	0.0235842678267756	0.0625488183135972	0.0490115595448836
FOXA3	19	46367247	46377055	TF	Omnibus	0.0169051373841908	0.0452805999811443	0.0489578926029769
MINK1	17	4736683	4801356	TG	Sun-exposed skin	0.0235324859132502	0.0623751334088244	0.048953772828038
SPI1	11	47376411	47400127	TF	Testis	0.0314256473329061	0.0799403051011759	0.0487874917025038
TMED9	5	177019159	177023125	TG	CD8 cell	0.00256272296949587	0.0143015641312994	0.0487361257656021
RNF43	17	56429861	56494956	TG	Testis	0.0121870731471642	0.0786182999725645	0.0486548764652166
SUPT4H1	17	56422539	56430454	TG	Testis	0.0121797883768885	0.0785807430449691	0.0486292884266577
SSBP4	19	18529674	18545372	TG	CD8 cell	0.00731533175638523	0.0268565765762386	0.048556990803667
PDLIM7	5	176910395	176924607	TG	CD8 cell	0.00255443465498238	0.0142491223373045	0.0485166887721428
SPPL2A	15	50999506	51058005	TG	Aorta	0.00334858309825951	0.0221699135232699	0.0484220372347566
DBN1	5	176883609	176901402	TG	CD8 cell	0.00254953492395709	0.0142196361889405	0.048399136197705
RNF167	17	4843303	4848517	TG	Prostate	0.0235842678267756	0.0625488183135972	0.0483596096307738
PFN1	17	4848947	4852356	TG	Prostate	0.0235842678267756	0.0625488183135972	0.0483596096307738
DEXI	16	11022748	11036317	TG	Aorta	0.00264561844227576	0.0179282633351276	0.0483252300664581
OAS3	12	113376157	113411054	TG	Monocyte	0.00322151449626611	0.0204965344953333	0.0482394442329538
SUPT4H1	17	56422539	56430454	TG	Sun-exposed skin	0.0121797883768885	0.0785807430449691	0.0482388114820281
SNRPD2	19	46190712	46195827	TG	Subcutaneous adipose	0.0230354048333984	0.0609375073773839	0.0482290792449901
SFRP4	7	37945543	38065297	TG	Omnibus	0.00544781065237443	0.0384930523032335	0.0482275125425578
DAPK2	15	64199235	64364232	TG	Omnibus	0.00570038964726724	0.0320914251670834	0.0482264277112551
RNF167	17	4843303	4848517	TG	Tibial nerve	0.0235842678267756	0.0625488183135972	0.0481715662410923
PFN1	17	4848947	4852356	TG	Tibial nerve	0.0235842678267756	0.0625488183135972	0.0481715662410923
ENO3	17	4851387	4860426	TG	Thyroid	0.0236363615876941	0.0627352129998462	0.0481706156900008
RNF167	17	4843303	4848517	TG	Putamen	0.0235842678267756	0.0625488183135972	0.0481157809744729
PFN1	17	4848947	4852356	TG	Putamen	0.0235842678267756	0.0625488183135972	0.0481157809744729
RNF167	17	4843303	4848517	TG	Cerebellum	0.0235842678267756	0.0625488183135972	0.0480949555340099
PFN1	17	4848947	4852356	TG	Cerebellum	0.0235842678267756	0.0625488183135972	0.0480949555340099
GP1BA	17	4835592	4838325	TG	Cerebellum	0.0235738038324457	0.0625032660755542	0.0480655794290705
RNF167	17	4843303	4848517	TG	Thyroid	0.0235842678267756	0.0625488183135972	0.0480405517098699
PFN1	17	4848947	4852356	TG	Thyroid	0.0235842678267756	0.0625488183135972	0.0480405517098699
SUPT4H1	17	56422539	56430454	TG	Left ventricle	0.0121797883768885	0.0785807430449691	0.0480314529744029
MINK1	17	4736683	4801356	TG	Cerebellum	0.0235324859132502	0.0623751334088244	0.047971208519025
SNRPD2	19	46190712	46195827	TG	Sigmoid colon	0.0230354048333984	0.0609375073773839	0.0479283950750922
MINK1	17	4736683	4801356	TG	Thyroid	0.0235324859132502	0.0623751334088244	0.0479167701766525
SNRPD2	19	46190712	46195827	TG	Left ventricle	0.0230354048333984	0.0609375073773839	0.0478577475306058
SPPL2A	15	50999506	51058005	TG	CD4 cell	0.00334858309825951	0.0221699135232699	0.0477962840758275
FCF1	14	75179847	75203394	TG	Ovary	0.0291396366680709	0.129220293481035	0.0477568432360698
SPI1	11	47376411	47400127	TF	Esophagus mucosa	0.0314256473329061	0.0799403051011759	0.0477413970475769
PLEKHA1	10	124134212	124191867	TG	CD4 cell	0.00213913709431213	0.0162802945185989	0.0477302855994952
SUPT4H1	17	56422539	56430454	TG	Esophagus muscularis	0.0121797883768885	0.0785807430449691	0.0477165543650338
SPAG7	17	4862521	4871167	TG	Subcutaneous adipose	0.0219230717786108	0.058620348659579	0.0477135274666949
CIITA	16	10971055	11026079	TG	Aorta	0.0026031400024307	0.0176391174143671	0.047528386589925
RNF167	17	4843303	4848517	TG	Esophagus mucosa	0.0235842678267756	0.0625488183135972	0.0474929641821634
PFN1	17	4848947	4852356	TG	Esophagus mucosa	0.0235842678267756	0.0625488183135972	0.0474929641821634
SPI1	11	47376411	47400127	TF	Uterus	0.0314256473329061	0.0799403051011759	0.0474644196272212
RNF167	17	4843303	4848517	TG	Caudate	0.0235842678267756	0.0625488183135972	0.0473940960519471
PFN1	17	4848947	4852356	TG	Caudate	0.0235842678267756	0.0625488183135972	0.0473940960519471
MINK1	17	4736683	4801356	TG	Esophagus mucosa	0.0235324859132502	0.0623751334088244	0.0473712587399933
CIITA	16	10971055	11026079	TG	CD4 cell	0.0026031400024307	0.0176391174143671	0.0473655201503631
TRPM7	15	50844670	50979012	TG	Omnibus	0.00512357298325384	0.0338201996564964	0.0473587101276042
MEF2C	5	88013975	88199922	TF	Uterus	0.0078654145038749	0.0908296329324327	0.0473114640769774
SUPT4H1	17	56422539	56430454	TG	Subcutaneous adipose	0.0121797883768885	0.0785807430449691	0.0472713661203349
SCIMP	17	5112256	5138155	TG	NK cell	0.00669664609450842	0.0234086558649202	0.0472516834319922
SNRPD2	19	46190712	46195827	TG	Atrial appendage	0.0230354048333984	0.0609375073773839	0.0472054460323785
RALGDS	9	135973107	136039301	TG	Monocyte	0.00431715166538969	0.0218679864965077	0.0471614980565976
GFI1B	9	135820932	135867083	TF	Monocyte	0.00431529409653486	0.0218577276574642	0.047134370422729
RNF43	17	56429861	56494956	TG	Prostate	0.0121870731471642	0.0786182999725645	0.0469916247993308
SNRPD2	19	46190712	46195827	TG	Gastroesophageal junction	0.0230354048333984	0.0609375073773839	0.046976967004861
SUPT4H1	17	56422539	56430454	TG	Prostate	0.0121797883768885	0.0785807430449691	0.0469665870706303
SUPT4H1	17	56422539	56430454	TG	Gastroesophageal junction	0.0121797883768885	0.0785807430449691	0.0469260984438191
RNF167	17	4843303	4848517	TG	Hippocampus	0.0235842678267756	0.0625488183135972	0.0469187069241587
PFN1	17	4848947	4852356	TG	Hippocampus	0.0235842678267756	0.0625488183135972	0.0469187069241587
ENO3	17	4851387	4860426	TG	Skeletal muscle	0.0236363615876941	0.0627352129998462	0.0469179988920134
SNRPD2	19	46190712	46195827	TG	Cerebellum	0.0230354048333984	0.0609375073773839	0.0468781372211256
SNRPD2	19	46190712	46195827	TG	Lung	0.0230354048333984	0.0609375073773839	0.0468155320187815
RNF167	17	4843303	4848517	TG	Skeletal muscle	0.0235842678267756	0.0625488183135972	0.0467926991630915
PFN1	17	4848947	4852356	TG	Skeletal muscle	0.0235842678267756	0.0625488183135972	0.0467926991630915
SLC25A11	17	4840425	4843546	TG	Skeletal muscle	0.0235782981724179	0.0625229680671974	0.0467763728438825
SUPT4H1	17	56422539	56430454	TG	Thyroid	0.0121797883768885	0.0785807430449691	0.0467685140063237
OAS2	12	113416200	113449528	TG	B cell	0.0032746599381534	0.0208934672904534	0.0466091630704803
CHID1	11	867357	915058	TG	Visceral omentum	0.00541689072598208	0.0217547145315504	0.0465753328664586
SPAG7	17	4862521	4871167	TG	Testis	0.0219230717786108	0.058620348659579	0.0465041147901601
RNF167	17	4843303	4848517	TG	Vagina	0.0235842678267756	0.0625488183135972	0.0464795080669767
PFN1	17	4848947	4852356	TG	Vagina	0.0235842678267756	0.0625488183135972	0.0464795080669767
IPMK	10	59951278	60027694	TG	Spleen	0.0110632722177368	0.109171603445482	0.0464451446542977
PSMC3	11	47440320	47447993	TG	Esophagus mucosa	0.0307472601162046	0.0764973240573503	0.046441307849663
MINK1	17	4736683	4801356	TG	Vagina	0.0235324859132502	0.0623751334088244	0.0463596754855691
STYK1	12	10771538	10826917	TG	Omnibus	0.0077357545565917	0.030840986794916	0.0463574440320731
MAGOHB	12	10758612	10766222	TG	Ovary	0.00773060259987816	0.0308122101873757	0.0463411976998801
SPAG7	17	4862521	4871167	TG	Left ventricle	0.0219230717786108	0.058620348659579	0.046225749911604
CELF1	11	47487496	47587121	TG	Prostate	0.0318056827669472	0.0786735282624278	0.04620484111412
SNRPD2	19	46190712	46195827	TG	Testis	0.0230354048333984	0.0609375073773839	0.0462000359296713
SNRPD2	19	46190712	46195827	TG	Putamen	0.0230354048333984	0.0609375073773839	0.0461793580776144
SNRPD2	19	46190712	46195827	TG	Tibial nerve	0.0230354048333984	0.0609375073773839	0.0461083811224828
RNF43	17	56429861	56494956	TG	Esophagus mucosa	0.0121870731471642	0.0786182999725645	0.0460637500995252
SUPT4H1	17	56422539	56430454	TG	Tibial nerve	0.0121797883768885	0.0785807430449691	0.0460476777599497
SUPT4H1	17	56422539	56430454	TG	Esophagus mucosa	0.0121797883768885	0.0785807430449691	0.0460395710142806
SUPT4H1	17	56422539	56430454	TG	Putamen	0.0121797883768885	0.0785807430449691	0.0460270822652931
OAS1	12	113344582	113369990	TG	CD4 cell	0.00275835736546466	0.0174830500518618	0.0460110387740272
SPAG7	17	4862521	4871167	TG	Gastroesophageal junction	0.0219230717786108	0.058620348659579	0.0459963877437248
SNRPD2	19	46190712	46195827	TG	Caudate	0.0230354048333984	0.0609375073773839	0.0459793066979664
SCIMP	17	5112256	5138155	TG	Monocyte	0.00669664609450842	0.0234086558649202	0.0459754073167274
SPAG7	17	4862521	4871167	TG	Sun-exposed skin	0.0219230717786108	0.058620348659579	0.0458611735666496
RALGDS	9	135973107	136039301	TG	NK cell	0.00431715166538969	0.0218679864965077	0.0458437925048466
SNRPD2	19	46190712	46195827	TG	Sun-exposed skin	0.0230354048333984	0.0609375073773839	0.0458197036796797
GFI1B	9	135820932	135867083	TF	NK cell	0.00431529409653486	0.0218577276574642	0.0458165726222361
SPAG7	17	4862521	4871167	TG	Esophagus muscularis	0.0219230717786108	0.058620348659579	0.045805696449531
SNRPD2	19	46190712	46195827	TG	Thyroid	0.0230354048333984	0.0609375073773839	0.0457444596044821
SNRPD2	19	46190712	46195827	TG	Esophagus muscularis	0.0230354048333984	0.0609375073773839	0.0457410481970074
TSPYL5	8	98285717	98290176	TG	Ovary	0.00407471584334263	0.0335088852724035	0.0457364829053376
RNF43	17	56429861	56494956	TG	Cerebellum	0.0121870731471642	0.0786182999725645	0.045731919931559
SUPT4H1	17	56422539	56430454	TG	Cerebellum	0.0121797883768885	0.0785807430449691	0.0457078029311251
RNF167	17	4843303	4848517	TG	Adrenal gland	0.0235842678267756	0.0625488183135972	0.0457002429671803
PFN1	17	4848947	4852356	TG	Adrenal gland	0.0235842678267756	0.0625488183135972	0.0457002429671803
GNPNAT1	14	53241912	53258386	TG	Monocyte	0.00280266815565167	0.0185270466280439	0.0456905676126833
HIST1H2BN	6	27806323	27823487	TG	Liver	0.00371149744986646	0.0211941899903486	0.0456020915933327
SNRPD2	19	46190712	46195827	TG	Prostate	0.0230354048333984	0.0609375073773839	0.0455596604494314
EPDR1	7	37723446	37991543	TG	Uterus	0.00853587386223458	0.0596128510171619	0.0454982912273732
YBX3	12	10851683	10875911	TG	Ovary	0.00763154796166817	0.0303259215640119	0.0454980290992532
MEF2C	5	88013975	88199922	TF	Terminal ileum	0.0078654145038749	0.0908296329324327	0.0454538837972684
SPI1	11	47376411	47400127	TF	Prostate	0.0314256473329061	0.0799403051011759	0.0453869382450553
HIST1H4J	6	27791884	27792257	TG	Liver	0.00368347770589299	0.0210494041476199	0.0453256025573379
RNF167	17	4843303	4848517	TG	Cortex	0.0235842678267756	0.0625488183135972	0.0452786992672941
PFN1	17	4848947	4852356	TG	Cortex	0.0235842678267756	0.0625488183135972	0.0452786992672941
SF3B3	16	70557691	70608820	TG	NK cell	0.00369694089922605	0.018800032400866	0.0452638857058839
SF3B3	16	70557691	70608820	TG	Monocyte	0.00369694089922605	0.018800032400866	0.0452471892334724
PILRB	7	99933737	99965356	TG	NK cell	0.00559031672295358	0.0192458782827298	0.0452433615429125
CAV2	7	115927434	116148595	TG	Liver	0.00319452389555035	0.0331590257417566	0.0451973510667599
SPPL2A	15	50999506	51058005	TG	NK cell	0.00334858309825951	0.0221699135232699	0.0451777043994462
SPAG7	17	4862521	4871167	TG	Prostate	0.0219230717786108	0.058620348659579	0.045173826326196
MINK1	17	4736683	4801356	TG	Cortex	0.0235324859132502	0.0623751334088244	0.0451633262961353
SNRPD2	19	46190712	46195827	TG	Hippocampus	0.0230354048333984	0.0609375073773839	0.0451214084724494
SNRPD2	19	46190712	46195827	TG	Esophagus mucosa	0.0230354048333984	0.0609375073773839	0.0450931782725868
SPAG7	17	4862521	4871167	TG	Tibial nerve	0.0219230717786108	0.058620348659579	0.0450117429715694
SPAG7	17	4862521	4871167	TG	Putamen	0.0219230717786108	0.058620348659579	0.0449519418256763
SPAG7	17	4862521	4871167	TG	Cerebellum	0.0219230717786108	0.058620348659579	0.0449459254576683
SPAG7	17	4862521	4871167	TG	Thyroid	0.0219230717786108	0.058620348659579	0.044876359096057
SUPT4H1	17	56422539	56430454	TG	Caudate	0.0121797883768885	0.0785807430449691	0.0448251617327452
CHID1	11	867357	915058	TG	Pancreas	0.00541689072598208	0.0217547145315504	0.0447606561795125
SF3B3	16	70557691	70608820	TG	B cell	0.00369694089922605	0.018800032400866	0.0447546373167223
SPAG7	17	4862521	4871167	TG	Esophagus mucosa	0.0219230717786108	0.058620348659579	0.0443701164025402
SCIMP	17	5112256	5138155	TG	B cell	0.00669664609450842	0.0234086558649202	0.0443682490746954
RALGDS	9	135973107	136039301	TG	Visceral omentum	0.00431715166538969	0.0218679864965077	0.044360929067514
FOXA3	19	46367247	46377055	TF	Transverse colon	0.0169051373841908	0.0452805999811443	0.0443390091639769
SUPT4H1	17	56422539	56430454	TG	Hippocampus	0.0121797883768885	0.0785807430449691	0.0443319764828848
SPAG7	17	4862521	4871167	TG	Caudate	0.0219230717786108	0.058620348659579	0.0442861364535184
GFOD1	6	13358062	13487894	TG	Transverse colon	0.00614972231759401	0.0427160167315161	0.0442605826039066
SPPL2A	15	50999506	51058005	TG	Monocyte	0.00334858309825951	0.0221699135232699	0.0441379495873418
GFOD1	6	13358062	13487894	TG	Stomach	0.00614972231759401	0.0427160167315161	0.0440763472110784
RNF167	17	4843303	4848517	TG	Spleen	0.0235842678267756	0.0625488183135972	0.0440415032882715
PFN1	17	4848947	4852356	TG	Spleen	0.0235842678267756	0.0625488183135972	0.0440415032882715
GP1BA	17	4835592	4838325	TG	Spleen	0.0235738038324457	0.0625032660755542	0.0440158343378671
IL34	16	70613798	70694585	TG	Omnibus	0.00780934814904954	0.0389851212096049	0.0439645381163197
SUPT4H1	17	56422539	56430454	TG	Skeletal muscle	0.0121797883768885	0.0785807430449691	0.0438899942739154
SPAG7	17	4862521	4871167	TG	Hippocampus	0.0219230717786108	0.058620348659579	0.043840784693512
RABEP1	17	5185558	5289129	TG	Omnibus	0.00854550481195083	0.0302027170054598	0.0437647841961407
RTFDC1	20	55043647	55093943	TG	Stomach	0.00720462521984317	0.0437982200362541	0.0437487089854171
RNF43	17	56429861	56494956	TG	Vagina	0.0121870731471642	0.0786182999725645	0.043725143461556
SPAG7	17	4862521	4871167	TG	Skeletal muscle	0.0219230717786108	0.058620348659579	0.0437129284583808
SUPT4H1	17	56422539	56430454	TG	Vagina	0.0121797883768885	0.0785807430449691	0.0437016026661102
PLEKHA1	10	124134212	124191867	TG	NK cell	0.00213913709431213	0.0162802945185989	0.0436666174716781
SPI1	11	47376411	47400127	TF	Sun-exposed skin	0.0314256473329061	0.0799403051011759	0.0436454103548069
VAC14	16	70721342	70835064	TG	Omnibus	0.0077428612673941	0.0384871951915155	0.0434736438927843
SPAG7	17	4862521	4871167	TG	Vagina	0.0219230717786108	0.058620348659579	0.043407408379323
MTSS1L	16	70695107	70719969	TG	Omnibus	0.0077344524005946	0.0384313310371383	0.0433696109383662
SPI1	11	47376411	47400127	TF	Gastroesophageal junction	0.0314256473329061	0.0799403051011759	0.0433578701663759
SNRPD2	19	46190712	46195827	TG	Vagina	0.0230354048333984	0.0609375073773839	0.0433151354620338
FOXA3	19	46367247	46377055	TF	Stomach	0.0169051373841908	0.0452805999811443	0.0433014067168507
STYX	14	53196898	53241716	TG	Monocyte	0.00264345857495361	0.0175287031578966	0.0432934768382665
SNRPD2	19	46190712	46195827	TG	Cortex	0.0230354048333984	0.0609375073773839	0.0432171078615745
SSBP4	19	18529674	18545372	TG	CD4 cell	0.00731533175638523	0.0268565765762386	0.043099518451948
MEF2C	5	88013975	88199922	TF	Lung	0.0078654145038749	0.0908296329324327	0.0430941502737505
CIITA	16	10971055	11026079	TG	NK cell	0.0026031400024307	0.0176391174143671	0.0430703394347976
OAS1	12	113344582	113369990	TG	NK cell	0.00275835736546466	0.0174830500518618	0.0428719083701855
TM4SF5	17	4675179	4686506	TG	Terminal ileum	0.0178314036370551	0.0474647274942356	0.0427566281931039
SPAG7	17	4862521	4871167	TG	Adrenal gland	0.0219230717786108	0.058620348659579	0.0426837272238848
SNRPD2	19	46190712	46195827	TG	Skeletal muscle	0.0230354048333984	0.0609375073773839	0.0426546944707798
RALGDS	9	135973107	136039301	TG	Pancreas	0.00431715166538969	0.0218679864965077	0.0426311429539814
SF3B3	16	70557691	70608820	TG	CD8 cell	0.00369694089922605	0.018800032400866	0.0425816495018864
CEL	9	135937365	135947248	TG	Pancreas	0.00431229976899732	0.0218373203639098	0.0425529106581028
CIITA	16	10971055	11026079	TG	Monocyte	0.0026031400024307	0.0176391174143671	0.0424840719269549
TMED9	5	177019159	177023125	TG	CD4 cell	0.00256272296949587	0.0143015641312994	0.0424294335398831
PSMC3	11	47440320	47447993	TG	Gastroesophageal junction	0.0307472601162046	0.0764973240573503	0.0423097884354472
SPAG7	17	4862521	4871167	TG	Cortex	0.0219230717786108	0.058620348659579	0.0422948463230369
SUPT4H1	17	56422539	56430454	TG	Adrenal gland	0.0121797883768885	0.0785807430449691	0.0422886586706573
PDLIM7	5	176910395	176924607	TG	CD4 cell	0.00255443465498238	0.0142491223373045	0.0422475277581936
SNRPD2	19	46190712	46195827	TG	Adrenal gland	0.0230354048333984	0.0609375073773839	0.0422458435143265
RTFDC1	20	55043647	55093943	TG	Ovary	0.00720462521984317	0.0437982200362541	0.0421740514911375
DBN1	5	176883609	176901402	TG	CD4 cell	0.00254953492395709	0.0142196361889405	0.0421490574954274
CELF1	11	47487496	47587121	TG	Thyroid	0.0318056827669472	0.0786735282624278	0.0421333891495269
CELF1	11	47487496	47587121	TG	Terminal ileum	0.0318056827669472	0.0786735282624278	0.0420673891819725
FAM210B	20	54933971	54943719	TG	Ovary	0.00718006645648694	0.043625824855964	0.0420009166043598
SPI1	11	47376411	47400127	TF	Cortex	0.0314256473329061	0.0799403051011759	0.0417774791759063
SNRPD2	19	46190712	46195827	TG	Spleen	0.0230354048333984	0.0609375073773839	0.0417433055050323
SPI1	11	47376411	47400127	TF	Thyroid	0.0314256473329061	0.0799403051011759	0.0417190212067408
DOK3	5	176928908	176938275	TG	Aorta	0.00256416984536662	0.0143101417592554	0.0415701535710392
B4GALT7	5	177027101	177037348	TG	Aorta	0.0025629753046811	0.014303218688284	0.0415358110199407
TMED9	5	177019159	177023125	TG	Aorta	0.00256272296949587	0.0143015641312994	0.0415296313360919
SUPT4H1	17	56422539	56430454	TG	Cortex	0.0121797883768885	0.0785807430449691	0.0414368419713667
SPPL2A	15	50999506	51058005	TG	B cell	0.00334858309825951	0.0221699135232699	0.0413843106240732
EPDR1	7	37723446	37991543	TG	Terminal ileum	0.00853587386223458	0.0596128510171619	0.0413638434906249
RALGDS	9	135973107	136039301	TG	B cell	0.00431715166538969	0.0218679864965077	0.041356727727953
PDLIM7	5	176910395	176924607	TG	Aorta	0.00255443465498238	0.0142491223373045	0.0413505794762338
CAV2	7	115927434	116148595	TG	Ovary	0.00319452389555035	0.0331590257417566	0.0413387715390511
OAS1	12	113344582	113369990	TG	Monocyte	0.00275835736546466	0.0174830500518618	0.0413386924818343
GFI1B	9	135820932	135867083	TF	B cell	0.00431529409653486	0.0218577276574642	0.0413327601523733
DBN1	5	176883609	176901402	TG	Aorta	0.00254953492395709	0.0142196361889405	0.0412505827224501
MYBPC3	11	47352957	47374253	TG	Left ventricle	0.0315508186774807	0.0803697833462969	0.0412069819004136
SPAG7	17	4862521	4871167	TG	Spleen	0.0219230717786108	0.058620348659579	0.0411174337579778
SPI1	11	47376411	47400127	TF	Left ventricle	0.0314256473329061	0.0799403051011759	0.0410573146570632
PSMC3	11	47440320	47447993	TG	Cortex	0.0307472601162046	0.0764973240573503	0.0410411145095335
SPI1	11	47376411	47400127	TF	Terminal ileum	0.0314256473329061	0.0799403051011759	0.040993322620315
PSMC3	11	47440320	47447993	TG	Thyroid	0.0307472601162046	0.0764973240573503	0.040856040068433
PSMC3	11	47440320	47447993	TG	Left ventricle	0.0307472601162046	0.0764973240573503	0.0406970144224302
SPI1	11	47376411	47400127	TF	Esophagus muscularis	0.0314256473329061	0.0799403051011759	0.0405796395290346
SPI1	11	47376411	47400127	TF	Caudate	0.0314256473329061	0.0799403051011759	0.0405751095325727
SPI1	11	47376411	47400127	TF	Hippocampus	0.0314256473329061	0.0799403051011759	0.040321438621385
CAMTA2	17	4871287	4890960	TG	Omnibus	0.0111997478150044	0.0302150988959179	0.0402238694737512
SPI1	11	47376411	47400127	TF	Sigmoid colon	0.0314256473329061	0.0799403051011759	0.0402106458798688
MYBPC3	11	47352957	47374253	TG	Atrial appendage	0.0315508186774807	0.0803697833462969	0.0401511704080212
MUC6	11	1012821	1036706	TG	Pancreas	0.00497877007585674	0.0197695977217468	0.040125874291356
FERMT2	14	53323986	53419153	TG	Transverse colon	0.00517490830415601	0.0371045101493947	0.0401151005092263
PGPEP1	19	18451397	18480760	TG	CD8 cell	0.00606499717089177	0.0222310339767161	0.0401088584422128
SLC39A13	11	47428683	47438047	TG	Gastroesophageal junction	0.0290910705181858	0.0725916935946431	0.0401020227177408
SPI1	11	47376411	47400127	TF	Atrial appendage	0.0314256473329061	0.0799403051011759	0.0399952437160797
MEF2C	5	88013975	88199922	TF	Sun-exposed skin	0.0078654145038749	0.0908296329324327	0.0399865436090253
SPPL2A	15	50999506	51058005	TG	Visceral omentum	0.00334858309825951	0.0221699135232699	0.0399291844084436
PLEKHA1	10	124134212	124191867	TG	B cell	0.00213913709431213	0.0162802945185989	0.0397607727200922
SUPT4H1	17	56422539	56430454	TG	Spleen	0.0121797883768885	0.0785807430449691	0.0397526476866555
MPO	17	56347217	56358296	TG	Spleen	0.012175157672268	0.0785760769037316	0.0397441377083018
PSMC3	11	47440320	47447993	TG	Esophagus muscularis	0.0307472601162046	0.0764973240573503	0.0397338657358145
PSMC3	11	47440320	47447993	TG	Caudate	0.0307472601162046	0.0764973240573503	0.0396536760163437
ANKH	5	14704910	14871887	TG	Visceral omentum	0.00194863122546125	0.0214549697835561	0.0395481296979028
CIITA	16	10971055	11026079	TG	B cell	0.0026031400024307	0.0176391174143671	0.0395461285934269
CECR2	22	17840837	18037850	TG	Monocyte	0.00205534967253563	0.0165333745862316	0.0395411317510463
PSMC3	11	47440320	47447993	TG	Hippocampus	0.0307472601162046	0.0764973240573503	0.0395251812848846
LRRC25	19	18501954	18508427	TG	CD4 cell	0.00671945807645577	0.0246639970862052	0.0395184145362372
FERMT2	14	53323986	53419153	TG	Stomach	0.00517490830415601	0.0371045101493947	0.0394536940675727
PSMC3	11	47440320	47447993	TG	Atrial appendage	0.0307472601162046	0.0764973240573503	0.0394159259962361
PSMC3	11	47440320	47447993	TG	Sigmoid colon	0.0307472601162046	0.0764973240573503	0.0393979420329967
SPI1	11	47376411	47400127	TF	Skeletal muscle	0.0314256473329061	0.0799403051011759	0.0392740339176331
TMED9	5	177019159	177023125	TG	NK cell	0.00256272296949587	0.0143015641312994	0.0392586486533464
MTSS1L	16	70695107	70719969	TG	Transverse colon	0.0077344524005946	0.0384313310371383	0.0392190394339581
EPDR1	7	37723446	37991543	TG	Lung	0.00853587386223458	0.0596128510171619	0.0392063522924109
SPI1	11	47376411	47400127	TF	Putamen	0.0314256473329061	0.0799403051011759	0.0391837057546053
OAS1	12	113344582	113369990	TG	B cell	0.00275835736546466	0.0174830500518618	0.0391621614296763
EPDR1	7	37723446	37991543	TG	Atrial appendage	0.00853587386223458	0.0596128510171619	0.039107449066063
DBN1	5	176883609	176901402	TG	NK cell	0.00254953492395709	0.0142196361889405	0.0390044495504493
STYK1	12	10771538	10826917	TG	Transverse colon	0.0077357545565917	0.030840986794916	0.038893913953904
FAM105A	5	14581884	14615116	TG	Monocyte	0.00170384542903848	0.0188644949492337	0.0388577372702892
SF3B3	16	70557691	70608820	TG	CD4 cell	0.00369694089922605	0.018800032400866	0.0387657417019407
SPPL2A	15	50999506	51058005	TG	Pancreas	0.00334858309825951	0.0221699135232699	0.0387111192685483
CELF1	11	47487496	47587121	TG	Vagina	0.0318056827669472	0.0786735282624278	0.0386891863600388
RALGDS	9	135973107	136039301	TG	Liver	0.00431715166538969	0.0218679864965077	0.0386769572453481
LRRC32	11	76368568	76381791	TG	Aorta	0.00194363588439867	0.0146208289513241	0.0386590820722178
MEF2C	5	88013975	88199922	TF	Esophagus mucosa	0.0078654145038749	0.0908296329324327	0.038512561959835
PSMC3	11	47440320	47447993	TG	Skeletal muscle	0.0307472601162046	0.0764973240573503	0.0384980579583221
EPDR1	7	37723446	37991543	TG	Sigmoid colon	0.00853587386223458	0.0596128510171619	0.0384335894343715
DEXI	16	11022748	11036317	TG	Visceral omentum	0.00264561844227576	0.0179282633351276	0.0383023410082407
AURKA	20	54944445	54967393	TG	Omnibus	0.00717890429910285	0.0436133608550102	0.0382954799132416
RAPSN	11	47459308	47470730	TG	Skeletal muscle	0.0305877761856099	0.0759114704099683	0.0382884735581942
YBX3	12	10851683	10875911	TG	Transverse colon	0.00763154796166817	0.0303259215640119	0.038184461552944
PSMC3	11	47440320	47447993	TG	Putamen	0.0307472601162046	0.0764973240573503	0.038103462623505
OAS2	12	113416200	113449528	TG	Liver	0.0032746599381534	0.0208934672904534	0.0380923234952803
DDX41	5	176938578	176944470	TG	Monocyte	0.00256725919114971	0.014328881604702	0.0380889887413046
SPI1	11	47376411	47400127	TF	Vagina	0.0314256473329061	0.0799403051011759	0.0380543442996878
DOK3	5	176928908	176938275	TG	Monocyte	0.00256416984536662	0.0143101417592554	0.0380336427643
LRRC25	19	18501954	18508427	TG	NK cell	0.00671945807645577	0.0246639970862052	0.0380313617111337
B4GALT7	5	177027101	177037348	TG	Monocyte	0.0025629753046811	0.014303218688284	0.0380043334722779
TMED9	5	177019159	177023125	TG	Monocyte	0.00256272296949587	0.0143015641312994	0.0379988733221634
DAPK2	15	64199235	64364232	TG	Transverse colon	0.00570038964726724	0.0320914251670834	0.0379572948077608
PDLIM7	5	176910395	176924607	TG	Monocyte	0.00255443465498238	0.0142491223373045	0.0378377385791954
NR1H3	11	47269851	47290396	TF	CD8 cell	0.00892791897144754	0.0259904282735296	0.0377646080289904
DBN1	5	176883609	176901402	TG	Monocyte	0.00254953492395709	0.0142196361889405	0.0377519647488781
SLC39A13	11	47428683	47438047	TG	Esophagus muscularis	0.0290910705181858	0.0725916935946431	0.0376415232061262
STYK1	12	10771538	10826917	TG	Stomach	0.0077357545565917	0.030840986794916	0.0375868890084861
DEXI	16	11022748	11036317	TG	Pancreas	0.00264561844227576	0.0179282633351276	0.0375844044705466
MEF2C	5	88013975	88199922	TF	Cerebellum	0.0078654145038749	0.0908296329324327	0.0375653400491695
MEF2C	5	88013975	88199922	TF	Putamen	0.0078654145038749	0.0908296329324327	0.0375158932907045
FAM96A	15	64364758	64386217	TG	Stomach	0.00583966146553829	0.0327424362408218	0.0374914174837397
FOXA3	19	46367247	46377055	TF	Uterus	0.0169051373841908	0.0452805999811443	0.0374715535307051
PSMC3	11	47440320	47447993	TG	Vagina	0.0307472601162046	0.0764973240573503	0.0374338954209716
ELL	19	18553473	18632937	TG	Omnibus	0.00732299941103513	0.0268918718246894	0.0374215940715022
AP2A2	11	924894	1012239	TG	Liver	0.00542881936461809	0.021807989497966	0.037409405857929
SSBP4	19	18529674	18545372	TG	Omnibus	0.00731533175638523	0.0268565765762386	0.0373670611531945
FERMT2	14	53323986	53419153	TG	Breast	0.00517490830415601	0.0371045101493947	0.0373630708639141
ISYNA1	19	18545198	18549111	TG	Omnibus	0.00731411917049928	0.0268508311750287	0.0373577087510812
OAS3	12	113376157	113411054	TG	Liver	0.00322151449626611	0.0204965344953333	0.0373116264488674
CHID1	11	867357	915058	TG	Liver	0.00541689072598208	0.0217547145315504	0.0373034678378725
HIST1H2BN	6	27806323	27823487	TG	Ovary	0.00371149744986646	0.0211941899903486	0.0372532554416089
OAS1	12	113344582	113369990	TG	Visceral omentum	0.00275835736546466	0.0174830500518618	0.0371831185164011
UBE2L3	22	21903736	21978323	TG	CD8 cell	0.00218759830281944	0.0135153633359567	0.0371108836978554
ADSS	1	244571796	244615436	TG	CD8 cell	0.00149293231099059	0.0134953381899956	0.0371039971223164
TSKU	11	76493295	76509198	TG	Aorta	0.0018841637290685	0.0141218472729343	0.0370758893532614
MEF2C	5	88013975	88199922	TF	Testis	0.0078654145038749	0.0908296329324327	0.0370735448727967
HIST1H4J	6	27791884	27792257	TG	Ovary	0.00368347770589299	0.0210494041476199	0.0370162022509002
YBX3	12	10851683	10875911	TG	Stomach	0.00763154796166817	0.0303259215640119	0.0369106710574248
PLEKHA1	10	124134212	124191867	TG	Visceral omentum	0.00213913709431213	0.0162802945185989	0.0368157091225765
DAPK2	15	64199235	64364232	TG	Stomach	0.00570038964726724	0.0320914251670834	0.0367385906631512
HIST1H2BN	6	27806323	27823487	TG	Omnibus	0.00371149744986646	0.0211941899903486	0.0367315437827288
CLEC16A	16	11038345	11276046	TG	Omnibus	0.00339066242812838	0.0231980179448341	0.0367147857196088
HIST1H1B	6	27834570	27835359	TG	Omnibus	0.00370449177303906	0.0211541240820643	0.0366602780891918
EPDR1	7	37723446	37991543	TG	Testis	0.00853587386223458	0.0596128510171619	0.0365823545091104
TSC22D4	7	100060982	100076902	TG	Omnibus	0.00665473426066391	0.0229706783564334	0.0365393023740619
C7orf61	7	100054238	100061894	TG	Omnibus	0.0066546763731135	0.022970375561504	0.0365387527308302
HIST1H4J	6	27791884	27792257	TG	Omnibus	0.00368347770589299	0.0210494041476199	0.0364923639110416
MEF2C	5	88013975	88199922	TF	Prostate	0.0078654145038749	0.0908296329324327	0.0364737239758217
STYX	14	53196898	53241716	TG	CD8 cell	0.00264345857495361	0.0175287031578966	0.0364358674634883
ZCWPW1	7	99998449	100026615	TG	Omnibus	0.00663849210926991	0.0229030797029505	0.0364209265166342
MEPCE	7	100026413	100031741	TG	Omnibus	0.00663849210926991	0.0229030797029505	0.0364209265166342
PPP1R35	7	100032905	100034188	TG	Omnibus	0.00663849210926991	0.0229030797029505	0.0364209265166342
TRAM1	8	71485677	71520622	TG	CD8 cell	0.00156104137249536	0.0110579523543714	0.0364159523230328
PILRA	7	99965153	99997719	TG	Omnibus	0.00663648452671202	0.0228938859881516	0.0364033390291845
MEF2C	5	88013975	88199922	TF	Esophagus muscularis	0.0078654145038749	0.0908296329324327	0.0363730007199793
IL34	16	70613798	70694585	TG	Breast	0.00780934814904954	0.0389851212096049	0.0362952779088494
MEPCE	7	100026413	100031741	TG	Ovary	0.00663849210926991	0.0229030797029505	0.0362591940011735
MEF2C	5	88013975	88199922	TF	Caudate	0.0078654145038749	0.0908296329324327	0.0361718521093718
MEF2C	5	88013975	88199922	TF	Vagina	0.0078654145038749	0.0908296329324327	0.0361175832655701
MEF2C	5	88013975	88199922	TF	Tibial nerve	0.0078654145038749	0.0908296329324327	0.036099353982788
SF3B3	16	70557691	70608820	TG	Aorta	0.00369694089922605	0.018800032400866	0.0360147100594901
NUP160	11	47799639	47870107	TG	CD8 cell	0.00861943579886567	0.0262309023296127	0.0359332269047867
MEF2C	5	88013975	88199922	TF	Hippocampus	0.0078654145038749	0.0908296329324327	0.0358431087070727
DOK3	5	176928908	176938275	TG	B cell	0.00256416984536662	0.0143101417592554	0.0358231999712135
UBE2L3	22	21903736	21978323	TG	Aorta	0.00218759830281944	0.0135153633359567	0.0358120677612625
TMED9	5	177019159	177023125	TG	B cell	0.00256272296949587	0.0143015641312994	0.0357908050287394
GNPNAT1	14	53241912	53258386	TG	Aorta	0.00280266815565167	0.0185270466280439	0.0357102078630906
PGPEP1	19	18451397	18480760	TG	CD4 cell	0.00606499717089177	0.0222310339767161	0.0356923896580739
NUP88	17	5264258	5323480	TG	Aorta	0.00471682976996116	0.0167906416818228	0.0356072496745362
SPPL2A	15	50999506	51058005	TG	Liver	0.00334858309825951	0.0221699135232699	0.0355070042289614
FOXA3	19	46367247	46377055	TF	Subcutaneous adipose	0.0169051373841908	0.0452805999811443	0.0355018517033275
EPDR1	7	37723446	37991543	TG	Left ventricle	0.00853587386223458	0.0596128510171619	0.0353178178953509
EPDR1	7	37723446	37991543	TG	Esophagus mucosa	0.00853587386223458	0.0596128510171619	0.0353134719306827
FOXA3	19	46367247	46377055	TF	Sigmoid colon	0.0169051373841908	0.0452805999811443	0.0353081038351939
RTFDC1	20	55043647	55093943	TG	Transverse colon	0.00720462521984317	0.0437982200362541	0.0352140178502025
PGPEP1	19	18451397	18480760	TG	B cell	0.00606499717089177	0.0222310339767161	0.0351131605543385
YBX3	12	10851683	10875911	TG	Breast	0.00763154796166817	0.0303259215640119	0.0350791528385884
EPDR1	7	37723446	37991543	TG	Thyroid	0.00853587386223458	0.0596128510171619	0.0350781064883006
DAPK2	15	64199235	64364232	TG	Breast	0.00570038964726724	0.0320914251670834	0.0350696682896694
FOXA3	19	46367247	46377055	TF	Terminal ileum	0.0169051373841908	0.0452805999811443	0.0349912347076614
RTFDC1	20	55043647	55093943	TG	Uterus	0.00720462521984317	0.0437982200362541	0.0348970555716857
EPDR1	7	37723446	37991543	TG	Esophagus muscularis	0.00853587386223458	0.0596128510171619	0.034867650062862
AP2A2	11	924894	1012239	TG	Omnibus	0.00542881936461809	0.021807989497966	0.0347017880644934
EPDR1	7	37723446	37991543	TG	Prostate	0.00853587386223458	0.0596128510171619	0.0346829446959945
CHID1	11	867357	915058	TG	Omnibus	0.00541689072598208	0.0217547145315504	0.0346074672464589
RAB31	18	9708162	9862548	TG	Aorta	0.00135804319167389	0.0128131400664836	0.0345294725989478
MEF2C	5	88013975	88199922	TF	Sigmoid colon	0.0078654145038749	0.0908296329324327	0.0345080421202024
FOXA3	19	46367247	46377055	TF	Gastroesophageal junction	0.0169051373841908	0.0452805999811443	0.0345049965167999
FOXA3	19	46367247	46377055	TF	Lung	0.0169051373841908	0.0452805999811443	0.0344849492843413
LRRC25	19	18501954	18508427	TG	Omnibus	0.00671945807645577	0.0246639970862052	0.0343415479749785
EPDR1	7	37723446	37991543	TG	Tibial nerve	0.00853587386223458	0.0596128510171619	0.0343271356241857
PGPEP1	19	18451397	18480760	TG	NK cell	0.00606499717089177	0.0222310339767161	0.0343231617786569
GRIA1	5	152869175	153193429	TG	Aorta	0.00130823291194147	0.0147192665468155	0.0342597326564013
NR1H3	11	47269851	47290396	TF	Aorta	0.00892791897144754	0.0259904282735296	0.0342219143033972
EPDR1	7	37723446	37991543	TG	Gastroesophageal junction	0.00853587386223458	0.0596128510171619	0.034196894541558
NDUFS3	11	47586888	47606114	TG	Aorta	0.0102196673957267	0.0271476567197734	0.0341799300532657
LRRC25	19	18501954	18508427	TG	Monocyte	0.00671945807645577	0.0246639970862052	0.0340828199092444
GDF15	19	18485541	18499986	TG	Aorta	0.0066580992618603	0.024402174409425	0.0340569450171002
EPDR1	7	37723446	37991543	TG	Subcutaneous adipose	0.00853587386223458	0.0596128510171619	0.0340413124642761
CHID1	11	867357	915058	TG	Ovary	0.00541689072598208	0.0217547145315504	0.0339702687151466
FOXA3	19	46367247	46377055	TF	Testis	0.0169051373841908	0.0452805999811443	0.0339618066908051
GDF15	19	18485541	18499986	TG	Omnibus	0.0066580992618603	0.024402174409425	0.0339554490639149
L3MBTL4	18	5954705	6415236	TG	Terminal ileum	0.005954836713505	0.0542277902730066	0.0339232512481662
EPDR1	7	37723446	37991543	TG	Cerebellum	0.00853587386223458	0.0596128510171619	0.0338540367909607
SCIMP	17	5112256	5138155	TG	Omnibus	0.00669664609450842	0.0234086558649202	0.0338162234906061
STYX	14	53196898	53241716	TG	CD4 cell	0.00264345857495361	0.0175287031578966	0.0337737812410823
FCF1	14	75179847	75203394	TG	Breast	0.0291396366680709	0.129220293481035	0.0337704941078422
FOXA3	19	46367247	46377055	TF	Sun-exposed skin	0.0169051373841908	0.0452805999811443	0.0337028245785255
FOXA3	19	46367247	46377055	TF	Thyroid	0.0169051373841908	0.0452805999811443	0.0336600590814986
FOXA3	19	46367247	46377055	TF	Prostate	0.0169051373841908	0.0452805999811443	0.0335022235035502
MEF2C	5	88013975	88199922	TF	Atrial appendage	0.0078654145038749	0.0908296329324327	0.0335000359890461
ANKH	5	14704910	14871887	TG	Liver	0.00194863122546125	0.0214549697835561	0.0334809872327418
DEXI	16	11022748	11036317	TG	Liver	0.00264561844227576	0.0179282633351276	0.0334764269000726
CAMTA2	17	4871287	4890960	TG	Breast	0.0111997478150044	0.0302150988959179	0.0333763337012788
RXRG	1	165370159	165414433	TF	CD8 cell	0.00126414888282666	0.0129994583379193	0.0333539157998565
RAB7A	3	128444965	128533639	TG	CD8 cell	0.00523023967174851	0.0194062078915641	0.0333369142144919
RTFDC1	20	55043647	55093943	TG	Terminal ileum	0.00720462521984317	0.0437982200362541	0.0333206102750611
RALGDS	9	135973107	136039301	TG	Ovary	0.00431715166538969	0.0218679864965077	0.0332768765015725
RPN1	3	128338817	128399918	TG	Thyroid	0.0170477506127122	0.066021148038973	0.033193632622979
RAB7A	3	128444965	128533639	TG	CD4 cell	0.00523023967174851	0.0194062078915641	0.0331221339341197
EPDR1	7	37723446	37991543	TG	Putamen	0.00853587386223458	0.0596128510171619	0.0330938597481611
TSPYL5	8	98285717	98290176	TG	Breast	0.00407471584334263	0.0335088852724035	0.0330307032705839
FCF1	14	75179847	75203394	TG	Testis	0.0291396366680709	0.129220293481035	0.0330041827497145
FAM155A	13	107820883	108519083	TG	Omnibus	0.00234664199346616	0.0258400167150522	0.0329184967286847
EPDR1	7	37723446	37991543	TG	Vagina	0.00853587386223458	0.0596128510171619	0.0328830806909162
OAS2	12	113416200	113449528	TG	Omnibus	0.0032746599381534	0.0208934672904534	0.0326683690113456
SPI1	11	47376411	47400127	TF	Tibial nerve	0.0314256473329061	0.0799403051011759	0.0325326260690757
EPDR1	7	37723446	37991543	TG	Skeletal muscle	0.00853587386223458	0.0596128510171619	0.0325108362829215
EPDR1	7	37723446	37991543	TG	Caudate	0.00853587386223458	0.0596128510171619	0.0324940881380816
DDX41	5	176938578	176944470	TG	Visceral omentum	0.00256725919114971	0.014328881604702	0.0324688384169864
NUP160	11	47799639	47870107	TG	Aorta	0.00861943579886567	0.0262309023296127	0.0324071906419015
B4GALT7	5	177027101	177037348	TG	Visceral omentum	0.0025629753046811	0.014303218688284	0.0323976508873301
TMED9	5	177019159	177023125	TG	Visceral omentum	0.00256272296949587	0.0143015641312994	0.032393169626809
ADSS	1	244571796	244615436	TG	CD4 cell	0.00149293231099059	0.0134953381899956	0.0323825698343219
EPDR1	7	37723446	37991543	TG	Hippocampus	0.00853587386223458	0.0596128510171619	0.0323121005774729
TRAM1	8	71485677	71520622	TG	Aorta	0.00156104137249536	0.0110579523543714	0.0322684615028524
PDLIM7	5	176910395	176924607	TG	Visceral omentum	0.00255443465498238	0.0142491223373045	0.0322598752388629
TRAM1	8	71485677	71520622	TG	CD4 cell	0.00156104137249536	0.0110579523543714	0.0322403894198303
L3MBTL4	18	5954705	6415236	TG	Lung	0.005954836713505	0.0542277902730066	0.0322376299117709
SPDYE3	7	99905325	99919819	TG	Omnibus	0.00582298396061359	0.0201267797234454	0.0322221497371376
DBN1	5	176883609	176901402	TG	Visceral omentum	0.00254953492395709	0.0142196361889405	0.0321840816238621
STYX	14	53196898	53241716	TG	NK cell	0.00264345857495361	0.0175287031578966	0.032017614549298
UBE2L3	22	21903736	21978323	TG	NK cell	0.00218759830281944	0.0135153633359567	0.0319756575721665
OAS1	12	113344582	113369990	TG	Liver	0.00275835736546466	0.0174830500518618	0.0319472731599606
NR1H3	11	47269851	47290396	TF	CD4 cell	0.00892791897144754	0.0259904282735296	0.0319125322957046
CELF1	11	47487496	47587121	TG	Lung	0.0318056827669472	0.0786735282624278	0.0317273104415843
SF3B3	16	70557691	70608820	TG	Visceral omentum	0.00369694089922605	0.018800032400866	0.031711079363405
KIF21B	1	200938520	200992828	TG	CD8 cell	0.00151060787485723	0.0106167271512686	0.0316985206135414
SSBP4	19	18529674	18545372	TG	Pancreas	0.00731533175638523	0.0268565765762386	0.0316823528949744
MEF2C	5	88013975	88199922	TF	Gastroesophageal junction	0.0078654145038749	0.0908296329324327	0.031582859619208
EPDR1	7	37723446	37991543	TG	Cortex	0.00853587386223458	0.0596128510171619	0.0315517539507292
RAPSN	11	47459308	47470730	TG	Tibial nerve	0.0305877761856099	0.0759114704099683	0.0315457058168235
PABPC1	8	101698044	101735037	TG	CD8 cell	0.000923034877860108	0.00870652330732914	0.0315375083182532
SPI1	11	47376411	47400127	TF	Adrenal gland	0.0314256473329061	0.0799403051011759	0.0315286479495336
UBE2L3	22	21903736	21978323	TG	CD4 cell	0.00218759830281944	0.0135153633359567	0.0314924195731929
MEF2C	5	88013975	88199922	TF	Subcutaneous adipose	0.0078654145038749	0.0908296329324327	0.0314210758746092
FOXA3	19	46367247	46377055	TF	Skeletal muscle	0.0169051373841908	0.0452805999811443	0.0313778284485365
MUC6	11	1012821	1036706	TG	Omnibus	0.00497877007585674	0.0197695977217468	0.0312246858636384
SPI1	11	47376411	47400127	TF	Lung	0.0314256473329061	0.0799403051011759	0.0311849380381975
EPDR1	7	37723446	37991543	TG	Adrenal gland	0.00853587386223458	0.0596128510171619	0.0311773846655778
PGPEP1	19	18451397	18480760	TG	Aorta	0.00606499717089177	0.0222310339767161	0.0310930214178513
SPPL2A	15	50999506	51058005	TG	Omnibus	0.00334858309825951	0.0221699135232699	0.0310691299988838
PLEKHA1	10	124134212	124191867	TG	Liver	0.00213913709431213	0.0162802945185989	0.0310433169979183
PGPEP1	19	18451397	18480760	TG	Omnibus	0.00606499717089177	0.0222310339767161	0.0309876768666649
GFOD1	6	13358062	13487894	TG	Terminal ileum	0.00614972231759401	0.0427160167315161	0.0309632887006162
TMED9	5	177019159	177023125	TG	Pancreas	0.00256272296949587	0.0143015641312994	0.0309408689249397
PDLIM7	5	176910395	176924607	TG	Pancreas	0.00255443465498238	0.0142491223373045	0.0308136092151206
SPPL2A	15	50999506	51058005	TG	Ovary	0.00334858309825951	0.0221699135232699	0.0307816269540733
DBN1	5	176883609	176901402	TG	Pancreas	0.00254953492395709	0.0142196361889405	0.0307422488092872
PILRB	7	99933737	99965356	TG	Omnibus	0.00559031672295358	0.0192458782827298	0.0307417745779852
GNPNAT1	14	53241912	53258386	TG	Visceral omentum	0.00280266815565167	0.0185270466280439	0.0307141283602704
RAB31	18	9708162	9862548	TG	Monocyte	0.00135804319167389	0.0128131400664836	0.0306077982959389
NUP160	11	47799639	47870107	TG	CD4 cell	0.00861943579886567	0.0262309023296127	0.0304123327866586
SF3B3	16	70557691	70608820	TG	Pancreas	0.00369694089922605	0.018800032400866	0.0302164818201312
STYX	14	53196898	53241716	TG	B cell	0.00264345857495361	0.0175287031578966	0.0301185167494887
YLPM1	14	75230069	75322244	TG	Thyroid	0.0316675957452384	0.134566439866181	0.0300732233959239
CAV2	7	115927434	116148595	TG	Transverse colon	0.00319452389555035	0.0331590257417566	0.029957792880774
TRAM1	8	71485677	71520622	TG	NK cell	0.00156104137249536	0.0110579523543714	0.0298414248885034
EPDR1	7	37723446	37991543	TG	Spleen	0.00853587386223458	0.0596128510171619	0.0298251830710536
CECR2	22	17840837	18037850	TG	Liver	0.00205534967253563	0.0165333745862316	0.0296936918722364
GPR141	7	37723399	37873390	TG	Spleen	0.00850379181099866	0.0592764118702967	0.0296871389649769
GNPNAT1	14	53241912	53258386	TG	Pancreas	0.00280266815565167	0.0185270466280439	0.0296610261363579
UBE2L3	22	21903736	21978323	TG	Monocyte	0.00218759830281944	0.0135153633359567	0.0296515444515836
NR1H3	11	47269851	47290396	TF	NK cell	0.00892791897144754	0.0259904282735296	0.0295661319269101
L3MBTL4	18	5954705	6415236	TG	Testis	0.005954836713505	0.0542277902730066	0.0294417163613283
TSKU	11	76493295	76509198	TG	Visceral omentum	0.0018841637290685	0.0141218472729343	0.0293731101750084
GFOD1	6	13358062	13487894	TG	Lung	0.00614972231759401	0.0427160167315161	0.0293117283403324
SFRP4	7	37945543	38065297	TG	Uterus	0.00544781065237443	0.0384930523032335	0.0292984117537042
RAPGEF2	4	160025330	160281321	TG	Monocyte	0.00109108133314185	0.0126279686918883	0.0289675295082899
GDF15	19	18485541	18499986	TG	Pancreas	0.0066580992618603	0.024402174409425	0.0288070577641419
UBE2L3	22	21903736	21978323	TG	B cell	0.00218759830281944	0.0135153633359567	0.0286922828397769
GDF15	19	18485541	18499986	TG	Liver	0.0066580992618603	0.024402174409425	0.0286582047545831
FKBP8	19	18642561	18654887	TG	Omnibus	0.00561365915960205	0.0206106305222089	0.0286110846269145
ANKH	5	14704910	14871887	TG	Omnibus	0.00194863122546125	0.0214549697835561	0.0285175756627523
NUP160	11	47799639	47870107	TG	NK cell	0.00861943579886567	0.0262309023296127	0.028493025436854
SF3B3	16	70557691	70608820	TG	Liver	0.00369694089922605	0.018800032400866	0.0284297451379021
GALNT4	12	89913185	89920039	TG	CD8 cell	0.000852457504852625	0.00994579174854193	0.0283857592854758
FERMT2	14	53323986	53419153	TG	Uterus	0.00517490830415601	0.0371045101493947	0.0283281813630243
HIST1H4J	6	27791884	27792257	TG	Transverse colon	0.00368347770589299	0.0210494041476199	0.0282720163579735
L3MBTL4	18	5954705	6415236	TG	Thyroid	0.005954836713505	0.0542277902730066	0.0282256053800987
DEXI	16	11022748	11036317	TG	Omnibus	0.00264561844227576	0.0179282633351276	0.0281751553293925
STYX	14	53196898	53241716	TG	Pancreas	0.00264345857495361	0.0175287031578966	0.028160680569004
GFOD1	6	13358062	13487894	TG	Atrial appendage	0.00614972231759401	0.0427160167315161	0.0281302466426284
KIF21B	1	200938520	200992828	TG	CD4 cell	0.00151060787485723	0.0106167271512686	0.0280486143155841
TSKU	11	76493295	76509198	TG	Pancreas	0.0018841637290685	0.0141218472729343	0.0280158687889803
RAB7A	3	128444965	128533639	TG	Monocyte	0.00523023967174851	0.0194062078915641	0.0279029739756312
ANKH	5	14704910	14871887	TG	Ovary	0.00194863122546125	0.0214549697835561	0.0278618572333772
MAGOHB	12	10758612	10766222	TG	Uterus	0.00773060259987816	0.0308122101873757	0.0278563658608228
INPP5D	2	233924677	234116549	TG	CD8 cell	0.000984801218004934	0.00643208514152785	0.0277381931824433
CIITA	16	10971055	11026079	TG	Omnibus	0.0026031400024307	0.0176391174143671	0.0277156304029065
RGMA	15	93586636	93632433	TG	Aorta	0.000812465586886965	0.0102053866636321	0.0276670342726164
FCF1	14	75179847	75203394	TG	Thyroid	0.0291396366680709	0.129220293481035	0.0276531788792973
TMED9	5	177019159	177023125	TG	Liver	0.00256272296949587	0.0143015641312994	0.0276337122702577
L3MBTL4	18	5954705	6415236	TG	Esophagus mucosa	0.005954836713505	0.0542277902730066	0.0276268862476396
SPI1	11	47376411	47400127	TF	Subcutaneous adipose	0.0314256473329061	0.0799403051011759	0.0275307094424954
PDLIM7	5	176910395	176924607	TG	Liver	0.00255443465498238	0.0142491223373045	0.0275211594081606
GNPNAT1	14	53241912	53258386	TG	Liver	0.00280266815565167	0.0185270466280439	0.0274764162054924
TRAM1	8	71485677	71520622	TG	B cell	0.00156104137249536	0.0110579523543714	0.0274700270328749
YBX3	12	10851683	10875911	TG	Uterus	0.00763154796166817	0.0303259215640119	0.0274192344255164
OAS1	12	113344582	113369990	TG	Omnibus	0.00275835736546466	0.0174830500518618	0.027388665490931
UBE2L3	22	21903736	21978323	TG	Visceral omentum	0.00218759830281944	0.0135153633359567	0.0273857958833294
RALGDS	9	135973107	136039301	TG	Transverse colon	0.00431715166538969	0.0218679864965077	0.0273240650479995
GFI1B	9	135820932	135867083	TF	Transverse colon	0.00431529409653486	0.0218577276574642	0.0273096682400763
DEXI	16	11022748	11036317	TG	Ovary	0.00264561844227576	0.0179282633351276	0.0272933852560861
HIST1H4J	6	27791884	27792257	TG	Stomach	0.00368347770589299	0.0210494041476199	0.0271395796494643
MEF2C	5	88013975	88199922	TF	Thyroid	0.0078654145038749	0.0908296329324327	0.0271265725184444
RAB7A	3	128444965	128533639	TG	B cell	0.00523023967174851	0.0194062078915641	0.0270974590823251
CAV2	7	115927434	116148595	TG	Breast	0.00319452389555035	0.0331590257417566	0.0270865145581987
PSMC3	11	47440320	47447993	TG	Subcutaneous adipose	0.0307472601162046	0.0764973240573503	0.0270452301748859
GFOD1	6	13358062	13487894	TG	Testis	0.00614972231759401	0.0427160167315161	0.0270384190498775
RAB31	18	9708162	9862548	TG	Visceral omentum	0.00135804319167389	0.0128131400664836	0.0268706638825786
MTCH2	11	47638867	47664175	TG	Liver	0.0121801467236189	0.0332692121549615	0.0268142525189514
MEF2C	5	88013975	88199922	TF	Adrenal gland	0.0078654145038749	0.0908296329324327	0.0268109660983817
NUP160	11	47799639	47870107	TG	Pancreas	0.00861943579886567	0.0262309023296127	0.0268104927963274
PABPC1	8	101698044	101735037	TG	CD4 cell	0.000923034877860108	0.00870652330732914	0.0265908942867904
RALGDS	9	135973107	136039301	TG	Stomach	0.00431715166538969	0.0218679864965077	0.026539047973721
STYK1	12	10771538	10826917	TG	Terminal ileum	0.0077357545565917	0.030840986794916	0.0264766111765111
RTFDC1	20	55043647	55093943	TG	Cerebellum	0.00720462521984317	0.0437982200362541	0.0263441493842905
PPIL2	22	22006559	22054304	TG	Pancreas	0.00219204474617801	0.0135468448569447	0.0263319248324387
PGPEP1	19	18451397	18480760	TG	Pancreas	0.00606499717089177	0.0222310339767161	0.0262749369745157
UBE2L3	22	21903736	21978323	TG	Pancreas	0.00218759830281944	0.0135153633359567	0.0262597030913952
GFI1B	9	135820932	135867083	TF	Omnibus	0.00431529409653486	0.0218577276574642	0.0262165517082361
CEL	9	135937365	135947248	TG	Omnibus	0.00431229976899732	0.0218373203639098	0.0261911449459714
NR1H3	11	47269851	47290396	TF	Pancreas	0.00892791897144754	0.0259904282735296	0.0261883209444983
PGPEP1	19	18451397	18480760	TG	Liver	0.00606499717089177	0.0222310339767161	0.0261827392043064
RGS5	1	163080911	163291577	TG	Aorta	0.000854450318004949	0.00856386560728362	0.0261824192942357
IL34	16	70613798	70694585	TG	Lung	0.00780934814904954	0.0389851212096049	0.0261802474123431
RTFDC1	20	55043647	55093943	TG	Testis	0.00720462521984317	0.0437982200362541	0.0261272734336749
RAB7A	3	128444965	128533639	TG	NK cell	0.00523023967174851	0.0194062078915641	0.0260958697806777
GFOD1	6	13358062	13487894	TG	Sun-exposed skin	0.00614972231759401	0.0427160167315161	0.026073117223067
STYX	14	53196898	53241716	TG	Liver	0.00264345857495361	0.0175287031578966	0.0260629440903503
L3MBTL4	18	5954705	6415236	TG	Vagina	0.005954836713505	0.0542277902730066	0.0260485121393139
YBX3	12	10851683	10875911	TG	Terminal ileum	0.00763154796166817	0.0303259215640119	0.0260429667539089
KIF21B	1	200938520	200992828	TG	NK cell	0.00151060787485723	0.0106167271512686	0.0260014210632347
DUSP6	12	89741009	89747048	TG	Aorta	0.000883861687501811	0.0103258666707852	0.0259401837784315
GFOD1	6	13358062	13487894	TG	Esophagus muscularis	0.00614972231759401	0.0427160167315161	0.0259239993470738
GFOD1	6	13358062	13487894	TG	Thyroid	0.00614972231759401	0.0427160167315161	0.0258883212371701
FCF1	14	75179847	75203394	TG	Caudate	0.0291396366680709	0.129220293481035	0.0258534887165135
CAV2	7	115927434	116148595	TG	Stomach	0.00319452389555035	0.0331590257417566	0.0257676376838664
RAB7A	3	128444965	128533639	TG	Aorta	0.00523023967174851	0.0194062078915641	0.0257502893730485
YWHAZ	8	101928753	101965616	TG	CD8 cell	0.00082583098331656	0.0075256962184599	0.025697541810138
HIST1H4J	6	27791884	27792257	TG	Breast	0.00368347770589299	0.0210494041476199	0.0254934227917287
GFOD1	6	13358062	13487894	TG	Esophagus mucosa	0.00614972231759401	0.0427160167315161	0.0254852456231346
MEF2C	5	88013975	88199922	TF	Cortex	0.0078654145038749	0.0908296329324327	0.025430779509175
RTFDC1	20	55043647	55093943	TG	Atrial appendage	0.00720462521984317	0.0437982200362541	0.0254228483616721
NR1H3	11	47269851	47290396	TF	B cell	0.00892791897144754	0.0259904282735296	0.0253798533323445
TRPM7	15	50844670	50979012	TG	Terminal ileum	0.00512357298325384	0.0338201996564964	0.0253762567051624
GFOD1	6	13358062	13487894	TG	Left ventricle	0.00614972231759401	0.0427160167315161	0.0253715989543098
MEF2C	5	88013975	88199922	TF	Left ventricle	0.0078654145038749	0.0908296329324327	0.0253690220160399
CECR2	22	17840837	18037850	TG	Omnibus	0.00205534967253563	0.0165333745862316	0.0253155003830558
PLEKHA1	10	124134212	124191867	TG	Ovary	0.00213913709431213	0.0162802945185989	0.025305818343989
MTCH2	11	47638867	47664175	TG	Omnibus	0.0121801467236189	0.0332692121549615	0.025219455778406
FAM105A	5	14581884	14615116	TG	Omnibus	0.00170384542903848	0.0188644949492337	0.0251016391401625
FERMT2	14	53323986	53419153	TG	Lung	0.00517490830415601	0.0371045101493947	0.0250894678943385
RALGDS	9	135973107	136039301	TG	Breast	0.00431715166538969	0.0218679864965077	0.0250571262937242
FNBP4	11	47738072	47788995	TG	Omnibus	0.0117285769385222	0.0342626798370012	0.025052870844342
TSKU	11	76493295	76509198	TG	Liver	0.0018841637290685	0.0141218472729343	0.0250358987345024
RXRG	1	165370159	165414433	TF	CD4 cell	0.00126414888282666	0.0129994583379193	0.0249371459075904
TRAM1	8	71485677	71520622	TG	Visceral omentum	0.00156104137249536	0.0110579523543714	0.0248610478131141
GNPNAT1	14	53241912	53258386	TG	Omnibus	0.00280266815565167	0.0185270466280439	0.0248049908057788
RAB7A	3	128444965	128533639	TG	Visceral omentum	0.00523023967174851	0.0194062078915641	0.0247968800212105
GFOD1	6	13358062	13487894	TG	Tibial nerve	0.00614972231759401	0.0427160167315161	0.0247443436174904
CECR2	22	17840837	18037850	TG	Ovary	0.00205534967253563	0.0165333745862316	0.0247047642886827
ECHDC3	10	11784365	11806069	TG	Lung	0.00452181518404609	0.0392599335709735	0.0247047592783581
DAPK2	15	64199235	64364232	TG	Terminal ileum	0.00570038964726724	0.0320914251670834	0.0246937846453827
NUP160	11	47799639	47870107	TG	B cell	0.00861943579886567	0.0262309023296127	0.0246883784231237
MUC6	11	1012821	1036706	TG	Stomach	0.00497877007585674	0.0197695977217468	0.0246821481615554
BAMBI	10	28966271	28971868	TG	Aorta	0.000960922249469573	0.00966925759448011	0.0246718169589016
SNX1	15	64386322	64438289	TG	Lung	0.00621227646212843	0.0345542874616559	0.0246673822681522
GFOD1	6	13358062	13487894	TG	Putamen	0.00614972231759401	0.0427160167315161	0.0245936571751057
SPPL2A	15	50999506	51058005	TG	Transverse colon	0.00334858309825951	0.0221699135232699	0.0245869040996476
RAB7A	3	128444965	128533639	TG	Liver	0.00523023967174851	0.0194062078915641	0.0245678305806354
TSPYL5	8	98285717	98290176	TG	Uterus	0.00407471584334263	0.0335088852724035	0.0245299195111482
MTSS1L	16	70695107	70719969	TG	Putamen	0.0077344524005946	0.0384313310371383	0.0244905074899995
CAV2	7	115927434	116148595	TG	Omnibus	0.00319452389555035	0.0331590257417566	0.0244474659615407
GALNT4	12	89913185	89920039	TG	CD4 cell	0.000852457504852625	0.00994579174854193	0.0244315936101392
IQCK	16	19727778	19868907	TG	Visceral omentum	0.0014533297429332	0.0103256972022811	0.0244080775204681
GFOD1	6	13358062	13487894	TG	Subcutaneous adipose	0.00614972231759401	0.0427160167315161	0.0244065177908169
OAS3	12	113376157	113411054	TG	Stomach	0.00322151449626611	0.0204965344953333	0.0243177359031165
GFOD1	6	13358062	13487894	TG	Cerebellum	0.00614972231759401	0.0427160167315161	0.0243082736105839
LYRM1	16	20911190	20936328	TG	Monocyte	0.00130233855611373	0.00905480559150636	0.0242909715876166
FHIT	3	59735036	61237133	TG	CD8 cell	0.000567036961438428	0.00878197397988408	0.0242756154164548
FCF1	14	75179847	75203394	TG	Uterus	0.0291396366680709	0.129220293481035	0.0242722912334424
GFOD1	6	13358062	13487894	TG	Vagina	0.00614972231759401	0.0427160167315161	0.0242618741629927
SPPL2A	15	50999506	51058005	TG	Stomach	0.00334858309825951	0.0221699135232699	0.0242504251788329
NR1H3	11	47269851	47290396	TF	Visceral omentum	0.00892791897144754	0.0259904282735296	0.0242434567755901
MTSS1L	16	70695107	70719969	TG	Cerebellum	0.0077344524005946	0.0384313310371383	0.0241604131990664
GFOD1	6	13358062	13487894	TG	Caudate	0.00614972231759401	0.0427160167315161	0.0241181278765374
FERMT2	14	53323986	53419153	TG	Atrial appendage	0.00517490830415601	0.0371045101493947	0.0240618348384336
YBX3	12	10851683	10875911	TG	Lung	0.00763154796166817	0.0303259215640119	0.0240440918159477
RTFDC1	20	55043647	55093943	TG	Left ventricle	0.00720462521984317	0.0437982200362541	0.0240131624651532
CELF1	11	47487496	47587121	TG	Spleen	0.0318056827669472	0.0786735282624278	0.0240114214686826
IL34	16	70613798	70694585	TG	Hippocampus	0.00780934814904954	0.0389851212096049	0.0240082252271949
GFOD1	6	13358062	13487894	TG	Hippocampus	0.00614972231759401	0.0427160167315161	0.0239646858938536
FERMT2	14	53323986	53419153	TG	Sigmoid colon	0.00517490830415601	0.0371045101493947	0.0238787221591221
SF3B3	16	70557691	70608820	TG	Ovary	0.00369694089922605	0.018800032400866	0.0238606358419304
PABPC1	8	101698044	101735037	TG	NK cell	0.000923034877860108	0.00870652330732914	0.0238382841368274
KIF21B	1	200938520	200992828	TG	Monocyte	0.00151060787485723	0.0106167271512686	0.0238071882342258
RTFDC1	20	55043647	55093943	TG	Spleen	0.00720462521984317	0.0437982200362541	0.0237989873851716
YBX3	12	10851683	10875911	TG	Sigmoid colon	0.00763154796166817	0.0303259215640119	0.023797458300804
FIS1	7	100882739	100895597	TG	CD8 cell	0.001134827304907	0.00660164529597945	0.0237732341259131
MTSS1L	16	70695107	70719969	TG	Hippocampus	0.0077344524005946	0.0384313310371383	0.023725441589506
MTSS1L	16	70695107	70719969	TG	Caudate	0.0077344524005946	0.0384313310371383	0.023685757348636
ECHDC3	10	11784365	11806069	TG	Atrial appendage	0.00452181518404609	0.0392599335709735	0.0236805189224603
YBX3	12	10851683	10875911	TG	Atrial appendage	0.00763154796166817	0.0303259215640119	0.0236728388744805
AP1S1	7	100797678	100804877	TG	CD8 cell	0.00112998231363934	0.00656677345171901	0.0236421143930844
UBE2L3	22	21903736	21978323	TG	Liver	0.00218759830281944	0.0135153633359567	0.0236394914302906
SFRP4	7	37945543	38065297	TG	Testis	0.00544781065237443	0.0384930523032335	0.0236329069176013
SPI1	11	47376411	47400127	TF	Spleen	0.0314256473329061	0.0799403051011759	0.0236135384237227
TRPM7	15	50844670	50979012	TG	Lung	0.00512357298325384	0.0338201996564964	0.0235972029133758
STYX	14	53196898	53241716	TG	Omnibus	0.00264345857495361	0.0175287031578966	0.0235101693348535
DDX41	5	176938578	176944470	TG	Ovary	0.00256725919114971	0.014328881604702	0.0234278069073062
TMED9	5	177019159	177023125	TG	Ovary	0.00256272296949587	0.0143015641312994	0.0233782953676625
PDLIM7	5	176910395	176924607	TG	Ovary	0.00255443465498238	0.0142491223373045	0.0232879351676449
DBN1	5	176883609	176901402	TG	Ovary	0.00254953492395709	0.0142196361889405	0.0232364042141447
MAML1	5	179159851	179223512	TG	CD8 cell	0.00113084714014556	0.00779278202072767	0.0232242327265199
RTFDC1	20	55043647	55093943	TG	Putamen	0.00720462521984317	0.0437982200362541	0.0232088817644753
SQSTM1	5	179233388	179265078	TG	CD8 cell	0.00113000530480189	0.00778592790395278	0.0232012768500577
FAM210B	20	54933971	54943719	TG	Putamen	0.00718006645648694	0.043625824855964	0.023122772716324
NUP160	11	47799639	47870107	TG	Ovary	0.00861943579886567	0.0262309023296127	0.0230435051543855
INPP5D	2	233924677	234116549	TG	CD4 cell	0.000984801218004934	0.00643208514152785	0.0230093676113017
FERMT2	14	53323986	53419153	TG	Testis	0.00517490830415601	0.0371045101493947	0.0229470662612703
MTSS1L	16	70695107	70719969	TG	Sigmoid colon	0.0077344524005946	0.0384313310371383	0.0229370301911268
NR1H3	11	47269851	47290396	TF	Ovary	0.00892791897144754	0.0259904282735296	0.0229284499753083
SPPL2A	15	50999506	51058005	TG	Breast	0.00334858309825951	0.0221699135232699	0.0229171813297964
SQSTM1	5	179233388	179265078	TG	Aorta	0.00113000530480189	0.00778592790395278	0.0229122616922607
RAB7A	3	128444965	128533639	TG	Omnibus	0.00523023967174851	0.0194062078915641	0.0228208450388848
RAB7A	3	128444965	128533639	TG	Pancreas	0.00523023967174851	0.0194062078915641	0.022783422521277
DAPK2	15	64199235	64364232	TG	Lung	0.00570038964726724	0.0320914251670834	0.0227656901791092
USP6	17	5019733	5078329	TG	Omnibus	0.0043896301114239	0.015508174532508	0.0227359783452466
DUSP6	12	89741009	89747048	TG	NK cell	0.000883861687501811	0.0103258666707852	0.0227313207274953
MTSS1L	16	70695107	70719969	TG	Cortex	0.0077344524005946	0.0384313310371383	0.0227283194642243
SFRP4	7	37945543	38065297	TG	Thyroid	0.00544781065237443	0.0384930523032335	0.02266650814503
GFOD1	6	13358062	13487894	TG	Cortex	0.00614972231759401	0.0427160167315161	0.022648192040085
ECHDC3	10	11784365	11806069	TG	Testis	0.00452181518404609	0.0392599335709735	0.0226265876740391
NDUFS3	11	47586888	47606114	TG	Monocyte	0.0102196673957267	0.0271476567197734	0.022610580431969
TRAM1	8	71485677	71520622	TG	Liver	0.00156104137249536	0.0110579523543714	0.0224444115553483
LRRC32	11	76368568	76381791	TG	Omnibus	0.00194363588439867	0.0146208289513241	0.0224176867097213
DOK3	5	176928908	176938275	TG	Omnibus	0.00256416984536662	0.0143101417592554	0.0223768530660331
DUSP6	12	89741009	89747048	TG	Monocyte	0.000883861687501811	0.0103258666707852	0.0223749398744461
TMED9	5	177019159	177023125	TG	Omnibus	0.00256272296949587	0.0143015641312994	0.0223605511158562
RTFDC1	20	55043647	55093943	TG	Caudate	0.00720462521984317	0.0437982200362541	0.0223496077490213
MTSS1L	16	70695107	70719969	TG	Esophagus muscularis	0.0077344524005946	0.0384313310371383	0.0223199901703904
PDLIM7	5	176910395	176924607	TG	Omnibus	0.00255443465498238	0.0142491223373045	0.0222748083357331
DBN1	5	176883609	176901402	TG	Omnibus	0.00254953492395709	0.0142196361889405	0.0222262109491603
DAPK2	15	64199235	64364232	TG	Atrial appendage	0.00570038964726724	0.0320914251670834	0.0221504511506402
ADSS	1	244571796	244615436	TG	Liver	0.00149293231099059	0.0134953381899956	0.022139951347639
PPIB	15	64448011	64455404	TG	Testis	0.00616387883979259	0.0341974580692084	0.0220759715172825
NR1H3	11	47269851	47290396	TF	Monocyte	0.00892791897144754	0.0259904282735296	0.0220522747244409
GFOD1	6	13358062	13487894	TG	Spleen	0.00614972231759401	0.0427160167315161	0.0220465465118734
KIF21B	1	200938520	200992828	TG	B cell	0.00151060787485723	0.0106167271512686	0.0220284831399048
SFRP4	7	37945543	38065297	TG	Tibial nerve	0.00544781065237443	0.0384930523032335	0.0219930520146457
YWHAZ	8	101928753	101965616	TG	Aorta	0.00082583098331656	0.0075256962184599	0.0219792671042112
MAGOHB	12	10758612	10766222	TG	Sun-exposed skin	0.00773060259987816	0.0308122101873757	0.0219572879015307
FERMT2	14	53323986	53419153	TG	Thyroid	0.00517490830415601	0.0371045101493947	0.0219308373290042
YWHAZ	8	101928753	101965616	TG	CD4 cell	0.00082583098331656	0.0075256962184599	0.0219131696541026
WAC	10	28821422	28912041	TG	Omnibus	0.00159816331284812	0.0159058436019108	0.0218976346979257
MAGOHB	12	10758612	10766222	TG	Esophagus muscularis	0.00773060259987816	0.0308122101873757	0.0218938107662807
FERMT2	14	53323986	53419153	TG	Esophagus muscularis	0.00517490830415601	0.0371045101493947	0.0218738445079057
RTFDC1	20	55043647	55093943	TG	Skeletal muscle	0.00720462521984317	0.0437982200362541	0.0218534929802978
GALNT4	12	89913185	89920039	TG	NK cell	0.000852457504852625	0.00994579174854193	0.0218476385009355
SSBP4	19	18529674	18545372	TG	Ovary	0.00731533175638523	0.0268565765762386	0.0218449631014045
KBTBD4	11	47593749	47600567	TG	Monocyte	0.00990928275523737	0.0261967899289661	0.0218362361794338
YBX3	12	10851683	10875911	TG	Subcutaneous adipose	0.00763154796166817	0.0303259215640119	0.0217972868089507
ECHDC3	10	11784365	11806069	TG	Sun-exposed skin	0.00452181518404609	0.0392599335709735	0.021709557510845
YBX3	12	10851683	10875911	TG	Left ventricle	0.00763154796166817	0.0303259215640119	0.0217074969540051
MAGOHB	12	10758612	10766222	TG	Testis	0.00773060259987816	0.0308122101873757	0.0216900922370021
YBX3	12	10851683	10875911	TG	Sun-exposed skin	0.00763154796166817	0.0303259215640119	0.021634349204373
TSKU	11	76493295	76509198	TG	Omnibus	0.0018841637290685	0.0141218472729343	0.021612021886691
ECHDC3	10	11784365	11806069	TG	Thyroid	0.00452181518404609	0.0392599335709735	0.021584233994244
FERMT2	14	53323986	53419153	TG	Left ventricle	0.00517490830415601	0.0371045101493947	0.0215692657485031
YBX3	12	10851683	10875911	TG	Esophagus muscularis	0.00763154796166817	0.0303259215640119	0.0215685171272489
ECHDC3	10	11784365	11806069	TG	Esophagus muscularis	0.00452181518404609	0.0392599335709735	0.0215519997118199
IL34	16	70613798	70694585	TG	Sun-exposed skin	0.00780934814904954	0.0389851212096049	0.0215415335668275
OAS1	12	113344582	113369990	TG	Transverse colon	0.00275835736546466	0.0174830500518618	0.0215298898875862
GALNT4	12	89913185	89920039	TG	Monocyte	0.000852457504852625	0.00994579174854193	0.0215039884633379
YBX3	12	10851683	10875911	TG	Gastroesophageal junction	0.00763154796166817	0.0303259215640119	0.021472167656215
SNX1	15	64386322	64438289	TG	Thyroid	0.00621227646212843	0.0345542874616559	0.0214269783729564
LYRM1	16	20911190	20936328	TG	Visceral omentum	0.00130233855611373	0.00905480559150636	0.0214110044903946
YBX3	12	10851683	10875911	TG	Testis	0.00763154796166817	0.0303259215640119	0.0213702721494248
PABPC1	8	101698044	101735037	TG	B cell	0.000923034877860108	0.00870652330732914	0.0213503655955582
STYK1	12	10771538	10826917	TG	Prostate	0.0077357545565917	0.030840986794916	0.0213158007751983
FERMT2	14	53323986	53419153	TG	Esophagus mucosa	0.00517490830415601	0.0371045101493947	0.0213135627189345
MAGOHB	12	10758612	10766222	TG	Prostate	0.00773060259987816	0.0308122101873757	0.0213020961382641
SFRP4	7	37945543	38065297	TG	Vagina	0.00544781065237443	0.0384930523032335	0.0212603368115652
MEF2C	5	88013975	88199922	TF	Spleen	0.0078654145038749	0.0908296329324327	0.0212579176750401
EML4	2	42396490	42559688	TG	CD8 cell	0.000629434970803912	0.00641665053009663	0.0212263417338019
PPIB	15	64448011	64455404	TG	Thyroid	0.00616387883979259	0.0341974580692084	0.0212218902215059
SNX22	15	64443914	64449680	TG	Thyroid	0.00616111911323442	0.0341817012677711	0.0212119516786614
CHD2	15	93426526	93571237	TG	B cell	0.000803460610259433	0.0100894433699867	0.0211790242921699
MTSS1L	16	70695107	70719969	TG	Tibial nerve	0.0077344524005946	0.0384313310371383	0.0211532899794314
FERMT2	14	53323986	53419153	TG	Gastroesophageal junction	0.00517490830415601	0.0371045101493947	0.0211233848162653
ECHDC3	10	11784365	11806069	TG	Prostate	0.00452181518404609	0.0392599335709735	0.0211092269531858
ECHDC3	10	11784365	11806069	TG	Esophagus mucosa	0.00452181518404609	0.0392599335709735	0.0210620458374601
STYK1	12	10771538	10826917	TG	Esophagus mucosa	0.0077357545565917	0.030840986794916	0.0210602450804041
MAGOHB	12	10758612	10766222	TG	Esophagus mucosa	0.00773060259987816	0.0308122101873757	0.0210458229869996
MTSS1L	16	70695107	70719969	TG	Gastroesophageal junction	0.0077344524005946	0.0384313310371383	0.0210265532764185
ECHDC3	10	11784365	11806069	TG	Left ventricle	0.00452181518404609	0.0392599335709735	0.0210094989949892
FERMT2	14	53323986	53419153	TG	Tibial nerve	0.00517490830415601	0.0371045101493947	0.0209921571415778
TSKU	11	76493295	76509198	TG	Ovary	0.0018841637290685	0.0141218472729343	0.020989808258952
YBX3	12	10851683	10875911	TG	Prostate	0.00763154796166817	0.0303259215640119	0.0209886399946776
NR1H3	11	47269851	47290396	TF	Liver	0.00892791897144754	0.0259904282735296	0.0209853781432872
FERMT2	14	53323986	53419153	TG	Subcutaneous adipose	0.00517490830415601	0.0371045101493947	0.0209759945403026
YBX3	12	10851683	10875911	TG	Thyroid	0.00763154796166817	0.0303259215640119	0.020918347855
NDUFS3	11	47586888	47606114	TG	Omnibus	0.0102196673957267	0.0271476567197734	0.0209156411018143
YBX3	12	10851683	10875911	TG	Tibial nerve	0.00763154796166817	0.0303259215640119	0.0208752366733859
RTFDC1	20	55043647	55093943	TG	Adrenal gland	0.00720462521984317	0.0437982200362541	0.0208256249969431
CIITA	16	10971055	11026079	TG	Stomach	0.0026031400024307	0.0176391174143671	0.0207965649508495
INPP5D	2	233924677	234116549	TG	NK cell	0.000984801218004934	0.00643208514152785	0.0207737972084752
FAM210B	20	54933971	54943719	TG	Adrenal gland	0.00718006645648694	0.043625824855964	0.0207509551203801
YBX3	12	10851683	10875911	TG	Esophagus mucosa	0.00763154796166817	0.0303259215640119	0.0207361165169771
FIS1	7	100882739	100895597	TG	CD4 cell	0.001134827304907	0.00660164529597945	0.0207217555257526
RAB7A	3	128444965	128533639	TG	Ovary	0.00523023967174851	0.0194062078915641	0.0207097504768476
CAV2	7	115927434	116148595	TG	Uterus	0.00319452389555035	0.0331590257417566	0.0206843233869373
MAGOHB	12	10758612	10766222	TG	Caudate	0.00773060259987816	0.0308122101873757	0.0206681215276348
TSPYL5	8	98285717	98290176	TG	Atrial appendage	0.00407471584334263	0.0335088852724035	0.0206629032340729
RGMA	15	93586636	93632433	TG	Visceral omentum	0.000812465586886965	0.0102053866636321	0.0206616670188096
ANKH	5	14704910	14871887	TG	Transverse colon	0.00194863122546125	0.0214549697835561	0.0206238442136634
AP1S1	7	100797678	100804877	TG	CD4 cell	0.00112998231363934	0.00656677345171901	0.0206139482530905
MTSS1L	16	70695107	70719969	TG	Vagina	0.0077344524005946	0.0384313310371383	0.0205994137853188
RTFDC1	20	55043647	55093943	TG	Cortex	0.00720462521984317	0.0437982200362541	0.0205953801845927
SF3B3	16	70557691	70608820	TG	Omnibus	0.00369694089922605	0.018800032400866	0.0205818128560536
DAPK2	15	64199235	64364232	TG	Testis	0.00570038964726724	0.0320914251670834	0.0205764949106875
RTFDC1	20	55043647	55093943	TG	Lung	0.00720462521984317	0.0437982200362541	0.020566762458122
RTFDC1	20	55043647	55093943	TG	Tibial nerve	0.00720462521984317	0.0437982200362541	0.0205410267128451
FERMT2	14	53323986	53419153	TG	Vagina	0.00517490830415601	0.0371045101493947	0.0205294785863563
FAM210B	20	54933971	54943719	TG	Cortex	0.00718006645648694	0.043625824855964	0.0205212274431385
IL34	16	70613798	70694585	TG	Skeletal muscle	0.00780934814904954	0.0389851212096049	0.0205075169295035
ANKH	5	14704910	14871887	TG	Stomach	0.00194863122546125	0.0214549697835561	0.0204767549505932
TBPL1	6	134273308	134311570	TG	CD8 cell	0.000587003951024881	0.00678011871185747	0.0204307939860302
CHD2	15	93426526	93571237	TG	Visceral omentum	0.000803460610259433	0.0100894433699867	0.0204249440221682
MAML1	5	179159851	179223512	TG	CD4 cell	0.00113084714014556	0.00779278202072767	0.0204176208331963
C1QBP	17	5336097	5352150	TG	CD8 cell	0.00221343209192071	0.0081260132756835	0.0203993736093035
SQSTM1	5	179233388	179265078	TG	CD4 cell	0.00113000530480189	0.00778592790395278	0.0203985674385847
C1QTNF4	11	47611216	47616211	TG	Omnibus	0.00995008775009324	0.0264412978235061	0.0203552378974321
CYB561	17	61509665	61523739	TG	CD4 cell	0.00103464018782227	0.0065751579148569	0.0203199082871158
FHIT	3	59735036	61237133	TG	CD4 cell	0.000567036961438428	0.00878197397988408	0.0202944710478596
MTSS1L	16	70695107	70719969	TG	Skeletal muscle	0.0077344524005946	0.0384313310371383	0.0202837619975747
TRPM7	15	50844670	50979012	TG	Esophagus mucosa	0.00512357298325384	0.0338201996564964	0.0202651020788648
FAM180B	11	47608198	47610746	TG	Omnibus	0.00991275931848138	0.0262897343701301	0.0202536092738482
TSPYL5	8	98285717	98290176	TG	Sigmoid colon	0.00407471584334263	0.0335088852724035	0.0202501205328268
KBTBD4	11	47593749	47600567	TG	Omnibus	0.00990928275523737	0.0261967899289661	0.0202213596544565
DAPK2	15	64199235	64364232	TG	Sun-exposed skin	0.00570038964726724	0.0320914251670834	0.0202061330178976
FAM96A	15	64364758	64386217	TG	Thyroid	0.00583966146553829	0.0327424362408218	0.0202033127800858
YPEL1	22	22051833	22090123	TG	NK cell	0.00135946996778804	0.00847221786212706	0.0201989169176056
YBX3	12	10851683	10875911	TG	Skeletal muscle	0.00763154796166817	0.0303259215640119	0.0201410129319525
UBE2L3	22	21903736	21978323	TG	Ovary	0.00218759830281944	0.0135153633359567	0.0201384916696726
DAPK2	15	64199235	64364232	TG	Subcutaneous adipose	0.00570038964726724	0.0320914251670834	0.0201166032884142
INPP5D	2	233924677	234116549	TG	Monocyte	0.000984801218004934	0.00643208514152785	0.0200925596158735
DAPK2	15	64199235	64364232	TG	Left ventricle	0.00570038964726724	0.0320914251670834	0.0200710910108666
NUP160	11	47799639	47870107	TG	Liver	0.00861943579886567	0.0262309023296127	0.0200135123606463
YBX3	12	10851683	10875911	TG	Vagina	0.00763154796166817	0.0303259215640119	0.0200053860773868
SNX22	15	64443914	64449680	TG	Hippocampus	0.00616111911323442	0.0341817012677711	0.0200019753951634
FCF1	14	75179847	75203394	TG	Tibial nerve	0.0291396366680709	0.129220293481035	0.019942462312263
DUSP6	12	89741009	89747048	TG	Visceral omentum	0.000883861687501811	0.0103258666707852	0.0199382874390676
DEXI	16	11022748	11036317	TG	Breast	0.00264561844227576	0.0179282633351276	0.0199172397717897
TSC1	9	135766735	135820020	TG	Omnibus	0.00327128872020422	0.0165908375644092	0.0199130670816506
GPRC5B	16	19868616	19897489	TG	Visceral omentum	0.00117846849352878	0.00834637271675532	0.019866798544646
GDF15	19	18485541	18499986	TG	Ovary	0.0066580992618603	0.024402174409425	0.0198654219536718
GALNT4	12	89913185	89920039	TG	B cell	0.000852457504852625	0.00994579174854193	0.0198465146753436
MYEOV	11	69061605	69182494	TG	Omnibus	0.001531141971658	0.0124254202402361	0.0198330179951141
YWHAZ	8	101928753	101965616	TG	NK cell	0.00082583098331656	0.0075256962184599	0.0198241036082564
RTFDC1	20	55043647	55093943	TG	Hippocampus	0.00720462521984317	0.0437982200362541	0.0198010128794165
GATA2	3	128198270	128212028	TF	CD8 cell	0.00250561296009701	0.0103394998438015	0.0197823838944324
DAPK2	15	64199235	64364232	TG	Thyroid	0.00570038964726724	0.0320914251670834	0.0197540729785677
FAM210B	20	54933971	54943719	TG	Hippocampus	0.00718006645648694	0.043625824855964	0.0197269203218253
ECHDC3	10	11784365	11806069	TG	Vagina	0.00452181518404609	0.0392599335709735	0.0196822176776618
SQSTM1	5	179233388	179265078	TG	Monocyte	0.00113000530480189	0.00778592790395278	0.0196315162828562
IL34	16	70613798	70694585	TG	Spleen	0.00780934814904954	0.0389851212096049	0.0196308733514782
GNPNAT1	14	53241912	53258386	TG	Stomach	0.00280266815565167	0.0185270466280439	0.0196180355871894
MGAT4B	5	179224597	179233952	TG	Monocyte	0.00112905524784539	0.00777915206829215	0.0196124742584729
TSPYL5	8	98285717	98290176	TG	Testis	0.00407471584334263	0.0335088852724035	0.0195801309384673
DAPK2	15	64199235	64364232	TG	Prostate	0.00570038964726724	0.0320914251670834	0.0195569577562207
SF3B3	16	70557691	70608820	TG	Stomach	0.00369694089922605	0.018800032400866	0.0194500403811888
DAPK2	15	64199235	64364232	TG	Tibial nerve	0.00570038964726724	0.0320914251670834	0.0194180735491821
MTSS1L	16	70695107	70719969	TG	Spleen	0.0077344524005946	0.0384313310371383	0.0194130636253575
PLEKHA1	10	124134212	124191867	TG	Transverse colon	0.00213913709431213	0.0162802945185989	0.0194066102537949
GATA2	3	128198270	128212028	TF	CD4 cell	0.00250561296009701	0.0103394998438015	0.0193899508318633
DAPK2	15	64199235	64364232	TG	Esophagus mucosa	0.00570038964726724	0.0320914251670834	0.0193864495886335
YWHAZ	8	101928753	101965616	TG	Monocyte	0.00082583098331656	0.0075256962184599	0.0193459613157487
TRPM7	15	50844670	50979012	TG	Vagina	0.00512357298325384	0.0338201996564964	0.0193329989202955
RGS5	1	163080911	163291577	TG	Visceral omentum	0.000854450318004949	0.00856386560728362	0.0193322874181529
DTX1	12	113494514	113535833	TG	Omnibus	0.00190865502869174	0.0123606055105252	0.0193312496177693
RTFDC1	20	55043647	55093943	TG	Sigmoid colon	0.00720462521984317	0.0437982200362541	0.0193119354222753
YBX3	12	10851683	10875911	TG	Adrenal gland	0.00763154796166817	0.0303259215640119	0.019310348171197
PTPMT1	11	47586982	47595013	TG	Omnibus	0.00945832929676818	0.0249590284004669	0.0192684353283739
ECHDC3	10	11784365	11806069	TG	Skeletal muscle	0.00452181518404609	0.0392599335709735	0.0192672879510999
ANKH	5	14704910	14871887	TG	Breast	0.00194863122546125	0.0214549697835561	0.0192347589469226
SFRP4	7	37945543	38065297	TG	Spleen	0.00544781065237443	0.0384930523032335	0.0192015451773175
GALNT4	12	89913185	89920039	TG	Visceral omentum	0.000852457504852625	0.00994579174854193	0.0191833536642616
NR1H3	11	47269851	47290396	TF	Omnibus	0.00892791897144754	0.0259904282735296	0.0191175140002883
PPIB	15	64448011	64455404	TG	Adrenal gland	0.00616387883979259	0.0341974580692084	0.0191111182176462
RAB31	18	9708162	9862548	TG	Omnibus	0.00135804319167389	0.0128131400664836	0.0190435206618134
RAB7A	3	128444965	128533639	TG	Transverse colon	0.00523023967174851	0.0194062078915641	0.0190342431756708
RALGDS	9	135973107	136039301	TG	Uterus	0.00431715166538969	0.0218679864965077	0.0189336526367987
ARHGEF3	3	56761446	57113357	TG	CD8 cell	0.000553226188485806	0.0051418385644527	0.0189254214166408
RTFDC1	20	55043647	55093943	TG	Thyroid	0.00720462521984317	0.0437982200362541	0.0189016466799178
C1orf100	1	244515937	244552965	TG	Omnibus	0.00149707686846563	0.0135372369233659	0.0188910122599357
PLEKHA1	10	124134212	124191867	TG	Stomach	0.00213913709431213	0.0162802945185989	0.0188614184923478
SF3B3	16	70557691	70608820	TG	Transverse colon	0.00369694089922605	0.018800032400866	0.0188517699654034
FIS1	7	100882739	100895597	TG	Aorta	0.001134827304907	0.00660164529597945	0.0188078831869093
[truncated: 143,503 more rows]
