# Supplementary material for: Modeling regulatory network topology improves genome-wide analyses of complex human traits
Source: Nat Commun. 2021 May 14;12:2851. doi: 10.1038/s41467-021-22588-0 (PMC8121952; doi:10.1038/s41467-021-22588-0)
Supplement: Supplementary file 9 — Source Data [file 41467_2021_22588_MOESM9_ESM.zip › source_data/hr_gene.txt]

hgnc_symbol	chr	start	stop	role	network	base_p1	near_p1	p1
HOMEZ	14	23741666	23768656	TF	Breast	1	1	1
PPP1R3E	14	23764852	23772057	TG	Breast	1	1	1
EFS	14	23825611	23834961	TG	Breast	1	1	1
NGDN	14	23938897	23979071	TG	Breast	1	1	1
HOMEZ	14	23741666	23768656	TF	Left ventricle	1	1	1
EFS	14	23825611	23834961	TG	Left ventricle	1	1	1
MYH6	14	23851199	23877486	TG	Left ventricle	1	1	1
MYH7	14	23881947	23904927	TG	Left ventricle	1	1	1
HOMEZ	14	23741666	23768656	TF	Liver	1	1	1
PPP1R3E	14	23764852	23772057	TG	Liver	1	1	1
NGDN	14	23938897	23979071	TG	Liver	1	1	1
PPP1R3E	14	23764852	23772057	TG	Spleen	1	1	1
BCL2L2	14	23767999	23780968	TG	Spleen	1	1	1
EFS	14	23825611	23834961	TG	Spleen	1	1	1
EFS	14	23825611	23834961	TG	Vagina	1	1	1
HOMEZ	14	23741666	23768656	TF	Monocyte	1	1	1
NGDN	14	23938897	23979071	TG	Monocyte	1	1	1
HOMEZ	14	23741666	23768656	TF	Caudate	1	1	1
PPP1R3E	14	23764852	23772057	TG	Caudate	1	1	1
SLC22A17	14	23815515	23822121	TG	Caudate	1	1	1
EFS	14	23825611	23834961	TG	Caudate	1	1	1
CMTM5	14	23846017	23848981	TG	Caudate	1	1	1
HOMEZ	14	23741666	23768656	TG	Omnibus	1	1	1
PPP1R3E	14	23764852	23772057	TG	Omnibus	1	1	1
SLC22A17	14	23815515	23822121	TG	Omnibus	1	1	1
EFS	14	23825611	23834961	TG	Omnibus	1	1	1
CMTM5	14	23846017	23848981	TG	Omnibus	1	1	1
MYH6	14	23851199	23877486	TG	Omnibus	1	1	1
MYH7	14	23881947	23904927	TG	Omnibus	1	1	1
NGDN	14	23938897	23979071	TG	Omnibus	1	1	1
EFS	14	23825611	23834961	TG	Esophagus muscularis	1	1	1
HOMEZ	14	23741666	23768656	TF	Prostate	1	1	1
SLC22A17	14	23815515	23822121	TG	Prostate	1	1	1
EFS	14	23825611	23834961	TG	Prostate	1	1	1
HOMEZ	14	23741666	23768656	TF	Testis	1	1	1
BCL2L2	14	23767999	23780968	TG	Testis	1	1	1
EFS	14	23825611	23834961	TG	Testis	1	1	1
HOMEZ	14	23741666	23768656	TF	B cell	1	1	1
PPP1R3E	14	23764852	23772057	TG	B cell	1	1	1
NGDN	14	23938897	23979071	TG	B cell	1	1	1
HOMEZ	14	23741666	23768656	TF	CD8 cell	1	1	1
PPP1R3E	14	23764852	23772057	TG	CD8 cell	1	1	1
NGDN	14	23938897	23979071	TG	CD8 cell	1	1	1
PPP1R3E	14	23764852	23772057	TG	Cerebellum	1	1	1
SLC22A17	14	23815515	23822121	TG	Cerebellum	1	1	1
EFS	14	23825611	23834961	TG	Cerebellum	1	1	1
PPP1R3E	14	23764852	23772057	TG	Cortex	1	1	1
BCL2L2	14	23767999	23780968	TG	Cortex	1	1	1
SLC22A17	14	23815515	23822121	TG	Cortex	1	1	1
EFS	14	23825611	23834961	TG	Cortex	1	1	1
PPP1R3E	14	23764852	23772057	TG	Putamen	1	1	1
SLC22A17	14	23815515	23822121	TG	Putamen	1	1	1
EFS	14	23825611	23834961	TG	Putamen	1	1	1
CMTM5	14	23846017	23848981	TG	Putamen	1	1	1
TGM2	20	36756863	36794980	TG	Left ventricle	0.999999999999998	0.999999999999999	1
EFS	14	23825611	23834961	TG	Gastroesophageal junction	1	1	1
PPP1R3E	14	23764852	23772057	TG	Sun-exposed skin	1	1	1
EFS	14	23825611	23834961	TG	Sun-exposed skin	1	1	1
PPP1R3E	14	23764852	23772057	TG	Ovary	1	1	1
EFS	14	23825611	23834961	TG	Ovary	1	1	1
NGDN	14	23938897	23979071	TG	Ovary	1	1	1
HOMEZ	14	23741666	23768656	TF	Stomach	1	1	1
PPP1R3E	14	23764852	23772057	TG	Stomach	1	1	1
EFS	14	23825611	23834961	TG	Stomach	1	1	1
PPP1R3E	14	23764852	23772057	TG	Tibial nerve	1	1	1
SLC22A17	14	23815515	23822121	TG	Tibial nerve	1	1	1
EFS	14	23825611	23834961	TG	Tibial nerve	1	1	1
NGDN	14	23938897	23979071	TG	Tibial nerve	1	1	1
PPP1R3E	14	23764852	23772057	TG	Transverse colon	1	1	1
HOMEZ	14	23741666	23768656	TF	Uterus	1	1	1
EFS	14	23825611	23834961	TG	Uterus	1	1	1
HOMEZ	14	23741666	23768656	TF	NK cell	1	1	1
PPP1R3E	14	23764852	23772057	TG	NK cell	1	1	1
NGDN	14	23938897	23979071	TG	NK cell	1	1	1
HOMEZ	14	23741666	23768656	TF	CD4 cell	1	1	1
PPP1R3E	14	23764852	23772057	TG	CD4 cell	1	1	1
NGDN	14	23938897	23979071	TG	CD4 cell	1	1	1
PPP1R3E	14	23764852	23772057	TG	Hippocampus	1	1	1
SLC22A17	14	23815515	23822121	TG	Hippocampus	1	1	1
EFS	14	23825611	23834961	TG	Hippocampus	1	1	1
CMTM5	14	23846017	23848981	TG	Hippocampus	1	1	1
TGM2	20	36756863	36794980	TG	Esophagus muscularis	0.999999999999998	0.999999999999999	1
TGM2	20	36756863	36794980	TG	Vagina	0.999999999999998	0.999999999999999	1
TGM2	20	36756863	36794980	TG	Monocyte	0.999999999999998	0.999999999999999	1
TGM2	20	36756863	36794980	TG	Cortex	0.999999999999998	0.999999999999999	1
HOMEZ	14	23741666	23768656	TF	Esophagus mucosa	1	1	1
EFS	14	23825611	23834961	TG	Esophagus mucosa	1	1	1
HOMEZ	14	23741666	23768656	TF	Skeletal muscle	1	1	1
MYH6	14	23851199	23877486	TG	Skeletal muscle	1	1	1
MYH7	14	23881947	23904927	TG	Skeletal muscle	1	1	1
EFS	14	23825611	23834961	TG	Atrial appendage	1	1	1
MYH6	14	23851199	23877486	TG	Atrial appendage	1	1	1
MYH7	14	23881947	23904927	TG	Atrial appendage	1	1	1
TGM2	20	36756863	36794980	TG	Liver	0.999999999999998	0.999999999999999	1
TGM2	20	36756863	36794980	TG	Spleen	0.999999999999998	0.999999999999999	1
KIAA1755	20	36838890	36889174	TG	Putamen	0.999999999999998	0.999999999999999	1
EFS	14	23825611	23834961	TG	Visceral omentum	1	1	1
HOMEZ	14	23741666	23768656	TF	Subcutaneous adipose	1	1	1
PPP1R3E	14	23764852	23772057	TG	Subcutaneous adipose	1	1	1
EFS	14	23825611	23834961	TG	Subcutaneous adipose	1	1	1
EFS	14	23825611	23834961	TG	Aorta	1	1	1
BCL2L2	14	23767999	23780968	TG	Lung	1	1	1
TGM2	20	36756863	36794980	TG	Stomach	0.999999999999998	0.999999999999999	1
KIAA1755	20	36838890	36889174	TG	Tibial nerve	0.999999999999998	0.999999999999999	1
TGM2	20	36756863	36794980	TG	Uterus	0.999999999999998	0.999999999999999	1
KIAA1755	20	36838890	36889174	TG	Uterus	0.999999999999998	0.999999999999999	1
PPP1R3E	14	23764852	23772057	TG	Sigmoid colon	1	1	1
EFS	14	23825611	23834961	TG	Sigmoid colon	1	1	1
HOMEZ	14	23741666	23768656	TF	Thyroid	1	1	1
PPP1R3E	14	23764852	23772057	TG	Thyroid	1	1	1
SLC22A17	14	23815515	23822121	TG	Thyroid	1	1	1
EFS	14	23825611	23834961	TG	Thyroid	1	1	1
TGM2	20	36756863	36794980	TG	Omnibus	0.999999999999998	0.999999999999999	1
KIAA1755	20	36838890	36889174	TG	Omnibus	0.999999999999998	0.999999999999999	1
TGM2	20	36756863	36794980	TG	Esophagus mucosa	0.999999999999998	0.999999999999999	1
TGM2	20	36756863	36794980	TG	Gastroesophageal junction	0.999999999999998	0.999999999999999	1
HOMEZ	14	23741666	23768656	TF	Pancreas	1	1	1
PPP1R3E	14	23764852	23772057	TG	Pancreas	1	1	1
NGDN	14	23938897	23979071	TG	Pancreas	1	1	1
TGM2	20	36756863	36794980	TG	Adrenal gland	0.999999999999998	0.999999999999999	1
TGM2	20	36756863	36794980	TG	Visceral omentum	0.999999999999998	0.999999999999999	1
TGM2	20	36756863	36794980	TG	Atrial appendage	0.999999999999998	0.999999999999999	1
TGM2	20	36756863	36794980	TG	Sigmoid colon	0.999999999999998	0.999999999999999	1
TGM2	20	36756863	36794980	TG	Aorta	0.999999999999998	0.999999999999999	1
KIAA1755	20	36838890	36889174	TG	Aorta	0.999999999999998	0.999999999999999	1
TGM2	20	36756863	36794980	TG	Terminal ileum	0.999999999999998	0.999999999999999	0.999999999999999
TGM2	20	36756863	36794980	TG	Subcutaneous adipose	0.999999999999998	0.999999999999999	0.999999999999999
TGM2	20	36756863	36794980	TG	Lung	0.999999999999998	0.999999999999999	0.999999999999999
NEO1	15	73344051	73597547	TG	Aorta	0.99999992029048	0.999999932506811	0.999999986807231
NEO1	15	73344051	73597547	TG	Gastroesophageal junction	0.99999992029048	0.999999932506811	0.999999984241356
NEO1	15	73344051	73597547	TG	Sigmoid colon	0.99999992029048	0.999999932506811	0.999999983701708
NEO1	15	73344051	73597547	TG	Uterus	0.99999992029048	0.999999932506811	0.999999982987963
NEO1	15	73344051	73597547	TG	Tibial nerve	0.99999992029048	0.999999932506811	0.999999982945335
NEO1	15	73344051	73597547	TG	Pancreas	0.99999992029048	0.999999932506811	0.999999982545971
NEO1	15	73344051	73597547	TG	Putamen	0.99999992029048	0.999999932506811	0.999999981768717
NEO1	15	73344051	73597547	TG	Ovary	0.99999992029048	0.999999932506811	0.999999981193604
NEO1	15	73344051	73597547	TG	Cortex	0.99999992029048	0.999999932506811	0.99999998086545
NEO1	15	73344051	73597547	TG	Esophagus muscularis	0.99999992029048	0.999999932506811	0.999999980765636
NEO1	15	73344051	73597547	TG	Atrial appendage	0.99999992029048	0.999999932506811	0.999999980195559
NEO1	15	73344051	73597547	TG	Caudate	0.99999992029048	0.999999932506811	0.999999979686549
NEO1	15	73344051	73597547	TG	Cerebellum	0.99999992029048	0.999999932506811	0.999999978918881
NEO1	15	73344051	73597547	TG	Transverse colon	0.99999992029048	0.999999932506811	0.999999978782431
NEO1	15	73344051	73597547	TG	Liver	0.99999992029048	0.999999932506811	0.999999978458441
NEO1	15	73344051	73597547	TG	Hippocampus	0.99999992029048	0.999999932506811	0.999999977211503
NEO1	15	73344051	73597547	TG	Visceral omentum	0.99999992029048	0.999999932506811	0.999999976406808
NEO1	15	73344051	73597547	TG	Prostate	0.99999992029048	0.999999932506811	0.999999975849733
NEO1	15	73344051	73597547	TG	Esophagus mucosa	0.99999992029048	0.999999932506811	0.999999974576563
NEO1	15	73344051	73597547	TG	Vagina	0.99999992029048	0.999999932506811	0.999999974396503
NEO1	15	73344051	73597547	TG	Testis	0.99999992029048	0.999999932506811	0.999999974355009
NEO1	15	73344051	73597547	TG	Thyroid	0.99999992029048	0.999999932506811	0.999999974132849
NEO1	15	73344051	73597547	TG	Terminal ileum	0.99999992029048	0.999999932506811	0.99999997396278
NEO1	15	73344051	73597547	TG	Stomach	0.99999992029048	0.999999932506811	0.999999973692902
NEO1	15	73344051	73597547	TG	Sun-exposed skin	0.99999992029048	0.999999932506811	0.999999973347599
NEO1	15	73344051	73597547	TG	Lung	0.99999992029048	0.999999932506811	0.999999973294373
NEO1	15	73344051	73597547	TG	Spleen	0.99999992029048	0.999999932506811	0.999999971839004
NEO1	15	73344051	73597547	TG	Omnibus	0.99999992029048	0.999999932506811	0.999999967296824
EPHB4	7	100400187	100425121	TG	Left ventricle	0.99999972316795	0.99999968702177	0.999999952553261
SRRT	7	100472733	100486285	TG	Left ventricle	0.999999723144582	0.999999686999331	0.999999952525308
SRRT	7	100472733	100486285	TG	Skeletal muscle	0.999999723144582	0.999999686999331	0.999999951893688
ACHE	7	100487615	100494594	TG	Skeletal muscle	0.999999723135538	0.999999686990591	0.999999951883617
SLC12A9	7	100424442	100464631	TG	Aorta	0.999999723172201	0.999999687026179	0.99999995006909
EPHB4	7	100400187	100425121	TG	Aorta	0.99999972316795	0.99999968702177	0.999999950067
TRIP6	7	100464760	100471076	TG	Aorta	0.999999723158259	0.999999687012621	0.999999950054138
SRRT	7	100472733	100486285	TG	Aorta	0.999999723144582	0.999999686999331	0.999999950039435
ACHE	7	100487615	100494594	TG	Aorta	0.999999723135538	0.999999686990591	0.999999950029655
HCN4	15	73612200	73661605	TG	Omnibus	0.999999909708373	0.999999921471192	0.999999949816536
EPHB4	7	100400187	100425121	TG	Gastroesophageal junction	0.99999972316795	0.99999968702177	0.999999942164196
TRIP6	7	100464760	100471076	TG	Gastroesophageal junction	0.999999723158259	0.999999687012621	0.999999942149701
SRRT	7	100472733	100486285	TG	Gastroesophageal junction	0.999999723144582	0.999999686999331	0.999999942134998
EPHB4	7	100400187	100425121	TG	Sigmoid colon	0.99999972316795	0.99999968702177	0.999999940966744
TRIP6	7	100464760	100471076	TG	Sigmoid colon	0.999999723158259	0.999999687012621	0.999999940952542
SRRT	7	100472733	100486285	TG	Sigmoid colon	0.999999723144582	0.999999686999331	0.99999994093773
ACHE	7	100487615	100494594	TG	Sigmoid colon	0.999999723135538	0.999999686990591	0.999999940927876
EPHB4	7	100400187	100425121	TG	Uterus	0.99999972316795	0.99999968702177	0.999999937952162
TRIP6	7	100464760	100471076	TG	Uterus	0.999999723158259	0.999999687012621	0.999999937938935
SRRT	7	100472733	100486285	TG	Uterus	0.999999723144582	0.999999686999331	0.999999937924053
ACHE	7	100487615	100494594	TG	Uterus	0.999999723135538	0.999999686990591	0.999999937914098
EPHB4	7	100400187	100425121	TG	Tibial nerve	0.99999972316795	0.99999968702177	0.99999993660224
TRIP6	7	100464760	100471076	TG	Tibial nerve	0.999999723158259	0.999999687012621	0.99999993658981
SRRT	7	100472733	100486285	TG	Tibial nerve	0.999999723144582	0.999999686999331	0.999999936575137
EPHB4	7	100400187	100425121	TG	Subcutaneous adipose	0.99999972316795	0.99999968702177	0.999999934575153
TRIP6	7	100464760	100471076	TG	Subcutaneous adipose	0.999999723158259	0.999999687012621	0.999999934562375
SRRT	7	100472733	100486285	TG	Subcutaneous adipose	0.999999723144582	0.999999686999331	0.999999934547727
SLC12A9	7	100424442	100464631	TG	Pancreas	0.999999723172201	0.999999687026179	0.999999933869109
EPHB4	7	100400187	100425121	TG	Pancreas	0.99999972316795	0.99999968702177	0.999999933866704
TRIP6	7	100464760	100471076	TG	Pancreas	0.999999723158259	0.999999687012621	0.999999933854556
SRRT	7	100472733	100486285	TG	Pancreas	0.999999723144582	0.999999686999331	0.999999933840284
MUC3A	7	100547187	100611118	TG	Pancreas	0.999999723128802	0.999999686984732	0.999999933821124
TRIP6	7	100464760	100471076	TG	Putamen	0.999999723158259	0.999999687012621	0.999999932158959
SRRT	7	100472733	100486285	TG	Putamen	0.999999723144582	0.999999686999331	0.999999932144523
ACHE	7	100487615	100494594	TG	Putamen	0.999999723135538	0.999999686990591	0.999999932134912
EPHB4	7	100400187	100425121	TG	Adrenal gland	0.99999972316795	0.99999968702177	0.999999930583488
TRIP6	7	100464760	100471076	TG	Adrenal gland	0.999999723158259	0.999999687012621	0.999999930570234
SRRT	7	100472733	100486285	TG	Adrenal gland	0.999999723144582	0.999999686999331	0.99999993055549
SRRT	7	100472733	100486285	TG	Cortex	0.999999723144582	0.999999686999331	0.999999929707279
ACHE	7	100487615	100494594	TG	Cortex	0.999999723135538	0.999999686990591	0.999999929697696
EPHB4	7	100400187	100425121	TG	Ovary	0.99999972316795	0.99999968702177	0.999999928739557
TRIP6	7	100464760	100471076	TG	Ovary	0.999999723158259	0.999999687012621	0.999999928726763
SRRT	7	100472733	100486285	TG	Ovary	0.999999723144582	0.999999686999331	0.999999928712249
EPHB4	7	100400187	100425121	TG	Esophagus muscularis	0.99999972316795	0.99999968702177	0.999999928633906
TRIP6	7	100464760	100471076	TG	Esophagus muscularis	0.999999723158259	0.999999687012621	0.999999928621246
SRRT	7	100472733	100486285	TG	Esophagus muscularis	0.999999723144582	0.999999686999331	0.999999928606844
TTN	2	179390716	179695529	TG	Left ventricle	0.999999373809436	0.999999552622538	0.999999927045846
CCDC141	2	179694484	179914813	TG	Left ventricle	0.999999373599001	0.99999955241344	0.99999992677731
EPHB4	7	100400187	100425121	TG	Atrial appendage	0.99999972316795	0.99999968702177	0.999999925896903
TRIP6	7	100464760	100471076	TG	Atrial appendage	0.999999723158259	0.999999687012621	0.999999925883491
SRRT	7	100472733	100486285	TG	Atrial appendage	0.999999723144582	0.999999686999331	0.999999925869006
ACHE	7	100487615	100494594	TG	Atrial appendage	0.999999723135538	0.999999686990591	0.999999925859359
SRRT	7	100472733	100486285	TG	CD4 cell	0.999999723144582	0.999999686999331	0.999999925334919
TTN	2	179390716	179695529	TG	Aorta	0.999999373809436	0.999999552622538	0.999999923825957
TRIP6	7	100464760	100471076	TG	Caudate	0.999999723158259	0.999999687012621	0.999999923270212
SRRT	7	100472733	100486285	TG	Caudate	0.999999723144582	0.999999686999331	0.999999923255768
ACHE	7	100487615	100494594	TG	Caudate	0.999999723135538	0.999999686990591	0.999999923246137
SLC12A9	7	100424442	100464631	TG	Transverse colon	0.999999723172201	0.999999687026179	0.999999922751755
EPHB4	7	100400187	100425121	TG	Transverse colon	0.99999972316795	0.99999968702177	0.999999922750135
TRIP6	7	100464760	100471076	TG	Transverse colon	0.999999723158259	0.999999687012621	0.999999922736969
SRRT	7	100472733	100486285	TG	Transverse colon	0.999999723144582	0.999999686999331	0.999999922722411
ACHE	7	100487615	100494594	TG	Transverse colon	0.999999723135538	0.999999686990591	0.99999992271267
MUC3A	7	100547187	100611118	TG	Transverse colon	0.999999723128802	0.999999686984732	0.99999992270134
TTN	2	179390716	179695529	TG	Skeletal muscle	0.999999373809436	0.999999552622538	0.999999919988315
SRRT	7	100472733	100486285	TG	Cerebellum	0.999999723144582	0.999999686999331	0.999999919595655
ACHE	7	100487615	100494594	TG	Cerebellum	0.999999723135538	0.999999686990591	0.999999919586186
SRRT	7	100472733	100486285	TG	CD8 cell	0.999999723144582	0.999999686999331	0.999999919059617
SRRT	7	100472733	100486285	TG	Liver	0.999999723144582	0.999999686999331	0.999999915989229
SRRT	7	100472733	100486285	TG	Monocyte	0.999999723144582	0.999999686999331	0.999999914702379
TRIP6	7	100464760	100471076	TG	Hippocampus	0.999999723158259	0.999999687012621	0.999999912450384
SRRT	7	100472733	100486285	TG	Hippocampus	0.999999723144582	0.999999686999331	0.999999912436053
ACHE	7	100487615	100494594	TG	Hippocampus	0.999999723135538	0.999999686990591	0.999999912426506
SRRT	7	100472733	100486285	TG	B cell	0.999999723144582	0.999999686999331	0.999999912083362
EPHB4	7	100400187	100425121	TG	Visceral omentum	0.99999972316795	0.99999968702177	0.999999908809957
TRIP6	7	100464760	100471076	TG	Visceral omentum	0.999999723158259	0.999999687012621	0.999999908797566
SRRT	7	100472733	100486285	TG	Visceral omentum	0.999999723144582	0.999999686999331	0.999999908783316
EPHB4	7	100400187	100425121	TG	Prostate	0.99999972316795	0.99999968702177	0.999999907254189
TRIP6	7	100464760	100471076	TG	Prostate	0.999999723158259	0.999999687012621	0.999999907241343
SRRT	7	100472733	100486285	TG	Prostate	0.999999723144582	0.999999686999331	0.999999907227186
MUC3A	7	100547187	100611118	TG	Prostate	0.999999723128802	0.999999686984732	0.999999907206714
TTN	2	179390716	179695529	TG	Pancreas	0.999999373809436	0.999999552622538	0.999999903106288
TTN	2	179390716	179695529	TG	Tibial nerve	0.999999373809436	0.999999552622538	0.999999902461218
EPHB4	7	100400187	100425121	TG	Esophagus mucosa	0.99999972316795	0.99999968702177	0.999999900626286
TRIP6	7	100464760	100471076	TG	Esophagus mucosa	0.999999723158259	0.999999687012621	0.999999900614552
SRRT	7	100472733	100486285	TG	Esophagus mucosa	0.999999723144582	0.999999686999331	0.999999900600569
SRRT	7	100472733	100486285	TG	Terminal ileum	0.999999723144582	0.999999686999331	0.999999900051788
MUC3A	7	100547187	100611118	TG	Terminal ileum	0.999999723128802	0.999999686984732	0.999999900030981
EPHB4	7	100400187	100425121	TG	Stomach	0.99999972316795	0.99999968702177	0.999999898758367
SRRT	7	100472733	100486285	TG	Stomach	0.999999723144582	0.999999686999331	0.999999898731044
MUC3A	7	100547187	100611118	TG	Stomach	0.999999723128802	0.999999686984732	0.999999898710498
EPHB4	7	100400187	100425121	TG	Testis	0.99999972316795	0.99999968702177	0.999999898525383
TRIP6	7	100464760	100471076	TG	Testis	0.999999723158259	0.999999687012621	0.999999898514382
SRRT	7	100472733	100486285	TG	Testis	0.999999723144582	0.999999686999331	0.999999898500282
EPHB4	7	100400187	100425121	TG	Vagina	0.99999972316795	0.99999968702177	0.999999898393479
TRIP6	7	100464760	100471076	TG	Vagina	0.999999723158259	0.999999687012621	0.999999898381358
SRRT	7	100472733	100486285	TG	Vagina	0.999999723144582	0.999999686999331	0.999999898367157
EPHB4	7	100400187	100425121	TG	Thyroid	0.99999972316795	0.99999968702177	0.999999897383006
TRIP6	7	100464760	100471076	TG	Thyroid	0.999999723158259	0.999999687012621	0.999999897369038
SRRT	7	100472733	100486285	TG	Thyroid	0.999999723144582	0.999999686999331	0.999999897354988
ACHE	7	100487615	100494594	TG	Thyroid	0.999999723135538	0.999999686990591	0.999999897345701
SRRT	7	100472733	100486285	TG	NK cell	0.999999723144582	0.999999686999331	0.999999896083147
EPHB4	7	100400187	100425121	TG	Lung	0.99999972316795	0.99999968702177	0.999999895789877
SRRT	7	100472733	100486285	TG	Lung	0.999999723144582	0.999999686999331	0.999999895762818
EPHB4	7	100400187	100425121	TG	Sun-exposed skin	0.99999972316795	0.99999968702177	0.99999989554474
TRIP6	7	100464760	100471076	TG	Sun-exposed skin	0.999999723158259	0.999999687012621	0.999999895533936
SRRT	7	100472733	100486285	TG	Sun-exposed skin	0.999999723144582	0.999999686999331	0.999999895519814
EPHB4	7	100400187	100425121	TG	Breast	0.99999972316795	0.99999968702177	0.999999890581694
TRIP6	7	100464760	100471076	TG	Breast	0.999999723158259	0.999999687012621	0.999999890570295
SRRT	7	100472733	100486285	TG	Breast	0.999999723144582	0.999999686999331	0.99999989055617
EPHB4	7	100400187	100425121	TG	Spleen	0.99999972316795	0.99999968702177	0.999999888656748
SRRT	7	100472733	100486285	TG	Spleen	0.999999723144582	0.999999686999331	0.9999998886318
TTN	2	179390716	179695529	TG	Atrial appendage	0.999999373809436	0.999999552622538	0.999999886483802
CCDC141	2	179694484	179914813	TG	Atrial appendage	0.999999373599001	0.99999955241344	0.999999886232481
TTN	2	179390716	179695529	TG	Liver	0.999999373809436	0.999999552622538	0.999999879926302
TTN	2	179390716	179695529	TG	B cell	0.999999373809436	0.999999552622538	0.999999869304357
CCDC141	2	179694484	179914813	TG	B cell	0.999999373599001	0.99999955241344	0.999999869051109
EPHB4	7	100400187	100425121	TG	Omnibus	0.99999972316795	0.99999968702177	0.999999866042015
SRRT	7	100472733	100486285	TG	Omnibus	0.999999723144582	0.999999686999331	0.999999866018493
UFSP1	7	100486346	100487339	TG	Omnibus	0.999999723136392	0.999999686991428	0.999999866010225
ACHE	7	100487615	100494594	TG	Omnibus	0.999999723135538	0.999999686990591	0.999999866009349
MUC3A	7	100547187	100611118	TG	Omnibus	0.999999723128802	0.999999686984732	0.999999866002922
TTN	2	179390716	179695529	TG	Visceral omentum	0.999999373809436	0.999999552622538	0.999999863954371
CCDC141	2	179694484	179914813	TG	Visceral omentum	0.999999373599001	0.99999955241344	0.999999863712097
TTN	2	179390716	179695529	TG	Prostate	0.999999373809436	0.999999552622538	0.999999862462601
TTN	2	179390716	179695529	TG	Testis	0.999999373809436	0.999999552622538	0.999999855720705
CCDC141	2	179694484	179914813	TG	Testis	0.999999373599001	0.99999955241344	0.999999855482748
TTN	2	179390716	179695529	TG	Thyroid	0.999999373809436	0.999999552622538	0.999999852590575
TTN	2	179390716	179695529	TG	Lung	0.999999373809436	0.999999552622538	0.999999845014793
CCDC141	2	179694484	179914813	TG	Lung	0.999999373599001	0.99999955241344	0.999999844772172
TTN	2	179390716	179695529	TG	Terminal ileum	0.999999373809436	0.999999552622538	0.999999844433373
TTN	2	179390716	179695529	TG	Spleen	0.999999373809436	0.999999552622538	0.999999834402837
CD34	1	208057594	208084747	TG	Left ventricle	0.999953529419756	0.999970628106185	0.999999202954222
CD34	1	208057594	208084747	TG	Skeletal muscle	0.999953529419756	0.999970628106185	0.999999153448348
CD34	1	208057594	208084747	TG	Aorta	0.999953529419756	0.999970628106185	0.999999133827495
FADS3	11	61640991	61659523	TG	Left ventricle	0.999993313863512	0.999992114727097	0.999998865636435
FADS2	11	61560452	61634826	TG	Left ventricle	0.999993312746219	0.999992113607094	0.999998864611031
FADS1	11	61567099	61596790	TG	Left ventricle	0.999993308978564	0.999992109824464	0.99999886100873
FEN1	11	61560109	61564716	TG	Left ventricle	0.999993298821381	0.99999209966188	0.999998851497319
TMEM258	11	61535973	61560274	TG	Left ventricle	0.999993298804194	0.999992099648202	0.999998851494633
FADS3	11	61640991	61659523	TG	Aorta	0.999993313863512	0.999992114727097	0.999998840489953
FADS2	11	61560452	61634826	TG	Aorta	0.999993312746219	0.999992113607094	0.999998839450393
FADS1	11	61567099	61596790	TG	Aorta	0.999993308978564	0.999992109824464	0.999998835876762
FEN1	11	61560109	61564716	TG	Aorta	0.999993298821381	0.99999209966188	0.999998826450831
TMEM258	11	61535973	61560274	TG	Aorta	0.999993298804194	0.999992099648202	0.999998826445713
CD34	1	208057594	208084747	TG	Gastroesophageal junction	0.999953529419756	0.999970628106185	0.999998791273927
FADS3	11	61640991	61659523	TG	Skeletal muscle	0.999993313863512	0.999992114727097	0.999998788903906
FADS1	11	61567099	61596790	TG	Skeletal muscle	0.999993308978564	0.999992109824464	0.99999878435209
TMEM258	11	61535973	61560274	TG	Skeletal muscle	0.999993298804194	0.999992099648202	0.99999877489781
CD34	1	208057594	208084747	TG	Sigmoid colon	0.999953529419756	0.999970628106185	0.999998738144062
CD34	1	208057594	208084747	TG	Uterus	0.999953529419756	0.999970628106185	0.99999864416822
CD34	1	208057594	208084747	TG	Tibial nerve	0.999953529419756	0.999970628106185	0.99999861750271
FADS3	11	61640991	61659523	TG	Sigmoid colon	0.999993313863512	0.999992114727097	0.999998572890723
FADS2	11	61560452	61634826	TG	Sigmoid colon	0.999993312746219	0.999992113607094	0.999998571845319
RAB3IL1	11	61664773	61687741	TG	Gastroesophageal junction	0.999993321182187	0.999992122080151	0.999998569196184
FADS3	11	61640991	61659523	TG	Gastroesophageal junction	0.999993313863512	0.999992114727097	0.999998562617099
TMEM258	11	61535973	61560274	TG	Sigmoid colon	0.999993298804194	0.999992099648202	0.999998558572425
RAB3IL1	11	61664773	61687741	TG	Uterus	0.999993321182187	0.999992122080151	0.999998550152761
TMEM258	11	61535973	61560274	TG	Gastroesophageal junction	0.999993298804194	0.999992099648202	0.999998548410887
FEN1	11	61560109	61564716	TG	Gastroesophageal junction	0.999993298821381	0.99999209966188	0.999998548409035
FADS2	11	61560452	61634826	TG	Uterus	0.999993312746219	0.999992113607094	0.999998542331894
FEN1	11	61560109	61564716	TG	Uterus	0.999993298821381	0.99999209966188	0.999998528866776
TMEM258	11	61535973	61560274	TG	Uterus	0.999993298804194	0.999992099648202	0.999998528859133
RAB3IL1	11	61664773	61687741	TG	Tibial nerve	0.999993321182187	0.999992122080151	0.999998498923886
FADS3	11	61640991	61659523	TG	Tibial nerve	0.999993313863512	0.999992114727097	0.999998492222555
FADS2	11	61560452	61634826	TG	Tibial nerve	0.999993312746219	0.999992113607094	0.999998491164382
FADS1	11	61567099	61596790	TG	Tibial nerve	0.999993308978564	0.999992109824464	0.999998487495078
FEN1	11	61560109	61564716	TG	Tibial nerve	0.999993298821381	0.99999209966188	0.999998477801382
TMEM258	11	61535973	61560274	TG	Tibial nerve	0.999993298804194	0.999992099648202	0.999998477796147
CD34	1	208057594	208084747	TG	Pancreas	0.999953529419756	0.999970628106185	0.999998473065695
CD34	1	208057594	208084747	TG	Subcutaneous adipose	0.999953529419756	0.999970628106185	0.999998452336148
FADS3	11	61640991	61659523	TG	Subcutaneous adipose	0.999993313863512	0.999992114727097	0.999998441610307
FADS2	11	61560452	61634826	TG	Subcutaneous adipose	0.999993312746219	0.999992113607094	0.999998440555341
FADS1	11	61567099	61596790	TG	Subcutaneous adipose	0.999993308978564	0.999992109824464	0.999998436900385
TMEM258	11	61535973	61560274	TG	Subcutaneous adipose	0.999993298804194	0.999992099648202	0.999998427261461
FADS2	11	61560452	61634826	TG	Putamen	0.999993312746219	0.999992113607094	0.999998418393996
CD34	1	208057594	208084747	TG	Putamen	0.999953529419756	0.999970628106185	0.999998411833214
FADS3	11	61640991	61659523	TG	Pancreas	0.999993313863512	0.999992114727097	0.999998407088555
FEN1	11	61560109	61564716	TG	Putamen	0.999993298821381	0.99999209966188	0.999998405278281
TMEM258	11	61535973	61560274	TG	Putamen	0.999993298804194	0.999992099648202	0.999998405269822
MYRF	11	61520114	61555990	TG	Putamen	0.999993298782164	0.999992099628069	0.99999840525094
TMEM258	11	61535973	61560274	TG	Pancreas	0.999993298804194	0.999992099648202	0.999998392730683
MYRF	11	61520114	61555990	TG	Pancreas	0.999993298782164	0.999992099628069	0.999998392711776
FADS3	11	61640991	61659523	TG	Cortex	0.999993313863512	0.999992114727097	0.99999835417804
FADS2	11	61560452	61634826	TG	Cortex	0.999993312746219	0.999992113607094	0.999998353088852
FEN1	11	61560109	61564716	TG	Cortex	0.999993298821381	0.99999209966188	0.999998339703108
TMEM258	11	61535973	61560274	TG	Cortex	0.999993298804194	0.999992099648202	0.99999833969327
MYRF	11	61520114	61555990	TG	Cortex	0.999993298782164	0.999992099628069	0.99999833967289
RAB3IL1	11	61664773	61687741	TG	Ovary	0.999993321182187	0.999992122080151	0.999998308814118
CD34	1	208057594	208084747	TG	Adrenal gland	0.999953529419756	0.999970628106185	0.999998307990696
FADS3	11	61640991	61659523	TG	Ovary	0.999993313863512	0.999992114727097	0.999998302022986
FADS2	11	61560452	61634826	TG	Ovary	0.999993312746219	0.999992113607094	0.99999830094586
FADS1	11	61567099	61596790	TG	Ovary	0.999993308978564	0.999992109824464	0.999998297242963
RAB3IL1	11	61664773	61687741	TG	Esophagus muscularis	0.999993321182187	0.999992122080151	0.999998297046553
FADS3	11	61640991	61659523	TG	Adrenal gland	0.999993313863512	0.999992114727097	0.999998291312467
FADS2	11	61560452	61634826	TG	Adrenal gland	0.999993312746219	0.999992113607094	0.999998290267527
FADS2	11	61560452	61634826	TG	Esophagus muscularis	0.999993312746219	0.999992113607094	0.999998289239021
FEN1	11	61560109	61564716	TG	Ovary	0.999993298821381	0.99999209966188	0.999998287410823
TMEM258	11	61535973	61560274	TG	Ovary	0.999993298804194	0.999992099648202	0.999998287403292
MYRF	11	61520114	61555990	TG	Ovary	0.999993298782164	0.999992099628069	0.999998287384168
FADS1	11	61567099	61596790	TG	Adrenal gland	0.999993308978564	0.999992109824464	0.999998286621693
CD34	1	208057594	208084747	TG	Cortex	0.999953529419756	0.999970628106185	0.999998278071046
TMEM258	11	61535973	61560274	TG	Adrenal gland	0.999993298804194	0.999992099648202	0.999998276919067
FEN1	11	61560109	61564716	TG	Esophagus muscularis	0.999993298821381	0.99999209966188	0.999998275831908
TMEM258	11	61535973	61560274	TG	Esophagus muscularis	0.999993298804194	0.999992099648202	0.999998275826642
CD34	1	208057594	208084747	TG	Ovary	0.999953529419756	0.999970628106185	0.999998274923188
CD34	1	208057594	208084747	TG	Esophagus muscularis	0.999953529419756	0.999970628106185	0.999998262804166
FADS3	11	61640991	61659523	TG	Atrial appendage	0.999993313863512	0.999992114727097	0.999998229144502
TMEM258	11	61535973	61560274	TG	Atrial appendage	0.999993298804194	0.999992099648202	0.999998214669943
FADS3	11	61640991	61659523	TG	Caudate	0.999993313863512	0.999992114727097	0.999998205150988
FADS2	11	61560452	61634826	TG	Caudate	0.999993312746219	0.999992113607094	0.999998204072101
FEN1	11	61560109	61564716	TG	Caudate	0.999993298821381	0.99999209966188	0.999998190644397
TMEM258	11	61535973	61560274	TG	Caudate	0.999993298804194	0.999992099648202	0.999998190635615
MYRF	11	61520114	61555990	TG	Caudate	0.999993298782164	0.999992099628069	0.999998190616011
FADS3	11	61640991	61659523	TG	Cerebellum	0.999993313863512	0.999992114727097	0.999998082475488
FADS2	11	61560452	61634826	TG	Cerebellum	0.999993312746219	0.999992113607094	0.999998081367595
CD34	1	208057594	208084747	TG	Atrial appendage	0.999953529419756	0.999970628106185	0.999998068326534
FEN1	11	61560109	61564716	TG	Cerebellum	0.999993298821381	0.99999209966188	0.999998067708967
TMEM258	11	61535973	61560274	TG	Cerebellum	0.999993298804194	0.999992099648202	0.999998067699047
TMEM258	11	61535973	61560274	TG	Transverse colon	0.999993298804194	0.999992099648202	0.9999980443232
DAGLA	11	61447905	61514473	TG	Transverse colon	0.999993297558439	0.999992098478304	0.999998043265729
FEN1	11	61560109	61564716	TG	CD4 cell	0.999993298821381	0.99999209966188	0.999998023416794
TMEM258	11	61535973	61560274	TG	CD4 cell	0.999993298804194	0.999992099648202	0.999998023411884
CD34	1	208057594	208084747	TG	Caudate	0.999953529419756	0.999970628106185	0.999997991294554
FADS3	11	61640991	61659523	TG	Hippocampus	0.999993313863512	0.999992114727097	0.999997949619446
FADS2	11	61560452	61634826	TG	Hippocampus	0.999993312746219	0.999992113607094	0.999997948525651
FEN1	11	61560109	61564716	TG	Hippocampus	0.999993298821381	0.99999209966188	0.999997935162005
TMEM258	11	61535973	61560274	TG	Hippocampus	0.999993298804194	0.999992099648202	0.999997935152716
MYRF	11	61520114	61555990	TG	Hippocampus	0.999993298782164	0.999992099628069	0.999997935132934
FADS3	11	61640991	61659523	TG	Liver	0.999993313863512	0.999992114727097	0.999997902284036
FADS2	11	61560452	61634826	TG	Liver	0.999993312746219	0.999992113607094	0.9999979012059
FADS1	11	61567099	61596790	TG	Liver	0.999993308978564	0.999992109824464	0.999997897490499
FEN1	11	61560109	61564716	TG	Liver	0.999993298821381	0.99999209966188	0.999997887641378
TMEM258	11	61535973	61560274	TG	Liver	0.999993298804194	0.999992099648202	0.999997887635874
MYRF	11	61520114	61555990	TG	Liver	0.999993298782164	0.999992099628069	0.999997887616987
TMEM258	11	61535973	61560274	TG	CD8 cell	0.999993298804194	0.999992099648202	0.999997868764061
FEN1	11	61560109	61564716	TG	CD8 cell	0.999993298821381	0.99999209966188	0.999997868762195
FADS3	11	61640991	61659523	TG	Visceral omentum	0.999993313863512	0.999992114727097	0.999997804901686
FADS2	11	61560452	61634826	TG	Visceral omentum	0.999993312746219	0.999992113607094	0.999997803822837
FEN1	11	61560109	61564716	TG	Visceral omentum	0.999993298821381	0.99999209966188	0.999997790271866
TMEM258	11	61535973	61560274	TG	Visceral omentum	0.999993298804194	0.999992099648202	0.999997790263694
MYRF	11	61520114	61555990	TG	Visceral omentum	0.999993298782164	0.999992099628069	0.999997790244301
TMEM258	11	61535973	61560274	TG	Monocyte	0.999993298804194	0.999992099648202	0.999997771039922
FEN1	11	61560109	61564716	TG	Monocyte	0.999993298821381	0.99999209966188	0.999997771036877
DAGLA	11	61447905	61514473	TG	Monocyte	0.999993297558439	0.999992098478304	0.999997770046791
CD34	1	208057594	208084747	TG	Cerebellum	0.999953529419756	0.999970628106185	0.999997749215053
CD34	1	208057594	208084747	TG	Transverse colon	0.999953529419756	0.999970628106185	0.999997733862498
FADS2	11	61560452	61634826	TG	Prostate	0.999993312746219	0.999992113607094	0.999997640900484
FADS3	11	61640991	61659523	TG	B cell	0.999993313863512	0.999992114727097	0.999997634721118
TMEM258	11	61535973	61560274	TG	Prostate	0.999993298804194	0.999992099648202	0.999997627327448
TMEM258	11	61535973	61560274	TG	B cell	0.999993298804194	0.999992099648202	0.999997619608846
FEN1	11	61560109	61564716	TG	B cell	0.999993298821381	0.99999209966188	0.999997619603811
RAB3IL1	11	61664773	61687741	TG	Vagina	0.999993321182187	0.999992122080151	0.999997546034399
FADS2	11	61560452	61634826	TG	Vagina	0.999993312746219	0.999992113607094	0.999997537909183
FEN1	11	61560109	61564716	TG	Stomach	0.999993298821381	0.99999209966188	0.999997530729282
TMEM258	11	61535973	61560274	TG	Stomach	0.999993298804194	0.999992099648202	0.999997530721232
MYRF	11	61520114	61555990	TG	Stomach	0.999993298782164	0.999992099628069	0.999997530701523
FEN1	11	61560109	61564716	TG	Vagina	0.999993298821381	0.99999209966188	0.99999752425067
TMEM258	11	61535973	61560274	TG	Vagina	0.999993298804194	0.999992099648202	0.999997524241932
FEN1	11	61560109	61564716	TG	Esophagus mucosa	0.999993298821381	0.99999209966188	0.999997465698387
TMEM258	11	61535973	61560274	TG	Esophagus mucosa	0.999993298804194	0.999992099648202	0.99999746569288
RAB3IL1	11	61664773	61687741	TG	Testis	0.999993321182187	0.999992122080151	0.999997450415768
FADS2	11	61560452	61634826	TG	Testis	0.999993312746219	0.999992113607094	0.999997442364574
FEN1	11	61560109	61564716	TG	Testis	0.999993298821381	0.99999209966188	0.999997428745678
TMEM258	11	61535973	61560274	TG	Testis	0.999993298804194	0.999992099648202	0.999997428739859
CD34	1	208057594	208084747	TG	Hippocampus	0.999953529419756	0.999970628106185	0.999997417992958
FADS3	11	61640991	61659523	TG	Lung	0.999993313863512	0.999992114727097	0.999997417667101
FADS2	11	61560452	61634826	TG	Lung	0.999993312746219	0.999992113607094	0.999997416580643
TMEM258	11	61535973	61560274	TG	Lung	0.999993298804194	0.999992099648202	0.999997402928012
TMEM258	11	61535973	61560274	TG	Terminal ileum	0.999993298804194	0.999992099648202	0.99999735380927
MYRF	11	61520114	61555990	TG	Terminal ileum	0.999993298782164	0.999992099628069	0.999997353792972
FADS2	11	61560452	61634826	TG	Sun-exposed skin	0.999993312746219	0.999992113607094	0.999997316801201
FEN1	11	61560109	61564716	TG	Sun-exposed skin	0.999993298821381	0.99999209966188	0.999997303158462
TMEM258	11	61535973	61560274	TG	Sun-exposed skin	0.999993298804194	0.999992099648202	0.999997303156744
TMEM258	11	61535973	61560274	TG	Breast	0.999993298804194	0.999992099648202	0.999997285002225
FADS3	11	61640991	61659523	TG	Thyroid	0.999993313863512	0.999992114727097	0.9999972692657
TMEM258	11	61535973	61560274	TG	Thyroid	0.999993298804194	0.999992099648202	0.999997254357807
FEN1	11	61560109	61564716	TG	Thyroid	0.999993298821381	0.99999209966188	0.999997254357685
RAB3IL1	11	61664773	61687741	TG	Spleen	0.999993321182187	0.999992122080151	0.999997246068767
TMEM258	11	61535973	61560274	TG	Spleen	0.999993298804194	0.999992099648202	0.999997224098115
CD34	1	208057594	208084747	TG	Visceral omentum	0.999953529419756	0.999970628106185	0.99999718466747
FADS2	11	61560452	61634826	TG	NK cell	0.999993312746219	0.999992113607094	0.99999713821275
FEN1	11	61560109	61564716	TG	NK cell	0.999993298821381	0.99999209966188	0.99999712364008
TMEM258	11	61535973	61560274	TG	NK cell	0.999993298804194	0.999992099648202	0.999997123638953
CD34	1	208057594	208084747	TG	Prostate	0.999953529419756	0.999970628106185	0.99999706666474
CD34	1	208057594	208084747	TG	Esophagus mucosa	0.999953529419756	0.999970628106185	0.999996714863396
CD34	1	208057594	208084747	TG	Testis	0.999953529419756	0.999970628106185	0.999996652789917
CD34	1	208057594	208084747	TG	Thyroid	0.999953529419756	0.999970628106185	0.999996588796361
CD34	1	208057594	208084747	TG	Vagina	0.999953529419756	0.999970628106185	0.999996538984538
CD34	1	208057594	208084747	TG	Terminal ileum	0.999953529419756	0.999970628106185	0.999996480060742
CD34	1	208057594	208084747	TG	Stomach	0.999953529419756	0.999970628106185	0.999996384643801
CD34	1	208057594	208084747	TG	Sun-exposed skin	0.999953529419756	0.999970628106185	0.999996376070505
CD34	1	208057594	208084747	TG	Lung	0.999953529419756	0.999970628106185	0.999996315773801
CD34	1	208057594	208084747	TG	Breast	0.999953529419756	0.999970628106185	0.999995859847359
CD34	1	208057594	208084747	TG	Spleen	0.999953529419756	0.999970628106185	0.999995702596413
RAB3IL1	11	61664773	61687741	TG	Omnibus	0.999993321182187	0.999992122080151	0.999995537327145
FADS3	11	61640991	61659523	TG	Omnibus	0.999993313863512	0.999992114727097	0.999995530184896
FADS2	11	61560452	61634826	TG	Omnibus	0.999993312746219	0.999992113607094	0.999995529239466
FADS1	11	61567099	61596790	TG	Omnibus	0.999993308978564	0.999992109824464	0.999995525501098
TMEM258	11	61535973	61560274	TG	Omnibus	0.999993298804194	0.999992099648202	0.999995515576281
MYRF	11	61520114	61555990	TG	Omnibus	0.999993298782164	0.999992099628069	0.999995515568002
FEN1	11	61560109	61564716	TG	Omnibus	0.999993298821381	0.99999209966188	0.999995515548103
DAGLA	11	61447905	61514473	TG	Omnibus	0.999993297558439	0.999992098478304	0.999995514782663
CD34	1	208057594	208084747	TG	Omnibus	0.999953529419756	0.999970628106185	0.999994111150838
SLC35F1	6	118228689	118638839	TG	Putamen	0.999942555872642	0.999958115761969	0.999990204611089
SLC35F1	6	118228689	118638839	TG	Cortex	0.999942555872642	0.999958115761969	0.999989370908318
SLC35F1	6	118228689	118638839	TG	Caudate	0.999942555872642	0.999958115761969	0.999989133941354
SLC35F1	6	118228689	118638839	TG	Hippocampus	0.999942555872642	0.999958115761969	0.999987409229125
PLXNA2	1	208195587	208417665	TG	Aorta	0.999075918427826	0.999278489186355	0.999872179919854
PLXNA2	1	208195587	208417665	TG	Ovary	0.999075918427826	0.999278489186355	0.99981834077633
PLXNA2	1	208195587	208417665	TG	Esophagus muscularis	0.999075918427826	0.999278489186355	0.999816317086114
PLXNA2	1	208195587	208417665	TG	Transverse colon	0.999075918427826	0.999278489186355	0.99979448640658
GJA1	6	121756838	121770873	TG	Putamen	0.999265858544301	0.999329543722695	0.999781568429216
GJA1	6	121756838	121770873	TG	Adrenal gland	0.999265858544301	0.999329543722695	0.999774486115797
GJA1	6	121756838	121770873	TG	Uterus	0.999265858544301	0.999329543722695	0.999771453932245
PLXNA2	1	208195587	208417665	TG	Visceral omentum	0.999075918427826	0.999278489186355	0.999768944293903
GJA1	6	121756838	121770873	TG	Esophagus muscularis	0.999265858544301	0.999329543722695	0.999764569692267
GJA1	6	121756838	121770873	TG	Cortex	0.999265858544301	0.999329543722695	0.999761803205207
PLXNA2	1	208195587	208417665	TG	Thyroid	0.999075918427826	0.999278489186355	0.999744290059923
PLXNA2	1	208195587	208417665	TG	Terminal ileum	0.999075918427826	0.999278489186355	0.999744045926729
PLXNA2	1	208195587	208417665	TG	Lung	0.999075918427826	0.999278489186355	0.999736858323607
GJA1	6	121756838	121770873	TG	Caudate	0.999265858544301	0.999329543722695	0.999728280497381
GJA1	6	121756838	121770873	TG	Visceral omentum	0.999265858544301	0.999329543722695	0.999719523002519
GJA1	6	121756838	121770873	TG	Hippocampus	0.999265858544301	0.999329543722695	0.999694891401484
GJA1	6	121756838	121770873	TG	Prostate	0.999265858544301	0.999329543722695	0.999682958146301
GJA1	6	121756838	121770873	TG	Thyroid	0.999265858544301	0.999329543722695	0.999675290546507
GJA1	6	121756838	121770873	TG	Sun-exposed skin	0.999265858544301	0.999329543722695	0.999669406223481
PLXNA2	1	208195587	208417665	TG	Omnibus	0.999075918427826	0.999278489186355	0.999668443946078
GJA1	6	121756838	121770873	TG	Vagina	0.999265858544301	0.999329543722695	0.999665626049365
GJA1	6	121756838	121770873	TG	Lung	0.999265858544301	0.999329543722695	0.999662539574219
CD46	1	207925402	207968858	TG	Uterus	0.95247044871627	0.963069578140411	0.992625805047817
CD46	1	207925402	207968858	TG	Adrenal gland	0.95247044871627	0.963069578140411	0.991737242160912
CD46	1	207925402	207968858	TG	Ovary	0.95247044871627	0.963069578140411	0.991711447438556
NCL	2	232318242	232348352	TG	Left ventricle	0.931188535195209	0.943675794117822	0.991287060471567
CD46	1	207925402	207968858	TG	CD4 cell	0.95247044871627	0.963069578140411	0.991145199546168
NCL	2	232318242	232348352	TG	Skeletal muscle	0.931188535195209	0.943675794117822	0.991034465981611
ARMC9	2	232063260	232239548	TG	Aorta	0.931197654568234	0.943685440808648	0.990797409750193
NCL	2	232318242	232348352	TG	Aorta	0.931188535195209	0.943675794117822	0.990786646613216
CD46	1	207925402	207968858	TG	CD8 cell	0.95247044871627	0.963069578140411	0.990412731553055
CD46	1	207925402	207968858	TG	Visceral omentum	0.95247044871627	0.963069578140411	0.989501050271593
ARMC9	2	232063260	232239548	TG	Gastroesophageal junction	0.931197654568234	0.943685440808648	0.989319405644566
NCL	2	232318242	232348352	TG	Gastroesophageal junction	0.931188535195209	0.943675794117822	0.98930883939253
CD46	1	207925402	207968858	TG	Prostate	0.95247044871627	0.963069578140411	0.98927044178655
ARMC9	2	232063260	232239548	TG	Sigmoid colon	0.931197654568234	0.943685440808648	0.989053401865855
NCL	2	232318242	232348352	TG	Sigmoid colon	0.931188535195209	0.943675794117822	0.989042671912264
NCL	2	232318242	232348352	TG	Uterus	0.931188535195209	0.943675794117822	0.988753331948595
CD46	1	207925402	207968858	TG	Esophagus mucosa	0.95247044871627	0.963069578140411	0.988559956181706
NCL	2	232318242	232348352	TG	Tibial nerve	0.931188535195209	0.943675794117822	0.988496972996351
CD46	1	207925402	207968858	TG	Thyroid	0.95247044871627	0.963069578140411	0.988415937284297
CD46	1	207925402	207968858	TG	Vagina	0.95247044871627	0.963069578140411	0.988262960885872
CD46	1	207925402	207968858	TG	Terminal ileum	0.95247044871627	0.963069578140411	0.988214888765841
NCL	2	232318242	232348352	TG	Pancreas	0.931188535195209	0.943675794117822	0.988012290343595
CD46	1	207925402	207968858	TG	Sun-exposed skin	0.95247044871627	0.963069578140411	0.988002155400795
NCL	2	232318242	232348352	TG	Subcutaneous adipose	0.931188535195209	0.943675794117822	0.987928857134279
CD46	1	207925402	207968858	TG	Lung	0.95247044871627	0.963069578140411	0.987912932997097
NCL	2	232318242	232348352	TG	Putamen	0.931188535195209	0.943675794117822	0.987511282045769
NCL	2	232318242	232348352	TG	Adrenal gland	0.931188535195209	0.943675794117822	0.987359404243641
B3GNT7	2	232260254	232265875	TG	Adrenal gland	0.931187236181098	0.943674937528499	0.987358169958908
NCL	2	232318242	232348352	TG	Ovary	0.931188535195209	0.943675794117822	0.987117527906544
NCL	2	232318242	232348352	TG	Cortex	0.931188535195209	0.943675794117822	0.987005891465005
CD46	1	207925402	207968858	TG	Spleen	0.95247044871627	0.963069578140411	0.986985509679047
ARMC9	2	232063260	232239548	TG	Esophagus muscularis	0.931197654568234	0.943685440808648	0.986979355956657
NCL	2	232318242	232348352	TG	Esophagus muscularis	0.931188535195209	0.943675794117822	0.986968836506746
NCL	2	232318242	232348352	TG	Atrial appendage	0.931188535195209	0.943675794117822	0.986371151475665
NCL	2	232318242	232348352	TG	CD4 cell	0.931188535195209	0.943675794117822	0.986251935012327
NCL	2	232318242	232348352	TG	Caudate	0.931188535195209	0.943675794117822	0.986124344714442
NCL	2	232318242	232348352	TG	Cerebellum	0.931188535195209	0.943675794117822	0.985488951306008
NCL	2	232318242	232348352	TG	Transverse colon	0.931188535195209	0.943675794117822	0.985469415637227
B3GNT7	2	232260254	232265875	TG	Transverse colon	0.931187236181098	0.943674937528499	0.985468135032773
NCL	2	232318242	232348352	TG	CD8 cell	0.931188535195209	0.943675794117822	0.985240012868498
NCL	2	232318242	232348352	TG	Liver	0.931188535195209	0.943675794117822	0.985011620732526
NCL	2	232318242	232348352	TG	Monocyte	0.931188535195209	0.943675794117822	0.984703454850832
CD46	1	207925402	207968858	TG	Omnibus	0.95247044871627	0.963069578140411	0.984660590223043
NCL	2	232318242	232348352	TG	Hippocampus	0.931188535195209	0.943675794117822	0.984215858000516
NCL	2	232318242	232348352	TG	B cell	0.931188535195209	0.943675794117822	0.983730918403939
NCL	2	232318242	232348352	TG	Visceral omentum	0.931188535195209	0.943675794117822	0.983681873909025
NCL	2	232318242	232348352	TG	Prostate	0.931188535195209	0.943675794117822	0.982920003213241
NCL	2	232318242	232348352	TG	Esophagus mucosa	0.931188535195209	0.943675794117822	0.982204703714936
NCL	2	232318242	232348352	TG	Terminal ileum	0.931188535195209	0.943675794117822	0.982021526347508
B3GNT7	2	232260254	232265875	TG	Terminal ileum	0.931187236181098	0.943674937528499	0.982020365332691
NCL	2	232318242	232348352	TG	Vagina	0.931188535195209	0.943675794117822	0.981908335165545
NCL	2	232318242	232348352	TG	Thyroid	0.931188535195209	0.943675794117822	0.98174063283051
B3GNT7	2	232260254	232265875	TG	Thyroid	0.931187236181098	0.943674937528499	0.981739520138449
ARMC9	2	232063260	232239548	TG	Testis	0.931197654568234	0.943685440808648	0.981673019780251
NCL	2	232318242	232348352	TG	Testis	0.931188535195209	0.943675794117822	0.981662372876126
NCL	2	232318242	232348352	TG	Stomach	0.931188535195209	0.943675794117822	0.981639793783439
B3GNT7	2	232260254	232265875	TG	Stomach	0.931187236181098	0.943674937528499	0.981638634914928
NCL	2	232318242	232348352	TG	Sun-exposed skin	0.931188535195209	0.943675794117822	0.981253182352625
ARMC9	2	232063260	232239548	TG	Lung	0.931197654568234	0.943685440808648	0.981143540351749
NCL	2	232318242	232348352	TG	Lung	0.931188535195209	0.943675794117822	0.981133015861021
B3GNT7	2	232260254	232265875	TG	Lung	0.931187236181098	0.943674937528499	0.981131863962111
NCL	2	232318242	232348352	TG	NK cell	0.931188535195209	0.943675794117822	0.980809171780842
B3GNT7	2	232260254	232265875	TG	NK cell	0.931187236181098	0.943674937528499	0.98080831071297
NCL	2	232318242	232348352	TG	Breast	0.931188535195209	0.943675794117822	0.980186061825098
NCL	2	232318242	232348352	TG	Spleen	0.931188535195209	0.943675794117822	0.980005223333665
B3GNT7	2	232260254	232265875	TG	Spleen	0.931187236181098	0.943674937528499	0.980004066091187
ARMC9	2	232063260	232239548	TG	Omnibus	0.931197654568234	0.943685440808648	0.976157078706153
NCL	2	232318242	232348352	TG	Omnibus	0.931188535195209	0.943675794117822	0.976146723859127
B3GNT7	2	232260254	232265875	TG	Omnibus	0.931187236181098	0.943674937528499	0.976145706206134
TKT	3	53258723	53290068	TG	Aorta	0.6486226874321	0.669528002981066	0.930602295498856
TKT	3	53258723	53290068	TG	Gastroesophageal junction	0.6486226874321	0.669528002981066	0.920007611790465
TKT	3	53258723	53290068	TG	Sigmoid colon	0.6486226874321	0.669528002981066	0.917676653800817
TKT	3	53258723	53290068	TG	Tibial nerve	0.6486226874321	0.669528002981066	0.91350181800838
GNB4	3	179116990	179169378	TG	Aorta	0.553909410130337	0.635003402957853	0.912665205091485
PRKCD	3	53190025	53226733	TG	Subcutaneous adipose	0.648753443094881	0.669656381173963	0.910453127085987
TKT	3	53258723	53290068	TG	Subcutaneous adipose	0.6486226874321	0.669528002981066	0.910242423914921
PRKCD	3	53190025	53226733	TG	Pancreas	0.648753443094881	0.669656381173963	0.910167312767762
TKT	3	53258723	53290068	TG	Pancreas	0.6486226874321	0.669528002981066	0.909961509375727
TKT	3	53258723	53290068	TG	Putamen	0.6486226874321	0.669528002981066	0.907226909778829
TKT	3	53258723	53290068	TG	Adrenal gland	0.6486226874321	0.669528002981066	0.905360629296482
TKT	3	53258723	53290068	TG	Ovary	0.6486226874321	0.669528002981066	0.90428116470937
TKT	3	53258723	53290068	TG	Cortex	0.6486226874321	0.669528002981066	0.903746093810624
TKT	3	53258723	53290068	TG	Esophagus muscularis	0.6486226874321	0.669528002981066	0.903328232422968
TKT	3	53258723	53290068	TG	Atrial appendage	0.6486226874321	0.669528002981066	0.900285066321211
GNB4	3	179116990	179169378	TG	Gastroesophageal junction	0.553909410130337	0.635003402957853	0.898510128366871
PRKCD	3	53190025	53226733	TG	Transverse colon	0.648753443094881	0.669656381173963	0.895402155357845
TKT	3	53258723	53290068	TG	Transverse colon	0.6486226874321	0.669528002981066	0.895196385721231
TKT	3	53258723	53290068	TG	Caudate	0.6486226874321	0.669528002981066	0.895070548294792
TKT	3	53258723	53290068	TG	Cerebellum	0.6486226874321	0.669528002981066	0.891139178593279
RFX4	12	106976685	107156581	TF	Left ventricle	0.455499415845011	0.546578134880924	0.88973735704197
TKT	3	53258723	53290068	TG	Liver	0.6486226874321	0.669528002981066	0.888044155805607
GNB4	3	179116990	179169378	TG	Subcutaneous adipose	0.553909410130337	0.635003402957853	0.887402064842458
PRKCD	3	53190025	53226733	TG	Monocyte	0.648753443094881	0.669656381173963	0.884370011993169
TKT	3	53258723	53290068	TG	Monocyte	0.6486226874321	0.669528002981066	0.884160436028703
TKT	3	53258723	53290068	TG	Hippocampus	0.6486226874321	0.669528002981066	0.883331500937605
GNB4	3	179116990	179169378	TG	Esophagus muscularis	0.553909410130337	0.635003402957853	0.880607186432842
TKT	3	53258723	53290068	TG	Visceral omentum	0.6486226874321	0.669528002981066	0.879311245899087
PRKCD	3	53190025	53226733	TG	Prostate	0.648753443094881	0.669656381173963	0.877188645227131
TKT	3	53258723	53290068	TG	Prostate	0.6486226874321	0.669528002981066	0.876985469592663
ZFHX2	14	23990066	24025401	TG	Cerebellum	0.694797771516263	0.659555836606453	0.875545533599299
PRKCD	3	53190025	53226733	TG	Terminal ileum	0.648753443094881	0.669656381173963	0.869121721314105
TKT	3	53258723	53290068	TG	Esophagus mucosa	0.6486226874321	0.669528002981066	0.868909563247587
TKT	3	53258723	53290068	TG	Testis	0.6486226874321	0.669528002981066	0.8680916316559
PRKCD	3	53190025	53226733	TG	Stomach	0.648753443094881	0.669656381173963	0.868082369042771
TKT	3	53258723	53290068	TG	Stomach	0.6486226874321	0.669528002981066	0.867881205035563
TKT	3	53258723	53290068	TG	Vagina	0.6486226874321	0.669528002981066	0.866746525760437
PRKCD	3	53190025	53226733	TG	Thyroid	0.648753443094881	0.669656381173963	0.866165017335327
TKT	3	53258723	53290068	TG	Thyroid	0.6486226874321	0.669528002981066	0.865964760186611
TKT	3	53258723	53290068	TG	Sun-exposed skin	0.6486226874321	0.669528002981066	0.86428112558187
PRKCD	3	53190025	53226733	TG	Lung	0.648753443094881	0.669656381173963	0.864237600600682
TKT	3	53258723	53290068	TG	Lung	0.6486226874321	0.669528002981066	0.864036243262203
MFN1	3	179065480	179112719	TG	B cell	0.55403252261344	0.635152285593295	0.860916707937861
TKT	3	53258723	53290068	TG	Breast	0.6486226874321	0.669528002981066	0.85897222565114
PRKCD	3	53190025	53226733	TG	Spleen	0.648753443094881	0.669656381173963	0.856902599270546
TKT	3	53258723	53290068	TG	Spleen	0.6486226874321	0.669528002981066	0.856704469831681
RFX4	12	106976685	107156581	TF	Pancreas	0.455499415845011	0.546578134880924	0.854994574792165
GNB4	3	179116990	179169378	TG	Sun-exposed skin	0.553909410130337	0.635003402957853	0.83870125398164
PRKCD	3	53190025	53226733	TG	Omnibus	0.648753443094881	0.669656381173963	0.831558640532323
TKT	3	53258723	53290068	TG	Omnibus	0.6486226874321	0.669528002981066	0.831365192585204
GNB4	3	179116990	179169378	TG	Spleen	0.553909410130337	0.635003402957853	0.828780297761039
RFX4	12	106976685	107156581	TF	Cerebellum	0.455499415845011	0.546578134880924	0.8105112391687
RFX4	12	106976685	107156581	TF	Prostate	0.455499415845011	0.546578134880924	0.808539861184311
RIC8B	12	107168373	107283090	TG	Thyroid	0.453867469423576	0.545343392567312	0.796557773059237
TRMT10B	9	37753804	37778969	TG	Uterus	0.362343220630672	0.429131987274921	0.792553965689665
RFX4	12	106976685	107156581	TF	Cortex	0.455499415845011	0.546578134880924	0.776165618608974
RFX4	12	106976685	107156581	TF	Putamen	0.455499415845011	0.546578134880924	0.772505192708866
TRMT10B	9	37753804	37778969	TG	Ovary	0.362343220630672	0.429131987274921	0.771416449388829
FNDC3B	3	171757418	172119455	TG	Visceral omentum	0.352897234501468	0.452564560468341	0.747362397525111
RFX4	12	106976685	107156581	TF	Hippocampus	0.455499415845011	0.546578134880924	0.746484917355489
RFX4	12	106976685	107156581	TF	Omnibus	0.455499415845011	0.546578134880924	0.743552455001386
FNDC3B	3	171757418	172119455	TG	Esophagus mucosa	0.352897234501468	0.452564560468341	0.731678599525097
FNDC3B	3	171757418	172119455	TG	Testis	0.352897234501468	0.452564560468341	0.730630269919495
FNDC3B	3	171757418	172119455	TG	Vagina	0.352897234501468	0.452564560468341	0.728078303857513
FNDC3B	3	171757418	172119455	TG	Thyroid	0.352897234501468	0.452564560468341	0.727499385244095
ZNF512B	20	62588055	62680113	TG	Aorta	0.35633618049511	0.397012736426156	0.725386530434015
PRPF6	20	62612488	62664453	TG	Aorta	0.356145413928784	0.396837853070594	0.725106187957937
TCEA2	20	62681189	62703700	TG	Aorta	0.356091443484825	0.396776446207093	0.724958331225868
SOX18	20	62679076	62680994	TF	Aorta	0.356039863995611	0.396738052707205	0.724931077781522
RGS19	20	62704534	62711323	TG	Aorta	0.356031176311038	0.396723094352418	0.724886455972688
RFX4	12	106976685	107156581	TF	Caudate	0.455499415845011	0.546578134880924	0.723691926831877
FNDC3B	3	171757418	172119455	TG	Terminal ileum	0.352897234501468	0.452564560468341	0.722566179039385
FNDC3B	3	171757418	172119455	TG	Lung	0.352897234501468	0.452564560468341	0.719817645631001
TRMT10B	9	37753804	37778969	TG	CD4 cell	0.362343220630672	0.429131987274921	0.716638453687179
RFX4	12	106976685	107156581	TF	Testis	0.455499415845011	0.546578134880924	0.71437008259859
TRMT10B	9	37753804	37778969	TG	Esophagus mucosa	0.362343220630672	0.429131987274921	0.709257181295853
FNDC3B	3	171757418	172119455	TG	Spleen	0.352897234501468	0.452564560468341	0.707094042053639
FRMPD1	9	37650997	37746901	TG	Testis	0.362245851074068	0.429103821044841	0.702235017379714
ZNF512B	20	62588055	62680113	TG	Sigmoid colon	0.35633618049511	0.397012736426156	0.695630670065728
PRPF6	20	62612488	62664453	TG	Sigmoid colon	0.356145413928784	0.396837853070594	0.695364647370984
TCEA2	20	62681189	62703700	TG	Sigmoid colon	0.356091443484825	0.396776446207093	0.695218584199148
SOX18	20	62679076	62680994	TF	Sigmoid colon	0.356039863995611	0.396738052707205	0.695190098790219
ZNF512B	20	62588055	62680113	TG	Skeletal muscle	0.35633618049511	0.397012736426156	0.693483361769104
ZNF512B	20	62588055	62680113	TG	Subcutaneous adipose	0.35633618049511	0.397012736426156	0.69337002450198
PRPF6	20	62612488	62664453	TG	Skeletal muscle	0.356145413928784	0.396837853070594	0.693213467596468
PRPF6	20	62612488	62664453	TG	Subcutaneous adipose	0.356145413928784	0.396837853070594	0.69310588880795
TCEA2	20	62681189	62703700	TG	Skeletal muscle	0.356091443484825	0.396776446207093	0.69306852056813
SOX18	20	62679076	62680994	TF	Skeletal muscle	0.356039863995611	0.396738052707205	0.693040148317533
RGS19	20	62704534	62711323	TG	Skeletal muscle	0.356031176311038	0.396723094352418	0.692996511962557
TCEA2	20	62681189	62703700	TG	Subcutaneous adipose	0.356091443484825	0.396776446207093	0.692962594131501
SOX18	20	62679076	62680994	TF	Subcutaneous adipose	0.356039863995611	0.396738052707205	0.692934184098227
RGS19	20	62704534	62711323	TG	Subcutaneous adipose	0.356031176311038	0.396723094352418	0.692890955768456
FRMPD1	9	37650997	37746901	TG	Sun-exposed skin	0.362245851074068	0.429103821044841	0.692156334301367
FNDC3B	3	171757418	172119455	TG	Omnibus	0.352897234501468	0.452564560468341	0.670217109639812
ZNF512B	20	62588055	62680113	TG	Tibial nerve	0.35633618049511	0.397012736426156	0.668862780511499
PRPF6	20	62612488	62664453	TG	Tibial nerve	0.356145413928784	0.396837853070594	0.668612029370315
TCEA2	20	62681189	62703700	TG	Tibial nerve	0.356091443484825	0.396776446207093	0.668476211813272
SOX18	20	62679076	62680994	TF	Tibial nerve	0.356039863995611	0.396738052707205	0.668448860817217
RGS19	20	62704534	62711323	TG	Tibial nerve	0.356031176311038	0.396723094352418	0.668407320316651
TRMT10B	9	37753804	37778969	TG	CD8 cell	0.362343220630672	0.429131987274921	0.666498894457928
PRPF6	20	62612488	62664453	TG	Monocyte	0.356145413928784	0.396837853070594	0.662377526405949
SOX18	20	62679076	62680994	TF	Monocyte	0.356039863995611	0.396738052707205	0.662214309414876
RGS19	20	62704534	62711323	TG	Monocyte	0.356031176311038	0.396723094352418	0.662173287227534
ZNF512B	20	62588055	62680113	TG	Gastroesophageal junction	0.35633618049511	0.397012736426156	0.660819288737674
PRPF6	20	62612488	62664453	TG	Gastroesophageal junction	0.356145413928784	0.396837853070594	0.660566154560719
TCEA2	20	62681189	62703700	TG	Gastroesophageal junction	0.356091443484825	0.396776446207093	0.660430120999286
SOX18	20	62679076	62680994	TF	Gastroesophageal junction	0.356039863995611	0.396738052707205	0.66040210057782
RGS19	20	62704534	62711323	TG	Gastroesophageal junction	0.356031176311038	0.396723094352418	0.660360233893908
ZNF512B	20	62588055	62680113	TG	Ovary	0.35633618049511	0.397012736426156	0.660165829458832
PRPF6	20	62612488	62664453	TG	Ovary	0.356145413928784	0.396837853070594	0.659902601525426
TCEA2	20	62681189	62703700	TG	Ovary	0.356091443484825	0.396776446207093	0.65976291684427
SOX18	20	62679076	62680994	TF	Ovary	0.356039863995611	0.396738052707205	0.659733679210869
ZNF512B	20	62588055	62680113	TG	CD4 cell	0.35633618049511	0.397012736426156	0.656993512776509
PRPF6	20	62612488	62664453	TG	CD4 cell	0.356145413928784	0.396837853070594	0.656752154782956
TCEA2	20	62681189	62703700	TG	CD4 cell	0.356091443484825	0.396776446207093	0.656617939173287
SOX18	20	62679076	62680994	TF	CD4 cell	0.356039863995611	0.396738052707205	0.656591112558483
RGS19	20	62704534	62711323	TG	CD4 cell	0.356031176311038	0.396723094352418	0.656552085325707
ZNF512B	20	62588055	62680113	TG	Left ventricle	0.35633618049511	0.397012736426156	0.655479466222334
PRPF6	20	62612488	62664453	TG	Left ventricle	0.356145413928784	0.396837853070594	0.655217812140872
TCEA2	20	62681189	62703700	TG	Left ventricle	0.356091443484825	0.396776446207093	0.655084675636542
SOX18	20	62679076	62680994	TF	Left ventricle	0.356039863995611	0.396738052707205	0.65505646475208
PRPF6	20	62612488	62664453	TG	CD8 cell	0.356145413928784	0.396837853070594	0.654232555417347
TCEA2	20	62681189	62703700	TG	CD8 cell	0.356091443484825	0.396776446207093	0.654098903258309
RGS19	20	62704534	62711323	TG	CD8 cell	0.356031176311038	0.396723094352418	0.654031597152618
ZNF512B	20	62588055	62680113	TG	Uterus	0.35633618049511	0.397012736426156	0.647740004459979
PRPF6	20	62612488	62664453	TG	Uterus	0.356145413928784	0.396837853070594	0.647487461144339
TCEA2	20	62681189	62703700	TG	Uterus	0.356091443484825	0.396776446207093	0.647362462325904
SOX18	20	62679076	62680994	TF	Uterus	0.356039863995611	0.396738052707205	0.647334552416144
RGS19	20	62704534	62711323	TG	Uterus	0.356031176311038	0.396723094352418	0.64729503908918
ZNF512B	20	62588055	62680113	TG	Esophagus muscularis	0.35633618049511	0.397012736426156	0.641393866232938
PRPF6	20	62612488	62664453	TG	Esophagus muscularis	0.356145413928784	0.396837853070594	0.641145642107865
TCEA2	20	62681189	62703700	TG	Esophagus muscularis	0.356091443484825	0.396776446207093	0.64101330191323
SOX18	20	62679076	62680994	TF	Esophagus muscularis	0.356039863995611	0.396738052707205	0.640985112305836
RGS19	20	62704534	62711323	TG	Esophagus muscularis	0.356031176311038	0.396723094352418	0.640944947384158
PRPF6	20	62612488	62664453	TG	B cell	0.356145413928784	0.396837853070594	0.638666811847582
TCEA2	20	62681189	62703700	TG	B cell	0.356091443484825	0.396776446207093	0.638538194570301
SOX18	20	62679076	62680994	TF	B cell	0.356039863995611	0.396738052707205	0.638510610279092
RGS19	20	62704534	62711323	TG	B cell	0.356031176311038	0.396723094352418	0.638471908423622
PRPF6	20	62612488	62664453	TG	Transverse colon	0.356145413928784	0.396837853070594	0.638260647342852
TCEA2	20	62681189	62703700	TG	Transverse colon	0.356091443484825	0.396776446207093	0.638131087522684
SOX18	20	62679076	62680994	TF	Transverse colon	0.356039863995611	0.396738052707205	0.638102656123305
ZNF512B	20	62588055	62680113	TG	Terminal ileum	0.35633618049511	0.397012736426156	0.617055109320626
ZNF512B	20	62588055	62680113	TG	Pancreas	0.35633618049511	0.397012736426156	0.616930433733032
PRPF6	20	62612488	62664453	TG	Terminal ileum	0.356145413928784	0.396837853070594	0.616800694413251
MYT1	20	62783144	62873604	TG	Adrenal gland	0.356329801480229	0.397008392277838	0.616689019938962
PRPF6	20	62612488	62664453	TG	Pancreas	0.356145413928784	0.396837853070594	0.616679923444718
TCEA2	20	62681189	62703700	TG	Terminal ileum	0.356091443484825	0.396776446207093	0.616672979231341
SOX18	20	62679076	62680994	TF	Terminal ileum	0.356039863995611	0.396738052707205	0.616643552323397
RGS19	20	62704534	62711323	TG	Terminal ileum	0.356031176311038	0.396723094352418	0.616605072146892
TCEA2	20	62681189	62703700	TG	Pancreas	0.356091443484825	0.396776446207093	0.616548648431757
SOX18	20	62679076	62680994	TF	Pancreas	0.356039863995611	0.396738052707205	0.616520253841576
PRPF6	20	62612488	62664453	TG	Adrenal gland	0.356145413928784	0.396837853070594	0.616485154592671
RGS19	20	62704534	62711323	TG	Pancreas	0.356031176311038	0.396723094352418	0.616479613734387
OPRL1	20	62711526	62731996	TG	Adrenal gland	0.356137205990296	0.396823131961004	0.616435002623623
TCEA2	20	62681189	62703700	TG	Adrenal gland	0.356091443484825	0.396776446207093	0.616365356434812
SOX18	20	62679076	62680994	TF	Adrenal gland	0.356039863995611	0.396738052707205	0.616337416476535
PRPF6	20	62612488	62664453	TG	NK cell	0.356145413928784	0.396837853070594	0.615451154455563
TCEA2	20	62681189	62703700	TG	NK cell	0.356091443484825	0.396776446207093	0.615328260499648
SOX18	20	62679076	62680994	TF	NK cell	0.356039863995611	0.396738052707205	0.615300814241942
RGS19	20	62704534	62711323	TG	NK cell	0.356031176311038	0.396723094352418	0.6152650523729
ZNF512B	20	62588055	62680113	TG	Visceral omentum	0.35633618049511	0.397012736426156	0.611569275658584
PRPF6	20	62612488	62664453	TG	Visceral omentum	0.356145413928784	0.396837853070594	0.61132698558482
OPRL1	20	62711526	62731996	TG	Visceral omentum	0.356137205990296	0.396823131961004	0.611277131117895
TCEA2	20	62681189	62703700	TG	Visceral omentum	0.356091443484825	0.396776446207093	0.611200771859954
SOX18	20	62679076	62680994	TF	Visceral omentum	0.356039863995611	0.396738052707205	0.611172159380706
RGS19	20	62704534	62711323	TG	Visceral omentum	0.356031176311038	0.396723094352418	0.611133897383738
ZNF512B	20	62588055	62680113	TG	Sun-exposed skin	0.35633618049511	0.397012736426156	0.605939761372518
PRPF6	20	62612488	62664453	TG	Sun-exposed skin	0.356145413928784	0.396837853070594	0.605696938385795
OPRL1	20	62711526	62731996	TG	Sun-exposed skin	0.356137205990296	0.396823131961004	0.605648100383824
TCEA2	20	62681189	62703700	TG	Sun-exposed skin	0.356091443484825	0.396776446207093	0.605570723075256
SOX18	20	62679076	62680994	TF	Sun-exposed skin	0.356039863995611	0.396738052707205	0.605541050231372
RGS19	20	62704534	62711323	TG	Sun-exposed skin	0.356031176311038	0.396723094352418	0.605503927639185
ZNF512B	20	62588055	62680113	TG	Atrial appendage	0.35633618049511	0.397012736426156	0.596410833268254
PRPF6	20	62612488	62664453	TG	Atrial appendage	0.356145413928784	0.396837853070594	0.596179662860398
OPRL1	20	62711526	62731996	TG	Atrial appendage	0.356137205990296	0.396823131961004	0.596133148096482
TCEA2	20	62681189	62703700	TG	Atrial appendage	0.356091443484825	0.396776446207093	0.596061162596872
SOX18	20	62679076	62680994	TF	Atrial appendage	0.356039863995611	0.396738052707205	0.596033006242233
RGS19	20	62704534	62711323	TG	Atrial appendage	0.356031176311038	0.396723094352418	0.595997443523209
ZNF512B	20	62588055	62680113	TG	Liver	0.35633618049511	0.397012736426156	0.592445386457781
PRPF6	20	62612488	62664453	TG	Liver	0.356145413928784	0.396837853070594	0.592203617991472
TCEA2	20	62681189	62703700	TG	Liver	0.356091443484825	0.396776446207093	0.59208148380477
SOX18	20	62679076	62680994	TF	Liver	0.356039863995611	0.396738052707205	0.592051757483034
ZNF512B	20	62588055	62680113	TG	Prostate	0.35633618049511	0.397012736426156	0.590829579798608
PRPF6	20	62612488	62664453	TG	Prostate	0.356145413928784	0.396837853070594	0.590587436258809
TCEA2	20	62681189	62703700	TG	Prostate	0.356091443484825	0.396776446207093	0.590463737472009
SOX18	20	62679076	62680994	TF	Prostate	0.356039863995611	0.396738052707205	0.590434530138891
RGS19	20	62704534	62711323	TG	Prostate	0.356031176311038	0.396723094352418	0.590398551463628
ZNF512B	20	62588055	62680113	TG	Esophagus mucosa	0.35633618049511	0.397012736426156	0.586551526105026
PRPF6	20	62612488	62664453	TG	Esophagus mucosa	0.356145413928784	0.396837853070594	0.586328263739743
TCEA2	20	62681189	62703700	TG	Esophagus mucosa	0.356091443484825	0.396776446207093	0.586211196778271
SOX18	20	62679076	62680994	TF	Esophagus mucosa	0.356039863995611	0.396738052707205	0.58618235401594
RGS19	20	62704534	62711323	TG	Esophagus mucosa	0.356031176311038	0.396723094352418	0.586147519049061
ZNF512B	20	62588055	62680113	TG	Breast	0.35633618049511	0.397012736426156	0.577834636612123
PRPF6	20	62612488	62664453	TG	Breast	0.356145413928784	0.396837853070594	0.577611452090885
TCEA2	20	62681189	62703700	TG	Breast	0.356091443484825	0.396776446207093	0.577497392349159
SOX18	20	62679076	62680994	TF	Breast	0.356039863995611	0.396738052707205	0.577468373608088
HSPB7	1	16340523	16346089	TG	Left ventricle	0.140408502689134	0.149519149214218	0.567711176295225
TCF21	6	134210276	134216691	TF	Skeletal muscle	0.11772228372784	0.151670507496689	0.566778503031111
ZNF512B	20	62588055	62680113	TG	Cortex	0.35633618049511	0.397012736426156	0.566626515232261
PRPF6	20	62612488	62664453	TG	Cortex	0.356145413928784	0.396837853070594	0.56641736691543
TCEA2	20	62681189	62703700	TG	Cortex	0.356091443484825	0.396776446207093	0.566307135796779
SOX18	20	62679076	62680994	TF	Cortex	0.356039863995611	0.396738052707205	0.566279207180609
HSPB7	1	16340523	16346089	TG	Skeletal muscle	0.140408502689134	0.149519149214218	0.562844184201832
ZNF512B	20	62588055	62680113	TG	Testis	0.35633618049511	0.397012736426156	0.562694250283342
PRPF6	20	62612488	62664453	TG	Testis	0.356145413928784	0.396837853070594	0.562489998066731
OPRL1	20	62711526	62731996	TG	Testis	0.356137205990296	0.396823131961004	0.562452593698689
TCEA2	20	62681189	62703700	TG	Testis	0.356091443484825	0.396776446207093	0.562384932634808
SOX18	20	62679076	62680994	TF	Testis	0.356039863995611	0.396738052707205	0.562356077432723
RGS19	20	62704534	62711323	TG	Testis	0.356031176311038	0.396723094352418	0.562324546825125
TCF21	6	134210276	134216691	TF	Left ventricle	0.11772228372784	0.151670507496689	0.561459614938536
GNG11	7	93551011	93557922	TG	Sigmoid colon	0.138769530663505	0.185594281725032	0.55824086719542
HSPB7	1	16340523	16346089	TG	Aorta	0.140408502689134	0.149519149214218	0.553982052192956
ZNF512B	20	62588055	62680113	TG	Spleen	0.35633618049511	0.397012736426156	0.552133066379027
MYT1	20	62783144	62873604	TG	Spleen	0.356329801480229	0.397008392277838	0.552098522387573
PRPF6	20	62612488	62664453	TG	Spleen	0.356145413928784	0.396837853070594	0.551909155958161
OPRL1	20	62711526	62731996	TG	Spleen	0.356137205990296	0.396823131961004	0.551863707185005
TCEA2	20	62681189	62703700	TG	Spleen	0.356091443484825	0.396776446207093	0.55180017746222
SOX18	20	62679076	62680994	TF	Spleen	0.356039863995611	0.396738052707205	0.551770855560212
RGS19	20	62704534	62711323	TG	Spleen	0.356031176311038	0.396723094352418	0.551739130038964
ZNF512B	20	62588055	62680113	TG	Stomach	0.35633618049511	0.397012736426156	0.548508649927336
GNG11	7	93551011	93557922	TG	Uterus	0.138769530663505	0.185594281725032	0.548420911694688
PRPF6	20	62612488	62664453	TG	Stomach	0.356145413928784	0.396837853070594	0.548287824344775
OPRL1	20	62711526	62731996	TG	Stomach	0.356137205990296	0.396823131961004	0.548242095471155
TCEA2	20	62681189	62703700	TG	Stomach	0.356091443484825	0.396776446207093	0.548175026243731
SOX18	20	62679076	62680994	TF	Stomach	0.356039863995611	0.396738052707205	0.548145356537715
GNG11	7	93551011	93557922	TG	Tibial nerve	0.138769530663505	0.185594281725032	0.546088162391778
ZNF512B	20	62588055	62680113	TG	Putamen	0.35633618049511	0.397012736426156	0.543486453065021
PRPF6	20	62612488	62664453	TG	Putamen	0.356145413928784	0.396837853070594	0.543270345940107
TCEA2	20	62681189	62703700	TG	Putamen	0.356091443484825	0.396776446207093	0.543160750933561
SOX18	20	62679076	62680994	TF	Putamen	0.356039863995611	0.396738052707205	0.543131506365447
ZNF512B	20	62588055	62680113	TG	Caudate	0.35633618049511	0.397012736426156	0.542160661099669
PRPF6	20	62612488	62664453	TG	Caudate	0.356145413928784	0.396837853070594	0.541946062492917
TCEA2	20	62681189	62703700	TG	Caudate	0.356091443484825	0.396776446207093	0.54183947504406
SOX18	20	62679076	62680994	TF	Caudate	0.356039863995611	0.396738052707205	0.541810406966331
USP15	12	62654119	62811211	TG	Sigmoid colon	0.137530264128419	0.203503619698958	0.529573975346801
ZNF512B	20	62588055	62680113	TG	Cerebellum	0.35633618049511	0.397012736426156	0.525927955141078
MYT1	20	62783144	62873604	TG	Cerebellum	0.356329801480229	0.397008392277838	0.525900029665323
PRPF6	20	62612488	62664453	TG	Cerebellum	0.356145413928784	0.396837853070594	0.525710472615132
OPRL1	20	62711526	62731996	TG	Cerebellum	0.356137205990296	0.396823131961004	0.525667749799725
TCEA2	20	62681189	62703700	TG	Cerebellum	0.356091443484825	0.396776446207093	0.525606042477367
SOX18	20	62679076	62680994	TF	Cerebellum	0.356039863995611	0.396738052707205	0.525575743857314
ZNF512B	20	62588055	62680113	TG	Thyroid	0.35633618049511	0.397012736426156	0.523926781276246
MYT1	20	62783144	62873604	TG	Thyroid	0.356329801480229	0.397008392277838	0.52390392612163
PRPF6	20	62612488	62664453	TG	Thyroid	0.356145413928784	0.396837853070594	0.523721421132456
OPRL1	20	62711526	62731996	TG	Thyroid	0.356137205990296	0.396823131961004	0.523681853322907
TCEA2	20	62681189	62703700	TG	Thyroid	0.356091443484825	0.396776446207093	0.523621656461129
SOX18	20	62679076	62680994	TF	Thyroid	0.356039863995611	0.396738052707205	0.523591815601782
RGS19	20	62704534	62711323	TG	Thyroid	0.356031176311038	0.396723094352418	0.523561964824549
USP15	12	62654119	62811211	TG	Uterus	0.137530264128419	0.203503619698958	0.521337164749611
GNG11	7	93551011	93557922	TG	Adrenal gland	0.138769530663505	0.185594281725032	0.521081371842731
USP15	12	62654119	62811211	TG	Tibial nerve	0.137530264128419	0.203503619698958	0.520847102214415
USP15	12	62654119	62811211	TG	Pancreas	0.137530264128419	0.203503619698958	0.520196811944225
GNG11	7	93551011	93557922	TG	Ovary	0.138769530663505	0.185594281725032	0.519551291362778
ZNF512B	20	62588055	62680113	TG	Lung	0.35633618049511	0.397012736426156	0.519126782291023
PRPF6	20	62612488	62664453	TG	Lung	0.356145413928784	0.396837853070594	0.518917971568313
OPRL1	20	62711526	62731996	TG	Lung	0.356137205990296	0.396823131961004	0.518881495421765
TCEA2	20	62681189	62703700	TG	Lung	0.356091443484825	0.396776446207093	0.518818199734661
SOX18	20	62679076	62680994	TF	Lung	0.356039863995611	0.396738052707205	0.518788711103161
RGS19	20	62704534	62711323	TG	Lung	0.356031176311038	0.396723094352418	0.518760122842644
TCF21	6	134210276	134216691	TF	Uterus	0.11772228372784	0.151670507496689	0.517207626718252
HSPB7	1	16340523	16346089	TG	Gastroesophageal junction	0.140408502689134	0.149519149214218	0.517053009034966
GNG11	7	93551011	93557922	TG	Esophagus muscularis	0.138769530663505	0.185594281725032	0.51564873300971
HSPB7	1	16340523	16346089	TG	Sigmoid colon	0.140408502689134	0.149519149214218	0.512900303211346
TCF21	6	134210276	134216691	TF	Pancreas	0.11772228372784	0.151670507496689	0.510755142389038
USP15	12	62654119	62811211	TG	Subcutaneous adipose	0.137530264128419	0.203503619698958	0.508452585953066
RBFOX1	16	6069095	7763340	TG	Skeletal muscle	0.0931248552142484	0.139657688842351	0.505998104551397
ZNF512B	20	62588055	62680113	TG	Vagina	0.35633618049511	0.397012736426156	0.501175529052802
PRPF6	20	62612488	62664453	TG	Vagina	0.356145413928784	0.396837853070594	0.500979277187386
OPRL1	20	62711526	62731996	TG	Vagina	0.356137205990296	0.396823131961004	0.500944943319573
TCEA2	20	62681189	62703700	TG	Vagina	0.356091443484825	0.396776446207093	0.500887055821522
SOX18	20	62679076	62680994	TF	Vagina	0.356039863995611	0.396738052707205	0.500856962590484
RGS19	20	62704534	62711323	TG	Vagina	0.356031176311038	0.396723094352418	0.500826878210983
ZNF512B	20	62588055	62680113	TG	Hippocampus	0.35633618049511	0.397012736426156	0.499470330765494
PRPF6	20	62612488	62664453	TG	Hippocampus	0.356145413928784	0.396837853070594	0.499270691028615
TCEA2	20	62681189	62703700	TG	Hippocampus	0.356091443484825	0.396776446207093	0.499167003480045
SOX18	20	62679076	62680994	TF	Hippocampus	0.356039863995611	0.396738052707205	0.49913448748903
USP15	12	62654119	62811211	TG	Ovary	0.137530264128419	0.203503619698958	0.497533242584736
USP15	12	62654119	62811211	TG	Adrenal gland	0.137530264128419	0.203503619698958	0.493446659310389
USP15	12	62654119	62811211	TG	Esophagus muscularis	0.137530264128419	0.203503619698958	0.49242799386096
TBPL1	6	134273308	134311570	TG	Cortex	0.110199886900231	0.142892390344868	0.49076078571557
HSPB7	1	16340523	16346089	TG	Subcutaneous adipose	0.140408502689134	0.149519149214218	0.486462536856118
HSF2	6	122720691	122754264	TF	Aorta	0.0575722602396381	0.101567946433537	0.483579134966118
USP15	12	62654119	62811211	TG	CD4 cell	0.137530264128419	0.203503619698958	0.48272163841756
BET1	7	93592074	93633694	TG	B cell	0.138790770559194	0.185622104757326	0.479576908774589
GNG11	7	93551011	93557922	TG	B cell	0.138769530663505	0.185594281725032	0.479497532705791
TCF21	6	134210276	134216691	TF	Sigmoid colon	0.11772228372784	0.151670507496689	0.479424582502889
TBPL1	6	134273308	134311570	TG	CD4 cell	0.110199886900231	0.142892390344868	0.479387180931518
USP15	12	62654119	62811211	TG	Liver	0.137530264128419	0.203503619698958	0.470266428401243
HSPB7	1	16340523	16346089	TG	Adrenal gland	0.140408502689134	0.149519149214218	0.46914944464134
TCF21	6	134210276	134216691	TF	Gastroesophageal junction	0.11772228372784	0.151670507496689	0.46853557092215
USP15	12	62654119	62811211	TG	CD8 cell	0.137530264128419	0.203503619698958	0.467988104136538
USP15	12	62654119	62811211	TG	Transverse colon	0.137530264128419	0.203503619698958	0.466000335828388
HSPB7	1	16340523	16346089	TG	Esophagus muscularis	0.140408502689134	0.149519149214218	0.462532522465475
TCF21	6	134210276	134216691	TF	Adrenal gland	0.11772228372784	0.151670507496689	0.462339099526621
USP15	12	62654119	62811211	TG	Monocyte	0.137530264128419	0.203503619698958	0.461967331021726
USP15	12	62654119	62811211	TG	B cell	0.137530264128419	0.203503619698958	0.459847851649372
HSPB7	1	16340523	16346089	TG	Atrial appendage	0.140408502689134	0.149519149214218	0.459733875785671
TBPL1	6	134273308	134311570	TG	CD8 cell	0.110199886900231	0.142892390344868	0.459715088400706
GNG11	7	93551011	93557922	TG	Visceral omentum	0.138769530663505	0.185594281725032	0.45924452308144
TFPI2	7	93514709	93520303	TG	Visceral omentum	0.138693456782814	0.185496939897914	0.459065687119506
TCF21	6	134210276	134216691	TF	Liver	0.11772228372784	0.151670507496689	0.451328677369566
TBPL1	6	134273308	134311570	TG	B cell	0.110199886900231	0.142892390344868	0.449894787968944
HSF2	6	122720691	122754264	TF	Left ventricle	0.0575722602396381	0.101567946433537	0.445360500187839
USP15	12	62654119	62811211	TG	Visceral omentum	0.137530264128419	0.203503619698958	0.443530610384606
TCF21	6	134210276	134216691	TF	Transverse colon	0.11772228372784	0.151670507496689	0.4402092475282
GNG11	7	93551011	93557922	TG	Vagina	0.138769530663505	0.185594281725032	0.438138110353313
TCF21	6	134210276	134216691	TF	Atrial appendage	0.11772228372784	0.151670507496689	0.437435823259549
FAM131C	1	16384264	16400127	TG	Cerebellum	0.1393688899683	0.148515333465095	0.434502699765347
GNG11	7	93551011	93557922	TG	Thyroid	0.138769530663505	0.185594281725032	0.434480190292837
CLCNKB	1	16370272	16383803	TG	Cerebellum	0.139406450888156	0.148552144372911	0.434470857762642
TRMT10B	9	37753804	37778969	TG	Omnibus	0.362343220630672	0.429131987274921	0.433941884610381
FRMPD1	9	37650997	37746901	TG	Omnibus	0.362245851074068	0.429103821044841	0.433916851614151
TCF21	6	134210276	134216691	TF	Esophagus muscularis	0.11772228372784	0.151670507496689	0.430352448664531
TCF21	6	134210276	134216691	TF	Ovary	0.11772228372784	0.151670507496689	0.429832836389776
USP15	12	62654119	62811211	TG	Testis	0.137530264128419	0.203503619698958	0.429707287874543
USP15	12	62654119	62811211	TG	Esophagus mucosa	0.137530264128419	0.203503619698958	0.42780615583291
ZBTB17	1	16268364	16302627	TG	Monocyte	0.141289642741718	0.150370608982121	0.426299866047839
USP15	12	62654119	62811211	TG	NK cell	0.137530264128419	0.203503619698958	0.424682050715868
USP15	12	62654119	62811211	TG	Thyroid	0.137530264128419	0.203503619698958	0.424509442264655
USP15	12	62654119	62811211	TG	Vagina	0.137530264128419	0.203503619698958	0.424204088827206
TCF21	6	134210276	134216691	TF	Prostate	0.11772228372784	0.151670507496689	0.41836090835631
TCF21	6	134210276	134216691	TF	Visceral omentum	0.11772228372784	0.151670507496689	0.417444324745905
GNG11	7	93551011	93557922	TG	Breast	0.138769530663505	0.185594281725032	0.416345096312549
USP15	12	62654119	62811211	TG	Terminal ileum	0.137530264128419	0.203503619698958	0.415723779641655
USP15	12	62654119	62811211	TG	Stomach	0.137530264128419	0.203503619698958	0.415489451907811
TCF21	6	134210276	134216691	TF	Testis	0.11772228372784	0.151670507496689	0.413442769638719
HSF2	6	122720691	122754264	TF	Pancreas	0.0575722602396381	0.101567946433537	0.413200469257617
USP15	12	62654119	62811211	TG	Sun-exposed skin	0.137530264128419	0.203503619698958	0.412708567362312
NPBWR2	20	62737173	62738524	TG	Omnibus	0.35615436179321	0.396839329270979	0.412678949795674
USP15	12	62654119	62811211	TG	Lung	0.137530264128419	0.203503619698958	0.412664729958655
OPRL1	20	62711526	62731996	TG	Omnibus	0.356137205990296	0.396823131961004	0.412662576951749
SOX18	20	62679076	62680994	TF	Omnibus	0.356039863995611	0.396738052707205	0.412578190108043
GNG11	7	93551011	93557922	TG	Spleen	0.138769530663505	0.185594281725032	0.411816063941838
TBPL1	6	134273308	134311570	TG	Testis	0.110199886900231	0.142892390344868	0.410722180401868
TBPL1	6	134273308	134311570	TG	NK cell	0.110199886900231	0.142892390344868	0.407247874716781
TCF21	6	134210276	134216691	TF	Thyroid	0.11772228372784	0.151670507496689	0.407155004017417
HSPB7	1	16340523	16346089	TG	Visceral omentum	0.140408502689134	0.149519149214218	0.406038779893904
USP15	12	62654119	62811211	TG	Breast	0.137530264128419	0.203503619698958	0.403439038920011
USP15	12	62654119	62811211	TG	Spleen	0.137530264128419	0.203503619698958	0.398786554522057
VGLL2	6	117586721	117594728	TG	Skeletal muscle	0.0725776332124121	0.090128639700182	0.39371616438558
TCF21	6	134210276	134216691	TF	Terminal ileum	0.11772228372784	0.151670507496689	0.390327857275054
TCF21	6	134210276	134216691	TF	Esophagus mucosa	0.11772228372784	0.151670507496689	0.390310630543643
TCF21	6	134210276	134216691	TF	Vagina	0.11772228372784	0.151670507496689	0.386394481443446
HSPB7	1	16340523	16346089	TG	Stomach	0.140408502689134	0.149519149214218	0.381626600172491
HSF2	6	122720691	122754264	TF	Skeletal muscle	0.0575722602396381	0.101567946433537	0.376292433374009
HSF2	6	122720691	122754264	TF	Sigmoid colon	0.0575722602396381	0.101567946433537	0.373306083610252
CLCNKA	1	16345370	16360545	TG	Thyroid	0.140433133515035	0.149545098009336	0.370698608889381
CLCNKB	1	16370272	16383803	TG	Thyroid	0.139406450888156	0.148552144372911	0.370392421363417
BET1	7	93592074	93633694	TG	Omnibus	0.138790770559194	0.185622104757326	0.370311266198874
GNG11	7	93551011	93557922	TG	Omnibus	0.138769530663505	0.185594281725032	0.370250340285354
USP15	12	62654119	62811211	TG	Omnibus	0.137530264128419	0.203503619698958	0.364625809864496
HSF2	6	122720691	122754264	TF	Gastroesophageal junction	0.0575722602396381	0.101567946433537	0.36382531942635
HSF2	6	122720691	122754264	TF	Tibial nerve	0.0575722602396381	0.101567946433537	0.358214573719962
HSF2	6	122720691	122754264	TF	Transverse colon	0.0575722602396381	0.101567946433537	0.354835829240812
HSF2	6	122720691	122754264	TF	Adrenal gland	0.0575722602396381	0.101567946433537	0.345781663376301
HSF2	6	122720691	122754264	TF	Ovary	0.0575722602396381	0.101567946433537	0.345124096459096
TCF21	6	134210276	134216691	TF	Stomach	0.11772228372784	0.151670507496689	0.340871487070263
HSF2	6	122720691	122754264	TF	Liver	0.0575722602396381	0.101567946433537	0.339971730763303
HSF2	6	122720691	122754264	TF	Putamen	0.0575722602396381	0.101567946433537	0.339969154288137
HSF2	6	122720691	122754264	TF	Subcutaneous adipose	0.0575722602396381	0.101567946433537	0.33880595534311
GOPC	6	117639374	117923691	TG	Uterus	0.0729877533905271	0.0906988451661554	0.338132511722565
HSF2	6	122720691	122754264	TF	Monocyte	0.0575722602396381	0.101567946433537	0.33414936165187
TCF21	6	134210276	134216691	TF	Lung	0.11772228372784	0.151670507496689	0.332468316832869
TCTN1	12	111051832	111087235	TG	Uterus	0.0586139186381024	0.0629006890784929	0.33058053415049
HSF2	6	122720691	122754264	TF	Uterus	0.0575722602396381	0.101567946433537	0.326116200006528
HSF2	6	122720691	122754264	TF	Cortex	0.0575722602396381	0.101567946433537	0.324134807821596
HSF2	6	122720691	122754264	TF	Esophagus muscularis	0.0575722602396381	0.101567946433537	0.32271729058448
HSF2	6	122720691	122754264	TF	Visceral omentum	0.0575722602396381	0.101567946433537	0.316051698977815
CLCNKA	1	16345370	16360545	TG	Omnibus	0.140433133515035	0.149545098009336	0.314966574939646
HSF2	6	122720691	122754264	TF	Esophagus mucosa	0.0575722602396381	0.101567946433537	0.314943146610425
HSPB7	1	16340523	16346089	TG	Omnibus	0.140408502689134	0.149519149214218	0.31490447248055
CLCNKB	1	16370272	16383803	TG	Omnibus	0.139406450888156	0.148552144372911	0.314547800919216
TCF21	6	134210276	134216691	TF	Spleen	0.11772228372784	0.151670507496689	0.314040580027455
FGF1	5	141971743	142077617	TG	Putamen	0.162048133640416	0.216227620498905	0.309278714607031
GOPC	6	117639374	117923691	TG	CD4 cell	0.0729877533905271	0.0906988451661554	0.307627185848715
HSF2	6	122720691	122754264	TF	CD4 cell	0.0575722602396381	0.101567946433537	0.307259390018745
HSF2	6	122720691	122754264	TF	Terminal ileum	0.0575722602396381	0.101567946433537	0.3068367499036
HSF2	6	122720691	122754264	TF	Caudate	0.0575722602396381	0.101567946433537	0.305301949461745
HSF2	6	122720691	122754264	TF	Atrial appendage	0.0575722602396381	0.101567946433537	0.304244415650482
TCTN1	12	111051832	111087235	TG	Pancreas	0.0586139186381024	0.0629006890784929	0.302532406257979
FGF1	5	141971743	142077617	TG	Caudate	0.162048133640416	0.216227620498905	0.302143634400653
GOPC	6	117639374	117923691	TG	CD8 cell	0.0729877533905271	0.0906988451661554	0.29429816338544
HSF2	6	122720691	122754264	TF	B cell	0.0575722602396381	0.101567946433537	0.292144376382418
GOPC	6	117639374	117923691	TG	Cerebellum	0.0729877533905271	0.0906988451661554	0.29044326855724
HSF2	6	122720691	122754264	TF	Sun-exposed skin	0.0575722602396381	0.101567946433537	0.285891554906019
HSF2	6	122720691	122754264	TF	Stomach	0.0575722602396381	0.101567946433537	0.285461115912343
HSF2	6	122720691	122754264	TF	Cerebellum	0.0575722602396381	0.101567946433537	0.283760862737081
GOPC	6	117639374	117923691	TG	B cell	0.0729877533905271	0.0906988451661554	0.28367653729774
ARHGAP26	5	142149949	142608576	TG	Tibial nerve	0.162439177775526	0.217041866772578	0.282957687158236
FGF1	5	141971743	142077617	TG	Tibial nerve	0.162048133640416	0.216227620498905	0.282316454238437
HSF2	6	122720691	122754264	TF	CD8 cell	0.0575722602396381	0.101567946433537	0.282211009026792
FGF1	5	141971743	142077617	TG	Hippocampus	0.162048133640416	0.216227620498905	0.281885153805103
HSF2	6	122720691	122754264	TF	Thyroid	0.0575722602396381	0.101567946433537	0.281539861264809
FGF1	5	141971743	142077617	TG	Cortex	0.162048133640416	0.216227620498905	0.280585706495878
HSF2	6	122720691	122754264	TF	Lung	0.0575722602396381	0.101567946433537	0.280549411596287
HSF2	6	122720691	122754264	TF	Spleen	0.0575722602396381	0.101567946433537	0.277845662862577
HSF2	6	122720691	122754264	TF	Prostate	0.0575722602396381	0.101567946433537	0.274298678260001
GOPC	6	117639374	117923691	TG	Hippocampus	0.0729877533905271	0.0906988451661554	0.273041824931325
HSF2	6	122720691	122754264	TF	Hippocampus	0.0575722602396381	0.101567946433537	0.272559697502003
HSF2	6	122720691	122754264	TF	Vagina	0.0575722602396381	0.101567946433537	0.270841617542192
ARHGAP26	5	142149949	142608576	TG	Stomach	0.162439177775526	0.217041866772578	0.270194146666662
CD40	20	44746911	44758502	TG	Monocyte	0.0935144323811793	0.0937910128524776	0.269210518963855
FGF1	5	141971743	142077617	TG	Atrial appendage	0.162048133640416	0.216227620498905	0.266900123425806
CD40	20	44746911	44758502	TG	B cell	0.0935144323811793	0.0937910128524776	0.265687246247589
HSF2	6	122720691	122754264	TF	NK cell	0.0575722602396381	0.101567946433537	0.260603270176969
GOPC	6	117639374	117923691	TG	NK cell	0.0729877533905271	0.0906988451661554	0.255747929273733
ARHGAP26	5	142149949	142608576	TG	Esophagus muscularis	0.162439177775526	0.217041866772578	0.252887539904875
ARHGAP26	5	142149949	142608576	TG	Terminal ileum	0.162439177775526	0.217041866772578	0.249809906154183
MYOT	5	137203480	137223540	TG	Skeletal muscle	0.0423220325570374	0.0495310325900404	0.249270382449459
MECOM	3	168801287	169381406	TF	Left ventricle	0.0341514139894628	0.0499625038421745	0.248230030566252
FGF1	5	141971743	142077617	TG	Cerebellum	0.162048133640416	0.216227620498905	0.245937778330194
HSF2	6	122720691	122754264	TF	Breast	0.0575722602396381	0.101567946433537	0.245879829384487
ARHGAP26	5	142149949	142608576	TG	Testis	0.162439177775526	0.217041866772578	0.245284287114297
GOPC	6	117639374	117923691	TG	Thyroid	0.0729877533905271	0.0906988451661554	0.244537248244786
TCTN1	12	111051832	111087235	TG	Ovary	0.0586139186381024	0.0629006890784929	0.244362688776987
ARHGAP26	5	142149949	142608576	TG	Vagina	0.162439177775526	0.217041866772578	0.243148227931012
MECOM	3	168801287	169381406	TF	Aorta	0.0341514139894628	0.0499625038421745	0.240640032452847
MECOM	3	168801287	169381406	TF	Skeletal muscle	0.0341514139894628	0.0499625038421745	0.240122379825889
ROS1	6	117609463	117747018	TG	Lung	0.072821236284537	0.0904530195568084	0.237468353004352
MYOT	5	137203480	137223540	TG	Left ventricle	0.0423220325570374	0.0495310325900404	0.236662566496516
ARHGAP26	5	142149949	142608576	TG	Esophagus mucosa	0.162439177775526	0.217041866772578	0.23551017489123
FGF1	5	141971743	142077617	TG	Visceral omentum	0.162048133640416	0.216227620498905	0.234945347139384
FHOD3	18	33877677	34360018	TG	Left ventricle	0.0440129187272498	0.060263955396157	0.231524949211252
ARHGAP26	5	142149949	142608576	TG	Monocyte	0.162439177775526	0.217041866772578	0.231002795670282
HVCN1	12	111065646	111142755	TG	CD4 cell	0.0587485858251956	0.0630524896049305	0.230495578864288
ARHGAP26	5	142149949	142608576	TG	Omnibus	0.162439177775526	0.217041866772578	0.229754067549247
FGF1	5	141971743	142077617	TG	Omnibus	0.162048133640416	0.216227620498905	0.229202106231946
TCF21	6	134210276	134216691	TF	Omnibus	0.11772228372784	0.151670507496689	0.225957043183134
ARHGAP26	5	142149949	142608576	TG	Thyroid	0.162439177775526	0.217041866772578	0.220494725924007
HVCN1	12	111065646	111142755	TG	CD8 cell	0.0587485858251956	0.0630524896049305	0.220441046478214
HSF2	6	122720691	122754264	TF	Testis	0.0575722602396381	0.101567946433537	0.219910650940309
MYOT	5	137203480	137223540	TG	Tibial nerve	0.0423220325570374	0.0495310325900404	0.219337811956036
TBPL1	6	134273308	134311570	TG	Omnibus	0.110199886900231	0.142892390344868	0.219031854128517
HVCN1	12	111065646	111142755	TG	B cell	0.0587485858251956	0.0630524896049305	0.217262638502592
TCTN1	12	111051832	111087235	TG	B cell	0.0586139186381024	0.0629006890784929	0.216946922857976
MKLN1	7	130794855	131181395	TG	Left ventricle	0.0435206569254704	0.0601406289002485	0.215172717067043
ARHGAP26	5	142149949	142608576	TG	Breast	0.162439177775526	0.217041866772578	0.214879691372381
PPP1CC	12	111157485	111180744	TG	CD8 cell	0.0510106015720606	0.0549710311136212	0.213254600205942
MECOM	3	168801287	169381406	TF	Gastroesophageal junction	0.0341514139894628	0.0499625038421745	0.210883686210144
PPP1CC	12	111157485	111180744	TG	B cell	0.0510106015720606	0.0549710311136212	0.210189623336627
MKLN1	7	130794855	131181395	TG	Skeletal muscle	0.0435206569254704	0.0601406289002485	0.209285506210884
MKLN1	7	130794855	131181395	TG	Aorta	0.0435206569254704	0.0601406289002485	0.208804399738884
CALCRL	2	188207856	188313187	TG	Uterus	0.0977142986094123	0.118267694665191	0.208802934427118
MECOM	3	168801287	169381406	TF	Sigmoid colon	0.0341514139894628	0.0499625038421745	0.20821610644344
HVCN1	12	111065646	111142755	TG	NK cell	0.0587485858251956	0.0630524896049305	0.205911642039042
ARHGAP26	5	142149949	142608576	TG	Spleen	0.162439177775526	0.217041866772578	0.20279154208328
HVCN1	12	111065646	111142755	TG	Monocyte	0.0587485858251956	0.0630524896049305	0.201820707202033
MECOM	3	168801287	169381406	TG	Tibial nerve	0.0341514139894628	0.0499625038421745	0.201711704814932
TCTN1	12	111051832	111087235	TG	Monocyte	0.0586139186381024	0.0629006890784929	0.201490834860796
SGIP1	1	66999066	67213982	TG	Aorta	0.0512137360843591	0.0654530386483668	0.201357508875522
ARHGAP26	5	142149949	142608576	TG	Lung	0.162439177775526	0.217041866772578	0.200815763124135
CALCRL	2	188207856	188313187	TG	Ovary	0.0977142986094123	0.118267694665191	0.200711413329393
MECOM	3	168801287	169381406	TF	Uterus	0.0341514139894628	0.0499625038421745	0.199112272557994
MECOM	3	168801287	169381406	TF	Pancreas	0.0341514139894628	0.0499625038421745	0.194502476519969
MECOM	3	168801287	169381406	TF	Putamen	0.0341514139894628	0.0499625038421745	0.190372014731033
MKLN1	7	130794855	131181395	TG	Gastroesophageal junction	0.0435206569254704	0.0601406289002485	0.187983607655395
HSF2	6	122720691	122754264	TF	Omnibus	0.0575722602396381	0.101567946433537	0.187532040738999
CMYA5	5	78985700	79096063	TG	Left ventricle	0.0386326507643895	0.0478852230455419	0.187423508648658
CALCRL	2	188207856	188313187	TG	Visceral omentum	0.0977142986094123	0.118267694665191	0.186710098166812
MKLN1	7	130794855	131181395	TG	Sigmoid colon	0.0435206569254704	0.0601406289002485	0.185321761077935
MECOM	3	168801287	169381406	TF	Ovary	0.0341514139894628	0.0499625038421745	0.183810659060227
MECOM	3	168801287	169381406	TG	Esophagus muscularis	0.0341514139894628	0.0499625038421745	0.183194963255803
CMYA5	5	78985700	79096063	TG	Skeletal muscle	0.0386326507643895	0.0478852230455419	0.182888886062751
MKLN1	7	130794855	131181395	TG	Uterus	0.0435206569254704	0.0601406289002485	0.181696416793749
CALCRL	2	188207856	188313187	TG	Thyroid	0.0977142986094123	0.118267694665191	0.181412949653674
RGS7	1	240931554	241520530	TG	Cortex	0.0407388248673002	0.0571586157270517	0.181130835660936
MECOM	3	168801287	169381406	TG	Atrial appendage	0.0341514139894628	0.0499625038421745	0.180570386443741
MKLN1	7	130794855	131181395	TG	Tibial nerve	0.0435206569254704	0.0601406289002485	0.180333454641066
FOPNL	16	15959577	15982482	TG	Skeletal muscle	0.0443107919241623	0.054572483391486	0.179402586513038
FHOD3	18	33877677	34360018	TG	Adrenal gland	0.0440129187272498	0.060263955396157	0.179027996097595
SEC31B	10	102246399	102289628	TG	Cortex	0.0956376435470477	0.100300824261583	0.179023430688841
ARHGAP26	5	142149949	142608576	TG	NK cell	0.162439177775526	0.217041866772578	0.178575675717528
SLC10A7	4	147175127	147443123	TG	Esophagus mucosa	0.101403509091557	0.119738343805976	0.178498005722673
SEC31B	10	102246399	102289628	TG	CD4 cell	0.0956376435470477	0.100300824261583	0.176570358940201
SGIP1	1	66999066	67213982	TG	Uterus	0.0512137360843591	0.0654530386483668	0.176173787828805
MECOM	3	168801287	169381406	TF	Caudate	0.0341514139894628	0.0499625038421745	0.174806617242056
MKLN1	7	130794855	131181395	TG	Subcutaneous adipose	0.0435206569254704	0.0601406289002485	0.174257548224167
MYH11	16	15797029	15950890	TG	Aorta	0.0436891840841628	0.0537146976238467	0.174029588547129
DAAM1	14	59655364	59838123	TG	Esophagus muscularis	0.033406349380835	0.0447554466824412	0.173292970535903
MYOT	5	137203480	137223540	TG	Gastroesophageal junction	0.0423220325570374	0.0495310325900404	0.173158221161809
ITGA2	5	52285156	52390609	TG	Aorta	0.0271752475519212	0.0407019031223197	0.172828742759609
HIF1AN	10	102288829	102319755	TG	Left ventricle	0.0803235985325473	0.0843853335207643	0.17228470844394
SEC31B	10	102246399	102289628	TG	CD8 cell	0.0956376435470477	0.100300824261583	0.171691694396887
C8orf34	8	69242957	69731257	TG	Aorta	0.0341452475647291	0.0538814094776264	0.17113339004206
CD40	20	44746911	44758502	TG	Omnibus	0.0935144323811793	0.0937910128524776	0.171065251520079
SEC31B	10	102246399	102289628	TG	Cerebellum	0.0956376435470477	0.100300824261583	0.170607379270748
HIF1AN	10	102288829	102319755	TG	Aorta	0.0803235985325473	0.0843853335207643	0.170454155908492
TFPI	2	188328957	188430487	TG	Vagina	0.0886645140608997	0.107278960206699	0.170417111693733
CEP120	5	122680579	122759286	TG	Pancreas	0.046703130515503	0.0650402594194856	0.170128438866915
RGS7	1	240931554	241520530	TG	Cerebellum	0.0407388248673002	0.0571586157270517	0.170004381772303
MKLN1	7	130794855	131181395	TG	Ovary	0.0435206569254704	0.0601406289002485	0.168871646065399
SEC31B	10	102246399	102289628	TG	B cell	0.0956376435470477	0.100300824261583	0.168719371328782
MKLN1	7	130794855	131181395	TG	Adrenal gland	0.0435206569254704	0.0601406289002485	0.168710063315508
TFPI	2	188328957	188430487	TG	Lung	0.0886645140608997	0.107278960206699	0.168291718159919
MKLN1	7	130794855	131181395	TG	Esophagus muscularis	0.0435206569254704	0.0601406289002485	0.166611699592625
MECOM	3	168801287	169381406	TF	Transverse colon	0.0341514139894628	0.0499625038421745	0.166347381008963
SGIP1	1	66999066	67213982	TG	Putamen	0.0512137360843591	0.0654530386483668	0.165878647581514
CALCRL	2	188207856	188313187	TG	Omnibus	0.0977142986094123	0.118267694665191	0.165208803906464
MKLN1	7	130794855	131181395	TG	Atrial appendage	0.0435206569254704	0.0601406289002485	0.164666473983339
TFPI	2	188328957	188430487	TG	Thyroid	0.0886645140608997	0.107278960206699	0.164632734687079
MECOM	3	168801287	169381406	TF	Monocyte	0.0341514139894628	0.0499625038421745	0.163580938448344
MKLN1	7	130794855	131181395	TG	CD4 cell	0.0435206569254704	0.0601406289002485	0.163305841140197
HIF1AN	10	102288829	102319755	TG	Gastroesophageal junction	0.0803235985325473	0.0843853335207643	0.161969779459751
NDUFB8	10	102267203	102289757	TG	CD4 cell	0.0870804941739592	0.0914056055218715	0.161412116096161
HIF1AN	10	102288829	102319755	TG	Sigmoid colon	0.0803235985325473	0.0843853335207643	0.160847914382993
C6orf89	6	36839646	36896740	TG	Gastroesophageal junction	0.0547603054081081	0.0601955995224599	0.16075106650908
HIF1AN	10	102288829	102319755	TG	Skeletal muscle	0.0803235985325473	0.0843853335207643	0.160644589288512
MKLN1	7	130794855	131181395	TG	Caudate	0.0435206569254704	0.0601406289002485	0.160417735378007
SEC31B	10	102246399	102289628	TG	NK cell	0.0956376435470477	0.100300824261583	0.160291386368438
TCTN1	12	111051832	111087235	TG	Liver	0.0586139186381024	0.0629006890784929	0.16020017917915
RCN1	11	31833939	32127301	TG	Aorta	0.0439999676009837	0.0556154324675536	0.158990409819322
CEP120	5	122680579	122759286	TG	CD4 cell	0.046703130515503	0.0650402594194856	0.158457604182496
MECOM	3	168801287	169381406	TF	Hippocampus	0.0341514139894628	0.0499625038421745	0.158212610825657
HIF1AN	10	102288829	102319755	TG	Tibial nerve	0.0803235985325473	0.0843853335207643	0.15748823449838
CDH11	16	64977656	65160015	TG	Aorta	0.02745119974788	0.0489299670096556	0.157449806822758
FXR1	3	180585929	180700541	TG	Aorta	0.0329534547203092	0.048916237138181	0.157335711077266
SEC31B	10	102246399	102289628	TG	Testis	0.0956376435470477	0.100300824261583	0.157063251325586
PPIL1	6	36822603	36842800	TG	Uterus	0.0548888248456307	0.0603305197619899	0.156960455078986
MYH11	16	15797029	15950890	TG	Gastroesophageal junction	0.0436891840841628	0.0537146976238467	0.156908737443685
NDUFB8	10	102267203	102289757	TG	CD8 cell	0.0870804941739592	0.0914056055218715	0.156895892235258
MKLN1	7	130794855	131181395	TG	Transverse colon	0.0435206569254704	0.0601406289002485	0.156874188611416
MKLN1	7	130794855	131181395	TG	CD8 cell	0.0435206569254704	0.0601406289002485	0.156769396445064
SGIP1	1	66999066	67213982	TG	Caudate	0.0512137360843591	0.0654530386483668	0.156266479652901
HIF1AN	10	102288829	102319755	TG	Subcutaneous adipose	0.0803235985325473	0.0843853335207643	0.155964064009644
CDH11	16	64977656	65160015	TG	Skeletal muscle	0.02745119974788	0.0489299670096556	0.155171326949032
HIF1AN	10	102288829	102319755	TG	Pancreas	0.0803235985325473	0.0843853335207643	0.155066792991339
FXR1	3	180585929	180700541	TG	Left ventricle	0.0329534547203092	0.048916237138181	0.154776346917226
MYH11	16	15797029	15950890	TG	Sigmoid colon	0.0436891840841628	0.0537146976238467	0.154022733747773
MKLN1	7	130794855	131181395	TG	Monocyte	0.0435206569254704	0.0601406289002485	0.153688526317032
ZBTB38	3	141043055	141168634	TG	Left ventricle	0.0192526502979134	0.0273852229805121	0.153558455845903
HIF1AN	10	102288829	102319755	TG	Putamen	0.0803235985325473	0.0843853335207643	0.1533856376716
HIF1AN	10	102288829	102319755	TG	Adrenal gland	0.0803235985325473	0.0843853335207643	0.152880380718969
CEP120	5	122680579	122759286	TG	CD8 cell	0.046703130515503	0.0650402594194856	0.152510791016648
MKLN1	7	130794855	131181395	TG	B cell	0.0435206569254704	0.0601406289002485	0.152375687637805
MECOM	3	168801287	169381406	TG	Prostate	0.0341514139894628	0.0499625038421745	0.151592622460978
FXR1	3	180585929	180700541	TG	Skeletal muscle	0.0329534547203092	0.048916237138181	0.15157903382603
HIF1AN	10	102288829	102319755	TG	Cortex	0.0803235985325473	0.0843853335207643	0.151569712085086
CPNE5	6	36708552	36807778	TG	Putamen	0.0553897740469685	0.0608745264633669	0.151310751629997
TCTN1	12	111051832	111087235	TG	Prostate	0.0586139186381024	0.0629006890784929	0.151154175992871
HIF1AN	10	102288829	102319755	TG	Esophagus muscularis	0.0803235985325473	0.0843853335207643	0.150944284400658
SIM1	6	100832891	100912805	TG	Sun-exposed skin	0.0702883435616941	0.0893147000199639	0.150558381071093
HIF1AN	10	102288829	102319755	TG	Atrial appendage	0.0803235985325473	0.0843853335207643	0.150387684981506
CEP120	5	122680579	122759286	TG	Monocyte	0.046703130515503	0.0650402594194856	0.150133719048409
MYH11	16	15797029	15950890	TG	Uterus	0.0436891840841628	0.0537146976238467	0.150053664890244
HIF1AN	10	102288829	102319755	TG	CD4 cell	0.0803235985325473	0.0843853335207643	0.14953396573133
HIF1AN	10	102288829	102319755	TG	Ovary	0.0803235985325473	0.0843853335207643	0.148957645743433
PPIL1	6	36822603	36842800	TG	Putamen	0.0548888248456307	0.0603305197619899	0.148872829336576
ZBTB38	3	141043055	141168634	TG	Skeletal muscle	0.0192526502979134	0.0273852229805121	0.148337714721806
CEP120	5	122680579	122759286	TG	B cell	0.046703130515503	0.0650402594194856	0.148318772166263
HIF1AN	10	102288829	102319755	TG	Caudate	0.0803235985325473	0.0843853335207643	0.148222594406277
PPIL1	6	36822603	36842800	TG	Adrenal gland	0.0548888248456307	0.0603305197619899	0.148170845815718
ZBTB38	3	141043055	141168634	TG	Aorta	0.0192526502979134	0.0273852229805121	0.148101862319948
HIF1AN	10	102288829	102319755	TG	Transverse colon	0.0803235985325473	0.0843853335207643	0.147585051287033
RCN1	11	31833939	32127301	TG	Left ventricle	0.0439999676009837	0.0556154324675536	0.147192699372975
MKLN1	7	130794855	131181395	TG	Visceral omentum	0.0435206569254704	0.0601406289002485	0.146032792006588
RCN1	11	31833939	32127301	TG	Tibial nerve	0.0439999676009837	0.0556154324675536	0.145987284266309
EN1	2	119599747	119605254	TF	Aorta	0.0426499483427653	0.0540063048364306	0.145549200101469
C6orf89	6	36839646	36896740	TG	Esophagus muscularis	0.0547603054081081	0.0601955995224599	0.145424738327911
HIF1AN	10	102288829	102319755	TG	CD8 cell	0.0803235985325473	0.0843853335207643	0.145277556513303
SGIP1	1	66999066	67213982	TG	Hippocampus	0.0512137360843591	0.0654530386483668	0.145027691628482
FHOD3	18	33877677	34360018	TG	Testis	0.0440129187272498	0.060263955396157	0.144921802750412
CMYA5	5	78985700	79096063	TG	Ovary	0.0386326507643895	0.0478852230455419	0.144811812916961
RCN1	11	31833939	32127301	TG	Gastroesophageal junction	0.0439999676009837	0.0556154324675536	0.144566372618095
HIF1AN	10	102288829	102319755	TG	Cerebellum	0.0803235985325473	0.0843853335207643	0.144267389679467
C6orf89	6	36839646	36896740	TG	Atrial appendage	0.0547603054081081	0.0601955995224599	0.144047933216604
MKLN1	7	130794855	131181395	TG	Prostate	0.0435206569254704	0.0601406289002485	0.143993270185092
CPNE5	6	36708552	36807778	TG	Caudate	0.0553897740469685	0.0608745264633669	0.143471446830336
HIF1AN	10	102288829	102319755	TG	Liver	0.0803235985325473	0.0843853335207643	0.14339327599871
PPIL1	6	36822603	36842800	TG	CD4 cell	0.0548888248456307	0.0603305197619899	0.14326707541292
HIF1AN	10	102288829	102319755	TG	Monocyte	0.0803235985325473	0.0843853335207643	0.143207085560156
MECOM	3	168801287	169381406	TG	Vagina	0.0341514139894628	0.0499625038421745	0.143063687180098
HIF1AN	10	102288829	102319755	TG	B cell	0.0803235985325473	0.0843853335207643	0.142799435271975
MECOM	3	168801287	169381406	TF	Esophagus mucosa	0.0341514139894628	0.0499625038421745	0.142672689085888
RCN1	11	31833939	32127301	TG	Subcutaneous adipose	0.0439999676009837	0.0556154324675536	0.142315214130034
MECOM	3	168801287	169381406	TF	Thyroid	0.0341514139894628	0.0499625038421745	0.141613111190551
MECOM	3	168801287	169381406	TG	Terminal ileum	0.0341514139894628	0.0499625038421745	0.141610963816183
CMYA5	5	78985700	79096063	TG	Atrial appendage	0.0386326507643895	0.0478852230455419	0.141603497411911
PPIL1	6	36822603	36842800	TG	Caudate	0.0548888248456307	0.0603305197619899	0.141265551581161
HIF1AN	10	102288829	102319755	TG	Hippocampus	0.0803235985325473	0.0843853335207643	0.14109958696131
HVCN1	12	111065646	111142755	TG	Spleen	0.0587485858251956	0.0630524896049305	0.141090642316932
FOPNL	16	15959577	15982482	TG	Esophagus muscularis	0.0443107919241623	0.054572483391486	0.139916714368941
RCN1	11	31833939	32127301	TG	Sigmoid colon	0.0439999676009837	0.0556154324675536	0.139824633457997
HIF1AN	10	102288829	102319755	TG	Visceral omentum	0.0803235985325473	0.0843853335207643	0.139572949943012
MKLN1	7	130794855	131181395	TG	NK cell	0.0435206569254704	0.0601406289002485	0.139207161487121
PPIL1	6	36822603	36842800	TG	CD8 cell	0.0548888248456307	0.0603305197619899	0.139126563004531
MYH11	16	15797029	15950890	TG	Ovary	0.0436891840841628	0.0537146976238467	0.13860430390597
MKLN1	7	130794855	131181395	TG	Testis	0.0435206569254704	0.0601406289002485	0.138530127809338
HIF1AN	10	102288829	102319755	TG	Prostate	0.0803235985325473	0.0843853335207643	0.138460254881941
TCTN1	12	111051832	111087235	TG	Breast	0.0586139186381024	0.0629006890784929	0.138456089610062
MKLN1	7	130794855	131181395	TG	Esophagus mucosa	0.0435206569254704	0.0601406289002485	0.138377623998543
PPIL1	6	36822603	36842800	TG	Cerebellum	0.0548888248456307	0.0603305197619899	0.138045224921249
MKLN1	7	130794855	131181395	TG	Vagina	0.0435206569254704	0.0601406289002485	0.137971100829545
MECOM	3	168801287	169381406	TF	Lung	0.0341514139894628	0.0499625038421745	0.137556820291112
MYH11	16	15797029	15950890	TG	Esophagus muscularis	0.0436891840841628	0.0537146976238467	0.137502849315771
HIF1AN	10	102288829	102319755	TG	Uterus	0.0803235985325473	0.0843853335207643	0.136931860540113
CDH11	16	64977656	65160015	TG	Gastroesophageal junction	0.02745119974788	0.0489299670096556	0.136692316740439
TCTN1	12	111051832	111087235	TG	Testis	0.0586139186381024	0.0629006890784929	0.136660739908714
RCN1	11	31833939	32127301	TG	Cortex	0.0439999676009837	0.0556154324675536	0.136586051806832
CEP120	5	122680579	122759286	TG	NK cell	0.046703130515503	0.0650402594194856	0.136549204550164
MKLN1	7	130794855	131181395	TG	Thyroid	0.0435206569254704	0.0601406289002485	0.136498581689147
FXR1	3	180585929	180700541	TG	Uterus	0.0329534547203092	0.048916237138181	0.136407996350525
MKLN1	7	130794855	131181395	TG	Terminal ileum	0.0435206569254704	0.0601406289002485	0.136377549964761
MECOM	3	168801287	169381406	TF	Stomach	0.0341514139894628	0.0499625038421745	0.13571631813373
SYNM	15	99638420	99675798	TG	Aorta	0.0277438390776444	0.0405161532883835	0.13561888123272
MKLN1	7	130794855	131181395	TG	Stomach	0.0435206569254704	0.0601406289002485	0.135611972852528
HIF1AN	10	102288829	102319755	TG	NK cell	0.0803235985325473	0.0843853335207643	0.135597906312815
SGIP1	1	66999066	67213982	TG	Testis	0.0512137360843591	0.0654530386483668	0.135500019972999
RCN1	11	31833939	32127301	TG	Adrenal gland	0.0439999676009837	0.0556154324675536	0.135487638890059
PPIL1	6	36822603	36842800	TG	Liver	0.0548888248456307	0.0603305197619899	0.135484164308261
C6orf89	6	36839646	36896740	TG	Monocyte	0.0547603054081081	0.0601955995224599	0.135386859468019
SGIP1	1	66999066	67213982	TG	Vagina	0.0512137360843591	0.0654530386483668	0.135372748131213
HIF1AN	10	102288829	102319755	TG	Esophagus mucosa	0.0803235985325473	0.0843853335207643	0.13512002994581
SGIP1	1	66999066	67213982	TG	Thyroid	0.0512137360843591	0.0654530386483668	0.135024124979543
PDP1	8	94870035	94938294	TG	Adrenal gland	0.0559887938279242	0.0656816866825693	0.135001426693655
HIF1AN	10	102288829	102319755	TG	Vagina	0.0803235985325473	0.0843853335207643	0.134987449209473
DAAM1	14	59655364	59838123	TG	Esophagus mucosa	0.033406349380835	0.0447554466824412	0.134575939619868
CEP120	5	122680579	122759286	TG	Thyroid	0.046703130515503	0.0650402594194856	0.13451142817446
CDH11	16	64977656	65160015	TG	Sigmoid colon	0.02745119974788	0.0489299670096556	0.134421603648401
EN1	2	119599747	119605254	TF	Gastroesophageal junction	0.0426499483427653	0.0540063048364306	0.134344432119683
SGIP1	1	66999066	67213982	TG	Stomach	0.0512137360843591	0.0654530386483668	0.134300810828118
PPIL1	6	36822603	36842800	TG	B cell	0.0548888248456307	0.0603305197619899	0.134217532517327
HIF1AN	10	102288829	102319755	TG	Terminal ileum	0.0803235985325473	0.0843853335207643	0.134206207352235
MKLN1	7	130794855	131181395	TG	Lung	0.0435206569254704	0.0601406289002485	0.134150448399814
SYNM	15	99638420	99675798	TG	Tibial nerve	0.0277438390776444	0.0405161532883835	0.134097796788048
MKLN1	7	130794855	131181395	TG	Sun-exposed skin	0.0435206569254704	0.0601406289002485	0.13392455784824
HIF1AN	10	102288829	102319755	TG	Thyroid	0.0803235985325473	0.0843853335207643	0.133812994276712
DAAM1	14	59655364	59838123	TG	Testis	0.033406349380835	0.0447554466824412	0.133699972992792
HIF1AN	10	102288829	102319755	TG	Sun-exposed skin	0.0803235985325473	0.0843853335207643	0.13315180313448
CDH11	16	64977656	65160015	TG	Uterus	0.02745119974788	0.0489299670096556	0.133085520824448
HIF1AN	10	102288829	102319755	TG	Lung	0.0803235985325473	0.0843853335207643	0.133054883696693
DAAM1	14	59655364	59838123	TG	Vagina	0.033406349380835	0.0447554466824412	0.132801161211066
HIF1AN	10	102288829	102319755	TG	Testis	0.0803235985325473	0.0843853335207643	0.132618443216445
CDH11	16	64977656	65160015	TG	Tibial nerve	0.02745119974788	0.0489299670096556	0.13256202516704
HIF1AN	10	102288829	102319755	TG	Stomach	0.0803235985325473	0.0843853335207643	0.132455344953676
KLHDC3	6	42981951	42989036	TG	Skeletal muscle	0.0713833240602072	0.0714138748948331	0.132413215677192
RBM24	6	17281577	17294106	TG	Left ventricle	0.0209531830534906	0.0293555922423428	0.131758487671947
RPL7L1	6	42847356	42857663	TG	Skeletal muscle	0.0711320800516821	0.0711176858674929	0.131390219354466
HIF1AN	10	102288829	102319755	TG	Breast	0.0803235985325473	0.0843853335207643	0.1312533706843
FXR1	3	180585929	180700541	TG	Subcutaneous adipose	0.0329534547203092	0.048916237138181	0.130441517231939
MYH11	16	15797029	15950890	TG	Transverse colon	0.0436891840841628	0.0537146976238467	0.130440843461675
RYR2	1	237205505	237997288	TG	Left ventricle	0.0167784230622713	0.0269373048973984	0.130350436225201
KLHDC3	6	42981951	42989036	TG	Uterus	0.0713833240602072	0.0714138748948331	0.130335968131687
MEA1	6	42979832	42981706	TG	Uterus	0.071379795472467	0.0714102522054412	0.130324489835825
MKLN1	7	130794855	131181395	TG	Breast	0.0435206569254704	0.0601406289002485	0.130309134326296
RCN1	11	31833939	32127301	TG	Esophagus muscularis	0.0439999676009837	0.0556154324675536	0.130072965158259
PPIL1	6	36822603	36842800	TG	Visceral omentum	0.0548888248456307	0.0603305197619899	0.129848944272161
RPL7L1	6	42847356	42857663	TG	Uterus	0.0711320800516821	0.0711176858674929	0.129520939495677
THRB	3	24158651	24536773	TF	Aorta	0.0226913117520387	0.0357711406957961	0.129372715752736
ITGA2	5	52285156	52390609	TG	Adrenal gland	0.0271752475519212	0.0407019031223197	0.129361365228568
DAAM1	14	59655364	59838123	TG	Sun-exposed skin	0.033406349380835	0.0447554466824412	0.12925576443359
ACTN4	19	39138289	39222223	TG	Left ventricle	0.0510821840882864	0.0495823231923743	0.129099324422139
FXR1	3	180585929	180700541	TG	Pancreas	0.0329534547203092	0.048916237138181	0.129038758833201
ACTN4	19	39138289	39222223	TG	Skeletal muscle	0.0510821840882864	0.0495823231923743	0.128883309549533
ZBTB38	3	141043055	141168634	TG	Gastroesophageal junction	0.0192526502979134	0.0273852229805121	0.128657846874745
MKLN1	7	130794855	131181395	TG	Spleen	0.0435206569254704	0.0601406289002485	0.12864556680432
TCTN1	12	111051832	111087235	TG	Thyroid	0.0586139186381024	0.0629006890784929	0.128579429546154
RCN1	11	31833939	32127301	TG	Pancreas	0.0439999676009837	0.0556154324675536	0.128413254435242
SYNM	15	99638420	99675798	TG	Putamen	0.0277438390776444	0.0405161532883835	0.128399694698945
FOPNL	16	15959577	15982482	TG	Monocyte	0.0443107919241623	0.054572483391486	0.128118906808259
FOPNL	16	15959577	15982482	TG	Liver	0.0443107919241623	0.054572483391486	0.127984246673986
RERG	12	15260717	15501609	TG	Sigmoid colon	0.0443401479717093	0.0519327902846496	0.127886693273805
KLHDC3	6	42981951	42989036	TG	Subcutaneous adipose	0.0713833240602072	0.0714138748948331	0.127710312415927
RCN1	11	31833939	32127301	TG	Transverse colon	0.0439999676009837	0.0556154324675536	0.127385670722047
EN1	2	119599747	119605254	TF	Tibial nerve	0.0426499483427653	0.0540063048364306	0.127344036218998
RCN1	11	31833939	32127301	TG	CD8 cell	0.0439999676009837	0.0556154324675536	0.127316124351984
SYNM	15	99638420	99675798	TG	Left ventricle	0.0277438390776444	0.0405161532883835	0.127186874077498
CDH11	16	64977656	65160015	TG	Subcutaneous adipose	0.02745119974788	0.0489299670096556	0.126916062810269
RPL7L1	6	42847356	42857663	TG	Subcutaneous adipose	0.0711320800516821	0.0711176858674929	0.126851423832437
ACTN4	19	39138289	39222223	TG	Aorta	0.0510821840882864	0.0495823231923743	0.12636703682318
RYR2	1	237205505	237997288	TG	Aorta	0.0167784230622713	0.0269373048973984	0.126077578334847
CDH11	16	64977656	65160015	TG	Putamen	0.02745119974788	0.0489299670096556	0.126005829239852
PDP1	8	94870035	94938294	TG	Monocyte	0.0559887938279242	0.0656816866825693	0.125949557040608
EIF3K	19	39109735	39127595	TG	Left ventricle	0.0496319055758406	0.0481732677990325	0.125938831126264
EIF3K	19	39109735	39127595	TG	Skeletal muscle	0.0496319055758406	0.0481732677990325	0.12572686412041
RCN1	11	31833939	32127301	TG	Caudate	0.0439999676009837	0.0556154324675536	0.125580997074073
RERG	12	15260717	15501609	TG	Uterus	0.0443401479717093	0.0519327902846496	0.125444116607544
ZBTB38	3	141043055	141168634	TG	Sigmoid colon	0.0192526502979134	0.0273852229805121	0.12539589555742
ANXA5	4	122589110	122618268	TG	Left ventricle	0.0332380203163617	0.0411302479080548	0.125382088587938
SYNM	15	99638420	99675798	TG	Cortex	0.0277438390776444	0.0405161532883835	0.125156882583663
RBM24	6	17281577	17294106	TG	Skeletal muscle	0.0209531830534906	0.0293555922423428	0.124815776905474
PPIL1	6	36822603	36842800	TG	NK cell	0.0548888248456307	0.0603305197619899	0.124779506300625
FXR1	3	180585929	180700541	TG	Ovary	0.0329534547203092	0.048916237138181	0.124733744283342
CDH11	16	64977656	65160015	TG	Ovary	0.02745119974788	0.0489299670096556	0.124615965757925
ACAD11	3	132276982	132379567	TG	Terminal ileum	0.0547216030318135	0.0684304405105482	0.124113067366859
CDH11	16	64977656	65160015	TG	Adrenal gland	0.02745119974788	0.0489299670096556	0.123987355075826
ANXA5	4	122589110	122618268	TG	Skeletal muscle	0.0332380203163617	0.0411302479080548	0.123889157408311
PPIL1	6	36822603	36842800	TG	Esophagus mucosa	0.0548888248456307	0.0603305197619899	0.123687276207799
FXR1	3	180585929	180700541	TG	Adrenal gland	0.0329534547203092	0.048916237138181	0.1236510812999
ITGA1	5	52083730	52255040	TG	Esophagus muscularis	0.0262474293997375	0.0393125528165898	0.123309342864362
EIF3K	19	39109735	39127595	TG	Aorta	0.0496319055758406	0.0481732677990325	0.123257469947673
ATP5L	11	118271869	118302211	TG	Skeletal muscle	0.0445896454651133	0.0441538300193201	0.123045887037485
C6orf89	6	36839646	36896740	TG	Vagina	0.0547603054081081	0.0601955995224599	0.122840281595433
ANXA5	4	122589110	122618268	TG	Aorta	0.0332380203163617	0.0411302479080548	0.122838936136535
LGR4	11	27387508	27494322	TG	Uterus	0.0200973883097327	0.0281523140497384	0.122736017164998
SYNM	15	99638420	99675798	TG	Gastroesophageal junction	0.0277438390776444	0.0405161532883835	0.122735966978094
RCN1	11	31833939	32127301	TG	Hippocampus	0.0439999676009837	0.0556154324675536	0.122732176676292
EN1	2	119599747	119605254	TF	Skeletal muscle	0.0426499483427653	0.0540063048364306	0.12241620256263
EXOSC9	4	122722472	122738176	TG	Aorta	0.0333230128982271	0.0411939697342002	0.122240522880423
ZBTB38	3	141043055	141168634	TG	Uterus	0.0192526502979134	0.0273852229805121	0.122177508842869
CDH11	16	64977656	65160015	TG	Esophagus muscularis	0.02745119974788	0.0489299670096556	0.122082227818435
PPIL1	6	36822603	36842800	TG	Thyroid	0.0548888248456307	0.0603305197619899	0.121892942907212
HIF1AN	10	102288829	102319755	TG	Spleen	0.0803235985325473	0.0843853335207643	0.121728393768139
EN1	2	119599747	119605254	TF	Adrenal gland	0.0426499483427653	0.0540063048364306	0.121714635084633
RCN1	11	31833939	32127301	TG	Liver	0.0439999676009837	0.0556154324675536	0.121482230040812
CDH11	16	64977656	65160015	TG	Atrial appendage	0.02745119974788	0.0489299670096556	0.12111458649007
ATP5L	11	118271869	118302211	TG	Left ventricle	0.0445896454651133	0.0441538300193201	0.121021006531328
ZBTB38	3	141043055	141168634	TG	Tibial nerve	0.0192526502979134	0.0273852229805121	0.120591815189178
KLHDC3	6	42981951	42989036	TG	Tibial nerve	0.0713833240602072	0.0714138748948331	0.120579416030193
PELO	5	52083774	52099880	TG	Adrenal gland	0.0256307240718212	0.0383208910693291	0.12037561235958
ATP5L	11	118271869	118302211	TG	Aorta	0.0445896454651133	0.0441538300193201	0.120360114550381
LGR4	11	27387508	27494322	TG	Pancreas	0.0200973883097327	0.0281523140497384	0.119980364767972
FXR1	3	180585929	180700541	TG	CD4 cell	0.0329534547203092	0.048916237138181	0.119770597742954
RPL7L1	6	42847356	42857663	TG	Tibial nerve	0.0711320800516821	0.0711176858674929	0.119700694692228
RERG	12	15260717	15501609	TG	Adrenal gland	0.0443401479717093	0.0519327902846496	0.119453493917472
FHOD3	18	33877677	34360018	TG	Omnibus	0.0440129187272498	0.060263955396157	0.119356522988055
EN1	2	119599747	119605254	TF	Subcutaneous adipose	0.0426499483427653	0.0540063048364306	0.119260818623317
MYH11	16	15797029	15950890	TG	Prostate	0.0436891840841628	0.0537146976238467	0.119183996449547
PPIL1	6	36822603	36842800	TG	Breast	0.0548888248456307	0.0603305197619899	0.119019811669944
CDH11	16	64977656	65160015	TG	Caudate	0.02745119974788	0.0489299670096556	0.118810755791316
FXR1	3	180585929	180700541	TG	Atrial appendage	0.0329534547203092	0.048916237138181	0.118789133725803
RERG	12	15260717	15501609	TG	Ovary	0.0443401479717093	0.0519327902846496	0.118706599043356
KLHDC3	6	42981951	42989036	TG	Adrenal gland	0.0713833240602072	0.0714138748948331	0.118651240970028
ACTN4	19	39138289	39222223	TG	Gastroesophageal junction	0.0510821840882864	0.0495823231923743	0.118531485168577
FXR1	3	180585929	180700541	TG	Gastroesophageal junction	0.0329534547203092	0.048916237138181	0.118424920255543
KLHDC3	6	42981951	42989036	TG	Aorta	0.0713833240602072	0.0714138748948331	0.118362950702681
ACTN4	19	39138289	39222223	TG	Sigmoid colon	0.0510821840882864	0.0495823231923743	0.118007686815864
SYNM	15	99638420	99675798	TG	Uterus	0.0277438390776444	0.0405161532883835	0.117982023765791
XRN2	20	21283942	21370463	TG	Aorta	0.0236323304193539	0.0350748174502912	0.117913693341153
RPL7L1	6	42847356	42857663	TG	Adrenal gland	0.0711320800516821	0.0711176858674929	0.117913352335986
ZBTB38	3	141043055	141168634	TG	Pancreas	0.0192526502979134	0.0273852229805121	0.117637751619472
SYNM	15	99638420	99675798	TG	Sigmoid colon	0.0277438390776444	0.0405161532883835	0.117507397920456
RPL7L1	6	42847356	42857663	TG	Aorta	0.0711320800516821	0.0711176858674929	0.117459022502603
PDP1	8	94870035	94938294	TG	Esophagus mucosa	0.0559887938279242	0.0656816866825693	0.117437358356433
CNPY3	6	42896938	42907025	TG	Aorta	0.0711183717353122	0.0711045961476797	0.117427971576681
PDP1	8	94870035	94938294	TG	Testis	0.0559887938279242	0.0656816866825693	0.117398271464116
XRN2	20	21283942	21370463	TG	Skeletal muscle	0.0236323304193539	0.0350748174502912	0.11725105151372
FXR1	3	180585929	180700541	TG	Liver	0.0329534547203092	0.048916237138181	0.117237061695844
PDP1	8	94870035	94938294	TG	Terminal ileum	0.0559887938279242	0.0656816866825693	0.117156417855072
AKT2	19	40736224	40791443	TG	Left ventricle	0.0371563675841958	0.0357366964191016	0.117109796533585
SYNM	15	99638420	99675798	TG	Adrenal gland	0.0277438390776444	0.0405161532883835	0.117020196205406
SYNM	15	99638420	99675798	TG	Subcutaneous adipose	0.0277438390776444	0.0405161532883835	0.116921953188145
RGS7	1	240931554	241520530	TG	Omnibus	0.0407388248673002	0.0571586157270517	0.11667938482587
AKT2	19	40736224	40791443	TG	Skeletal muscle	0.0371563675841958	0.0357366964191016	0.116566877182495
PDP1	8	94870035	94938294	TG	Vagina	0.0559887938279242	0.0656816866825693	0.116560879268605
PAPD4	5	78907943	78982471	TG	Esophagus mucosa	0.0383706626214768	0.0475711164578354	0.116322924785037
RCN1	11	31833939	32127301	TG	Esophagus mucosa	0.0439999676009837	0.0556154324675536	0.11618617813216
SYNM	15	99638420	99675798	TG	Skeletal muscle	0.0277438390776444	0.0405161532883835	0.116054781299864
THRB	3	24158651	24536773	TF	Cerebellum	0.0226913117520387	0.0357711406957961	0.116024433136793
FOPNL	16	15959577	15982482	TG	Vagina	0.0443107919241623	0.054572483391486	0.115978701157391
KLHDC3	6	42981951	42989036	TG	Ovary	0.0713833240602072	0.0714138748948331	0.115936714868945
MEA1	6	42979832	42981706	TG	Ovary	0.071379795472467	0.0714102522054412	0.115928089698562
SYNM	15	99638420	99675798	TG	Esophagus muscularis	0.0277438390776444	0.0405161532883835	0.115882739111199
MAP4K1	19	39078281	39109522	TG	Gastroesophageal junction	0.049669442508493	0.0482098185178903	0.115765222558134
SGIP1	1	66999066	67213982	TG	Omnibus	0.0512137360843591	0.0654530386483668	0.115736070489314
ZBTB38	3	141043055	141168634	TG	Subcutaneous adipose	0.0192526502979134	0.0273852229805121	0.115704988011125
PAPD4	5	78907943	78982471	TG	Terminal ileum	0.0383706626214768	0.0475711164578354	0.115677093037803
SYNM	15	99638420	99675798	TG	Caudate	0.0277438390776444	0.0405161532883835	0.115630409774412
EIF3K	19	39109735	39127595	TG	Gastroesophageal junction	0.0496319055758406	0.0481732677990325	0.115546075995369
PAPD4	5	78907943	78982471	TG	Vagina	0.0383706626214768	0.0475711164578354	0.11547825825881
ACTN4	19	39138289	39222223	TG	Uterus	0.0510821840882864	0.0495823231923743	0.115449515211071
CMYA5	5	78985700	79096063	TG	Thyroid	0.0386326507643895	0.0478852230455419	0.115335945085691
RPL7L1	6	42847356	42857663	TG	Ovary	0.0711320800516821	0.0711176858674929	0.115157672316596
FXR1	3	180585929	180700541	TG	CD8 cell	0.0329534547203092	0.048916237138181	0.115154373259129
FXR1	3	180585929	180700541	TG	Esophagus muscularis	0.0329534547203092	0.048916237138181	0.115128414307082
FXR1	3	180585929	180700541	TG	Sigmoid colon	0.0329534547203092	0.048916237138181	0.115085289600956
EIF3K	19	39109735	39127595	TG	Sigmoid colon	0.0496319055758406	0.0481732677990325	0.115022019605643
MKLN1	7	130794855	131181395	TG	Omnibus	0.0435206569254704	0.0601406289002485	0.114879947106187
RCN1	11	31833939	32127301	TG	Thyroid	0.0439999676009837	0.0556154324675536	0.114725089526265
MYH11	16	15797029	15950890	TG	Esophagus mucosa	0.0436891840841628	0.0537146976238467	0.114321924307059
THRB	3	24158651	24536773	TF	Monocyte	0.0226913117520387	0.0357711406957961	0.114249176462856
RERG	12	15260717	15501609	TG	Caudate	0.0443401479717093	0.0519327902846496	0.114224194409477
ACTN4	19	39138289	39222223	TG	Tibial nerve	0.0510821840882864	0.0495823231923743	0.114221523819107
CDH11	16	64977656	65160015	TG	Transverse colon	0.02745119974788	0.0489299670096556	0.114149934038947
MYH11	16	15797029	15950890	TG	Terminal ileum	0.0436891840841628	0.0537146976238467	0.114112659101751
MYH11	16	15797029	15950890	TG	Testis	0.0436891840841628	0.0537146976238467	0.113990758678532
MYH11	16	15797029	15950890	TG	Vagina	0.0436891840841628	0.0537146976238467	0.113925835759272
AKT2	19	40736224	40791443	TG	Aorta	0.0371563675841958	0.0357366964191016	0.113867512609928
LGR4	11	27387508	27494322	TG	Sigmoid colon	0.0200973883097327	0.0281523140497384	0.113577919927369
KLHDC3	6	42981951	42989036	TG	Left ventricle	0.0713833240602072	0.0714138748948331	0.113508479163676
ANXA5	4	122589110	122618268	TG	Gastroesophageal junction	0.0332380203163617	0.0411302479080548	0.1135034920165
MECOM	3	168801287	169381406	TG	Omnibus	0.0341514139894628	0.0499625038421745	0.113290440477843
KLHDC3	6	42981951	42989036	TG	Pancreas	0.0713833240602072	0.0714138748948331	0.113279355035347
MYH11	16	15797029	15950890	TG	Stomach	0.0436891840841628	0.0537146976238467	0.113269197780946
RCN1	11	31833939	32127301	TG	Lung	0.0439999676009837	0.0556154324675536	0.113243076047882
ZBTB38	3	141043055	141168634	TG	Putamen	0.0192526502979134	0.0273852229805121	0.113236982901475
RCN1	11	31833939	32127301	TG	Sun-exposed skin	0.0439999676009837	0.0556154324675536	0.113151884237415
THRB	3	24158651	24536773	TF	CD4 cell	0.0226913117520387	0.0357711406957961	0.113089737323162
ACTN4	19	39138289	39222223	TG	Subcutaneous adipose	0.0510821840882864	0.0495823231923743	0.112730971792838
PEX6	6	42931608	42946958	TG	Pancreas	0.0711289468469728	0.0711187287845148	0.112561352141393
PAPD4	5	78907943	78982471	TG	Lung	0.0383706626214768	0.0475711164578354	0.112545538602276
RPL7L1	6	42847356	42857663	TG	Pancreas	0.0711320800516821	0.0711176858674929	0.112541680039808
GNMT	6	42928496	42931618	TG	Pancreas	0.0711138544059466	0.0711030921319716	0.112524205877108
KLHDC3	6	42981951	42989036	TG	B cell	0.0713833240602072	0.0714138748948331	0.112521859469015
EIF3K	19	39109735	39127595	TG	Uterus	0.0496319055758406	0.0481732677990325	0.112509686537579
KLHDC3	6	42981951	42989036	TG	Monocyte	0.0713833240602072	0.0714138748948331	0.112421352205777
RCN1	11	31833939	32127301	TG	Stomach	0.0439999676009837	0.0556154324675536	0.112181945786697
ANXA5	4	122589110	122618268	TG	Sigmoid colon	0.0332380203163617	0.0411302479080548	0.112167396033537
KLHDC3	6	42981951	42989036	TG	Transverse colon	0.0713833240602072	0.0714138748948331	0.112153380087109
EN1	2	119599747	119605254	TF	B cell	0.0426499483427653	0.0540063048364306	0.111952134896571
LGR4	11	27387508	27494322	TG	Ovary	0.0200973883097327	0.0281523140497384	0.111878501092333
RPL7L1	6	42847356	42857663	TG	B cell	0.0711320800516821	0.0711176858674929	0.111765826441752
CNPY3	6	42896938	42907025	TG	B cell	0.0711183717353122	0.0711045961476797	0.111728794802716
ACTN4	19	39138289	39222223	TG	Pancreas	0.0510821840882864	0.0495823231923743	0.111705394737137
CNPY3	6	42896938	42907025	TG	Monocyte	0.0711183717353122	0.0711045961476797	0.111572623286538
MYH11	16	15797029	15950890	TG	Lung	0.0436891840841628	0.0537146976238467	0.111485569731245
SYNM	15	99638420	99675798	TG	Transverse colon	0.0277438390776444	0.0405161532883835	0.111363701838827
EIF3K	19	39109735	39127595	TG	Tibial nerve	0.0496319055758406	0.0481732677990325	0.111315838743243
FXR1	3	180585929	180700541	TG	B cell	0.0329534547203092	0.048916237138181	0.111152807874448
ITGA9	3	37493606	37865005	TG	Left ventricle	0.0280097536541819	0.0332064945691557	0.110794387325877
CDH11	16	64977656	65160015	TG	Hippocampus	0.02745119974788	0.0489299670096556	0.110672485653466
CMYA5	5	78985700	79096063	TG	Breast	0.0386326507643895	0.0478852230455419	0.110531153258316
CAPN12	19	39220827	39260544	TG	Pancreas	0.0507739000676238	0.0492806551521179	0.110400893063519
ACTN4	19	39138289	39222223	TG	Putamen	0.0510821840882864	0.0495823231923743	0.110283313382664
ZBTB38	3	141043055	141168634	TG	Adrenal gland	0.0192526502979134	0.0273852229805121	0.110224523812212
ZBTB38	3	141043055	141168634	TG	Ovary	0.0192526502979134	0.0273852229805121	0.110027162885382
LIN7C	11	27516123	27528320	TG	Esophagus muscularis	0.0259500045841892	0.0358685016010124	0.109984674275554
EIF3K	19	39109735	39127595	TG	Subcutaneous adipose	0.0496319055758406	0.0481732677990325	0.10985049689112
ANXA5	4	122589110	122618268	TG	Uterus	0.0332380203163617	0.0411302479080548	0.109812302345499
ACTN4	19	39138289	39222223	TG	Adrenal gland	0.0510821840882864	0.0495823231923743	0.109771619684035
EXOSC9	4	122722472	122738176	TG	Uterus	0.0333230128982271	0.0411939697342002	0.10944721745727
ZBTB38	3	141043055	141168634	TG	Cortex	0.0192526502979134	0.0273852229805121	0.109420140440162
SYNM	15	99638420	99675798	TG	Hippocampus	0.0277438390776444	0.0405161532883835	0.109334291955525
KLHDC3	6	42981951	42989036	TG	Sun-exposed skin	0.0713833240602072	0.0714138748948331	0.109309542357663
MEA1	6	42979832	42981706	TG	Sun-exposed skin	0.071379795472467	0.0714102522054412	0.109301593030967
FXR1	3	180585929	180700541	TG	Transverse colon	0.0329534547203092	0.048916237138181	0.109283629319395
ANXA5	4	122589110	122618268	TG	Tibial nerve	0.0332380203163617	0.0411302479080548	0.109193119659168
FXR1	3	180585929	180700541	TG	Visceral omentum	0.0329534547203092	0.048916237138181	0.109080972998567
EN1	2	119599747	119605254	TF	Visceral omentum	0.0426499483427653	0.0540063048364306	0.109052615142872
EIF3K	19	39109735	39127595	TG	Pancreas	0.0496319055758406	0.0481732677990325	0.108855737319453
CDH11	16	64977656	65160015	TG	Visceral omentum	0.02745119974788	0.0489299670096556	0.108843529371251
ZBTB38	3	141043055	141168634	TG	Esophagus muscularis	0.0192526502979134	0.0273852229805121	0.108742134868842
RPL7L1	6	42847356	42857663	TG	Sun-exposed skin	0.0711320800516821	0.0711176858674929	0.10868123927859
SATB1	3	18386879	18487080	TG	Sigmoid colon	0.0277718850515944	0.0427772596606263	0.108667770528936
KLHDC3	6	42981951	42989036	TG	Visceral omentum	0.0713833240602072	0.0714138748948331	0.108634044218425
MEA1	6	42979832	42981706	TG	Visceral omentum	0.071379795472467	0.0714102522054412	0.108626475382649
KLHDC3	6	42981951	42989036	TG	Terminal ileum	0.0713833240602072	0.0714138748948331	0.108577859842
COL4A2	13	110958159	111165374	TG	Left ventricle	0.0202410560349567	0.0283343009886747	0.108525102541107
ACTN4	19	39138289	39222223	TG	Cortex	0.0510821840882864	0.0495823231923743	0.108384776030087
COL4A1	13	110801318	110959496	TG	Left ventricle	0.0202112032035394	0.0283008479683994	0.108314915273713
KLHDC3	6	42981951	42989036	TG	CD4 cell	0.0713833240602072	0.0714138748948331	0.108180959881665
MEA1	6	42979832	42981706	TG	CD4 cell	0.071379795472467	0.0714102522054412	0.10817300228089
PAPD4	5	78907943	78982471	TG	Spleen	0.0383706626214768	0.0475711164578354	0.108138592463071
ATP5L	11	118271869	118302211	TG	Uterus	0.0445896454651133	0.0441538300193201	0.108124301680629
ACTN4	19	39138289	39222223	TG	Ovary	0.0510821840882864	0.0495823231923743	0.107973622457175
ITGA9	3	37493606	37865005	TG	Aorta	0.0280097536541819	0.0332064945691557	0.107837682105443
CMYA5	5	78985700	79096063	TG	Testis	0.0386326507643895	0.0478852230455419	0.107833702741485
SATB1	3	18386879	18487080	TG	Uterus	0.0277718850515944	0.0427772596606263	0.10779489911116
CDH11	16	64977656	65160015	TG	Prostate	0.02745119974788	0.0489299670096556	0.107713907536755
MYH11	16	15797029	15950890	TG	Spleen	0.0436891840841628	0.0537146976238467	0.107709477765926
RCN1	11	31833939	32127301	TG	Atrial appendage	0.0439999676009837	0.0556154324675536	0.107578507442197
ACTN4	19	39138289	39222223	TG	Esophagus muscularis	0.0510821840882864	0.0495823231923743	0.10747283519748
RPL7L1	6	42847356	42857663	TG	CD4 cell	0.0711320800516821	0.0711176858674929	0.107418265655808
CNPY3	6	42896938	42907025	TG	CD4 cell	0.0711183717353122	0.0711045961476797	0.107395383632231
ANXA5	4	122589110	122618268	TG	Pancreas	0.0332380203163617	0.0411302479080548	0.107251224134638
ZBTB38	3	141043055	141168634	TG	Atrial appendage	0.0192526502979134	0.0273852229805121	0.107198080915251
CPNE5	6	36708552	36807778	TG	Omnibus	0.0553897740469685	0.0608745264633669	0.107055596798124
EIF3K	19	39109735	39127595	TG	Adrenal gland	0.0496319055758406	0.0481732677990325	0.106941092080461
PAPD4	5	78907943	78982471	TG	Testis	0.0383706626214768	0.0475711164578354	0.106894656831886
SATB1	3	18386879	18487080	TG	Tibial nerve	0.0277718850515944	0.0427772596606263	0.106841361454016
ANXA5	4	122589110	122618268	TG	Subcutaneous adipose	0.0332380203163617	0.0411302479080548	0.106762546055384
ACTN4	19	39138289	39222223	TG	Atrial appendage	0.0510821840882864	0.0495823231923743	0.1067348149456
KLHDC3	6	42981951	42989036	TG	Vagina	0.0713833240602072	0.0714138748948331	0.106623064102423
PPARGC1A	4	23756664	23905712	TG	Skeletal muscle	0.0133701096469542	0.022935655088359	0.106493158834024
RBM24	6	17281577	17294106	TG	Uterus	0.0209531830534906	0.0293555922423428	0.106376073362751
KLHDC3	6	42981951	42989036	TG	Sigmoid colon	0.0713833240602072	0.0714138748948331	0.106237036887839
COL4A2	13	110958159	111165374	TG	Skeletal muscle	0.0202410560349567	0.0283343009886747	0.106207919468318
ZBTB38	3	141043055	141168634	TG	CD4 cell	0.0192526502979134	0.0273852229805121	0.106113665702808
THRB	3	24158651	24536773	TF	Pancreas	0.0226913117520387	0.0357711406957961	0.106093504570957
RAMP1	2	238767536	238820756	TG	Left ventricle	0.0132157985798131	0.0170728255337111	0.106016232102272
COL4A1	13	110801318	110959496	TG	Skeletal muscle	0.0202112032035394	0.0283008479683994	0.105960956823529
PPIL1	6	36822603	36842800	TG	Omnibus	0.0548888248456307	0.0603305197619899	0.105739250498786
ATP5L	11	118271869	118302211	TG	Sigmoid colon	0.0445896454651133	0.0441538300193201	0.105663865032187
COL4A2	13	110958159	111165374	TG	Aorta	0.0202410560349567	0.0283343009886747	0.105615851586044
ACTN4	19	39138289	39222223	TG	CD4 cell	0.0510821840882864	0.0495823231923743	0.10558064662226
RPL7L1	6	42847356	42857663	TG	Sigmoid colon	0.0711320800516821	0.0711176858674929	0.105520460092381
C6orf89	6	36839646	36896740	TG	Omnibus	0.0547603054081081	0.0601955995224599	0.105435268953912
COL4A1	13	110801318	110959496	TG	Aorta	0.0202112032035394	0.0283008479683994	0.105419613174799
ACTN4	19	39138289	39222223	TG	Transverse colon	0.0510821840882864	0.0495823231923743	0.105408690686503
CDH11	16	64977656	65160015	TG	Testis	0.02745119974788	0.0489299670096556	0.105404651836582
KLHDC3	6	42981951	42989036	TG	Thyroid	0.0713833240602072	0.0714138748948331	0.105328550756145
MEA1	6	42979832	42981706	TG	Thyroid	0.071379795472467	0.0714102522054412	0.105321178826094
EIF3K	19	39109735	39127595	TG	Ovary	0.0496319055758406	0.0481732677990325	0.105191332360625
AKT2	19	40736224	40791443	TG	Gastroesophageal junction	0.0371563675841958	0.0357366964191016	0.105178945626708
LGR4	11	27387508	27494322	TG	Subcutaneous adipose	0.0200973883097327	0.0281523140497384	0.105169909126506
ARHGAP15	2	143848931	144525921	TG	Adrenal gland	0.014938652732863	0.0265558167272031	0.105082664351681
DAAM1	14	59655364	59838123	TG	Omnibus	0.033406349380835	0.0447554466824412	0.104804017077803
KLHDC3	6	42981951	42989036	TG	NK cell	0.0713833240602072	0.0714138748948331	0.104763832686845
MEA1	6	42979832	42981706	TG	NK cell	0.071379795472467	0.0714102522054412	0.104757250801551
XRN2	20	21283942	21370463	TG	Sigmoid colon	0.0236323304193539	0.0350748174502912	0.104753604891636
RPL23	17	37004118	37010096	TG	Left ventricle	0.0157456701667914	0.0171073438354893	0.104734770984997
RPL7L1	6	42847356	42857663	TG	Thyroid	0.0711320800516821	0.0711176858674929	0.104734581309032
ANXA5	4	122589110	122618268	TG	Putamen	0.0332380203163617	0.0411302479080548	0.104703936131337
ACTN4	19	39138289	39222223	TG	Caudate	0.0510821840882864	0.0495823231923743	0.104697271465227
ATP5L	11	118271869	118302211	TG	Gastroesophageal junction	0.0445896454651133	0.0441538300193201	0.104606913879422
LRRFIP1	2	238536219	238722325	TG	Aorta	0.0136321399512514	0.017617880458839	0.10456250991092
CDH11	16	64977656	65160015	TG	Esophagus mucosa	0.02745119974788	0.0489299670096556	0.104482885840133
RCN1	11	31833939	32127301	TG	Cerebellum	0.0439999676009837	0.0556154324675536	0.104445320544099
AKT2	19	40736224	40791443	TG	Sigmoid colon	0.0371563675841958	0.0357366964191016	0.104344070121438
LASP1	17	37026112	37078023	TG	Left ventricle	0.0156831415853984	0.0170383647221035	0.104320626929463
GRID1	10	87359312	88126250	TG	Thyroid	0.0405580652875531	0.0574654207935791	0.104247218094561
ANXA5	4	122589110	122618268	TG	Adrenal gland	0.0332380203163617	0.0411302479080548	0.10424193961412
RPL7L1	6	42847356	42857663	TG	NK cell	0.0711320800516821	0.0711176858674929	0.104075653883771
CNPY3	6	42896938	42907025	TG	NK cell	0.0711183717353122	0.0711045961476797	0.104040721271078
EIF3K	19	39109735	39127595	TG	Atrial appendage	0.0496319055758406	0.0481732677990325	0.103980812532117
FXR1	3	180585929	180700541	TG	Tibial nerve	0.0329534547203092	0.048916237138181	0.103906108050789
CDH11	16	64977656	65160015	TG	Thyroid	0.02745119974788	0.0489299670096556	0.103858611692841
ZBTB38	3	141043055	141168634	TG	Caudate	0.0192526502979134	0.0273852229805121	0.103757011225939
ARHGAP15	2	143848931	144525921	TG	Esophagus muscularis	0.014938652732863	0.0265558167272031	0.103705462471636
PDP1	8	94870035	94938294	TG	Omnibus	0.0559887938279242	0.0656816866825693	0.103592980841561
CDH11	16	64977656	65160015	TG	Vagina	0.02745119974788	0.0489299670096556	0.103422502420813
RPL23	17	37004118	37010096	TG	Skeletal muscle	0.0157456701667914	0.0171073438354893	0.103301250326091
EGR2	10	64571756	64679660	TF	Aorta	0.0211220179428075	0.0304579293514897	0.103241308488419
KLHDC3	6	42981951	42989036	TG	Lung	0.0713833240602072	0.0714138748948331	0.103160746929254
ANXA5	4	122589110	122618268	TG	Ovary	0.0332380203163617	0.0411302479080548	0.103120578447256
MAP4K1	19	39078281	39109522	TG	CD4 cell	0.049669442508493	0.0482098185178903	0.103011479348692
KLHDC3	6	42981951	42989036	TG	CD8 cell	0.0713833240602072	0.0714138748948331	0.102847246112095
MAP4K1	19	39078281	39109522	TG	Transverse colon	0.049669442508493	0.0482098185178903	0.102840881756842
MEA1	6	42979832	42981706	TG	CD8 cell	0.071379795472467	0.0714102522054412	0.102839787595928
EXOSC9	4	122722472	122738176	TG	Ovary	0.0333230128982271	0.0411939697342002	0.102829896122824
TMEM155	4	122680088	122686582	TG	Cortex	0.0333620902199074	0.0412613170811737	0.102770402061069
RAMP1	2	238767536	238820756	TG	Skeletal muscle	0.0132157985798131	0.0170728255337111	0.102722373555091
ANXA5	4	122589110	122618268	TG	Cortex	0.0332380203163617	0.0411302479080548	0.102690089996591
ACTN4	19	39138289	39222223	TG	Cerebellum	0.0510821840882864	0.0495823231923743	0.102686794830051
EIF3K	19	39109735	39127595	TG	Transverse colon	0.0496319055758406	0.0481732677990325	0.102675277380814
XRN2	20	21283942	21370463	TG	Tibial nerve	0.0236323304193539	0.0350748174502912	0.102656880088571
VAV3	1	108113782	108507766	TG	Transverse colon	0.0309314431463572	0.0430065403823409	0.102508095083184
ANXA5	4	122589110	122618268	TG	Esophagus muscularis	0.0332380203163617	0.0411302479080548	0.102372358253412
HVCN1	12	111065646	111142755	TG	Omnibus	0.0587485858251956	0.0630524896049305	0.102351690003393
RPL7L1	6	42847356	42857663	TG	CD8 cell	0.0711320800516821	0.0711176858674929	0.102185266356734
CNPY3	6	42896938	42907025	TG	CD8 cell	0.0711183717353122	0.0711045961476797	0.102156686617867
TCTN1	12	111051832	111087235	TG	Omnibus	0.0586139186381024	0.0629006890784929	0.10204936800003
KLHDC3	6	42981951	42989036	TG	Stomach	0.0713833240602072	0.0714138748948331	0.101845916950831
STX18	4	4417469	4544073	TG	Putamen	0.0269647847239779	0.0377710152121611	0.101819643875158
ATP5L	11	118271869	118302211	TG	Putamen	0.0445896454651133	0.0441538300193201	0.101760282423995
SPOCK1	5	136310987	136934068	TG	Cerebellum	0.0362096853747197	0.0454982386035624	0.101719308725045
ATP5L	11	118271869	118302211	TG	Adrenal gland	0.0445896454651133	0.0441538300193201	0.10165997680388
ATP5L	11	118271869	118302211	TG	Tibial nerve	0.0445896454651133	0.0441538300193201	0.101644093712644
ANXA5	4	122589110	122618268	TG	Atrial appendage	0.0332380203163617	0.0411302479080548	0.101610519998847
RERG	12	15260717	15501609	TG	Esophagus mucosa	0.0443401479717093	0.0519327902846496	0.101576502797429
AKT2	19	40736224	40791443	TG	Uterus	0.0371563675841958	0.0357366964191016	0.101243047406549
KLHDC3	6	42981951	42989036	TG	Liver	0.0713833240602072	0.0714138748948331	0.101218996864146
RAMP1	2	238767536	238820756	TG	Aorta	0.0132157985798131	0.0170728255337111	0.101184111752507
KLHDC3	6	42981951	42989036	TG	Putamen	0.0713833240602072	0.0714138748948331	0.101124256707114
MEA1	6	42979832	42981706	TG	Putamen	0.071379795472467	0.0714102522054412	0.101117691196196
KLHDC3	6	42981951	42989036	TG	Spleen	0.0713833240602072	0.0714138748948331	0.100955492085142
SYNM	15	99638420	99675798	TG	Visceral omentum	0.0277438390776444	0.0405161532883835	0.100934540040148
RERG	12	15260717	15501609	TG	Vagina	0.0443401479717093	0.0519327902846496	0.100918169536058
ACTN4	19	39138289	39222223	TG	CD8 cell	0.0510821840882864	0.0495823231923743	0.100867391007659
FXR1	3	180585929	180700541	TG	NK cell	0.0329534547203092	0.048916237138181	0.100807076556308
ZBTB38	3	141043055	141168634	TG	CD8 cell	0.0192526502979134	0.0273852229805121	0.100793103442668
SATB1	3	18386879	18487080	TG	Esophagus muscularis	0.0277718850515944	0.0427772596606263	0.100685744124691
RPL7L1	6	42847356	42857663	TG	Liver	0.0711320800516821	0.0711176858674929	0.100627867178705
ZBTB38	3	141043055	141168634	TG	Transverse colon	0.0192526502979134	0.0273852229805121	0.100524051793555
SATB1	3	18386879	18487080	TG	Cortex	0.0277718850515944	0.0427772596606263	0.100464923548936
RPL7L1	6	42847356	42857663	TG	Putamen	0.0711320800516821	0.0711176858674929	0.100403166995362
CNPY3	6	42896938	42907025	TG	Spleen	0.0711183717353122	0.0711045961476797	0.100382585945648
AKT2	19	40736224	40791443	TG	Tibial nerve	0.0371563675841958	0.0357366964191016	0.100330060783959
ACTN4	19	39138289	39222223	TG	Liver	0.0510821840882864	0.0495823231923743	0.100284841360522
CDH11	16	64977656	65160015	TG	Stomach	0.02745119974788	0.0489299670096556	0.100216198692467
CDH11	16	64977656	65160015	TG	Sun-exposed skin	0.02745119974788	0.0489299670096556	0.100203535259297
RPL23	17	37004118	37010096	TG	Aorta	0.0157456701667914	0.0171073438354893	0.100199641831588
LGR4	11	27387508	27494322	TG	Adrenal gland	0.0200973883097327	0.0281523140497384	0.100179984414633
TBC1D8	2	101624079	101869328	TG	Aorta	0.0260243383494533	0.0342388805077643	0.10003205116579
ANXA5	4	122589110	122618268	TG	CD4 cell	0.0332380203163617	0.0411302479080548	0.100003380849724
THRB	3	24158651	24536773	TF	Ovary	0.0226913117520387	0.0357711406957961	0.0999773525756239
ZBTB38	3	141043055	141168634	TG	Cerebellum	0.0192526502979134	0.0273852229805121	0.0999239163479823
ARHGAP15	2	143848931	144525921	TG	CD4 cell	0.014938652732863	0.0265558167272031	0.0999161185284816
NPAS2	2	101436614	101613291	TF	Aorta	0.0259241048274687	0.0341399620298699	0.0999086685845937
ATP5L	11	118271869	118302211	TG	Cortex	0.0445896454651133	0.0441538300193201	0.0998749020606119
PTPRO	12	15475331	15750333	TG	Caudate	0.0389146046769143	0.0455303825851472	0.0998485975977225
LASP1	17	37026112	37078023	TG	Aorta	0.0156831415853984	0.0170383647221035	0.0998042769221179
CDH11	16	64977656	65160015	TG	Lung	0.02745119974788	0.0489299670096556	0.0997418399430198
EXOSC9	4	122722472	122738176	TG	CD4 cell	0.0333230128982271	0.0411939697342002	0.0997272901203766
RCN1	11	31833939	32127301	TG	Breast	0.0439999676009837	0.0556154324675536	0.0995579323790753
FXR1	3	180585929	180700541	TG	Thyroid	0.0329534547203092	0.048916237138181	0.0995504170900742
ACTN4	19	39138289	39222223	TG	Monocyte	0.0510821840882864	0.0495823231923743	0.0995223406896144
KLHDC3	6	42981951	42989036	TG	Gastroesophageal junction	0.0713833240602072	0.0714138748948331	0.0993852230525567
ANXA5	4	122589110	122618268	TG	Caudate	0.0332380203163617	0.0411302479080548	0.0993839142228716
EN1	2	119599747	119605254	TF	Breast	0.0426499483427653	0.0540063048364306	0.0993079309671515
PPP2R2C	4	6322305	6565327	TG	Putamen	0.0273470705690739	0.0332386833946311	0.0992953274083549
ITGA1	5	52083730	52255040	TG	Esophagus mucosa	0.0262474293997375	0.0393125528165898	0.0992815522935932
CTNNA3	10	67672276	69455927	TG	Skeletal muscle	0.00965970821308623	0.0185615195757418	0.0992441224334699
SATB1	3	18386879	18487080	TG	Atrial appendage	0.0277718850515944	0.0427772596606263	0.0991875249095257
XRN2	20	21283942	21370463	TG	Subcutaneous adipose	0.0236323304193539	0.0350748174502912	0.0991528892543852
THRB	3	24158651	24536773	TF	Subcutaneous adipose	0.0226913117520387	0.0357711406957961	0.0991007660658116
ITGA9	3	37493606	37865005	TG	Gastroesophageal junction	0.0280097536541819	0.0332064945691557	0.0990860793536043
RPL7L1	6	42847356	42857663	TG	Gastroesophageal junction	0.0711320800516821	0.0711176858674929	0.098829006262086
XRN2	20	21283942	21370463	TG	Pancreas	0.0236323304193539	0.0350748174502912	0.0986738387490033
SYNM	15	99638420	99675798	TG	Prostate	0.0277438390776444	0.0405161532883835	0.098549749293347
CAPN12	19	39220827	39260544	TG	Monocyte	0.0507739000676238	0.0492806551521179	0.0984442576345927
AKT2	19	40736224	40791443	TG	Subcutaneous adipose	0.0371563675841958	0.0357366964191016	0.0984394587812097
THRB	3	24158651	24536773	TF	NK cell	0.0226913117520387	0.0357711406957961	0.0984341931999596
MAP4K1	19	39078281	39109522	TG	CD8 cell	0.049669442508493	0.0482098185178903	0.0983992841113557
EIF3K	19	39109735	39127595	TG	CD8 cell	0.0496319055758406	0.0481732677990325	0.0982407753157718
ITGA1	5	52083730	52255040	TG	Vagina	0.0262474293997375	0.0393125528165898	0.0981506652088704
CDH11	16	64977656	65160015	TG	Breast	0.02745119974788	0.0489299670096556	0.0981325715208225
ITGA9	3	37493606	37865005	TG	Sigmoid colon	0.0280097536541819	0.0332064945691557	0.0981262323938384
ATP5L	11	118271869	118302211	TG	Ovary	0.0445896454651133	0.0441538300193201	0.0980820533706413
CD3D	11	118209669	118213459	TG	Ovary	0.0445724012812075	0.044138136972102	0.0980545247837043
ATP5L	11	118271869	118302211	TG	Esophagus muscularis	0.0445896454651133	0.0441538300193201	0.0979783908056159
KLHDC3	6	42981951	42989036	TG	Testis	0.0713833240602072	0.0714138748948331	0.0979598840170405
MEA1	6	42979832	42981706	TG	Testis	0.071379795472467	0.0714102522054412	0.0979535267475911
RPL31	2	101618177	101640494	TG	Aorta	0.0256580419225847	0.0337448192960112	0.0979529915079021
C19orf47	19	40825443	40854434	TG	Left ventricle	0.0315421892546573	0.0303370208504347	0.0978898859202881
ZBTB38	3	141043055	141168634	TG	Monocyte	0.0192526502979134	0.0273852229805121	0.0977742516512919
ANXA5	4	122589110	122618268	TG	Transverse colon	0.0332380203163617	0.0411302479080548	0.0976807777682905
SATB1	3	18386879	18487080	TG	CD4 cell	0.0277718850515944	0.0427772596606263	0.0976276950182524
AKT2	19	40736224	40791443	TG	Pancreas	0.0371563675841958	0.0357366964191016	0.0975923927282112
ATP5L	11	118271869	118302211	TG	Subcutaneous adipose	0.0445896454651133	0.0441538300193201	0.0974880018525949
SYNM	15	99638420	99675798	TG	Esophagus mucosa	0.0277438390776444	0.0405161532883835	0.0974721151130356
C19orf47	19	40825443	40854434	TG	Skeletal muscle	0.0315421892546573	0.0303370208504347	0.0974531344564611
RPL7L1	6	42847356	42857663	TG	Testis	0.0711320800516821	0.0711176858674929	0.0974225929735397
FXR1	3	180585929	180700541	TG	Terminal ileum	0.0329534547203092	0.048916237138181	0.0972779229512913
FXR1	3	180585929	180700541	TG	Vagina	0.0329534547203092	0.048916237138181	0.097240030255758
FXR1	3	180585929	180700541	TG	Testis	0.0329534547203092	0.048916237138181	0.097199780638983
ATP5L	11	118271869	118302211	TG	Atrial appendage	0.0445896454651133	0.0441538300193201	0.0971953080065089
ZBTB38	3	141043055	141168634	TG	Liver	0.0192526502979134	0.0273852229805121	0.0971413656075418
MAP4K1	19	39078281	39109522	TG	B cell	0.049669442508493	0.0482098185178903	0.0970704977182432
IDE	10	94211441	94333833	TG	Esophagus mucosa	0.0384054685280507	0.0475351404377687	0.0970625390681622
MAP4K1	19	39078281	39109522	TG	Monocyte	0.049669442508493	0.0482098185178903	0.0970481074264354
PPP2R2C	4	6322305	6565327	TG	Cortex	0.0273470705690739	0.0332386833946311	0.0970400255273476
RBM24	6	17281577	17294106	TG	Esophagus muscularis	0.0209531830534906	0.0293555922423428	0.0970369969005063
ATP5L	11	118271869	118302211	TG	Caudate	0.0445896454651133	0.0441538300193201	0.0970265452071998
XRN2	20	21283942	21370463	TG	Ovary	0.0236323304193539	0.0350748174502912	0.0970137986876073
WNT8B	10	102222798	102243501	TG	Omnibus	0.0943538804334798	0.0989654620736914	0.0970040135873398
EIF3K	19	39109735	39127595	TG	Monocyte	0.0496319055758406	0.0481732677990325	0.0969003772894408
ZBTB38	3	141043055	141168634	TG	B cell	0.0192526502979134	0.0273852229805121	0.0968845154532015
RCN1	11	31833939	32127301	TG	Uterus	0.0439999676009837	0.0556154324675536	0.0968345927872305
ACTN4	19	39138289	39222223	TG	Visceral omentum	0.0510821840882864	0.0495823231923743	0.0966814877425634
PALLD	4	169418217	169849608	TG	Left ventricle	0.0145662601203143	0.021586549745014	0.0966731059137043
KLHDC3	6	42981951	42989036	TG	Caudate	0.0713833240602072	0.0714138748948331	0.0966236631703643
MEA1	6	42979832	42981706	TG	Caudate	0.071379795472467	0.0714102522054412	0.0966174209019148
KLHDC3	6	42981951	42989036	TG	Prostate	0.0713833240602072	0.0714138748948331	0.0965907064163724
MEA1	6	42979832	42981706	TG	Prostate	0.071379795472467	0.0714102522054412	0.0965844640527017
LRRC28	15	99791567	99930934	TG	Esophagus mucosa	0.0263441835199411	0.0388533438413978	0.0964465224264437
EXOSC9	4	122722472	122738176	TG	CD8 cell	0.0333230128982271	0.0411939697342002	0.0964126691025303
IDE	10	94211441	94333833	TG	Vagina	0.0384054685280507	0.0475351404377687	0.0963674554775312
CCNA2	4	122737599	122745087	TG	CD8 cell	0.0333109520939047	0.0411771315734877	0.0963433707194531
IDE	10	94211441	94333833	TG	Terminal ileum	0.0384054685280507	0.0475351404377687	0.0961846898251068
RPL7L1	6	42847356	42857663	TG	Prostate	0.0711320800516821	0.0711176858674929	0.0961290160391475
RPL7L1	6	42847356	42857663	TG	Caudate	0.0711320800516821	0.0711176858674929	0.0960595036482708
CNPY3	6	42896938	42907025	TG	Caudate	0.0711183717353122	0.0711045961476797	0.0960374293726752
ITGA9	3	37493606	37865005	TG	Uterus	0.0280097536541819	0.0332064945691557	0.0960172675212656
ACTN4	19	39138289	39222223	TG	Prostate	0.0510821840882864	0.0495823231923743	0.0960107033096575
KLHDC3	6	42981951	42989036	TG	Cortex	0.0713833240602072	0.0714138748948331	0.0959131511670587
MEA1	6	42979832	42981706	TG	Cortex	0.071379795472467	0.0714102522054412	0.0959068802262564
CDH11	16	64977656	65160015	TG	Spleen	0.02745119974788	0.0489299670096556	0.0957269798486058
ANXA5	4	122589110	122618268	TG	Liver	0.0332380203163617	0.0411302479080548	0.0956632476981352
THRB	3	24158651	24536773	TF	B cell	0.0226913117520387	0.0357711406957961	0.0956209832089637
TBC1D5	3	17198654	18486309	TG	Testis	0.0291880999684235	0.0453122426796319	0.0956025617701962
RBM24	6	17281577	17294106	TG	Atrial appendage	0.0209531830534906	0.0293555922423428	0.0955361518874017
FXR1	3	180585929	180700541	TG	Breast	0.0329534547203092	0.048916237138181	0.0953397650566476
RPL7L1	6	42847356	42857663	TG	Cortex	0.0711320800516821	0.0711176858674929	0.0953160025685069
SYNM	15	99638420	99675798	TG	Vagina	0.0277438390776444	0.0405161532883835	0.0952974811656674
AKT2	19	40736224	40791443	TG	Adrenal gland	0.0371563675841958	0.0357366964191016	0.0951835504652594
TBC1D5	3	17198654	18486309	TG	Esophagus mucosa	0.0291880999684235	0.0453122426796319	0.0951414664779433
XRN2	20	21283942	21370463	TG	Adrenal gland	0.0236323304193539	0.0350748174502912	0.0951237215851352
AKT2	19	40736224	40791443	TG	Putamen	0.0371563675841958	0.0357366964191016	0.0951002936252509
COL4A2	13	110958159	111165374	TG	Gastroesophageal junction	0.0202410560349567	0.0283343009886747	0.0950698159487962
KLHDC3	6	42981951	42989036	TG	Esophagus muscularis	0.0713833240602072	0.0714138748948331	0.0949468543299769
XRN2	20	21283942	21370463	TG	Esophagus muscularis	0.0236323304193539	0.0350748174502912	0.0949154471827436
ATP5L	11	118271869	118302211	TG	Monocyte	0.0445896454651133	0.0441538300193201	0.0949085690580097
COL4A1	13	110801318	110959496	TG	Gastroesophageal junction	0.0202112032035394	0.0283008479683994	0.0948767348495936
CD3D	11	118209669	118213459	TG	Monocyte	0.0445724012812075	0.044138136972102	0.0948754788044882
CCDC39	3	180320646	180588793	TG	CD4 cell	0.0227127068641007	0.0341814708318112	0.0948439015002413
IDE	10	94211441	94333833	TG	Lung	0.0384054685280507	0.0475351404377687	0.0947535637298286
ANXA5	4	122589110	122618268	TG	Monocyte	0.0332380203163617	0.0411302479080548	0.0946847242729938
ITGA1	5	52083730	52255040	TG	Lung	0.0262474293997375	0.0393125528165898	0.0946754361403266
SATB1	3	18386879	18487080	TG	Transverse colon	0.0277718850515944	0.0427772596606263	0.0945796372682225
NPAS2	2	101436614	101613291	TF	Ovary	0.0259241048274687	0.0341399620298699	0.0945506491798162
KLHDC3	6	42981951	42989036	TG	Esophagus mucosa	0.0713833240602072	0.0714138748948331	0.0944669051804095
MEA1	6	42979832	42981706	TG	Esophagus mucosa	0.071379795472467	0.0714102522054412	0.0944611349717693
EXOSC9	4	122722472	122738176	TG	Monocyte	0.0333230128982271	0.0411939697342002	0.094451957776043
SPOCK1	5	136310987	136934068	TG	Hippocampus	0.0362096853747197	0.0454982386035624	0.0944346088294159
ARHGAP15	2	143848931	144525921	TG	CD8 cell	0.014938652732863	0.0265558167272031	0.0944202128097847
RPL7L1	6	42847356	42857663	TG	Esophagus muscularis	0.0711320800516821	0.0711176858674929	0.0943875491482565
SATB1	3	18386879	18487080	TG	CD8 cell	0.0277718850515944	0.0427772596606263	0.0943361302740699
IDE	10	94211441	94333833	TG	Sun-exposed skin	0.0384054685280507	0.0475351404377687	0.0943330485846487
STX18	4	4417469	4544073	TG	CD4 cell	0.0269647847239779	0.0377710152121611	0.0942805822674599
FXR1	3	180585929	180700541	TG	Spleen	0.0329534547203092	0.048916237138181	0.0942576677917976
WFS1	4	6271576	6304992	TG	Putamen	0.0263527394343885	0.03196565025676	0.0942403175277046
TBC1D5	3	17198654	18486309	TG	Vagina	0.0291880999684235	0.0453122426796319	0.0942093397843987
EIF3K	19	39109735	39127595	TG	Visceral omentum	0.0496319055758406	0.0481732677990325	0.0941269776872841
LRRC28	15	99791567	99930934	TG	Vagina	0.0263441835199411	0.0388533438413978	0.0940840045219427
FXR1	3	180585929	180700541	TG	Sun-exposed skin	0.0329534547203092	0.048916237138181	0.0940363883975095
RPL7L1	6	42847356	42857663	TG	Esophagus mucosa	0.0711320800516821	0.0711176858674929	0.0939489348009941
COL4A2	13	110958159	111165374	TG	Sigmoid colon	0.0202410560349567	0.0283343009886747	0.0939302128725098
EXOSC9	4	122722472	122738176	TG	B cell	0.0333230128982271	0.0411939697342002	0.093923316836594
ACTN4	19	39138289	39222223	TG	Terminal ileum	0.0510821840882864	0.0495823231923743	0.0938415781094275
KLHDC3	6	42981951	42989036	TG	Breast	0.0713833240602072	0.0714138748948331	0.0938358612305714
MEA1	6	42979832	42981706	TG	Breast	0.071379795472467	0.0714102522054412	0.0938297978996314
AKT2	19	40736224	40791443	TG	Cortex	0.0371563675841958	0.0357366964191016	0.0938216315110157
COL4A1	13	110801318	110959496	TG	Sigmoid colon	0.0202112032035394	0.0283008479683994	0.0937428719411483
PALLD	4	169418217	169849608	TG	Aorta	0.0145662601203143	0.021586549745014	0.0936892686315763
SYNM	15	99638420	99675798	TG	Stomach	0.0277438390776444	0.0405161532883835	0.0936226891305973
ATP5L	11	118271869	118302211	TG	Transverse colon	0.0445896454651133	0.0441538300193201	0.0936109648000518
AKT2	19	40736224	40791443	TG	Ovary	0.0371563675841958	0.0357366964191016	0.0935667477774078
EIF3K	19	39109735	39127595	TG	Prostate	0.0496319055758406	0.0481732677990325	0.0934753096442751
ATP5L	11	118271869	118302211	TG	Pancreas	0.0445896454651133	0.0441538300193201	0.093399977682791
RPL7L1	6	42847356	42857663	TG	Breast	0.0711320800516821	0.0711176858674929	0.0933058872601193
SYNM	15	99638420	99675798	TG	Atrial appendage	0.0277438390776444	0.0405161532883835	0.0932203720698074
RYR2	1	237205505	237997288	TG	Atrial appendage	0.0167784230622713	0.0269373048973984	0.0931733724601456
ZBTB38	3	141043055	141168634	TG	Hippocampus	0.0192526502979134	0.0273852229805121	0.0931061177030337
LGR4	11	27387508	27494322	TG	Caudate	0.0200973883097327	0.0281523140497384	0.0930989947714648
ANXA5	4	122589110	122618268	TG	Hippocampus	0.0332380203163617	0.0411302479080548	0.09309305627199
AKT2	19	40736224	40791443	TG	Esophagus muscularis	0.0371563675841958	0.0357366964191016	0.0930677443697899
SYNM	15	99638420	99675798	TG	Testis	0.0277438390776444	0.0405161532883835	0.0930399829820074
ACTN4	19	39138289	39222223	TG	Stomach	0.0510821840882864	0.0495823231923743	0.0928847914531816
ACTN4	19	39138289	39222223	TG	NK cell	0.0510821840882864	0.0495823231923743	0.0928685973038295
RPL31	2	101618177	101640494	TG	Ovary	0.0256580419225847	0.0337448192960112	0.0928461335587088
RBM24	6	17281577	17294106	TG	Caudate	0.0209531830534906	0.0293555922423428	0.0928390095786432
ARHGAP15	2	143848931	144525921	TG	Liver	0.014938652732863	0.0265558167272031	0.0928116496387001
LIN7C	11	27516123	27528320	TG	Prostate	0.0259500045841892	0.0358685016010124	0.0926528307134576
XRN2	20	21283942	21370463	TG	CD4 cell	0.0236323304193539	0.0350748174502912	0.0926444014754365
SPOCK1	5	136310987	136934068	TG	Prostate	0.0362096853747197	0.0454982386035624	0.0926340755111315
PPP1CC	12	111157485	111180744	TG	Omnibus	0.0510106015720606	0.0549710311136212	0.0926212340034467
PPP2R2C	4	6322305	6565327	TG	Caudate	0.0273470705690739	0.0332386833946311	0.0926024904279738
EGR2	10	64571756	64679660	TF	Uterus	0.0211220179428075	0.0304579293514897	0.0924684171074804
VAV3	1	108113782	108507766	TG	Esophagus mucosa	0.0309314431463572	0.0430065403823409	0.0924504972500226
RRAS2	11	14299472	14386052	TG	Left ventricle	0.0203249478619262	0.0276434869453771	0.0922989340531383
TBC1D5	3	17198654	18486309	TG	Terminal ileum	0.0291880999684235	0.0453122426796319	0.0922667465285835
EGR2	10	64571756	64679660	TF	Gastroesophageal junction	0.0211220179428075	0.0304579293514897	0.0922408775926696
AKT2	19	40736224	40791443	TG	Atrial appendage	0.0371563675841958	0.0357366964191016	0.0921945299435531
WFS1	4	6271576	6304992	TG	Cortex	0.0263527394343885	0.03196565025676	0.0921810132754142
ARHGAP15	2	143848931	144525921	TG	Monocyte	0.014938652732863	0.0265558167272031	0.0921807564382682
KLHDC3	6	42981951	42989036	TG	Cerebellum	0.0713833240602072	0.0714138748948331	0.0921470135982985
MEA1	6	42979832	42981706	TG	Cerebellum	0.071379795472467	0.0714102522054412	0.0921414001890938
SATB1	3	18386879	18487080	TG	B cell	0.0277718850515944	0.0427772596606263	0.0921361570345273
EN1	2	119599747	119605254	TF	Sun-exposed skin	0.0426499483427653	0.0540063048364306	0.0921048723366663
MAML2	11	95709762	96076344	TG	Aorta	0.0155119049062608	0.023580112365687	0.0920838306452121
LRRC28	15	99791567	99930934	TG	Testis	0.0263441835199411	0.0388533438413978	0.0919849942121181
ACTN4	19	39138289	39222223	TG	Esophagus mucosa	0.0510821840882864	0.0495823231923743	0.0919504198568221
COL4A2	13	110958159	111165374	TG	Uterus	0.0202410560349567	0.0283343009886747	0.0919310332257171
CAPN12	19	39220827	39260544	TG	NK cell	0.0507739000676238	0.0492806551521179	0.0919230038225269
THRB	3	24158651	24536773	TF	Skeletal muscle	0.0226913117520387	0.0357711406957961	0.0918581841392405
ACTN4	19	39138289	39222223	TG	Vagina	0.0510821840882864	0.0495823231923743	0.091837848183865
COL4A1	13	110801318	110959496	TG	Uterus	0.0202112032035394	0.0283008479683994	0.091757039339128
PEX6	6	42931608	42946958	TG	Cerebellum	0.0711289468469728	0.0711187287845148	0.0916120825497427
RPL7L1	6	42847356	42857663	TG	Cerebellum	0.0711320800516821	0.0711176858674929	0.091596052090119
VAV3	1	108113782	108507766	TG	Vagina	0.0309314431463572	0.0430065403823409	0.0915778177221173
TBC1D5	3	17198654	18486309	TG	Lung	0.0291880999684235	0.0453122426796319	0.09156925896073
ANXA5	4	122589110	122618268	TG	Visceral omentum	0.0332380203163617	0.0411302479080548	0.0914402977649237
EIF3K	19	39109735	39127595	TG	Terminal ileum	0.0496319055758406	0.0481732677990325	0.0913540688326542
AKT2	19	40736224	40791443	TG	CD4 cell	0.0371563675841958	0.0357366964191016	0.0911850734344914
ARHGAP15	2	143848931	144525921	TG	B cell	0.014938652732863	0.0265558167272031	0.0911194690536479
ACTN4	19	39138289	39222223	TG	Thyroid	0.0510821840882864	0.0495823231923743	0.0910785125162575
PRKCB	16	23847322	24231932	TG	Putamen	0.0190342049501639	0.0240867343781792	0.0910683041629432
CCDC39	3	180320646	180588793	TG	CD8 cell	0.0227127068641007	0.0341814708318112	0.0910405197947293
COL4A2	13	110958159	111165374	TG	Tibial nerve	0.0202410560349567	0.0283343009886747	0.0909978716487684
ACTN4	19	39138289	39222223	TG	Testis	0.0510821840882864	0.0495823231923743	0.0909823989567994
LGR4	11	27387508	27494322	TG	Transverse colon	0.0200973883097327	0.0281523140497384	0.0908589169805488
COL4A1	13	110801318	110959496	TG	Tibial nerve	0.0202112032035394	0.0283008479683994	0.0908364007974386
STX18	4	4417469	4544073	TG	CD8 cell	0.0269647847239779	0.0377710152121611	0.0907325016507038
ACTN4	19	39138289	39222223	TG	Sun-exposed skin	0.0510821840882864	0.0495823231923743	0.0906893687022068
ZBTB38	3	141043055	141168634	TG	Visceral omentum	0.0192526502979134	0.0273852229805121	0.0906674166317152
ACTN4	19	39138289	39222223	TG	Lung	0.0510821840882864	0.0495823231923743	0.0906280751999722
MAP3K10	19	40697651	40721482	TG	Aorta	0.0304065218163756	0.0292244571884597	0.0906188529594119
STX18	4	4417469	4544073	TG	B cell	0.0269647847239779	0.0377710152121611	0.0906163671781622
MAP4K1	19	39078281	39109522	TG	NK cell	0.049669442508493	0.0482098185178903	0.0905444105316029
ITGA1	5	52083730	52255040	TG	Spleen	0.0262474293997375	0.0393125528165898	0.0905248178396294
LRRFIP1	2	238536219	238722325	TG	Gastroesophageal junction	0.0136321399512514	0.017617880458839	0.0904474319385485
ANXA5	4	122589110	122618268	TG	Prostate	0.0332380203163617	0.0411302479080548	0.0904190596307613
STX18	4	4417469	4544073	TG	Monocyte	0.0269647847239779	0.0377710152121611	0.090413235268076
EIF3K	19	39109735	39127595	TG	Stomach	0.0496319055758406	0.0481732677990325	0.0904086402363854
AKT2	19	40736224	40791443	TG	Transverse colon	0.0371563675841958	0.0357366964191016	0.0903839876420863
RCN1	11	31833939	32127301	TG	Vagina	0.0439999676009837	0.0556154324675536	0.0903313511956207
VAV3	1	108113782	108507766	TG	Terminal ileum	0.0309314431463572	0.0430065403823409	0.0903297359086857
ATP5L	11	118271869	118302211	TG	Hippocampus	0.0445896454651133	0.0441538300193201	0.0903291590994662
EXOSC9	4	122722472	122738176	TG	Prostate	0.0333230128982271	0.0411939697342002	0.09028397154746
UBE4A	11	118230300	118269926	TG	CD4 cell	0.0446196992883372	0.044184711852527	0.0901813721317366
ATP5L	11	118271869	118302211	TG	CD4 cell	0.0445896454651133	0.0441538300193201	0.090080585952563
AKT2	19	40736224	40791443	TG	Caudate	0.0371563675841958	0.0357366964191016	0.090068357340215
CD3G	11	118215059	118225876	TG	CD4 cell	0.0445777681689526	0.0441433287689331	0.0900590473439641
CD3D	11	118209669	118213459	TG	CD4 cell	0.0445724012812075	0.044138136972102	0.090048243336232
TBC1D8	2	101624079	101869328	TG	Skeletal muscle	0.0260243383494533	0.0342388805077643	0.0900108850547784
NPAS2	2	101436614	101613291	TF	Skeletal muscle	0.0259241048274687	0.0341399620298699	0.0898709055819098
KLHDC3	6	42981951	42989036	TG	Atrial appendage	0.0713833240602072	0.0714138748948331	0.0898706292388013
RRAS2	11	14299472	14386052	TG	Aorta	0.0203249478619262	0.0276434869453771	0.0898036944348791
NPAS2	2	101436614	101613291	TF	B cell	0.0259241048274687	0.0341399620298699	0.0897911873588493
ITGA9	3	37493606	37865005	TG	Adrenal gland	0.0280097536541819	0.0332064945691557	0.0897750346747139
SPOCK1	5	136310987	136934068	TG	Testis	0.0362096853747197	0.0454982386035624	0.0897680835227265
ATP5L	11	118271869	118302211	TG	Liver	0.0445896454651133	0.0441538300193201	0.0896269017249272
PPP2R2C	4	6322305	6565327	TG	Cerebellum	0.0273470705690739	0.0332386833946311	0.0896132101514985
VAV3	1	108113782	108507766	TG	Sun-exposed skin	0.0309314431463572	0.0430065403823409	0.0895712458191803
MAP4K1	19	39078281	39109522	TG	Vagina	0.049669442508493	0.0482098185178903	0.0895143915498715
EIF3K	19	39109735	39127595	TG	Esophagus mucosa	0.0496319055758406	0.0481732677990325	0.0894997436713602
SATB1	3	18386879	18487080	TG	Prostate	0.0277718850515944	0.0427772596606263	0.0894749083717751
XRN2	20	21283942	21370463	TG	CD8 cell	0.0236323304193539	0.0350748174502912	0.0894668209865394
RPL7L1	6	42847356	42857663	TG	Atrial appendage	0.0711320800516821	0.0711176858674929	0.0894107408269098
EIF3K	19	39109735	39127595	TG	Vagina	0.0496319055758406	0.0481732677990325	0.0893924386240185
ATP5L	11	118271869	118302211	TG	Visceral omentum	0.0445896454651133	0.0441538300193201	0.0892563179832387
ACTN4	19	39138289	39222223	TG	Breast	0.0510821840882864	0.0495823231923743	0.0891132319593178
XRN2	20	21283942	21370463	TG	Liver	0.0236323304193539	0.0350748174502912	0.0889667326444934
LGR4	11	27387508	27494322	TG	Liver	0.0200973883097327	0.0281523140497384	0.0889436267487637
PPP2R5D	6	42952237	42980080	TG	Omnibus	0.0716737968906122	0.071704091056547	0.0888315388354553
LIN7C	11	27516123	27528320	TG	Testis	0.0259500045841892	0.0358685016010124	0.0887591618420961
LIN7C	11	27516123	27528320	TG	Esophagus mucosa	0.0259500045841892	0.0358685016010124	0.0887401299177522
COL4A2	13	110958159	111165374	TG	Pancreas	0.0202410560349567	0.0283343009886747	0.0887164821711848
UBE4A	11	118230300	118269926	TG	CD8 cell	0.0446196992883372	0.044184711852527	0.0887106514947316
LRRFIP1	2	238536219	238722325	TG	Sigmoid colon	0.0136321399512514	0.017617880458839	0.0886630156697346
EIF3K	19	39109735	39127595	TG	Thyroid	0.0496319055758406	0.0481732677990325	0.0886462207573727
KLHDC3	6	42981951	42989036	TG	Hippocampus	0.0713833240602072	0.0714138748948331	0.0886460564874693
MEA1	6	42979832	42981706	TG	Hippocampus	0.071379795472467	0.0714102522054412	0.0886405275887055
ATP5L	11	118271869	118302211	TG	CD8 cell	0.0445896454651133	0.0441538300193201	0.0886178886270154
CD3G	11	118215059	118225876	TG	CD8 cell	0.0445777681689526	0.0441433287689331	0.0885948111003173
CD3D	11	118209669	118213459	TG	CD8 cell	0.0445724012812075	0.044138136972102	0.0885836170498
COL4A1	13	110801318	110959496	TG	Pancreas	0.0202112032035394	0.0283008479683994	0.0885645089150487
ITGA9	3	37493606	37865005	TG	Esophagus muscularis	0.0280097536541819	0.0332064945691557	0.0884925323169033
KLHDC3	6	42981951	42989036	TG	Omnibus	0.0713833240602072	0.0714138748948331	0.088438091236404
MEA1	6	42979832	42981706	TG	Omnibus	0.071379795472467	0.0714102522054412	0.0884327922775729
ZBTB38	3	141043055	141168634	TG	Prostate	0.0192526502979134	0.0273852229805121	0.0883829313410177
EIF3K	19	39109735	39127595	TG	Sun-exposed skin	0.0496319055758406	0.0481732677990325	0.0882715245418698
RPL31	2	101618177	101640494	TG	Skeletal muscle	0.0256580419225847	0.0337448192960112	0.0882661630889229
PRKCB	16	23847322	24231932	TG	Cortex	0.0190342049501639	0.0240867343781792	0.0882325054720494
ACTN4	19	39138289	39222223	TG	Spleen	0.0510821840882864	0.0495823231923743	0.0882176655020196
EIF3K	19	39109735	39127595	TG	Lung	0.0496319055758406	0.0481732677990325	0.0882153921435949
ATP5L	11	118271869	118302211	TG	B cell	0.0445896454651133	0.0441538300193201	0.0882129358324577
CD3D	11	118209669	118213459	TG	B cell	0.0445724012812075	0.044138136972102	0.0881793566824866
TBC1D5	3	17198654	18486309	TG	Spleen	0.0291880999684235	0.0453122426796319	0.0881784550854715
RPL31	2	101618177	101640494	TG	B cell	0.0256580419225847	0.0337448192960112	0.0881636890000527
RPL7L1	6	42847356	42857663	TG	Hippocampus	0.0711320800516821	0.0711176858674929	0.0881501608771206
CNPY3	6	42896938	42907025	TG	Hippocampus	0.0711183717353122	0.0711045961476797	0.0881277323771058
LIN7C	11	27516123	27528320	TG	Vagina	0.0259500045841892	0.0358685016010124	0.0881111620958309
SYNM	15	99638420	99675798	TG	Lung	0.0277438390776444	0.0405161532883835	0.0880985406537977
TBC1D8	2	101624079	101869328	TG	Monocyte	0.0260243383494533	0.0342388805077643	0.0880921234890419
CUL7	6	43005355	43021683	TG	Uterus	0.0477897253820769	0.0478382333424652	0.0880456144887884
COL4A2	13	110958159	111165374	TG	Subcutaneous adipose	0.0202410560349567	0.0283343009886747	0.0880060867468249
PEX6	6	42931608	42946958	TG	Omnibus	0.0711289468469728	0.0711187287845148	0.0879914383180135
WFS1	4	6271576	6304992	TG	Caudate	0.0263527394343885	0.03196565025676	0.0879891923724128
RPL7L1	6	42847356	42857663	TG	Omnibus	0.0711320800516821	0.0711176858674929	0.0879877667736362
C6orf226	6	42858005	42858554	TG	Omnibus	0.0711194090550417	0.071105215254433	0.0879695461925324
CNPY3	6	42896938	42907025	TG	Omnibus	0.0711183717353122	0.0711045961476797	0.0879690156382075
GNMT	6	42928496	42931618	TG	Omnibus	0.0711138544059466	0.0711030921319716	0.0879685437674998
NPAS2	2	101436614	101613291	TF	Monocyte	0.0259241048274687	0.0341399620298699	0.0879655942540401
PTCRA	6	42883727	42893573	TG	Omnibus	0.071112200981831	0.0710982070215374	0.0879595394964679
AKT2	19	40736224	40791443	TG	Cerebellum	0.0371563675841958	0.0357366964191016	0.0879253972734817
GLIS3	9	3824127	4348392	TG	Vagina	0.0247876703403327	0.0339821270832634	0.0878720083618444
XRN2	20	21283942	21370463	TG	Monocyte	0.0236323304193539	0.0350748174502912	0.0878459946812181
COL4A1	13	110801318	110959496	TG	Subcutaneous adipose	0.0202112032035394	0.0283008479683994	0.0878226254012111
NPAS2	2	101436614	101613291	TF	Sigmoid colon	0.0259241048274687	0.0341399620298699	0.0878173594366304
AKT2	19	40736224	40791443	TG	CD8 cell	0.0371563675841958	0.0357366964191016	0.0877764015628056
EGR2	10	64571756	64679660	TF	Left ventricle	0.0211220179428075	0.0304579293514897	0.0877378922532355
LIN7C	11	27516123	27528320	TG	Terminal ileum	0.0259500045841892	0.0358685016010124	0.0876869075174214
FXR1	3	180585929	180700541	TG	Lung	0.0329534547203092	0.048916237138181	0.0876711452481973
ITGA9	3	37493606	37865005	TG	Atrial appendage	0.0280097536541819	0.0332064945691557	0.087619024279407
PELO	5	52083774	52099880	TG	Spleen	0.0256307240718212	0.0383208910693291	0.0876168765841658
PTPRD	9	8314246	10612723	TG	Cortex	0.0113024363104028	0.0233354947926613	0.0875704133961945
SPOCK1	5	136310987	136934068	TG	Vagina	0.0362096853747197	0.0454982386035624	0.0875170033586255
SATB1	3	18386879	18487080	TG	Testis	0.0277718850515944	0.0427772596606263	0.0875076359978657
RAMP1	2	238767536	238820756	TG	Gastroesophageal junction	0.0132157985798131	0.0170728255337111	0.0874387158392681
EGR2	10	64571756	64679660	TF	Skeletal muscle	0.0211220179428075	0.0304579293514897	0.087374476456184
UBE4A	11	118230300	118269926	TG	Terminal ileum	0.0446196992883372	0.044184711852527	0.087256673713138
THRB	3	24158651	24536773	TF	Tibial nerve	0.0226913117520387	0.0357711406957961	0.0872190968414464
ATP5L	11	118271869	118302211	TG	Terminal ileum	0.0445896454651133	0.0441538300193201	0.087161753075011
SYNM	15	99638420	99675798	TG	Breast	0.0277438390776444	0.0405161532883835	0.0871538119863271
CD3G	11	118215059	118225876	TG	Terminal ileum	0.0445777681689526	0.0441433287689331	0.0871437656519062
CD3D	11	118209669	118213459	TG	Terminal ileum	0.0445724012812075	0.044138136972102	0.0871338934773026
RPL23	17	37004118	37010096	TG	Gastroesophageal junction	0.0157456701667914	0.0171073438354893	0.0871103570918991
SATB1	3	18386879	18487080	TG	Esophagus mucosa	0.0277718850515944	0.0427772596606263	0.0870733224542026
EXOSC9	4	122722472	122738176	TG	NK cell	0.0333230128982271	0.0411939697342002	0.0870723290233469
XRN2	20	21283942	21370463	TG	B cell	0.0236323304193539	0.0350748174502912	0.0870469485233963
VAV3	1	108113782	108507766	TG	Breast	0.0309314431463572	0.0430065403823409	0.087030238133923
SYNM	15	99638420	99675798	TG	Terminal ileum	0.0277438390776444	0.0405161532883835	0.0869769554032674
CACNA1C	12	2079952	2802108	TG	Sigmoid colon	0.0277002250075488	0.0376455679635497	0.0869768035984852
FXR1	3	180585929	180700541	TG	Prostate	0.0329534547203092	0.048916237138181	0.0869639780306823
LRRC28	15	99791567	99930934	TG	Lung	0.0263441835199411	0.0388533438413978	0.0869534607252918
CDH11	16	64977656	65160015	TG	Omnibus	0.02745119974788	0.0489299670096556	0.0868806958652869
LASP1	17	37026112	37078023	TG	Gastroesophageal junction	0.0156831415853984	0.0170383647221035	0.0867725281547461
SNRPC	6	34725183	34741571	TG	Liver	0.0623949322069224	0.0678156952233523	0.086769979258869
EIF3K	19	39109735	39127595	TG	Breast	0.0496319055758406	0.0481732677990325	0.0867351615852533
ANXA5	4	122589110	122618268	TG	Vagina	0.0332380203163617	0.0411302479080548	0.0867017941443303
NEBL	10	21068902	21463116	TG	Left ventricle	0.01096881614102	0.0172559568959185	0.0866915716812879
ANXA5	4	122589110	122618268	TG	Esophagus mucosa	0.0332380203163617	0.0411302479080548	0.0866830376149648
ATP5L	11	118271869	118302211	TG	Vagina	0.0445896454651133	0.0441538300193201	0.0866392624424989
CD3D	11	118209669	118213459	TG	Vagina	0.0445724012812075	0.044138136972102	0.0866107462756212
NUP37	12	102467967	102513902	TG	CD4 cell	0.0302626649381277	0.0362436338811103	0.0865598170047806
EXOSC9	4	122722472	122738176	TG	Esophagus mucosa	0.0333230128982271	0.0411939697342002	0.0865584579894463
ATP5L	11	118271869	118302211	TG	Cerebellum	0.0445896454651133	0.0441538300193201	0.0865441000555424
CCNA2	4	122737599	122745087	TG	Esophagus mucosa	0.0333109520939047	0.0411771315734877	0.0865018881986888
SATB1	3	18386879	18487080	TG	Thyroid	0.0277718850515944	0.0427772596606263	0.0864140102537144
RPL31	2	101618177	101640494	TG	Monocyte	0.0256580419225847	0.0337448192960112	0.0864056739420525
RPL31	2	101618177	101640494	TG	Sigmoid colon	0.0256580419225847	0.0337448192960112	0.0862661988078471
SATB1	3	18386879	18487080	TG	Vagina	0.0277718850515944	0.0427772596606263	0.0862366732969127
NUP37	12	102467967	102513902	TG	CD8 cell	0.0302626649381277	0.0362436338811103	0.0861414512170013
ZBTB38	3	141043055	141168634	TG	NK cell	0.0192526502979134	0.0273852229805121	0.0861209597684778
ATP5L	11	118271869	118302211	TG	Prostate	0.0445896454651133	0.0441538300193201	0.0860948721102358
ANXA5	4	122589110	122618268	TG	Thyroid	0.0332380203163617	0.0411302479080548	0.0860743050616573
ANXA5	4	122589110	122618268	TG	Testis	0.0332380203163617	0.0411302479080548	0.0859961859186392
MAP4K1	19	39078281	39109522	TG	Spleen	0.049669442508493	0.0482098185178903	0.0859703396424624
EXOSC9	4	122722472	122738176	TG	Thyroid	0.0333230128982271	0.0411939697342002	0.0859703179813887
KLC4	6	43008515	43042837	TG	Skeletal muscle	0.0463546987027988	0.0463958834381515	0.0859597545684117
ANXA5	4	122589110	122618268	TG	Stomach	0.0332380203163617	0.0411302479080548	0.085882753145571
FXR1	3	180585929	180700541	TG	Stomach	0.0329534547203092	0.048916237138181	0.0858668471238968
EXOSC9	4	122722472	122738176	TG	Testis	0.0333230128982271	0.0411939697342002	0.085856571506081
LRRC28	15	99791567	99930934	TG	Terminal ileum	0.0263441835199411	0.0388533438413978	0.0858507427813837
PRKCB	16	23847322	24231932	TG	CD4 cell	0.0190342049501639	0.0240867343781792	0.0857879660748977
EXOSC9	4	122722472	122738176	TG	Stomach	0.0333230128982271	0.0411939697342002	0.0857842994362754
PPP2R2C	4	6322305	6565327	TG	Hippocampus	0.0273470705690739	0.0332386833946311	0.0856719663792764
LIN7C	11	27516123	27528320	TG	Lung	0.0259500045841892	0.0358685016010124	0.0855954126550621
RPL23	17	37004118	37010096	TG	Sigmoid colon	0.0157456701667914	0.0171073438354893	0.0855780791495969
RAMP1	2	238767536	238820756	TG	Sigmoid colon	0.0132157985798131	0.0170728255337111	0.0855553546032095
RBM24	6	17281577	17294106	TG	Hippocampus	0.0209531830534906	0.0293555922423428	0.085382237285819
AKT2	19	40736224	40791443	TG	Monocyte	0.0371563675841958	0.0357366964191016	0.0853779889159256
COL4A2	13	110958159	111165374	TG	Adrenal gland	0.0202410560349567	0.0283343009886747	0.0852880476902325
CUL7	6	43005355	43021683	TG	Subcutaneous adipose	0.0477897253820769	0.0478382333424652	0.0852801544763415
SATB1	3	18386879	18487080	TG	NK cell	0.0277718850515944	0.0427772596606263	0.0852781126778565
ATP5L	11	118271869	118302211	TG	Lung	0.0445896454651133	0.0441538300193201	0.0852779037570093
CD3D	11	118209669	118213459	TG	Lung	0.0445724012812075	0.044138136972102	0.0852522650856337
KLC4	6	43008515	43042837	TG	Uterus	0.0463546987027988	0.0463958834381515	0.0852160963407358
WFS1	4	6271576	6304992	TG	Cerebellum	0.0263527394343885	0.03196565025676	0.0851357298282836
COL4A1	13	110801318	110959496	TG	Adrenal gland	0.0202112032035394	0.0283008479683994	0.0851080613726507
AKT2	19	40736224	40791443	TG	Liver	0.0371563675841958	0.0357366964191016	0.0851020252943148
ANXA5	4	122589110	122618268	TG	Sun-exposed skin	0.0332380203163617	0.0411302479080548	0.085096200587973
EXOSC9	4	122722472	122738176	TG	Sun-exposed skin	0.0333230128982271	0.0411939697342002	0.0850000094450499
THRB	3	24158651	24536773	TF	Left ventricle	0.0226913117520387	0.0357711406957961	0.0849817541353317
CCNA2	4	122737599	122745087	TG	Sun-exposed skin	0.0333109520939047	0.0411771315734877	0.0849458211792731
LRRFIP1	2	238536219	238722325	TG	Uterus	0.0136321399512514	0.017617880458839	0.0849239004806914
ANXA5	4	122589110	122618268	TG	Lung	0.0332380203163617	0.0411302479080548	0.0849189807350795
NPAS2	2	101436614	101613291	TF	Gastroesophageal junction	0.0259241048274687	0.0341399620298699	0.0849174103004816
TBC1D8	2	101624079	101869328	TG	Left ventricle	0.0260243383494533	0.0342388805077643	0.0847389444862555
COL4A2	13	110958159	111165374	TG	Ovary	0.0202410560349567	0.0283343009886747	0.0846581536672488
NPAS2	2	101436614	101613291	TF	Left ventricle	0.0259241048274687	0.0341399620298699	0.084537785454692
COL4A1	13	110801318	110959496	TG	Ovary	0.0202112032035394	0.0283008479683994	0.0845015119613403
SATB1	3	18386879	18487080	TG	Terminal ileum	0.0277718850515944	0.0427772596606263	0.08446122046755
COL4A2	13	110958159	111165374	TG	Cortex	0.0202410560349567	0.0283343009886747	0.0844288997149314
AKT2	19	40736224	40791443	TG	B cell	0.0371563675841958	0.0357366964191016	0.0844064329580956
UBE4A	11	118230300	118269926	TG	NK cell	0.0446196992883372	0.044184711852527	0.0843785274942236
SATB1	3	18386879	18487080	TG	Stomach	0.0277718850515944	0.0427772596606263	0.0843272005401717
COL4A2	13	110958159	111165374	TG	Esophagus muscularis	0.0202410560349567	0.0283343009886747	0.0843130838750209
ATP5L	11	118271869	118302211	TG	NK cell	0.0445896454651133	0.0441538300193201	0.0842904130235952
LRRFIP1	2	238536219	238722325	TG	Tibial nerve	0.0136321399512514	0.017617880458839	0.0842781416778633
CD3G	11	118215059	118225876	TG	NK cell	0.0445777681689526	0.0441433287689331	0.0842710200725721
CD3D	11	118209669	118213459	TG	NK cell	0.0445724012812075	0.044138136972102	0.0842616253887493
COL4A1	13	110801318	110959496	TG	Cortex	0.0202112032035394	0.0283008479683994	0.0842578735608527
ZBTB38	3	141043055	141168634	TG	Esophagus mucosa	0.0192526502979134	0.0273852229805121	0.0842555629666289
COL4A1	13	110801318	110959496	TG	Esophagus muscularis	0.0202112032035394	0.0283008479683994	0.0841639749714419
SATB1	3	18386879	18487080	TG	Sun-exposed skin	0.0277718850515944	0.0427772596606263	0.0841168271764443
SATB1	3	18386879	18487080	TG	Lung	0.0277718850515944	0.0427772596606263	0.0839085776709644
ZBTB38	3	141043055	141168634	TG	Testis	0.0192526502979134	0.0273852229805121	0.083850722656396
PRKCB	16	23847322	24231932	TG	Caudate	0.0190342049501639	0.0240867343781792	0.0838069238109287
ABCC1	16	16043434	16236931	TG	Aorta	0.0145694689112424	0.019594445203997	0.0838053842209079
NPAS2	2	101436614	101613291	TF	Adrenal gland	0.0259241048274687	0.0341399620298699	0.083700847063934
XRN2	20	21283942	21370463	TG	Visceral omentum	0.0236323304193539	0.0350748174502912	0.0836859208668582
NPAS2	2	101436614	101613291	TF	CD4 cell	0.0259241048274687	0.0341399620298699	0.0836015037758645
CAP2	6	17393447	17558023	TG	Aorta	0.0107827044806384	0.0155430725532438	0.0835436127251692
RPL31	2	101618177	101640494	TG	Gastroesophageal junction	0.0256580419225847	0.0337448192960112	0.0835267261443099
UBE4A	11	118230300	118269926	TG	Esophagus mucosa	0.0446196992883372	0.044184711852527	0.0834991189778979
ATP5L	11	118271869	118302211	TG	Esophagus mucosa	0.0445896454651133	0.0441538300193201	0.0834114091658074
CD3D	11	118209669	118213459	TG	Esophagus mucosa	0.0445724012812075	0.044138136972102	0.0833861947375112
AKT2	19	40736224	40791443	TG	Hippocampus	0.0371563675841958	0.0357366964191016	0.0833497930177786
BCAR3	1	94027347	94312706	TG	Skeletal muscle	0.0155101971784408	0.0204277909976111	0.0830904137512463
PALLD	4	169418217	169849608	TG	Gastroesophageal junction	0.0145662601203143	0.021586549745014	0.0830754337756609
RPL31	2	101618177	101640494	TG	Left ventricle	0.0256580419225847	0.0337448192960112	0.0830548296932458
ZBTB38	3	141043055	141168634	TG	Vagina	0.0192526502979134	0.0273852229805121	0.0830076096176511
COL4A2	13	110958159	111165374	TG	Atrial appendage	0.0202410560349567	0.0283343009886747	0.0829997674429229
THRB	3	24158651	24536773	TF	Transverse colon	0.0226913117520387	0.0357711406957961	0.0829149670954843
COL4A1	13	110801318	110959496	TG	Atrial appendage	0.0202112032035394	0.0283008479683994	0.0828162067914772
TBC1D8	2	101624079	101869328	TG	Subcutaneous adipose	0.0260243383494533	0.0342388805077643	0.0827729523174793
BCAR3	1	94027347	94312706	TG	Aorta	0.0155101971784408	0.0204277909976111	0.0827516698769427
HIF1AN	10	102288829	102319755	TG	Omnibus	0.0803235985325473	0.0843853335207643	0.08261179024221
NPAS2	2	101436614	101613291	TF	Subcutaneous adipose	0.0259241048274687	0.0341399620298699	0.0825617756068051
KLC4	6	43008515	43042837	TG	Subcutaneous adipose	0.0463546987027988	0.0463958834381515	0.0824599200991791
ANXA5	4	122589110	122618268	TG	Breast	0.0332380203163617	0.0411302479080548	0.0823791847254809
ANXA5	4	122589110	122618268	TG	Spleen	0.0332380203163617	0.0411302479080548	0.0823705871091679
ZBTB38	3	141043055	141168634	TG	Thyroid	0.0192526502979134	0.0273852229805121	0.0823694062465438
EXOSC9	4	122722472	122738176	TG	Spleen	0.0333230128982271	0.0411939697342002	0.0822981757968227
RPL31	2	101618177	101640494	TG	Adrenal gland	0.0256580419225847	0.0337448192960112	0.0822767228698084
ZBTB38	3	141043055	141168634	TG	Terminal ileum	0.0192526502979134	0.0273852229805121	0.0822535820776452
RPL31	2	101618177	101640494	TG	CD4 cell	0.0256580419225847	0.0337448192960112	0.0821973422421272
LIN7C	11	27516123	27528320	TG	Spleen	0.0259500045841892	0.0358685016010124	0.0821928127084591
PRKCB	16	23847322	24231932	TG	CD8 cell	0.0190342049501639	0.0240867343781792	0.0821376911991716
LGR4	11	27387508	27494322	TG	Visceral omentum	0.0200973883097327	0.0281523140497384	0.0821135041000435
STX18	4	4417469	4544073	TG	NK cell	0.0269647847239779	0.0377710152121611	0.0820721525816655
ZBTB38	3	141043055	141168634	TG	Stomach	0.0192526502979134	0.0273852229805121	0.0819540431242283
ATP5L	11	118271869	118302211	TG	Sun-exposed skin	0.0445896454651133	0.0441538300193201	0.0817937021530389
RPL23	17	37004118	37010096	TG	Uterus	0.0157456701667914	0.0171073438354893	0.0817700188707178
THRB	3	24158651	24536773	TF	Sun-exposed skin	0.0226913117520387	0.0357711406957961	0.0817584530524941
PALLD	4	169418217	169849608	TG	Sigmoid colon	0.0145662601203143	0.021586549745014	0.0816845708138143
TBC1D8	2	101624079	101869328	TG	Esophagus muscularis	0.0260243383494533	0.0342388805077643	0.0816721960735043
AKT2	19	40736224	40791443	TG	Visceral omentum	0.0371563675841958	0.0357366964191016	0.0816427330455736
RAMP1	2	238767536	238820756	TG	Uterus	0.0132157985798131	0.0170728255337111	0.0815772827577193
WFS1	4	6271576	6304992	TG	Hippocampus	0.0263527394343885	0.03196565025676	0.0815654131336613
NPAS2	2	101436614	101613291	TF	Esophagus muscularis	0.0259241048274687	0.0341399620298699	0.0815306784737045
RAMP1	2	238767536	238820756	TG	Tibial nerve	0.0132157985798131	0.0170728255337111	0.0812953511582726
EGR2	10	64571756	64679660	TF	Sigmoid colon	0.0211220179428075	0.0304579293514897	0.0812169767816283
RPL31	2	101618177	101640494	TG	Subcutaneous adipose	0.0256580419225847	0.0337448192960112	0.0811978167317396
SCD	10	102106881	102124591	TG	Putamen	0.0400855138580723	0.0420759043590677	0.0811285970097981
THRB	3	24158651	24536773	TF	Hippocampus	0.0226913117520387	0.0357711406957961	0.081046892755319
CUL7	6	43005355	43021683	TG	Tibial nerve	0.0477897253820769	0.0478382333424652	0.0810255439397286
SATB1	3	18386879	18487080	TG	Spleen	0.0277718850515944	0.0427772596606263	0.0809713944596465
TTC9B	19	40721965	40724306	TG	Cortex	0.0327264481187061	0.0314580590584831	0.080895655922578
ATP5L	11	118271869	118302211	TG	Thyroid	0.0445896454651133	0.0441538300193201	0.0808026214334796
PRKCB	16	23847322	24231932	TG	Cerebellum	0.0190342049501639	0.0240867343781792	0.0807814704967026
LRRFIP1	2	238536219	238722325	TG	Subcutaneous adipose	0.0136321399512514	0.017617880458839	0.0807331920136241
CAP2	6	17393447	17558023	TG	Left ventricle	0.0107827044806384	0.0155430725532438	0.0805709840343049
LGR4	11	27387508	27494322	TG	Prostate	0.0200973883097327	0.0281523140497384	0.0804150271404331
ZBTB38	3	141043055	141168634	TG	Sun-exposed skin	0.0192526502979134	0.0273852229805121	0.0804079144163479
RPL23	17	37004118	37010096	TG	Tibial nerve	0.0157456701667914	0.0171073438354893	0.0803944277095402
ARHGAP15	2	143848931	144525921	TG	NK cell	0.014938652732863	0.0265558167272031	0.0803601230748127
ARHGAP15	2	143848931	144525921	TG	Esophagus mucosa	0.014938652732863	0.0265558167272031	0.0803350383813751
ZBTB38	3	141043055	141168634	TG	Lung	0.0192526502979134	0.0273852229805121	0.0802768481960361
AKT2	19	40736224	40791443	TG	Prostate	0.0371563675841958	0.0357366964191016	0.0801688363095254
CUL7	6	43005355	43021683	TG	Aorta	0.0477897253820769	0.0478382333424652	0.0801648975398025
ACTN4	19	39138289	39222223	TG	Omnibus	0.0510821840882864	0.0495823231923743	0.0801147788261071
RPL31	2	101618177	101640494	TG	Esophagus muscularis	0.0256580419225847	0.0337448192960112	0.0801010933050727
SIK2	11	111473115	111601577	TG	Skeletal muscle	0.0201181176502453	0.022874686375181	0.080080862817343
LASP1	17	37026112	37078023	TG	Tibial nerve	0.0156831415853984	0.0170383647221035	0.080080329942587
DES	2	220283099	220291461	TG	Left ventricle	0.0142917084589046	0.0148389587265145	0.0799566936027724
PTPRD	9	8314246	10612723	TG	Cerebellum	0.0113024363104028	0.0233354947926613	0.0799462970808377
DES	2	220283099	220291461	TG	Skeletal muscle	0.0142917084589046	0.0148389587265145	0.079935734625719
NPAS2	2	101436614	101613291	TF	NK cell	0.0259241048274687	0.0341399620298699	0.0799100033195802
CUL7	6	43005355	43021683	TG	Adrenal gland	0.0477897253820769	0.0478382333424652	0.0798257744222977
ITGA1	5	52083730	52255040	TG	Omnibus	0.0262474293997375	0.0393125528165898	0.0797438300585444
ARHGAP15	2	143848931	144525921	TG	Vagina	0.014938652732863	0.0265558167272031	0.0796614147238776
XRN2	20	21283942	21370463	TG	NK cell	0.0236323304193539	0.0350748174502912	0.0795592000268443
CAPN12	19	39220827	39260544	TG	Omnibus	0.0507739000676238	0.0492806551521179	0.0794364133349622
GLIS3	9	3824127	4348392	TG	Lung	0.0247876703403327	0.0339821270832634	0.0793945372609983
SPEG	2	220299568	220363009	TG	Left ventricle	0.0141597310613808	0.0147132246683758	0.0793512002410241
PALLD	4	169418217	169849608	TG	Tibial nerve	0.0145662601203143	0.021586549745014	0.0793283111521931
SPEG	2	220299568	220363009	TG	Skeletal muscle	0.0141597310613808	0.0147132246683758	0.0793265812044752
EGR2	10	64571756	64679660	TF	Transverse colon	0.0211220179428075	0.0304579293514897	0.079284406384463
ATP5L	11	118271869	118302211	TG	Spleen	0.0445896454651133	0.0441538300193201	0.0792693809738252
CD3G	11	118215059	118225876	TG	Spleen	0.0445777681689526	0.0441433287689331	0.0792535181931152
CD3D	11	118209669	118213459	TG	Spleen	0.0445724012812075	0.044138136972102	0.0792442783119017
COL4A2	13	110958159	111165374	TG	Transverse colon	0.0202410560349567	0.0283343009886747	0.0791035409852453
CSNK1G3	5	122847793	122952739	TG	B cell	0.0242024107984257	0.0337660928272263	0.0790687707195285
COL4A1	13	110801318	110959496	TG	Transverse colon	0.0202112032035394	0.0283008479683994	0.0789464656841495
RCN1	11	31833939	32127301	TG	Visceral omentum	0.0439999676009837	0.0556154324675536	0.0787953483670433
PRKCB	16	23847322	24231932	TG	Monocyte	0.0190342049501639	0.0240867343781792	0.0787327712938726
FHIT	3	59735036	61237133	TG	Pancreas	0.00944173193549961	0.0181725898351259	0.0787200032909497
RCN1	11	31833939	32127301	TG	Spleen	0.0439999676009837	0.0556154324675536	0.078640115118981
XRN2	20	21283942	21370463	TG	Testis	0.0236323304193539	0.0350748174502912	0.0785693753364746
TBX3	12	115108059	115121969	TF	Aorta	0.0135519253996858	0.0221226488607537	0.0785535454482821
PRKCB	16	23847322	24231932	TG	B cell	0.0190342049501639	0.0240867343781792	0.0785355394766959
RPL31	2	101618177	101640494	TG	NK cell	0.0256580419225847	0.0337448192960112	0.0785353614462418
RYR1	19	38924339	39078204	TG	Skeletal muscle	0.0286655517807542	0.0278213921962002	0.0785011251204046
AKT2	19	40736224	40791443	TG	Terminal ileum	0.0371563675841958	0.0357366964191016	0.0784718097792793
RBM24	6	17281577	17294106	TG	Esophagus mucosa	0.0209531830534906	0.0293555922423428	0.0784547744285375
NPAS2	2	101436614	101613291	TF	CD8 cell	0.0259241048274687	0.0341399620298699	0.0784296091554419
RNF40	16	30773066	30787628	TG	Skeletal muscle	0.0409993583789992	0.0372834489893646	0.0783743990394126
AKT2	19	40736224	40791443	TG	NK cell	0.0371563675841958	0.0357366964191016	0.0781984002611092
CAP2	6	17393447	17558023	TG	Skeletal muscle	0.0107827044806384	0.0155430725532438	0.0781645064569219
RPL23	17	37004118	37010096	TG	Subcutaneous adipose	0.0157456701667914	0.0171073438354893	0.0781472014938056
ATP5L	11	118271869	118302211	TG	Testis	0.0445896454651133	0.0441538300193201	0.0780773352424947
XRN2	20	21283942	21370463	TG	Thyroid	0.0236323304193539	0.0350748174502912	0.0780300315248807
[truncated: 143,503 more rows]
