# Supplementary material for: Modeling regulatory network topology improves genome-wide analyses of complex human traits
Source: Nat Commun. 2021 May 14;12:2851. doi: 10.1038/s41467-021-22588-0 (PMC8121952; doi:10.1038/s41467-021-22588-0)
Supplement: Supplementary file 9 — Source Data [file 41467_2021_22588_MOESM9_ESM.zip › source_data/ibd_gene.txt]

hgnc_symbol	chr	start	stop	role	network	base_p1	near_p1	p1
IL23R	1	67632083	67725662	TG	Omnibus	1	1	1
IL12RB2	1	67773047	67862583	TG	Omnibus	1	1	1
IL12RB2	1	67773047	67862583	TG	NK cell	1	1	1
SDCCAG3	9	139296377	139305061	TG	Testis	0.999999999999999	1	0.999999999999999
PMPCA	9	139305110	139318213	TG	Testis	0.999999999999999	1	0.999999999999999
PMPCA	9	139305110	139318213	TG	Sun-exposed skin	0.999999999999999	1	0.999999999999998
SDCCAG3	9	139296377	139305061	TG	Thyroid	0.999999999999999	1	0.999999999999998
PMPCA	9	139305110	139318213	TG	Thyroid	0.999999999999999	1	0.999999999999998
PMPCA	9	139305110	139318213	TG	Cortex	0.999999999999999	1	0.999999999999998
PMPCA	9	139305110	139318213	TG	Ovary	0.999999999999999	1	0.999999999999998
PMPCA	9	139305110	139318213	TG	Spleen	0.999999999999999	1	0.999999999999997
SDCCAG3	9	139296377	139305061	TG	Esophagus mucosa	0.999999999999999	1	0.999999999999997
PMPCA	9	139305110	139318213	TG	Esophagus mucosa	0.999999999999999	1	0.999999999999997
BRWD1	21	40556102	40693485	TG	Vagina	0.999999999999785	0.999999999999071	0.999999999999997
PMPCA	9	139305110	139318213	TG	Atrial appendage	0.999999999999999	1	0.999999999999997
SDCCAG3	9	139296377	139305061	TG	Cerebellum	0.999999999999999	1	0.999999999999996
PMPCA	9	139305110	139318213	TG	Cerebellum	0.999999999999999	1	0.999999999999996
SDCCAG3	9	139296377	139305061	TG	Tibial nerve	0.999999999999999	1	0.999999999999996
PMPCA	9	139305110	139318213	TG	Tibial nerve	0.999999999999999	1	0.999999999999996
SDCCAG3	9	139296377	139305061	TG	Liver	0.999999999999999	1	0.999999999999996
PMPCA	9	139305110	139318213	TG	Liver	0.999999999999999	1	0.999999999999996
GPSM1	9	139221932	139254057	TG	Cortex	0.999999999999998	1	0.999999999999996
GPSM1	9	139221932	139254057	TG	Ovary	0.999999999999998	1	0.999999999999995
SDCCAG3	9	139296377	139305061	TG	Visceral omentum	0.999999999999999	1	0.999999999999995
PMPCA	9	139305110	139318213	TG	Visceral omentum	0.999999999999999	1	0.999999999999995
GPSM1	9	139221932	139254057	TG	Atrial appendage	0.999999999999998	1	0.999999999999994
BRWD1	21	40556102	40693485	TG	Testis	0.999999999999785	0.999999999999071	0.999999999999994
BRWD1	21	40556102	40693485	TG	Terminal ileum	0.999999999999785	0.999999999999071	0.999999999999994
SDCCAG3	9	139296377	139305061	TG	Stomach	0.999999999999999	1	0.999999999999993
PMPCA	9	139305110	139318213	TG	Stomach	0.999999999999999	1	0.999999999999993
GPSM1	9	139221932	139254057	TG	Tibial nerve	0.999999999999998	1	0.999999999999992
GPSM1	9	139221932	139254057	TG	Cerebellum	0.999999999999998	1	0.999999999999992
SDCCAG3	9	139296377	139305061	TG	Pancreas	0.999999999999999	1	0.99999999999999
PMPCA	9	139305110	139318213	TG	Pancreas	0.999999999999999	1	0.99999999999999
PMPCA	9	139305110	139318213	TG	Left ventricle	0.999999999999999	1	0.999999999999989
SDCCAG3	9	139296377	139305061	TG	Breast	0.999999999999999	1	0.999999999999987
PMPCA	9	139305110	139318213	TG	Breast	0.999999999999999	1	0.999999999999987
PMPCA	9	139305110	139318213	TG	Gastroesophageal junction	0.999999999999999	1	0.999999999999984
SDCCAG3	9	139296377	139305061	TG	B cell	0.999999999999999	1	0.999999999999981
PMPCA	9	139305110	139318213	TG	B cell	0.999999999999999	1	0.999999999999981
SDCCAG3	9	139296377	139305061	TG	NK cell	0.999999999999999	1	0.999999999999981
PMPCA	9	139305110	139318213	TG	NK cell	0.999999999999999	1	0.999999999999981
PMPCA	9	139305110	139318213	TG	Skeletal muscle	0.999999999999999	1	0.999999999999978
SDCCAG3	9	139296377	139305061	TG	CD8 cell	0.999999999999999	1	0.99999999999997
PMPCA	9	139305110	139318213	TG	CD8 cell	0.999999999999999	1	0.99999999999997
SNAPC4	9	139270029	139293249	TG	Omnibus	0.999999999999999	1	0.99999999999997
SDCCAG3	9	139296377	139305061	TG	Omnibus	0.999999999999999	1	0.99999999999997
PMPCA	9	139305110	139318213	TG	Omnibus	0.999999999999999	1	0.99999999999997
INPP5E	9	139323071	139334274	TG	Omnibus	0.999999999999999	1	0.99999999999997
SDCCAG3	9	139296377	139305061	TG	CD4 cell	0.999999999999999	1	0.999999999999964
PMPCA	9	139305110	139318213	TG	CD4 cell	0.999999999999999	1	0.999999999999964
PMPCA	9	139305110	139318213	TG	Transverse colon	0.999999999999999	1	0.999999999999952
CARD9	9	139256355	139268133	TG	Monocyte	0.999999999999998	1	0.999999999999942
CARD9	9	139256355	139268133	TG	Omnibus	0.999999999999998	1	0.999999999999933
GPSM1	9	139221932	139254057	TG	Omnibus	0.999999999999998	1	0.999999999999933
DNLZ	9	139253932	139258241	TG	Omnibus	0.999999999999998	1	0.999999999999933
BRWD1	21	40556102	40693485	TG	Omnibus	0.999999999999785	0.999999999999071	0.999999999999892
PSMG1	21	40546695	40555777	TG	Omnibus	0.999999999999777	0.999999999999016	0.999999999999883
MAPKAPK2	1	206858289	206907628	TG	Liver	0.999999999999943	0.999999999999983	0.999999999999642
MAPKAPK2	1	206858289	206907628	TG	Hippocampus	0.999999999999943	0.999999999999983	0.999999999999534
MAPKAPK2	1	206858289	206907628	TG	Testis	0.999999999999943	0.999999999999983	0.999999999999468
MAPKAPK2	1	206858289	206907628	TG	Atrial appendage	0.999999999999943	0.999999999999983	0.999999999999436
MAPKAPK2	1	206858289	206907628	TG	Cerebellum	0.999999999999943	0.999999999999983	0.999999999999243
MAPKAPK2	1	206858289	206907628	TG	Esophagus mucosa	0.999999999999943	0.999999999999983	0.999999999998968
MAPKAPK2	1	206858289	206907628	TG	Sun-exposed skin	0.999999999999943	0.999999999999983	0.999999999998922
MAPKAPK2	1	206858289	206907628	TG	Aorta	0.999999999999943	0.999999999999983	0.9999999999989
MAPKAPK2	1	206858289	206907628	TG	Vagina	0.999999999999943	0.999999999999983	0.999999999998879
MAPKAPK2	1	206858289	206907628	TG	Tibial nerve	0.999999999999943	0.999999999999983	0.999999999998844
MAPKAPK2	1	206858289	206907628	TG	Spleen	0.999999999999943	0.999999999999983	0.999999999998821
MAPKAPK2	1	206858289	206907628	TG	Gastroesophageal junction	0.999999999999943	0.999999999999983	0.999999999998775
MAPKAPK2	1	206858289	206907628	TG	Left ventricle	0.999999999999943	0.999999999999983	0.999999999998773
ZNF365	10	64133951	64431771	TG	Caudate	0.999999999999237	0.999999999994012	0.999999999998743
MAPKAPK2	1	206858289	206907628	TG	Esophagus muscularis	0.999999999999943	0.999999999999983	0.999999999998732
MAPKAPK2	1	206858289	206907628	TG	Uterus	0.999999999999943	0.999999999999983	0.999999999998671
IKZF3	17	37921198	38020441	TG	CD4 cell	0.999999999982744	0.999999999997171	0.999999999998653
ORMDL3	17	38077294	38083854	TG	CD4 cell	0.9999999999826	0.999999999997153	0.999999999998636
MAPKAPK2	1	206858289	206907628	TG	Lung	0.999999999999943	0.999999999999983	0.999999999998544
MAPKAPK2	1	206858289	206907628	TG	Thyroid	0.999999999999943	0.999999999999983	0.999999999998471
MAPKAPK2	1	206858289	206907628	TG	Visceral omentum	0.999999999999943	0.999999999999983	0.999999999998398
IKZF3	17	37921198	38020441	TG	Terminal ileum	0.999999999982744	0.999999999997171	0.999999999998186
GSDMB	17	38060848	38076107	TG	Terminal ileum	0.999999999982591	0.999999999997152	0.999999999998171
ORMDL3	17	38077294	38083854	TG	Sun-exposed skin	0.9999999999826	0.999999999997153	0.999999999998148
ZNF365	10	64133951	64431771	TG	Putamen	0.999999999999237	0.999999999994012	0.999999999998131
MAPKAPK2	1	206858289	206907628	TG	Sigmoid colon	0.999999999999943	0.999999999999983	0.999999999998104
ORMDL3	17	38077294	38083854	TG	Thyroid	0.9999999999826	0.999999999997153	0.999999999998084
MAPKAPK2	1	206858289	206907628	TG	Stomach	0.999999999999943	0.999999999999983	0.999999999998072
IKZF3	17	37921198	38020441	TG	Spleen	0.999999999982744	0.999999999997171	0.999999999998067
ORMDL3	17	38077294	38083854	TG	Spleen	0.9999999999826	0.999999999997153	0.999999999998058
ORMDL3	17	38077294	38083854	TG	Lung	0.9999999999826	0.999999999997153	0.999999999998038
ORMDL3	17	38077294	38083854	TG	Testis	0.9999999999826	0.999999999997153	0.99999999999803
ZPBP2	17	38024417	38034149	TG	Testis	0.99999999998239	0.99999999999712	0.999999999998012
IKZF3	17	37921198	38020441	TG	CD8 cell	0.999999999982744	0.999999999997171	0.999999999997893
MAPKAPK2	1	206858289	206907628	TG	Skeletal muscle	0.999999999999943	0.999999999999983	0.999999999997863
ORMDL3	17	38077294	38083854	TG	CD8 cell	0.9999999999826	0.999999999997153	0.999999999997861
ZNF365	10	64133951	64431771	TG	CD8 cell	0.999999999999237	0.999999999994012	0.999999999997663
ORMDL3	17	38077294	38083854	TG	Vagina	0.9999999999826	0.999999999997153	0.999999999997643
MAPKAPK2	1	206858289	206907628	TG	Omnibus	0.999999999999943	0.999999999999983	0.999999999997534
ORMDL3	17	38077294	38083854	TG	Pancreas	0.9999999999826	0.999999999997153	0.999999999997503
MAPKAPK2	1	206858289	206907628	TG	Breast	0.999999999999943	0.999999999999983	0.999999999997486
ZNF365	10	64133951	64431771	TG	NK cell	0.999999999999237	0.999999999994012	0.999999999997482
ORMDL3	17	38077294	38083854	TG	Uterus	0.9999999999826	0.999999999997153	0.9999999999974
ORMDL3	17	38077294	38083854	TG	Prostate	0.9999999999826	0.999999999997153	0.999999999997362
IL10	1	206940947	206945839	TG	Omnibus	0.999999999999941	0.999999999999982	0.999999999997338
MAPKAPK2	1	206858289	206907628	TG	Subcutaneous adipose	0.999999999999943	0.999999999999983	0.999999999997322
MAPKAPK2	1	206858289	206907628	TG	Monocyte	0.999999999999943	0.999999999999983	0.999999999997308
IL10	1	206940947	206945839	TG	Monocyte	0.999999999999941	0.999999999999982	0.999999999997094
MAPKAPK2	1	206858289	206907628	TG	Adrenal gland	0.999999999999943	0.999999999999983	0.999999999996922
MAPKAPK2	1	206858289	206907628	TG	Terminal ileum	0.999999999999943	0.999999999999983	0.999999999996765
DYRK3	1	206808881	206857764	TG	Omnibus	0.999999999999937	0.999999999999981	0.999999999996739
ORMDL3	17	38077294	38083854	TG	Visceral omentum	0.9999999999826	0.999999999997153	0.999999999996637
GSDMB	17	38060848	38076107	TG	Transverse colon	0.999999999982591	0.999999999997152	0.999999999996633
ORMDL3	17	38077294	38083854	TG	Breast	0.9999999999826	0.999999999997153	0.999999999996507
ORMDL3	17	38077294	38083854	TG	Stomach	0.9999999999826	0.999999999997153	0.999999999996353
IKZF3	17	37921198	38020441	TG	B cell	0.999999999982744	0.999999999997171	0.999999999996113
IL20	1	207038699	207042568	TG	Omnibus	0.999999999999914	0.999999999999963	0.999999999996084
ORMDL3	17	38077294	38083854	TG	B cell	0.9999999999826	0.999999999997153	0.999999999996053
IKZF3	17	37921198	38020441	TG	Esophagus mucosa	0.999999999982744	0.999999999997171	0.999999999995821
ORMDL3	17	38077294	38083854	TG	Subcutaneous adipose	0.9999999999826	0.999999999997153	0.999999999995792
ORMDL3	17	38077294	38083854	TG	Esophagus mucosa	0.9999999999826	0.999999999997153	0.999999999995787
IKZF3	17	37921198	38020441	TG	NK cell	0.999999999982744	0.999999999997171	0.999999999995561
ORMDL3	17	38077294	38083854	TG	NK cell	0.9999999999826	0.999999999997153	0.999999999995481
CCDC36	3	49235861	49295537	TG	Testis	0.999999999995225	0.999999999999828	0.999999999995078
USP4	3	49315264	49378145	TG	Testis	0.999999999995204	0.999999999999826	0.999999999995048
RHOA	3	49396578	49450431	TG	Testis	0.999999999995159	0.999999999999824	0.999999999994986
GPX1	3	49394609	49396033	TG	Testis	0.999999999995086	0.999999999999822	0.999999999994884
MAPKAPK2	1	206858289	206907628	TG	Transverse colon	0.999999999999943	0.999999999999983	0.999999999993321
IKZF3	17	37921198	38020441	TG	Omnibus	0.999999999982744	0.999999999997171	0.999999999993246
ORMDL3	17	38077294	38083854	TG	Omnibus	0.9999999999826	0.999999999997153	0.999999999993118
GSDMB	17	38060848	38076107	TG	Omnibus	0.999999999982591	0.999999999997152	0.999999999993111
USP4	3	49315264	49378145	TG	Sun-exposed skin	0.999999999995204	0.999999999999826	0.99999999999279
RHOA	3	49396578	49450431	TG	Sun-exposed skin	0.999999999995159	0.999999999999824	0.999999999992703
AMT	3	49454211	49460186	TG	Sun-exposed skin	0.999999999995122	0.999999999999823	0.999999999992623
USP4	3	49315264	49378145	TG	Esophagus mucosa	0.999999999995204	0.999999999999826	0.999999999990127
RHOA	3	49396578	49450431	TG	Esophagus mucosa	0.999999999995159	0.999999999999824	0.999999999990002
USP4	3	49315264	49378145	TG	Thyroid	0.999999999995204	0.999999999999826	0.999999999988259
RHOA	3	49396578	49450431	TG	Thyroid	0.999999999995159	0.999999999999824	0.999999999988108
AMT	3	49454211	49460186	TG	Thyroid	0.999999999995122	0.999999999999823	0.999999999987963
TCTA	3	49449639	49453908	TG	Thyroid	0.999999999995109	0.999999999999823	0.999999999987915
USP4	3	49315264	49378145	TG	Hippocampus	0.999999999995204	0.999999999999826	0.999999999987826
GPX1	3	49394609	49396033	TG	Thyroid	0.999999999995086	0.999999999999822	0.999999999987824
RHOA	3	49396578	49450431	TG	Hippocampus	0.999999999995159	0.999999999999824	0.999999999987677
GPX1	3	49394609	49396033	TG	Hippocampus	0.999999999995086	0.999999999999822	0.999999999987351
USP4	3	49315264	49378145	TG	Vagina	0.999999999995204	0.999999999999826	0.999999999987081
RHOA	3	49396578	49450431	TG	Vagina	0.999999999995159	0.999999999999824	0.99999999998692
GPX1	3	49394609	49396033	TG	Vagina	0.999999999995086	0.999999999999822	0.999999999986593
USP4	3	49315264	49378145	TG	Ovary	0.999999999995204	0.999999999999826	0.999999999986525
RHOA	3	49396578	49450431	TG	Ovary	0.999999999995159	0.999999999999824	0.999999999986351
AMT	3	49454211	49460186	TG	Ovary	0.999999999995122	0.999999999999823	0.999999999986173
USP4	3	49315264	49378145	TG	Cortex	0.999999999995204	0.999999999999826	0.999999999983581
RHOA	3	49396578	49450431	TG	Cortex	0.999999999995159	0.999999999999824	0.999999999983379
AMT	3	49454211	49460186	TG	Cortex	0.999999999995122	0.999999999999823	0.999999999983147
GPX1	3	49394609	49396033	TG	Cortex	0.999999999995086	0.999999999999822	0.999999999982902
USP4	3	49315264	49378145	TG	Spleen	0.999999999995204	0.999999999999826	0.999999999982763
RHOA	3	49396578	49450431	TG	Spleen	0.999999999995159	0.999999999999824	0.999999999982556
AMT	3	49454211	49460186	TG	Spleen	0.999999999995122	0.999999999999823	0.999999999982313
USP4	3	49315264	49378145	TG	Atrial appendage	0.999999999995204	0.999999999999826	0.999999999979056
RHOA	3	49396578	49450431	TG	Atrial appendage	0.999999999995159	0.999999999999824	0.999999999978799
USP4	3	49315264	49378145	TG	Putamen	0.999999999995204	0.999999999999826	0.999999999973408
RHOA	3	49396578	49450431	TG	Putamen	0.999999999995159	0.999999999999824	0.999999999973063
AMT	3	49454211	49460186	TG	Putamen	0.999999999995122	0.999999999999823	0.999999999972659
GPX1	3	49394609	49396033	TG	Putamen	0.999999999995086	0.999999999999822	0.999999999972233
USP4	3	49315264	49378145	TG	Cerebellum	0.999999999995204	0.999999999999826	0.999999999972055
RHOA	3	49396578	49450431	TG	Cerebellum	0.999999999995159	0.999999999999824	0.999999999971672
USP4	3	49315264	49378145	TG	Uterus	0.999999999995204	0.999999999999826	0.999999999971315
AMT	3	49454211	49460186	TG	Cerebellum	0.999999999995122	0.999999999999823	0.999999999971222
RHOA	3	49396578	49450431	TG	Uterus	0.999999999995159	0.999999999999824	0.999999999970971
AMT	3	49454211	49460186	TG	Uterus	0.999999999995122	0.999999999999823	0.999999999970581
USP4	3	49315264	49378145	TG	Tibial nerve	0.999999999995204	0.999999999999826	0.999999999968951
RHOA	3	49396578	49450431	TG	Tibial nerve	0.999999999995159	0.999999999999824	0.999999999968538
AMT	3	49454211	49460186	TG	Tibial nerve	0.999999999995122	0.999999999999823	0.999999999968024
USP4	3	49315264	49378145	TG	Caudate	0.999999999995204	0.999999999999826	0.999999999965838
RHOA	3	49396578	49450431	TG	Caudate	0.999999999995159	0.999999999999824	0.999999999965396
GPX1	3	49394609	49396033	TG	Caudate	0.999999999995086	0.999999999999822	0.999999999964124
USP4	3	49315264	49378145	TG	Visceral omentum	0.999999999995204	0.999999999999826	0.999999999958886
RHOA	3	49396578	49450431	TG	Visceral omentum	0.999999999995159	0.999999999999824	0.999999999958379
USP4	3	49315264	49378145	TG	Liver	0.999999999995204	0.999999999999826	0.999999999954
C5orf56	5	131746328	131811736	TG	Spleen	0.999999999244495	0.999999999663676	0.999999999953714
RHOA	3	49396578	49450431	TG	Liver	0.999999999995159	0.999999999999824	0.999999999953306
AMT	3	49454211	49460186	TG	Liver	0.999999999995122	0.999999999999823	0.999999999952459
P4HA2	5	131527531	131631008	TG	Spleen	0.999999999092171	0.999999999570825	0.999999999944689
TRAPPC10	21	45432200	45526433	TG	Liver	0.999999999950915	0.999999999989075	0.999999999942874
C21orf33	21	45553487	45565605	TG	Liver	0.999999999950369	0.999999999988939	0.999999999941987
TRAPPC10	21	45432200	45526433	TG	Testis	0.999999999950915	0.999999999989075	0.999999999940898
PWP2	21	45527171	45551063	TG	Testis	0.999999999950479	0.999999999988967	0.999999999940545
USP4	3	49315264	49378145	TG	Lung	0.999999999995204	0.999999999999826	0.999999999935297
RHOA	3	49396578	49450431	TG	Lung	0.999999999995159	0.999999999999824	0.999999999934566
TRAPPC10	21	45432200	45526433	TG	Cortex	0.999999999950915	0.999999999989075	0.99999999993131
C21orf33	21	45553487	45565605	TG	Cortex	0.999999999950369	0.999999999988939	0.999999999930502
TRAPPC10	21	45432200	45526433	TG	Hippocampus	0.999999999950915	0.999999999989075	0.999999999929811
TRAPPC10	21	45432200	45526433	TG	Caudate	0.999999999950915	0.999999999989075	0.999999999929505
TRAPPC10	21	45432200	45526433	TG	Pancreas	0.999999999950915	0.999999999989075	0.999999999927973
USP4	3	49315264	49378145	TG	Stomach	0.999999999995204	0.999999999999826	0.999999999927901
RHOA	3	49396578	49450431	TG	Stomach	0.999999999995159	0.999999999999824	0.999999999927041
C21orf33	21	45553487	45565605	TG	Pancreas	0.999999999950369	0.999999999988939	0.999999999926687
AMT	3	49454211	49460186	TG	Stomach	0.999999999995122	0.999999999999823	0.999999999925943
TRAPPC10	21	45432200	45526433	TG	Atrial appendage	0.999999999950915	0.999999999989075	0.999999999925832
USP4	3	49315264	49378145	TG	Prostate	0.999999999995204	0.999999999999826	0.999999999925415
RHOA	3	49396578	49450431	TG	Prostate	0.999999999995159	0.999999999999824	0.9999999999245
TRAPPC10	21	45432200	45526433	TG	Putamen	0.999999999950915	0.999999999989075	0.999999999922216
C5orf56	5	131746328	131811736	TG	NK cell	0.999999999244495	0.999999999663676	0.999999999922208
TRAPPC10	21	45432200	45526433	TG	Cerebellum	0.999999999950915	0.999999999989075	0.999999999921242
C21orf33	21	45553487	45565605	TG	Cerebellum	0.999999999950369	0.999999999988939	0.999999999920791
TRAPPC10	21	45432200	45526433	TG	Sun-exposed skin	0.999999999950915	0.999999999989075	0.999999999920036
TRAPPC10	21	45432200	45526433	TG	Left ventricle	0.999999999950915	0.999999999989075	0.999999999919309
C5orf56	5	131746328	131811736	TG	Ovary	0.999999999244495	0.999999999663676	0.999999999917769
LRRC32	11	76368568	76381791	TG	Omnibus	0.999999999720889	0.999999999780359	0.999999999917734
TRAPPC10	21	45432200	45526433	TG	Esophagus mucosa	0.999999999950915	0.999999999989075	0.999999999917532
C21orf33	21	45553487	45565605	TG	Left ventricle	0.999999999950369	0.999999999988939	0.999999999917443
ICOSLG	21	45642874	45660849	TG	B cell	0.999999999951382	0.999999999989441	0.999999999916869
TRAPPC10	21	45432200	45526433	TG	B cell	0.999999999950915	0.999999999989075	0.999999999916587
AIRE	21	45705721	45718531	TF	B cell	0.999999999950825	0.999999999989306	0.999999999914125
TRAPPC10	21	45432200	45526433	TG	Thyroid	0.999999999950915	0.999999999989075	0.99999999991401
C5orf56	5	131746328	131811736	TG	Esophagus muscularis	0.999999999244495	0.999999999663676	0.999999999913931
C21orf33	21	45553487	45565605	TG	Thyroid	0.999999999950369	0.999999999988939	0.99999999991332
TRAPPC10	21	45432200	45526433	TG	Tibial nerve	0.999999999950915	0.999999999989075	0.999999999911529
TRAPPC10	21	45432200	45526433	TG	NK cell	0.999999999950915	0.999999999989075	0.999999999907966
C5orf56	5	131746328	131811736	TG	Lung	0.999999999244495	0.999999999663676	0.999999999907338
PWP2	21	45527171	45551063	TG	NK cell	0.999999999950479	0.999999999988967	0.999999999906836
C21orf33	21	45553487	45565605	TG	NK cell	0.999999999950369	0.999999999988939	0.999999999906448
TRAPPC10	21	45432200	45526433	TG	Spleen	0.999999999950915	0.999999999989075	0.999999999905365
TRAPPC10	21	45432200	45526433	TG	Gastroesophageal junction	0.999999999950915	0.999999999989075	0.999999999904481
C5orf56	5	131746328	131811736	TG	Monocyte	0.999999999244495	0.999999999663676	0.999999999903324
INPP5D	2	233924677	234116549	TG	Testis	0.999999999945092	0.999999999984004	0.999999999902495
C5orf56	5	131746328	131811736	TG	B cell	0.999999999244495	0.999999999663676	0.999999999901947
C5orf56	5	131746328	131811736	TG	Stomach	0.999999999244495	0.999999999663676	0.999999999901456
ICOSLG	21	45642874	45660849	TG	Monocyte	0.999999999951382	0.999999999989441	0.999999999900555
TRAPPC10	21	45432200	45526433	TG	Monocyte	0.999999999950915	0.999999999989075	0.999999999900202
USP4	3	49315264	49378145	TG	Aorta	0.999999999995204	0.999999999999826	0.999999999898637
TRAPPC10	21	45432200	45526433	TG	CD8 cell	0.999999999950915	0.999999999989075	0.999999999898488
TRAPPC10	21	45432200	45526433	TG	Lung	0.999999999950915	0.999999999989075	0.999999999897908
RHOA	3	49396578	49450431	TG	Aorta	0.999999999995159	0.999999999999824	0.99999999989707
PWP2	21	45527171	45551063	TG	CD8 cell	0.999999999950479	0.999999999988967	0.999999999896879
C21orf33	21	45553487	45565605	TG	CD8 cell	0.999999999950369	0.999999999988939	0.999999999896372
AMT	3	49454211	49460186	TG	Aorta	0.999999999995122	0.999999999999823	0.999999999895119
P4HA2	5	131527531	131631008	TG	Ovary	0.999999999092171	0.999999999570825	0.99999999989485
ATG16L1	2	234118697	234204320	TG	Testis	0.999999999942188	0.999999999982867	0.999999999894693
GPX1	3	49394609	49396033	TG	Aorta	0.999999999995086	0.999999999999822	0.9999999998931
SLC22A5	5	131705444	131731306	TG	Stomach	0.999999999239859	0.999999999649524	0.999999999891766
TRAPPC10	21	45432200	45526433	TG	Visceral omentum	0.999999999950915	0.999999999989075	0.999999999889584
SLC22A5	5	131705444	131731306	TG	Monocyte	0.999999999239859	0.999999999649524	0.99999999988744
PDLIM4	5	131593364	131609147	TG	Ovary	0.999999999010849	0.999999999525201	0.999999999887325
INPP5D	2	233924677	234116549	TG	Cortex	0.999999999945092	0.999999999984004	0.999999999886023
P4HA2	5	131527531	131631008	TG	Esophagus muscularis	0.999999999092171	0.999999999570825	0.999999999885432
TRAPPC10	21	45432200	45526433	TG	Breast	0.999999999950915	0.999999999989075	0.999999999885098
INPP5D	2	233924677	234116549	TG	Hippocampus	0.999999999945092	0.999999999984004	0.999999999883365
C5orf56	5	131746328	131811736	TG	Visceral omentum	0.999999999244495	0.999999999663676	0.999999999882998
C21orf33	21	45553487	45565605	TG	Breast	0.999999999950369	0.999999999988939	0.999999999882838
USP4	3	49315264	49378145	TG	Pancreas	0.999999999995204	0.999999999999826	0.999999999882374
TRAPPC10	21	45432200	45526433	TG	Sigmoid colon	0.999999999950915	0.999999999989075	0.999999999881675
RHOA	3	49396578	49450431	TG	Pancreas	0.999999999995159	0.999999999999824	0.999999999880493
C21orf33	21	45553487	45565605	TG	Skeletal muscle	0.999999999950369	0.999999999988939	0.99999999988049
P4HA2	5	131527531	131631008	TG	Lung	0.999999999092171	0.999999999570825	0.999999999880171
C5orf56	5	131746328	131811736	TG	Vagina	0.999999999244495	0.999999999663676	0.999999999878466
AMT	3	49454211	49460186	TG	Pancreas	0.999999999995122	0.999999999999823	0.999999999878163
SLC22A4	5	131630136	131679899	TG	Monocyte	0.999999999160822	0.999999999608406	0.999999999875255
TRAPPC10	21	45432200	45526433	TG	Stomach	0.999999999950915	0.999999999989075	0.999999999875035
PDLIM4	5	131593364	131609147	TG	Esophagus muscularis	0.999999999010849	0.999999999525201	0.99999999987491
C21orf33	21	45553487	45565605	TG	Stomach	0.999999999950369	0.999999999988939	0.999999999873867
TRAPPC10	21	45432200	45526433	TG	Subcutaneous adipose	0.999999999950915	0.999999999989075	0.999999999873322
TRAPPC10	21	45432200	45526433	TG	Omnibus	0.999999999950915	0.999999999989075	0.999999999872624
ICOSLG	21	45642874	45660849	TG	Omnibus	0.999999999951382	0.999999999989441	0.999999999871436
SLC22A5	5	131705444	131731306	TG	Visceral omentum	0.999999999239859	0.999999999649524	0.999999999871208
P4HA2	5	131527531	131631008	TG	Stomach	0.999999999092171	0.999999999570825	0.999999999871043
C21orf33	21	45553487	45565605	TG	Subcutaneous adipose	0.999999999950369	0.999999999988939	0.999999999870523
PWP2	21	45527171	45551063	TG	Omnibus	0.999999999950479	0.999999999988967	0.999999999869927
C21orf33	21	45553487	45565605	TG	Omnibus	0.999999999950369	0.999999999988939	0.999999999869158
SLC22A5	5	131705444	131731306	TG	Vagina	0.999999999239859	0.999999999649524	0.999999999869023
C5orf56	5	131746328	131811736	TG	CD4 cell	0.999999999244495	0.999999999663676	0.99999999986887
AIRE	21	45705721	45718531	TG	Omnibus	0.999999999950825	0.999999999989306	0.99999999986705
USP4	3	49315264	49378145	TG	Left ventricle	0.999999999995204	0.999999999999826	0.999999999865119
RHOA	3	49396578	49450431	TG	Left ventricle	0.999999999995159	0.999999999999824	0.999999999863047
INPP5D	2	233924677	234116549	TG	Putamen	0.999999999945092	0.999999999984004	0.999999999861735
AMT	3	49454211	49460186	TG	Left ventricle	0.999999999995122	0.999999999999823	0.999999999860404
TRAPPC10	21	45432200	45526433	TG	CD4 cell	0.999999999950915	0.999999999989075	0.999999999856623
ICOSLG	21	45642874	45660849	TG	CD4 cell	0.999999999951382	0.999999999989441	0.999999999856171
C21orf33	21	45553487	45565605	TG	CD4 cell	0.999999999950369	0.999999999988939	0.999999999853791
C5orf56	5	131746328	131811736	TG	Terminal ileum	0.999999999244495	0.999999999663676	0.999999999851904
C5orf56	5	131746328	131811736	TG	Liver	0.999999999244495	0.999999999663676	0.999999999848463
INPP5D	2	233924677	234116549	TG	Esophagus mucosa	0.999999999945092	0.999999999984004	0.999999999848254
P4HA2	5	131527531	131631008	TG	Visceral omentum	0.999999999092171	0.999999999570825	0.999999999846192
P4HA2	5	131527531	131631008	TG	Vagina	0.999999999092171	0.999999999570825	0.99999999984491
C5orf56	5	131746328	131811736	TG	Thyroid	0.999999999244495	0.999999999663676	0.999999999843943
INPP5D	2	233924677	234116549	TG	Sun-exposed skin	0.999999999945092	0.999999999984004	0.999999999842839
SLC22A5	5	131705444	131731306	TG	Terminal ileum	0.999999999239859	0.999999999649524	0.999999999837511
TRAPPC10	21	45432200	45526433	TG	Terminal ileum	0.999999999950915	0.999999999989075	0.999999999834428
PDLIM4	5	131593364	131609147	TG	Visceral omentum	0.999999999010849	0.999999999525201	0.999999999833291
C5orf56	5	131746328	131811736	TG	CD8 cell	0.999999999244495	0.999999999663676	0.999999999833069
USP4	3	49315264	49378145	TG	Sigmoid colon	0.999999999995204	0.999999999999826	0.999999999832123
PDLIM4	5	131593364	131609147	TG	Vagina	0.999999999010849	0.999999999525201	0.999999999832096
SLC22A5	5	131705444	131731306	TG	Thyroid	0.999999999239859	0.999999999649524	0.999999999831811
RHOA	3	49396578	49450431	TG	Sigmoid colon	0.999999999995159	0.999999999999824	0.999999999829916
USP4	3	49315264	49378145	TG	Breast	0.999999999995204	0.999999999999826	0.99999999982864
RHOA	3	49396578	49450431	TG	Breast	0.999999999995159	0.999999999999824	0.999999999826248
USP4	3	49315264	49378145	TG	B cell	0.999999999995204	0.999999999999826	0.999999999821231
GPX1	3	49394609	49396033	TG	Breast	0.999999999995086	0.999999999999822	0.999999999819094
RHOA	3	49396578	49450431	TG	B cell	0.999999999995159	0.999999999999824	0.999999999818514
INPP5D	2	233924677	234116549	TG	Vagina	0.999999999945092	0.999999999984004	0.999999999816408
INPP5D	2	233924677	234116549	TG	Thyroid	0.999999999945092	0.999999999984004	0.99999999981625
GPX1	3	49394609	49396033	TG	B cell	0.999999999995086	0.999999999999822	0.999999999811304
INPP5D	2	233924677	234116549	TG	Spleen	0.999999999945092	0.999999999984004	0.999999999803897
INPP5D	2	233924677	234116549	TG	Lung	0.999999999945092	0.999999999984004	0.999999999802595
P4HA2	5	131527531	131631008	TG	Terminal ileum	0.999999999092171	0.999999999570825	0.999999999801444
ATG16L1	2	234118697	234204320	TG	Thyroid	0.999999999942188	0.999999999982867	0.999999999799916
TRAPPC10	21	45432200	45526433	TG	Transverse colon	0.999999999950915	0.999999999989075	0.999999999798441
USP4	3	49315264	49378145	TG	NK cell	0.999999999995204	0.999999999999826	0.999999999798083
C5orf56	5	131746328	131811736	TG	Sigmoid colon	0.999999999244495	0.999999999663676	0.999999999797929
P4HA2	5	131527531	131631008	TG	Thyroid	0.999999999092171	0.999999999570825	0.999999999797494
ICOSLG	21	45642874	45660849	TG	Transverse colon	0.999999999951382	0.999999999989441	0.999999999797449
INPP5D	2	233924677	234116549	TG	Uterus	0.999999999945092	0.999999999984004	0.999999999797118
RHOA	3	49396578	49450431	TG	NK cell	0.999999999995159	0.999999999999824	0.999999999795019
P4HA2	5	131527531	131631008	TG	Liver	0.999999999092171	0.999999999570825	0.999999999794804
USP4	3	49315264	49378145	TG	Esophagus muscularis	0.999999999995204	0.999999999999826	0.99999999979321
AMT	3	49454211	49460186	TG	NK cell	0.999999999995122	0.999999999999823	0.999999999791023
RHOA	3	49396578	49450431	TG	Esophagus muscularis	0.999999999995159	0.999999999999824	0.999999999790651
ATG16L1	2	234118697	234204320	TG	Spleen	0.999999999942188	0.999999999982867	0.999999999787892
SNX20	16	50700211	50715264	TG	Pancreas	0.999999999561431	0.999999999606303	0.999999999787624
GPX1	3	49394609	49396033	TG	Esophagus muscularis	0.999999999995086	0.999999999999822	0.999999999781369
PDLIM4	5	131593364	131609147	TG	Thyroid	0.999999999010849	0.999999999525201	0.999999999778863
INPP5D	2	233924677	234116549	TG	Visceral omentum	0.999999999945092	0.999999999984004	0.999999999776648
C5orf56	5	131746328	131811736	TG	Testis	0.999999999244495	0.999999999663676	0.999999999775389
C5orf56	5	131746328	131811736	TG	Prostate	0.999999999244495	0.999999999663676	0.999999999774573
INPP5D	2	233924677	234116549	TG	B cell	0.999999999945092	0.999999999984004	0.999999999772391
INPP5D	2	233924677	234116549	TG	NK cell	0.999999999945092	0.999999999984004	0.999999999766116
INPP5D	2	233924677	234116549	TG	Stomach	0.999999999945092	0.999999999984004	0.999999999760862
INPP5D	2	233924677	234116549	TG	CD8 cell	0.999999999945092	0.999999999984004	0.999999999760333
SLC22A5	5	131705444	131731306	TG	Prostate	0.999999999239859	0.999999999649524	0.999999999758604
USP4	3	49315264	49378145	TG	Gastroesophageal junction	0.999999999995204	0.999999999999826	0.999999999752433
NKD1	16	50582241	50670647	TG	Omnibus	0.999999999600265	0.999999999651937	0.999999999751086
LRRC32	11	76368568	76381791	TG	Spleen	0.999999999720889	0.999999999780359	0.999999999750063
RHOA	3	49396578	49450431	TG	Gastroesophageal junction	0.999999999995159	0.999999999999824	0.999999999749032
USP4	3	49315264	49378145	TG	Monocyte	0.999999999995204	0.999999999999826	0.999999999747004
INPP5D	2	233924677	234116549	TG	Breast	0.999999999945092	0.999999999984004	0.999999999745984
RHOA	3	49396578	49450431	TG	Monocyte	0.999999999995159	0.999999999999824	0.999999999743157
C5orf56	5	131746328	131811736	TG	Tibial nerve	0.999999999244495	0.999999999663676	0.999999999733874
ATG16L1	2	234118697	234204320	TG	NK cell	0.999999999942188	0.999999999982867	0.999999999733083
GPX1	3	49394609	49396033	TG	Monocyte	0.999999999995086	0.999999999999822	0.999999999732707
P4HA2	5	131527531	131631008	TG	Atrial appendage	0.999999999092171	0.999999999570825	0.999999999731052
ATG16L1	2	234118697	234204320	TG	CD8 cell	0.999999999942188	0.999999999982867	0.999999999726377
P4HA2	5	131527531	131631008	TG	Sigmoid colon	0.999999999092171	0.999999999570825	0.999999999726028
INPP5D	2	233924677	234116549	TG	Monocyte	0.999999999945092	0.999999999984004	0.999999999724718
INPP5D	2	233924677	234116549	TG	Omnibus	0.999999999945092	0.999999999984004	0.999999999721589
P4HA2	5	131527531	131631008	TG	Testis	0.999999999092171	0.999999999570825	0.999999999714905
PDLIM4	5	131593364	131609147	TG	Atrial appendage	0.999999999010849	0.999999999525201	0.99999999970463
SNX20	16	50700211	50715264	TG	Omnibus	0.999999999561431	0.999999999606303	0.999999999701641
C5orf56	5	131746328	131811736	TG	Esophagus mucosa	0.999999999244495	0.999999999663676	0.999999999698352
PDLIM4	5	131593364	131609147	TG	Sigmoid colon	0.999999999010849	0.999999999525201	0.99999999969502
USP4	3	49315264	49378145	TG	Subcutaneous adipose	0.999999999995204	0.999999999999826	0.999999999685584
SAG	2	234216462	234255701	TG	Monocyte	0.999999999942049	0.999999999982818	0.99999999968414
ATG16L1	2	234118697	234204320	TG	Omnibus	0.999999999942188	0.999999999982867	0.999999999682156
RHOA	3	49396578	49450431	TG	Subcutaneous adipose	0.999999999995159	0.999999999999824	0.999999999681199
INPP5D	2	233924677	234116549	TG	Adrenal gland	0.999999999945092	0.999999999984004	0.999999999679102
INPP5D	2	233924677	234116549	TG	Terminal ileum	0.999999999945092	0.999999999984004	0.999999999665371
SNX20	16	50700211	50715264	TG	CD8 cell	0.999999999561431	0.999999999606303	0.999999999662367
SNX20	16	50700211	50715264	TG	NK cell	0.999999999561431	0.999999999606303	0.999999999653382
P4HA2	5	131527531	131631008	TG	Tibial nerve	0.999999999092171	0.999999999570825	0.999999999651476
C5orf56	5	131746328	131811736	TG	Aorta	0.999999999244495	0.999999999663676	0.99999999964377
SNX20	16	50700211	50715264	TG	B cell	0.999999999561431	0.999999999606303	0.999999999641175
USP4	3	49315264	49378145	TG	Skeletal muscle	0.999999999995204	0.999999999999826	0.999999999631141
ATG16L1	2	234118697	234204320	TG	Terminal ileum	0.999999999942188	0.999999999982867	0.99999999962909
RHOA	3	49396578	49450431	TG	Skeletal muscle	0.999999999995159	0.999999999999824	0.999999999626045
USP4	3	49315264	49378145	TG	CD8 cell	0.999999999995204	0.999999999999826	0.999999999623931
INPP5D	2	233924677	234116549	TG	CD4 cell	0.999999999945092	0.999999999984004	0.999999999622731
RHOA	3	49396578	49450431	TG	CD8 cell	0.999999999995159	0.999999999999824	0.999999999618672
C5orf56	5	131746328	131811736	TG	Left ventricle	0.999999999244495	0.999999999663676	0.999999999617561
P4HA2	5	131527531	131631008	TG	Esophagus mucosa	0.999999999092171	0.999999999570825	0.99999999961484
PDLIM4	5	131593364	131609147	TG	Tibial nerve	0.999999999010849	0.999999999525201	0.999999999613618
AMT	3	49454211	49460186	TG	CD8 cell	0.999999999995122	0.999999999999823	0.999999999611004
SNX20	16	50700211	50715264	TG	Aorta	0.999999999561431	0.999999999606303	0.999999999609437
C5orf56	5	131746328	131811736	TG	Transverse colon	0.999999999244495	0.999999999663676	0.999999999607031
PDLIM4	5	131593364	131609147	TG	Esophagus mucosa	0.999999999010849	0.999999999525201	0.999999999575697
SLC22A5	5	131705444	131731306	TG	Transverse colon	0.999999999239859	0.999999999649524	0.999999999570869
SNX20	16	50700211	50715264	TG	Monocyte	0.999999999561431	0.999999999606303	0.999999999569866
C5orf56	5	131746328	131811736	TG	Pancreas	0.999999999244495	0.999999999663676	0.99999999956938
ATG16L1	2	234118697	234204320	TG	CD4 cell	0.999999999942188	0.999999999982867	0.999999999569215
USP4	3	49315264	49378145	TG	CD4 cell	0.999999999995204	0.999999999999826	0.999999999556046
RHOA	3	49396578	49450431	TG	CD4 cell	0.999999999995159	0.999999999999824	0.999999999549926
CBLL1	7	107384142	107402112	TG	B cell	0.999999998568875	0.999999999021928	0.999999999542698
AMT	3	49454211	49460186	TG	CD4 cell	0.999999999995122	0.999999999999823	0.99999999954076
PDLIM4	5	131593364	131609147	TG	Hippocampus	0.999999999010849	0.999999999525201	0.999999999532952
USP4	3	49315264	49378145	TG	Terminal ileum	0.999999999995204	0.999999999999826	0.999999999521917
RHOA	3	49396578	49450431	TG	Terminal ileum	0.999999999995159	0.999999999999824	0.99999999951689
CBLL1	7	107384142	107402112	TG	NK cell	0.999999998568875	0.999999999021928	0.999999999511674
P4HA2	5	131527531	131631008	TG	Aorta	0.999999999092171	0.999999999570825	0.99999999951015
SNX20	16	50700211	50715264	TG	Subcutaneous adipose	0.999999999561431	0.999999999606303	0.999999999494818
LRRC32	11	76368568	76381791	TG	Aorta	0.999999999720889	0.999999999780359	0.999999999475633
P4HA2	5	131527531	131631008	TG	Left ventricle	0.999999999092171	0.999999999570825	0.999999999465151
INPP5D	2	233924677	234116549	TG	Transverse colon	0.999999999945092	0.999999999984004	0.999999999457037
P4HA2	5	131527531	131631008	TG	Transverse colon	0.999999999092171	0.999999999570825	0.999999999449468
C5orf56	5	131746328	131811736	TG	Omnibus	0.999999999244495	0.999999999663676	0.999999999445358
PDLIM4	5	131593364	131609147	TG	Aorta	0.999999999010849	0.999999999525201	0.999999999438972
SLC22A5	5	131705444	131731306	TG	Omnibus	0.999999999239859	0.999999999649524	0.999999999404667
P4HA2	5	131527531	131631008	TG	Pancreas	0.999999999092171	0.999999999570825	0.99999999939765
SNX20	16	50700211	50715264	TG	CD4 cell	0.999999999561431	0.999999999606303	0.999999999383759
PDLIM4	5	131593364	131609147	TG	Putamen	0.999999999010849	0.999999999525201	0.999999999347026
SLC22A5	5	131705444	131731306	TG	Cerebellum	0.999999999239859	0.999999999649524	0.999999999335022
C5orf56	5	131746328	131811736	TG	Adrenal gland	0.999999999244495	0.999999999663676	0.999999999316955
SLC26A3	7	107405912	107443670	TG	Breast	0.999999998610483	0.999999999062058	0.999999999313892
P4HA2	5	131527531	131631008	TG	Sun-exposed skin	0.999999999092171	0.999999999570825	0.999999999296027
USP4	3	49315264	49378145	TG	Omnibus	0.999999999995204	0.999999999999826	0.99999999928159
CCDC36	3	49235861	49295537	TG	Omnibus	0.999999999995225	0.999999999999828	0.999999999281134
CBLL1	7	107384142	107402112	TG	Breast	0.999999998568875	0.999999999021928	0.99999999927639
RHOA	3	49396578	49450431	TG	Omnibus	0.999999999995159	0.999999999999824	0.99999999927245
LRRC32	11	76368568	76381791	TG	Vagina	0.999999999720889	0.999999999780359	0.999999999267037
AMT	3	49454211	49460186	TG	Omnibus	0.999999999995122	0.999999999999823	0.999999999257441
DLD	7	107531415	107572175	TG	Thyroid	0.999999998586392	0.99999999904669	0.999999999255852
NICN1	3	49460379	49466759	TG	Omnibus	0.999999999995109	0.999999999999823	0.999999999252114
C5orf56	5	131746328	131811736	TG	Breast	0.999999999244495	0.999999999663676	0.999999999249988
GPX1	3	49394609	49396033	TG	Omnibus	0.999999999995086	0.999999999999822	0.999999999239618
CBLL1	7	107384142	107402112	TG	Thyroid	0.999999998568875	0.999999999021928	0.999999999237274
P4HA2	5	131527531	131631008	TG	Omnibus	0.999999999092171	0.999999999570825	0.999999999231546
PDLIM4	5	131593364	131609147	TG	Sun-exposed skin	0.999999999010849	0.999999999525201	0.999999999217657
RNF186	1	20140523	20141771	TG	Pancreas	0.999999999568372	0.999999999946371	0.999999999198616
C5orf56	5	131746328	131811736	TG	Uterus	0.999999999244495	0.999999999663676	0.999999999187266
USP4	3	49315264	49378145	TG	Adrenal gland	0.999999999995204	0.999999999999826	0.999999999144348
RHOA	3	49396578	49450431	TG	Adrenal gland	0.999999999995159	0.999999999999824	0.999999999134127
PDLIM4	5	131593364	131609147	TG	Omnibus	0.999999999010849	0.999999999525201	0.999999999110974
GPX1	3	49394609	49396033	TG	Adrenal gland	0.999999999995086	0.999999999999822	0.999999999093668
CBLL1	7	107384142	107402112	TG	CD4 cell	0.999999998568875	0.999999999021928	0.99999999907223
P4HA2	5	131527531	131631008	TG	Adrenal gland	0.999999999092171	0.999999999570825	0.999999999061502
CBLL1	7	107384142	107402112	TG	CD8 cell	0.999999998568875	0.999999999021928	0.999999999033813
P4HA2	5	131527531	131631008	TG	Subcutaneous adipose	0.999999999092171	0.999999999570825	0.99999999902509
CBLL1	7	107384142	107402112	TG	Sigmoid colon	0.999999998568875	0.999999999021928	0.999999998994957
P4HA2	5	131527531	131631008	TG	Breast	0.999999999092171	0.999999999570825	0.999999998987479
P4HA2	5	131527531	131631008	TG	Uterus	0.999999999092171	0.999999999570825	0.999999998970907
C5orf56	5	131746328	131811736	TG	Skeletal muscle	0.999999999244495	0.999999999663676	0.999999998938268
SNX20	16	50700211	50715264	TG	Uterus	0.999999999561431	0.999999999606303	0.999999998934765
CBLL1	7	107384142	107402112	TG	Aorta	0.999999998568875	0.999999999021928	0.999999998914088
TMCO4	1	20008706	20126438	TG	Prostate	0.999999999549775	0.999999999942527	0.999999998914004
SLC22A5	5	131705444	131731306	TG	Skeletal muscle	0.999999999239859	0.999999999649524	0.999999998897311
USP4	3	49315264	49378145	TG	Transverse colon	0.999999999995204	0.999999999999826	0.9999999988968
RHOA	3	49396578	49450431	TG	Transverse colon	0.999999999995159	0.999999999999824	0.999999998883455
CBLL1	7	107384142	107402112	TG	Uterus	0.999999998568875	0.999999999021928	0.999999998881375
CYLD	16	50775961	50835846	TG	Left ventricle	0.999999995404698	0.999999995766295	0.999999998870727
PDLIM4	5	131593364	131609147	TG	Subcutaneous adipose	0.999999999010849	0.999999999525201	0.99999999886967
AMT	3	49454211	49460186	TG	Transverse colon	0.999999999995122	0.999999999999823	0.999999998859744
PDLIM4	5	131593364	131609147	TG	Uterus	0.999999999010849	0.999999999525201	0.999999998838808
PDLIM4	5	131593364	131609147	TG	Breast	0.999999999010849	0.999999999525201	0.999999998829954
CBLL1	7	107384142	107402112	TG	Ovary	0.999999998568875	0.999999999021928	0.999999998799515
CBLL1	7	107384142	107402112	TG	Liver	0.999999998568875	0.999999999021928	0.999999998777506
P4HA2	5	131527531	131631008	TG	Gastroesophageal junction	0.999999999092171	0.999999999570825	0.999999998709565
CBLL1	7	107384142	107402112	TG	Gastroesophageal junction	0.999999998568875	0.999999999021928	0.999999998708082
CBLL1	7	107384142	107402112	TG	Pancreas	0.999999998568875	0.999999999021928	0.999999998698212
TMCO4	1	20008706	20126438	TG	Thyroid	0.999999999549775	0.999999999942527	0.999999998596925
GOT1	10	101156627	101190381	TG	Caudate	0.999999998310409	0.999999999066613	0.99999999853161
SLC26A3	7	107405912	107443670	TG	Esophagus muscularis	0.999999998610483	0.999999999062058	0.999999998508212
PDLIM4	5	131593364	131609147	TG	Gastroesophageal junction	0.999999999010849	0.999999999525201	0.999999998493694
SNX20	16	50700211	50715264	TG	Spleen	0.999999999561431	0.999999999606303	0.999999998472853
TMCO4	1	20008706	20126438	TG	Spleen	0.999999999549775	0.999999999942527	0.999999998388504
TMCO4	1	20008706	20126438	TG	Lung	0.999999999549775	0.999999999942527	0.999999998364248
STMN3	20	62271061	62284780	TG	Hippocampus	0.999999799137636	0.999999985524136	0.999999998343642
GMEB2	20	62218955	62258394	TF	Hippocampus	0.999999794313944	0.999999985012935	0.999999998282826
CBLL1	7	107384142	107402112	TG	Esophagus mucosa	0.999999998568875	0.999999999021928	0.999999998234974
RNF186	1	20140523	20141771	TG	Omnibus	0.999999999568372	0.999999999946371	0.999999998231636
TMCO4	1	20008706	20126438	TG	Omnibus	0.999999999549775	0.999999999942527	0.999999998184989
RNF186	1	20140523	20141771	TG	Stomach	0.999999999568372	0.999999999946371	0.999999998112169
TMCO4	1	20008706	20126438	TG	Stomach	0.999999999549775	0.999999999942527	0.999999998075727
RCL1	9	4792869	4885917	TG	Prostate	0.999999999725453	0.999999993939558	0.999999997914619
STMN3	20	62271061	62284780	TG	Putamen	0.999999799137636	0.999999985524136	0.999999997640192
GMEB2	20	62218955	62258394	TF	Putamen	0.999999794313944	0.999999985012935	0.999999997548587
JAK2	9	4985033	5128183	TG	Omnibus	0.99999999988544	0.999999998704096	0.999999997528269
LIME1	20	62366815	62370456	TG	Hippocampus	0.9999996259331	0.999999972462788	0.999999997518285
SLC2A4RG	20	62371214	62374858	TG	Hippocampus	0.999999623837112	0.999999972331237	0.999999997508735
JAK2	9	4985033	5128183	TG	Aorta	0.99999999988544	0.999999998704096	0.999999997446074
GMEB2	20	62218955	62258394	TF	Testis	0.999999794313944	0.999999985012935	0.999999997432455
CYLD	16	50775961	50835846	TG	Pancreas	0.999999995404698	0.999999995766295	0.999999997272965
JAK2	9	4985033	5128183	TG	Monocyte	0.99999999988544	0.999999998704096	0.999999997261349
DLD	7	107531415	107572175	TG	Omnibus	0.999999998586392	0.99999999904669	0.999999997067414
STMN3	20	62271061	62284780	TG	Cortex	0.999999799137636	0.999999985524136	0.999999997058709
SLC26A3	7	107405912	107443670	TG	Omnibus	0.999999998610483	0.999999999062058	0.999999996985567
GMEB2	20	62218955	62258394	TF	Cortex	0.999999794313944	0.999999985012935	0.999999996952298
JAK2	9	4985033	5128183	TG	Testis	0.99999999988544	0.999999998704096	0.999999996831019
SLC26A3	7	107405912	107443670	TG	Transverse colon	0.999999998610483	0.999999999062058	0.999999996807874
CBLL1	7	107384142	107402112	TG	Omnibus	0.999999998568875	0.999999999021928	0.999999996779508
SMAD3	15	67356101	67487533	TF	Pancreas	0.999999971717239	0.999999971529853	0.999999996708101
CBLL1	7	107384142	107402112	TG	Transverse colon	0.999999998568875	0.999999999021928	0.999999996588464
CYLD	16	50775961	50835846	TG	Liver	0.999999995404698	0.999999995766295	0.999999996521956
CYLD	16	50775961	50835846	TG	Omnibus	0.999999995404698	0.999999995766295	0.999999996393098
SMAD3	15	67356101	67487533	TF	Esophagus mucosa	0.999999971717239	0.999999971529853	0.999999996353669
LIME1	20	62366815	62370456	TG	Testis	0.9999996259331	0.999999972462788	0.9999999963386
SLC2A4RG	20	62371214	62374858	TG	Testis	0.999999623837112	0.999999972331237	0.999999996321327
CYLD	16	50775961	50835846	TG	Gastroesophageal junction	0.999999995404698	0.999999995766295	0.99999999623948
CYLD	16	50775961	50835846	TG	CD8 cell	0.999999995404698	0.999999995766295	0.999999996222375
CYLD	16	50775961	50835846	TG	Skeletal muscle	0.999999995404698	0.999999995766295	0.999999996220075
JAK2	9	4985033	5128183	TG	Esophagus mucosa	0.99999999988544	0.999999998704096	0.99999999619416
JAK2	9	4985033	5128183	TG	Terminal ileum	0.99999999988544	0.999999998704096	0.999999996147202
RNF186	1	20140523	20141771	TG	Transverse colon	0.999999999568372	0.999999999946371	0.999999996082402
CYLD	16	50775961	50835846	TG	NK cell	0.999999995404698	0.999999995766295	0.999999996040901
STMN3	20	62271061	62284780	TG	Thyroid	0.999999799137636	0.999999985524136	0.999999996001033
SMAD3	15	67356101	67487533	TF	Thyroid	0.999999971717239	0.999999971529853	0.999999995966866
CYLD	16	50775961	50835846	TG	B cell	0.999999995404698	0.999999995766295	0.999999995959773
NOD2	16	50727514	50766988	TG	Liver	0.999999994899142	0.999999995088881	0.999999995893256
LIME1	20	62366815	62370456	TG	Putamen	0.9999996259331	0.999999972462788	0.999999995876981
CYLD	16	50775961	50835846	TG	Aorta	0.999999995404698	0.999999995766295	0.999999995866976
SLC2A4RG	20	62371214	62374858	TG	Putamen	0.999999623837112	0.999999972331237	0.999999995860048
GMEB2	20	62218955	62258394	TF	Thyroid	0.999999794313944	0.999999985012935	0.999999995842932
JAK2	9	4985033	5128183	TG	Lung	0.99999999988544	0.999999998704096	0.999999995771175
JAK2	9	4985033	5128183	TG	Spleen	0.99999999988544	0.999999998704096	0.999999995589769
JAK2	9	4985033	5128183	TG	Vagina	0.99999999988544	0.999999998704096	0.99999999549145
NOD2	16	50727514	50766988	TG	Omnibus	0.999999994899142	0.999999995088881	0.999999995489152
CYLD	16	50775961	50835846	TG	Monocyte	0.999999995404698	0.999999995766295	0.999999995403484
SMAD3	15	67356101	67487533	TF	Tibial nerve	0.999999971717239	0.999999971529853	0.999999995086223
SMAD3	15	67356101	67487533	TF	B cell	0.999999971717239	0.999999971529853	0.99999999507393
CYLD	16	50775961	50835846	TG	Caudate	0.999999995404698	0.999999995766295	0.999999994982369
CYLD	16	50775961	50835846	TG	Adrenal gland	0.999999995404698	0.999999995766295	0.999999994979724
CYLD	16	50775961	50835846	TG	Subcutaneous adipose	0.999999995404698	0.999999995766295	0.99999999497584
SMAD3	15	67356101	67487533	TF	CD4 cell	0.999999971717239	0.999999971529853	0.99999999471432
SMAD3	15	67356101	67487533	TF	Cortex	0.999999971717239	0.999999971529853	0.999999994711945
CYLD	16	50775961	50835846	TG	Esophagus muscularis	0.999999995404698	0.999999995766295	0.999999994693675
SMAD3	15	67356101	67487533	TF	Stomach	0.999999971717239	0.999999971529853	0.999999994580746
SMAD3	15	67356101	67487533	TF	Caudate	0.999999971717239	0.999999971529853	0.999999994555693
ANKMY1	2	241418839	241508626	TG	Testis	0.999999999659939	0.999999999979822	0.99999999451878
SMAD3	15	67356101	67487533	TF	Atrial appendage	0.999999971717239	0.999999971529853	0.999999994513238
SMAD3	15	67356101	67487533	TF	Uterus	0.999999971717239	0.999999971529853	0.999999994498731
SMAD3	15	67356101	67487533	TF	Vagina	0.999999971717239	0.999999971529853	0.999999994497125
SMAD3	15	67356101	67487533	TF	Putamen	0.999999971717239	0.999999971529853	0.999999994333764
ARFRP1	20	62329996	62339377	TG	Thyroid	0.999999627803208	0.999999972603522	0.999999994312843
CYLD	16	50775961	50835846	TG	Hippocampus	0.999999995404698	0.999999995766295	0.999999994308981
SMAD3	15	67356101	67487533	TF	Left ventricle	0.999999971717239	0.999999971529853	0.999999994287161
NOD2	16	50727514	50766988	TG	Monocyte	0.999999994899142	0.999999995088881	0.99999999425235
LIME1	20	62366815	62370456	TG	Thyroid	0.9999996259331	0.999999972462788	0.99999999422622
SLC2A4RG	20	62371214	62374858	TG	Thyroid	0.999999623837112	0.999999972331237	0.999999994193985
KIF21B	1	200938520	200992828	TG	Liver	0.999999987511625	0.999999991903204	0.999999994153639
CYLD	16	50775961	50835846	TG	Sigmoid colon	0.999999995404698	0.999999995766295	0.999999994122327
CYLD	16	50775961	50835846	TG	CD4 cell	0.999999995404698	0.999999995766295	0.99999999409884
SMAD3	15	67356101	67487533	TF	NK cell	0.999999971717239	0.999999971529853	0.999999994095722
SMAD3	15	67356101	67487533	TF	Aorta	0.999999971717239	0.999999971529853	0.999999993956535
LIME1	20	62366815	62370456	TG	Cortex	0.9999996259331	0.999999972462788	0.999999993852787
KIF1A	2	241653181	241759725	TG	Cortex	0.999999999570326	0.99999999997282	0.999999993852277
CYLD	16	50775961	50835846	TG	Transverse colon	0.999999995404698	0.999999995766295	0.999999993848391
SLC2A4RG	20	62371214	62374858	TG	Cortex	0.999999623837112	0.999999972331237	0.999999993828857
KIF1A	2	241653181	241759725	TG	Hippocampus	0.999999999570326	0.99999999997282	0.999999993696569
CYLD	16	50775961	50835846	TG	Ovary	0.999999995404698	0.999999995766295	0.999999993682595
CYLD	16	50775961	50835846	TG	Breast	0.999999995404698	0.999999995766295	0.999999993672156
CAPN10	2	241526133	241557122	TG	Testis	0.999999999615859	0.999999999976358	0.999999993523785
KIF1A	2	241653181	241759725	TG	Caudate	0.999999999570326	0.99999999997282	0.999999993327311
CYLD	16	50775961	50835846	TG	Tibial nerve	0.999999995404698	0.999999995766295	0.999999992815375
SLC26A3	7	107405912	107443670	TG	Terminal ileum	0.999999998610483	0.999999999062058	0.99999999275553
SMAD3	15	67356101	67487533	TF	Hippocampus	0.999999971717239	0.999999971529853	0.99999999269725
NOD2	16	50727514	50766988	TG	CD4 cell	0.999999994899142	0.999999995088881	0.999999992644871
CYLD	16	50775961	50835846	TG	Visceral omentum	0.999999995404698	0.999999995766295	0.999999992616427
CYLD	16	50775961	50835846	TG	Terminal ileum	0.999999995404698	0.999999995766295	0.999999992578166
CYLD	16	50775961	50835846	TG	Testis	0.999999995404698	0.999999995766295	0.999999992542939
KIF1A	2	241653181	241759725	TG	Testis	0.999999999570326	0.99999999997282	0.999999992539233
SMAD3	15	67356101	67487533	TF	Lung	0.999999971717239	0.999999971529853	0.999999992460396
SMAD3	15	67356101	67487533	TF	Subcutaneous adipose	0.999999971717239	0.999999971529853	0.999999992115603
CYLD	16	50775961	50835846	TG	Uterus	0.999999995404698	0.999999995766295	0.999999991656182
STMN3	20	62271061	62284780	TG	Caudate	0.999999799137636	0.999999985524136	0.999999991648955
SMAD3	15	67356101	67487533	TF	Sigmoid colon	0.999999971717239	0.999999971529853	0.999999991634305
SMAD3	15	67356101	67487533	TF	CD8 cell	0.999999971717239	0.999999971529853	0.999999991606637
SMAD3	15	67356101	67487533	TF	Liver	0.999999971717239	0.999999971529853	0.99999999160479
SMAD3	15	67356101	67487533	TF	Terminal ileum	0.999999971717239	0.999999971529853	0.99999999151511
GMEB2	20	62218955	62258394	TF	Caudate	0.999999794313944	0.999999985012935	0.999999991351926
CYLD	16	50775961	50835846	TG	Esophagus mucosa	0.999999995404698	0.999999995766295	0.99999999124471
AQP12B	2	241615835	241622323	TG	Pancreas	0.999999999570589	0.999999999972926	0.999999991101316
STMN3	20	62271061	62284780	TG	Vagina	0.999999799137636	0.999999985524136	0.999999990764369
SMAD3	15	67356101	67487533	TF	Prostate	0.999999971717239	0.999999971529853	0.999999990651183
AQP12A	2	241631262	241637900	TG	Pancreas	0.999999999561417	0.999999999972142	0.999999990637948
SMAD3	15	67356101	67487533	TF	Skeletal muscle	0.999999971717239	0.999999971529853	0.999999990565111
SMAD3	15	67356101	67487533	TF	Visceral omentum	0.999999971717239	0.999999971529853	0.999999990539475
GMEB2	20	62218955	62258394	TF	Vagina	0.999999794313944	0.999999985012935	0.999999990430245
STMN3	20	62271061	62284780	TG	Cerebellum	0.999999799137636	0.999999985524136	0.99999999029293
CYLD	16	50775961	50835846	TG	Lung	0.999999995404698	0.999999995766295	0.999999990167789
SMAD3	15	67356101	67487533	TF	Breast	0.999999971717239	0.999999971529853	0.999999989950152
NOD2	16	50727514	50766988	TG	Esophagus mucosa	0.999999994899142	0.999999995088881	0.999999989949107
CYLD	16	50775961	50835846	TG	Sun-exposed skin	0.999999995404698	0.999999995766295	0.999999989947118
GMEB2	20	62218955	62258394	TF	Cerebellum	0.999999794313944	0.999999985012935	0.999999989943795
SMAD3	15	67356101	67487533	TF	Ovary	0.999999971717239	0.999999971529853	0.999999989934039
SMAD3	15	67356101	67487533	TF	Gastroesophageal junction	0.999999971717239	0.999999971529853	0.99999998988432
CAPN10	2	241526133	241557122	TG	Aorta	0.999999999615859	0.999999999976358	0.999999989742724
KIF1A	2	241653181	241759725	TG	Putamen	0.999999999570326	0.99999999997282	0.999999989741411
CYLD	16	50775961	50835846	TG	Vagina	0.999999995404698	0.999999995766295	0.999999989703199
SMAD3	15	67356101	67487533	TF	Sun-exposed skin	0.999999971717239	0.999999971529853	0.999999989682427
KIF1A	2	241653181	241759725	TG	Cerebellum	0.999999999570326	0.99999999997282	0.999999989313734
SMAD3	15	67356101	67487533	TF	Transverse colon	0.999999971717239	0.999999971529853	0.999999989236999
CYLD	16	50775961	50835846	TG	Spleen	0.999999995404698	0.999999995766295	0.99999998910282
CYLD	16	50775961	50835846	TG	Thyroid	0.999999995404698	0.999999995766295	0.999999988694066
NOD2	16	50727514	50766988	TG	Sun-exposed skin	0.999999994899142	0.999999995088881	0.999999988562206
SMAD3	15	67356101	67487533	TF	Testis	0.999999971717239	0.999999971529853	0.999999988261574
NOD2	16	50727514	50766988	TG	Vagina	0.999999994899142	0.999999995088881	0.999999988254301
SMAD3	15	67356101	67487533	TF	Esophagus muscularis	0.999999971717239	0.999999971529853	0.999999988147442
SMAD3	15	67356101	67487533	TF	Monocyte	0.999999971717239	0.999999971529853	0.999999988101442
SMAD3	15	67356101	67487533	TF	Spleen	0.999999971717239	0.999999971529853	0.999999988097643
NOD2	16	50727514	50766988	TG	Spleen	0.999999994899142	0.999999995088881	0.999999987596596
STMN3	20	62271061	62284780	TG	Atrial appendage	0.999999799137636	0.999999985524136	0.999999987520193
CAMSAP2	1	200708686	200829832	TG	Omnibus	0.999999991685637	0.999999995120135	0.999999987273051
GMEB2	20	62218955	62258394	TF	Atrial appendage	0.999999794313944	0.999999985012935	0.999999987076116
RCL1	9	4792869	4885917	TG	Liver	0.999999999725453	0.999999993939558	0.999999986803054
SMAD3	15	67356101	67487533	TF	Adrenal gland	0.999999971717239	0.999999971529853	0.999999986024777
CAPN10	2	241526133	241557122	TG	NK cell	0.999999999615859	0.999999999976358	0.999999984687403
LIME1	20	62366815	62370456	TG	Vagina	0.9999996259331	0.999999972462788	0.99999998457218
SLC2A4RG	20	62371214	62374858	TG	Vagina	0.999999623837112	0.999999972331237	0.999999984494429
RCL1	9	4792869	4885917	TG	Ovary	0.999999999725453	0.999999993939558	0.999999984241336
RNPEPL1	2	241505221	241520789	TG	Esophagus mucosa	0.999999999628817	0.999999999977367	0.999999983920132
RCL1	9	4792869	4885917	TG	Testis	0.999999999725453	0.999999993939558	0.999999983184165
ANKMY1	2	241418839	241508626	TG	CD8 cell	0.999999999659939	0.999999999979822	0.999999983102031
ANKMY1	2	241418839	241508626	TG	Monocyte	0.999999999659939	0.999999999979822	0.999999982380924
RCL1	9	4792869	4885917	TG	Aorta	0.999999999725453	0.999999993939558	0.999999982086098
RCL1	9	4792869	4885917	TG	Omnibus	0.999999999725453	0.999999993939558	0.999999981135506
KIF1A	2	241653181	241759725	TG	Tibial nerve	0.999999999570326	0.99999999997282	0.999999981029342
SMAD3	15	67356101	67487533	TF	Cerebellum	0.999999971717239	0.999999971529853	0.999999981028549
GPR25	1	200842083	200843306	TG	Omnibus	0.999999989502083	0.999999993413923	0.999999980651071
ANKMY1	2	241418839	241508626	TG	Lung	0.999999999659939	0.999999999979822	0.999999980595371
RCL1	9	4792869	4885917	TG	Skeletal muscle	0.999999999725453	0.999999993939558	0.999999980088159
RNPEPL1	2	241505221	241520789	TG	CD8 cell	0.999999999628817	0.999999999977367	0.99999997956133
CAMSAP2	1	200708686	200829832	TG	Thyroid	0.999999991685637	0.999999995120135	0.999999979410171
DUSP28	2	241499471	241503431	TG	CD8 cell	0.999999999625194	0.999999999977106	0.999999979202463
ANKMY1	2	241418839	241508626	TG	Spleen	0.999999999659939	0.999999999979822	0.999999979180022
RCL1	9	4792869	4885917	TG	Esophagus mucosa	0.999999999725453	0.999999993939558	0.999999978767651
DUSP28	2	241499471	241503431	TG	Omnibus	0.999999999625194	0.999999999977106	0.999999978508864
CAPN10	2	241526133	241557122	TG	CD8 cell	0.999999999615859	0.999999999976358	0.999999978478891
DUSP28	2	241499471	241503431	TG	Monocyte	0.999999999625194	0.999999999977106	0.999999978315065
RNPEPL1	2	241505221	241520789	TG	Lung	0.999999999628817	0.999999999977367	0.99999997788151
CAPN10	2	241526133	241557122	TG	Monocyte	0.999999999615859	0.999999999976358	0.999999977552297
RCL1	9	4792869	4885917	TG	Lung	0.999999999725453	0.999999993939558	0.999999977292535
STMN3	20	62271061	62284780	TG	Uterus	0.999999799137636	0.999999985524136	0.999999977275214
GMEB2	20	62218955	62258394	TF	Uterus	0.999999794313944	0.999999985012935	0.999999976481936
RCL1	9	4792869	4885917	TG	Spleen	0.999999999725453	0.999999993939558	0.999999976395712
RCL1	9	4792869	4885917	TG	Sun-exposed skin	0.999999999725453	0.999999993939558	0.999999976342201
RCL1	9	4792869	4885917	TG	Uterus	0.999999999725453	0.999999993939558	0.999999976266961
RCL1	9	4792869	4885917	TG	Terminal ileum	0.999999999725453	0.999999993939558	0.999999976199604
ZBTB46	20	62375019	62462597	TG	Cerebellum	0.999999645416583	0.999999975365852	0.999999976075339
GPR35	2	241544848	241570676	TG	Monocyte	0.999999999603299	0.999999999975394	0.999999976046642
KIF21B	1	200938520	200992828	TG	Testis	0.999999987511625	0.999999991903204	0.999999976029684
RCL1	9	4792869	4885917	TG	Visceral omentum	0.999999999725453	0.999999993939558	0.999999975781306
ANKMY1	2	241418839	241508626	TG	Stomach	0.999999999659939	0.999999999979822	0.999999975406208
KIF21B	1	200938520	200992828	TG	Omnibus	0.999999987511625	0.999999991903204	0.999999974954729
RCL1	9	4792869	4885917	TG	Vagina	0.999999999725453	0.999999993939558	0.999999974404855
GPR35	2	241544848	241570676	TG	Spleen	0.999999999603299	0.999999999975394	0.999999974278421
LIME1	20	62366815	62370456	TG	Cerebellum	0.9999996259331	0.999999972462788	0.999999972755622
SLC2A4RG	20	62371214	62374858	TG	Cerebellum	0.999999623837112	0.999999972331237	0.999999972653547
KIF21B	1	200938520	200992828	TG	Hippocampus	0.999999987511625	0.999999991903204	0.999999970879567
GPR35	2	241544848	241570676	TG	Stomach	0.999999999603299	0.999999999975394	0.99999996875238
KIF21B	1	200938520	200992828	TG	Cortex	0.999999987511625	0.999999991903204	0.999999968482126
SLC2A4RG	20	62371214	62374858	TG	Atrial appendage	0.999999623837112	0.999999972331237	0.999999968195431
GMEB2	20	62218955	62258394	TF	Esophagus mucosa	0.999999794313944	0.999999985012935	0.999999966152685
GMEB2	20	62218955	62258394	TF	Tibial nerve	0.999999794313944	0.999999985012935	0.999999965722539
ANKMY1	2	241418839	241508626	TG	CD4 cell	0.999999999659939	0.999999999979822	0.999999964761917
GPR25	1	200842083	200843306	TG	B cell	0.999999989502083	0.999999993413923	0.999999961135276
ANKMY1	2	241418839	241508626	TG	Terminal ileum	0.999999999659939	0.999999999979822	0.999999957597352
RNPEPL1	2	241505221	241520789	TG	CD4 cell	0.999999999628817	0.999999999977367	0.999999957321612
SLC2A4RG	20	62371214	62374858	TG	Uterus	0.999999623837112	0.999999972331237	0.999999957053577
DUSP28	2	241499471	241503431	TG	CD4 cell	0.999999999625194	0.999999999977106	0.99999995657317
CAPN10	2	241526133	241557122	TG	CD4 cell	0.999999999615859	0.999999999976358	0.999999955059588
GMEB2	20	62218955	62258394	TF	Ovary	0.999999794313944	0.999999985012935	0.999999952060693
GPR25	1	200842083	200843306	TG	CD8 cell	0.999999989502083	0.999999993413923	0.999999952052517
GPR25	1	200842083	200843306	TG	NK cell	0.999999989502083	0.999999993413923	0.999999951318727
KIF21B	1	200938520	200992828	TG	B cell	0.999999987511625	0.999999991903204	0.999999951029539
RNPEPL1	2	241505221	241520789	TG	Terminal ileum	0.999999999628817	0.999999999977367	0.99999995060798
SMAD3	15	67356101	67487533	TF	Omnibus	0.999999971717239	0.999999971529853	0.999999950367117
STMN3	20	62271061	62284780	TG	Sun-exposed skin	0.999999799137636	0.999999985524136	0.999999948506056
CAPN10	2	241526133	241557122	TG	Terminal ileum	0.999999999615859	0.999999999976358	0.999999948288957
GMEB2	20	62218955	62258394	TF	Sun-exposed skin	0.999999794313944	0.999999985012935	0.999999946949685
GPR35	2	241544848	241570676	TG	Terminal ileum	0.999999999603299	0.999999999975394	0.999999945379727
KIF21B	1	200938520	200992828	TG	Spleen	0.999999987511625	0.999999991903204	0.99999994184731
KIF21B	1	200938520	200992828	TG	CD8 cell	0.999999987511625	0.999999991903204	0.999999939603818
KIF21B	1	200938520	200992828	TG	NK cell	0.999999987511625	0.999999991903204	0.999999938663283
IFNG	12	68548548	68553527	TG	Omnibus	0.999999980816325	0.99999995688228	0.999999938046058
IFNG	12	68548548	68553527	TG	CD8 cell	0.999999980816325	0.99999995688228	0.99999993730408
KIF21B	1	200938520	200992828	TG	Monocyte	0.999999987511625	0.999999991903204	0.999999935080378
IFNG	12	68548548	68553527	TG	NK cell	0.999999980816325	0.99999995688228	0.999999933369356
GMEB2	20	62218955	62258394	TF	Stomach	0.999999794313944	0.999999985012935	0.999999927479255
REL	2	61108656	61158745	TF	B cell	0.999999857160676	0.999999845918197	0.999999926831096
GPR25	1	200842083	200843306	TG	CD4 cell	0.999999989502083	0.999999993413923	0.999999923645983
SLC2A4RG	20	62371214	62374858	TG	Esophagus mucosa	0.999999623837112	0.999999972331237	0.999999923543254
REL	2	61108656	61158745	TF	NK cell	0.999999857160676	0.999999845918197	0.999999920893896
GMEB2	20	62218955	62258394	TF	Lung	0.999999794313944	0.999999985012935	0.999999906422216
KIF21B	1	200938520	200992828	TG	CD4 cell	0.999999987511625	0.999999991903204	0.999999904402509
GMEB2	20	62218955	62258394	TF	Spleen	0.999999794313944	0.999999985012935	0.999999903624394
SLC2A4RG	20	62371214	62374858	TG	Tibial nerve	0.999999623837112	0.999999972331237	0.999999903590854
GPR35	2	241544848	241570676	TG	Transverse colon	0.999999999603299	0.999999999975394	0.999999902753414
IFNG	12	68548548	68553527	TG	CD4 cell	0.999999980816325	0.99999995688228	0.999999899096312
REL	2	61108656	61158745	TF	Monocyte	0.999999857160676	0.999999845918197	0.999999898520515
ZBTB46	20	62375019	62462597	TG	Ovary	0.999999645416583	0.999999975365852	0.99999989359112
LIME1	20	62366815	62370456	TG	Sun-exposed skin	0.9999996259331	0.999999972462788	0.999999888250983
SLC2A4RG	20	62371214	62374858	TG	Sun-exposed skin	0.999999623837112	0.999999972331237	0.999999887716812
LIME1	20	62366815	62370456	TG	Ovary	0.9999996259331	0.999999972462788	0.999999883246946
SLC2A4RG	20	62371214	62374858	TG	Ovary	0.999999623837112	0.999999972331237	0.99999988274877
GMEB2	20	62218955	62258394	TF	Left ventricle	0.999999794313944	0.999999985012935	0.999999881867637
PEX13	2	61244360	61279125	TG	Omnibus	0.99999985780916	0.999999846261559	0.999999880965224
REL	2	61108656	61158745	TF	Omnibus	0.999999857160676	0.999999845918197	0.999999880634095
REL	2	61108656	61158745	TF	CD8 cell	0.999999857160676	0.999999845918197	0.999999876278328
REL	2	61108656	61158745	TF	Subcutaneous adipose	0.999999857160676	0.999999845918197	0.999999868530197
REL	2	61108656	61158745	TF	Pancreas	0.999999857160676	0.999999845918197	0.999999860403483
STMN3	20	62271061	62284780	TG	Prostate	0.999999799137636	0.999999985524136	0.999999850734347
REL	2	61108656	61158745	TF	CD4 cell	0.999999857160676	0.999999845918197	0.999999847547189
LAMB1	7	107564244	107643700	TG	Thyroid	0.999999810897399	0.999999818691347	0.999999846288051
GMEB2	20	62218955	62258394	TF	Prostate	0.999999794313944	0.999999985012935	0.999999845982782
REL	2	61108656	61158745	TF	Liver	0.999999857160676	0.999999845918197	0.999999842886178
LIME1	20	62366815	62370456	TG	Stomach	0.9999996259331	0.999999972462788	0.999999836608383
SLC2A4RG	20	62371214	62374858	TG	Stomach	0.999999623837112	0.999999972331237	0.999999835872855
GMEB2	20	62218955	62258394	TF	Pancreas	0.999999794313944	0.999999985012935	0.999999834694304
REL	2	61108656	61158745	TF	Visceral omentum	0.999999857160676	0.999999845918197	0.999999832049534
REL	2	61108656	61158745	TF	Aorta	0.999999857160676	0.999999845918197	0.999999831699543
REL	2	61108656	61158745	TF	Skeletal muscle	0.999999857160676	0.999999845918197	0.999999831658399
LAMB1	7	107564244	107643700	TG	Sun-exposed skin	0.999999810897399	0.999999818691347	0.999999831335127
REL	2	61108656	61158745	TF	Left ventricle	0.999999857160676	0.999999845918197	0.99999982765505
LAMB1	7	107564244	107643700	TG	Breast	0.999999810897399	0.999999818691347	0.999999827019701
REL	2	61108656	61158745	TF	Gastroesophageal junction	0.999999857160676	0.999999845918197	0.999999826450858
SYNGR1	22	39745930	39781593	TG	Cortex	0.999998422927779	0.999999648819985	0.999999826265623
RPL3	22	39708887	39716394	TG	Sigmoid colon	0.999998372702353	0.999999636277054	0.999999824924524
SYNGR1	22	39745930	39781593	TG	Cerebellum	0.999998422927779	0.999999648819985	0.999999821623136
RPL3	22	39708887	39716394	TG	Cortex	0.999998372702353	0.999999636277054	0.999999821532157
SYNGR1	22	39745930	39781593	TG	Hippocampus	0.999998422927779	0.999999648819985	0.999999820117972
REL	2	61108656	61158745	TF	Ovary	0.999999857160676	0.999999845918197	0.999999816268821
RPL3	22	39708887	39716394	TG	Cerebellum	0.999998372702353	0.999999636277054	0.999999815739414
RPL3	22	39708887	39716394	TG	Hippocampus	0.999998372702353	0.999999636277054	0.999999815230857
PEX13	2	61244360	61279125	TG	Spleen	0.99999985780916	0.999999846261559	0.999999811217055
REL	2	61108656	61158745	TF	Spleen	0.999999857160676	0.999999845918197	0.99999981041201
LAMB1	7	107564244	107643700	TG	Subcutaneous adipose	0.999999810897399	0.999999818691347	0.999999807499878
LAMB1	7	107564244	107643700	TG	Uterus	0.999999810897399	0.999999818691347	0.999999799968201
REL	2	61108656	61158745	TF	Breast	0.999999857160676	0.999999845918197	0.999999799843861
LAMB1	7	107564244	107643700	TG	Testis	0.999999810897399	0.999999818691347	0.999999797963297
REL	2	61108656	61158745	TF	Esophagus muscularis	0.999999857160676	0.999999845918197	0.999999796177439
LAMB1	7	107564244	107643700	TG	Tibial nerve	0.999999810897399	0.999999818691347	0.99999979432013
LAMB1	7	107564244	107643700	TG	Skeletal muscle	0.999999810897399	0.999999818691347	0.999999784382144
LAMB1	7	107564244	107643700	TG	Ovary	0.999999810897399	0.999999818691347	0.999999784051952
REL	2	61108656	61158745	TF	Sigmoid colon	0.999999857160676	0.999999845918197	0.99999977998094
RPL3	22	39708887	39716394	TG	Pancreas	0.999998372702353	0.999999636277054	0.999999779638031
REL	2	61108656	61158745	TF	Adrenal gland	0.999999857160676	0.999999845918197	0.999999779263146
SYNGR1	22	39745930	39781593	TG	Putamen	0.999998422927779	0.999999648819985	0.999999778831236
REL	2	61108656	61158745	TF	Atrial appendage	0.999999857160676	0.999999845918197	0.999999778344473
LAMB1	7	107564244	107643700	TG	Sigmoid colon	0.999999810897399	0.999999818691347	0.999999778146599
RPL3	22	39708887	39716394	TG	Gastroesophageal junction	0.999998372702353	0.999999636277054	0.999999777146985
REL	2	61108656	61158745	TF	Caudate	0.999999857160676	0.999999845918197	0.9999997752508
REL	2	61108656	61158745	TF	Prostate	0.999999857160676	0.999999845918197	0.999999775224356
PEX13	2	61244360	61279125	TG	Testis	0.99999985780916	0.999999846261559	0.999999774387912
RPL3	22	39708887	39716394	TG	Visceral omentum	0.999998372702353	0.999999636277054	0.999999774217417
REL	2	61108656	61158745	TF	Testis	0.999999857160676	0.999999845918197	0.999999773187841
LAMB1	7	107564244	107643700	TG	CD4 cell	0.999999810897399	0.999999818691347	0.999999772479302
GMEB2	20	62218955	62258394	TF	Liver	0.999999794313944	0.999999985012935	0.999999771400858
RPL3	22	39708887	39716394	TG	Putamen	0.999998372702353	0.999999636277054	0.999999771320166
REL	2	61108656	61158745	TF	Stomach	0.999999857160676	0.999999845918197	0.999999766458497
STMN3	20	62271061	62284780	TG	Visceral omentum	0.999999799137636	0.999999985524136	0.999999764214527
LAMB1	7	107564244	107643700	TG	Liver	0.999999810897399	0.999999818691347	0.999999763127435
REL	2	61108656	61158745	TF	Tibial nerve	0.999999857160676	0.999999845918197	0.999999759214494
REL	2	61108656	61158745	TF	Transverse colon	0.999999857160676	0.999999845918197	0.999999758582464
GMEB2	20	62218955	62258394	TF	Visceral omentum	0.999999794313944	0.999999985012935	0.9999997573072
LAMB1	7	107564244	107643700	TG	CD8 cell	0.999999810897399	0.999999818691347	0.999999757109655
LAMB1	7	107564244	107643700	TG	Aorta	0.999999810897399	0.999999818691347	0.999999755861836
SYNGR1	22	39745930	39781593	TG	Caudate	0.999998422927779	0.999999648819985	0.999999750094504
PEX13	2	61244360	61279125	TG	Sun-exposed skin	0.99999985780916	0.999999846261559	0.999999745248201
REL	2	61108656	61158745	TF	Sun-exposed skin	0.999999857160676	0.999999845918197	0.999999743941645
RPL3	22	39708887	39716394	TG	Caudate	0.999998372702353	0.999999636277054	0.999999741733101
LAMB1	7	107564244	107643700	TG	Atrial appendage	0.999999810897399	0.999999818691347	0.999999739513603
ZBTB46	20	62375019	62462597	TG	Spleen	0.999999645416583	0.999999975365852	0.999999737150367
PEX13	2	61244360	61279125	TG	Esophagus mucosa	0.99999985780916	0.999999846261559	0.999999736452561
RPL3	22	39708887	39716394	TG	Tibial nerve	0.999998372702353	0.999999636277054	0.999999735402265
REL	2	61108656	61158745	TF	Esophagus mucosa	0.999999857160676	0.999999845918197	0.999999735102755
STMN3	20	62271061	62284780	TG	Sigmoid colon	0.999999799137636	0.999999985524136	0.999999732147964
PEX13	2	61244360	61279125	TG	Lung	0.99999985780916	0.999999846261559	0.99999973077246
LAMB1	7	107564244	107643700	TG	Esophagus mucosa	0.999999810897399	0.999999818691347	0.999999729983798
REL	2	61108656	61158745	TF	Lung	0.999999857160676	0.999999845918197	0.999999729374109
GMEB2	20	62218955	62258394	TF	Sigmoid colon	0.999999794313944	0.999999985012935	0.999999723650003
LAMB1	7	107564244	107643700	TG	Esophagus muscularis	0.999999810897399	0.999999818691347	0.999999723048571
LAMB1	7	107564244	107643700	TG	Gastroesophageal junction	0.999999810897399	0.999999818691347	0.999999720015315
PEX13	2	61244360	61279125	TG	Thyroid	0.99999985780916	0.999999846261559	0.999999714045741
REL	2	61108656	61158745	TF	Thyroid	0.999999857160676	0.999999845918197	0.999999712638995
PEX13	2	61244360	61279125	TG	Terminal ileum	0.99999985780916	0.999999846261559	0.999999711865273
RPL3	22	39708887	39716394	TG	Vagina	0.999998372702353	0.999999636277054	0.99999971165369
LIME1	20	62366815	62370456	TG	Spleen	0.9999996259331	0.999999972462788	0.999999711353447
REL	2	61108656	61158745	TF	Uterus	0.999999857160676	0.999999845918197	0.999999711176099
STMN3	20	62271061	62284780	TG	Esophagus muscularis	0.999999799137636	0.999999985524136	0.999999711165328
REL	2	61108656	61158745	TF	Terminal ileum	0.999999857160676	0.999999845918197	0.999999710452633
SLC2A4RG	20	62371214	62374858	TG	Spleen	0.999999623837112	0.999999972331237	0.999999710077894
PEX13	2	61244360	61279125	TG	Vagina	0.99999985780916	0.999999846261559	0.999999709946893
REL	2	61108656	61158745	TF	Vagina	0.999999857160676	0.999999845918197	0.999999708486618
RPL3	22	39708887	39716394	TG	Ovary	0.999998372702353	0.999999636277054	0.999999706990398
RPL3	22	39708887	39716394	TG	Breast	0.999998372702353	0.999999636277054	0.999999706222035
RPL3	22	39708887	39716394	TG	Lung	0.999998372702353	0.999999636277054	0.99999970539992
RPL3	22	39708887	39716394	TG	Esophagus muscularis	0.999998372702353	0.999999636277054	0.99999970511657
GMEB2	20	62218955	62258394	TF	Esophagus muscularis	0.999999794313944	0.999999985012935	0.999999701920937
LAMB1	7	107564244	107643700	TG	Pancreas	0.999999810897399	0.999999818691347	0.999999701284965
LAMB1	7	107564244	107643700	TG	Caudate	0.999999810897399	0.999999818691347	0.99999969982981
RPL3	22	39708887	39716394	TG	Thyroid	0.999998372702353	0.999999636277054	0.999999698483536
LAMB1	7	107564244	107643700	TG	Visceral omentum	0.999999810897399	0.999999818691347	0.999999696202483
RPL3	22	39708887	39716394	TG	Sun-exposed skin	0.999998372702353	0.999999636277054	0.999999695442736
RPL3	22	39708887	39716394	TG	B cell	0.999998372702353	0.999999636277054	0.999999692169377
LAMB1	7	107564244	107643700	TG	Left ventricle	0.999999810897399	0.999999818691347	0.999999689160671
RPL3	22	39708887	39716394	TG	Uterus	0.999998372702353	0.999999636277054	0.999999688374964
RPL3	22	39708887	39716394	TG	Atrial appendage	0.999998372702353	0.999999636277054	0.999999686702032
GMEB2	20	62218955	62258394	TF	Gastroesophageal junction	0.999999794313944	0.999999985012935	0.999999684891842
RPL3	22	39708887	39716394	TG	Subcutaneous adipose	0.999998372702353	0.999999636277054	0.999999680669389
ZBTB46	20	62375019	62462597	TG	Left ventricle	0.999999645416583	0.999999975365852	0.999999676786468
RPL3	22	39708887	39716394	TG	Liver	0.999998372702353	0.999999636277054	0.99999967348768
LAMB1	7	107564244	107643700	TG	Prostate	0.999999810897399	0.999999818691347	0.999999663931602
LAMB1	7	107564244	107643700	TG	Vagina	0.999999810897399	0.999999818691347	0.999999656025937
LAMB1	7	107564244	107643700	TG	Spleen	0.999999810897399	0.999999818691347	0.999999655100009
RPL3	22	39708887	39716394	TG	Esophagus mucosa	0.999998372702353	0.999999636277054	0.999999652362811
LAMB1	7	107564244	107643700	TG	Hippocampus	0.999999810897399	0.999999818691347	0.999999652173705
RPL3	22	39708887	39716394	TG	Testis	0.999998372702353	0.999999636277054	0.999999651296359
LAMB1	7	107564244	107643700	TG	Cortex	0.999999810897399	0.999999818691347	0.999999635077027
RPL3	22	39708887	39716394	TG	Spleen	0.999998372702353	0.999999636277054	0.999999629829779
SLC2A4RG	20	62371214	62374858	TG	Left ventricle	0.999999623837112	0.999999972331237	0.999999626424579
LAMB1	7	107564244	107643700	TG	Putamen	0.999999810897399	0.999999818691347	0.999999624259484
LIME1	20	62366815	62370456	TG	Lung	0.9999996259331	0.999999972462788	0.999999616641247
RPL3	22	39708887	39716394	TG	CD4 cell	0.999998372702353	0.999999636277054	0.99999961067415
RPL3	22	39708887	39716394	TG	Stomach	0.999998372702353	0.999999636277054	0.999999606113678
RPL3	22	39708887	39716394	TG	Prostate	0.999998372702353	0.999999636277054	0.999999605884488
LAMB1	7	107564244	107643700	TG	Cerebellum	0.999999810897399	0.999999818691347	0.999999586264404
RPL3	22	39708887	39716394	TG	Monocyte	0.999998372702353	0.999999636277054	0.999999582307085
GMEB2	20	62218955	62258394	TF	Aorta	0.999999794313944	0.999999985012935	0.999999550769185
LAMB1	7	107564244	107643700	TG	Adrenal gland	0.999999810897399	0.999999818691347	0.999999549957227
RPL3	22	39708887	39716394	TG	Skeletal muscle	0.999998372702353	0.999999636277054	0.999999545064244
RPL3	22	39708887	39716394	TG	Left ventricle	0.999998372702353	0.999999636277054	0.999999542336875
LAMB1	7	107564244	107643700	TG	Lung	0.999999810897399	0.999999818691347	0.999999523700929
GMEB2	20	62218955	62258394	TF	Breast	0.999999794313944	0.999999985012935	0.999999523433781
FCGR2B	1	161551101	161648444	TG	B cell	0.99999624307754	0.999998676471785	0.999999516419908
FCGR2B	1	161551101	161648444	TG	Monocyte	0.99999624307754	0.999998676471785	0.999999490687427
RPL3	22	39708887	39716394	TG	Aorta	0.999998372702353	0.999999636277054	0.99999947171554
FCGR2B	1	161551101	161648444	TG	NK cell	0.99999624307754	0.999998676471785	0.999999450786791
FCGR3A	1	161511549	161600917	TG	Monocyte	0.999996102175645	0.9999986167771	0.99999944812719
RPL3	22	39708887	39716394	TG	NK cell	0.999998372702353	0.999999636277054	0.999999444344342
CNN2	19	1026298	1039068	TG	B cell	0.999994352248389	0.999998929300008	0.999999443188268
ABCA7	19	1040102	1065571	TG	B cell	0.999994352248389	0.999998929300008	0.999999443188268
LIME1	20	62366815	62370456	TG	Pancreas	0.9999996259331	0.999999972462788	0.999999435766594
SLC2A4RG	20	62371214	62374858	TG	Pancreas	0.999999623837112	0.999999972331237	0.999999433471617
LAMB1	7	107564244	107643700	TG	Stomach	0.999999810897399	0.999999818691347	0.999999433041736
GPX4	19	1103936	1106787	TG	CD4 cell	0.999994437876039	0.999998951657212	0.999999431515455
POLR2E	19	1086594	1095598	TG	Pancreas	0.999994437876039	0.999998951657212	0.999999429985414
GPX4	19	1103936	1106787	TG	Pancreas	0.999994437876039	0.999998951657212	0.999999429985414
LAMB1	7	107564244	107643700	TG	Omnibus	0.999999810897399	0.999999818691347	0.999999429911849
CNN2	19	1026298	1039068	TG	CD4 cell	0.999994352248389	0.999998929300008	0.999999411156248
ABCA7	19	1040102	1065571	TG	CD4 cell	0.999994352248389	0.999998929300008	0.999999411156248
CNN2	19	1026298	1039068	TG	Pancreas	0.999994352248389	0.999998929300008	0.999999408427092
ABCA7	19	1040102	1065571	TG	Pancreas	0.999994352248389	0.999998929300008	0.999999408427092
CNN2	19	1026298	1039068	TG	NK cell	0.999994352248389	0.999998929300008	0.999999405916429
ABCA7	19	1040102	1065571	TG	NK cell	0.999994352248389	0.999998929300008	0.999999405916429
GMEB2	20	62218955	62258394	TF	Skeletal muscle	0.999999794313944	0.999999985012935	0.999999404467755
FCGR2A	1	161475220	161493803	TG	Monocyte	0.999995950517746	0.999998558110078	0.99999940320868
HSPA6	1	161494036	161496681	TG	Monocyte	0.999995950517746	0.999998558110078	0.99999940320868
FCGR3A	1	161511549	161600917	TG	NK cell	0.999996102175645	0.9999986167771	0.999999403165156
LAMB1	7	107564244	107643700	TG	Transverse colon	0.999999810897399	0.999999818691347	0.999999402582637
POLR2E	19	1086594	1095598	TG	Monocyte	0.999994437876039	0.999998951657212	0.99999938962903
GPX4	19	1103936	1106787	TG	Monocyte	0.999994437876039	0.999998951657212	0.99999938962903
CNN2	19	1026298	1039068	TG	Monocyte	0.999994352248389	0.999998929300008	0.999999367493797
ABCA7	19	1040102	1065571	TG	Monocyte	0.999994352248389	0.999998929300008	0.999999367493797
SLC2A4RG	20	62371214	62374858	TG	Visceral omentum	0.999999623837112	0.999999972331237	0.999999363251442
HSPA6	1	161494036	161496681	TG	NK cell	0.999995950517746	0.999998558110078	0.999999351313728
CNN2	19	1026298	1039068	TG	CD8 cell	0.999994352248389	0.999998929300008	0.999999336709359
ABCA7	19	1040102	1065571	TG	CD8 cell	0.999994352248389	0.999998929300008	0.999999336709359
FCGR3A	1	161511549	161600917	TG	CD4 cell	0.999996102175645	0.9999986167771	0.99999932907065
POLR2E	19	1086594	1095598	TG	Subcutaneous adipose	0.999994437876039	0.999998951657212	0.999999314144766
GPX4	19	1103936	1106787	TG	Subcutaneous adipose	0.999994437876039	0.999998951657212	0.999999314144766
CNN2	19	1026298	1039068	TG	Subcutaneous adipose	0.999994352248389	0.999998929300008	0.999999291752995
POLR2E	19	1086594	1095598	TG	Transverse colon	0.999994437876039	0.999998951657212	0.999999287340083
GPX4	19	1103936	1106787	TG	Transverse colon	0.999994437876039	0.999998951657212	0.999999287340083
SLC2A4RG	20	62371214	62374858	TG	Prostate	0.999999623837112	0.999999972331237	0.999999282896729
FCGR3A	1	161511549	161600917	TG	CD8 cell	0.999996102175645	0.9999986167771	0.999999277981119
RTEL1	20	62289163	62328416	TG	Omnibus	0.999999803315012	0.999999985896595	0.999999264027703
CNN2	19	1026298	1039068	TG	Transverse colon	0.999994352248389	0.999998929300008	0.999999261286779
ABCA7	19	1040102	1065571	TG	Transverse colon	0.999994352248389	0.999998929300008	0.999999261286779
RPL3	22	39708887	39716394	TG	CD8 cell	0.999998372702353	0.999999636277054	0.999999253486101
POLR2E	19	1086594	1095598	TG	Aorta	0.999994437876039	0.999998951657212	0.999999245080352
GPX4	19	1103936	1106787	TG	Aorta	0.999994437876039	0.999998951657212	0.999999245080352
SBNO2	19	1107636	1174282	TG	Aorta	0.999994437876039	0.999998951657212	0.999999245080352
GPX4	19	1103936	1106787	TG	Left ventricle	0.999994437876039	0.999998951657212	0.999999241315142
RPL3	22	39708887	39716394	TG	Adrenal gland	0.999998372702353	0.999999636277054	0.999999235407386
STMN3	20	62271061	62284780	TG	Omnibus	0.999999799137636	0.999999985524136	0.99999923498057
CNN2	19	1026298	1039068	TG	Aorta	0.999994352248389	0.999998929300008	0.999999221408006
GMEB2	20	62218955	62258394	TF	Subcutaneous adipose	0.999999794313944	0.999999985012935	0.999999217174793
CNN2	19	1026298	1039068	TG	Left ventricle	0.999994352248389	0.999998929300008	0.999999215821685
GMEB2	20	62218955	62258394	TF	Omnibus	0.999999794313944	0.999999985012935	0.999999210457693
POLR2E	19	1086594	1095598	TG	Sigmoid colon	0.999994437876039	0.999998951657212	0.999999200589111
GPX4	19	1103936	1106787	TG	Sigmoid colon	0.999994437876039	0.999998951657212	0.999999200589111
RPL3	22	39708887	39716394	TG	Transverse colon	0.999998372702353	0.999999636277054	0.999999192442453
CNN2	19	1026298	1039068	TG	Sigmoid colon	0.999994352248389	0.999998929300008	0.999999179598168
POLR2E	19	1086594	1095598	TG	Liver	0.999994437876039	0.999998951657212	0.999999166833355
GPX4	19	1103936	1106787	TG	Liver	0.999994437876039	0.999998951657212	0.999999166833355
GPX4	19	1103936	1106787	TG	Skeletal muscle	0.999994437876039	0.999998951657212	0.999999158831145
CNN2	19	1026298	1039068	TG	Liver	0.999994352248389	0.999998929300008	0.999999148463904
STMN3	20	62271061	62284780	TG	B cell	0.999999799137636	0.999999985524136	0.999999132578336
GMEB2	20	62218955	62258394	TF	Adrenal gland	0.999999794313944	0.999999985012935	0.999999131133168
GPX4	19	1103936	1106787	TG	Terminal ileum	0.999994437876039	0.999998951657212	0.999999127962383
POLR2E	19	1086594	1095598	TG	Cerebellum	0.999994437876039	0.999998951657212	0.999999113868548
GPX4	19	1103936	1106787	TG	Cerebellum	0.999994437876039	0.999998951657212	0.999999113868548
LAMB1	7	107564244	107643700	TG	Terminal ileum	0.999999810897399	0.999999818691347	0.999999112300154
POLR2E	19	1086594	1095598	TG	Omnibus	0.999994437876039	0.999998951657212	0.999999109944593
GPX4	19	1103936	1106787	TG	Omnibus	0.999994437876039	0.999998951657212	0.999999109944593
SBNO2	19	1107636	1174282	TG	Omnibus	0.999994437876039	0.999998951657212	0.999999109944593
GMEB2	20	62218955	62258394	TF	B cell	0.999999794313944	0.999999985012935	0.999999105379106
ABCA7	19	1040102	1065571	TG	Terminal ileum	0.999994352248389	0.999998929300008	0.99999910521365
CNN2	19	1026298	1039068	TG	Omnibus	0.999994352248389	0.999998929300008	0.999999075803727
ABCA7	19	1040102	1065571	TG	Omnibus	0.999994352248389	0.999998929300008	0.999999075803727
GPX4	19	1103936	1106787	TG	Gastroesophageal junction	0.999994437876039	0.999998951657212	0.999999075550914
POLR2E	19	1086594	1095598	TG	Breast	0.999994437876039	0.999998951657212	0.99999906332493
GPX4	19	1103936	1106787	TG	Breast	0.999994437876039	0.999998951657212	0.99999906332493
POLR2E	19	1086594	1095598	TG	Tibial nerve	0.999994437876039	0.999998951657212	0.999999053812212
GPX4	19	1103936	1106787	TG	Tibial nerve	0.999994437876039	0.999998951657212	0.999999053812212
GPX4	19	1103936	1106787	TG	Putamen	0.999994437876039	0.999998951657212	0.999999046994431
CNN2	19	1026298	1039068	TG	Gastroesophageal junction	0.999994352248389	0.999998929300008	0.99999904489829
CNN2	19	1026298	1039068	TG	Tibial nerve	0.999994352248389	0.999998929300008	0.999999037672772
CNN2	19	1026298	1039068	TG	Breast	0.999994352248389	0.999998929300008	0.999999035215442
GPX4	19	1103936	1106787	TG	Prostate	0.999994437876039	0.999998951657212	0.999999029793231
GPX4	19	1103936	1106787	TG	Esophagus mucosa	0.999994437876039	0.999998951657212	0.999999029446512
SBNO2	19	1107636	1174282	TG	Esophagus mucosa	0.999994437876039	0.999998951657212	0.999999029446512
POLR2E	19	1086594	1095598	TG	Thyroid	0.999994437876039	0.999998951657212	0.999999020493746
GPX4	19	1103936	1106787	TG	Thyroid	0.999994437876039	0.999998951657212	0.999999020493746
SBNO2	19	1107636	1174282	TG	Thyroid	0.999994437876039	0.999998951657212	0.999999020493746
CNN2	19	1026298	1039068	TG	Prostate	0.999994352248389	0.999998929300008	0.999999012557914
CNN2	19	1026298	1039068	TG	Esophagus mucosa	0.999994352248389	0.999998929300008	0.999999011274995
GPX4	19	1103936	1106787	TG	Caudate	0.999994437876039	0.999998951657212	0.999999003530887
CNN2	19	1026298	1039068	TG	Thyroid	0.999994352248389	0.999998929300008	0.999998998849122
ABCA7	19	1040102	1065571	TG	Thyroid	0.999994352248389	0.999998929300008	0.999998998849122
GPX4	19	1103936	1106787	TG	Lung	0.999994437876039	0.999998951657212	0.999998992493512
POLR2E	19	1086594	1095598	TG	Adrenal gland	0.999994437876039	0.999998951657212	0.999998983003653
GPX4	19	1103936	1106787	TG	Adrenal gland	0.999994437876039	0.999998951657212	0.999998983003653
LIME1	20	62366815	62370456	TG	Liver	0.9999996259331	0.999999972462788	0.999998976884439
CNN2	19	1026298	1039068	TG	Lung	0.999994352248389	0.999998929300008	0.999998975171734
ABCA7	19	1040102	1065571	TG	Lung	0.999994352248389	0.999998929300008	0.999998975171734
SLC2A4RG	20	62371214	62374858	TG	Liver	0.999999623837112	0.999999972331237	0.99999897255354
POLR2E	19	1086594	1095598	TG	Visceral omentum	0.999994437876039	0.999998951657212	0.999998971038308
GPX4	19	1103936	1106787	TG	Visceral omentum	0.999994437876039	0.999998951657212	0.999998971038308
SBNO2	19	1107636	1174282	TG	Visceral omentum	0.999994437876039	0.999998951657212	0.999998971038308
GPX4	19	1103936	1106787	TG	Atrial appendage	0.999994437876039	0.999998951657212	0.999998969147213
GPX4	19	1103936	1106787	TG	Spleen	0.999994437876039	0.999998951657212	0.999998968472491
SBNO2	19	1107636	1174282	TG	Spleen	0.999994437876039	0.999998951657212	0.999998968472491
POLR2E	19	1086594	1095598	TG	Hippocampus	0.999994437876039	0.999998951657212	0.999998966358487
GPX4	19	1103936	1106787	TG	Hippocampus	0.999994437876039	0.999998951657212	0.999998966358487
GPX4	19	1103936	1106787	TG	Cortex	0.999994437876039	0.999998951657212	0.999998965008
SBNO2	19	1107636	1174282	TG	Cortex	0.999994437876039	0.999998951657212	0.999998965008
POLR2E	19	1086594	1095598	TG	Stomach	0.999994437876039	0.999998951657212	0.999998962049018
GPX4	19	1103936	1106787	TG	Stomach	0.999994437876039	0.999998951657212	0.999998962049018
POLR2E	19	1086594	1095598	TG	Sun-exposed skin	0.999994437876039	0.999998951657212	0.999998953048785
GPX4	19	1103936	1106787	TG	Sun-exposed skin	0.999994437876039	0.999998951657212	0.999998953048785
SBNO2	19	1107636	1174282	TG	Sun-exposed skin	0.999994437876039	0.999998951657212	0.999998953048785
CNN2	19	1026298	1039068	TG	Spleen	0.999994352248389	0.999998929300008	0.999998952282457
ABCA7	19	1040102	1065571	TG	Spleen	0.999994352248389	0.999998929300008	0.999998952282457
POLR2E	19	1086594	1095598	TG	Esophagus muscularis	0.999994437876039	0.999998951657212	0.999998950498714
GPX4	19	1103936	1106787	TG	Esophagus muscularis	0.999994437876039	0.999998951657212	0.999998950498714
SBNO2	19	1107636	1174282	TG	Esophagus muscularis	0.999994437876039	0.999998951657212	0.999998950498714
CNN2	19	1026298	1039068	TG	Atrial appendage	0.999994352248389	0.999998929300008	0.999998948424723
CNN2	19	1026298	1039068	TG	Adrenal gland	0.999994352248389	0.999998929300008	0.999998948323802
CNN2	19	1026298	1039068	TG	Visceral omentum	0.999994352248389	0.999998929300008	0.999998944567087
SLC2A4RG	20	62371214	62374858	TG	Sigmoid colon	0.999999623837112	0.999999972331237	0.999998943947129
CNN2	19	1026298	1039068	TG	Sun-exposed skin	0.999994352248389	0.999998929300008	0.999998936399535
ABCA7	19	1040102	1065571	TG	Sun-exposed skin	0.999994352248389	0.999998929300008	0.999998936399535
CNN2	19	1026298	1039068	TG	Stomach	0.999994352248389	0.999998929300008	0.999998935093257
ABCA7	19	1040102	1065571	TG	Stomach	0.999994352248389	0.999998929300008	0.999998935093257
FCGR3A	1	161511549	161600917	TG	Aorta	0.999996102175645	0.9999986167771	0.999998933793198
POLR2E	19	1086594	1095598	TG	Vagina	0.999994437876039	0.999998951657212	0.999998930267507
GPX4	19	1103936	1106787	TG	Vagina	0.999994437876039	0.999998951657212	0.999998930267507
SBNO2	19	1107636	1174282	TG	Vagina	0.999994437876039	0.999998951657212	0.999998930267507
CNN2	19	1026298	1039068	TG	Esophagus muscularis	0.999994352248389	0.999998929300008	0.999998923851304
POLR2E	19	1086594	1095598	TG	Ovary	0.999994437876039	0.999998951657212	0.999998907728874
GPX4	19	1103936	1106787	TG	Ovary	0.999994437876039	0.999998951657212	0.999998907728874
SBNO2	19	1107636	1174282	TG	Ovary	0.999994437876039	0.999998951657212	0.999998907728874
CNN2	19	1026298	1039068	TG	Vagina	0.999994352248389	0.999998929300008	0.999998907382303
STMN3	20	62271061	62284780	TG	CD4 cell	0.999999799137636	0.999999985524136	0.999998897278278
CNN2	19	1026298	1039068	TG	Ovary	0.999994352248389	0.999998929300008	0.999998884459806
GMEB2	20	62218955	62258394	TF	CD4 cell	0.999999794313944	0.999999985012935	0.999998862444468
POLR2E	19	1086594	1095598	TG	Uterus	0.999994437876039	0.999998951657212	0.999998819537396
GPX4	19	1103936	1106787	TG	Uterus	0.999994437876039	0.999998951657212	0.999998819537396
CNN2	19	1026298	1039068	TG	Uterus	0.999994352248389	0.999998929300008	0.999998792524395
GMEB2	20	62218955	62258394	TF	NK cell	0.999999794313944	0.999999985012935	0.999998792354837
FCGR2B	1	161551101	161648444	TG	Omnibus	0.99999624307754	0.999998676471785	0.999998745987013
SLC2A4RG	20	62371214	62374858	TG	Gastroesophageal junction	0.999999623837112	0.999999972331237	0.999998716489528
GPX4	19	1103936	1106787	TG	Testis	0.999994437876039	0.999998951657212	0.999998683819496
CNN2	19	1026298	1039068	TG	Testis	0.999994352248389	0.999998929300008	0.999998669303997
GMEB2	20	62218955	62258394	TF	Transverse colon	0.999999794313944	0.999999985012935	0.99999864286546
FCGR3A	1	161511549	161600917	TG	Omnibus	0.999996102175645	0.9999986167771	0.999998617818019
SLC2A4RG	20	62371214	62374858	TG	Esophagus muscularis	0.999999623837112	0.999999972331237	0.999998513905145
FCGR3A	1	161511549	161600917	TG	Spleen	0.999996102175645	0.9999986167771	0.999998475393601
FCGR2A	1	161475220	161493803	TG	Omnibus	0.999995950517746	0.999998558110078	0.999998461299175
HSPA6	1	161494036	161496681	TG	Omnibus	0.999995950517746	0.999998558110078	0.999998461299175
RPL3	22	39708887	39716394	TG	Terminal ileum	0.999998372702353	0.999999636277054	0.999998409169592
FCGR2A	1	161475220	161493803	TG	Spleen	0.999995950517746	0.999998558110078	0.999998405263597
HSPA6	1	161494036	161496681	TG	Spleen	0.999995950517746	0.999998558110078	0.999998405263597
FCGR3A	1	161511549	161600917	TG	Lung	0.999996102175645	0.9999986167771	0.999998336623184
STMN3	20	62271061	62284780	TG	CD8 cell	0.999999799137636	0.999999985524136	0.999998328411719
KIAA1841	2	61293006	61391960	TG	Omnibus	0.999999166784869	0.999998611811673	0.999998319481788
GMEB2	20	62218955	62258394	TF	CD8 cell	0.999999794313944	0.999999985012935	0.999998274986965
FCGR2A	1	161475220	161493803	TG	Lung	0.999995950517746	0.999998558110078	0.999998247971221
FCGR2A	1	161475220	161493803	TG	Visceral omentum	0.999995950517746	0.999998558110078	0.999998225660732
HSPA6	1	161494036	161496681	TG	Visceral omentum	0.999995950517746	0.999998558110078	0.999998225660732
FCGR2A	1	161475220	161493803	TG	Esophagus muscularis	0.999995950517746	0.999998558110078	0.999998119409965
ZBTB46	20	62375019	62462597	TG	Breast	0.999999645416583	0.999999975365852	0.999998102855476
FCGR2A	1	161475220	161493803	TG	Esophagus mucosa	0.999995950517746	0.999998558110078	0.999998100914787
FCGR3A	1	161511549	161600917	TG	Vagina	0.999996102175645	0.9999986167771	0.999998083995084
SLC2A4RG	20	62371214	62374858	TG	Aorta	0.999999623837112	0.999999972331237	0.999998064506078
KIAA1841	2	61293006	61391960	TG	Testis	0.999999166784869	0.999998611811673	0.999998012647332
GMEB2	20	62218955	62258394	TF	Monocyte	0.999999794313944	0.999999985012935	0.999997963290934
SLC2A4RG	20	62371214	62374858	TG	Breast	0.999999623837112	0.999999972331237	0.999997871119951
KIAA1841	2	61293006	61391960	TG	Prostate	0.999999166784869	0.999998611811673	0.999997866813031
GMEB2	20	62218955	62258394	TF	Terminal ileum	0.999999794313944	0.999999985012935	0.999997727259356
KIAA1841	2	61293006	61391960	TG	Esophagus mucosa	0.999999166784869	0.999998611811673	0.999997585574045
SLC2A4RG	20	62371214	62374858	TG	Skeletal muscle	0.999999623837112	0.999999972331237	0.999997367477316
ZBTB46	20	62375019	62462597	TG	Omnibus	0.999999645416583	0.999999975365852	0.999996807830821
LIME1	20	62366815	62370456	TG	Omnibus	0.9999996259331	0.999999972462788	0.999996367682654
SLC2A4RG	20	62371214	62374858	TG	Omnibus	0.999999623837112	0.999999972331237	0.999996352170289
ARFRP1	20	62329996	62339377	TG	Omnibus	0.999999627803208	0.999999972603522	0.999996345883999
SLC2A4RG	20	62371214	62374858	TG	Subcutaneous adipose	0.999999623837112	0.999999972331237	0.999996315415756
CUL2	10	35297479	35379570	TG	Testis	0.999986559509021	0.999885001092438	0.999996275955524
LIME1	20	62366815	62370456	TG	B cell	0.9999996259331	0.999999972462788	0.999995644205079
SLC2A4RG	20	62371214	62374858	TG	Adrenal gland	0.999999623837112	0.999999972331237	0.999995638572814
LIME1	20	62366815	62370456	TG	CD4 cell	0.9999996259331	0.999999972462788	0.999994046844365
SLC2A4RG	20	62371214	62374858	TG	CD4 cell	0.999999623837112	0.999999972331237	0.999994020995813
ARFRP1	20	62329996	62339377	TG	CD4 cell	0.999999627803208	0.999999972603522	0.999994010184944
PRDM1	6	106534195	106557814	TF	NK cell	0.999993602552695	0.999983473307711	0.999993844496015
PDGFB	22	39619364	39640756	TG	Omnibus	0.999998497831919	0.999999671191178	0.999993694989649
LIME1	20	62366815	62370456	TG	NK cell	0.9999996259331	0.999999972462788	0.999993554070755
SLC2A4RG	20	62371214	62374858	TG	NK cell	0.999999623837112	0.999999972331237	0.999993525792607
ARFRP1	20	62329996	62339377	TG	NK cell	0.999999627803208	0.999999972603522	0.999993513646309
SYNGR1	22	39745930	39781593	TG	Omnibus	0.999998422927779	0.999999648819985	0.999993427568416
LIME1	20	62366815	62370456	TG	Transverse colon	0.9999996259331	0.999999972462788	0.999992928454158
PRDM1	6	106534195	106557814	TF	Esophagus mucosa	0.999993602552695	0.999983473307711	0.999992895237514
SLC2A4RG	20	62371214	62374858	TG	Transverse colon	0.999999623837112	0.999999972331237	0.999992891836794
RPL3	22	39708887	39716394	TG	Omnibus	0.999998372702353	0.999999636277054	0.999992866846864
PRDM1	6	106534195	106557814	TF	CD4 cell	0.999993602552695	0.999983473307711	0.99999234402232
CUL2	10	35297479	35379570	TG	Ovary	0.999986559509021	0.999885001092438	0.999992179782027
PRDM1	6	106534195	106557814	TF	CD8 cell	0.999993602552695	0.999983473307711	0.999992158506712
CUL2	10	35297479	35379570	TG	Visceral omentum	0.999986559509021	0.999885001092438	0.999991485497321
CUL2	10	35297479	35379570	TG	Thyroid	0.999986559509021	0.999885001092438	0.999990357268262
LIME1	20	62366815	62370456	TG	CD8 cell	0.9999996259331	0.999999972462788	0.999990219224116
SLC2A4RG	20	62371214	62374858	TG	CD8 cell	0.999999623837112	0.999999972331237	0.999990170834995
ARFRP1	20	62329996	62339377	TG	CD8 cell	0.999999627803208	0.999999972603522	0.999990153759872
LIME1	20	62366815	62370456	TG	Terminal ileum	0.9999996259331	0.999999972462788	0.999989286486286
PRDM1	6	106534195	106557814	TF	Sun-exposed skin	0.999993602552695	0.999983473307711	0.999988430551692
CUL2	10	35297479	35379570	TG	Subcutaneous adipose	0.999986559509021	0.999885001092438	0.999988303914206
CUL2	10	35297479	35379570	TG	Sigmoid colon	0.999986559509021	0.999885001092438	0.99998679661942
CUL2	10	35297479	35379570	TG	Tibial nerve	0.999986559509021	0.999885001092438	0.999985179651945
STAT3	17	40465342	40540586	TF	B cell	0.999948363271739	0.999972644660881	0.999983668783864
STAT3	17	40465342	40540586	TF	NK cell	0.999948363271739	0.999972644660881	0.99998347579734
STAT3	17	40465342	40540586	TF	Monocyte	0.999948363271739	0.999972644660881	0.999983428409239
STAT3	17	40465342	40540586	TF	Pancreas	0.999948363271739	0.999972644660881	0.999983428306007
STAT3	17	40465342	40540586	TF	CD8 cell	0.999948363271739	0.999972644660881	0.999983273270299
CUL2	10	35297479	35379570	TG	Uterus	0.999986559509021	0.999885001092438	0.999983219912802
STAT3	17	40465342	40540586	TF	Skeletal muscle	0.999948363271739	0.999972644660881	0.999983143979978
STAT3	17	40465342	40540586	TF	Transverse colon	0.999948363271739	0.999972644660881	0.999982770622914
STAT3	17	40465342	40540586	TF	CD4 cell	0.999948363271739	0.999972644660881	0.999982387182201
STAT3	17	40465342	40540586	TF	Left ventricle	0.999948363271739	0.999972644660881	0.999981600003965
STAT3	17	40465342	40540586	TF	Subcutaneous adipose	0.999948363271739	0.999972644660881	0.999981327161114
PRDM1	6	106534195	106557814	TF	Liver	0.999993602552695	0.999983473307711	0.999981057846473
STAT3	17	40465342	40540586	TF	Aorta	0.999948363271739	0.999972644660881	0.999980780407364
STAT3	17	40465342	40540586	TF	Gastroesophageal junction	0.999948363271739	0.999972644660881	0.999980606716959
PRDM1	6	106534195	106557814	TF	Ovary	0.999993602552695	0.999983473307711	0.999980038281964
PRDM1	6	106534195	106557814	TF	Vagina	0.999993602552695	0.999983473307711	0.999979745441399
STAT3	17	40465342	40540586	TF	Adrenal gland	0.999948363271739	0.999972644660881	0.999979660241784
STAT3	17	40465342	40540586	TF	Omnibus	0.999948363271739	0.999972644660881	0.999979477915908
STAT3	17	40465342	40540586	TF	Breast	0.999948363271739	0.999972644660881	0.999978699531643
PRDM1	6	106534195	106557814	TF	Monocyte	0.999993602552695	0.999983473307711	0.999978566990058
CUL2	10	35297479	35379570	TG	Gastroesophageal junction	0.999986559509021	0.999885001092438	0.99997830385848
PRDM1	6	106534195	106557814	TF	Spleen	0.999993602552695	0.999983473307711	0.999977764409137
STAT3	17	40465342	40540586	TF	Sigmoid colon	0.999948363271739	0.999972644660881	0.999977685162316
PRDM1	6	106534195	106557814	TF	B cell	0.999993602552695	0.999983473307711	0.999977225952457
CUL2	10	35297479	35379570	TG	Esophagus mucosa	0.999986559509021	0.999885001092438	0.999977125265596
PRDM1	6	106534195	106557814	TF	Subcutaneous adipose	0.999993602552695	0.999983473307711	0.999977090730501
PRDM1	6	106534195	106557814	TF	Cortex	0.999993602552695	0.999983473307711	0.999976895465286
STAT3	17	40465342	40540586	TF	Terminal ileum	0.999948363271739	0.999972644660881	0.999976524275048
STAT3	17	40465342	40540586	TF	Liver	0.999948363271739	0.999972644660881	0.999976464245446
STAT3	17	40465342	40540586	TF	Stomach	0.999948363271739	0.999972644660881	0.999975996553659
PRDM1	6	106534195	106557814	TF	Atrial appendage	0.999993602552695	0.999983473307711	0.999975828394812
PRDM1	6	106534195	106557814	TF	Hippocampus	0.999993602552695	0.999983473307711	0.999975775055815
PRDM1	6	106534195	106557814	TF	Caudate	0.999993602552695	0.999983473307711	0.999975698839195
PRDM1	6	106534195	106557814	TF	Omnibus	0.999993602552695	0.999983473307711	0.999975450997766
PRDM1	6	106534195	106557814	TF	Aorta	0.999993602552695	0.999983473307711	0.999975397674742
STAT3	17	40465342	40540586	TF	Visceral omentum	0.999948363271739	0.999972644660881	0.999975391674786
CUL2	10	35297479	35379570	TG	Skeletal muscle	0.999986559509021	0.999885001092438	0.99997514001445
STAT3	17	40465342	40540586	TF	Cerebellum	0.999948363271739	0.999972644660881	0.999975104327918
STAT3	17	40465342	40540586	TF	Esophagus muscularis	0.999948363271739	0.999972644660881	0.999974618498969
STAT3	17	40465342	40540586	TF	Putamen	0.999948363271739	0.999972644660881	0.999974065364384
PRDM1	6	106534195	106557814	TF	Lung	0.999993602552695	0.999983473307711	0.99997392223722
STAT3	17	40465342	40540586	TF	Tibial nerve	0.999948363271739	0.999972644660881	0.999973747432564
CUL2	10	35297479	35379570	TG	CD4 cell	0.999986559509021	0.999885001092438	0.999973648455163
STAT3	17	40465342	40540586	TF	Esophagus mucosa	0.999948363271739	0.999972644660881	0.999973632051845
STAT3	17	40465342	40540586	TF	Prostate	0.999948363271739	0.999972644660881	0.999973191442758
STAT3	17	40465342	40540586	TF	Thyroid	0.999948363271739	0.999972644660881	0.999973148480478
STAT3	17	40465342	40540586	TF	Atrial appendage	0.999948363271739	0.999972644660881	0.999973042066932
STAT3	17	40465342	40540586	TF	Caudate	0.999948363271739	0.999972644660881	0.999972904182739
STAT3	17	40465342	40540586	TF	Uterus	0.999948363271739	0.999972644660881	0.999972881676152
PRDM1	6	106534195	106557814	TF	Esophagus muscularis	0.999993602552695	0.999983473307711	0.99997284509887
STAT3	17	40465342	40540586	TF	Ovary	0.999948363271739	0.999972644660881	0.999972832868041
STAT3	17	40465342	40540586	TF	Hippocampus	0.999948363271739	0.999972644660881	0.999972383302522
STAT3	17	40465342	40540586	TF	Vagina	0.999948363271739	0.999972644660881	0.999972269146682
STAT3	17	40465342	40540586	TF	Sun-exposed skin	0.999948363271739	0.999972644660881	0.99997211085213
STAT3	17	40465342	40540586	TF	Lung	0.999948363271739	0.999972644660881	0.999971983560067
PRDM1	6	106534195	106557814	TF	Putamen	0.999993602552695	0.999983473307711	0.999971906149254
STAT3	17	40465342	40540586	TF	Cortex	0.999948363271739	0.999972644660881	0.999971717873398
STAT3	17	40465342	40540586	TF	Spleen	0.999948363271739	0.999972644660881	0.999971602916201
STAT3	17	40465342	40540586	TF	Testis	0.999948363271739	0.999972644660881	0.999971589374903
PRDM1	6	106534195	106557814	TF	Breast	0.999993602552695	0.999983473307711	0.999971395968474
CUL2	10	35297479	35379570	TG	B cell	0.999986559509021	0.999885001092438	0.99997107931594
CUL2	10	35297479	35379570	TG	Vagina	0.999986559509021	0.999885001092438	0.999970820864266
PRDM1	6	106534195	106557814	TF	Visceral omentum	0.999993602552695	0.999983473307711	0.999970779761755
PRDM1	6	106534195	106557814	TF	Gastroesophageal junction	0.999993602552695	0.999983473307711	0.999969502747356
PRDM1	6	106534195	106557814	TF	Skeletal muscle	0.999993602552695	0.999983473307711	0.999969395078909
PRDM1	6	106534195	106557814	TF	Cerebellum	0.999993602552695	0.999983473307711	0.999968722346586
PRDM1	6	106534195	106557814	TF	Prostate	0.999993602552695	0.999983473307711	0.999968382979652
PRDM1	6	106534195	106557814	TF	Pancreas	0.999993602552695	0.999983473307711	0.999968299406946
PRDM1	6	106534195	106557814	TF	Testis	0.999993602552695	0.999983473307711	0.999967552154502
PRDM1	6	106534195	106557814	TF	Left ventricle	0.999993602552695	0.999983473307711	0.999967519949488
PRDM1	6	106534195	106557814	TF	Tibial nerve	0.999993602552695	0.999983473307711	0.999967466217392
CUL2	10	35297479	35379570	TG	CD8 cell	0.999986559509021	0.999885001092438	0.999967112757611
PRDM1	6	106534195	106557814	TF	Thyroid	0.999993602552695	0.999983473307711	0.999965250797719
PRDM1	6	106534195	106557814	TF	Uterus	0.999993602552695	0.999983473307711	0.999963649633304
PRDM1	6	106534195	106557814	TF	Transverse colon	0.999993602552695	0.999983473307711	0.999963002069713
PRDM1	6	106534195	106557814	TF	Adrenal gland	0.999993602552695	0.999983473307711	0.999961877991925
PRDM1	6	106534195	106557814	TF	Stomach	0.999993602552695	0.999983473307711	0.999959907367922
PRDM1	6	106534195	106557814	TF	Terminal ileum	0.999993602552695	0.999983473307711	0.999958914167917
PRDM1	6	106534195	106557814	TF	Sigmoid colon	0.999993602552695	0.999983473307711	0.99995708670659
PTPN2	18	12785477	12929642	TG	Liver	0.999978523615421	0.99997953939466	0.999950879013058
UBE2L3	22	21903736	21978323	TG	Caudate	0.999943283855674	0.999976285928631	0.999945573256781
CUL2	10	35297479	35379570	TG	Transverse colon	0.999986559509021	0.999885001092438	0.999944935875234
UBE2L3	22	21903736	21978323	TG	Cortex	0.999943283855674	0.999976285928631	0.999940811689032
UBE2L3	22	21903736	21978323	TG	Putamen	0.999943283855674	0.999976285928631	0.999939998955153
UBE2L3	22	21903736	21978323	TG	Liver	0.999943283855674	0.999976285928631	0.999939795809061
PPIL2	22	22006559	22054304	TG	Omnibus	0.999944281629356	0.99997684105174	0.999937630316142
PPIL2	22	22006559	22054304	TG	Pancreas	0.999944281629356	0.99997684105174	0.999936465151925
SDF2L1	22	21996550	21998587	TG	Omnibus	0.99994349221444	0.999976405478364	0.999935064842647
YDJC	22	21982378	21984353	TG	Omnibus	0.99994333026994	0.999976311306036	0.999934567121375
PTPN2	18	12785477	12929642	TG	Pancreas	0.999978523615421	0.99997953939466	0.999933498289426
UBE2L3	22	21903736	21978323	TG	Pancreas	0.999943283855674	0.999976285928631	0.99993315880724
UBE2L3	22	21903736	21978323	TG	Cerebellum	0.999943283855674	0.999976285928631	0.999932990362945
SDF2L1	22	21996550	21998587	TG	Thyroid	0.99994349221444	0.999976405478364	0.999928907650041
YDJC	22	21982378	21984353	TG	Thyroid	0.99994333026994	0.999976311306036	0.99992856326586
UBE2L3	22	21903736	21978323	TG	Thyroid	0.999943283855674	0.999976285928631	0.999928462751582
UBE2L3	22	21903736	21978323	TG	Hippocampus	0.999943283855674	0.999976285928631	0.999928088676913
PTPN2	18	12785477	12929642	TG	Ovary	0.999978523615421	0.99997953939466	0.999927665663738
PTPN2	18	12785477	12929642	TG	Esophagus muscularis	0.999978523615421	0.99997953939466	0.999926811098381
UBE2L3	22	21903736	21978323	TG	CD8 cell	0.999943283855674	0.999976285928631	0.999926630338272
UBE2L3	22	21903736	21978323	TG	Esophagus mucosa	0.999943283855674	0.999976285928631	0.999926412873317
PTPN2	18	12785477	12929642	TG	Cerebellum	0.999978523615421	0.99997953939466	0.999925668517727
PTPN2	18	12785477	12929642	TG	Aorta	0.999978523615421	0.99997953939466	0.999925476139351
STAT5B	17	40351186	40428725	TF	CD4 cell	0.999859158324201	0.999911183556602	0.999925290170629
CUL2	10	35297479	35379570	TG	Omnibus	0.999986559509021	0.999885001092438	0.999924959724874
PTPN2	18	12785477	12929642	TG	Testis	0.999978523615421	0.99997953939466	0.999924827885501
STAT5B	17	40351186	40428725	TF	NK cell	0.999859158324201	0.999911183556602	0.999924195071581
UBE2L3	22	21903736	21978323	TG	Gastroesophageal junction	0.999943283855674	0.999976285928631	0.999923773333
UBE2L3	22	21903736	21978323	TG	Skeletal muscle	0.999943283855674	0.999976285928631	0.99992372681704
UBE2L3	22	21903736	21978323	TG	Left ventricle	0.999943283855674	0.999976285928631	0.999923678681092
STAT5B	17	40351186	40428725	TF	Monocyte	0.999859158324201	0.999911183556602	0.999923662657872
STAT5B	17	40351186	40428725	TF	Subcutaneous adipose	0.999859158324201	0.999911183556602	0.999923205012152
STAT5B	17	40351186	40428725	TF	B cell	0.999859158324201	0.999911183556602	0.999923039713016
STAT5B	17	40351186	40428725	TF	CD8 cell	0.999859158324201	0.999911183556602	0.999922776364232
UBE2L3	22	21903736	21978323	TG	Monocyte	0.999943283855674	0.999976285928631	0.999922670303326
STAT5B	17	40351186	40428725	TF	Skeletal muscle	0.999859158324201	0.999911183556602	0.999922309946107
UBE2L3	22	21903736	21978323	TG	CD4 cell	0.999943283855674	0.999976285928631	0.999922039235047
UBE2L3	22	21903736	21978323	TG	B cell	0.999943283855674	0.999976285928631	0.999921565925462
STAT5B	17	40351186	40428725	TF	Left ventricle	0.999859158324201	0.999911183556602	0.999920956241289
UBE2L3	22	21903736	21978323	TG	Ovary	0.999943283855674	0.999976285928631	0.999920725312682
PTPN2	18	12785477	12929642	TG	CD8 cell	0.999978523615421	0.99997953939466	0.999920664329966
UBE2L3	22	21903736	21978323	TG	Atrial appendage	0.999943283855674	0.999976285928631	0.999920638921586
UBE2L3	22	21903736	21978323	TG	NK cell	0.999943283855674	0.999976285928631	0.999920015001823
STAT5A	17	40439565	40463961	TF	CD4 cell	0.999848955656528	0.999906572950803	0.999919913442766
STAT5B	17	40351186	40428725	TF	Aorta	0.999859158324201	0.999911183556602	0.999919817933066
UBE2L3	22	21903736	21978323	TG	Aorta	0.999943283855674	0.999976285928631	0.999919441453444
PTPN2	18	12785477	12929642	TG	NK cell	0.999978523615421	0.99997953939466	0.999919138866429
STAT5B	17	40351186	40428725	TF	Pancreas	0.999859158324201	0.999911183556602	0.999918545342727
STAT5B	17	40351186	40428725	TF	Sigmoid colon	0.999859158324201	0.999911183556602	0.999918177368041
STAT5A	17	40439565	40463961	TF	NK cell	0.999848955656528	0.999906572950803	0.999917975917494
STAT5A	17	40439565	40463961	TF	Subcutaneous adipose	0.999848955656528	0.999906572950803	0.999917787683861
STAT5B	17	40351186	40428725	TF	Breast	0.999859158324201	0.999911183556602	0.99991771997015
STAT5A	17	40439565	40463961	TF	Monocyte	0.999848955656528	0.999906572950803	0.999917632093741
PTPN2	18	12785477	12929642	TG	B cell	0.999978523615421	0.99997953939466	0.999917617098847
CEP76	18	12661832	12702776	TG	Testis	0.99997762637244	0.999978032982871	0.999917089926729
STAT5B	17	40351186	40428725	TF	Liver	0.999859158324201	0.999911183556602	0.999916752854837
STAT5B	17	40351186	40428725	TF	Visceral omentum	0.999859158324201	0.999911183556602	0.999916690288691
STAT5B	17	40351186	40428725	TF	Thyroid	0.999859158324201	0.999911183556602	0.999916684137352
STAT5A	17	40439565	40463961	TF	B cell	0.999848955656528	0.999906572950803	0.999916647751328
STAT5A	17	40439565	40463961	TF	CD8 cell	0.999848955656528	0.999906572950803	0.999916403937487
STAT5A	17	40439565	40463961	TF	Skeletal muscle	0.999848955656528	0.999906572950803	0.999916023662954
PTPN2	18	12785477	12929642	TG	Omnibus	0.999978523615421	0.99997953939466	0.999915916204004
STAT5B	17	40351186	40428725	TF	Tibial nerve	0.999859158324201	0.999911183556602	0.999915846873542
STAT5B	17	40351186	40428725	TF	Transverse colon	0.999859158324201	0.999911183556602	0.999915486841106
STAT5B	17	40351186	40428725	TF	Gastroesophageal junction	0.999859158324201	0.999911183556602	0.999915187721721
STAT5A	17	40439565	40463961	TF	Left ventricle	0.999848955656528	0.999906572950803	0.99991497456232
STAT5B	17	40351186	40428725	TF	Lung	0.999859158324201	0.999911183556602	0.999914789801875
STAT5B	17	40351186	40428725	TF	Uterus	0.999859158324201	0.999911183556602	0.999914767284163
UBE2L3	22	21903736	21978323	TG	Esophagus muscularis	0.999943283855674	0.999976285928631	0.999914746389115
STAT5B	17	40351186	40428725	TF	Spleen	0.999859158324201	0.999911183556602	0.999914460639642
UBE2L3	22	21903736	21978323	TG	Sun-exposed skin	0.999943283855674	0.999976285928631	0.99991400376795
STAT5A	17	40439565	40463961	TF	Aorta	0.999848955656528	0.999906572950803	0.99991361905857
UBE2L3	22	21903736	21978323	TG	Tibial nerve	0.999943283855674	0.999976285928631	0.999913496801519
STAT5B	17	40351186	40428725	TF	Ovary	0.999859158324201	0.999911183556602	0.999912998653679
STAT5B	17	40351186	40428725	TF	Cerebellum	0.999859158324201	0.999911183556602	0.999912992217095
STAT5A	17	40439565	40463961	TF	Sigmoid colon	0.999848955656528	0.999906572950803	0.999912950709118
STAT5A	17	40439565	40463961	TF	Thyroid	0.999848955656528	0.999906572950803	0.999912404433036
STAT5A	17	40439565	40463961	TF	Visceral omentum	0.999848955656528	0.999906572950803	0.999911978330688
STAT5A	17	40439565	40463961	TF	Breast	0.999848955656528	0.999906572950803	0.999911906817377
STAT5B	17	40351186	40428725	TF	Vagina	0.999859158324201	0.999911183556602	0.999911832747497
STAT5B	17	40351186	40428725	TF	Atrial appendage	0.999859158324201	0.999911183556602	0.999911768277841
STAT5A	17	40439565	40463961	TF	Pancreas	0.999848955656528	0.999906572950803	0.999911648319889
STAT5A	17	40439565	40463961	TF	Liver	0.999848955656528	0.999906572950803	0.999911425564918
STAT5B	17	40351186	40428725	TF	Esophagus mucosa	0.999859158324201	0.999911183556602	0.999911356711856
STAT5A	17	40439565	40463961	TF	Tibial nerve	0.999848955656528	0.999906572950803	0.999911326615405
STAT5B	17	40351186	40428725	TF	Adrenal gland	0.999859158324201	0.999911183556602	0.999910737918429
STAT5B	17	40351186	40428725	TF	Sun-exposed skin	0.999859158324201	0.999911183556602	0.999910679976585
STAT5B	17	40351186	40428725	TF	Esophagus muscularis	0.999859158324201	0.999911183556602	0.999910512404056
STAT5A	17	40439565	40463961	TF	Uterus	0.999848955656528	0.999906572950803	0.999910367441913
STAT5A	17	40439565	40463961	TF	Lung	0.999848955656528	0.999906572950803	0.99991024281692
STAT5B	17	40351186	40428725	TF	Prostate	0.999859158324201	0.999911183556602	0.999910221526772
STAT5A	17	40439565	40463961	TF	Spleen	0.999848955656528	0.999906572950803	0.999910020590017
STAT5B	17	40351186	40428725	TF	Putamen	0.999859158324201	0.999911183556602	0.999909851883129
STAT5B	17	40351186	40428725	TF	Stomach	0.999859158324201	0.999911183556602	0.999909817977342
STAT5B	17	40351186	40428725	TF	Caudate	0.999859158324201	0.999911183556602	0.99990928465828
UBE2L3	22	21903736	21978323	TG	Sigmoid colon	0.999943283855674	0.999976285928631	0.99990817200379
STAT5A	17	40439565	40463961	TF	Ovary	0.999848955656528	0.999906572950803	0.999908128657629
STAT5A	17	40439565	40463961	TF	Gastroesophageal junction	0.999848955656528	0.999906572950803	0.999908097944929
PTPN2	18	12785477	12929642	TG	Monocyte	0.999978523615421	0.99997953939466	0.999907805502955
STAT5B	17	40351186	40428725	TF	Hippocampus	0.999859158324201	0.999911183556602	0.999907667561752
STAT5A	17	40439565	40463961	TF	Cerebellum	0.999848955656528	0.999906572950803	0.999907361604399
STAT5A	17	40439565	40463961	TF	Transverse colon	0.999848955656528	0.999906572950803	0.999907155186929
STAT5B	17	40351186	40428725	TF	Testis	0.999859158324201	0.999911183556602	0.999907056070168
STAT5A	17	40439565	40463961	TF	Vagina	0.999848955656528	0.999906572950803	0.99990701017115
STAT5A	17	40439565	40463961	TF	Atrial appendage	0.999848955656528	0.999906572950803	0.999906859135159
STAT5A	17	40439565	40463961	TF	Esophagus mucosa	0.999848955656528	0.999906572950803	0.999906034193603
STAT5A	17	40439565	40463961	TF	Sun-exposed skin	0.999848955656528	0.999906572950803	0.999905727621086
STAT5B	17	40351186	40428725	TF	Terminal ileum	0.999859158324201	0.999911183556602	0.9999050203532
STAT5A	17	40439565	40463961	TF	Prostate	0.999848955656528	0.999906572950803	0.999904711926734
STAT5A	17	40439565	40463961	TF	Esophagus muscularis	0.999848955656528	0.999906572950803	0.999904475698262
STAT5B	17	40351186	40428725	TF	Cortex	0.999859158324201	0.999911183556602	0.999904427148621
STAT5A	17	40439565	40463961	TF	Putamen	0.999848955656528	0.999906572950803	0.999904089647239
STAT5A	17	40439565	40463961	TF	Caudate	0.999848955656528	0.999906572950803	0.999903766804519
STAT5A	17	40439565	40463961	TF	Stomach	0.999848955656528	0.999906572950803	0.999903484003644
STAT5A	17	40439565	40463961	TF	Adrenal gland	0.999848955656528	0.999906572950803	0.999902909653573
UBE2L3	22	21903736	21978323	TG	Stomach	0.999943283855674	0.999976285928631	0.999902362063235
STAT5A	17	40439565	40463961	TF	Hippocampus	0.999848955656528	0.999906572950803	0.999901933032721
UBE2L3	22	21903736	21978323	TG	Visceral omentum	0.999943283855674	0.999976285928631	0.999901819441527
UBE2L3	22	21903736	21978323	TG	Spleen	0.999943283855674	0.999976285928631	0.999901784096771
STAT5A	17	40439565	40463961	TF	Testis	0.999848955656528	0.999906572950803	0.999901558656522
STAT5A	17	40439565	40463961	TF	Cortex	0.999848955656528	0.999906572950803	0.999898500935569
STAT5B	17	40351186	40428725	TF	Omnibus	0.999859158324201	0.999911183556602	0.999897640179735
STAT5A	17	40439565	40463961	TF	Terminal ileum	0.999848955656528	0.999906572950803	0.999897401954926
UBE2L3	22	21903736	21978323	TG	Subcutaneous adipose	0.999943283855674	0.999976285928631	0.999896609809596
PTPN2	18	12785477	12929642	TG	Esophagus mucosa	0.999978523615421	0.99997953939466	0.99989639726819
PTPN2	18	12785477	12929642	TG	Subcutaneous adipose	0.999978523615421	0.99997953939466	0.999895540866696
PTPN2	18	12785477	12929642	TG	Visceral omentum	0.999978523615421	0.99997953939466	0.999893997090471
PTPN2	18	12785477	12929642	TG	Uterus	0.999978523615421	0.99997953939466	0.999892260508687
PTPN2	18	12785477	12929642	TG	Stomach	0.999978523615421	0.99997953939466	0.999891814101906
PTPN2	18	12785477	12929642	TG	Breast	0.999978523615421	0.99997953939466	0.999891761662698
PTPN2	18	12785477	12929642	TG	Sun-exposed skin	0.999978523615421	0.99997953939466	0.999887653410193
UBE2L3	22	21903736	21978323	TG	Breast	0.999943283855674	0.999976285928631	0.999887341208456
STAT5A	17	40439565	40463961	TF	Omnibus	0.999848955656528	0.999906572950803	0.999886000025131
PTPN2	18	12785477	12929642	TG	Vagina	0.999978523615421	0.99997953939466	0.999884508035072
PTPN2	18	12785477	12929642	TG	Lung	0.999978523615421	0.99997953939466	0.999880530053251
PTPN2	18	12785477	12929642	TG	CD4 cell	0.999978523615421	0.99997953939466	0.999879523672438
PTPN2	18	12785477	12929642	TG	Terminal ileum	0.999978523615421	0.99997953939466	0.999879245187114
PTPN2	18	12785477	12929642	TG	Spleen	0.999978523615421	0.99997953939466	0.999877829737524
PTPN2	18	12785477	12929642	TG	Thyroid	0.999978523615421	0.99997953939466	0.999870676792714
PTPN2	18	12785477	12929642	TG	Transverse colon	0.999978523615421	0.99997953939466	0.999864207164201
ASIC2	17	31340105	32501983	TG	Omnibus	0.999644401330539	0.999828077261153	0.999854619326168
RPS6KA2	6	166822852	167319939	TG	Skeletal muscle	0.999702942192895	0.999824746375933	0.999826525491196
ZNF300	5	150273954	150284545	TG	Testis	0.317542789459768	0.290191515294446	0.999781026709654
RPS6KA2	6	166822852	167319939	TG	Omnibus	0.999702942192895	0.999824746375933	0.999771268164559
ZNF300	5	150273954	150284545	TG	Esophagus mucosa	0.317542789459768	0.290191515294446	0.999612051431128
ZNF300	5	150273954	150284545	TG	Uterus	0.317542789459768	0.290191515294446	0.999605041506344
RPS6KA2	6	166822852	167319939	TG	Tibial nerve	0.999702942192895	0.999824746375933	0.999585008898697
RPS6KA2	6	166822852	167319939	TG	Visceral omentum	0.999702942192895	0.999824746375933	0.99957812347108
RPS6KA2	6	166822852	167319939	TG	Testis	0.999702942192895	0.999824746375933	0.999576318967737
RPS6KA2	6	166822852	167319939	TG	Stomach	0.999702942192895	0.999824746375933	0.999575509774523
RPS6KA2	6	166822852	167319939	TG	Uterus	0.999702942192895	0.999824746375933	0.999575168862199
RPS6KA2	6	166822852	167319939	TG	Terminal ileum	0.999702942192895	0.999824746375933	0.999568856960408
RPS6KA2	6	166822852	167319939	TG	Esophagus mucosa	0.999702942192895	0.999824746375933	0.999551305195666
ZNF300	5	150273954	150284545	TG	Ovary	0.317542789459768	0.290191515294446	0.999516662703264
NUPR1	16	28548606	28550495	TG	Testis	0.999479882993768	0.999744866567507	0.99948780110409
RPS6KA2	6	166822852	167319939	TG	Thyroid	0.999702942192895	0.999824746375933	0.999478315382203
RPS6KA2	6	166822852	167319939	TG	Sun-exposed skin	0.999702942192895	0.999824746375933	0.999476111902222
IRGM	5	150226085	150280298	TG	NK cell	0.971858046048898	0.993900124990095	0.999472778928423
RPS6KA2	6	166822852	167319939	TG	Lung	0.999702942192895	0.999824746375933	0.999463632728343
RPS6KA2	6	166822852	167319939	TG	Vagina	0.999702942192895	0.999824746375933	0.999448225226343
NUPR1	16	28548606	28550495	TG	Liver	0.999479882993768	0.999744866567507	0.999447658774563
ZNF300	5	150273954	150284545	TG	NK cell	0.317542789459768	0.290191515294446	0.999442460487319
RPS6KA2	6	166822852	167319939	TG	Spleen	0.999702942192895	0.999824746375933	0.999429418698338
ZNF300	5	150273954	150284545	TG	Thyroid	0.317542789459768	0.290191515294446	0.999425936522109
ERAP2	5	96211643	96255420	TG	Pancreas	0.999029465157166	0.999104409122581	0.999421387725097
NUPR1	16	28548606	28550495	TG	Cortex	0.999479882993768	0.999744866567507	0.999417865862652
TRIB1	8	126442563	126450647	TG	Omnibus	0.99946459924245	0.999112570688822	0.999411503873217
NUPR1	16	28548606	28550495	TG	Hippocampus	0.999479882993768	0.999744866567507	0.999402411278715
TRIB1	8	126442563	126450647	TG	Liver	0.99946459924245	0.999112570688822	0.999396918838691
CCL8	17	32646055	32648421	TG	Omnibus	0.99942404183928	0.999608597126266	0.999391294083859
ERAP2	5	96211643	96255420	TG	Omnibus	0.999029465157166	0.999104409122581	0.999383289459382
NUPR1	16	28548606	28550495	TG	Ovary	0.999479882993768	0.999744866567507	0.999381410098272
NUPR1	16	28548606	28550495	TG	Cerebellum	0.999479882993768	0.999744866567507	0.999378407092906
ERAP2	5	96211643	96255420	TG	CD8 cell	0.999029465157166	0.999104409122581	0.999373024052487
NUPR1	16	28548606	28550495	TG	Atrial appendage	0.999479882993768	0.999744866567507	0.99936651630221
RNASET2	6	167342992	167370679	TG	CD8 cell	0.999531978668598	0.999663752481777	0.999350633823239
ERAP2	5	96211643	96255420	TG	NK cell	0.999029465157166	0.999104409122581	0.999348471974377
RNASET2	6	167342992	167370679	TG	Omnibus	0.999531978668598	0.999663752481777	0.999346218285729
NUPR1	16	28548606	28550495	TG	Pancreas	0.999479882993768	0.999744866567507	0.999345966373031
NUPR1	16	28548606	28550495	TG	Aorta	0.999479882993768	0.999744866567507	0.999340965197909
TRIB1	8	126442563	126450647	TG	Subcutaneous adipose	0.99946459924245	0.999112570688822	0.999340617089691
CLN3	16	28477983	28506896	TG	Pancreas	0.999478662740118	0.999744236079361	0.999340354921469
RNASET2	6	167342992	167370679	TG	NK cell	0.999531978668598	0.999663752481777	0.999335866844421
NUPR1	16	28548606	28550495	TG	Prostate	0.999479882993768	0.999744866567507	0.99933511531243
RNASET2	6	167342992	167370679	TG	Caudate	0.999531978668598	0.999663752481777	0.999333429943879
ERAP2	5	96211643	96255420	TG	B cell	0.999029465157166	0.999104409122581	0.999327627271077
RNASET2	6	167342992	167370679	TG	B cell	0.999531978668598	0.999663752481777	0.999326452068375
NUPR1	16	28548606	28550495	TG	Esophagus mucosa	0.999479882993768	0.999744866567507	0.999321999826135
CLN3	16	28477983	28506896	TG	Esophagus mucosa	0.999478662740118	0.999744236079361	0.999318626874775
TRIB1	8	126442563	126450647	TG	Monocyte	0.99946459924245	0.999112570688822	0.999313366279
NUPR1	16	28548606	28550495	TG	Sun-exposed skin	0.999479882993768	0.999744866567507	0.999306335999033
CCL2	17	32582304	32584222	TG	Aorta	0.999385276497783	0.999570672127336	0.99930543422648
NUPR1	16	28548606	28550495	TG	Esophagus muscularis	0.999479882993768	0.999744866567507	0.99929949445428
NUPR1	16	28548606	28550495	TG	Tibial nerve	0.999479882993768	0.999744866567507	0.999294497833988
CCL2	17	32582304	32584222	TG	Omnibus	0.999385276497783	0.999570672127336	0.999294260401038
ERAP2	5	96211643	96255420	TG	Monocyte	0.999029465157166	0.999104409122581	0.999288403946543
NUPR1	16	28548606	28550495	TG	Gastroesophageal junction	0.999479882993768	0.999744866567507	0.999284118506413
NUPR1	16	28548606	28550495	TG	Left ventricle	0.999479882993768	0.999744866567507	0.999283987273217
RNASET2	6	167342992	167370679	TG	Monocyte	0.999531978668598	0.999663752481777	0.999277349433318
ERAP2	5	96211643	96255420	TG	Liver	0.999029465157166	0.999104409122581	0.999274480169808
RNASET2	6	167342992	167370679	TG	Ovary	0.999531978668598	0.999663752481777	0.99926574787407
NUPR1	16	28548606	28550495	TG	Thyroid	0.999479882993768	0.999744866567507	0.999261368798917
BRD2	6	32936437	32949282	TG	CD4 cell	0.7343274452399	0.989042346833847	0.99926015574097
CLN3	16	28477983	28506896	TG	Thyroid	0.999478662740118	0.999744236079361	0.999257394283207
NUPR1	16	28548606	28550495	TG	Spleen	0.999479882993768	0.999744866567507	0.999256572805284
NUPR1	16	28548606	28550495	TG	Vagina	0.999479882993768	0.999744866567507	0.999254484093854
CLN3	16	28477983	28506896	TG	B cell	0.999478662740118	0.999744236079361	0.999248492868529
APOBR	16	28505970	28510291	TG	B cell	0.999478662740118	0.999744236079361	0.999248492868529
ERAP2	5	96211643	96255420	TG	Aorta	0.999029465157166	0.999104409122581	0.999239739701748
NUPR1	16	28548606	28550495	TG	Lung	0.999479882993768	0.999744866567507	0.999232329057763
CLN3	16	28477983	28506896	TG	Lung	0.999478662740118	0.999744236079361	0.999228317635954
APOBR	16	28505970	28510291	TG	Lung	0.999478662740118	0.999744236079361	0.999228317635954
NUPR1	16	28548606	28550495	TG	Uterus	0.999479882993768	0.999744866567507	0.999223390575951
CLN3	16	28477983	28506896	TG	CD8 cell	0.999478662740118	0.999744236079361	0.99919402819485
APOBR	16	28505970	28510291	TG	CD8 cell	0.999478662740118	0.999744236079361	0.99919402819485
ERAP2	5	96211643	96255420	TG	Subcutaneous adipose	0.999029465157166	0.999104409122581	0.99918788272007
NUPR1	16	28548606	28550495	TG	Stomach	0.999479882993768	0.999744866567507	0.999175978157526
NUPR1	16	28548606	28550495	TG	Visceral omentum	0.999479882993768	0.999744866567507	0.999171708418393
NUPR1	16	28548606	28550495	TG	Sigmoid colon	0.999479882993768	0.999744866567507	0.999171467350023
CLN3	16	28477983	28506896	TG	Stomach	0.999478662740118	0.999744236079361	0.999170778374036
APOBR	16	28505970	28510291	TG	Stomach	0.999478662740118	0.999744236079361	0.999170778374036
CLN3	16	28477983	28506896	TG	NK cell	0.999478662740118	0.999744236079361	0.999169060764919
APOBR	16	28505970	28510291	TG	NK cell	0.999478662740118	0.999744236079361	0.999169060764919
TRIB1	8	126442563	126450647	TG	Prostate	0.99946459924245	0.999112570688822	0.999165931454427
RNASET2	6	167342992	167370679	TG	Testis	0.999531978668598	0.999663752481777	0.999162389891244
ERAP2	5	96211643	96255420	TG	CD4 cell	0.999029465157166	0.999104409122581	0.999153067367618
ERAP2	5	96211643	96255420	TG	Adrenal gland	0.999029465157166	0.999104409122581	0.999151967065409
IL27	16	28510683	28523372	TG	Monocyte	0.999479194030685	0.999744515906236	0.999136793023392
RNASET2	6	167342992	167370679	TG	CD4 cell	0.999531978668598	0.999663752481777	0.999135392463617
CLN3	16	28477983	28506896	TG	Monocyte	0.999478662740118	0.999744236079361	0.999133363733014
APOBR	16	28505970	28510291	TG	Monocyte	0.999478662740118	0.999744236079361	0.999133363733014
NUPR1	16	28548606	28550495	TG	Breast	0.999479882993768	0.999744866567507	0.99911768949439
ERAP2	5	96211643	96255420	TG	Transverse colon	0.999029465157166	0.999104409122581	0.999113866947687
CLN3	16	28477983	28506896	TG	Breast	0.999478662740118	0.999744236079361	0.999110828571365
NUPR1	16	28548606	28550495	TG	Subcutaneous adipose	0.999479882993768	0.999744866567507	0.999086697741411
TRIB1	8	126442563	126450647	TG	Stomach	0.99946459924245	0.999112570688822	0.999072129353438
RNASET2	6	167342992	167370679	TG	Visceral omentum	0.999531978668598	0.999663752481777	0.999070217618879
TRIB1	8	126442563	126450647	TG	Terminal ileum	0.99946459924245	0.999112570688822	0.999065005989313
CLN3	16	28477983	28506896	TG	CD4 cell	0.999478662740118	0.999744236079361	0.999058480875054
APOBR	16	28505970	28510291	TG	CD4 cell	0.999478662740118	0.999744236079361	0.999058480875054
RNASET2	6	167342992	167370679	TG	Stomach	0.999531978668598	0.999663752481777	0.999057331993925
NUPR1	16	28548606	28550495	TG	Omnibus	0.999479882993768	0.999744866567507	0.999055906415755
CLN3	16	28477983	28506896	TG	Omnibus	0.999478662740118	0.999744236079361	0.999047045638826
APOBR	16	28505970	28510291	TG	Omnibus	0.999478662740118	0.999744236079361	0.999047045638826
TRIB1	8	126442563	126450647	TG	Visceral omentum	0.99946459924245	0.999112570688822	0.999024064544554
NUPR1	16	28548606	28550495	TG	Adrenal gland	0.999479882993768	0.999744866567507	0.999023363694445
RNASET2	6	167342992	167370679	TG	Terminal ileum	0.999531978668598	0.999663752481777	0.999004967359774
LNPEP	5	96271098	96373219	TG	Omnibus	0.998623139778752	0.998656653623078	0.998981373168395
MAP3K8	10	30722866	30750762	TG	NK cell	0.997396199574309	0.994812298849333	0.998977654463856
IL18R1	2	102927989	103015218	TG	CD8 cell	0.999485932428666	0.999237197904995	0.998972591305041
NUPR1	16	28548606	28550495	TG	Terminal ileum	0.999479882993768	0.999744866567507	0.998955274197658
CLN3	16	28477983	28506896	TG	Terminal ileum	0.999478662740118	0.999744236079361	0.998947575541863
RNASET2	6	167342992	167370679	TG	Lung	0.999531978668598	0.999663752481777	0.998910230734443
MAP3K8	10	30722866	30750762	TG	B cell	0.997396199574309	0.994812298849333	0.998896511966955
ZNF300	5	150273954	150284545	TG	Aorta	0.317542789459768	0.290191515294446	0.998895951964807
ERAP2	5	96211643	96255420	TG	Prostate	0.999029465157166	0.999104409122581	0.998895328165721
RNASET2	6	167342992	167370679	TG	Thyroid	0.999531978668598	0.999663752481777	0.998895044945292
LNPEP	5	96271098	96373219	TG	B cell	0.998623139778752	0.998656653623078	0.998892082862611
MAP3K8	10	30722866	30750762	TG	Omnibus	0.997396199574309	0.994812298849333	0.998888309647141
LNPEP	5	96271098	96373219	TG	Skeletal muscle	0.998623139778752	0.998656653623078	0.998887924213302
RNASET2	6	167342992	167370679	TG	Spleen	0.999531978668598	0.999663752481777	0.998859149541526
TRIB1	8	126442563	126450647	TG	Esophagus mucosa	0.99946459924245	0.999112570688822	0.998858674198032
MAP3K8	10	30722866	30750762	TG	Aorta	0.997396199574309	0.994812298849333	0.998828582958361
LNPEP	5	96271098	96373219	TG	Monocyte	0.998623139778752	0.998656653623078	0.998828510004964
BACH2	6	90636248	91006627	TF	NK cell	0.996286727630029	0.994998058164714	0.998823466047036
ERAP2	5	96211643	96255420	TG	Terminal ileum	0.999029465157166	0.999104409122581	0.998818426128438
ERAP2	5	96211643	96255420	TG	Stomach	0.999029465157166	0.999104409122581	0.998813137644454
IL18RAP	2	103035149	103069025	TG	CD8 cell	0.999451585590771	0.999162982303348	0.998810323274711
IL18R1	2	102927989	103015218	TG	Esophagus muscularis	0.999485932428666	0.999237197904995	0.998808525165306
CLN3	16	28477983	28506896	TG	Transverse colon	0.999478662740118	0.999744236079361	0.998806973160991
APOBR	16	28505970	28510291	TG	Transverse colon	0.999478662740118	0.999744236079361	0.998806973160991
ZNF300	5	150273954	150284545	TG	Spleen	0.317542789459768	0.290191515294446	0.998773393734516
MAP3K8	10	30722866	30750762	TG	Esophagus muscularis	0.997396199574309	0.994812298849333	0.998757426429153
TRIB1	8	126442563	126450647	TG	Lung	0.99946459924245	0.999112570688822	0.998755651654952
TRIB1	8	126442563	126450647	TG	Sun-exposed skin	0.99946459924245	0.999112570688822	0.998727202212303
IL18R1	2	102927989	103015218	TG	Omnibus	0.999485932428666	0.999237197904995	0.998703431370801
MAP3K8	10	30722866	30750762	TG	Tibial nerve	0.997396199574309	0.994812298849333	0.998702841907814
TRIB1	8	126442563	126450647	TG	Spleen	0.99946459924245	0.999112570688822	0.998684232528036
BRD2	6	32936437	32949282	TG	Pancreas	0.7343274452399	0.989042346833847	0.998682592740629
IL18R1	2	102927989	103015218	TG	NK cell	0.999485932428666	0.999237197904995	0.998678230488935
BRD2	6	32936437	32949282	TG	CD8 cell	0.7343274452399	0.989042346833847	0.998662737577542
MAP3K8	10	30722866	30750762	TG	Vagina	0.997396199574309	0.994812298849333	0.998660111490167
TRIB1	8	126442563	126450647	TG	Thyroid	0.99946459924245	0.999112570688822	0.998625122599931
BRD2	6	32936437	32949282	TG	B cell	0.7343274452399	0.989042346833847	0.998603601345119
MAP3K8	10	30722866	30750762	TG	CD4 cell	0.997396199574309	0.994812298849333	0.998583605022445
ERAP2	5	96211643	96255420	TG	Esophagus mucosa	0.999029465157166	0.999104409122581	0.998528514288252
MAP3K8	10	30722866	30750762	TG	CD8 cell	0.997396199574309	0.994812298849333	0.998527779779577
IL18RAP	2	103035149	103069025	TG	Omnibus	0.999451585590771	0.999162982303348	0.998521388516143
MAP3K8	10	30722866	30750762	TG	Visceral omentum	0.997396199574309	0.994812298849333	0.998487992333492
ERAP2	5	96211643	96255420	TG	Uterus	0.999029465157166	0.999104409122581	0.998480951223741
BRD2	6	32936437	32949282	TG	NK cell	0.7343274452399	0.989042346833847	0.998476717708415
IL18RAP	2	103035149	103069025	TG	NK cell	0.999451585590771	0.999162982303348	0.998452893213105
BACH2	6	90636248	91006627	TF	B cell	0.996286727630029	0.994998058164714	0.998393354813941
LNPEP	5	96271098	96373219	TG	Prostate	0.998623139778752	0.998656653623078	0.998337847669085
MAP3K8	10	30722866	30750762	TG	Lung	0.997396199574309	0.994812298849333	0.998324615672484
ERAP2	5	96211643	96255420	TG	Lung	0.999029465157166	0.999104409122581	0.998318552239786
ERAP2	5	96211643	96255420	TG	Thyroid	0.999029465157166	0.999104409122581	0.998289118263997
ERAP2	5	96211643	96255420	TG	Vagina	0.999029465157166	0.999104409122581	0.998285396995398
ERAP2	5	96211643	96255420	TG	Sun-exposed skin	0.999029465157166	0.999104409122581	0.998279530836744
MAP3K8	10	30722866	30750762	TG	Spleen	0.997396199574309	0.994812298849333	0.998273600359544
IRGM	5	150226085	150280298	TG	Omnibus	0.971858046048898	0.993900124990095	0.998266716089697
SLC9A4	2	103089762	103150431	TG	Omnibus	0.999383816257683	0.999029212219193	0.99825450840009
ERAP2	5	96211643	96255420	TG	Spleen	0.999029465157166	0.999104409122581	0.998227753757967
TNIP1	5	150409506	150473138	TG	Omnibus	0.390297540326935	0.439601688925099	0.998206631397982
SLC39A11	17	70642088	71088851	TG	Omnibus	0.995983432671168	0.99396293081741	0.998183180848266
LNPEP	5	96271098	96373219	TG	Terminal ileum	0.998623139778752	0.998656653623078	0.998177894802066
IL18R1	2	102927989	103015218	TG	CD4 cell	0.999485932428666	0.999237197904995	0.998172705620149
LNPEP	5	96271098	96373219	TG	Visceral omentum	0.998623139778752	0.998656653623078	0.998151666961606
IL18R1	2	102927989	103015218	TG	Stomach	0.999485932428666	0.999237197904995	0.998133294280235
LNPEP	5	96271098	96373219	TG	Testis	0.998623139778752	0.998656653623078	0.998100142250513
IL18R1	2	102927989	103015218	TG	Vagina	0.999485932428666	0.999237197904995	0.998066303976409
IL18R1	2	102927989	103015218	TG	Terminal ileum	0.999485932428666	0.999237197904995	0.998044895907377
IL18R1	2	102927989	103015218	TG	Visceral omentum	0.999485932428666	0.999237197904995	0.998044400535717
MAP3K8	10	30722866	30750762	TG	Esophagus mucosa	0.997396199574309	0.994812298849333	0.998042141383548
BRD2	6	32936437	32949282	TG	Monocyte	0.7343274452399	0.989042346833847	0.997998602958077
IL18RAP	2	103035149	103069025	TG	CD4 cell	0.999451585590771	0.999162982303348	0.997850350406784
IL1R1	2	102681004	102796334	TG	Omnibus	0.935173867019412	0.949594871138179	0.997812570366075
LNPEP	5	96271098	96373219	TG	Esophagus mucosa	0.998623139778752	0.998656653623078	0.997807098976623
IL18R1	2	102927989	103015218	TG	Lung	0.999485932428666	0.999237197904995	0.997791610167618
ZCCHC24	10	81142081	81205383	TG	Liver	0.997918550916425	0.997913015537075	0.997789725684806
PPIF	10	81107225	81115093	TG	Omnibus	0.997921392889249	0.997923181008313	0.997743061779591
LNPEP	5	96271098	96373219	TG	Uterus	0.998623139778752	0.998656653623078	0.997740363984542
ZCCHC24	10	81142081	81205383	TG	Omnibus	0.997918550916425	0.997913015537075	0.997723099094855
ZCCHC24	10	81142081	81205383	TG	Left ventricle	0.997918550916425	0.997913015537075	0.99767918251221
ZCCHC24	10	81142081	81205383	TG	Gastroesophageal junction	0.997918550916425	0.997913015537075	0.9976588579186
BRD2	6	32936437	32949282	TG	Subcutaneous adipose	0.7343274452399	0.989042346833847	0.997601324482133
ZCCHC24	10	81142081	81205383	TG	Skeletal muscle	0.997918550916425	0.997913015537075	0.997567181213239
SLC9A4	2	103089762	103150431	TG	Stomach	0.999383816257683	0.999029212219193	0.997528245510648
ZCCHC24	10	81142081	81205383	TG	Aorta	0.997918550916425	0.997913015537075	0.997516563768941
IL18RAP	2	103035149	103069025	TG	Lung	0.999451585590771	0.999162982303348	0.997514276942931
LNPEP	5	96271098	96373219	TG	Lung	0.998623139778752	0.998656653623078	0.997513605077632
ZMIZ1	10	80828792	81076276	TG	Ovary	0.998132783125801	0.99828013121562	0.997495451544999
BACH2	6	90636248	91006627	TF	CD8 cell	0.996286727630029	0.994998058164714	0.997479578770079
BRD2	6	32936437	32949282	TG	Left ventricle	0.7343274452399	0.989042346833847	0.99747741881511
LNPEP	5	96271098	96373219	TG	Sun-exposed skin	0.998623139778752	0.998656653623078	0.997469672275605
LNPEP	5	96271098	96373219	TG	Vagina	0.998623139778752	0.998656653623078	0.997467189119244
IL18R1	2	102927989	103015218	TG	Spleen	0.999485932428666	0.999237197904995	0.997460922997096
PPIF	10	81107225	81115093	TG	Monocyte	0.997921392889249	0.997923181008313	0.997413199721002
LNPEP	5	96271098	96373219	TG	Spleen	0.998623139778752	0.998656653623078	0.997390330359273
MAP3K8	10	30722866	30750762	TG	Terminal ileum	0.997396199574309	0.994812298849333	0.997358589425031
GPX3	5	150400124	150408554	TG	Omnibus	0.245469954070493	0.273693573599985	0.997341509692996
ZCCHC24	10	81142081	81205383	TG	Caudate	0.997918550916425	0.997913015537075	0.997310515629243
MAP3K8	10	30722866	30750762	TG	Monocyte	0.997396199574309	0.994812298849333	0.997309700311363
PPIF	10	81107225	81115093	TG	Cortex	0.997921392889249	0.997923181008313	0.997284705867988
ZCCHC24	10	81142081	81205383	TG	Cortex	0.997918550916425	0.997913015537075	0.997272762850277
IL1R2	2	102608306	102645006	TG	Omnibus	0.929764064622911	0.943083736009393	0.997261220542103
PPIF	10	81107225	81115093	TG	Adrenal gland	0.997921392889249	0.997923181008313	0.997250934506637
BACH2	6	90636248	91006627	TF	Skeletal muscle	0.996286727630029	0.994998058164714	0.997235672180472
ZCCHC24	10	81142081	81205383	TG	Subcutaneous adipose	0.997918550916425	0.997913015537075	0.997215248057181
IL18RAP	2	103035149	103069025	TG	Spleen	0.999451585590771	0.999162982303348	0.997212034678565
ZCCHC24	10	81142081	81205383	TG	Putamen	0.997918550916425	0.997913015537075	0.997209215869737
ZCCHC24	10	81142081	81205383	TG	Atrial appendage	0.997918550916425	0.997913015537075	0.997185720886096
ZCCHC24	10	81142081	81205383	TG	Esophagus muscularis	0.997918550916425	0.997913015537075	0.997182645110029
ZCCHC24	10	81142081	81205383	TG	Hippocampus	0.997918550916425	0.997913015537075	0.99715791109493
BRD2	6	32936437	32949282	TG	Sigmoid colon	0.7343274452399	0.989042346833847	0.997146433304089
PPIF	10	81107225	81115093	TG	Cerebellum	0.997921392889249	0.997923181008313	0.997123189231631
BRD2	6	32936437	32949282	TG	Aorta	0.7343274452399	0.989042346833847	0.997111646471833
ZCCHC24	10	81142081	81205383	TG	Cerebellum	0.997918550916425	0.997913015537075	0.997106514625073
PPIF	10	81107225	81115093	TG	CD4 cell	0.997921392889249	0.997923181008313	0.997014945867828
PPIF	10	81107225	81115093	TG	Ovary	0.997921392889249	0.997923181008313	0.996956943609304
ZCCHC24	10	81142081	81205383	TG	Ovary	0.997918550916425	0.997913015537075	0.996940502570605
ADCY7	16	50280048	50352046	TG	CD8 cell	0.998663099022778	0.998305731749627	0.996888367188877
ZCCHC24	10	81142081	81205383	TG	Transverse colon	0.997918550916425	0.997913015537075	0.996873859495501
ZCCHC24	10	81142081	81205383	TG	Sigmoid colon	0.997918550916425	0.997913015537075	0.996826583142879
BRD2	6	32936437	32949282	TG	Breast	0.7343274452399	0.989042346833847	0.996811054062581
BRD7	16	50347398	50402845	TG	Omnibus	0.998675125746707	0.998332000551287	0.996793371499104
BACH2	6	90636248	91006627	TF	Pancreas	0.996286727630029	0.994998058164714	0.996781102115912
IL1R1	2	102681004	102796334	TG	Terminal ileum	0.935173867019412	0.949594871138179	0.996776005982881
ADCY7	16	50280048	50352046	TG	Omnibus	0.998663099022778	0.998305731749627	0.996712786535473
ZCCHC24	10	81142081	81205383	TG	Breast	0.997918550916425	0.997913015537075	0.99671269912452
BACH2	6	90636248	91006627	TF	CD4 cell	0.996286727630029	0.994998058164714	0.99670363977746
PPIF	10	81107225	81115093	TG	Testis	0.997921392889249	0.997923181008313	0.996681983009143
ZBTB40	1	22778344	22857650	TG	Omnibus	0.997164939685031	0.998284561699683	0.996681654401171
ZCCHC24	10	81142081	81205383	TG	Testis	0.997918550916425	0.997913015537075	0.996664036727204
ADCY7	16	50280048	50352046	TG	B cell	0.998663099022778	0.998305731749627	0.996619536694329
ADCY7	16	50280048	50352046	TG	Atrial appendage	0.998663099022778	0.998305731749627	0.996604498494569
ADCY7	16	50280048	50352046	TG	NK cell	0.998663099022778	0.998305731749627	0.996604492876686
ARAP2	4	35949843	36246131	TG	Omnibus	0.995138813341846	0.974548227633476	0.996599676595265
BRD2	6	32936437	32949282	TG	Thyroid	0.7343274452399	0.989042346833847	0.996589241932105
ADCY7	16	50280048	50352046	TG	Aorta	0.998663099022778	0.998305731749627	0.996568766412584
ZCCHC24	10	81142081	81205383	TG	Tibial nerve	0.997918550916425	0.997913015537075	0.996563914520063
ZCCHC24	10	81142081	81205383	TG	Stomach	0.997918550916425	0.997913015537075	0.996527006276412
ARAP2	4	35949843	36246131	TG	CD8 cell	0.995138813341846	0.974548227633476	0.996512988317182
PPIF	10	81107225	81115093	TG	Visceral omentum	0.997921392889249	0.997923181008313	0.996497809140057
ZCCHC24	10	81142081	81205383	TG	Visceral omentum	0.997918550916425	0.997913015537075	0.996473617595131
BACH2	6	90636248	91006627	TF	Aorta	0.996286727630029	0.994998058164714	0.996471116694473
MAP3K8	10	30722866	30750762	TG	Sun-exposed skin	0.997396199574309	0.994812298849333	0.996457533460479
ZMIZ1	10	80828792	81076276	TG	Thyroid	0.998132783125801	0.99828013121562	0.996410984633131
BACH2	6	90636248	91006627	TF	Liver	0.996286727630029	0.994998058164714	0.996333975569217
ARPC2	2	219081817	219119079	TG	Prostate	0.993462173704965	0.996488316060709	0.996290695406145
SLC26A4	7	107301080	107358254	TG	Thyroid	0.99373081174646	0.995906418524159	0.996287192427133
ARAP2	4	35949843	36246131	TG	NK cell	0.995138813341846	0.974548227633476	0.996256286022726
PNKD	2	219135115	219211516	TG	Prostate	0.993373272940458	0.996441673599458	0.996246496923023
ADCY7	16	50280048	50352046	TG	Esophagus muscularis	0.998663099022778	0.998305731749627	0.996216521527563
ARAP2	4	35949843	36246131	TG	B cell	0.995138813341846	0.974548227633476	0.996208748342768
TMBIM1	2	219138915	219157309	TG	Prostate	0.993280753636073	0.996390261267794	0.996179950434043
BACH2	6	90636248	91006627	TF	Monocyte	0.996286727630029	0.994998058164714	0.996175148810631
ZCCHC24	10	81142081	81205383	TG	Uterus	0.997918550916425	0.997913015537075	0.996107963616575
BRD2	6	32936437	32949282	TG	Putamen	0.7343274452399	0.989042346833847	0.996033532215218
ARPC2	2	219081817	219119079	TG	Putamen	0.993462173704965	0.996488316060709	0.996028153080376
ARAP2	4	35949843	36246131	TG	Monocyte	0.995138813341846	0.974548227633476	0.996027142962379
BACH2	6	90636248	91006627	TF	Left ventricle	0.996286727630029	0.994998058164714	0.995943405989999
BRD2	6	32936437	32949282	TG	Tibial nerve	0.7343274452399	0.989042346833847	0.995916138285461
ADCY7	16	50280048	50352046	TG	Monocyte	0.998663099022778	0.998305731749627	0.995894931354745
TMBIM1	2	219138915	219157309	TG	Putamen	0.993280753636073	0.996390261267794	0.995891997391043
BACH2	6	90636248	91006627	TF	Omnibus	0.996286727630029	0.994998058164714	0.995872860723253
ADCY7	16	50280048	50352046	TG	Ovary	0.998663099022778	0.998305731749627	0.995848001039086
PARK7	1	8014351	8045565	TG	Left ventricle	0.998021814366004	0.996871872876128	0.995838601471898
ZCCHC24	10	81142081	81205383	TG	Vagina	0.997918550916425	0.997913015537075	0.995780405597721
BACH2	6	90636248	91006627	TF	Gastroesophageal junction	0.996286727630029	0.994998058164714	0.995645911008303
PPIF	10	81107225	81115093	TG	Spleen	0.997921392889249	0.997923181008313	0.99562288881929
ZCCHC24	10	81142081	81205383	TG	Sun-exposed skin	0.997918550916425	0.997913015537075	0.995614734104304
ERRFI1	1	8064464	8086368	TG	Liver	0.998019616437377	0.99687883918522	0.995601749231094
ZCCHC24	10	81142081	81205383	TG	Spleen	0.997918550916425	0.997913015537075	0.995595367991642
PARK7	1	8014351	8045565	TG	Liver	0.998021814366004	0.996871872876128	0.995571284480632
ARPC2	2	219081817	219119079	TG	Caudate	0.993462173704965	0.996488316060709	0.995555722332326
PPIF	10	81107225	81115093	TG	Thyroid	0.997921392889249	0.997923181008313	0.9955423346793
ARAP2	4	35949843	36246131	TG	CD4 cell	0.995138813341846	0.974548227633476	0.99552805074238
ZCCHC24	10	81142081	81205383	TG	Thyroid	0.997918550916425	0.997913015537075	0.995508798833863
IRGM	5	150226085	150280298	TG	CD8 cell	0.971858046048898	0.993900124990095	0.995448079333657
ADCY7	16	50280048	50352046	TG	CD4 cell	0.998663099022778	0.998305731749627	0.995433796678696
ADCY7	16	50280048	50352046	TG	Subcutaneous adipose	0.998663099022778	0.998305731749627	0.995406393295568
TMBIM1	2	219138915	219157309	TG	Caudate	0.993280753636073	0.996390261267794	0.995398369739533
PARK7	1	8014351	8045565	TG	B cell	0.998021814366004	0.996871872876128	0.995304403764515
BRD2	6	32936437	32949282	TG	Gastroesophageal junction	0.7343274452399	0.989042346833847	0.995291153752765
PARK7	1	8014351	8045565	TG	Cortex	0.998021814366004	0.996871872876128	0.99524918333511
ERRFI1	1	8064464	8086368	TG	Caudate	0.998019616437377	0.99687883918522	0.995142365718452
PARK7	1	8014351	8045565	TG	Caudate	0.998021814366004	0.996871872876128	0.995104413335559
PARK7	1	8014351	8045565	TG	NK cell	0.998021814366004	0.996871872876128	0.995100455704934
ARPC2	2	219081817	219119079	TG	Omnibus	0.993462173704965	0.996488316060709	0.995096125238846
ERRFI1	1	8064464	8086368	TG	Atrial appendage	0.998019616437377	0.99687883918522	0.994965359730857
CXCR1	2	219027568	219031718	TG	Omnibus	0.993381062334259	0.996461038876725	0.994956408455202
CXCR2	2	218990012	219001976	TG	Omnibus	0.99334952603024	0.99645435544928	0.994932601902417
PARK7	1	8014351	8045565	TG	Atrial appendage	0.998021814366004	0.996871872876128	0.994922784776372
BRD2	6	32936437	32949282	TG	Testis	0.7343274452399	0.989042346833847	0.994897838992457
BRD2	6	32936437	32949282	TG	Lung	0.7343274452399	0.989042346833847	0.994886332291747
BRD2	6	32936437	32949282	TG	Spleen	0.7343274452399	0.989042346833847	0.99488519637739
PARK7	1	8014351	8045565	TG	Hippocampus	0.998021814366004	0.996871872876128	0.994883350604229
BACH2	6	90636248	91006627	TF	Subcutaneous adipose	0.996286727630029	0.994998058164714	0.994839744524915
ZNF300	5	150273954	150284545	TG	Breast	0.317542789459768	0.290191515294446	0.994836981914581
ADCY7	16	50280048	50352046	TG	Tibial nerve	0.998663099022778	0.998305731749627	0.994831829762379
WWOX	16	78133310	79246564	TG	Omnibus	0.926892888585705	0.94327572459972	0.994780539765613
TMBIM1	2	219138915	219157309	TG	Omnibus	0.993280753636073	0.996390261267794	0.994748158741846
IL1R1	2	102681004	102796334	TG	Stomach	0.935173867019412	0.949594871138179	0.994740685420564
BRD2	6	32936437	32949282	TG	Uterus	0.7343274452399	0.989042346833847	0.994710003886481
GPBAR1	2	219124219	219128582	TG	Omnibus	0.993245585962102	0.996372048725082	0.994669305889028
ARPC2	2	219081817	219119079	TG	Terminal ileum	0.993462173704965	0.996488316060709	0.99464426579796
PARK7	1	8014351	8045565	TG	Monocyte	0.998021814366004	0.996871872876128	0.994633296193402
ADCY7	16	50280048	50352046	TG	Stomach	0.998663099022778	0.998305731749627	0.994537965332968
BRD2	6	32936437	32949282	TG	Terminal ileum	0.7343274452399	0.989042346833847	0.99452277553543
PARK7	1	8014351	8045565	TG	Putamen	0.998021814366004	0.996871872876128	0.994520050993688
ARAP2	4	35949843	36246131	TG	Putamen	0.995138813341846	0.974548227633476	0.994459751938302
ARPC2	2	219081817	219119079	TG	Pancreas	0.993462173704965	0.996488316060709	0.9944411881196
ARPC2	2	219081817	219119079	TG	Liver	0.993462173704965	0.996488316060709	0.994421999856823
BRD2	6	32936437	32949282	TG	Prostate	0.7343274452399	0.989042346833847	0.994387901683018
TMBIM1	2	219138915	219157309	TG	Terminal ileum	0.993280753636073	0.996390261267794	0.994361952054765
PNKD	2	219135115	219211516	TG	Liver	0.993373272940458	0.996441673599458	0.994286260905926
ERRFI1	1	8064464	8086368	TG	Esophagus muscularis	0.998019616437377	0.99687883918522	0.994263193456203
ADCY7	16	50280048	50352046	TG	Terminal ileum	0.998663099022778	0.998305731749627	0.994260214028849
PNKD	2	219135115	219211516	TG	Pancreas	0.993373272940458	0.996441673599458	0.994247362040885
BRD2	6	32936437	32949282	TG	Ovary	0.7343274452399	0.989042346833847	0.994233407268449
PARK7	1	8014351	8045565	TG	Esophagus muscularis	0.998021814366004	0.996871872876128	0.994191766481479
TMBIM1	2	219138915	219157309	TG	Liver	0.993280753636073	0.996390261267794	0.994127316946928
ERRFI1	1	8064464	8086368	TG	Gastroesophageal junction	0.998019616437377	0.99687883918522	0.994119064372059
ERRFI1	1	8064464	8086368	TG	Cerebellum	0.998019616437377	0.99687883918522	0.994096858724686
ARPC2	2	219081817	219119079	TG	Aorta	0.993462173704965	0.996488316060709	0.99405906888669
ARPC2	2	219081817	219119079	TG	Left ventricle	0.993462173704965	0.996488316060709	0.994046580404426
PARK7	1	8014351	8045565	TG	Gastroesophageal junction	0.998021814366004	0.996871872876128	0.994033873015442
PARK7	1	8014351	8045565	TG	Cerebellum	0.998021814366004	0.996871872876128	0.994029053353617
ARPC2	2	219081817	219119079	TG	Testis	0.993462173704965	0.996488316060709	0.993993020914637
ERRFI1	1	8064464	8086368	TG	Ovary	0.998019616437377	0.99687883918522	0.993973388962858
ARAP2	4	35949843	36246131	TG	Hippocampus	0.995138813341846	0.974548227633476	0.993925742015127
GPBAR1	2	219124219	219128582	TG	Pancreas	0.993245585962102	0.996372048725082	0.993922821246298
ARPC2	2	219081817	219119079	TG	B cell	0.993462173704965	0.996488316060709	0.993905596556806
ERRFI1	1	8064464	8086368	TG	Pancreas	0.998019616437377	0.99687883918522	0.993899648702631
PARK7	1	8014351	8045565	TG	Ovary	0.998021814366004	0.996871872876128	0.993897958937943
BRD2	6	32936437	32949282	TG	Hippocampus	0.7343274452399	0.989042346833847	0.99388706638993
PNKD	2	219135115	219211516	TG	Testis	0.993373272940458	0.996441673599458	0.993874700609621
ARAP2	4	35949843	36246131	TG	Terminal ileum	0.995138813341846	0.974548227633476	0.993851270477052
BACH2	6	90636248	91006627	TF	Esophagus muscularis	0.996286727630029	0.994998058164714	0.993845079799675
PARK7	1	8014351	8045565	TG	Pancreas	0.998021814366004	0.996871872876128	0.993806985238449
ARPC2	2	219081817	219119079	TG	Transverse colon	0.993462173704965	0.996488316060709	0.993802645845444
ERRFI1	1	8064464	8086368	TG	Prostate	0.998019616437377	0.99687883918522	0.993773890347945
ARPC2	2	219081817	219119079	TG	NK cell	0.993462173704965	0.996488316060709	0.993761413800297
BACH2	6	90636248	91006627	TF	Adrenal gland	0.996286727630029	0.994998058164714	0.993756040206468
TMBIM1	2	219138915	219157309	TG	Testis	0.993280753636073	0.996390261267794	0.993746139924108
ADCY7	16	50280048	50352046	TG	Esophagus mucosa	0.998663099022778	0.998305731749627	0.993740456043073
BRD2	6	32936437	32949282	TG	Caudate	0.7343274452399	0.989042346833847	0.993705133337558
RAD51B	14	68286496	69196935	TG	Omnibus	0.980788025591859	0.987908090549768	0.993700055116384
PARK7	1	8014351	8045565	TG	Prostate	0.998021814366004	0.996871872876128	0.99369478715528
ARPC2	2	219081817	219119079	TG	Hippocampus	0.993462173704965	0.996488316060709	0.993687698568146
ARPC2	2	219081817	219119079	TG	Ovary	0.993462173704965	0.996488316060709	0.993672858474956
BACH2	6	90636248	91006627	TF	Breast	0.996286727630029	0.994998058164714	0.993668059087361
BACH2	6	90636248	91006627	TF	Caudate	0.996286727630029	0.994998058164714	0.993661087437271
ARPC2	2	219081817	219119079	TG	Gastroesophageal junction	0.993462173704965	0.996488316060709	0.993660313007672
ST8SIA5	18	44259081	44339220	TG	Adrenal gland	0.993786108919508	0.996034669608675	0.993656867239432
TMBIM1	2	219138915	219157309	TG	Aorta	0.993280753636073	0.996390261267794	0.993652318560511
ARPC2	2	219081817	219119079	TG	CD8 cell	0.993462173704965	0.996488316060709	0.993646403230237
ARPC2	2	219081817	219119079	TG	Cortex	0.993462173704965	0.996488316060709	0.993619638463039
BRD2	6	32936437	32949282	TG	Esophagus mucosa	0.7343274452399	0.989042346833847	0.993603241342654
ERRFI1	1	8064464	8086368	TG	Omnibus	0.998019616437377	0.99687883918522	0.993596677816873
ARPC2	2	219081817	219119079	TG	Atrial appendage	0.993462173704965	0.996488316060709	0.993591397090136
PNKD	2	219135115	219211516	TG	Transverse colon	0.993373272940458	0.996441673599458	0.993580099044177
ARPC2	2	219081817	219119079	TG	Cerebellum	0.993462173704965	0.996488316060709	0.993564736232304
BACH2	6	90636248	91006627	TF	Transverse colon	0.996286727630029	0.994998058164714	0.993561172896468
ARPC2	2	219081817	219119079	TG	Monocyte	0.993462173704965	0.996488316060709	0.993545397194039
BACH2	6	90636248	91006627	TF	Cortex	0.996286727630029	0.994998058164714	0.993528570808572
PARK7	1	8014351	8045565	TG	Omnibus	0.998021814366004	0.996871872876128	0.993490433017195
PNKD	2	219135115	219211516	TG	Cortex	0.993373272940458	0.996441673599458	0.993486966974101
ERRFI1	1	8064464	8086368	TG	Aorta	0.998019616437377	0.99687883918522	0.993462250615353
BACH2	6	90636248	91006627	TF	Putamen	0.996286727630029	0.994998058164714	0.993447340210575
BACH2	6	90636248	91006627	TF	Ovary	0.996286727630029	0.994998058164714	0.993433677369226
ARPC2	2	219081817	219119079	TG	Esophagus muscularis	0.993462173704965	0.996488316060709	0.993422492322341
TMBIM1	2	219138915	219157309	TG	Hippocampus	0.993280753636073	0.996390261267794	0.993420640411983
ARPC2	2	219081817	219119079	TG	Stomach	0.993462173704965	0.996488316060709	0.993420264793955
PITX1	5	134363425	134370503	TF	CD8 cell	0.979693352145722	0.987742837265942	0.993407491791966
BACH2	6	90636248	91006627	TF	Atrial appendage	0.996286727630029	0.994998058164714	0.993406218810504
PNKD	2	219135115	219211516	TG	Cerebellum	0.993373272940458	0.996441673599458	0.993404122649252
TMBIM1	2	219138915	219157309	TG	Ovary	0.993280753636073	0.996390261267794	0.993388589609303
PARK7	1	8014351	8045565	TG	Aorta	0.998021814366004	0.996871872876128	0.993356291833887
ARPC2	2	219081817	219119079	TG	Skeletal muscle	0.993462173704965	0.996488316060709	0.993352465954107
PITX1	5	134363425	134370503	TF	CD4 cell	0.979693352145722	0.987742837265942	0.993347009466464
TMBIM1	2	219138915	219157309	TG	Cortex	0.993280753636073	0.996390261267794	0.993342210803753
TMBIM1	2	219138915	219157309	TG	Transverse colon	0.993280753636073	0.996390261267794	0.993313998806391
PNKD	2	219135115	219211516	TG	Monocyte	0.993373272940458	0.996441673599458	0.993308508463467
TMBIM1	2	219138915	219157309	TG	Atrial appendage	0.993280753636073	0.996390261267794	0.993302773743767
ARPC2	2	219081817	219119079	TG	Sigmoid colon	0.993462173704965	0.996488316060709	0.993290400642218
ARPC2	2	219081817	219119079	TG	Tibial nerve	0.993462173704965	0.996488316060709	0.993282577255389
BRD2	6	32936437	32949282	TG	Cortex	0.7343274452399	0.989042346833847	0.993280070658169
TMBIM1	2	219138915	219157309	TG	NK cell	0.993280753636073	0.996390261267794	0.993267729614003
ERRFI1	1	8064464	8086368	TG	Testis	0.998019616437377	0.99687883918522	0.993259937140179
PNKD	2	219135115	219211516	TG	Stomach	0.993373272940458	0.996441673599458	0.993249020587356
BRD2	6	32936437	32949282	TG	Esophagus muscularis	0.7343274452399	0.989042346833847	0.993235536154746
TMBIM1	2	219138915	219157309	TG	Cerebellum	0.993280753636073	0.996390261267794	0.993231798913133
TMBIM1	2	219138915	219157309	TG	Gastroesophageal junction	0.993280753636073	0.996390261267794	0.993215340802299
ARAP2	4	35949843	36246131	TG	Visceral omentum	0.995138813341846	0.974548227633476	0.993213036618934
PARK7	1	8014351	8045565	TG	CD8 cell	0.998021814366004	0.996871872876128	0.99320485119107
PARK7	1	8014351	8045565	TG	Testis	0.998021814366004	0.996871872876128	0.993172451883065
ARPC2	2	219081817	219119079	TG	Esophagus mucosa	0.993462173704965	0.996488316060709	0.993160669589265
ADCY7	16	50280048	50352046	TG	Lung	0.998663099022778	0.998305731749627	0.993147660423074
TMBIM1	2	219138915	219157309	TG	CD8 cell	0.993280753636073	0.996390261267794	0.993140783947598
ARPC2	2	219081817	219119079	TG	Thyroid	0.993462173704965	0.996488316060709	0.99313888669487
PNKD	2	219135115	219211516	TG	Tibial nerve	0.993373272940458	0.996441673599458	0.993118065289068
IL1R1	2	102681004	102796334	TG	Spleen	0.935173867019412	0.949594871138179	0.993111381719678
ARPC2	2	219081817	219119079	TG	Adrenal gland	0.993462173704965	0.996488316060709	0.993087295297543
ADCY7	16	50280048	50352046	TG	Spleen	0.998663099022778	0.998305731749627	0.993077270368044
TMBIM1	2	219138915	219157309	TG	Esophagus muscularis	0.993280753636073	0.996390261267794	0.993062799068816
TMBIM1	2	219138915	219157309	TG	Stomach	0.993280753636073	0.996390261267794	0.99306228862314
ARPC2	2	219081817	219119079	TG	Sun-exposed skin	0.993462173704965	0.996488316060709	0.993053775910692
TMBIM1	2	219138915	219157309	TG	Monocyte	0.993280753636073	0.996390261267794	0.99302706115856
ARPC2	2	219081817	219119079	TG	Subcutaneous adipose	0.993462173704965	0.996488316060709	0.993008185413753
ST8SIA5	18	44259081	44339220	TG	Cerebellum	0.993786108919508	0.996034669608675	0.992998699587718
IL1R1	2	102681004	102796334	TG	Adrenal gland	0.935173867019412	0.949594871138179	0.992970714646862
PNKD	2	219135115	219211516	TG	Thyroid	0.993373272940458	0.996441673599458	0.992966251985294
ARPC2	2	219081817	219119079	TG	Breast	0.993462173704965	0.996488316060709	0.992966229945261
ADCY7	16	50280048	50352046	TG	Sun-exposed skin	0.998663099022778	0.998305731749627	0.992946969983369
TMBIM1	2	219138915	219157309	TG	Tibial nerve	0.993280753636073	0.996390261267794	0.992943677007172
ERRFI1	1	8064464	8086368	TG	Skeletal muscle	0.998019616437377	0.99687883918522	0.992937724610286
TMBIM1	2	219138915	219157309	TG	Sigmoid colon	0.993280753636073	0.996390261267794	0.992876303487352
BRD2	6	32936437	32949282	TG	Vagina	0.7343274452399	0.989042346833847	0.992874103974812
BACH2	6	90636248	91006627	TF	Hippocampus	0.996286727630029	0.994998058164714	0.992868514805532
PNKD	2	219135115	219211516	TG	Adrenal gland	0.993373272940458	0.996441673599458	0.99284944849235
TMBIM1	2	219138915	219157309	TG	Esophagus mucosa	0.993280753636073	0.996390261267794	0.992837821638987
ARPC2	2	219081817	219119079	TG	Visceral omentum	0.993462173704965	0.996488316060709	0.992826859705289
TMBIM1	2	219138915	219157309	TG	Skeletal muscle	0.993280753636073	0.996390261267794	0.992821074290999
PARK7	1	8014351	8045565	TG	Skeletal muscle	0.998021814366004	0.996871872876128	0.992796930288808
TMBIM1	2	219138915	219157309	TG	Thyroid	0.993280753636073	0.996390261267794	0.992793195316912
ARPC2	2	219081817	219119079	TG	Uterus	0.993462173704965	0.996488316060709	0.99275620073826
PNKD	2	219135115	219211516	TG	Subcutaneous adipose	0.993373272940458	0.996441673599458	0.99275228211791
ARPC2	2	219081817	219119079	TG	Vagina	0.993462173704965	0.996488316060709	0.99274924919501
TMBIM1	2	219138915	219157309	TG	Sun-exposed skin	0.993280753636073	0.996390261267794	0.992748939592856
ARPC2	2	219081817	219119079	TG	Spleen	0.993462173704965	0.996488316060709	0.992705996503809
ARPC2	2	219081817	219119079	TG	CD4 cell	0.993462173704965	0.996488316060709	0.992679306240859
ARPC2	2	219081817	219119079	TG	Lung	0.993462173704965	0.996488316060709	0.992673170985966
BACH2	6	90636248	91006627	TF	Sigmoid colon	0.996286727630029	0.994998058164714	0.992609297899884
ERRFI1	1	8064464	8086368	TG	Tibial nerve	0.998019616437377	0.99687883918522	0.992605564313315
CXCR2	2	218990012	219001976	TG	Spleen	0.99334952603024	0.99645435544928	0.992574238108071
TMBIM1	2	219138915	219157309	TG	Adrenal gland	0.993280753636073	0.996390261267794	0.992574182167085
BACH2	6	90636248	91006627	TF	Prostate	0.996286727630029	0.994998058164714	0.992556452631653
PARK7	1	8014351	8045565	TG	Adrenal gland	0.998021814366004	0.996871872876128	0.992504652447754
PNKD	2	219135115	219211516	TG	Lung	0.993373272940458	0.996441673599458	0.992495604079317
TMBIM1	2	219138915	219157309	TG	Breast	0.993280753636073	0.996390261267794	0.992494623640861
PARK7	1	8014351	8045565	TG	Tibial nerve	0.998021814366004	0.996871872876128	0.992483629607606
TMBIM1	2	219138915	219157309	TG	Subcutaneous adipose	0.993280753636073	0.996390261267794	0.992461597249207
TMBIM1	2	219138915	219157309	TG	Visceral omentum	0.993280753636073	0.996390261267794	0.992424779348016
TMBIM1	2	219138915	219157309	TG	Vagina	0.993280753636073	0.996390261267794	0.992406141536678
TMBIM1	2	219138915	219157309	TG	Uterus	0.993280753636073	0.996390261267794	0.992398039100927
TMBIM1	2	219138915	219157309	TG	Spleen	0.993280753636073	0.996390261267794	0.992367894051759
PITX1	5	134363425	134370503	TF	Skeletal muscle	0.979693352145722	0.987742837265942	0.992352146537851
TMBIM1	2	219138915	219157309	TG	Lung	0.993280753636073	0.996390261267794	0.99231707222974
ASCC2	22	30184597	30234271	TG	Liver	0.983653678500835	0.992924754752711	0.992292439216879
ERRFI1	1	8064464	8086368	TG	Stomach	0.998019616437377	0.99687883918522	0.992261441094383
ZMAT5	22	30126945	30163000	TG	Liver	0.983617150435378	0.992897850325166	0.992245354176769
ERRFI1	1	8064464	8086368	TG	Sigmoid colon	0.998019616437377	0.99687883918522	0.992243752102423
IL1R2	2	102608306	102645006	TG	Spleen	0.929764064622911	0.943083736009393	0.992199481790049
UQCR10	22	30163358	30166402	TG	Liver	0.98354632535128	0.992863748681018	0.992197244222387
THADA	2	43393800	43823185	TG	Omnibus	0.953964755607836	0.966403649713613	0.992138869167252
PARK7	1	8014351	8045565	TG	Stomach	0.998021814366004	0.996871872876128	0.992137364182042
PARK7	1	8014351	8045565	TG	Sigmoid colon	0.998021814366004	0.996871872876128	0.992099554520821
TMBIM1	2	219138915	219157309	TG	CD4 cell	0.993280753636073	0.996390261267794	0.9920621035306
ARAP2	4	35949843	36246131	TG	Testis	0.995138813341846	0.974548227633476	0.992004602422531
ERRFI1	1	8064464	8086368	TG	Visceral omentum	0.998019616437377	0.99687883918522	0.99198582003224
BRD2	6	32936437	32949282	TG	Transverse colon	0.7343274452399	0.989042346833847	0.991957930848986
PARK7	1	8014351	8045565	TG	Visceral omentum	0.998021814366004	0.996871872876128	0.991851120562788
ASCC2	22	30184597	30234271	TG	Breast	0.983653678500835	0.992924754752711	0.991840061818022
ERRFI1	1	8064464	8086368	TG	Subcutaneous adipose	0.998019616437377	0.99687883918522	0.991835780286927
PITX1	5	134363425	134370503	TF	Omnibus	0.979693352145722	0.987742837265942	0.991793015587363
UQCR10	22	30163358	30166402	TG	Breast	0.98354632535128	0.992863748681018	0.991729308124101
PARK7	1	8014351	8045565	TG	Subcutaneous adipose	0.998021814366004	0.996871872876128	0.991656637188367
ERRFI1	1	8064464	8086368	TG	Breast	0.998019616437377	0.99687883918522	0.991551124954051
ERRFI1	1	8064464	8086368	TG	Uterus	0.998019616437377	0.99687883918522	0.991528612358232
ERRFI1	1	8064464	8086368	TG	Terminal ileum	0.998019616437377	0.99687883918522	0.991501078096818
ERRFI1	1	8064464	8086368	TG	Esophagus mucosa	0.998019616437377	0.99687883918522	0.991423389086568
PITX1	5	134363425	134370503	TF	Gastroesophageal junction	0.979693352145722	0.987742837265942	0.991400593365879
PARK7	1	8014351	8045565	TG	Uterus	0.998021814366004	0.996871872876128	0.991394543777479
PARK7	1	8014351	8045565	TG	Breast	0.998021814366004	0.996871872876128	0.991377993358515
BACH2	6	90636248	91006627	TF	Tibial nerve	0.996286727630029	0.994998058164714	0.991330140743977
PARK7	1	8014351	8045565	TG	Esophagus mucosa	0.998021814366004	0.996871872876128	0.991262851907164
SLC35D1	1	67465015	67519782	TG	Omnibus	0.999994276955073	0.999860800882	0.99125474151349
BACH2	6	90636248	91006627	TF	Visceral omentum	0.996286727630029	0.994998058164714	0.991200799523271
ARAP2	4	35949843	36246131	TG	Esophagus mucosa	0.995138813341846	0.974548227633476	0.991184554484981
PITX1	5	134363425	134370503	TF	B cell	0.979693352145722	0.987742837265942	0.991124612960727
ERRFI1	1	8064464	8086368	TG	Lung	0.998019616437377	0.99687883918522	0.991032675597674
ERRFI1	1	8064464	8086368	TG	Sun-exposed skin	0.998019616437377	0.99687883918522	0.991020724794897
BACH2	6	90636248	91006627	TF	Stomach	0.996286727630029	0.994998058164714	0.990936746432981
PARK7	1	8014351	8045565	TG	Lung	0.998021814366004	0.996871872876128	0.99088467682673
PARK7	1	8014351	8045565	TG	Sun-exposed skin	0.998021814366004	0.996871872876128	0.990875944800553
NF2	22	29999545	30094587	TG	Thyroid	0.984357180444207	0.993210304601749	0.990784738387802
BACH2	6	90636248	91006627	TF	Testis	0.996286727630029	0.994998058164714	0.990763851960381
BACH2	6	90636248	91006627	TF	Terminal ileum	0.996286727630029	0.994998058164714	0.990763135800445
IL1R1	2	102681004	102796334	TG	Uterus	0.935173867019412	0.949594871138179	0.990748189610174
BACH2	6	90636248	91006627	TF	Sun-exposed skin	0.996286727630029	0.994998058164714	0.990660386961013
ERRFI1	1	8064464	8086368	TG	Vagina	0.998019616437377	0.99687883918522	0.990625134771644
PARK7	1	8014351	8045565	TG	Vagina	0.998021814366004	0.996871872876128	0.990462813493963
PARK7	1	8014351	8045565	TG	Spleen	0.998021814366004	0.996871872876128	0.990448241890685
BRD2	6	32936437	32949282	TG	Adrenal gland	0.7343274452399	0.989042346833847	0.990442286994344
LPP	3	187871072	188608460	TG	Omnibus	0.976679384331481	0.942824090582354	0.990424336736534
PITX1	5	134363425	134370503	TF	Stomach	0.979693352145722	0.987742837265942	0.990399837998732
ARAP2	4	35949843	36246131	TG	Lung	0.995138813341846	0.974548227633476	0.990320192999427
PARK7	1	8014351	8045565	TG	CD4 cell	0.998021814366004	0.996871872876128	0.990225556583018
IRGM	5	150226085	150280298	TG	CD4 cell	0.971858046048898	0.993900124990095	0.990203948545996
LPP	3	187871072	188608460	TG	Skeletal muscle	0.976679384331481	0.942824090582354	0.990169652720377
ZMAT5	22	30126945	30163000	TG	Left ventricle	0.983617150435378	0.992897850325166	0.990167656000831
LPP	3	187871072	188608460	TG	Pancreas	0.976679384331481	0.942824090582354	0.990131766082225
CATSPER3	5	134303596	134347392	TG	Pancreas	0.979736126714324	0.987785272906699	0.990126560107314
PITX1	5	134363425	134370503	TF	Pancreas	0.979693352145722	0.987742837265942	0.990077929075809
UQCR10	22	30163358	30166402	TG	Left ventricle	0.98354632535128	0.992863748681018	0.990065542161525
ARAP2	4	35949843	36246131	TG	Vagina	0.995138813341846	0.974548227633476	0.989962730340437
ARAP2	4	35949843	36246131	TG	Sun-exposed skin	0.995138813341846	0.974548227633476	0.989936683496065
IL1R1	2	102681004	102796334	TG	Lung	0.935173867019412	0.949594871138179	0.9899308960697
ARAP2	4	35949843	36246131	TG	Spleen	0.995138813341846	0.974548227633476	0.989889139850383
ERRFI1	1	8064464	8086368	TG	Transverse colon	0.998019616437377	0.99687883918522	0.98981934756133
BACH2	6	90636248	91006627	TF	Uterus	0.996286727630029	0.994998058164714	0.989818433398416
PITX1	5	134363425	134370503	TF	Transverse colon	0.979693352145722	0.987742837265942	0.989737361876336
BACH2	6	90636248	91006627	TF	Esophagus mucosa	0.996286727630029	0.994998058164714	0.989697100106625
PARK7	1	8014351	8045565	TG	Transverse colon	0.998021814366004	0.996871872876128	0.989519292217044
IL1R2	2	102608306	102645006	TG	Uterus	0.929764064622911	0.943083736009393	0.989508763982805
ARAP2	4	35949843	36246131	TG	Thyroid	0.995138813341846	0.974548227633476	0.989365756332139
IL1R1	2	102681004	102796334	TG	Visceral omentum	0.935173867019412	0.949594871138179	0.988980439133908
PITX1	5	134363425	134370503	TF	Prostate	0.979693352145722	0.987742837265942	0.988951636101337
ERRFI1	1	8064464	8086368	TG	Thyroid	0.998019616437377	0.99687883918522	0.988845100592255
PITX1	5	134363425	134370503	TF	Terminal ileum	0.979693352145722	0.987742837265942	0.988784266638733
PARK7	1	8014351	8045565	TG	Thyroid	0.998021814366004	0.996871872876128	0.98859367665323
PITX1	5	134363425	134370503	TF	Adrenal gland	0.979693352145722	0.987742837265942	0.98859258872721
IL1R2	2	102608306	102645006	TG	Lung	0.929764064622911	0.943083736009393	0.98858364997797
ASCC2	22	30184597	30234271	TG	Aorta	0.983653678500835	0.992924754752711	0.98840100485502
LPP	3	187871072	188608460	TG	Esophagus mucosa	0.976679384331481	0.942824090582354	0.988289300726283
UQCR10	22	30163358	30166402	TG	Aorta	0.98354632535128	0.992863748681018	0.98824623826505
UQCR10	22	30163358	30166402	TG	Atrial appendage	0.98354632535128	0.992863748681018	0.988003753684524
BACH2	6	90636248	91006627	TF	Vagina	0.996286727630029	0.994998058164714	0.987977484819133
LPP	3	187871072	188608460	TG	Monocyte	0.976679384331481	0.942824090582354	0.987959878101811
LPP	3	187871072	188608460	TG	Transverse colon	0.976679384331481	0.942824090582354	0.987890105823719
BRD2	6	32936437	32949282	TG	Omnibus	0.7343274452399	0.989042346833847	0.98783235877473
UQCR10	22	30163358	30166402	TG	Ovary	0.98354632535128	0.992863748681018	0.987819227922755
BACH2	6	90636248	91006627	TF	Spleen	0.996286727630029	0.994998058164714	0.987741628865473
PITX1	5	134363425	134370503	TF	Sigmoid colon	0.979693352145722	0.987742837265942	0.987722322548201
LPP	3	187871072	188608460	TG	Left ventricle	0.976679384331481	0.942824090582354	0.987696954468135
CLEC16A	16	11038345	11276046	TG	Omnibus	0.97764647279696	0.986943276468366	0.987693902234467
PITX1	5	134363425	134370503	TF	Esophagus muscularis	0.979693352145722	0.987742837265942	0.987639085381584
IL1R2	2	102608306	102645006	TG	Visceral omentum	0.929764064622911	0.943083736009393	0.987465499959999
LPP	3	187871072	188608460	TG	Gastroesophageal junction	0.976679384331481	0.942824090582354	0.987173403006964
PITX1	5	134363425	134370503	TF	Vagina	0.979693352145722	0.987742837265942	0.986985646740224
USP12	13	27640293	27746033	TG	Omnibus	0.945716317274969	0.972951804024802	0.986706852783907
LPP	3	187871072	188608460	TG	Sun-exposed skin	0.976679384331481	0.942824090582354	0.986415393665041
PITX1	5	134363425	134370503	TF	Tibial nerve	0.979693352145722	0.987742837265942	0.986346501673048
PLCH2	1	2357419	2436969	TG	Omnibus	0.981556986054339	0.989426226342405	0.986253477164432
CTNNA3	10	67672276	69455927	TG	Skeletal muscle	0.930058909654202	0.923880715094161	0.986183908247451
TNIP1	5	150409506	150473138	TG	CD4 cell	0.390297540326935	0.439601688925099	0.986101646471875
BACH2	6	90636248	91006627	TF	Lung	0.996286727630029	0.994998058164714	0.986096615714372
NF2	22	29999545	30094587	TG	Esophagus mucosa	0.984357180444207	0.993210304601749	0.986080669442918
CATSPER3	5	134303596	134347392	TG	Left ventricle	0.979736126714324	0.987785272906699	0.985891145109998
BACH2	6	90636248	91006627	TF	Thyroid	0.996286727630029	0.994998058164714	0.985871624525021
PITX1	5	134363425	134370503	TF	Testis	0.979693352145722	0.987742837265942	0.985849834140562
LPP	3	187871072	188608460	TG	Subcutaneous adipose	0.976679384331481	0.942824090582354	0.98567343206887
KEAP1	19	10596796	10614417	TG	Thyroid	0.978527033962923	0.997103463210471	0.985635026972442
PITX1	5	134363425	134370503	TF	Ovary	0.979693352145722	0.987742837265942	0.985631086816536
PITX1	5	134363425	134370503	TF	Thyroid	0.979693352145722	0.987742837265942	0.985531321932929
FAM213B	1	2517930	2522908	TG	Omnibus	0.981154970885819	0.98915614843352	0.985351901188161
LPP	3	187871072	188608460	TG	Adrenal gland	0.976679384331481	0.942824090582354	0.985350843111756
MMEL1	1	2522078	2564481	TG	Omnibus	0.981143904925315	0.989148482878453	0.985324960147953
HES5	1	2460184	2461684	TG	Omnibus	0.981137261197314	0.989143479762344	0.985308092023296
ASCC2	22	30184597	30234271	TG	Visceral omentum	0.983653678500835	0.992924754752711	0.985302088806338
PITX1	5	134363425	134370503	TF	Breast	0.979693352145722	0.987742837265942	0.985221812577549
UQCR10	22	30163358	30166402	TG	Visceral omentum	0.98354632535128	0.992863748681018	0.985150255375512
ASCC2	22	30184597	30234271	TG	Esophagus mucosa	0.983653678500835	0.992924754752711	0.985054412122394
LPP	3	187871072	188608460	TG	Aorta	0.976679384331481	0.942824090582354	0.984984747972679
ACTN1	14	69340860	69446157	TG	Pancreas	0.972178456328831	0.97929892730509	0.984959639062861
UQCR10	22	30163358	30166402	TG	Esophagus mucosa	0.98354632535128	0.992863748681018	0.984916458981465
PITX1	5	134363425	134370503	TF	Lung	0.979693352145722	0.987742837265942	0.984862584503232
MMEL1	1	2522078	2564481	TG	CD4 cell	0.981143904925315	0.989148482878453	0.984715100493765
IL1R1	2	102681004	102796334	TG	Subcutaneous adipose	0.935173867019412	0.949594871138179	0.984661055874158
PITX1	5	134363425	134370503	TF	Visceral omentum	0.979693352145722	0.987742837265942	0.984521364350798
BRD2	6	32936437	32949282	TG	Stomach	0.7343274452399	0.989042346833847	0.984463474764964
ASCC2	22	30184597	30234271	TG	Monocyte	0.983653678500835	0.992924754752711	0.984404782256303
LPP	3	187871072	188608460	TG	Breast	0.976679384331481	0.942824090582354	0.984281300915351
UQCR10	22	30163358	30166402	TG	Monocyte	0.98354632535128	0.992863748681018	0.984189995903764
LPP	3	187871072	188608460	TG	Vagina	0.976679384331481	0.942824090582354	0.983988926641613
ZMAT5	22	30126945	30163000	TG	Caudate	0.983617150435378	0.992897850325166	0.983978959720206
ASCC2	22	30184597	30234271	TG	Vagina	0.983653678500835	0.992924754752711	0.983929125641982
ACTN1	14	69340860	69446157	TG	Omnibus	0.972178456328831	0.97929892730509	0.983918847238415
UQCR10	22	30163358	30166402	TG	Caudate	0.98354632535128	0.992863748681018	0.983867231621156
KEAP1	19	10596796	10614417	TG	Skeletal muscle	0.978527033962923	0.997103463210471	0.983808547716149
UQCR10	22	30163358	30166402	TG	Vagina	0.98354632535128	0.992863748681018	0.983783517556596
PITX1	5	134363425	134370503	TF	Spleen	0.979693352145722	0.987742837265942	0.983581113950099
ZFP36L1	14	69254377	69263190	TG	Pancreas	0.970394741900032	0.977711235218589	0.983494824183089
HES5	1	2460184	2461684	TF	Putamen	0.981137261197314	0.989143479762344	0.983386812768043
FAM213B	1	2517930	2522908	TG	Transverse colon	0.981154970885819	0.98915614843352	0.983334112570916
ZMAT5	22	30126945	30163000	TG	Skeletal muscle	0.983617150435378	0.992897850325166	0.983267750494119
PITX1	5	134363425	134370503	TF	Sun-exposed skin	0.979693352145722	0.987742837265942	0.983264980388877
UQCR10	22	30163358	30166402	TG	Putamen	0.98354632535128	0.992863748681018	0.983170436351122
UQCR10	22	30163358	30166402	TG	Hippocampus	0.98354632535128	0.992863748681018	0.983122437257406
UQCR10	22	30163358	30166402	TG	Skeletal muscle	0.98354632535128	0.992863748681018	0.983069261404401
ACTN1	14	69340860	69446157	TG	Monocyte	0.972178456328831	0.97929892730509	0.982864647168508
ACTN1	14	69340860	69446157	TG	Left ventricle	0.972178456328831	0.97929892730509	0.98275127839238
UQCR10	22	30163358	30166402	TG	Cortex	0.98354632535128	0.992863748681018	0.982746185994904
ASCC2	22	30184597	30234271	TG	Subcutaneous adipose	0.983653678500835	0.992924754752711	0.982629270295578
ZFP36L1	14	69254377	69263190	TG	CD8 cell	0.970394741900032	0.977711235218589	0.982550437447475
RBFOX1	16	6069095	7763340	TG	Skeletal muscle	0.775798935404683	0.944488451787028	0.982540313286128
PITX1	5	134363425	134370503	TF	Caudate	0.979693352145722	0.987742837265942	0.98252017726063
ACTN1	14	69340860	69446157	TG	Gastroesophageal junction	0.972178456328831	0.97929892730509	0.982115264104939
RMI2	16	11343476	11445619	TG	Omnibus	0.971005019322345	0.981391953087759	0.98205271227738
LPP	3	187871072	188608460	TG	Prostate	0.976679384331481	0.942824090582354	0.981886648757548
KEAP1	19	10596796	10614417	TG	Omnibus	0.978527033962923	0.997103463210471	0.981597306948461
PITX1	5	134363425	134370503	TF	Hippocampus	0.979693352145722	0.987742837265942	0.981549667859245
ACTN1	14	69340860	69446157	TG	Aorta	0.972178456328831	0.97929892730509	0.981403345491702
UQCR10	22	30163358	30166402	TG	Cerebellum	0.98354632535128	0.992863748681018	0.981400860115525
FAM213B	1	2517930	2522908	TG	Stomach	0.981154970885819	0.98915614843352	0.981325085723863
MMEL1	1	2522078	2564481	TG	Stomach	0.981143904925315	0.989148482878453	0.981301707912446
ACTN1	14	69340860	69446157	TG	CD4 cell	0.972178456328831	0.97929892730509	0.981263247557461
FAM213B	1	2517930	2522908	TG	Terminal ileum	0.981154970885819	0.98915614843352	0.981176771958767
PGM1	1	64058947	64125916	TG	Omnibus	0.962187240359361	0.965649457954843	0.98106792348131
SERBP1	1	67873493	67896098	TG	Skeletal muscle	0.902865706657252	0.9523002999128	0.981042962431176
ACTN1	14	69340860	69446157	TG	Subcutaneous adipose	0.972178456328831	0.97929892730509	0.980936621170548
PITX1	5	134363425	134370503	TF	Esophagus mucosa	0.979693352145722	0.987742837265942	0.980929033268593
TYK2	19	10461209	10491352	TG	Pancreas	0.962372370972824	0.982718628772516	0.980670940771005
CDC37	19	10501810	10530797	TG	Pancreas	0.962372479279679	0.982718430815704	0.980669208045636
HES5	1	2460184	2461684	TF	Sun-exposed skin	0.981137261197314	0.989143479762344	0.980520958067857
ZFP36L1	14	69254377	69263190	TG	Gastroesophageal junction	0.970394741900032	0.977711235218589	0.980457994193815
ACTN1	14	69340860	69446157	TG	Transverse colon	0.972178456328831	0.97929892730509	0.980337684545958
CLEC16A	16	11038345	11276046	TG	Terminal ileum	0.97764647279696	0.986943276468366	0.980320343861383
ACTN1	14	69340860	69446157	TG	Liver	0.972178456328831	0.97929892730509	0.980310850180282
UQCR10	22	30163358	30166402	TG	Adrenal gland	0.98354632535128	0.992863748681018	0.98024151667688
LPP	3	187871072	188608460	TG	Terminal ileum	0.976679384331481	0.942824090582354	0.980018821683481
ACTN1	14	69340860	69446157	TG	Adrenal gland	0.972178456328831	0.97929892730509	0.979928166565916
ICAM3	19	10444452	10450499	TG	Pancreas	0.96173117790355	0.982581015648464	0.9798485778853
LPP	3	187871072	188608460	TG	Sigmoid colon	0.976679384331481	0.942824090582354	0.979840306913516
ITGB3BP	1	63906441	64059392	TG	Omnibus	0.961065819875003	0.964010419068277	0.97968936324784
CLEC16A	16	11038345	11276046	TG	Testis	0.97764647279696	0.986943276468366	0.979424714965932
ZFP36L1	14	69254377	69263190	TG	CD4 cell	0.970394741900032	0.977711235218589	0.979366077833798
LPP	3	187871072	188608460	TG	Esophagus muscularis	0.976679384331481	0.942824090582354	0.979336339798914
ZFP36L1	14	69254377	69263190	TG	Subcutaneous adipose	0.970394741900032	0.977711235218589	0.979081005809365
IL1R1	2	102681004	102796334	TG	Transverse colon	0.935173867019412	0.949594871138179	0.978828811967823
SERBP1	1	67873493	67896098	TG	Left ventricle	0.902865706657252	0.9523002999128	0.978762545963941
ZFP36L1	14	69254377	69263190	TG	Liver	0.970394741900032	0.977711235218589	0.97863222955454
PITX1	5	134363425	134370503	TF	Uterus	0.979693352145722	0.987742837265942	0.978533230609345
CDC37	19	10501810	10530797	TG	B cell	0.962372479279679	0.982718430815704	0.978450373868933
TYK2	19	10461209	10491352	TG	B cell	0.962372370972824	0.982718628772516	0.978449137072198
CDC37	19	10501810	10530797	TG	NK cell	0.962372479279679	0.982718430815704	0.978427404429307
TYK2	19	10461209	10491352	TG	NK cell	0.962372370972824	0.982718628772516	0.97842703358987
ZFP36L1	14	69254377	69263190	TG	Transverse colon	0.970394741900032	0.977711235218589	0.978356897871932
CLEC16A	16	11038345	11276046	TG	Thyroid	0.97764647279696	0.986943276468366	0.97830873081057
EFCAB7	1	63989043	64038364	TG	Omnibus	0.96013177389889	0.962507666027943	0.978257990385725
PGM1	1	64058947	64125916	TG	Skeletal muscle	0.962187240359361	0.965649457954843	0.978250594930104
LPP	3	187871072	188608460	TG	Stomach	0.976679384331481	0.942824090582354	0.978063006235723
TYK2	19	10461209	10491352	TG	Aorta	0.962372370972824	0.982718628772516	0.977934445000841
CDC37	19	10501810	10530797	TG	Aorta	0.962372479279679	0.982718430815704	0.977932548653042
CDC37	19	10501810	10530797	TG	Monocyte	0.962372479279679	0.982718430815704	0.977818231646784
TYK2	19	10461209	10491352	TG	Monocyte	0.962372370972824	0.982718628772516	0.977818116292928
ICAM3	19	10444452	10450499	TG	B cell	0.96173117790355	0.982581015648464	0.977443811679907
ICAM3	19	10444452	10450499	TG	NK cell	0.96173117790355	0.982581015648464	0.977416560870008
ICAM3	19	10444452	10450499	TG	Left ventricle	0.96173117790355	0.982581015648464	0.977355000476946
LPP	3	187871072	188608460	TG	Atrial appendage	0.976679384331481	0.942824090582354	0.977274592754593
RAVER1	19	10426888	10444316	TG	Aorta	0.961777590659954	0.982602556187302	0.977162775157849
TYK2	19	10461209	10491352	TG	Liver	0.962372370972824	0.982718628772516	0.977125919199244
CDC37	19	10501810	10530797	TG	Liver	0.962372479279679	0.982718430815704	0.977125190259432
ICAM3	19	10444452	10450499	TG	Aorta	0.96173117790355	0.982581015648464	0.977093958544364
PRM1	16	11374693	11375207	TG	Omnibus	0.967919710000521	0.978531439857131	0.976929755123149
TYK2	19	10461209	10491352	TG	CD8 cell	0.962372370972824	0.982718628772516	0.976845433590431
CDC37	19	10501810	10530797	TG	CD8 cell	0.962372479279679	0.982718430815704	0.976844935546558
RAVER1	19	10426888	10444316	TG	Monocyte	0.961777590659954	0.982602556187302	0.97683630891514
CLEC16A	16	11038345	11276046	TG	Lung	0.97764647279696	0.986943276468366	0.976766949618339
ICAM3	19	10444452	10450499	TG	Monocyte	0.96173117790355	0.982581015648464	0.976753289959837
ACTN1	14	69340860	69446157	TG	Breast	0.972178456328831	0.97929892730509	0.976626548723578
PRM2	16	11369496	11370337	TG	Omnibus	0.967748355324569	0.978376680229385	0.976597691338037
ICAM3	19	10444452	10450499	TG	Liver	0.96173117790355	0.982581015648464	0.976477007189346
ACTN1	14	69340860	69446157	TG	Sigmoid colon	0.972178456328831	0.97929892730509	0.976459344463642
TYK2	19	10461209	10491352	TG	CD4 cell	0.962372370972824	0.982718628772516	0.976368155737249
CDC37	19	10501810	10530797	TG	CD4 cell	0.962372479279679	0.982718430815704	0.976366922664619
ACTN1	14	69340860	69446157	TG	Esophagus muscularis	0.972178456328831	0.97929892730509	0.976239620234955
LPP	3	187871072	188608460	TG	Hippocampus	0.976679384331481	0.942824090582354	0.976164990180212
ACTN1	14	69340860	69446157	TG	Cerebellum	0.972178456328831	0.97929892730509	0.9760191716929
PGM1	1	64058947	64125916	TG	Left ventricle	0.962187240359361	0.965649457954843	0.975908842977759
TNP2	16	11361605	11363390	TG	Omnibus	0.967207882241875	0.977890974512829	0.975818868678476
SOCS1	16	11348262	11350036	TG	Omnibus	0.967205122677427	0.977891130118304	0.975812530485589
RAVER1	19	10426888	10444316	TG	CD8 cell	0.961777590659954	0.982602556187302	0.975783840630361
CLEC16A	16	11038345	11276046	TG	Spleen	0.97764647279696	0.986943276468366	0.97578058885562
ACTN1	14	69340860	69446157	TG	Putamen	0.972178456328831	0.97929892730509	0.975720994771254
ICAM3	19	10444452	10450499	TG	CD8 cell	0.96173117790355	0.982581015648464	0.975696739327613
MAML2	11	95709762	96076344	TG	Omnibus	0.944834608566995	0.93499962372656	0.975523248020398
PDE4A	19	10527449	10580305	TG	Omnibus	0.963677048210139	0.982903187004122	0.975411485986108
ACTN1	14	69340860	69446157	TG	Caudate	0.972178456328831	0.97929892730509	0.975321666396922
RAVER1	19	10426888	10444316	TG	CD4 cell	0.961777590659954	0.982602556187302	0.975258466571057
LPP	3	187871072	188608460	TG	Visceral omentum	0.976679384331481	0.942824090582354	0.975207207280591
ICAM3	19	10444452	10450499	TG	CD4 cell	0.96173117790355	0.982581015648464	0.975167299817522
IL1R1	2	102681004	102796334	TG	Thyroid	0.935173867019412	0.949594871138179	0.974828809132611
PGM1	1	64058947	64125916	TG	Tibial nerve	0.962187240359361	0.965649457954843	0.974786685877894
LPP	3	187871072	188608460	TG	Ovary	0.976679384331481	0.942824090582354	0.974783368145986
ACTN1	14	69340860	69446157	TG	Cortex	0.972178456328831	0.97929892730509	0.974743092096554
WWOX	16	78133310	79246564	TG	Thyroid	0.926892888585705	0.94327572459972	0.974687982930098
IL1R1	2	102681004	102796334	TG	Breast	0.935173867019412	0.949594871138179	0.974636519051897
PDE4A	19	10527449	10580305	TG	Cerebellum	0.963677048210139	0.982903187004122	0.974507181947882
ITGB3BP	1	63906441	64059392	TG	B cell	0.961065819875003	0.964010419068277	0.97450266504373
ACTN1	14	69340860	69446157	TG	Atrial appendage	0.972178456328831	0.97929892730509	0.974499742317582
ZFP36L1	14	69254377	69263190	TG	Breast	0.970394741900032	0.977711235218589	0.974473600297533
ZFP36L1	14	69254377	69263190	TG	Sigmoid colon	0.970394741900032	0.977711235218589	0.974319171721022
ITGB3BP	1	63906441	64059392	TG	CD8 cell	0.961065819875003	0.964010419068277	0.974282175910786
MAML2	11	95709762	96076344	TG	Monocyte	0.944834608566995	0.93499962372656	0.97415732889572
ACTN1	14	69340860	69446157	TG	Terminal ileum	0.972178456328831	0.97929892730509	0.974107380189269
BRD2	6	32936437	32949282	TG	Cerebellum	0.7343274452399	0.989042346833847	0.974058037263525
IL1R2	2	102608306	102645006	TG	Transverse colon	0.929764064622911	0.943083736009393	0.973958630358831
ACTN1	14	69340860	69446157	TG	Hippocampus	0.972178456328831	0.97929892730509	0.973675949357505
ACTN1	14	69340860	69446157	TG	Stomach	0.972178456328831	0.97929892730509	0.973668587171594
ACTN1	14	69340860	69446157	TG	Prostate	0.972178456328831	0.97929892730509	0.973644353106823
SLC35D1	1	67465015	67519782	TG	Transverse colon	0.999994276955073	0.999860800882	0.973523556200446
KCNJ11	11	17407406	17410878	TG	Skeletal muscle	0.924388020351773	0.95108513598782	0.973463782391391
ICAM3	19	10444452	10450499	TG	Gastroesophageal junction	0.96173117790355	0.982581015648464	0.973443100104925
ACTN1	14	69340860	69446157	TG	Ovary	0.972178456328831	0.97929892730509	0.973438904327036
TYK2	19	10461209	10491352	TG	Testis	0.962372370972824	0.982718628772516	0.973372487926632
CDC37	19	10501810	10530797	TG	Testis	0.962372479279679	0.982718430815704	0.973370277502764
NF2	22	29999545	30094587	TG	Omnibus	0.984357180444207	0.993210304601749	0.973349931365082
ACTN1	14	69340860	69446157	TG	Visceral omentum	0.972178456328831	0.97929892730509	0.973310601361306
CDC37	19	10501810	10530797	TG	Breast	0.962372479279679	0.982718430815704	0.97330188118927
ITGB3BP	1	63906441	64059392	TG	NK cell	0.961065819875003	0.964010419068277	0.973197123818145
TYK2	19	10461209	10491352	TG	Cerebellum	0.962372370972824	0.982718628772516	0.973042120582311
CDC37	19	10501810	10530797	TG	Cerebellum	0.962372479279679	0.982718430815704	0.973039804482372
PDE4A	19	10527449	10580305	TG	Cortex	0.963677048210139	0.982903187004122	0.972982589456458
TYK2	19	10461209	10491352	TG	Thyroid	0.962372370972824	0.982718628772516	0.972898354370157
RMI2	16	11343476	11445619	TG	Testis	0.971005019322345	0.981391953087759	0.972757954697761
ACTN1	14	69340860	69446157	TG	Tibial nerve	0.972178456328831	0.97929892730509	0.972706064837599
ICAM3	19	10444452	10450499	TG	Subcutaneous adipose	0.96173117790355	0.982581015648464	0.972673885475763
TYK2	19	10461209	10491352	TG	Omnibus	0.962372370972824	0.982718628772516	0.972612042745388
CDC37	19	10501810	10530797	TG	Omnibus	0.962372479279679	0.982718430815704	0.972609324269816
ZFP36L1	14	69254377	69263190	TG	Atrial appendage	0.970394741900032	0.977711235218589	0.972409087024679
ABCC8	11	17414432	17498449	TG	Omnibus	0.929601401172518	0.955623479750934	0.97239765488364
CDC37	19	10501810	10530797	TG	Putamen	0.962372479279679	0.982718430815704	0.972368135114414
RAVER1	19	10426888	10444316	TG	Cerebellum	0.961777590659954	0.982602556187302	0.972319667758732
CDC37	19	10501810	10530797	TG	Ovary	0.962372479279679	0.982718430815704	0.972292943421747
ICAM3	19	10444452	10450499	TG	Cerebellum	0.96173117790355	0.982581015648464	0.972258284192679
ICAM3	19	10444452	10450499	TG	Breast	0.96173117790355	0.982581015648464	0.972258230348782
ICAM3	19	10444452	10450499	TG	Thyroid	0.96173117790355	0.982581015648464	0.97218732721716
CDC37	19	10501810	10530797	TG	Hippocampus	0.962372479279679	0.982718430815704	0.971994769320358
CDC37	19	10501810	10530797	TG	Caudate	0.962372479279679	0.982718430815704	0.971829714584825
CDC37	19	10501810	10530797	TG	Cortex	0.962372479279679	0.982718430815704	0.97166847773629
CDC37	19	10501810	10530797	TG	Tibial nerve	0.962372479279679	0.982718430815704	0.971615708925134
ICAM3	19	10444452	10450499	TG	Ovary	0.96173117790355	0.982581015648464	0.971615315650419
ICAM3	19	10444452	10450499	TG	Putamen	0.96173117790355	0.982581015648464	0.971607035474405
ACTN1	14	69340860	69446157	TG	Testis	0.972178456328831	0.97929892730509	0.971541559506393
LPP	3	187871072	188608460	TG	Testis	0.976679384331481	0.942824090582354	0.971392984849997
ICAM3	19	10444452	10450499	TG	Hippocampus	0.96173117790355	0.982581015648464	0.971336475887775
ZFP36L1	14	69254377	69263190	TG	Stomach	0.970394741900032	0.977711235218589	0.971322498648816
PGM1	1	64058947	64125916	TG	Adrenal gland	0.962187240359361	0.965649457954843	0.971313946205265
ZFP36L1	14	69254377	69263190	TG	Ovary	0.970394741900032	0.977711235218589	0.971241347454049
RAVER1	19	10426888	10444316	TG	Omnibus	0.961777590659954	0.982602556187302	0.971219980992428
ICAM3	19	10444452	10450499	TG	Esophagus mucosa	0.96173117790355	0.982581015648464	0.971174677964963
ICAM3	19	10444452	10450499	TG	Omnibus	0.96173117790355	0.982581015648464	0.971115991695526
ICAM3	19	10444452	10450499	TG	Caudate	0.96173117790355	0.982581015648464	0.971108062210423
CDC37	19	10501810	10530797	TG	Esophagus muscularis	0.962372479279679	0.982718430815704	0.971087331340229
ICAM3	19	10444452	10450499	TG	Cortex	0.96173117790355	0.982581015648464	0.970979761036846
ZFP36L1	14	69254377	69263190	TG	Visceral omentum	0.970394741900032	0.977711235218589	0.970943485625087
LPP	3	187871072	188608460	TG	Tibial nerve	0.976679384331481	0.942824090582354	0.970818677728629
ICAM3	19	10444452	10450499	TG	Tibial nerve	0.96173117790355	0.982581015648464	0.970812846567583
ABCC8	11	17414432	17498449	TG	Pancreas	0.929601401172518	0.955623479750934	0.970619238285886
PGM1	1	64058947	64125916	TG	Liver	0.962187240359361	0.965649457954843	0.970576190321045
SERBP1	1	67873493	67896098	TG	Liver	0.902865706657252	0.9523002999128	0.970452511677082
ICAM3	19	10444452	10450499	TG	Atrial appendage	0.96173117790355	0.982581015648464	0.970389004043878
TYK2	19	10461209	10491352	TG	Visceral omentum	0.962372370972824	0.982718628772516	0.970318797927226
CDC37	19	10501810	10530797	TG	Visceral omentum	0.962372479279679	0.982718430815704	0.970315690655436
SERBP1	1	67873493	67896098	TG	Omnibus	0.902865706657252	0.9523002999128	0.970232947251242
ICAM3	19	10444452	10450499	TG	Esophagus muscularis	0.96173117790355	0.982581015648464	0.970138716075762
TYK2	19	10461209	10491352	TG	Vagina	0.962372370972824	0.982718628772516	0.970056728708603
[truncated: 143,503 more rows]
