# Supplementary material for: Modeling regulatory network topology improves genome-wide analyses of complex human traits
Source: Nat Commun. 2021 May 14;12:2851. doi: 10.1038/s41467-021-22588-0 (PMC8121952; doi:10.1038/s41467-021-22588-0)
Supplement: Supplementary file 9 — Source Data [file 41467_2021_22588_MOESM9_ESM.zip › source_data/readme]

For each of 18 GWAS traits, the network enrichment results are provided in the file "*_net.txt" and the gene prioritization results are provided in the file "*_gene.txt". Trait abbreviations are defined in Supplementary Table 1.

The file "*_net.txt" contains log 10 enrichment Bayes factors (BFs) of 38 gene regulatory networks and 1 near-gene control network for a given trait.

- log10_bf40: log 10 BF of M1 (theta>0 or sigma>0) against M0 (theta=0 and sigma=0)
- log10_bf10: log 10 BF of M11 (theta>0 and sigma=0) against M0
- log10_bf20: log 10 BF of M12 (theta=0 and sigma>0) against M0
- log10_bf30: log 10 BF of M13 (theta>0 and sigma>0) against M0

The file "*_gene.txt" contains P1 estimates, posterior probabilities that at least one SNP within 100 kb of the transcribed region of a given gene across 38 gene regulatory networks and 1 near-gene control network for a given trait.

- role: role of a gene in a network, either transcription factor (TF) or target gene (TG)
- base_p1: P1 of a gene estimated under the baseline model M0
- near_p1: P1 of a gene estimated under the enrichment model M1 for the near-gene control network 
- p1: P1 of a gene estimated under the enrichment model M1 for a given TF-TG regulatory network

These files are also freely available to browse and download at https://suwonglab.github.io/rss-net/results.html.
