# Supplementary material for: Modeling regulatory network topology improves genome-wide analyses of complex human traits
Source: Nat Commun. 2021 May 14;12:2851. doi: 10.1038/s41467-021-22588-0 (PMC8121952; doi:10.1038/s41467-021-22588-0)
Supplement: Supplementary file 9 — Source Data [file 41467_2021_22588_MOESM9_ESM.zip › source_data/hr_net.txt]

network	log10_bf40	log10_bf10	log10_bf20	log10_bf30
Aorta	7.38638528395612	1.19598307043474	3.75602357108953	7.58018898831995
Left ventricle	7.32599540248687	1.30252532683576	3.61948014616165	7.51980170357381
Skeletal muscle	7.00735978768815	0.709288394050205	3.64240200022622	7.20114978804605
Gastroesophageal junction	6.55727743255877	0.654147866113528	3.76223856853482	6.75098595766577
Sigmoid colon	6.28372518795717	0.173557032220966	3.9232734525278	6.47724203829093
Tibial nerve	6.26686114651534	0.361401606426346	3.71421488018657	6.4604863814484
Transverse colon	6.21891418676643	-0.467281685762368	5.07888818981308	6.40767119460095
Uterus	6.17910915938213	0.167050380122623	3.6491119574296	6.37272398550081
Adrenal gland	6.15935846394047	0.0478929270705242	4.06013102326262	6.35262513325314
Putamen	6.02132693611594	0.536065992108061	3.66951780901626	6.21483751077975
Esophagus muscularis	5.97748693251072	0.178919616060117	3.82653692094759	6.17081569578842
Cortex	5.97325426215044	0.242375723677031	3.88247516068278	6.1665099739337
Subcutaneous adipose	5.92496410710636	0.13307567518111	3.98199290192911	6.11799089704881
Pancreas	5.88008654718224	0.52427823910048	3.70530864990508	6.07344134445716
Ovary	5.65831148951469	0.164734732024798	3.60174950949734	5.85152080764832
Terminal ileum	5.5141404287833	-1.02114778713356	4.99753956747173	5.686278378081
CD4 cell	5.29104067556115	-0.193123795821622	3.77104934438795	5.48275677755101
Cerebellum	5.21861160135836	-0.0578445917685446	3.79887282972394	5.40977965813763
Visceral omentum	5.21380995451955	-0.410121059510525	4.08318594679954	5.40245524695782
Caudate	5.20370530376764	0.0947656150327995	3.50996666750069	5.39611581159748
Atrial appendage	5.15825083454405	-0.223655901977076	3.6515173379658	5.34990147300381
Sun-exposed skin	5.09697893139093	-0.626672978464446	4.38046475288496	5.27724207854414
Hippocampus	4.96867682784361	-0.0640589644177739	3.60694223156961	5.1594643278207
Liver	4.95917069335354	0.112517491849533	3.60528861405416	5.14990233002273
Esophagus mucosa	4.91557337726619	-0.318719721377101	3.84922786153286	5.10338715468126
Prostate	4.91468857865913	-0.350141212363612	3.78195711138382	5.10335874749312
Lung	4.88123608056969	-0.745671476156998	4.18320459204964	5.0608999985071
CD8 cell	4.85601122792058	-0.531774089501314	3.8416350730221	5.04305568868925
Vagina	4.73103082055396	-0.628755448956974	3.90577529365396	4.91433308783612
Monocyte	4.67726840315657	-0.310747538102211	3.5756091961162	4.86555372056328
Stomach	4.67273338838997	-0.789945647430218	4.07992858233516	4.84843406683594
Spleen	4.64045428290649	-0.885583852946427	4.23376577370477	4.80614131263408
Breast	4.40373582733622	-0.717100314356217	4.01862261219916	4.56793936552509
Thyroid	4.31263571631612	-0.253739535854493	3.20901689755109	4.50094443165649
NK cell	3.9755520830926	-0.944530495892793	3.71228446397867	4.12971271174215
B cell	3.93136231832794	-0.555942483214817	3.1386536573769	4.11383157597711
Testis	3.73737351043205	-0.311083228010913	2.64441713098733	3.92553766490039
Omnibus	2.61967850974141	-0.627690476205358	2.39749433051515	2.76961295074383
Near-gene control	-0.55783481442434	-0.70868754405213	-0.292170722027498	-0.713253132415707
