# Supplementary material for: Modeling regulatory network topology improves genome-wide analyses of complex human traits
Source: Nat Commun. 2021 May 14;12:2851. doi: 10.1038/s41467-021-22588-0 (PMC8121952; doi:10.1038/s41467-021-22588-0)
Supplement: Supplementary file 9 — Source Data [file 41467_2021_22588_MOESM9_ESM.zip › source_data/height_gene.txt]

hgnc_symbol	chr	start	stop	role	network	base_p1	near_p1	p1
MFAP2	1	17300997	17307330	TG	Esophagus mucosa	1	1	1
HIST2H3C	1	149811110	149812765	TG	Esophagus mucosa	1	1	1
HIST2H2AA3	1	149813505	149814478	TG	Esophagus mucosa	1	1	1
HIST2H3A	1	149824181	149825836	TG	Esophagus mucosa	1	1	1
HIST2H2AC	1	149858525	149858961	TG	Esophagus mucosa	1	1	1
HIST2H2AB	1	149859019	149859466	TG	Esophagus mucosa	1	1	1
BOLA1	1	149859440	149872351	TG	Esophagus mucosa	1	1	1
SF3B4	1	149895209	149900236	TG	Esophagus mucosa	1	1	1
EFEMP1	2	56093102	56151274	TG	Esophagus mucosa	1	1	1
SP110	2	231032009	231090444	TG	Esophagus mucosa	1	1	1
SP140L	2	231191899	231268447	TG	Esophagus mucosa	1	1	1
IL20RB	3	136665072	136729927	TG	Esophagus mucosa	1	1	1
ZBTB38	3	141043055	141168634	TG	Esophagus mucosa	1	1	1
RASA2	3	141205889	141334184	TG	Esophagus mucosa	1	1	1
FNDC3B	3	171757418	172119455	TG	Esophagus mucosa	1	1	1
IGF2BP2	3	185361527	185542844	TG	Esophagus mucosa	1	1	1
TRA2B	3	185633694	185655924	TG	Esophagus mucosa	1	1	1
RASGEF1B	4	82347547	82965397	TG	Esophagus mucosa	1	1	1
TET2	4	106067032	106200973	TG	Esophagus mucosa	1	1	1
NPR3	5	32689176	32791819	TG	Esophagus mucosa	1	1	1
HACE1	6	105175968	105307794	TG	Esophagus mucosa	1	1	1
SYNE1	6	152442819	152958936	TG	Esophagus mucosa	1	1	1
PEX1	7	92116334	92157845	TG	Esophagus mucosa	1	1	1
RBM48	7	92158087	92167319	TG	Esophagus mucosa	1	1	1
CDK6	7	92234235	92465908	TG	Esophagus mucosa	1	1	1
EZH2	7	148504475	148581413	TG	Esophagus mucosa	1	1	1
CHCHD7	8	57124245	57131357	TG	Esophagus mucosa	1	1	1
SDR16C5	8	57212569	57233335	TG	Esophagus mucosa	1	1	1
PCSK5	9	78505560	78977255	TG	Esophagus mucosa	1	1	1
C9orf3	9	97488983	97849441	TG	Esophagus mucosa	1	1	1
POLD4	11	67118248	67124443	TG	Esophagus mucosa	1	1	1
TBC1D10C	11	67171386	67177560	TG	Esophagus mucosa	1	1	1
PTPRCAP	11	67202981	67205538	TG	Esophagus mucosa	1	1	1
CORO1B	11	67205519	67211292	TG	Esophagus mucosa	1	1	1
TMEM134	11	67231824	67236743	TG	Esophagus mucosa	1	1	1
PITPNM1	11	67259239	67273734	TG	Esophagus mucosa	1	1	1
CDK2AP2	11	67273968	67276120	TG	Esophagus mucosa	1	1	1
LYZ	12	69742121	69748014	TG	Esophagus mucosa	1	1	1
FRS2	12	69864129	69973562	TG	Esophagus mucosa	1	1	1
CRADD	12	94071151	94288616	TG	Esophagus mucosa	1	1	1
DHRS1	14	24759804	24769039	TG	Esophagus mucosa	1	1	1
CIDEB	14	24774302	24780636	TG	Esophagus mucosa	1	1	1
RIPK3	14	24805227	24809251	TG	Esophagus mucosa	1	1	1
NFATC4	14	24834879	24848810	TF	Esophagus mucosa	1	1	1
NYNRIN	14	24867992	24888494	TG	Esophagus mucosa	1	1	1
NPC2	14	74942895	74960880	TG	Esophagus mucosa	1	1	1
PKM	15	72491370	72524164	TG	Esophagus mucosa	1	1	1
PML	15	74287014	74340153	TG	Esophagus mucosa	1	1	1
MFGE8	15	89441916	89456642	TG	Esophagus mucosa	1	1	1
IGF1R	15	99192200	99507759	TG	Esophagus mucosa	1	1	1
TMEM102	17	7338762	7340998	TG	Esophagus mucosa	1	1	1
BCAS3	17	58754814	59470199	TG	Esophagus mucosa	1	1	1
TBX2	17	59477257	59486827	TF	Esophagus mucosa	1	1	1
DYM	18	46570039	46987717	TG	Esophagus mucosa	1	1	1
GSDMC	8	130760442	130799134	TG	Esophagus mucosa	1	0.999999999999998	1
MFAP2	1	17300997	17307330	TG	Omnibus	1	1	1
ATP13A2	1	17312453	17338423	TG	Omnibus	1	1	1
PADI2	1	17393256	17445948	TG	Omnibus	1	1	1
HIVEP3	1	41972036	42501596	TG	Omnibus	1	1	1
HIST2H3C	1	149811110	149812765	TG	Omnibus	1	1	1
HIST2H2AA3	1	149813505	149814478	TG	Omnibus	1	1	1
HIST2H3A	1	149824181	149825836	TG	Omnibus	1	1	1
HIST2H2BE	1	149856010	149858232	TG	Omnibus	1	1	1
HIST2H2AC	1	149858525	149858961	TG	Omnibus	1	1	1
HIST2H2AB	1	149859019	149859466	TG	Omnibus	1	1	1
BOLA1	1	149859440	149872351	TG	Omnibus	1	1	1
COLGALT2	1	183898796	184006863	TG	Omnibus	1	1	1
TSEN15	1	184020811	184043346	TG	Omnibus	1	1	1
RRP15	1	218458629	218511325	TG	Omnibus	1	1	1
TGFB2	1	218519577	218617961	TG	Omnibus	1	1	1
DIRC3	2	218148742	218621316	TG	Omnibus	1	1	1
SP110	2	231032009	231090444	TG	Omnibus	1	1	1
SP140	2	231067826	231223762	TG	Omnibus	1	1	1
SP140L	2	231191899	231268447	TG	Omnibus	1	1	1
DIS3L2	2	232825955	233209060	TG	Omnibus	1	1	1
IL20RB	3	136665072	136729927	TG	Omnibus	1	1	1
ZBTB38	3	141043055	141168634	TG	Omnibus	1	1	1
RASA2	3	141205889	141334184	TG	Omnibus	1	1	1
FNDC3B	3	171757418	172119455	TG	Omnibus	1	1	1
IGF2BP2	3	185361527	185542844	TG	Omnibus	1	1	1
TRA2B	3	185633694	185655924	TG	Omnibus	1	1	1
TET2	4	106067032	106200973	TG	Omnibus	1	1	1
FBXW11	5	171288553	171433877	TG	Omnibus	1	1	1
L3MBTL3	6	130334844	130462594	TG	Omnibus	1	1	1
ESR1	6	151977826	152450754	TF	Omnibus	1	1	1
TTYH3	7	2671585	2704436	TG	Omnibus	1	1	1
AMZ1	7	2719156	2815134	TG	Omnibus	1	1	1
GNA12	7	2767746	2883958	TG	Omnibus	1	1	1
JAZF1	7	27870192	28220362	TG	Omnibus	1	1	1
PEX1	7	92116334	92157845	TG	Omnibus	1	1	1
FAM133B	7	92190107	92219708	TG	Omnibus	1	1	1
EZH2	7	148504475	148581413	TG	Omnibus	1	1	1
PDIA4	7	148700154	148725733	TG	Omnibus	1	1	1
PCSK5	9	78505560	78977255	TG	Omnibus	1	1	1
FBP2	9	97321002	97356075	TG	Omnibus	1	1	1
FBP1	9	97365415	97402531	TG	Omnibus	1	1	1
C9orf3	9	97488983	97849441	TG	Omnibus	1	1	1
ZBTB43	9	129567285	129600489	TG	Omnibus	1	1	1
ZBTB34	9	129622944	129648157	TG	Omnibus	1	1	1
RALGPS1	9	129677053	129985445	TG	Omnibus	1	1	1
LHX3	9	139088096	139096955	TF	Omnibus	1	1	1
QSOX2	9	139098179	139137687	TG	Omnibus	1	1	1
PPIF	10	81107225	81115093	TG	Omnibus	1	1	1
ZCCHC24	10	81142081	81205383	TG	Omnibus	1	1	1
POLD4	11	67118248	67124443	TG	Omnibus	1	1	1
PPP1CA	11	67165654	67188654	TG	Omnibus	1	1	1
TBC1D10C	11	67171386	67177560	TG	Omnibus	1	1	1
CARNS1	11	67182439	67193078	TG	Omnibus	1	1	1
RPS6KB2	11	67195931	67202872	TG	Omnibus	1	1	1
PTPRCAP	11	67202981	67205538	TG	Omnibus	1	1	1
CORO1B	11	67205519	67211292	TG	Omnibus	1	1	1
GPR152	11	67218772	67220200	TG	Omnibus	1	1	1
CABP4	11	67219877	67226699	TG	Omnibus	1	1	1
TMEM134	11	67231824	67236743	TG	Omnibus	1	1	1
AIP	11	67250512	67258574	TG	Omnibus	1	1	1
PITPNM1	11	67259239	67273734	TG	Omnibus	1	1	1
CDK2AP2	11	67273968	67276120	TG	Omnibus	1	1	1
HMGA2	12	66217911	66360075	TG	Omnibus	1	1	1
LYZ	12	69742121	69748014	TG	Omnibus	1	1	1
FRS2	12	69864129	69973562	TG	Omnibus	1	1	1
SOCS2	12	93963590	93977263	TG	Omnibus	1	1	1
CRADD	12	94071151	94288616	TG	Omnibus	1	1	1
DLEU1	13	50656307	51297372	TG	Omnibus	1	1	1
DHRS1	14	24759804	24769039	TG	Omnibus	1	1	1
NOP9	14	24769068	24778330	TG	Omnibus	1	1	1
CIDEB	14	24774302	24780636	TG	Omnibus	1	1	1
ADCY4	14	24787555	24804299	TG	Omnibus	1	1	1
RIPK3	14	24805227	24809251	TG	Omnibus	1	1	1
NFATC4	14	24834879	24848810	TF	Omnibus	1	1	1
NYNRIN	14	24867992	24888494	TG	Omnibus	1	1	1
CBLN3	14	24895738	24900160	TG	Omnibus	1	1	1
KHNYN	14	24898492	24910540	TG	Omnibus	1	1	1
SDR39U1	14	24908972	24912111	TG	Omnibus	1	1	1
ISCA2	14	74960423	74963809	TG	Omnibus	1	1	1
LOXL1	15	74218330	74244478	TG	Omnibus	1	1	1
STOML1	15	74275547	74286963	TG	Omnibus	1	1	1
PML	15	74287014	74340153	TG	Omnibus	1	1	1
GOLGA6A	15	74362198	74374891	TG	Omnibus	1	1	1
ISLR2	15	74392652	74430881	TG	Omnibus	1	1	1
ADAMTSL3	15	84322838	84708594	TG	Omnibus	1	1	1
ACAN	15	89346674	89418585	TG	Omnibus	1	1	1
HAPLN3	15	89420519	89438857	TG	Omnibus	1	1	1
MFGE8	15	89441916	89456642	TG	Omnibus	1	1	1
IGF1R	15	99192200	99507759	TG	Omnibus	1	1	1
TMEM102	17	7338762	7340998	TG	Omnibus	1	1	1
FGF11	17	7341592	7348256	TG	Omnibus	1	1	1
CHRNB1	17	7348380	7361026	TG	Omnibus	1	1	1
ZBTB4	17	7362685	7387582	TG	Omnibus	1	1	1
SLC35G6	17	7384721	7386383	TG	Omnibus	1	1	1
C17orf67	17	54869274	54916134	TG	Omnibus	1	1	1
TBX2	17	59477257	59486827	TF	Omnibus	1	1	1
C17orf82	17	59489112	59490641	TG	Omnibus	1	1	1
TBX4	17	59529765	59562471	TF	Omnibus	1	1	1
DYM	18	46570039	46987717	TG	Omnibus	1	1	1
HIST2H2AA3	1	149813505	149814478	TG	Adrenal gland	1	1	1
HIST2H2AC	1	149858525	149858961	TG	Adrenal gland	1	1	1
HIST2H2AB	1	149859019	149859466	TG	Adrenal gland	1	1	1
BOLA1	1	149859440	149872351	TG	Adrenal gland	1	1	1
SF3B4	1	149895209	149900236	TG	Adrenal gland	1	1	1
DNM3	1	171810621	172387606	TG	Adrenal gland	1	1	1
EFEMP1	2	56093102	56151274	TG	Adrenal gland	1	1	1
ZBTB38	3	141043055	141168634	TG	Adrenal gland	1	1	1
TRA2B	3	185633694	185655924	TG	Adrenal gland	1	1	1
ESR1	6	151977826	152450754	TF	Adrenal gland	1	1	1
GNA12	7	2767746	2883958	TG	Adrenal gland	1	1	1
JAZF1	7	27870192	28220362	TG	Adrenal gland	1	1	1
FBP1	9	97365415	97402531	TG	Adrenal gland	1	1	1
PPIF	10	81107225	81115093	TG	Adrenal gland	1	1	1
PTPRCAP	11	67202981	67205538	TG	Adrenal gland	1	1	1
CRADD	12	94071151	94288616	TG	Adrenal gland	1	1	1
NFATC4	14	24834879	24848810	TF	Adrenal gland	1	1	1
NPC2	14	74942895	74960880	TG	Adrenal gland	1	1	1
LOXL1	15	74218330	74244478	TG	Adrenal gland	1	1	1
MFGE8	15	89441916	89456642	TG	Adrenal gland	1	1	1
TBX2	17	59477257	59486827	TF	Adrenal gland	1	1	1
MFAP2	1	17300997	17307330	TG	Pancreas	1	1	1
HIST2H2AC	1	149858525	149858961	TG	Pancreas	1	1	1
HIST2H2AB	1	149859019	149859466	TG	Pancreas	1	1	1
BOLA1	1	149859440	149872351	TG	Pancreas	1	1	1
SF3B4	1	149895209	149900236	TG	Pancreas	1	1	1
MTMR11	1	149900543	149908791	TG	Pancreas	1	1	1
ZBTB38	3	141043055	141168634	TG	Pancreas	1	1	1
TRA2B	3	185633694	185655924	TG	Pancreas	1	1	1
ESR1	6	151977826	152450754	TF	Pancreas	1	1	1
IQCE	7	2598632	2654368	TG	Pancreas	1	1	1
PEX1	7	92116334	92157845	TG	Pancreas	1	1	1
RBM48	7	92158087	92167319	TG	Pancreas	1	1	1
CDK6	7	92234235	92465908	TG	Pancreas	1	1	1
CHCHD7	8	57124245	57131357	TG	Pancreas	1	1	1
FBP1	9	97365415	97402531	TG	Pancreas	1	1	1
RALGPS1	9	129677053	129985445	TG	Pancreas	1	1	1
CLCF1	11	67131639	67141648	TG	Pancreas	1	1	1
TBC1D10C	11	67171386	67177560	TG	Pancreas	1	1	1
CARNS1	11	67182439	67193078	TG	Pancreas	1	1	1
PTPRCAP	11	67202981	67205538	TG	Pancreas	1	1	1
LYZ	12	69742121	69748014	TG	Pancreas	1	1	1
CRADD	12	94071151	94288616	TG	Pancreas	1	1	1
NFATC4	14	24834879	24848810	TF	Pancreas	1	1	1
NYNRIN	14	24867992	24888494	TG	Pancreas	1	1	1
ADAMTSL3	15	84322838	84708594	TG	Pancreas	1	1	1
TBX2	17	59477257	59486827	TF	Pancreas	1	1	1
MFAP2	1	17300997	17307330	TG	Breast	1	1	1
HIST2H2AC	1	149858525	149858961	TG	Breast	1	1	1
HIST2H2AB	1	149859019	149859466	TG	Breast	1	1	1
BOLA1	1	149859440	149872351	TG	Breast	1	1	1
SF3B4	1	149895209	149900236	TG	Breast	1	1	1
EFEMP1	2	56093102	56151274	TG	Breast	1	1	1
SP140L	2	231191899	231268447	TG	Breast	1	1	1
ZBTB38	3	141043055	141168634	TG	Breast	1	1	1
TRA2B	3	185633694	185655924	TG	Breast	1	1	1
ESR1	6	151977826	152450754	TF	Breast	1	1	1
GNA12	7	2767746	2883958	TG	Breast	1	1	1
PEX1	7	92116334	92157845	TG	Breast	1	1	1
RBM48	7	92158087	92167319	TG	Breast	1	1	1
ZFAT	8	135490031	135725292	TG	Breast	1	1	1
FBP1	9	97365415	97402531	TG	Breast	1	1	1
C9orf3	9	97488983	97849441	TG	Breast	1	1	1
ZCCHC24	10	81142081	81205383	TG	Breast	1	1	1
CARNS1	11	67182439	67193078	TG	Breast	1	1	1
PTPRCAP	11	67202981	67205538	TG	Breast	1	1	1
CRADD	12	94071151	94288616	TG	Breast	1	1	1
NFATC4	14	24834879	24848810	TF	Breast	1	1	1
NYNRIN	14	24867992	24888494	TG	Breast	1	1	1
NPC2	14	74942895	74960880	TG	Breast	1	1	1
PKM	15	72491370	72524164	TG	Breast	1	1	1
LOXL1	15	74218330	74244478	TG	Breast	1	1	1
PML	15	74287014	74340153	TG	Breast	1	1	1
MFGE8	15	89441916	89456642	TG	Breast	1	1	1
TBX2	17	59477257	59486827	TF	Breast	1	1	1
MFAP2	1	17300997	17307330	TG	Esophagus muscularis	1	1	1
HIST2H2AC	1	149858525	149858961	TG	Esophagus muscularis	1	1	1
HIST2H2AB	1	149859019	149859466	TG	Esophagus muscularis	1	1	1
SF3B4	1	149895209	149900236	TG	Esophagus muscularis	1	1	1
TGFB2	1	218519577	218617961	TG	Esophagus muscularis	1	1	1
DIRC3	2	218148742	218621316	TG	Esophagus muscularis	1	1	1
ZBTB38	3	141043055	141168634	TG	Esophagus muscularis	1	1	1
TRA2B	3	185633694	185655924	TG	Esophagus muscularis	1	1	1
PEX1	7	92116334	92157845	TG	Esophagus muscularis	1	1	1
RBM48	7	92158087	92167319	TG	Esophagus muscularis	1	1	1
PLAG1	8	57073463	57123883	TF	Esophagus muscularis	1	1	1
C9orf3	9	97488983	97849441	TG	Esophagus muscularis	1	1	1
ZCCHC24	10	81142081	81205383	TG	Esophagus muscularis	1	1	1
POLD4	11	67118248	67124443	TG	Esophagus muscularis	1	1	1
CLCF1	11	67131639	67141648	TG	Esophagus muscularis	1	1	1
PTPRCAP	11	67202981	67205538	TG	Esophagus muscularis	1	1	1
PDE3A	12	20522179	20837315	TG	Esophagus muscularis	1	1	1
LYZ	12	69742121	69748014	TG	Esophagus muscularis	1	1	1
CRADD	12	94071151	94288616	TG	Esophagus muscularis	1	1	1
NFATC4	14	24834879	24848810	TF	Esophagus muscularis	1	1	1
NYNRIN	14	24867992	24888494	TG	Esophagus muscularis	1	1	1
PKM	15	72491370	72524164	TG	Esophagus muscularis	1	1	1
LOXL1	15	74218330	74244478	TG	Esophagus muscularis	1	1	1
ADAMTSL3	15	84322838	84708594	TG	Esophagus muscularis	1	1	1
MFGE8	15	89441916	89456642	TG	Esophagus muscularis	1	1	1
TBX2	17	59477257	59486827	TF	Esophagus muscularis	1	1	1
MFAP2	1	17300997	17307330	TG	Left ventricle	1	1	1
HIST2H2AA3	1	149813505	149814478	TG	Left ventricle	1	1	1
HIST2H2AC	1	149858525	149858961	TG	Left ventricle	1	1	1
BOLA1	1	149859440	149872351	TG	Left ventricle	1	1	1
SF3B4	1	149895209	149900236	TG	Left ventricle	1	1	1
ZBTB38	3	141043055	141168634	TG	Left ventricle	1	1	1
TRA2B	3	185633694	185655924	TG	Left ventricle	1	1	1
NPR3	5	32689176	32791819	TG	Left ventricle	1	1	1
PEX1	7	92116334	92157845	TG	Left ventricle	1	1	1
CDK6	7	92234235	92465908	TG	Left ventricle	1	1	1
PLAG1	8	57073463	57123883	TF	Left ventricle	1	1	1
CHCHD7	8	57124245	57131357	TG	Left ventricle	1	1	1
RALGPS1	9	129677053	129985445	TG	Left ventricle	1	1	1
ZCCHC24	10	81142081	81205383	TG	Left ventricle	1	1	1
POLD4	11	67118248	67124443	TG	Left ventricle	1	1	1
TBC1D10C	11	67171386	67177560	TG	Left ventricle	1	1	1
CARNS1	11	67182439	67193078	TG	Left ventricle	1	1	1
PTPRCAP	11	67202981	67205538	TG	Left ventricle	1	1	1
PDE3A	12	20522179	20837315	TG	Left ventricle	1	1	1
CRADD	12	94071151	94288616	TG	Left ventricle	1	1	1
NFATC4	14	24834879	24848810	TF	Left ventricle	1	1	1
NYNRIN	14	24867992	24888494	TG	Left ventricle	1	1	1
PKM	15	72491370	72524164	TG	Left ventricle	1	1	1
LOXL1	15	74218330	74244478	TG	Left ventricle	1	1	1
STOML1	15	74275547	74286963	TG	Left ventricle	1	1	1
ADAMTSL3	15	84322838	84708594	TG	Left ventricle	1	1	1
MFGE8	15	89441916	89456642	TG	Left ventricle	1	1	1
TBX2	17	59477257	59486827	TF	Left ventricle	1	1	1
TBX4	17	59529765	59562471	TF	Left ventricle	1	1	1
MFAP2	1	17300997	17307330	TG	Sun-exposed skin	1	1	1
HIST2H2AA3	1	149813505	149814478	TG	Sun-exposed skin	1	1	1
HIST2H2AC	1	149858525	149858961	TG	Sun-exposed skin	1	1	1
HIST2H2AB	1	149859019	149859466	TG	Sun-exposed skin	1	1	1
BOLA1	1	149859440	149872351	TG	Sun-exposed skin	1	1	1
SF3B4	1	149895209	149900236	TG	Sun-exposed skin	1	1	1
MTMR11	1	149900543	149908791	TG	Sun-exposed skin	1	1	1
EFEMP1	2	56093102	56151274	TG	Sun-exposed skin	1	1	1
SP110	2	231032009	231090444	TG	Sun-exposed skin	1	1	1
IL20RB	3	136665072	136729927	TG	Sun-exposed skin	1	1	1
ZBTB38	3	141043055	141168634	TG	Sun-exposed skin	1	1	1
RASA2	3	141205889	141334184	TG	Sun-exposed skin	1	1	1
IGF2BP2	3	185361527	185542844	TG	Sun-exposed skin	1	1	1
TRA2B	3	185633694	185655924	TG	Sun-exposed skin	1	1	1
RASGEF1B	4	82347547	82965397	TG	Sun-exposed skin	1	1	1
TET2	4	106067032	106200973	TG	Sun-exposed skin	1	1	1
SYNE1	6	152442819	152958936	TG	Sun-exposed skin	1	1	1
TTYH3	7	2671585	2704436	TG	Sun-exposed skin	1	1	1
PEX1	7	92116334	92157845	TG	Sun-exposed skin	1	1	1
RBM48	7	92158087	92167319	TG	Sun-exposed skin	1	1	1
CDK6	7	92234235	92465908	TG	Sun-exposed skin	1	1	1
EZH2	7	148504475	148581413	TG	Sun-exposed skin	1	1	1
SDR16C5	8	57212569	57233335	TG	Sun-exposed skin	1	1	1
FBP1	9	97365415	97402531	TG	Sun-exposed skin	1	1	1
C9orf3	9	97488983	97849441	TG	Sun-exposed skin	1	1	1
ZCCHC24	10	81142081	81205383	TG	Sun-exposed skin	1	1	1
POLD4	11	67118248	67124443	TG	Sun-exposed skin	1	1	1
TBC1D10C	11	67171386	67177560	TG	Sun-exposed skin	1	1	1
PTPRCAP	11	67202981	67205538	TG	Sun-exposed skin	1	1	1
TMEM134	11	67231824	67236743	TG	Sun-exposed skin	1	1	1
CRADD	12	94071151	94288616	TG	Sun-exposed skin	1	1	1
DHRS1	14	24759804	24769039	TG	Sun-exposed skin	1	1	1
NFATC4	14	24834879	24848810	TF	Sun-exposed skin	1	1	1
NYNRIN	14	24867992	24888494	TG	Sun-exposed skin	1	1	1
NPC2	14	74942895	74960880	TG	Sun-exposed skin	1	1	1
PKM	15	72491370	72524164	TG	Sun-exposed skin	1	1	1
LOXL1	15	74218330	74244478	TG	Sun-exposed skin	1	1	1
PML	15	74287014	74340153	TG	Sun-exposed skin	1	1	1
ADAMTSL3	15	84322838	84708594	TG	Sun-exposed skin	1	1	1
MFGE8	15	89441916	89456642	TG	Sun-exposed skin	1	1	1
IGF1R	15	99192200	99507759	TG	Sun-exposed skin	1	1	1
TBX2	17	59477257	59486827	TF	Sun-exposed skin	1	1	1
MFAP2	1	17300997	17307330	TG	Visceral omentum	1	1	1
HIST2H2AA3	1	149813505	149814478	TG	Visceral omentum	1	1	1
HIST2H2AC	1	149858525	149858961	TG	Visceral omentum	1	1	1
HIST2H2AB	1	149859019	149859466	TG	Visceral omentum	1	1	1
BOLA1	1	149859440	149872351	TG	Visceral omentum	1	1	1
SF3B4	1	149895209	149900236	TG	Visceral omentum	1	1	1
RRP15	1	218458629	218511325	TG	Visceral omentum	1	1	1
TGFB2	1	218519577	218617961	TG	Visceral omentum	1	1	1
EFEMP1	2	56093102	56151274	TG	Visceral omentum	1	1	1
SP140L	2	231191899	231268447	TG	Visceral omentum	1	1	1
ZBTB38	3	141043055	141168634	TG	Visceral omentum	1	1	1
FNDC3B	3	171757418	172119455	TG	Visceral omentum	1	1	1
IGF2BP2	3	185361527	185542844	TG	Visceral omentum	1	1	1
TRA2B	3	185633694	185655924	TG	Visceral omentum	1	1	1
RASGEF1B	4	82347547	82965397	TG	Visceral omentum	1	1	1
ESR1	6	151977826	152450754	TF	Visceral omentum	1	1	1
SYNE1	6	152442819	152958936	TG	Visceral omentum	1	1	1
GNA12	7	2767746	2883958	TG	Visceral omentum	1	1	1
PEX1	7	92116334	92157845	TG	Visceral omentum	1	1	1
CDK6	7	92234235	92465908	TG	Visceral omentum	1	1	1
PCSK5	9	78505560	78977255	TG	Visceral omentum	1	1	1
C9orf3	9	97488983	97849441	TG	Visceral omentum	1	1	1
PPIF	10	81107225	81115093	TG	Visceral omentum	1	1	1
ZCCHC24	10	81142081	81205383	TG	Visceral omentum	1	1	1
POLD4	11	67118248	67124443	TG	Visceral omentum	1	1	1
CLCF1	11	67131639	67141648	TG	Visceral omentum	1	1	1
CARNS1	11	67182439	67193078	TG	Visceral omentum	1	1	1
PTPRCAP	11	67202981	67205538	TG	Visceral omentum	1	1	1
CORO1B	11	67205519	67211292	TG	Visceral omentum	1	1	1
CRADD	12	94071151	94288616	TG	Visceral omentum	1	1	1
NFATC4	14	24834879	24848810	TF	Visceral omentum	1	1	1
NYNRIN	14	24867992	24888494	TG	Visceral omentum	1	1	1
NPC2	14	74942895	74960880	TG	Visceral omentum	1	1	1
PKM	15	72491370	72524164	TG	Visceral omentum	1	1	1
LOXL1	15	74218330	74244478	TG	Visceral omentum	1	1	1
ADAMTSL3	15	84322838	84708594	TG	Visceral omentum	1	1	1
MFGE8	15	89441916	89456642	TG	Visceral omentum	1	1	1
TBX2	17	59477257	59486827	TF	Visceral omentum	1	1	1
MFAP2	1	17300997	17307330	TG	Ovary	1	1	1
HIST2H2AC	1	149858525	149858961	TG	Ovary	1	1	1
HIST2H2AB	1	149859019	149859466	TG	Ovary	1	1	1
BOLA1	1	149859440	149872351	TG	Ovary	1	1	1
SF3B4	1	149895209	149900236	TG	Ovary	1	1	1
MTMR11	1	149900543	149908791	TG	Ovary	1	1	1
RRP15	1	218458629	218511325	TG	Ovary	1	1	1
TGFB2	1	218519577	218617961	TG	Ovary	1	1	1
EFEMP1	2	56093102	56151274	TG	Ovary	1	1	1
SP140L	2	231191899	231268447	TG	Ovary	1	1	1
ZBTB38	3	141043055	141168634	TG	Ovary	1	1	1
IGF2BP2	3	185361527	185542844	TG	Ovary	1	1	1
TRA2B	3	185633694	185655924	TG	Ovary	1	1	1
ESR1	6	151977826	152450754	TF	Ovary	1	1	1
GNA12	7	2767746	2883958	TG	Ovary	1	1	1
PEX1	7	92116334	92157845	TG	Ovary	1	1	1
RBM48	7	92158087	92167319	TG	Ovary	1	1	1
PLAG1	8	57073463	57123883	TF	Ovary	1	1	1
PCSK5	9	78505560	78977255	TG	Ovary	1	1	1
ZMIZ1	10	80828792	81076276	TG	Ovary	1	1	1
PPIF	10	81107225	81115093	TG	Ovary	1	1	1
ZCCHC24	10	81142081	81205383	TG	Ovary	1	1	1
POLD4	11	67118248	67124443	TG	Ovary	1	1	1
CLCF1	11	67131639	67141648	TG	Ovary	1	1	1
CARNS1	11	67182439	67193078	TG	Ovary	1	1	1
PTPRCAP	11	67202981	67205538	TG	Ovary	1	1	1
CRADD	12	94071151	94288616	TG	Ovary	1	1	1
NFATC4	14	24834879	24848810	TF	Ovary	1	1	1
NYNRIN	14	24867992	24888494	TG	Ovary	1	1	1
NPC2	14	74942895	74960880	TG	Ovary	1	1	1
PKM	15	72491370	72524164	TG	Ovary	1	1	1
LOXL1	15	74218330	74244478	TG	Ovary	1	1	1
ADAMTSL3	15	84322838	84708594	TG	Ovary	1	1	1
MFGE8	15	89441916	89456642	TG	Ovary	1	1	1
TBX2	17	59477257	59486827	TF	Ovary	1	1	1
PADI2	1	17393256	17445948	TG	Terminal ileum	1	1	1
HIST2H2AA3	1	149813505	149814478	TG	Terminal ileum	1	1	1
HIST2H2AC	1	149858525	149858961	TG	Terminal ileum	1	1	1
HIST2H2AB	1	149859019	149859466	TG	Terminal ileum	1	1	1
BOLA1	1	149859440	149872351	TG	Terminal ileum	1	1	1
SF3B4	1	149895209	149900236	TG	Terminal ileum	1	1	1
MTMR11	1	149900543	149908791	TG	Terminal ileum	1	1	1
SP110	2	231032009	231090444	TG	Terminal ileum	1	1	1
SP140L	2	231191899	231268447	TG	Terminal ileum	1	1	1
ZBTB38	3	141043055	141168634	TG	Terminal ileum	1	1	1
RASA2	3	141205889	141334184	TG	Terminal ileum	1	1	1
FNDC3B	3	171757418	172119455	TG	Terminal ileum	1	1	1
IGF2BP2	3	185361527	185542844	TG	Terminal ileum	1	1	1
TRA2B	3	185633694	185655924	TG	Terminal ileum	1	1	1
LCORL	4	17842822	18023499	TG	Terminal ileum	1	1	1
RASGEF1B	4	82347547	82965397	TG	Terminal ileum	1	1	1
SYNE1	6	152442819	152958936	TG	Terminal ileum	1	1	1
IQCE	7	2598632	2654368	TG	Terminal ileum	1	1	1
TTYH3	7	2671585	2704436	TG	Terminal ileum	1	1	1
PEX1	7	92116334	92157845	TG	Terminal ileum	1	1	1
CDK6	7	92234235	92465908	TG	Terminal ileum	1	1	1
PCSK5	9	78505560	78977255	TG	Terminal ileum	1	1	1
FBP1	9	97365415	97402531	TG	Terminal ileum	1	1	1
C9orf3	9	97488983	97849441	TG	Terminal ileum	1	1	1
RALGPS1	9	129677053	129985445	TG	Terminal ileum	1	1	1
POLD4	11	67118248	67124443	TG	Terminal ileum	1	1	1
TBC1D10C	11	67171386	67177560	TG	Terminal ileum	1	1	1
PTPRCAP	11	67202981	67205538	TG	Terminal ileum	1	1	1
AIP	11	67250512	67258574	TG	Terminal ileum	1	1	1
PDE3A	12	20522179	20837315	TG	Terminal ileum	1	1	1
LYZ	12	69742121	69748014	TG	Terminal ileum	1	1	1
FRS2	12	69864129	69973562	TG	Terminal ileum	1	1	1
CRADD	12	94071151	94288616	TG	Terminal ileum	1	1	1
DHRS1	14	24759804	24769039	TG	Terminal ileum	1	1	1
CIDEB	14	24774302	24780636	TG	Terminal ileum	1	1	1
RIPK3	14	24805227	24809251	TG	Terminal ileum	1	1	1
NFATC4	14	24834879	24848810	TF	Terminal ileum	1	1	1
NYNRIN	14	24867992	24888494	TG	Terminal ileum	1	1	1
KHNYN	14	24898492	24910540	TG	Terminal ileum	1	1	1
PKM	15	72491370	72524164	TG	Terminal ileum	1	1	1
PML	15	74287014	74340153	TG	Terminal ileum	1	1	1
IGF1R	15	99192200	99507759	TG	Terminal ileum	1	1	1
BCAS3	17	58754814	59470199	TG	Terminal ileum	1	1	1
TBX2	17	59477257	59486827	TF	Terminal ileum	1	1	1
DYM	18	46570039	46987717	TG	Terminal ileum	1	1	1
MFAP2	1	17300997	17307330	TG	Prostate	1	1	1
HIST2H2AC	1	149858525	149858961	TG	Prostate	1	1	1
HIST2H2AB	1	149859019	149859466	TG	Prostate	1	1	1
BOLA1	1	149859440	149872351	TG	Prostate	1	1	1
SF3B4	1	149895209	149900236	TG	Prostate	1	1	1
TGFB2	1	218519577	218617961	TG	Prostate	1	1	1
SP110	2	231032009	231090444	TG	Prostate	1	1	1
ZBTB38	3	141043055	141168634	TG	Prostate	1	1	1
TRA2B	3	185633694	185655924	TG	Prostate	1	1	1
NPR3	5	32689176	32791819	TG	Prostate	1	1	1
ESR1	6	151977826	152450754	TF	Prostate	1	1	1
GNA12	7	2767746	2883958	TG	Prostate	1	1	1
PEX1	7	92116334	92157845	TG	Prostate	1	1	1
CDK6	7	92234235	92465908	TG	Prostate	1	1	1
FBP1	9	97365415	97402531	TG	Prostate	1	1	1
C9orf3	9	97488983	97849441	TG	Prostate	1	1	1
POLD4	11	67118248	67124443	TG	Prostate	1	1	1
PTPRCAP	11	67202981	67205538	TG	Prostate	1	1	1
TMEM134	11	67231824	67236743	TG	Prostate	1	1	1
SOCS2	12	93963590	93977263	TG	Prostate	1	1	1
CRADD	12	94071151	94288616	TG	Prostate	1	1	1
NFATC4	14	24834879	24848810	TF	Prostate	1	1	1
NYNRIN	14	24867992	24888494	TG	Prostate	1	1	1
NPC2	14	74942895	74960880	TG	Prostate	1	1	1
ADAMTSL3	15	84322838	84708594	TG	Prostate	1	1	1
IGF1R	15	99192200	99507759	TG	Prostate	1	1	1
TBX2	17	59477257	59486827	TF	Prostate	1	1	1
TBX4	17	59529765	59562471	TF	Prostate	1	1	1
MFAP2	1	17300997	17307330	TG	Atrial appendage	1	1	1
HIST2H2AA3	1	149813505	149814478	TG	Atrial appendage	1	1	1
HIST2H2AC	1	149858525	149858961	TG	Atrial appendage	1	1	1
BOLA1	1	149859440	149872351	TG	Atrial appendage	1	1	1
SF3B4	1	149895209	149900236	TG	Atrial appendage	1	1	1
TGFB2	1	218519577	218617961	TG	Atrial appendage	1	1	1
EFEMP1	2	56093102	56151274	TG	Atrial appendage	1	1	1
ZBTB38	3	141043055	141168634	TG	Atrial appendage	1	1	1
IGF2BP2	3	185361527	185542844	TG	Atrial appendage	1	1	1
TRA2B	3	185633694	185655924	TG	Atrial appendage	1	1	1
NPR3	5	32689176	32791819	TG	Atrial appendage	1	1	1
PEX1	7	92116334	92157845	TG	Atrial appendage	1	1	1
PLAG1	8	57073463	57123883	TF	Atrial appendage	1	1	1
C9orf3	9	97488983	97849441	TG	Atrial appendage	1	1	1
ZCCHC24	10	81142081	81205383	TG	Atrial appendage	1	1	1
POLD4	11	67118248	67124443	TG	Atrial appendage	1	1	1
CARNS1	11	67182439	67193078	TG	Atrial appendage	1	1	1
PTPRCAP	11	67202981	67205538	TG	Atrial appendage	1	1	1
PDE3A	12	20522179	20837315	TG	Atrial appendage	1	1	1
CRADD	12	94071151	94288616	TG	Atrial appendage	1	1	1
NFATC4	14	24834879	24848810	TF	Atrial appendage	1	1	1
NYNRIN	14	24867992	24888494	TG	Atrial appendage	1	1	1
NPC2	14	74942895	74960880	TG	Atrial appendage	1	1	1
PKM	15	72491370	72524164	TG	Atrial appendage	1	1	1
LOXL1	15	74218330	74244478	TG	Atrial appendage	1	1	1
ADAMTSL3	15	84322838	84708594	TG	Atrial appendage	1	1	1
MFGE8	15	89441916	89456642	TG	Atrial appendage	1	1	1
TBX2	17	59477257	59486827	TF	Atrial appendage	1	1	1
HIST2H3C	1	149811110	149812765	TG	Liver	1	1	1
HIST2H3A	1	149824181	149825836	TG	Liver	1	1	1
HIST2H2AC	1	149858525	149858961	TG	Liver	1	1	1
HIST2H2AB	1	149859019	149859466	TG	Liver	1	1	1
BOLA1	1	149859440	149872351	TG	Liver	1	1	1
SF3B4	1	149895209	149900236	TG	Liver	1	1	1
MTMR11	1	149900543	149908791	TG	Liver	1	1	1
SP140L	2	231191899	231268447	TG	Liver	1	1	1
ZBTB38	3	141043055	141168634	TG	Liver	1	1	1
TRA2B	3	185633694	185655924	TG	Liver	1	1	1
ESR1	6	151977826	152450754	TF	Liver	1	1	1
GNA12	7	2767746	2883958	TG	Liver	1	1	1
PEX1	7	92116334	92157845	TG	Liver	1	1	1
RBM48	7	92158087	92167319	TG	Liver	1	1	1
CDK6	7	92234235	92465908	TG	Liver	1	1	1
CHCHD7	8	57124245	57131357	TG	Liver	1	1	1
FBP1	9	97365415	97402531	TG	Liver	1	1	1
C9orf3	9	97488983	97849441	TG	Liver	1	1	1
ZCCHC24	10	81142081	81205383	TG	Liver	1	1	1
POLD4	11	67118248	67124443	TG	Liver	1	1	1
CLCF1	11	67131639	67141648	TG	Liver	1	1	1
TBC1D10C	11	67171386	67177560	TG	Liver	1	1	1
PTPRCAP	11	67202981	67205538	TG	Liver	1	1	1
CORO1B	11	67205519	67211292	TG	Liver	1	1	1
CRADD	12	94071151	94288616	TG	Liver	1	1	1
DHRS1	14	24759804	24769039	TG	Liver	1	1	1
CIDEB	14	24774302	24780636	TG	Liver	1	1	1
NFATC4	14	24834879	24848810	TF	Liver	1	1	1
PKM	15	72491370	72524164	TG	Liver	1	1	1
ADAMTSL3	15	84322838	84708594	TG	Liver	1	1	1
TBX2	17	59477257	59486827	TF	Liver	1	1	1
MFAP2	1	17300997	17307330	TG	Sigmoid colon	1	1	1
HIST2H3C	1	149811110	149812765	TG	Sigmoid colon	1	1	1
HIST2H2AA3	1	149813505	149814478	TG	Sigmoid colon	1	1	1
HIST2H3A	1	149824181	149825836	TG	Sigmoid colon	1	1	1
HIST2H2AC	1	149858525	149858961	TG	Sigmoid colon	1	1	1
HIST2H2AB	1	149859019	149859466	TG	Sigmoid colon	1	1	1
BOLA1	1	149859440	149872351	TG	Sigmoid colon	1	1	1
SF3B4	1	149895209	149900236	TG	Sigmoid colon	1	1	1
TGFB2	1	218519577	218617961	TG	Sigmoid colon	1	1	1
DIRC3	2	218148742	218621316	TG	Sigmoid colon	1	1	1
ZBTB38	3	141043055	141168634	TG	Sigmoid colon	1	1	1
TRA2B	3	185633694	185655924	TG	Sigmoid colon	1	1	1
ESR1	6	151977826	152450754	TF	Sigmoid colon	1	1	1
GNA12	7	2767746	2883958	TG	Sigmoid colon	1	1	1
PEX1	7	92116334	92157845	TG	Sigmoid colon	1	1	1
PLAG1	8	57073463	57123883	TF	Sigmoid colon	1	1	1
ZCCHC24	10	81142081	81205383	TG	Sigmoid colon	1	1	1
CLCF1	11	67131639	67141648	TG	Sigmoid colon	1	1	1
PTPRCAP	11	67202981	67205538	TG	Sigmoid colon	1	1	1
CRADD	12	94071151	94288616	TG	Sigmoid colon	1	1	1
NFATC4	14	24834879	24848810	TF	Sigmoid colon	1	1	1
NYNRIN	14	24867992	24888494	TG	Sigmoid colon	1	1	1
PKM	15	72491370	72524164	TG	Sigmoid colon	1	1	1
LOXL1	15	74218330	74244478	TG	Sigmoid colon	1	1	1
ADAMTSL3	15	84322838	84708594	TG	Sigmoid colon	1	1	1
TBX2	17	59477257	59486827	TF	Sigmoid colon	1	1	1
MFAP2	1	17300997	17307330	TG	Subcutaneous adipose	1	1	1
HIST2H3C	1	149811110	149812765	TG	Subcutaneous adipose	1	1	1
HIST2H2AA3	1	149813505	149814478	TG	Subcutaneous adipose	1	1	1
HIST2H3A	1	149824181	149825836	TG	Subcutaneous adipose	1	1	1
HIST2H2AC	1	149858525	149858961	TG	Subcutaneous adipose	1	1	1
HIST2H2AB	1	149859019	149859466	TG	Subcutaneous adipose	1	1	1
BOLA1	1	149859440	149872351	TG	Subcutaneous adipose	1	1	1
SF3B4	1	149895209	149900236	TG	Subcutaneous adipose	1	1	1
TGFB2	1	218519577	218617961	TG	Subcutaneous adipose	1	1	1
EFEMP1	2	56093102	56151274	TG	Subcutaneous adipose	1	1	1
ZBTB38	3	141043055	141168634	TG	Subcutaneous adipose	1	1	1
TRA2B	3	185633694	185655924	TG	Subcutaneous adipose	1	1	1
ESR1	6	151977826	152450754	TF	Subcutaneous adipose	1	1	1
GNA12	7	2767746	2883958	TG	Subcutaneous adipose	1	1	1
PEX1	7	92116334	92157845	TG	Subcutaneous adipose	1	1	1
RBM48	7	92158087	92167319	TG	Subcutaneous adipose	1	1	1
PLAG1	8	57073463	57123883	TF	Subcutaneous adipose	1	1	1
FBP1	9	97365415	97402531	TG	Subcutaneous adipose	1	1	1
ZCCHC24	10	81142081	81205383	TG	Subcutaneous adipose	1	1	1
POLD4	11	67118248	67124443	TG	Subcutaneous adipose	1	1	1
TBC1D10C	11	67171386	67177560	TG	Subcutaneous adipose	1	1	1
PTPRCAP	11	67202981	67205538	TG	Subcutaneous adipose	1	1	1
CORO1B	11	67205519	67211292	TG	Subcutaneous adipose	1	1	1
LYZ	12	69742121	69748014	TG	Subcutaneous adipose	1	1	1
CRADD	12	94071151	94288616	TG	Subcutaneous adipose	1	1	1
NFATC4	14	24834879	24848810	TF	Subcutaneous adipose	1	1	1
NYNRIN	14	24867992	24888494	TG	Subcutaneous adipose	1	1	1
NPC2	14	74942895	74960880	TG	Subcutaneous adipose	1	1	1
PKM	15	72491370	72524164	TG	Subcutaneous adipose	1	1	1
LOXL1	15	74218330	74244478	TG	Subcutaneous adipose	1	1	1
TBX2	17	59477257	59486827	TF	Subcutaneous adipose	1	1	1
TBX4	17	59529765	59562471	TF	Subcutaneous adipose	1	1	1
MFAP2	1	17300997	17307330	TG	Testis	1	1	1
HIST2H2AA3	1	149813505	149814478	TG	Testis	1	1	1
HIST2H2AC	1	149858525	149858961	TG	Testis	1	1	1
HIST2H2AB	1	149859019	149859466	TG	Testis	1	1	1
BOLA1	1	149859440	149872351	TG	Testis	1	1	1
SF3B4	1	149895209	149900236	TG	Testis	1	1	1
MTMR11	1	149900543	149908791	TG	Testis	1	1	1
ZBTB38	3	141043055	141168634	TG	Testis	1	1	1
FNDC3B	3	171757418	172119455	TG	Testis	1	1	1
IGF2BP2	3	185361527	185542844	TG	Testis	1	1	1
TRA2B	3	185633694	185655924	TG	Testis	1	1	1
RASGEF1B	4	82347547	82965397	TG	Testis	1	1	1
IQCE	7	2598632	2654368	TG	Testis	1	1	1
TTYH3	7	2671585	2704436	TG	Testis	1	1	1
PEX1	7	92116334	92157845	TG	Testis	1	1	1
RBM48	7	92158087	92167319	TG	Testis	1	1	1
CDK6	7	92234235	92465908	TG	Testis	1	1	1
EZH2	7	148504475	148581413	TG	Testis	1	1	1
PCSK5	9	78505560	78977255	TG	Testis	1	1	1
C9orf3	9	97488983	97849441	TG	Testis	1	1	1
PTCH1	9	98205262	98279339	TG	Testis	1	1	1
ZBTB43	9	129567285	129600489	TG	Testis	1	1	1
RALGPS1	9	129677053	129985445	TG	Testis	1	1	1
PPIF	10	81107225	81115093	TG	Testis	1	1	1
ZCCHC24	10	81142081	81205383	TG	Testis	1	1	1
PTPRCAP	11	67202981	67205538	TG	Testis	1	1	1
TMEM134	11	67231824	67236743	TG	Testis	1	1	1
CRADD	12	94071151	94288616	TG	Testis	1	1	1
NFATC4	14	24834879	24848810	TF	Testis	1	1	1
NYNRIN	14	24867992	24888494	TG	Testis	1	1	1
NPC2	14	74942895	74960880	TG	Testis	1	1	1
PML	15	74287014	74340153	TG	Testis	1	1	1
IGF1R	15	99192200	99507759	TG	Testis	1	1	1
BCAS3	17	58754814	59470199	TG	Testis	1	1	1
TBX2	17	59477257	59486827	TF	Testis	1	1	1
TBX4	17	59529765	59562471	TF	Testis	1	1	1
DYM	18	46570039	46987717	TG	Testis	1	1	1
MFAP2	1	17300997	17307330	TG	Aorta	1	1	1
HIST2H3C	1	149811110	149812765	TG	Aorta	1	1	1
HIST2H2AA3	1	149813505	149814478	TG	Aorta	1	1	1
HIST2H3A	1	149824181	149825836	TG	Aorta	1	1	1
HIST2H2AC	1	149858525	149858961	TG	Aorta	1	1	1
HIST2H2AB	1	149859019	149859466	TG	Aorta	1	1	1
BOLA1	1	149859440	149872351	TG	Aorta	1	1	1
SF3B4	1	149895209	149900236	TG	Aorta	1	1	1
MTMR11	1	149900543	149908791	TG	Aorta	1	1	1
TGFB2	1	218519577	218617961	TG	Aorta	1	1	1
EFEMP1	2	56093102	56151274	TG	Aorta	1	1	1
DIRC3	2	218148742	218621316	TG	Aorta	1	1	1
SP140L	2	231191899	231268447	TG	Aorta	1	1	1
ZBTB38	3	141043055	141168634	TG	Aorta	1	1	1
TRA2B	3	185633694	185655924	TG	Aorta	1	1	1
ESR1	6	151977826	152450754	TF	Aorta	1	1	1
TTYH3	7	2671585	2704436	TG	Aorta	1	1	1
GNA12	7	2767746	2883958	TG	Aorta	1	1	1
PEX1	7	92116334	92157845	TG	Aorta	1	1	1
CDK6	7	92234235	92465908	TG	Aorta	1	1	1
PLAG1	8	57073463	57123883	TF	Aorta	1	1	1
PCSK5	9	78505560	78977255	TG	Aorta	1	1	1
PTCH1	9	98205262	98279339	TG	Aorta	1	1	1
ZCCHC24	10	81142081	81205383	TG	Aorta	1	1	1
POLD4	11	67118248	67124443	TG	Aorta	1	1	1
CLCF1	11	67131639	67141648	TG	Aorta	1	1	1
TBC1D10C	11	67171386	67177560	TG	Aorta	1	1	1
CARNS1	11	67182439	67193078	TG	Aorta	1	1	1
PTPRCAP	11	67202981	67205538	TG	Aorta	1	1	1
CORO1B	11	67205519	67211292	TG	Aorta	1	1	1
NFATC4	14	24834879	24848810	TF	Aorta	1	1	1
NYNRIN	14	24867992	24888494	TG	Aorta	1	1	1
NPC2	14	74942895	74960880	TG	Aorta	1	1	1
PKM	15	72491370	72524164	TG	Aorta	1	1	1
LOXL1	15	74218330	74244478	TG	Aorta	1	1	1
PML	15	74287014	74340153	TG	Aorta	1	1	1
ADAMTSL3	15	84322838	84708594	TG	Aorta	1	1	1
ACAN	15	89346674	89418585	TG	Aorta	1	1	1
HAPLN3	15	89420519	89438857	TG	Aorta	1	1	1
MFGE8	15	89441916	89456642	TG	Aorta	1	1	1
CHRNB1	17	7348380	7361026	TG	Aorta	1	1	1
TBX2	17	59477257	59486827	TF	Aorta	1	1	1
MFAP2	1	17300997	17307330	TG	Tibial nerve	1	1	1
HIST2H2AC	1	149858525	149858961	TG	Tibial nerve	1	1	1
HIST2H2AB	1	149859019	149859466	TG	Tibial nerve	1	1	1
BOLA1	1	149859440	149872351	TG	Tibial nerve	1	1	1
SF3B4	1	149895209	149900236	TG	Tibial nerve	1	1	1
TGFB2	1	218519577	218617961	TG	Tibial nerve	1	1	1
EFEMP1	2	56093102	56151274	TG	Tibial nerve	1	1	1
IL20RB	3	136665072	136729927	TG	Tibial nerve	1	1	1
ZBTB38	3	141043055	141168634	TG	Tibial nerve	1	1	1
IGF2BP2	3	185361527	185542844	TG	Tibial nerve	1	1	1
TRA2B	3	185633694	185655924	TG	Tibial nerve	1	1	1
NPR3	5	32689176	32791819	TG	Tibial nerve	1	1	1
ESR1	6	151977826	152450754	TF	Tibial nerve	1	1	1
GNA12	7	2767746	2883958	TG	Tibial nerve	1	1	1
PEX1	7	92116334	92157845	TG	Tibial nerve	1	1	1
PLAG1	8	57073463	57123883	TF	Tibial nerve	1	1	1
ZFAT	8	135490031	135725292	TG	Tibial nerve	1	1	1
PCSK5	9	78505560	78977255	TG	Tibial nerve	1	1	1
C9orf3	9	97488983	97849441	TG	Tibial nerve	1	1	1
ZCCHC24	10	81142081	81205383	TG	Tibial nerve	1	1	1
CLCF1	11	67131639	67141648	TG	Tibial nerve	1	1	1
TBC1D10C	11	67171386	67177560	TG	Tibial nerve	1	1	1
CARNS1	11	67182439	67193078	TG	Tibial nerve	1	1	1
PTPRCAP	11	67202981	67205538	TG	Tibial nerve	1	1	1
CRADD	12	94071151	94288616	TG	Tibial nerve	1	1	1
NFATC4	14	24834879	24848810	TF	Tibial nerve	1	1	1
NYNRIN	14	24867992	24888494	TG	Tibial nerve	1	1	1
NPC2	14	74942895	74960880	TG	Tibial nerve	1	1	1
PKM	15	72491370	72524164	TG	Tibial nerve	1	1	1
LOXL1	15	74218330	74244478	TG	Tibial nerve	1	1	1
ADAMTSL3	15	84322838	84708594	TG	Tibial nerve	1	1	1
MFGE8	15	89441916	89456642	TG	Tibial nerve	1	1	1
CHRNB1	17	7348380	7361026	TG	Tibial nerve	1	1	1
TBX2	17	59477257	59486827	TF	Tibial nerve	1	1	1
HIST2H2AA3	1	149813505	149814478	TG	Lung	1	1	1
HIST2H2AC	1	149858525	149858961	TG	Lung	1	1	1
SF3B4	1	149895209	149900236	TG	Lung	1	1	1
TGFB2	1	218519577	218617961	TG	Lung	1	1	1
EFEMP1	2	56093102	56151274	TG	Lung	1	1	1
SP110	2	231032009	231090444	TG	Lung	1	1	1
SP140L	2	231191899	231268447	TG	Lung	1	1	1
DIS3L2	2	232825955	233209060	TG	Lung	1	1	1
ZBTB38	3	141043055	141168634	TG	Lung	1	1	1
RASA2	3	141205889	141334184	TG	Lung	1	1	1
FNDC3B	3	171757418	172119455	TG	Lung	1	1	1
IGF2BP2	3	185361527	185542844	TG	Lung	1	1	1
TRA2B	3	185633694	185655924	TG	Lung	1	1	1
RASGEF1B	4	82347547	82965397	TG	Lung	1	1	1
TET2	4	106067032	106200973	TG	Lung	1	1	1
NPR3	5	32689176	32791819	TG	Lung	1	1	1
SYNE1	6	152442819	152958936	TG	Lung	1	1	1
TTYH3	7	2671585	2704436	TG	Lung	1	1	1
CDK6	7	92234235	92465908	TG	Lung	1	1	1
SDR16C5	8	57212569	57233335	TG	Lung	1	1	1
PCSK5	9	78505560	78977255	TG	Lung	1	1	1
FBP1	9	97365415	97402531	TG	Lung	1	1	1
C9orf3	9	97488983	97849441	TG	Lung	1	1	1
POLD4	11	67118248	67124443	TG	Lung	1	1	1
TBC1D10C	11	67171386	67177560	TG	Lung	1	1	1
PTPRCAP	11	67202981	67205538	TG	Lung	1	1	1
AIP	11	67250512	67258574	TG	Lung	1	1	1
LYZ	12	69742121	69748014	TG	Lung	1	1	1
CRADD	12	94071151	94288616	TG	Lung	1	1	1
ADCY4	14	24787555	24804299	TG	Lung	1	1	1
NFATC4	14	24834879	24848810	TF	Lung	1	1	1
KHNYN	14	24898492	24910540	TG	Lung	1	1	1
NPC2	14	74942895	74960880	TG	Lung	1	1	1
PKM	15	72491370	72524164	TG	Lung	1	1	1
PML	15	74287014	74340153	TG	Lung	1	1	1
ADAMTSL3	15	84322838	84708594	TG	Lung	1	1	1
MFGE8	15	89441916	89456642	TG	Lung	1	1	1
IGF1R	15	99192200	99507759	TG	Lung	1	1	1
BCAS3	17	58754814	59470199	TG	Lung	1	1	1
TBX2	17	59477257	59486827	TF	Lung	1	1	1
TBX4	17	59529765	59562471	TF	Lung	1	1	1
DYM	18	46570039	46987717	TG	Lung	1	1	1
MFAP2	1	17300997	17307330	TG	Uterus	1	1	1
HIST2H2AC	1	149858525	149858961	TG	Uterus	1	1	1
HIST2H2AB	1	149859019	149859466	TG	Uterus	1	1	1
SF3B4	1	149895209	149900236	TG	Uterus	1	1	1
MTMR11	1	149900543	149908791	TG	Uterus	1	1	1
RRP15	1	218458629	218511325	TG	Uterus	1	1	1
TGFB2	1	218519577	218617961	TG	Uterus	1	1	1
EFEMP1	2	56093102	56151274	TG	Uterus	1	1	1
SP110	2	231032009	231090444	TG	Uterus	1	1	1
ZBTB38	3	141043055	141168634	TG	Uterus	1	1	1
RASA2	3	141205889	141334184	TG	Uterus	1	1	1
TRA2B	3	185633694	185655924	TG	Uterus	1	1	1
TET2	4	106067032	106200973	TG	Uterus	1	1	1
ESR1	6	151977826	152450754	TF	Uterus	1	1	1
GNA12	7	2767746	2883958	TG	Uterus	1	1	1
JAZF1	7	27870192	28220362	TG	Uterus	1	1	1
PEX1	7	92116334	92157845	TG	Uterus	1	1	1
RBM48	7	92158087	92167319	TG	Uterus	1	1	1
ZFAT	8	135490031	135725292	TG	Uterus	1	1	1
C9orf3	9	97488983	97849441	TG	Uterus	1	1	1
PTCH1	9	98205262	98279339	TG	Uterus	1	1	1
ZCCHC24	10	81142081	81205383	TG	Uterus	1	1	1
POLD4	11	67118248	67124443	TG	Uterus	1	1	1
CLCF1	11	67131639	67141648	TG	Uterus	1	1	1
PTPRCAP	11	67202981	67205538	TG	Uterus	1	1	1
CRADD	12	94071151	94288616	TG	Uterus	1	1	1
DHRS1	14	24759804	24769039	TG	Uterus	1	1	1
ADCY4	14	24787555	24804299	TG	Uterus	1	1	1
NFATC4	14	24834879	24848810	TF	Uterus	1	1	1
NYNRIN	14	24867992	24888494	TG	Uterus	1	1	1
NPC2	14	74942895	74960880	TG	Uterus	1	1	1
LOXL1	15	74218330	74244478	TG	Uterus	1	1	1
ADAMTSL3	15	84322838	84708594	TG	Uterus	1	1	1
MFGE8	15	89441916	89456642	TG	Uterus	1	1	1
C17orf67	17	54869274	54916134	TG	Uterus	1	1	1
TBX2	17	59477257	59486827	TF	Uterus	1	1	1
MFAP2	1	17300997	17307330	TG	B cell	1	1	1
HIST2H2AC	1	149858525	149858961	TG	B cell	1	1	1
SF3B4	1	149895209	149900236	TG	B cell	1	1	1
RRP15	1	218458629	218511325	TG	B cell	1	1	1
TGFB2	1	218519577	218617961	TG	B cell	1	1	1
SP110	2	231032009	231090444	TG	B cell	1	1	1
SP140	2	231067826	231223762	TG	B cell	1	1	1
SP140L	2	231191899	231268447	TG	B cell	1	1	1
ZBTB38	3	141043055	141168634	TG	B cell	1	1	1
RASA2	3	141205889	141334184	TG	B cell	1	1	1
TRA2B	3	185633694	185655924	TG	B cell	1	1	1
RASGEF1B	4	82347547	82965397	TG	B cell	1	1	1
TET2	4	106067032	106200973	TG	B cell	1	1	1
ESR1	6	151977826	152450754	TF	B cell	1	1	1
PEX1	7	92116334	92157845	TG	B cell	1	1	1
RBM48	7	92158087	92167319	TG	B cell	1	1	1
EZH2	7	148504475	148581413	TG	B cell	1	1	1
PLAG1	8	57073463	57123883	TF	B cell	1	1	1
CHCHD7	8	57124245	57131357	TG	B cell	1	1	1
QSOX2	9	139098179	139137687	TG	B cell	1	1	1
POLD4	11	67118248	67124443	TG	B cell	1	1	1
PPP1CA	11	67165654	67188654	TG	B cell	1	1	1
TBC1D10C	11	67171386	67177560	TG	B cell	1	1	1
CARNS1	11	67182439	67193078	TG	B cell	1	1	1
PTPRCAP	11	67202981	67205538	TG	B cell	1	1	1
AIP	11	67250512	67258574	TG	B cell	1	1	1
LYZ	12	69742121	69748014	TG	B cell	1	1	1
DLEU1	13	50656307	51297372	TG	B cell	1	1	1
RIPK3	14	24805227	24809251	TG	B cell	1	1	1
NFATC4	14	24834879	24848810	TF	B cell	1	1	1
PKM	15	72491370	72524164	TG	B cell	1	1	1
TBX2	17	59477257	59486827	TF	B cell	1	1	1
TBX4	17	59529765	59562471	TF	B cell	1	1	1
CD79B	17	62006100	62009714	TG	B cell	1	1	1
MFAP2	1	17300997	17307330	TG	Monocyte	1	1	1
SDHB	1	17345217	17380665	TG	Monocyte	1	1	1
PADI2	1	17393256	17445948	TG	Monocyte	1	1	1
HIVEP3	1	41972036	42501596	TG	Monocyte	1	1	1
HIST2H2AA3	1	149813505	149814478	TG	Monocyte	1	1	1
HIST2H2AC	1	149858525	149858961	TG	Monocyte	1	1	1
SF3B4	1	149895209	149900236	TG	Monocyte	1	1	1
MTMR11	1	149900543	149908791	TG	Monocyte	1	1	1
TSEN15	1	184020811	184043346	TG	Monocyte	1	1	1
RRP15	1	218458629	218511325	TG	Monocyte	1	1	1
SP110	2	231032009	231090444	TG	Monocyte	1	1	1
SP140	2	231067826	231223762	TG	Monocyte	1	1	1
SP140L	2	231191899	231268447	TG	Monocyte	1	1	1
ZBTB38	3	141043055	141168634	TG	Monocyte	1	1	1
RASA2	3	141205889	141334184	TG	Monocyte	1	1	1
IGF2BP2	3	185361527	185542844	TG	Monocyte	1	1	1
TRA2B	3	185633694	185655924	TG	Monocyte	1	1	1
RASGEF1B	4	82347547	82965397	TG	Monocyte	1	1	1
TET2	4	106067032	106200973	TG	Monocyte	1	1	1
ESR1	6	151977826	152450754	TF	Monocyte	1	1	1
GNA12	7	2767746	2883958	TG	Monocyte	1	1	1
PEX1	7	92116334	92157845	TG	Monocyte	1	1	1
EZH2	7	148504475	148581413	TG	Monocyte	1	1	1
FBP1	9	97365415	97402531	TG	Monocyte	1	1	1
ZBTB43	9	129567285	129600489	TG	Monocyte	1	1	1
PPIF	10	81107225	81115093	TG	Monocyte	1	1	1
POLD4	11	67118248	67124443	TG	Monocyte	1	1	1
CLCF1	11	67131639	67141648	TG	Monocyte	1	1	1
PPP1CA	11	67165654	67188654	TG	Monocyte	1	1	1
TBC1D10C	11	67171386	67177560	TG	Monocyte	1	1	1
PTPRCAP	11	67202981	67205538	TG	Monocyte	1	1	1
CORO1B	11	67205519	67211292	TG	Monocyte	1	1	1
AIP	11	67250512	67258574	TG	Monocyte	1	1	1
LYZ	12	69742121	69748014	TG	Monocyte	1	1	1
NOP9	14	24769068	24778330	TG	Monocyte	1	1	1
RIPK3	14	24805227	24809251	TG	Monocyte	1	1	1
NFATC4	14	24834879	24848810	TF	Monocyte	1	1	1
NPC2	14	74942895	74960880	TG	Monocyte	1	1	1
PKM	15	72491370	72524164	TG	Monocyte	1	1	1
PML	15	74287014	74340153	TG	Monocyte	1	1	1
TBX2	17	59477257	59486827	TF	Monocyte	1	1	1
DYM	18	46570039	46987717	TG	Monocyte	1	1	1
MFAP2	1	17300997	17307330	TG	CD4 cell	1	1	1
HIVEP3	1	41972036	42501596	TG	CD4 cell	1	1	1
SF3B4	1	149895209	149900236	TG	CD4 cell	1	1	1
SP110	2	231032009	231090444	TG	CD4 cell	1	1	1
SP140	2	231067826	231223762	TG	CD4 cell	1	1	1
SP140L	2	231191899	231268447	TG	CD4 cell	1	1	1
ZBTB38	3	141043055	141168634	TG	CD4 cell	1	1	1
RASA2	3	141205889	141334184	TG	CD4 cell	1	1	1
TRA2B	3	185633694	185655924	TG	CD4 cell	1	1	1
TET2	4	106067032	106200973	TG	CD4 cell	1	1	1
ESR1	6	151977826	152450754	TF	CD4 cell	1	1	1
PEX1	7	92116334	92157845	TG	CD4 cell	1	1	1
RBM48	7	92158087	92167319	TG	CD4 cell	1	1	1
CDK6	7	92234235	92465908	TG	CD4 cell	1	1	1
EZH2	7	148504475	148581413	TG	CD4 cell	1	1	1
PLAG1	8	57073463	57123883	TF	CD4 cell	1	1	1
CHCHD7	8	57124245	57131357	TG	CD4 cell	1	1	1
PPIF	10	81107225	81115093	TG	CD4 cell	1	1	1
POLD4	11	67118248	67124443	TG	CD4 cell	1	1	1
PPP1CA	11	67165654	67188654	TG	CD4 cell	1	1	1
TBC1D10C	11	67171386	67177560	TG	CD4 cell	1	1	1
CARNS1	11	67182439	67193078	TG	CD4 cell	1	1	1
PTPRCAP	11	67202981	67205538	TG	CD4 cell	1	1	1
GPR152	11	67218772	67220200	TG	CD4 cell	1	1	1
AIP	11	67250512	67258574	TG	CD4 cell	1	1	1
LYZ	12	69742121	69748014	TG	CD4 cell	1	1	1
DLEU1	13	50656307	51297372	TG	CD4 cell	1	1	1
RIPK3	14	24805227	24809251	TG	CD4 cell	1	1	1
NFATC4	14	24834879	24848810	TF	CD4 cell	1	1	1
PKM	15	72491370	72524164	TG	CD4 cell	1	1	1
HAPLN3	15	89420519	89438857	TG	CD4 cell	1	1	1
MFGE8	15	89441916	89456642	TG	CD4 cell	1	1	1
TBX4	17	59529765	59562471	TF	CD4 cell	1	1	1
CD79B	17	62006100	62009714	TG	CD4 cell	1	1	1
HIVEP3	1	41972036	42501596	TG	CD8 cell	1	1	1
SF3B4	1	149895209	149900236	TG	CD8 cell	1	1	1
RRP15	1	218458629	218511325	TG	CD8 cell	1	1	1
SP110	2	231032009	231090444	TG	CD8 cell	1	1	1
SP140	2	231067826	231223762	TG	CD8 cell	1	1	1
SP140L	2	231191899	231268447	TG	CD8 cell	1	1	1
ZBTB38	3	141043055	141168634	TG	CD8 cell	1	1	1
RASA2	3	141205889	141334184	TG	CD8 cell	1	1	1
TRA2B	3	185633694	185655924	TG	CD8 cell	1	1	1
TET2	4	106067032	106200973	TG	CD8 cell	1	1	1
ESR1	6	151977826	152450754	TF	CD8 cell	1	1	1
PEX1	7	92116334	92157845	TG	CD8 cell	1	1	1
RBM48	7	92158087	92167319	TG	CD8 cell	1	1	1
CDK6	7	92234235	92465908	TG	CD8 cell	1	1	1
EZH2	7	148504475	148581413	TG	CD8 cell	1	1	1
PLAG1	8	57073463	57123883	TF	CD8 cell	1	1	1
CHCHD7	8	57124245	57131357	TG	CD8 cell	1	1	1
PTCH1	9	98205262	98279339	TG	CD8 cell	1	1	1
POLD4	11	67118248	67124443	TG	CD8 cell	1	1	1
PPP1CA	11	67165654	67188654	TG	CD8 cell	1	1	1
TBC1D10C	11	67171386	67177560	TG	CD8 cell	1	1	1
CARNS1	11	67182439	67193078	TG	CD8 cell	1	1	1
PTPRCAP	11	67202981	67205538	TG	CD8 cell	1	1	1
GPR152	11	67218772	67220200	TG	CD8 cell	1	1	1
AIP	11	67250512	67258574	TG	CD8 cell	1	1	1
LYZ	12	69742121	69748014	TG	CD8 cell	1	1	1
DLEU1	13	50656307	51297372	TG	CD8 cell	1	1	1
RIPK3	14	24805227	24809251	TG	CD8 cell	1	1	1
PKM	15	72491370	72524164	TG	CD8 cell	1	1	1
MFGE8	15	89441916	89456642	TG	CD8 cell	1	1	1
TBX2	17	59477257	59486827	TF	CD8 cell	1	1	1
TBX4	17	59529765	59562471	TF	CD8 cell	1	1	1
CD79B	17	62006100	62009714	TG	CD8 cell	1	1	1
SV2A	1	149874870	149889434	TG	Cerebellum	1	1	1
SF3B4	1	149895209	149900236	TG	Cerebellum	1	1	1
DNM3	1	171810621	172387606	TG	Cerebellum	1	1	1
ZBTB38	3	141043055	141168634	TG	Cerebellum	1	1	1
IGF2BP2	3	185361527	185542844	TG	Cerebellum	1	1	1
TRA2B	3	185633694	185655924	TG	Cerebellum	1	1	1
TTYH3	7	2671585	2704436	TG	Cerebellum	1	1	1
PEX1	7	92116334	92157845	TG	Cerebellum	1	1	1
RBM48	7	92158087	92167319	TG	Cerebellum	1	1	1
PTCH1	9	98205262	98279339	TG	Cerebellum	1	1	1
RALGPS1	9	129677053	129985445	TG	Cerebellum	1	1	1
QSOX2	9	139098179	139137687	TG	Cerebellum	1	1	1
PPIF	10	81107225	81115093	TG	Cerebellum	1	1	1
ZCCHC24	10	81142081	81205383	TG	Cerebellum	1	1	1
TBC1D10C	11	67171386	67177560	TG	Cerebellum	1	1	1
CARNS1	11	67182439	67193078	TG	Cerebellum	1	1	1
PTPRCAP	11	67202981	67205538	TG	Cerebellum	1	1	1
TMEM134	11	67231824	67236743	TG	Cerebellum	1	1	1
AIP	11	67250512	67258574	TG	Cerebellum	1	1	1
NFATC4	14	24834879	24848810	TF	Cerebellum	1	1	1
NYNRIN	14	24867992	24888494	TG	Cerebellum	1	1	1
CBLN3	14	24895738	24900160	TG	Cerebellum	1	1	1
PKM	15	72491370	72524164	TG	Cerebellum	1	1	1
STOML1	15	74275547	74286963	TG	Cerebellum	1	1	1
TBX2	17	59477257	59486827	TF	Cerebellum	1	1	1
PADI2	1	17393256	17445948	TG	Cortex	1	1	1
SV2A	1	149874870	149889434	TG	Cortex	1	1	1
SF3B4	1	149895209	149900236	TG	Cortex	1	1	1
DNM3	1	171810621	172387606	TG	Cortex	1	1	1
TGFB2	1	218519577	218617961	TG	Cortex	1	1	1
ZBTB38	3	141043055	141168634	TG	Cortex	1	1	1
TRA2B	3	185633694	185655924	TG	Cortex	1	1	1
TTYH3	7	2671585	2704436	TG	Cortex	1	1	1
RBM48	7	92158087	92167319	TG	Cortex	1	1	1
PPIF	10	81107225	81115093	TG	Cortex	1	1	1
ZCCHC24	10	81142081	81205383	TG	Cortex	1	1	1
TBC1D10C	11	67171386	67177560	TG	Cortex	1	1	1
CARNS1	11	67182439	67193078	TG	Cortex	1	1	1
PTPRCAP	11	67202981	67205538	TG	Cortex	1	1	1
TMEM134	11	67231824	67236743	TG	Cortex	1	1	1
AIP	11	67250512	67258574	TG	Cortex	1	1	1
NFATC4	14	24834879	24848810	TF	Cortex	1	1	1
NYNRIN	14	24867992	24888494	TG	Cortex	1	1	1
PKM	15	72491370	72524164	TG	Cortex	1	1	1
STOML1	15	74275547	74286963	TG	Cortex	1	1	1
TBX2	17	59477257	59486827	TF	Cortex	1	1	1
PADI2	1	17393256	17445948	TG	Putamen	1	1	1
SV2A	1	149874870	149889434	TG	Putamen	1	1	1
SF3B4	1	149895209	149900236	TG	Putamen	1	1	1
DNM3	1	171810621	172387606	TG	Putamen	1	1	1
COLGALT2	1	183898796	184006863	TG	Putamen	1	1	1
TGFB2	1	218519577	218617961	TG	Putamen	1	1	1
ZBTB38	3	141043055	141168634	TG	Putamen	1	1	1
TRA2B	3	185633694	185655924	TG	Putamen	1	1	1
GNA12	7	2767746	2883958	TG	Putamen	1	1	1
ZCCHC24	10	81142081	81205383	TG	Putamen	1	1	1
TBC1D10C	11	67171386	67177560	TG	Putamen	1	1	1
CARNS1	11	67182439	67193078	TG	Putamen	1	1	1
PTPRCAP	11	67202981	67205538	TG	Putamen	1	1	1
NFATC4	14	24834879	24848810	TF	Putamen	1	1	1
PKM	15	72491370	72524164	TG	Putamen	1	1	1
STOML1	15	74275547	74286963	TG	Putamen	1	1	1
TBX2	17	59477257	59486827	TF	Putamen	1	1	1
ETV6	12	11802788	12048336	TF	Omnibus	1	1	1
FGFR4	5	176513887	176525145	TG	Pancreas	1	1	1
FGFR4	5	176513887	176525145	TG	Liver	1	1	1
NLGN2	17	7308193	7323179	TG	Omnibus	0.999999999999997	1	1
NLGN2	17	7308193	7323179	TG	Uterus	0.999999999999997	1	1
SPEM1	17	7323679	7324951	TG	Omnibus	0.999999999999997	1	1
C17orf74	17	7328934	7330887	TG	Omnibus	0.999999999999997	1	1
C17orf74	17	7328934	7330887	TG	Testis	0.999999999999997	1	1
TNK1	17	7283853	7293093	TG	Omnibus	0.999999999999996	1	1
TMEM106B	7	12250867	12282993	TG	Adrenal gland	0.99883575877688	1	1
TMEM106B	7	12250867	12282993	TG	Uterus	0.99883575877688	1	1
TMEM106B	7	12250867	12282993	TG	CD4 cell	0.99883575877688	1	1
DCAF16	4	17802278	17812381	TG	Adrenal gland	1	1	1
DCAF16	4	17802278	17812381	TG	Pancreas	1	1	1
DCAF16	4	17802278	17812381	TG	Esophagus muscularis	1	1	1
DCAF16	4	17802278	17812381	TG	Prostate	1	1	1
DCAF16	4	17802278	17812381	TG	Liver	1	1	1
DCAF16	4	17802278	17812381	TG	Testis	1	1	1
DCAF16	4	17802278	17812381	TG	Tibial nerve	1	1	1
DCAF16	4	17802278	17812381	TG	Uterus	1	1	1
DCAF16	4	17802278	17812381	TG	B cell	1	1	1
DCAF16	4	17802278	17812381	TG	Monocyte	1	1	1
COPG1	3	128968449	128996614	TG	Prostate	0.999999999999999	1	1
H1FX	3	129033615	129035120	TG	Prostate	0.999999999999999	1	1
FGF18	5	170846660	170884627	TG	Left ventricle	1	1	1
NPM1	5	170814120	170838141	TG	Monocyte	1	1	1
GSDMC	8	130760442	130799134	TG	Omnibus	1	0.999999999999998	1
GSDMC	8	130760442	130799134	TG	Sun-exposed skin	1	0.999999999999998	1
PAPPA	9	118916083	119164601	TG	Visceral omentum	1	0.999999999999979	1
PAPPA	9	118916083	119164601	TG	Aorta	1	0.999999999999979	1
SDHB	1	17345217	17380665	TG	Skeletal muscle	1	1	1
PADI2	1	17393256	17445948	TG	Skeletal muscle	1	1	1
HIST2H2AC	1	149858525	149858961	TG	Skeletal muscle	1	1	1
BOLA1	1	149859440	149872351	TG	Skeletal muscle	1	1	1
SF3B4	1	149895209	149900236	TG	Skeletal muscle	1	1	1
ZBTB38	3	141043055	141168634	TG	Skeletal muscle	1	1	1
TRA2B	3	185633694	185655924	TG	Skeletal muscle	1	1	1
ESR1	6	151977826	152450754	TF	Skeletal muscle	1	1	1
PEX1	7	92116334	92157845	TG	Skeletal muscle	1	1	1
RBM48	7	92158087	92167319	TG	Skeletal muscle	1	1	1
PLAG1	8	57073463	57123883	TF	Skeletal muscle	1	1	1
ZFAT	8	135490031	135725292	TG	Skeletal muscle	1	1	1
FBP2	9	97321002	97356075	TG	Skeletal muscle	1	1	1
ZBTB43	9	129567285	129600489	TG	Skeletal muscle	1	1	1
ZCCHC24	10	81142081	81205383	TG	Skeletal muscle	1	1	1
CARNS1	11	67182439	67193078	TG	Skeletal muscle	1	1	1
PTPRCAP	11	67202981	67205538	TG	Skeletal muscle	1	1	1
NFATC4	14	24834879	24848810	TF	Skeletal muscle	1	1	1
PKM	15	72491370	72524164	TG	Skeletal muscle	1	1	1
MFGE8	15	89441916	89456642	TG	Skeletal muscle	1	1	1
CHRNB1	17	7348380	7361026	TG	Skeletal muscle	1	1	1
TBX2	17	59477257	59486827	TF	Skeletal muscle	1	1	1
TBX4	17	59529765	59562471	TF	Skeletal muscle	1	1	1
SCN4A	17	62015914	62050278	TG	Skeletal muscle	1	1	1
MFAP2	1	17300997	17307330	TG	Gastroesophageal junction	1	1	1
HIST2H3C	1	149811110	149812765	TG	Gastroesophageal junction	1	1	1
HIST2H2AA3	1	149813505	149814478	TG	Gastroesophageal junction	1	1	1
HIST2H3A	1	149824181	149825836	TG	Gastroesophageal junction	1	1	1
HIST2H2AC	1	149858525	149858961	TG	Gastroesophageal junction	1	1	1
HIST2H2AB	1	149859019	149859466	TG	Gastroesophageal junction	1	1	1
BOLA1	1	149859440	149872351	TG	Gastroesophageal junction	1	1	1
SF3B4	1	149895209	149900236	TG	Gastroesophageal junction	1	1	1
ZBTB38	3	141043055	141168634	TG	Gastroesophageal junction	1	1	1
TRA2B	3	185633694	185655924	TG	Gastroesophageal junction	1	1	1
GNA12	7	2767746	2883958	TG	Gastroesophageal junction	1	1	1
PLAG1	8	57073463	57123883	TF	Gastroesophageal junction	1	1	1
ZCCHC24	10	81142081	81205383	TG	Gastroesophageal junction	1	1	1
PTPRCAP	11	67202981	67205538	TG	Gastroesophageal junction	1	1	1
NFATC4	14	24834879	24848810	TF	Gastroesophageal junction	1	1	1
NYNRIN	14	24867992	24888494	TG	Gastroesophageal junction	1	1	1
NPC2	14	74942895	74960880	TG	Gastroesophageal junction	1	1	1
PKM	15	72491370	72524164	TG	Gastroesophageal junction	1	1	1
LOXL1	15	74218330	74244478	TG	Gastroesophageal junction	1	1	1
ADAMTSL3	15	84322838	84708594	TG	Gastroesophageal junction	1	1	1
MFGE8	15	89441916	89456642	TG	Gastroesophageal junction	1	1	1
TBX2	17	59477257	59486827	TF	Gastroesophageal junction	1	1	1
TBX4	17	59529765	59562471	TF	Gastroesophageal junction	1	1	1
SDHB	1	17345217	17380665	TG	Spleen	1	1	1
HIST2H3C	1	149811110	149812765	TG	Spleen	1	1	1
HIST2H2AA3	1	149813505	149814478	TG	Spleen	1	1	1
HIST2H3A	1	149824181	149825836	TG	Spleen	1	1	1
HIST2H2AC	1	149858525	149858961	TG	Spleen	1	1	1
HIST2H2AB	1	149859019	149859466	TG	Spleen	1	1	1
BOLA1	1	149859440	149872351	TG	Spleen	1	1	1
SF3B4	1	149895209	149900236	TG	Spleen	1	1	1
DIRC3	2	218148742	218621316	TG	Spleen	1	1	1
SP110	2	231032009	231090444	TG	Spleen	1	1	1
SP140	2	231067826	231223762	TG	Spleen	1	1	1
SP140L	2	231191899	231268447	TG	Spleen	1	1	1
ZBTB38	3	141043055	141168634	TG	Spleen	1	1	1
RASA2	3	141205889	141334184	TG	Spleen	1	1	1
FNDC3B	3	171757418	172119455	TG	Spleen	1	1	1
TRA2B	3	185633694	185655924	TG	Spleen	1	1	1
RASGEF1B	4	82347547	82965397	TG	Spleen	1	1	1
TET2	4	106067032	106200973	TG	Spleen	1	1	1
NPR3	5	32689176	32791819	TG	Spleen	1	1	1
SYNE1	6	152442819	152958936	TG	Spleen	1	1	1
TTYH3	7	2671585	2704436	TG	Spleen	1	1	1
PEX1	7	92116334	92157845	TG	Spleen	1	1	1
RBM48	7	92158087	92167319	TG	Spleen	1	1	1
CDK6	7	92234235	92465908	TG	Spleen	1	1	1
EZH2	7	148504475	148581413	TG	Spleen	1	1	1
ZFAT	8	135490031	135725292	TG	Spleen	1	1	1
FBP1	9	97365415	97402531	TG	Spleen	1	1	1
C9orf3	9	97488983	97849441	TG	Spleen	1	1	1
PPIF	10	81107225	81115093	TG	Spleen	1	1	1
ZCCHC24	10	81142081	81205383	TG	Spleen	1	1	1
POLD4	11	67118248	67124443	TG	Spleen	1	1	1
TBC1D10C	11	67171386	67177560	TG	Spleen	1	1	1
CARNS1	11	67182439	67193078	TG	Spleen	1	1	1
PTPRCAP	11	67202981	67205538	TG	Spleen	1	1	1
TMEM134	11	67231824	67236743	TG	Spleen	1	1	1
LYZ	12	69742121	69748014	TG	Spleen	1	1	1
CRADD	12	94071151	94288616	TG	Spleen	1	1	1
CIDEB	14	24774302	24780636	TG	Spleen	1	1	1
ADCY4	14	24787555	24804299	TG	Spleen	1	1	1
RIPK3	14	24805227	24809251	TG	Spleen	1	1	1
NFATC4	14	24834879	24848810	TF	Spleen	1	1	1
NYNRIN	14	24867992	24888494	TG	Spleen	1	1	1
KHNYN	14	24898492	24910540	TG	Spleen	1	1	1
NPC2	14	74942895	74960880	TG	Spleen	1	1	1
PKM	15	72491370	72524164	TG	Spleen	1	1	1
LOXL1	15	74218330	74244478	TG	Spleen	1	1	1
PML	15	74287014	74340153	TG	Spleen	1	1	1
IGF1R	15	99192200	99507759	TG	Spleen	1	1	1
BCAS3	17	58754814	59470199	TG	Spleen	1	1	1
TBX2	17	59477257	59486827	TF	Spleen	1	1	1
CD79B	17	62006100	62009714	TG	Spleen	1	1	1
SCN4A	17	62015914	62050278	TG	Spleen	1	1	1
DYM	18	46570039	46987717	TG	Spleen	1	1	1
MFAP2	1	17300997	17307330	TG	Stomach	1	1	1
HIST2H3C	1	149811110	149812765	TG	Stomach	1	1	1
HIST2H2AA3	1	149813505	149814478	TG	Stomach	1	1	1
HIST2H3A	1	149824181	149825836	TG	Stomach	1	1	1
HIST2H2AC	1	149858525	149858961	TG	Stomach	1	1	1
HIST2H2AB	1	149859019	149859466	TG	Stomach	1	1	1
BOLA1	1	149859440	149872351	TG	Stomach	1	1	1
SF3B4	1	149895209	149900236	TG	Stomach	1	1	1
MTMR11	1	149900543	149908791	TG	Stomach	1	1	1
SP140L	2	231191899	231268447	TG	Stomach	1	1	1
ZBTB38	3	141043055	141168634	TG	Stomach	1	1	1
IGF2BP2	3	185361527	185542844	TG	Stomach	1	1	1
TRA2B	3	185633694	185655924	TG	Stomach	1	1	1
IQCE	7	2598632	2654368	TG	Stomach	1	1	1
TTYH3	7	2671585	2704436	TG	Stomach	1	1	1
GNA12	7	2767746	2883958	TG	Stomach	1	1	1
PEX1	7	92116334	92157845	TG	Stomach	1	1	1
RBM48	7	92158087	92167319	TG	Stomach	1	1	1
CDK6	7	92234235	92465908	TG	Stomach	1	1	1
PLAG1	8	57073463	57123883	TF	Stomach	1	1	1
FBP1	9	97365415	97402531	TG	Stomach	1	1	1
C9orf3	9	97488983	97849441	TG	Stomach	1	1	1
RALGPS1	9	129677053	129985445	TG	Stomach	1	1	1
ZCCHC24	10	81142081	81205383	TG	Stomach	1	1	1
POLD4	11	67118248	67124443	TG	Stomach	1	1	1
CLCF1	11	67131639	67141648	TG	Stomach	1	1	1
TBC1D10C	11	67171386	67177560	TG	Stomach	1	1	1
CARNS1	11	67182439	67193078	TG	Stomach	1	1	1
PTPRCAP	11	67202981	67205538	TG	Stomach	1	1	1
TMEM134	11	67231824	67236743	TG	Stomach	1	1	1
HMGA2	12	66217911	66360075	TG	Stomach	1	1	1
LYZ	12	69742121	69748014	TG	Stomach	1	1	1
CRADD	12	94071151	94288616	TG	Stomach	1	1	1
RIPK3	14	24805227	24809251	TG	Stomach	1	1	1
NFATC4	14	24834879	24848810	TF	Stomach	1	1	1
NYNRIN	14	24867992	24888494	TG	Stomach	1	1	1
KHNYN	14	24898492	24910540	TG	Stomach	1	1	1
PKM	15	72491370	72524164	TG	Stomach	1	1	1
LOXL1	15	74218330	74244478	TG	Stomach	1	1	1
ADAMTSL3	15	84322838	84708594	TG	Stomach	1	1	1
MFGE8	15	89441916	89456642	TG	Stomach	1	1	1
TBX2	17	59477257	59486827	TF	Stomach	1	1	1
MFAP2	1	17300997	17307330	TG	Thyroid	1	1	1
HIST2H3C	1	149811110	149812765	TG	Thyroid	1	1	1
HIST2H2AA3	1	149813505	149814478	TG	Thyroid	1	1	1
HIST2H3A	1	149824181	149825836	TG	Thyroid	1	1	1
HIST2H2AC	1	149858525	149858961	TG	Thyroid	1	1	1
HIST2H2AB	1	149859019	149859466	TG	Thyroid	1	1	1
BOLA1	1	149859440	149872351	TG	Thyroid	1	1	1
SF3B4	1	149895209	149900236	TG	Thyroid	1	1	1
DNM3	1	171810621	172387606	TG	Thyroid	1	1	1
TGFB2	1	218519577	218617961	TG	Thyroid	1	1	1
EFEMP1	2	56093102	56151274	TG	Thyroid	1	1	1
DIRC3	2	218148742	218621316	TG	Thyroid	1	1	1
ZBTB38	3	141043055	141168634	TG	Thyroid	1	1	1
RASA2	3	141205889	141334184	TG	Thyroid	1	1	1
FNDC3B	3	171757418	172119455	TG	Thyroid	1	1	1
TRA2B	3	185633694	185655924	TG	Thyroid	1	1	1
TET2	4	106067032	106200973	TG	Thyroid	1	1	1
NPR3	5	32689176	32791819	TG	Thyroid	1	1	1
ESR1	6	151977826	152450754	TF	Thyroid	1	1	1
IQCE	7	2598632	2654368	TG	Thyroid	1	1	1
GNA12	7	2767746	2883958	TG	Thyroid	1	1	1
PEX1	7	92116334	92157845	TG	Thyroid	1	1	1
RBM48	7	92158087	92167319	TG	Thyroid	1	1	1
CDK6	7	92234235	92465908	TG	Thyroid	1	1	1
PLAG1	8	57073463	57123883	TF	Thyroid	1	1	1
CHCHD7	8	57124245	57131357	TG	Thyroid	1	1	1
PCSK5	9	78505560	78977255	TG	Thyroid	1	1	1
FBP1	9	97365415	97402531	TG	Thyroid	1	1	1
C9orf3	9	97488983	97849441	TG	Thyroid	1	1	1
RALGPS1	9	129677053	129985445	TG	Thyroid	1	1	1
ZMIZ1	10	80828792	81076276	TG	Thyroid	1	1	1
PPIF	10	81107225	81115093	TG	Thyroid	1	1	1
ZCCHC24	10	81142081	81205383	TG	Thyroid	1	1	1
POLD4	11	67118248	67124443	TG	Thyroid	1	1	1
CLCF1	11	67131639	67141648	TG	Thyroid	1	1	1
PPP1CA	11	67165654	67188654	TG	Thyroid	1	1	1
TBC1D10C	11	67171386	67177560	TG	Thyroid	1	1	1
CARNS1	11	67182439	67193078	TG	Thyroid	1	1	1
PTPRCAP	11	67202981	67205538	TG	Thyroid	1	1	1
AIP	11	67250512	67258574	TG	Thyroid	1	1	1
CRADD	12	94071151	94288616	TG	Thyroid	1	1	1
DLEU1	13	50656307	51297372	TG	Thyroid	1	1	1
DHRS1	14	24759804	24769039	TG	Thyroid	1	1	1
ADCY4	14	24787555	24804299	TG	Thyroid	1	1	1
NFATC4	14	24834879	24848810	TF	Thyroid	1	1	1
NYNRIN	14	24867992	24888494	TG	Thyroid	1	1	1
NPC2	14	74942895	74960880	TG	Thyroid	1	1	1
LOXL1	15	74218330	74244478	TG	Thyroid	1	1	1
STOML1	15	74275547	74286963	TG	Thyroid	1	1	1
PML	15	74287014	74340153	TG	Thyroid	1	1	1
ADAMTSL3	15	84322838	84708594	TG	Thyroid	1	1	1
IGF1R	15	99192200	99507759	TG	Thyroid	1	1	1
CHRNB1	17	7348380	7361026	TG	Thyroid	1	1	1
TBX2	17	59477257	59486827	TF	Thyroid	1	1	1
TBX4	17	59529765	59562471	TF	Thyroid	1	1	1
DYM	18	46570039	46987717	TG	Thyroid	1	1	1
MFAP2	1	17300997	17307330	TG	Transverse colon	1	1	1
PADI2	1	17393256	17445948	TG	Transverse colon	1	1	1
HIST2H3C	1	149811110	149812765	TG	Transverse colon	1	1	1
HIST2H2AA3	1	149813505	149814478	TG	Transverse colon	1	1	1
HIST2H3A	1	149824181	149825836	TG	Transverse colon	1	1	1
HIST2H2AC	1	149858525	149858961	TG	Transverse colon	1	1	1
HIST2H2AB	1	149859019	149859466	TG	Transverse colon	1	1	1
BOLA1	1	149859440	149872351	TG	Transverse colon	1	1	1
SF3B4	1	149895209	149900236	TG	Transverse colon	1	1	1
MTMR11	1	149900543	149908791	TG	Transverse colon	1	1	1
SP140L	2	231191899	231268447	TG	Transverse colon	1	1	1
ZBTB38	3	141043055	141168634	TG	Transverse colon	1	1	1
IGF2BP2	3	185361527	185542844	TG	Transverse colon	1	1	1
TRA2B	3	185633694	185655924	TG	Transverse colon	1	1	1
IQCE	7	2598632	2654368	TG	Transverse colon	1	1	1
GNA12	7	2767746	2883958	TG	Transverse colon	1	1	1
PEX1	7	92116334	92157845	TG	Transverse colon	1	1	1
RBM48	7	92158087	92167319	TG	Transverse colon	1	1	1
CHCHD7	8	57124245	57131357	TG	Transverse colon	1	1	1
PCSK5	9	78505560	78977255	TG	Transverse colon	1	1	1
FBP1	9	97365415	97402531	TG	Transverse colon	1	1	1
RALGPS1	9	129677053	129985445	TG	Transverse colon	1	1	1
ZCCHC24	10	81142081	81205383	TG	Transverse colon	1	1	1
POLD4	11	67118248	67124443	TG	Transverse colon	1	1	1
CLCF1	11	67131639	67141648	TG	Transverse colon	1	1	1
TBC1D10C	11	67171386	67177560	TG	Transverse colon	1	1	1
CARNS1	11	67182439	67193078	TG	Transverse colon	1	1	1
PTPRCAP	11	67202981	67205538	TG	Transverse colon	1	1	1
CORO1B	11	67205519	67211292	TG	Transverse colon	1	1	1
PDE3A	12	20522179	20837315	TG	Transverse colon	1	1	1
CRADD	12	94071151	94288616	TG	Transverse colon	1	1	1
DHRS1	14	24759804	24769039	TG	Transverse colon	1	1	1
CIDEB	14	24774302	24780636	TG	Transverse colon	1	1	1
RIPK3	14	24805227	24809251	TG	Transverse colon	1	1	1
NFATC4	14	24834879	24848810	TF	Transverse colon	1	1	1
NYNRIN	14	24867992	24888494	TG	Transverse colon	1	1	1
PKM	15	72491370	72524164	TG	Transverse colon	1	1	1
ADAMTSL3	15	84322838	84708594	TG	Transverse colon	1	1	1
TBX2	17	59477257	59486827	TF	Transverse colon	1	1	1
TBX4	17	59529765	59562471	TF	Transverse colon	1	1	1
MFAP2	1	17300997	17307330	TG	Vagina	1	1	1
HIST2H2AC	1	149858525	149858961	TG	Vagina	1	1	1
HIST2H2AB	1	149859019	149859466	TG	Vagina	1	1	1
BOLA1	1	149859440	149872351	TG	Vagina	1	1	1
SF3B4	1	149895209	149900236	TG	Vagina	1	1	1
MTMR11	1	149900543	149908791	TG	Vagina	1	1	1
DNM3	1	171810621	172387606	TG	Vagina	1	1	1
TGFB2	1	218519577	218617961	TG	Vagina	1	1	1
EFEMP1	2	56093102	56151274	TG	Vagina	1	1	1
SP110	2	231032009	231090444	TG	Vagina	1	1	1
SP140	2	231067826	231223762	TG	Vagina	1	1	1
SP140L	2	231191899	231268447	TG	Vagina	1	1	1
IL20RB	3	136665072	136729927	TG	Vagina	1	1	1
ZBTB38	3	141043055	141168634	TG	Vagina	1	1	1
RASA2	3	141205889	141334184	TG	Vagina	1	1	1
FNDC3B	3	171757418	172119455	TG	Vagina	1	1	1
IGF2BP2	3	185361527	185542844	TG	Vagina	1	1	1
TRA2B	3	185633694	185655924	TG	Vagina	1	1	1
RASGEF1B	4	82347547	82965397	TG	Vagina	1	1	1
TET2	4	106067032	106200973	TG	Vagina	1	1	1
ESR1	6	151977826	152450754	TF	Vagina	1	1	1
TTYH3	7	2671585	2704436	TG	Vagina	1	1	1
GNA12	7	2767746	2883958	TG	Vagina	1	1	1
JAZF1	7	27870192	28220362	TG	Vagina	1	1	1
PEX1	7	92116334	92157845	TG	Vagina	1	1	1
RBM48	7	92158087	92167319	TG	Vagina	1	1	1
CDK6	7	92234235	92465908	TG	Vagina	1	1	1
EZH2	7	148504475	148581413	TG	Vagina	1	1	1
SDR16C5	8	57212569	57233335	TG	Vagina	1	1	1
PCSK5	9	78505560	78977255	TG	Vagina	1	1	1
C9orf3	9	97488983	97849441	TG	Vagina	1	1	1
ZCCHC24	10	81142081	81205383	TG	Vagina	1	1	1
POLD4	11	67118248	67124443	TG	Vagina	1	1	1
CLCF1	11	67131639	67141648	TG	Vagina	1	1	1
PTPRCAP	11	67202981	67205538	TG	Vagina	1	1	1
LYZ	12	69742121	69748014	TG	Vagina	1	1	1
FRS2	12	69864129	69973562	TG	Vagina	1	1	1
SOCS2	12	93963590	93977263	TG	Vagina	1	1	1
CRADD	12	94071151	94288616	TG	Vagina	1	1	1
DHRS1	14	24759804	24769039	TG	Vagina	1	1	1
RIPK3	14	24805227	24809251	TG	Vagina	1	1	1
NFATC4	14	24834879	24848810	TF	Vagina	1	1	1
NYNRIN	14	24867992	24888494	TG	Vagina	1	1	1
NPC2	14	74942895	74960880	TG	Vagina	1	1	1
PKM	15	72491370	72524164	TG	Vagina	1	1	1
LOXL1	15	74218330	74244478	TG	Vagina	1	1	1
PML	15	74287014	74340153	TG	Vagina	1	1	1
ADAMTSL3	15	84322838	84708594	TG	Vagina	1	1	1
MFGE8	15	89441916	89456642	TG	Vagina	1	1	1
IGF1R	15	99192200	99507759	TG	Vagina	1	1	1
TBX2	17	59477257	59486827	TF	Vagina	1	1	1
DYM	18	46570039	46987717	TG	Vagina	1	1	1
HIVEP3	1	41972036	42501596	TG	NK cell	1	1	1
SV2A	1	149874870	149889434	TG	NK cell	1	1	1
SF3B4	1	149895209	149900236	TG	NK cell	1	1	1
TSEN15	1	184020811	184043346	TG	NK cell	1	1	1
SP110	2	231032009	231090444	TG	NK cell	1	1	1
SP140	2	231067826	231223762	TG	NK cell	1	1	1
SP140L	2	231191899	231268447	TG	NK cell	1	1	1
ZBTB38	3	141043055	141168634	TG	NK cell	1	1	1
RASA2	3	141205889	141334184	TG	NK cell	1	1	1
TRA2B	3	185633694	185655924	TG	NK cell	1	1	1
ESR1	6	151977826	152450754	TF	NK cell	1	1	1
PEX1	7	92116334	92157845	TG	NK cell	1	1	1
RBM48	7	92158087	92167319	TG	NK cell	1	1	1
EZH2	7	148504475	148581413	TG	NK cell	1	1	1
PLAG1	8	57073463	57123883	TF	NK cell	1	1	1
POLD4	11	67118248	67124443	TG	NK cell	1	1	1
PPP1CA	11	67165654	67188654	TG	NK cell	1	1	1
TBC1D10C	11	67171386	67177560	TG	NK cell	1	1	1
CARNS1	11	67182439	67193078	TG	NK cell	1	1	1
PTPRCAP	11	67202981	67205538	TG	NK cell	1	1	1
AIP	11	67250512	67258574	TG	NK cell	1	1	1
LYZ	12	69742121	69748014	TG	NK cell	1	1	1
DLEU1	13	50656307	51297372	TG	NK cell	1	1	1
NOP9	14	24769068	24778330	TG	NK cell	1	1	1
CIDEB	14	24774302	24780636	TG	NK cell	1	1	1
RIPK3	14	24805227	24809251	TG	NK cell	1	1	1
NFATC4	14	24834879	24848810	TF	NK cell	1	1	1
KHNYN	14	24898492	24910540	TG	NK cell	1	1	1
PKM	15	72491370	72524164	TG	NK cell	1	1	1
CD79B	17	62006100	62009714	TG	NK cell	1	1	1
PADI2	1	17393256	17445948	TG	Hippocampus	1	1	1
SV2A	1	149874870	149889434	TG	Hippocampus	1	1	1
SF3B4	1	149895209	149900236	TG	Hippocampus	1	1	1
DNM3	1	171810621	172387606	TG	Hippocampus	1	1	1
COLGALT2	1	183898796	184006863	TG	Hippocampus	1	1	1
TGFB2	1	218519577	218617961	TG	Hippocampus	1	1	1
ZBTB38	3	141043055	141168634	TG	Hippocampus	1	1	1
TRA2B	3	185633694	185655924	TG	Hippocampus	1	1	1
GNA12	7	2767746	2883958	TG	Hippocampus	1	1	1
ZCCHC24	10	81142081	81205383	TG	Hippocampus	1	1	1
TBC1D10C	11	67171386	67177560	TG	Hippocampus	1	1	1
CARNS1	11	67182439	67193078	TG	Hippocampus	1	1	1
PTPRCAP	11	67202981	67205538	TG	Hippocampus	1	1	1
AIP	11	67250512	67258574	TG	Hippocampus	1	1	1
NFATC4	14	24834879	24848810	TF	Hippocampus	1	1	1
PKM	15	72491370	72524164	TG	Hippocampus	1	1	1
STOML1	15	74275547	74286963	TG	Hippocampus	1	1	1
TBX2	17	59477257	59486827	TF	Hippocampus	1	1	1
ATP13A2	1	17312453	17338423	TG	Caudate	1	1	1
PADI2	1	17393256	17445948	TG	Caudate	1	1	1
SV2A	1	149874870	149889434	TG	Caudate	1	1	1
SF3B4	1	149895209	149900236	TG	Caudate	1	1	1
DNM3	1	171810621	172387606	TG	Caudate	1	1	1
COLGALT2	1	183898796	184006863	TG	Caudate	1	1	1
TGFB2	1	218519577	218617961	TG	Caudate	1	1	1
ZBTB38	3	141043055	141168634	TG	Caudate	1	1	1
TRA2B	3	185633694	185655924	TG	Caudate	1	1	1
GNA12	7	2767746	2883958	TG	Caudate	1	1	1
ZCCHC24	10	81142081	81205383	TG	Caudate	1	1	1
PPP1CA	11	67165654	67188654	TG	Caudate	1	1	1
TBC1D10C	11	67171386	67177560	TG	Caudate	1	1	1
CARNS1	11	67182439	67193078	TG	Caudate	1	1	1
PTPRCAP	11	67202981	67205538	TG	Caudate	1	1	1
NFATC4	14	24834879	24848810	TF	Caudate	1	1	1
STOML1	15	74275547	74286963	TG	Caudate	1	1	1
TBX2	17	59477257	59486827	TF	Caudate	1	1	1
ETV6	12	11802788	12048336	TF	Pancreas	1	1	1
ETV6	12	11802788	12048336	TF	Monocyte	1	1	1
PSMC5	17	61904512	61909379	TG	Monocyte	1	1	1
FGFR4	5	176513887	176525145	TG	Cerebellum	1	1	1
NLGN2	17	7308193	7323179	TG	Caudate	0.999999999999997	1	1
TMEM106B	7	12250867	12282993	TG	Thyroid	0.99883575877688	1	1
DCAF16	4	17802278	17812381	TG	Sun-exposed skin	1	1	1
DCAF16	4	17802278	17812381	TG	CD4 cell	1	1	1
DCAF16	4	17802278	17812381	TG	CD8 cell	1	1	1
COPG1	3	128968449	128996614	TG	Uterus	0.999999999999999	1	1
H1FX	3	129033615	129035120	TG	Uterus	0.999999999999999	1	1
FGF18	5	170846660	170884627	TG	Visceral omentum	1	1	1
FGF18	5	170846660	170884627	TG	Tibial nerve	1	1	1
NPM1	5	170814120	170838141	TG	Breast	1	1	1
NPM1	5	170814120	170838141	TG	Left ventricle	1	1	1
NPM1	5	170814120	170838141	TG	Sigmoid colon	1	1	1
NPM1	5	170814120	170838141	TG	Subcutaneous adipose	1	1	1
NPM1	5	170814120	170838141	TG	Aorta	1	1	1
NPM1	5	170814120	170838141	TG	B cell	1	1	1
NPM1	5	170814120	170838141	TG	CD4 cell	1	1	1
NPM1	5	170814120	170838141	TG	CD8 cell	1	1	1
NPM1	5	170814120	170838141	TG	Cerebellum	1	1	1
NPM1	5	170814120	170838141	TG	Putamen	1	1	1
GSDMC	8	130760442	130799134	TG	Spleen	1	0.999999999999998	1
GSDMC	8	130760442	130799134	TG	Vagina	1	0.999999999999998	1
PAPPA	9	118916083	119164601	TG	Esophagus mucosa	1	0.999999999999979	1
PKM	15	72491370	72524164	TG	Caudate	1	1	1
ETV6	12	11802788	12048336	TF	Adrenal gland	1	1	1
PSMC5	17	61904512	61909379	TG	Pancreas	1	1	1
ETV6	12	11802788	12048336	TF	Breast	1	1	1
ETV6	12	11802788	12048336	TF	Left ventricle	1	1	1
PSMC5	17	61904512	61909379	TG	Left ventricle	1	1	1
ETV6	12	11802788	12048336	TF	Liver	1	1	1
PSMC5	17	61904512	61909379	TG	Liver	1	1	1
ETV6	12	11802788	12048336	TF	Sigmoid colon	1	1	1
ETV6	12	11802788	12048336	TF	Subcutaneous adipose	1	1	1
PSMC5	17	61904512	61909379	TG	Subcutaneous adipose	1	1	1
ETV6	12	11802788	12048336	TF	Aorta	1	1	1
PSMC5	17	61904512	61909379	TG	Aorta	1	1	1
ETV6	12	11802788	12048336	TF	B cell	1	1	1
PSMC5	17	61904512	61909379	TG	B cell	1	1	1
ETV6	12	11802788	12048336	TF	CD4 cell	1	1	1
ETV6	12	11802788	12048336	TF	CD8 cell	1	1	1
PSMC5	17	61904512	61909379	TG	CD8 cell	1	1	1
ETV6	12	11802788	12048336	TF	Cerebellum	1	1	1
ETV6	12	11802788	12048336	TF	Putamen	1	1	1
TMEM256	17	7306294	7307456	TG	Thyroid	0.999999999999997	1	1
DCAF16	4	17802278	17812381	TG	Spleen	1	1	1
DCAF16	4	17802278	17812381	TG	Thyroid	1	1	1
DCAF16	4	17802278	17812381	TG	NK cell	1	1	1
COPG1	3	128968449	128996614	TG	Adrenal gland	0.999999999999999	1	1
SYNDIG1L	14	74872596	74892805	TG	Caudate	0.999999999999998	1	1
NPM1	5	170814120	170838141	TG	Skeletal muscle	1	1	1
NPM1	5	170814120	170838141	TG	Gastroesophageal junction	1	1	1
NPM1	5	170814120	170838141	TG	Ovary	1	1	1
NPM1	5	170814120	170838141	TG	Tibial nerve	1	1	1
NPM1	5	170814120	170838141	TG	NK cell	1	1	1
NPM1	5	170814120	170838141	TG	Cortex	1	1	1
SLIT3	5	168088745	168728133	TG	Visceral omentum	0.999999999999998	0.999999999999988	1
SLIT3	5	168088745	168728133	TG	Subcutaneous adipose	0.999999999999998	0.999999999999988	1
SLIT3	5	168088745	168728133	TG	Aorta	0.999999999999998	0.999999999999988	1
DGKE	17	54911460	54946036	TG	Spleen	1	1	1
PSMC5	17	61904512	61909379	TG	Breast	1	1	1
ETV6	12	11802788	12048336	TF	Esophagus muscularis	1	1	1
ETV6	12	11802788	12048336	TF	Esophagus mucosa	1	1	1
ETV6	12	11802788	12048336	TF	Skeletal muscle	1	1	1
PSMC5	17	61904512	61909379	TG	Skeletal muscle	1	1	1
ETV6	12	11802788	12048336	TF	Gastroesophageal junction	1	1	1
PSMC5	17	61904512	61909379	TG	Gastroesophageal junction	1	1	1
ETV6	12	11802788	12048336	TF	Visceral omentum	1	1	1
ETV6	12	11802788	12048336	TF	Ovary	1	1	1
ETV6	12	11802788	12048336	TF	Prostate	1	1	1
ETV6	12	11802788	12048336	TF	Atrial appendage	1	1	1
PSMC5	17	61904512	61909379	TG	Sigmoid colon	1	1	1
ETV6	12	11802788	12048336	TF	Testis	1	1	1
ETV6	12	11802788	12048336	TF	Tibial nerve	1	1	1
ETV6	12	11802788	12048336	TF	NK cell	1	1	1
PSMC5	17	61904512	61909379	TG	NK cell	1	1	1
PSMC5	17	61904512	61909379	TG	CD4 cell	1	1	1
PSMC5	17	61904512	61909379	TG	Cerebellum	1	1	1
ETV6	12	11802788	12048336	TF	Cortex	1	1	1
FGFR4	5	176513887	176525145	TG	Ovary	1	1	1
FGFR4	5	176513887	176525145	TG	Tibial nerve	1	1	1
NLGN2	17	7308193	7323179	TG	Pancreas	0.999999999999997	1	1
NPM1	5	170814120	170838141	TG	Esophagus muscularis	1	1	1
NPM1	5	170814120	170838141	TG	Esophagus mucosa	1	1	1
NPM1	5	170814120	170838141	TG	Visceral omentum	1	1	1
NPM1	5	170814120	170838141	TG	Transverse colon	1	1	1
NPM1	5	170814120	170838141	TG	Hippocampus	1	1	1
PAPPA	9	118916083	119164601	TG	Vagina	1	0.999999999999979	1
ETV6	12	11802788	12048336	TF	Sun-exposed skin	1	1	1
PSMC5	17	61904512	61909379	TG	Ovary	1	1	1
ETV6	12	11802788	12048336	TF	Terminal ileum	1	1	1
PSMC5	17	61904512	61909379	TG	Tibial nerve	1	1	1
ETV6	12	11802788	12048336	TF	Transverse colon	1	1	1
ETV6	12	11802788	12048336	TF	Uterus	1	1	1
ETV6	12	11802788	12048336	TF	Hippocampus	1	1	1
PSMC5	17	61904512	61909379	TG	Putamen	1	1	1
FGFR4	5	176513887	176525145	TG	Transverse colon	1	1	1
NLGN2	17	7308193	7323179	TG	Left ventricle	0.999999999999997	1	1
NLGN2	17	7308193	7323179	TG	Aorta	0.999999999999997	1	1
NPM1	5	170814120	170838141	TG	Sun-exposed skin	1	1	1
NPM1	5	170814120	170838141	TG	Stomach	1	1	1
SLIT3	5	168088745	168728133	TG	Vagina	0.999999999999998	0.999999999999988	1
ETV6	12	11802788	12048336	TF	Spleen	1	1	0.999999999999999
ETV6	12	11802788	12048336	TF	Stomach	1	1	0.999999999999999
ETV6	12	11802788	12048336	TF	Thyroid	1	1	0.999999999999999
PSMC5	17	61904512	61909379	TG	Transverse colon	1	1	0.999999999999999
ETV6	12	11802788	12048336	TF	Lung	1	1	0.999999999999999
ETV6	12	11802788	12048336	TF	Caudate	1	1	0.999999999999999
PSMC5	17	61904512	61909379	TG	Cortex	1	1	0.999999999999999
NLGN2	17	7308193	7323179	TG	Sigmoid colon	0.999999999999997	1	0.999999999999999
NLGN2	17	7308193	7323179	TG	CD4 cell	0.999999999999997	1	0.999999999999999
NLGN2	17	7308193	7323179	TG	CD8 cell	0.999999999999997	1	0.999999999999999
NLGN2	17	7308193	7323179	TG	Cerebellum	0.999999999999997	1	0.999999999999999
NLGN2	17	7308193	7323179	TG	Putamen	0.999999999999997	1	0.999999999999999
NPM1	5	170814120	170838141	TG	Terminal ileum	1	1	0.999999999999999
NPM1	5	170814120	170838141	TG	Spleen	1	1	0.999999999999999
NPM1	5	170814120	170838141	TG	Lung	1	1	0.999999999999999
PAPPA	9	118916083	119164601	TG	Omnibus	1	0.999999999999979	0.999999999999999
SCN4A	17	62015914	62050278	TG	Omnibus	1	1	0.999999999999999
ETV6	12	11802788	12048336	TF	Vagina	1	1	0.999999999999999
NCOR2	12	124808961	125052135	TG	Omnibus	0.999999999999997	1	0.999999999999999
NLGN2	17	7308193	7323179	TG	Gastroesophageal junction	0.999999999999997	1	0.999999999999999
NLGN2	17	7308193	7323179	TG	Ovary	0.999999999999997	1	0.999999999999999
NLGN2	17	7308193	7323179	TG	Atrial appendage	0.999999999999997	1	0.999999999999999
NLGN2	17	7308193	7323179	TG	Tibial nerve	0.999999999999997	1	0.999999999999999
NLGN2	17	7308193	7323179	TG	Cortex	0.999999999999997	1	0.999999999999999
COPG1	3	128968449	128996614	TG	Caudate	0.999999999999999	1	0.999999999999999
H1FX	3	129033615	129035120	TG	Caudate	0.999999999999999	1	0.999999999999999
NPM1	5	170814120	170838141	TG	Vagina	1	1	0.999999999999999
PAPPA	9	118916083	119164601	TG	Uterus	1	0.999999999999979	0.999999999999999
CD79B	17	62006100	62009714	TG	Omnibus	1	1	0.999999999999999
PKM	15	72491370	72524164	TG	Adrenal gland	1	1	0.999999999999999
PKM	15	72491370	72524164	TG	Uterus	1	1	0.999999999999999
NLGN2	17	7308193	7323179	TG	Esophagus muscularis	0.999999999999997	1	0.999999999999999
NLGN2	17	7308193	7323179	TG	Visceral omentum	0.999999999999997	1	0.999999999999999
NLGN2	17	7308193	7323179	TG	Transverse colon	0.999999999999997	1	0.999999999999999
TMEM256	17	7306294	7307456	TG	Ovary	0.999999999999997	1	0.999999999999999
COPG1	3	128968449	128996614	TG	Pancreas	0.999999999999999	1	0.999999999999999
H1FX	3	129033615	129035120	TG	Pancreas	0.999999999999999	1	0.999999999999999
HMCES	3	128997671	129025029	TG	Thyroid	0.999999999999999	1	0.999999999999999
H1FX	3	129033615	129035120	TG	Thyroid	0.999999999999999	1	0.999999999999999
SCN4A	17	62015914	62050278	TG	Thyroid	1	1	0.999999999999999
PSMC5	17	61904512	61909379	TG	Visceral omentum	1	1	0.999999999999999
FGFR4	5	176513887	176525145	TG	Omnibus	1	1	0.999999999999999
FGFR4	5	176513887	176525145	TG	Stomach	1	1	0.999999999999999
NLGN2	17	7308193	7323179	TG	Esophagus mucosa	0.999999999999997	1	0.999999999999999
NLGN2	17	7308193	7323179	TG	Stomach	0.999999999999997	1	0.999999999999999
NLGN2	17	7308193	7323179	TG	Hippocampus	0.999999999999997	1	0.999999999999999
COPG1	3	128968449	128996614	TG	Left ventricle	0.999999999999999	1	0.999999999999999
HMCES	3	128997671	129025029	TG	Left ventricle	0.999999999999999	1	0.999999999999999
H1FX	3	129033615	129035120	TG	Left ventricle	0.999999999999999	1	0.999999999999999
COPG1	3	128968449	128996614	TG	Liver	0.999999999999999	1	0.999999999999999
HMCES	3	128997671	129025029	TG	Liver	0.999999999999999	1	0.999999999999999
H1FX	3	129033615	129035120	TG	Liver	0.999999999999999	1	0.999999999999999
HMCES	3	128997671	129025029	TG	Testis	0.999999999999999	1	0.999999999999999
COPG1	3	128968449	128996614	TG	Thyroid	0.999999999999999	1	0.999999999999999
COPG1	3	128968449	128996614	TG	B cell	0.999999999999999	1	0.999999999999999
HMCES	3	128997671	129025029	TG	B cell	0.999999999999999	1	0.999999999999999
H1FX	3	129033615	129035120	TG	B cell	0.999999999999999	1	0.999999999999999
OTUD4	4	146031990	146101313	TG	Vagina	1	0.999999999999981	0.999999999999999
PSMC5	17	61904512	61909379	TG	Esophagus mucosa	1	1	0.999999999999999
COPG1	3	128968449	128996614	TG	Testis	0.999999999999999	1	0.999999999999999
COPG1	3	128968449	128996614	TG	Aorta	0.999999999999999	1	0.999999999999999
H1FX	3	129033615	129035120	TG	Aorta	0.999999999999999	1	0.999999999999999
COPG1	3	128968449	128996614	TG	Monocyte	0.999999999999999	1	0.999999999999999
H1FX	3	129033615	129035120	TG	Monocyte	0.999999999999999	1	0.999999999999999
COPG1	3	128968449	128996614	TG	NK cell	0.999999999999999	1	0.999999999999999
HMCES	3	128997671	129025029	TG	NK cell	0.999999999999999	1	0.999999999999999
H1FX	3	129033615	129035120	TG	NK cell	0.999999999999999	1	0.999999999999999
PSMC5	17	61904512	61909379	TG	Sun-exposed skin	1	1	0.999999999999999
PSMC5	17	61904512	61909379	TG	Spleen	1	1	0.999999999999999
TMEM256	17	7306294	7307456	TG	Stomach	0.999999999999997	1	0.999999999999999
COPG1	3	128968449	128996614	TG	Subcutaneous adipose	0.999999999999999	1	0.999999999999999
H1FX	3	129033615	129035120	TG	Subcutaneous adipose	0.999999999999999	1	0.999999999999999
HMCES	3	128997671	129025029	TG	CD8 cell	0.999999999999999	1	0.999999999999999
H1FX	3	129033615	129035120	TG	CD8 cell	0.999999999999999	1	0.999999999999999
GH1	17	61994560	61996179	TG	Omnibus	1	1	0.999999999999999
SYNE1	6	152442819	152958936	TG	Stomach	1	1	0.999999999999999
FGFR4	5	176513887	176525145	TG	Spleen	1	1	0.999999999999999
NLGN2	17	7308193	7323179	TG	Vagina	0.999999999999997	1	0.999999999999999
COPG1	3	128968449	128996614	TG	Skeletal muscle	0.999999999999999	1	0.999999999999999
COPG1	3	128968449	128996614	TG	Gastroesophageal junction	0.999999999999999	1	0.999999999999999
H1FX	3	129033615	129035120	TG	Gastroesophageal junction	0.999999999999999	1	0.999999999999999
H1FX	3	129033615	129035120	TG	Sigmoid colon	0.999999999999999	1	0.999999999999999
COPG1	3	128968449	128996614	TG	CD8 cell	0.999999999999999	1	0.999999999999999
H1FX	3	129033615	129035120	TG	Cerebellum	0.999999999999999	1	0.999999999999999
CSH2	17	61949372	61951126	TG	Omnibus	1	1	0.999999999999999
GH2	17	61957578	61959295	TG	Omnibus	1	1	0.999999999999999
CSH1	17	61972275	61974021	TG	Omnibus	1	1	0.999999999999999
COPG1	3	128968449	128996614	TG	Breast	0.999999999999999	1	0.999999999999999
HMCES	3	128997671	129025029	TG	Breast	0.999999999999999	1	0.999999999999999
H1FX	3	129033615	129035120	TG	Breast	0.999999999999999	1	0.999999999999999
COPG1	3	128968449	128996614	TG	Sigmoid colon	0.999999999999999	1	0.999999999999999
COPG1	3	128968449	128996614	TG	CD4 cell	0.999999999999999	1	0.999999999999999
HMCES	3	128997671	129025029	TG	CD4 cell	0.999999999999999	1	0.999999999999999
H1FX	3	129033615	129035120	TG	CD4 cell	0.999999999999999	1	0.999999999999999
COPG1	3	128968449	128996614	TG	Cerebellum	0.999999999999999	1	0.999999999999999
HNRNPUL1	19	41768401	41813503	TG	Testis	0.999999999999964	0.999999999999999	0.999999999999999
SLIT3	5	168088745	168728133	TG	Thyroid	0.999999999999998	0.999999999999988	0.999999999999999
FGFR4	5	176513887	176525145	TG	Terminal ileum	1	1	0.999999999999999
COPG1	3	128968449	128996614	TG	Putamen	0.999999999999999	1	0.999999999999999
HMCES	3	128997671	129025029	TG	Putamen	0.999999999999999	1	0.999999999999999
H1FX	3	129033615	129035120	TG	Putamen	0.999999999999999	1	0.999999999999999
PKM	15	72491370	72524164	TG	Prostate	1	1	0.999999999999998
PSMC5	17	61904512	61909379	TG	Lung	1	1	0.999999999999998
COPG1	3	128968449	128996614	TG	Atrial appendage	0.999999999999999	1	0.999999999999998
H1FX	3	129033615	129035120	TG	Atrial appendage	0.999999999999999	1	0.999999999999998
HMCES	3	128997671	129025029	TG	Tibial nerve	0.999999999999999	1	0.999999999999998
H1FX	3	129033615	129035120	TG	Tibial nerve	0.999999999999999	1	0.999999999999998
CCDC97	19	41816094	41830788	TG	Testis	0.99999999999996	0.999999999999998	0.999999999999998
HMCES	3	128997671	129025029	TG	Ovary	0.999999999999999	1	0.999999999999998
H1FX	3	129033615	129035120	TG	Ovary	0.999999999999999	1	0.999999999999998
COPG1	3	128968449	128996614	TG	Tibial nerve	0.999999999999999	1	0.999999999999998
HMCES	3	128997671	129025029	TG	Transverse colon	0.999999999999999	1	0.999999999999998
H1FX	3	129033615	129035120	TG	Transverse colon	0.999999999999999	1	0.999999999999998
H1FX	3	129033615	129035120	TG	Cortex	0.999999999999999	1	0.999999999999998
PKM	15	72491370	72524164	TG	Testis	1	1	0.999999999999998
FGFR4	5	176513887	176525145	TG	Lung	1	1	0.999999999999998
COPG1	3	128968449	128996614	TG	Ovary	0.999999999999999	1	0.999999999999998
COPG1	3	128968449	128996614	TG	Transverse colon	0.999999999999999	1	0.999999999999998
COPG1	3	128968449	128996614	TG	Cortex	0.999999999999999	1	0.999999999999998
NCL	2	232318242	232348352	TG	Omnibus	0.999999999999973	0.999999999999999	0.999999999999998
DGKE	17	54911460	54946036	TG	Omnibus	1	1	0.999999999999998
PSMC5	17	61904512	61909379	TG	Vagina	1	1	0.999999999999998
FGFR4	5	176513887	176525145	TG	Vagina	1	1	0.999999999999998
HMCES	3	128997671	129025029	TG	Omnibus	0.999999999999999	1	0.999999999999998
H1FX	3	129033615	129035120	TG	Omnibus	0.999999999999999	1	0.999999999999998
NCL	2	232318242	232348352	TG	Testis	0.999999999999973	0.999999999999999	0.999999999999998
HNRNPUL1	19	41768401	41813503	TG	Prostate	0.999999999999964	0.999999999999999	0.999999999999998
NMUR1	2	232387871	232395206	TG	Omnibus	0.999999999644745	0.99999999996259	0.999999999999998
COPG1	3	128968449	128996614	TG	Omnibus	0.999999999999999	1	0.999999999999998
HMCES	3	128997671	129025029	TG	Esophagus muscularis	0.999999999999999	1	0.999999999999998
H1FX	3	129033615	129035120	TG	Esophagus muscularis	0.999999999999999	1	0.999999999999998
NCL	2	232318242	232348352	TG	Prostate	0.999999999999973	0.999999999999999	0.999999999999998
SYNE1	6	152442819	152958936	TG	Esophagus muscularis	1	1	0.999999999999998
COPG1	3	128968449	128996614	TG	Esophagus muscularis	0.999999999999999	1	0.999999999999998
H1FX	3	129033615	129035120	TG	Hippocampus	0.999999999999999	1	0.999999999999998
TGFB1	19	41807492	41859816	TG	Omnibus	0.999999999999966	0.999999999999999	0.999999999999998
HMCES	3	128997671	129025029	TG	Visceral omentum	0.999999999999999	1	0.999999999999998
HMCES	3	128997671	129025029	TG	Stomach	0.999999999999999	1	0.999999999999998
COPG1	3	128968449	128996614	TG	Hippocampus	0.999999999999999	1	0.999999999999998
CCDC97	19	41816094	41830788	TG	Prostate	0.99999999999996	0.999999999999998	0.999999999999998
COPG1	3	128968449	128996614	TG	Visceral omentum	0.999999999999999	1	0.999999999999998
COPG1	3	128968449	128996614	TG	Stomach	0.999999999999999	1	0.999999999999998
H1FX	3	129033615	129035120	TG	Stomach	0.999999999999999	1	0.999999999999998
NCL	2	232318242	232348352	TG	Adrenal gland	0.999999999999973	0.999999999999999	0.999999999999998
NCL	2	232318242	232348352	TG	Thyroid	0.999999999999973	0.999999999999999	0.999999999999998
DGKE	17	54911460	54946036	TG	Testis	1	1	0.999999999999998
FGF18	5	170846660	170884627	TG	Omnibus	1	1	0.999999999999998
CCDC97	19	41816094	41830788	TG	Omnibus	0.99999999999996	0.999999999999998	0.999999999999998
ID4	6	19837617	19840915	TF	Thyroid	0.999999999999874	0.999999999896816	0.999999999999998
PSMC5	17	61904512	61909379	TG	Stomach	1	1	0.999999999999997
PSMC5	17	61904512	61909379	TG	Caudate	1	1	0.999999999999997
HMCES	3	128997671	129025029	TG	Esophagus mucosa	0.999999999999999	1	0.999999999999997
H1FX	3	129033615	129035120	TG	Esophagus mucosa	0.999999999999999	1	0.999999999999997
NPM1	5	170814120	170838141	TG	Caudate	1	1	0.999999999999997
FMNL1	17	43298811	43324687	TG	Pancreas	0.999999999999999	1	0.999999999999997
COPG1	3	128968449	128996614	TG	Esophagus mucosa	0.999999999999999	1	0.999999999999997
H1FX	3	129033615	129035120	TG	Sun-exposed skin	0.999999999999999	1	0.999999999999997
TMEM91	19	41856816	41889988	TG	Omnibus	0.999999999999959	0.999999999999998	0.999999999999997
COPG1	3	128968449	128996614	TG	Spleen	0.999999999999999	1	0.999999999999997
SYNDIG1L	14	74872596	74892805	TG	Putamen	0.999999999999998	1	0.999999999999997
NCL	2	232318242	232348352	TG	Uterus	0.999999999999973	0.999999999999999	0.999999999999997
H1FX	3	129033615	129035120	TG	Lung	0.999999999999999	1	0.999999999999997
NCL	2	232318242	232348352	TG	Caudate	0.999999999999973	0.999999999999999	0.999999999999997
BCKDHA	19	41884215	41930910	TG	Omnibus	0.999999999999952	0.999999999999998	0.999999999999997
ASTN1	1	176826438	177134109	TG	Cerebellum	0.999999999999995	0.999999999999088	0.999999999999997
PKM	15	72491370	72524164	TG	Thyroid	1	1	0.999999999999997
CCDC91	12	28286182	28732883	TG	Vagina	0.999999999999999	0.999999999999999	0.999999999999997
TGFB1	19	41807492	41859816	TG	Caudate	0.999999999999966	0.999999999999999	0.999999999999996
ASTN1	1	176826438	177134109	TG	Putamen	0.999999999999995	0.999999999999088	0.999999999999996
PSMC5	17	61904512	61909379	TG	Esophagus muscularis	1	1	0.999999999999996
B3GNT8	19	41931264	41934635	TG	Omnibus	0.999999999999946	0.999999999999998	0.999999999999996
FGFR4	5	176513887	176525145	TG	Adrenal gland	1	1	0.999999999999996
HNRNPUL1	19	41768401	41813503	TG	Caudate	0.999999999999964	0.999999999999999	0.999999999999996
NPM1	5	170814120	170838141	TG	Omnibus	1	1	0.999999999999996
ASTN1	1	176826438	177134109	TG	Cortex	0.999999999999995	0.999999999999088	0.999999999999996
FMNL1	17	43298811	43324687	TG	NK cell	0.999999999999999	1	0.999999999999996
NPM1	5	170814120	170838141	TG	Uterus	1	1	0.999999999999996
CCDC97	19	41816094	41830788	TG	Caudate	0.99999999999996	0.999999999999998	0.999999999999996
ASTN1	1	176826438	177134109	TG	Hippocampus	0.999999999999995	0.999999999999088	0.999999999999996
SYNE1	6	152442819	152958936	TG	Tibial nerve	1	1	0.999999999999996
ENTPD4	8	23243296	23315208	TG	Omnibus	0.999999999999988	0.999999999999999	0.999999999999996
CDC42EP3	2	37869032	37965611	TG	NK cell	0.999999999999959	0.999999999999994	0.999999999999996
PSMC5	17	61904512	61909379	TG	Hippocampus	1	1	0.999999999999995
NPM1	5	170814120	170838141	TG	Adrenal gland	1	1	0.999999999999995
SUPT3H	6	44777054	45345690	TG	B cell	0.999999999999993	0.999999999999995	0.999999999999995
CDC42EP3	2	37869032	37965611	TG	Aorta	0.999999999999959	0.999999999999994	0.999999999999995
BOD1	5	173034517	173043663	TG	Skeletal muscle	0.999999999999987	0.999999999999985	0.999999999999995
BOD1	5	173034517	173043663	TG	Cerebellum	0.999999999999987	0.999999999999985	0.999999999999995
ID4	6	19837617	19840915	TF	Testis	0.999999999999874	0.999999999896816	0.999999999999995
TGFB1	19	41807492	41859816	TG	Adrenal gland	0.999999999999966	0.999999999999999	0.999999999999995
HNRNPUL1	19	41768401	41813503	TG	Adrenal gland	0.999999999999964	0.999999999999999	0.999999999999995
SYNE1	6	152442819	152958936	TG	Ovary	1	1	0.999999999999994
NPM1	5	170814120	170838141	TG	Prostate	1	1	0.999999999999994
CDC42EP3	2	37869032	37965611	TG	Monocyte	0.999999999999959	0.999999999999994	0.999999999999994
EXOSC5	19	41892279	41903384	TG	Caudate	0.99999999999995	0.999999999999998	0.999999999999994
BOD1	5	173034517	173043663	TG	Putamen	0.999999999999987	0.999999999999985	0.999999999999994
CDC42EP3	2	37869032	37965611	TG	CD8 cell	0.999999999999959	0.999999999999994	0.999999999999994
CDC42EP3	2	37869032	37965611	TG	Skeletal muscle	0.999999999999959	0.999999999999994	0.999999999999994
CDC42EP3	2	37869032	37965611	TG	Gastroesophageal junction	0.999999999999959	0.999999999999994	0.999999999999994
BOD1	5	173034517	173043663	TG	Ovary	0.999999999999987	0.999999999999985	0.999999999999994
BOD1	5	173034517	173043663	TG	Cortex	0.999999999999987	0.999999999999985	0.999999999999994
NPM1	5	170814120	170838141	TG	Testis	1	1	0.999999999999994
ABI3	17	47287589	47300587	TG	Omnibus	0.99999999999934	0.999999999999982	0.999999999999994
CCDC97	19	41816094	41830788	TG	Adrenal gland	0.99999999999996	0.999999999999998	0.999999999999994
CDC42EP3	2	37869032	37965611	TG	Sigmoid colon	0.999999999999959	0.999999999999994	0.999999999999994
TGFB1	19	41807492	41859816	TG	Thyroid	0.999999999999966	0.999999999999999	0.999999999999993
CDC42EP3	2	37869032	37965611	TG	Breast	0.999999999999959	0.999999999999994	0.999999999999993
BOD1	5	173034517	173043663	TG	Hippocampus	0.999999999999987	0.999999999999985	0.999999999999993
HNRNPUL1	19	41768401	41813503	TG	Thyroid	0.999999999999964	0.999999999999999	0.999999999999993
CDC42EP3	2	37869032	37965611	TG	CD4 cell	0.999999999999959	0.999999999999994	0.999999999999993
SAMD4A	14	55033815	55260033	TG	Liver	0.999999999999981	0.99999999999999	0.999999999999993
FLI1	11	128556430	128683162	TF	Thyroid	0.999999998818924	0.99999999725466	0.999999999999993
SAMD4A	14	55033815	55260033	TG	Aorta	0.999999999999981	0.99999999999999	0.999999999999993
BOD1	5	173034517	173043663	TG	Spleen	0.999999999999987	0.999999999999985	0.999999999999993
SAMD4A	14	55033815	55260033	TG	Left ventricle	0.999999999999981	0.99999999999999	0.999999999999993
ID4	6	19837617	19840915	TF	Caudate	0.999999999999874	0.999999999896816	0.999999999999993
NPM1	5	170814120	170838141	TG	Thyroid	1	1	0.999999999999992
CCDC97	19	41816094	41830788	TG	Thyroid	0.99999999999996	0.999999999999998	0.999999999999992
ALPP	2	233243244	233247599	TG	Omnibus	0.999999999999993	0.999999999999998	0.999999999999992
SAMD4A	14	55033815	55260033	TG	Skeletal muscle	0.999999999999981	0.99999999999999	0.999999999999992
CDC42EP3	2	37869032	37965611	TG	Tibial nerve	0.999999999999959	0.999999999999994	0.999999999999992
SAMD4A	14	55033815	55260033	TG	Gastroesophageal junction	0.999999999999981	0.99999999999999	0.999999999999992
SAMD4A	14	55033815	55260033	TG	Subcutaneous adipose	0.999999999999981	0.99999999999999	0.999999999999992
TOP2A	17	38544768	38574202	TG	Testis	0.999999999999667	0.999999999999998	0.999999999999992
CDC42EP3	2	37869032	37965611	TG	Transverse colon	0.999999999999959	0.999999999999994	0.999999999999992
SAMD4A	14	55033815	55260033	TG	Sigmoid colon	0.999999999999981	0.99999999999999	0.999999999999992
SAMD4A	14	55033815	55260033	TG	Cerebellum	0.999999999999981	0.99999999999999	0.999999999999992
SAMD4A	14	55033815	55260033	TG	Putamen	0.999999999999981	0.99999999999999	0.999999999999991
CDC42EP3	2	37869032	37965611	TG	Atrial appendage	0.999999999999959	0.999999999999994	0.999999999999991
SAMD4A	14	55033815	55260033	TG	Tibial nerve	0.999999999999981	0.99999999999999	0.999999999999991
SAMD4A	14	55033815	55260033	TG	Ovary	0.999999999999981	0.99999999999999	0.999999999999991
IGFBP4	17	38599702	38613983	TG	Adrenal gland	0.999999999999588	0.999999999999998	0.99999999999999
TNS4	17	38632080	38657849	TG	Thyroid	0.999999999999686	0.999999999999999	0.99999999999999
CDC42EP3	2	37869032	37965611	TG	Esophagus muscularis	0.999999999999959	0.999999999999994	0.99999999999999
SAMD4A	14	55033815	55260033	TG	Atrial appendage	0.999999999999981	0.99999999999999	0.99999999999999
SAMD4A	14	55033815	55260033	TG	Esophagus muscularis	0.999999999999981	0.99999999999999	0.99999999999999
SAMD4A	14	55033815	55260033	TG	Hippocampus	0.999999999999981	0.99999999999999	0.999999999999989
CDC42EP3	2	37869032	37965611	TG	Stomach	0.999999999999959	0.999999999999994	0.999999999999989
TNS4	17	38632080	38657849	TG	Prostate	0.999999999999686	0.999999999999999	0.999999999999989
ASTN1	1	176826438	177134109	TG	Caudate	0.999999999999995	0.999999999999088	0.999999999999989
BOD1	5	173034517	173043663	TG	Caudate	0.999999999999987	0.999999999999985	0.999999999999989
SAMD4A	14	55033815	55260033	TG	Visceral omentum	0.999999999999981	0.99999999999999	0.999999999999989
CDC42EP3	2	37869032	37965611	TG	Visceral omentum	0.999999999999959	0.999999999999994	0.999999999999988
SAMD4A	14	55033815	55260033	TG	Sun-exposed skin	0.999999999999981	0.99999999999999	0.999999999999988
SAMD4A	14	55033815	55260033	TG	Spleen	0.999999999999981	0.99999999999999	0.999999999999988
SAMD4A	14	55033815	55260033	TG	Esophagus mucosa	0.999999999999981	0.99999999999999	0.999999999999988
ARHGEF3	3	56761446	57113357	TG	Pancreas	0.999999999938398	0.999999999999972	0.999999999999988
CDC42EP3	2	37869032	37965611	TG	Spleen	0.999999999999959	0.999999999999994	0.999999999999988
SAMD4A	14	55033815	55260033	TG	Terminal ileum	0.999999999999981	0.99999999999999	0.999999999999988
CDC42EP3	2	37869032	37965611	TG	Sun-exposed skin	0.999999999999959	0.999999999999994	0.999999999999988
BOD1	5	173034517	173043663	TG	Uterus	0.999999999999987	0.999999999999985	0.999999999999987
TNS4	17	38632080	38657849	TG	Omnibus	0.999999999999686	0.999999999999999	0.999999999999987
SAMD4A	14	55033815	55260033	TG	Lung	0.999999999999981	0.99999999999999	0.999999999999987
SAMD4A	14	55033815	55260033	TG	Vagina	0.999999999999981	0.99999999999999	0.999999999999987
TOP2A	17	38544768	38574202	TG	Thyroid	0.999999999999667	0.999999999999998	0.999999999999987
ID4	6	19837617	19840915	TF	Omnibus	0.999999999999874	0.999999999896816	0.999999999999987
SFMBT1	3	52937588	53080766	TG	Aorta	0.999999999999982	0.999999999999997	0.999999999999987
ARHGEF3	3	56761446	57113357	TG	B cell	0.999999999938398	0.999999999999972	0.999999999999986
SUPT3H	6	44777054	45345690	TG	CD4 cell	0.999999999999993	0.999999999999995	0.999999999999986
CCDC91	12	28286182	28732883	TG	Testis	0.999999999999999	0.999999999999999	0.999999999999986
SUPT3H	6	44777054	45345690	TG	Ovary	0.999999999999993	0.999999999999995	0.999999999999986
BOD1	5	173034517	173043663	TG	Testis	0.999999999999987	0.999999999999985	0.999999999999986
ARHGEF3	3	56761446	57113357	TG	Left ventricle	0.999999999938398	0.999999999999972	0.999999999999986
CDC42EP3	2	37869032	37965611	TG	Lung	0.999999999999959	0.999999999999994	0.999999999999986
ASTN1	1	176826438	177134109	TG	Adrenal gland	0.999999999999995	0.999999999999088	0.999999999999986
CDC42EP3	2	37869032	37965611	TG	Vagina	0.999999999999959	0.999999999999994	0.999999999999986
ID4	6	19837617	19840915	TF	Prostate	0.999999999999874	0.999999999896816	0.999999999999985
BOD1	5	173034517	173043663	TG	Thyroid	0.999999999999987	0.999999999999985	0.999999999999985
SUPT3H	6	44777054	45345690	TG	Omnibus	0.999999999999993	0.999999999999995	0.999999999999985
IGFBP4	17	38599702	38613983	TG	Thyroid	0.999999999999588	0.999999999999998	0.999999999999984
TOP2A	17	38544768	38574202	TG	Omnibus	0.999999999999667	0.999999999999998	0.999999999999983
ARHGEF3	3	56761446	57113357	TG	Cerebellum	0.999999999938398	0.999999999999972	0.999999999999983
NCL	2	232318242	232348352	TG	Pancreas	0.999999999999973	0.999999999999999	0.999999999999983
ZNF367	9	99148223	99180611	TG	CD4 cell	0.999999999999253	0.999999999999997	0.999999999999982
SLC35D2	9	99082988	99145992	TG	Liver	0.999999999996809	0.999999999999998	0.999999999999982
SAMD4A	14	55033815	55260033	TG	Caudate	0.999999999999981	0.99999999999999	0.999999999999982
IGFBP4	17	38599702	38613983	TG	Prostate	0.999999999999588	0.999999999999998	0.999999999999982
ID4	6	19837617	19840915	TF	Uterus	0.999999999999874	0.999999999896816	0.999999999999981
NCL	2	232318242	232348352	TG	NK cell	0.999999999999973	0.999999999999999	0.999999999999981
TGFB1	19	41807492	41859816	TG	Uterus	0.999999999999966	0.999999999999999	0.99999999999998
ENTPD4	8	23243296	23315208	TG	Esophagus mucosa	0.999999999999988	0.999999999999999	0.99999999999998
ARHGEF3	3	56761446	57113357	TG	Ovary	0.999999999938398	0.999999999999972	0.99999999999998
ENTPD4	8	23243296	23315208	TG	Spleen	0.999999999999988	0.999999999999999	0.999999999999979
SAMD4A	14	55033815	55260033	TG	Omnibus	0.999999999999981	0.99999999999999	0.999999999999979
ARHGEF3	3	56761446	57113357	TG	Cortex	0.999999999938398	0.999999999999972	0.999999999999979
NCL	2	232318242	232348352	TG	Liver	0.999999999999973	0.999999999999999	0.999999999999979
HNRNPUL1	19	41768401	41813503	TG	Uterus	0.999999999999964	0.999999999999999	0.999999999999979
IGFBP4	17	38599702	38613983	TG	Omnibus	0.999999999999588	0.999999999999998	0.999999999999979
NCL	2	232318242	232348352	TG	B cell	0.999999999999973	0.999999999999999	0.999999999999979
SUPT3H	6	44777054	45345690	TG	Esophagus mucosa	0.999999999999993	0.999999999999995	0.999999999999979
SAMD4A	14	55033815	55260033	TG	Uterus	0.999999999999981	0.99999999999999	0.999999999999979
B3GNT7	2	232260254	232265875	TG	Omnibus	0.999999999999403	0.999999999999937	0.999999999999979
OTUD4	4	146031990	146101313	TG	Testis	1	0.999999999999981	0.999999999999978
NCL	2	232318242	232348352	TG	Left ventricle	0.999999999999973	0.999999999999999	0.999999999999978
ENTPD4	8	23243296	23315208	TG	Terminal ileum	0.999999999999988	0.999999999999999	0.999999999999978
NCL	2	232318242	232348352	TG	Aorta	0.999999999999973	0.999999999999999	0.999999999999978
SAMD4A	14	55033815	55260033	TG	Prostate	0.999999999999981	0.99999999999999	0.999999999999978
SAMD4A	14	55033815	55260033	TG	Testis	0.999999999999981	0.99999999999999	0.999999999999978
ABI3	17	47287589	47300587	TG	Uterus	0.99999999999934	0.999999999999982	0.999999999999977
ARHGEF3	3	56761446	57113357	TG	Hippocampus	0.999999999938398	0.999999999999972	0.999999999999977
SUPT3H	6	44777054	45345690	TG	CD8 cell	0.999999999999993	0.999999999999995	0.999999999999976
ENTPD4	8	23243296	23315208	TG	Lung	0.999999999999988	0.999999999999999	0.999999999999976
CCDC97	19	41816094	41830788	TG	Uterus	0.99999999999996	0.999999999999998	0.999999999999976
ENTPD4	8	23243296	23315208	TG	Vagina	0.999999999999988	0.999999999999999	0.999999999999976
SAMD4A	14	55033815	55260033	TG	Thyroid	0.999999999999981	0.99999999999999	0.999999999999976
B3GNT7	2	232260254	232265875	TG	Thyroid	0.999999999999403	0.999999999999937	0.999999999999975
NCL	2	232318242	232348352	TG	Monocyte	0.999999999999973	0.999999999999999	0.999999999999974
SFMBT1	3	52937588	53080766	TG	Testis	0.999999999999982	0.999999999999997	0.999999999999974
SFMBT1	3	52937588	53080766	TG	Omnibus	0.999999999999982	0.999999999999997	0.999999999999974
ARHGEF3	3	56761446	57113357	TG	Monocyte	0.999999999938398	0.999999999999972	0.999999999999974
NCL	2	232318242	232348352	TG	Skeletal muscle	0.999999999999973	0.999999999999999	0.999999999999974
NCL	2	232318242	232348352	TG	Gastroesophageal junction	0.999999999999973	0.999999999999999	0.999999999999973
NCL	2	232318242	232348352	TG	Subcutaneous adipose	0.999999999999973	0.999999999999999	0.999999999999973
ARHGEF3	3	56761446	57113357	TG	Sun-exposed skin	0.999999999938398	0.999999999999972	0.999999999999973
NCL	2	232318242	232348352	TG	CD8 cell	0.999999999999973	0.999999999999999	0.999999999999972
ENTPD4	8	23243296	23315208	TG	Testis	0.999999999999988	0.999999999999999	0.999999999999972
TGFB1	19	41807492	41859816	TG	Pancreas	0.999999999999966	0.999999999999999	0.999999999999972
SFMBT1	3	52937588	53080766	TG	Uterus	0.999999999999982	0.999999999999997	0.999999999999971
CDC42EP3	2	37869032	37965611	TG	Omnibus	0.999999999999959	0.999999999999994	0.999999999999971
B3GNT7	2	232260254	232265875	TG	Adrenal gland	0.999999999999403	0.999999999999937	0.999999999999971
SLC35D2	9	99082988	99145992	TG	Transverse colon	0.999999999996809	0.999999999999998	0.999999999999971
TNS4	17	38632080	38657849	TG	Uterus	0.999999999999686	0.999999999999999	0.999999999999971
NCL	2	232318242	232348352	TG	Cerebellum	0.999999999999973	0.999999999999999	0.99999999999997
NCL	2	232318242	232348352	TG	Sigmoid colon	0.999999999999973	0.999999999999999	0.99999999999997
HNRNPUL1	19	41768401	41813503	TG	Pancreas	0.999999999999964	0.999999999999999	0.99999999999997
SLC35D2	9	99082988	99145992	TG	Ovary	0.999999999996809	0.999999999999998	0.99999999999997
ARHGEF3	3	56761446	57113357	TG	Vagina	0.999999999938398	0.999999999999972	0.999999999999969
NCL	2	232318242	232348352	TG	Breast	0.999999999999973	0.999999999999999	0.999999999999969
TGFB1	19	41807492	41859816	TG	Liver	0.999999999999966	0.999999999999999	0.999999999999969
TGFB1	19	41807492	41859816	TG	NK cell	0.999999999999966	0.999999999999999	0.999999999999969
NCL	2	232318242	232348352	TG	CD4 cell	0.999999999999973	0.999999999999999	0.999999999999969
CDC42EP3	2	37869032	37965611	TG	Uterus	0.999999999999959	0.999999999999994	0.999999999999968
TGFB1	19	41807492	41859816	TG	Aorta	0.999999999999966	0.999999999999999	0.999999999999968
DNAH2	17	7620672	7737062	TG	Omnibus	0.999999999986974	0.999999999999995	0.999999999999968
TGFB1	19	41807492	41859816	TG	B cell	0.999999999999966	0.999999999999999	0.999999999999967
CDC42EP3	2	37869032	37965611	TG	Prostate	0.999999999999959	0.999999999999994	0.999999999999967
HNRNPUL1	19	41768401	41813503	TG	Liver	0.999999999999964	0.999999999999999	0.999999999999967
HNRNPUL1	19	41768401	41813503	TG	NK cell	0.999999999999964	0.999999999999999	0.999999999999967
CDC42EP3	2	37869032	37965611	TG	Testis	0.999999999999959	0.999999999999994	0.999999999999966
PAX2	10	102495360	102589698	TF	Omnibus	0.999999999934509	0.999999999999998	0.999999999999966
CCDC97	19	41816094	41830788	TG	Pancreas	0.99999999999996	0.999999999999998	0.999999999999965
HNRNPUL1	19	41768401	41813503	TG	Aorta	0.999999999999964	0.999999999999999	0.999999999999965
NCL	2	232318242	232348352	TG	Putamen	0.999999999999973	0.999999999999999	0.999999999999965
HNRNPUL1	19	41768401	41813503	TG	B cell	0.999999999999964	0.999999999999999	0.999999999999965
HNRNPUL1	19	41768401	41813503	TG	Left ventricle	0.999999999999964	0.999999999999999	0.999999999999964
FBN2	5	127593601	127994878	TG	Esophagus mucosa	0.999999999999931	0.999999999999367	0.999999999999963
NCL	2	232318242	232348352	TG	Atrial appendage	0.999999999999973	0.999999999999999	0.999999999999962
CCDC97	19	41816094	41830788	TG	Liver	0.99999999999996	0.999999999999998	0.999999999999962
CCDC97	19	41816094	41830788	TG	NK cell	0.99999999999996	0.999999999999998	0.999999999999962
NCL	2	232318242	232348352	TG	Tibial nerve	0.999999999999973	0.999999999999999	0.999999999999962
TGFB1	19	41807492	41859816	TG	Monocyte	0.999999999999966	0.999999999999999	0.999999999999962
SLC35D2	9	99082988	99145992	TG	Stomach	0.999999999996809	0.999999999999998	0.999999999999962
TGFB1	19	41807492	41859816	TG	Gastroesophageal junction	0.999999999999966	0.999999999999999	0.999999999999961
NCL	2	232318242	232348352	TG	Transverse colon	0.999999999999973	0.999999999999999	0.999999999999961
TGFB1	19	41807492	41859816	TG	Subcutaneous adipose	0.999999999999966	0.999999999999999	0.999999999999961
TGFB1	19	41807492	41859816	TG	CD8 cell	0.999999999999966	0.999999999999999	0.99999999999996
HNRNPUL1	19	41768401	41813503	TG	Skeletal muscle	0.999999999999964	0.999999999999999	0.99999999999996
CCDC97	19	41816094	41830788	TG	Aorta	0.99999999999996	0.999999999999998	0.99999999999996
CCDC97	19	41816094	41830788	TG	B cell	0.99999999999996	0.999999999999998	0.99999999999996
NCL	2	232318242	232348352	TG	Ovary	0.999999999999973	0.999999999999999	0.999999999999959
HNRNPUL1	19	41768401	41813503	TG	Monocyte	0.999999999999964	0.999999999999999	0.999999999999959
CCDC97	19	41816094	41830788	TG	Left ventricle	0.99999999999996	0.999999999999998	0.999999999999959
ID4	6	19837617	19840915	TF	Adrenal gland	0.999999999999874	0.999999999896816	0.999999999999958
SLC25A16	10	70237756	70287231	TG	Esophagus mucosa	1	1	0.999999999999958
NCL	2	232318242	232348352	TG	Cortex	0.999999999999973	0.999999999999999	0.999999999999958
ARHGEF3	3	56761446	57113357	TG	NK cell	0.999999999938398	0.999999999999972	0.999999999999958
HNRNPUL1	19	41768401	41813503	TG	Gastroesophageal junction	0.999999999999964	0.999999999999999	0.999999999999958
HNRNPUL1	19	41768401	41813503	TG	Subcutaneous adipose	0.999999999999964	0.999999999999999	0.999999999999958
TGFB1	19	41807492	41859816	TG	Sigmoid colon	0.999999999999966	0.999999999999999	0.999999999999957
HNRNPUL1	19	41768401	41813503	TG	CD8 cell	0.999999999999964	0.999999999999999	0.999999999999957
PHOSPHO1	17	47300724	47308128	TG	Omnibus	0.999999999996842	0.999999999999889	0.999999999999957
SLC35D2	9	99082988	99145992	TG	Visceral omentum	0.999999999996809	0.999999999999998	0.999999999999957
TGFB1	19	41807492	41859816	TG	Breast	0.999999999999966	0.999999999999999	0.999999999999956
TGFB1	19	41807492	41859816	TG	CD4 cell	0.999999999999966	0.999999999999999	0.999999999999956
IGFBP4	17	38599702	38613983	TG	Uterus	0.999999999999588	0.999999999999998	0.999999999999955
HNRNPUL1	19	41768401	41813503	TG	Cerebellum	0.999999999999964	0.999999999999999	0.999999999999955
CCDC97	19	41816094	41830788	TG	Skeletal muscle	0.99999999999996	0.999999999999998	0.999999999999955
SUPT3H	6	44777054	45345690	TG	Thyroid	0.999999999999993	0.999999999999995	0.999999999999955
HNRNPUL1	19	41768401	41813503	TG	Sigmoid colon	0.999999999999964	0.999999999999999	0.999999999999954
CCDC97	19	41816094	41830788	TG	Monocyte	0.99999999999996	0.999999999999998	0.999999999999953
ARHGEF3	3	56761446	57113357	TG	Caudate	0.999999999938398	0.999999999999972	0.999999999999953
HNRNPUL1	19	41768401	41813503	TG	Breast	0.999999999999964	0.999999999999999	0.999999999999953
HNRNPUL1	19	41768401	41813503	TG	CD4 cell	0.999999999999964	0.999999999999999	0.999999999999953
FLI1	11	128556430	128683162	TF	Testis	0.999999998818924	0.99999999725466	0.999999999999953
TGFB1	19	41807492	41859816	TG	Putamen	0.999999999999966	0.999999999999999	0.999999999999952
TMEM91	19	41856816	41889988	TG	Monocyte	0.999999999999959	0.999999999999998	0.999999999999952
CCDC97	19	41816094	41830788	TG	Gastroesophageal junction	0.99999999999996	0.999999999999998	0.999999999999952
CCDC97	19	41816094	41830788	TG	Subcutaneous adipose	0.99999999999996	0.999999999999998	0.999999999999952
SLC35D2	9	99082988	99145992	TG	Terminal ileum	0.999999999996809	0.999999999999998	0.999999999999951
CCDC97	19	41816094	41830788	TG	CD8 cell	0.99999999999996	0.999999999999998	0.999999999999951
TGFB1	19	41807492	41859816	TG	Atrial appendage	0.999999999999966	0.999999999999999	0.99999999999995
NCL	2	232318242	232348352	TG	Esophagus muscularis	0.999999999999973	0.999999999999999	0.99999999999995
NCL	2	232318242	232348352	TG	Hippocampus	0.999999999999973	0.999999999999999	0.99999999999995
TGFB1	19	41807492	41859816	TG	Tibial nerve	0.999999999999966	0.999999999999999	0.999999999999949
ARHGEF3	3	56761446	57113357	TG	CD8 cell	0.999999999938398	0.999999999999972	0.999999999999948
CCDC97	19	41816094	41830788	TG	Cerebellum	0.99999999999996	0.999999999999998	0.999999999999948
B9D2	19	41860326	41870078	TG	Monocyte	0.999999999999957	0.999999999999998	0.999999999999948
HNRNPUL1	19	41768401	41813503	TG	Putamen	0.999999999999964	0.999999999999999	0.999999999999948
TGFB1	19	41807492	41859816	TG	Transverse colon	0.999999999999966	0.999999999999999	0.999999999999948
CCDC97	19	41816094	41830788	TG	Sigmoid colon	0.99999999999996	0.999999999999998	0.999999999999947
TGFB1	19	41807492	41859816	TG	Ovary	0.999999999999966	0.999999999999999	0.999999999999947
CCDC97	19	41816094	41830788	TG	Breast	0.99999999999996	0.999999999999998	0.999999999999946
CCDC97	19	41816094	41830788	TG	CD4 cell	0.99999999999996	0.999999999999998	0.999999999999946
HNRNPUL1	19	41768401	41813503	TG	Atrial appendage	0.999999999999964	0.999999999999999	0.999999999999946
TGFB1	19	41807492	41859816	TG	Cortex	0.999999999999966	0.999999999999999	0.999999999999946
HNRNPUL1	19	41768401	41813503	TG	Tibial nerve	0.999999999999964	0.999999999999999	0.999999999999945
ARHGEF3	3	56761446	57113357	TG	CD4 cell	0.999999999938398	0.999999999999972	0.999999999999944
CRISPLD1	8	75896750	75946793	TG	Omnibus	0.99999999999984	0.999999999985341	0.999999999999944
NCL	2	232318242	232348352	TG	Stomach	0.999999999999973	0.999999999999999	0.999999999999943
HNRNPUL1	19	41768401	41813503	TG	Transverse colon	0.999999999999964	0.999999999999999	0.999999999999943
MYO1F	19	8585674	8642461	TG	NK cell	0.999999999999893	0.999999999999998	0.999999999999943
HNRNPUL1	19	41768401	41813503	TG	Ovary	0.999999999999964	0.999999999999999	0.999999999999942
FLI1	11	128556430	128683162	TF	Prostate	0.999999998818924	0.99999999725466	0.999999999999942
HNRNPUL1	19	41768401	41813503	TG	Cortex	0.999999999999964	0.999999999999999	0.999999999999941
CCDC97	19	41816094	41830788	TG	Putamen	0.99999999999996	0.999999999999998	0.999999999999941
BCKDHA	19	41884215	41930910	TG	Monocyte	0.999999999999952	0.999999999999998	0.999999999999941
ARHGEF3	3	56761446	57113357	TG	Uterus	0.999999999938398	0.999999999999972	0.999999999999939
CCDC97	19	41816094	41830788	TG	Atrial appendage	0.99999999999996	0.999999999999998	0.999999999999938
NFIC	19	3359561	3469215	TF	Omnibus	0.999999999998875	0.999999999999639	0.999999999999938
ID4	6	19837617	19840915	TF	Pancreas	0.999999999999874	0.999999999896816	0.999999999999938
TGFB1	19	41807492	41859816	TG	Hippocampus	0.999999999999966	0.999999999999999	0.999999999999937
MYO1F	19	8585674	8642461	TG	Aorta	0.999999999999893	0.999999999999998	0.999999999999937
NCL	2	232318242	232348352	TG	Visceral omentum	0.999999999999973	0.999999999999999	0.999999999999937
TGFB1	19	41807492	41859816	TG	Esophagus muscularis	0.999999999999966	0.999999999999999	0.999999999999937
ARHGEF3	3	56761446	57113357	TG	Adrenal gland	0.999999999938398	0.999999999999972	0.999999999999937
CCDC97	19	41816094	41830788	TG	Tibial nerve	0.99999999999996	0.999999999999998	0.999999999999937
CCDC97	19	41816094	41830788	TG	Transverse colon	0.99999999999996	0.999999999999998	0.999999999999935
ARHGEF3	3	56761446	57113357	TG	Testis	0.999999999938398	0.999999999999972	0.999999999999935
CCDC97	19	41816094	41830788	TG	Ovary	0.99999999999996	0.999999999999998	0.999999999999934
NCL	2	232318242	232348352	TG	Spleen	0.999999999999973	0.999999999999999	0.999999999999933
CCDC97	19	41816094	41830788	TG	Cortex	0.99999999999996	0.999999999999998	0.999999999999933
TGFB1	19	41807492	41859816	TG	Stomach	0.999999999999966	0.999999999999999	0.999999999999932
ARHGEF3	3	56761446	57113357	TG	Prostate	0.999999999938398	0.999999999999972	0.999999999999932
NCL	2	232318242	232348352	TG	Sun-exposed skin	0.999999999999973	0.999999999999999	0.999999999999932
HNRNPUL1	19	41768401	41813503	TG	Hippocampus	0.999999999999964	0.999999999999999	0.999999999999932
HNRNPUL1	19	41768401	41813503	TG	Esophagus muscularis	0.999999999999964	0.999999999999999	0.999999999999931
NFIC	19	3359561	3469215	TF	Thyroid	0.999999999998875	0.999999999999639	0.999999999999931
NCL	2	232318242	232348352	TG	Esophagus mucosa	0.999999999999973	0.999999999999999	0.99999999999993
ID4	6	19837617	19840915	TF	Liver	0.999999999999874	0.999999999896816	0.99999999999993
MYO1F	19	8585674	8642461	TG	Monocyte	0.999999999999893	0.999999999999998	0.99999999999993
ID4	6	19837617	19840915	TF	B cell	0.999999999999874	0.999999999896816	0.999999999999929
ADAMTS10	19	8645126	8675620	TG	NK cell	0.999999999999871	0.999999999999997	0.999999999999929
MAP6	11	75297963	75380165	TG	Cerebellum	0.999999999999903	0.999999999999984	0.999999999999929
ID4	6	19837617	19840915	TF	Left ventricle	0.999999999999874	0.999999999896816	0.999999999999928
NFIC	19	3359561	3469215	TF	Testis	0.999999999998875	0.999999999999639	0.999999999999928
MYO1F	19	8585674	8642461	TG	CD8 cell	0.999999999999893	0.999999999999998	0.999999999999927
TGFB1	19	41807492	41859816	TG	Visceral omentum	0.999999999999966	0.999999999999999	0.999999999999927
ID4	6	19837617	19840915	TF	Aorta	0.999999999999874	0.999999999896816	0.999999999999927
NCL	2	232318242	232348352	TG	Terminal ileum	0.999999999999973	0.999999999999999	0.999999999999926
NFIC	19	3359561	3469215	TF	Adrenal gland	0.999999999998875	0.999999999999639	0.999999999999926
HNRNPUL1	19	41768401	41813503	TG	Stomach	0.999999999999964	0.999999999999999	0.999999999999926
TGFB1	19	41807492	41859816	TG	Spleen	0.999999999999966	0.999999999999999	0.999999999999924
TGFB1	19	41807492	41859816	TG	Sun-exposed skin	0.999999999999966	0.999999999999999	0.999999999999922
CCDC97	19	41816094	41830788	TG	Hippocampus	0.99999999999996	0.999999999999998	0.999999999999922
CCDC97	19	41816094	41830788	TG	Esophagus muscularis	0.99999999999996	0.999999999999998	0.999999999999922
ADAMTS10	19	8645126	8675620	TG	Aorta	0.999999999999871	0.999999999999997	0.999999999999921
TGFB1	19	41807492	41859816	TG	Esophagus mucosa	0.999999999999966	0.999999999999999	0.999999999999921
DDX42	17	61850963	61896677	TG	NK cell	0.999999999999922	1	0.999999999999921
CARD11	7	2945775	3083579	TG	NK cell	0.999999999999777	0.99999999999978	0.999999999999921
NFIC	19	3359561	3469215	TF	Prostate	0.999999999998875	0.999999999999639	0.99999999999992
MYO1F	19	8585674	8642461	TG	CD4 cell	0.999999999999893	0.999999999999998	0.99999999999992
CARD11	7	2945775	3083579	TG	B cell	0.999999999999777	0.99999999999978	0.99999999999992
HNRNPUL1	19	41768401	41813503	TG	Visceral omentum	0.999999999999964	0.999999999999999	0.999999999999919
NFIC	19	3359561	3469215	TF	Uterus	0.999999999998875	0.999999999999639	0.999999999999919
MAP6	11	75297963	75380165	TG	Putamen	0.999999999999903	0.999999999999984	0.999999999999919
ID4	6	19837617	19840915	TF	Skeletal muscle	0.999999999999874	0.999999999896816	0.999999999999918
FBLN5	14	92335756	92414331	TG	Gastroesophageal junction	0.999999999999786	0.999999999999954	0.999999999999918
NCL	2	232318242	232348352	TG	Lung	0.999999999999973	0.999999999999999	0.999999999999917
ID4	6	19837617	19840915	TF	Gastroesophageal junction	0.999999999999874	0.999999999896816	0.999999999999917
ID4	6	19837617	19840915	TF	Subcutaneous adipose	0.999999999999874	0.999999999896816	0.999999999999917
NCL	2	232318242	232348352	TG	Vagina	0.999999999999973	0.999999999999999	0.999999999999916
SMARCD2	17	61909444	61920425	TG	B cell	0.999999999999936	0.999999999999951	0.999999999999916
HNRNPUL1	19	41768401	41813503	TG	Spleen	0.999999999999964	0.999999999999999	0.999999999999916
CCDC97	19	41816094	41830788	TG	Stomach	0.99999999999996	0.999999999999998	0.999999999999916
NFIC	19	3359561	3469215	TF	Caudate	0.999999999998875	0.999999999999639	0.999999999999915
CARD11	7	2945775	3083579	TG	CD8 cell	0.999999999999777	0.99999999999978	0.999999999999915
HNRNPUL1	19	41768401	41813503	TG	Sun-exposed skin	0.999999999999964	0.999999999999999	0.999999999999914
HNRNPUL1	19	41768401	41813503	TG	Esophagus mucosa	0.999999999999964	0.999999999999999	0.999999999999913
CARD11	7	2945775	3083579	TG	CD4 cell	0.999999999999777	0.99999999999978	0.999999999999912
ID4	6	19837617	19840915	TF	Cerebellum	0.999999999999874	0.999999999896816	0.999999999999912
ARHGEF3	3	56761446	57113357	TG	Spleen	0.999999999938398	0.999999999999972	0.999999999999911
TGFB1	19	41807492	41859816	TG	Lung	0.999999999999966	0.999999999999999	0.999999999999911
TGFB1	19	41807492	41859816	TG	Vagina	0.999999999999966	0.999999999999999	0.99999999999991
ID4	6	19837617	19840915	TF	Sigmoid colon	0.999999999999874	0.999999999896816	0.99999999999991
HNRNPUL1	19	41768401	41813503	TG	Terminal ileum	0.999999999999964	0.999999999999999	0.99999999999991
ID4	6	19837617	19840915	TF	Breast	0.999999999999874	0.999999999896816	0.999999999999908
ADAMTS10	19	8645126	8675620	TG	CD8 cell	0.999999999999871	0.999999999999997	0.999999999999908
FBLN5	14	92335756	92414331	TG	Subcutaneous adipose	0.999999999999786	0.999999999999954	0.999999999999908
CCDC97	19	41816094	41830788	TG	Visceral omentum	0.99999999999996	0.999999999999998	0.999999999999908
ARHGEF3	3	56761446	57113357	TG	Esophagus mucosa	0.999999999938398	0.999999999999972	0.999999999999907
FBLN5	14	92335756	92414331	TG	Sigmoid colon	0.999999999999786	0.999999999999954	0.999999999999906
MYO1F	19	8585674	8642461	TG	Tibial nerve	0.999999999999893	0.999999999999998	0.999999999999906
B3GNT8	19	41931264	41934635	TG	Transverse colon	0.999999999999946	0.999999999999998	0.999999999999906
CCDC97	19	41816094	41830788	TG	Spleen	0.99999999999996	0.999999999999998	0.999999999999904
DDX42	17	61850963	61896677	TG	Aorta	0.999999999999922	1	0.999999999999903
CCDC97	19	41816094	41830788	TG	Sun-exposed skin	0.99999999999996	0.999999999999998	0.999999999999903
HNRNPUL1	19	41768401	41813503	TG	Lung	0.999999999999964	0.999999999999999	0.999999999999902
ARHGEF3	3	56761446	57113357	TG	Omnibus	0.999999999938398	0.999999999999972	0.999999999999901
HNRNPUL1	19	41768401	41813503	TG	Vagina	0.999999999999964	0.999999999999999	0.999999999999901
CCDC97	19	41816094	41830788	TG	Esophagus mucosa	0.99999999999996	0.999999999999998	0.999999999999901
ID4	6	19837617	19840915	TF	Putamen	0.999999999999874	0.999999999896816	0.999999999999901
ADAMTS10	19	8645126	8675620	TG	CD4 cell	0.999999999999871	0.999999999999997	0.999999999999899
CARD11	7	2945775	3083579	TG	Spleen	0.999999999999777	0.99999999999978	0.999999999999898
ID4	6	19837617	19840915	TF	Atrial appendage	0.999999999999874	0.999999999896816	0.999999999999898
CCDC97	19	41816094	41830788	TG	Terminal ileum	0.99999999999996	0.999999999999998	0.999999999999897
ARHGEF3	3	56761446	57113357	TG	Lung	0.999999999938398	0.999999999999972	0.999999999999897
CARD11	7	2945775	3083579	TG	Terminal ileum	0.999999999999777	0.99999999999978	0.999999999999896
DDX42	17	61850963	61896677	TG	Pancreas	0.999999999999922	1	0.999999999999896
ID4	6	19837617	19840915	TF	Tibial nerve	0.999999999999874	0.999999999896816	0.999999999999895
FAM208A	3	56654161	56717265	TG	Monocyte	0.999999999999917	0.999999999999927	0.999999999999895
CARD11	7	2945775	3083579	TG	Lung	0.999999999999777	0.99999999999978	0.999999999999894
FLI1	11	128556430	128683162	TF	Omnibus	0.999999998818924	0.99999999725466	0.999999999999894
SMARCD2	17	61909444	61920425	TG	Cerebellum	0.999999999999936	0.999999999999951	0.999999999999894
ID4	6	19837617	19840915	TF	Transverse colon	0.999999999999874	0.999999999896816	0.999999999999893
FBN2	5	127593601	127994878	TG	Testis	0.999999999999931	0.999999999999367	0.999999999999891
ID4	6	19837617	19840915	TF	Ovary	0.999999999999874	0.999999999896816	0.999999999999891
ID4	6	19837617	19840915	TF	Cortex	0.999999999999874	0.999999999896816	0.999999999999889
CCDC97	19	41816094	41830788	TG	Lung	0.99999999999996	0.999999999999998	0.999999999999888
SERPINH1	11	75273101	75283828	TG	Pancreas	0.999999999999808	0.99999999999997	0.999999999999888
CCDC97	19	41816094	41830788	TG	Vagina	0.99999999999996	0.999999999999998	0.999999999999887
SLC35D2	9	99082988	99145992	TG	Uterus	0.999999999996809	0.999999999999998	0.999999999999886
SLC35D2	9	99082988	99145992	TG	Omnibus	0.999999999996809	0.999999999999998	0.999999999999885
MYO1F	19	8585674	8642461	TG	Esophagus muscularis	0.999999999999893	0.999999999999998	0.999999999999885
[truncated: 143,503 more rows]
