# Supplementary material for: Modeling regulatory network topology improves genome-wide analyses of complex human traits
Source: Nat Commun. 2021 May 14;12:2851. doi: 10.1038/s41467-021-22588-0 (PMC8121952; doi:10.1038/s41467-021-22588-0)
Supplement: Supplementary file 9 — Source Data [file 41467_2021_22588_MOESM9_ESM.zip › source_data/cd_gene.txt]

hgnc_symbol	chr	start	stop	role	network	base_p1	near_p1	p1
INPP5D	2	233924677	234116549	TG	Adrenal gland	1	1	1
CYLD	16	50775961	50835846	TG	Adrenal gland	1	1	1
INPP5D	2	233924677	234116549	TG	Breast	1	1	1
CYLD	16	50775961	50835846	TG	Breast	1	1	1
CYLD	16	50775961	50835846	TG	Skeletal muscle	1	1	1
CYLD	16	50775961	50835846	TG	Sigmoid colon	1	1	1
INPP5D	2	233924677	234116549	TG	Testis	1	1	1
ATG16L1	2	234118697	234204320	TG	Testis	1	1	1
CYLD	16	50775961	50835846	TG	Testis	1	1	1
INPP5D	2	233924677	234116549	TG	Transverse colon	1	1	1
CYLD	16	50775961	50835846	TG	Transverse colon	1	1	1
INPP5D	2	233924677	234116549	TG	B cell	1	1	1
SNX20	16	50700211	50715264	TG	B cell	1	1	1
CYLD	16	50775961	50835846	TG	B cell	1	1	1
CYLD	16	50775961	50835846	TG	Ovary	1	1	1
NOD2	16	50727514	50766988	TG	Liver	1	1	1
CYLD	16	50775961	50835846	TG	Liver	1	1	1
SNX20	16	50700211	50715264	TG	Subcutaneous adipose	1	1	1
CYLD	16	50775961	50835846	TG	Subcutaneous adipose	1	1	1
SNX20	16	50700211	50715264	TG	Aorta	1	1	1
CYLD	16	50775961	50835846	TG	Aorta	1	1	1
INPP5D	2	233924677	234116549	TG	Hippocampus	1	1	1
CYLD	16	50775961	50835846	TG	Hippocampus	1	1	1
INPP5D	2	233924677	234116549	TG	Putamen	1	1	1
INPP5D	2	233924677	234116549	TG	Esophagus mucosa	1	1	1
NOD2	16	50727514	50766988	TG	Esophagus mucosa	1	1	1
CYLD	16	50775961	50835846	TG	Esophagus mucosa	1	1	1
CYLD	16	50775961	50835846	TG	Left ventricle	1	1	1
INPP5D	2	233924677	234116549	TG	Spleen	1	1	1
ATG16L1	2	234118697	234204320	TG	Spleen	1	1	1
SNX20	16	50700211	50715264	TG	Spleen	1	1	1
NOD2	16	50727514	50766988	TG	Spleen	1	1	1
CYLD	16	50775961	50835846	TG	Spleen	1	1	1
INPP5D	2	233924677	234116549	TG	Stomach	1	1	1
CYLD	16	50775961	50835846	TG	Tibial nerve	1	1	1
INPP5D	2	233924677	234116549	TG	Monocyte	1	1	1
SAG	2	234216462	234255701	TG	Monocyte	1	1	1
SNX20	16	50700211	50715264	TG	Monocyte	1	1	1
NOD2	16	50727514	50766988	TG	Monocyte	1	1	1
CYLD	16	50775961	50835846	TG	Monocyte	1	1	1
INPP5D	2	233924677	234116549	TG	NK cell	1	1	1
ATG16L1	2	234118697	234204320	TG	NK cell	1	1	1
SNX20	16	50700211	50715264	TG	NK cell	1	1	1
CYLD	16	50775961	50835846	TG	NK cell	1	1	1
INPP5D	2	233924677	234116549	TG	CD8 cell	1	1	1
ATG16L1	2	234118697	234204320	TG	CD8 cell	1	1	1
SNX20	16	50700211	50715264	TG	CD8 cell	1	1	1
CYLD	16	50775961	50835846	TG	CD8 cell	1	1	1
IL23R	1	67632083	67725662	TG	Omnibus	1	1	1
INPP5D	2	233924677	234116549	TG	Omnibus	1	1	1
ATG16L1	2	234118697	234204320	TG	Omnibus	1	1	1
NKD1	16	50582241	50670647	TG	Omnibus	1	1	1
SNX20	16	50700211	50715264	TG	Omnibus	1	1	1
NOD2	16	50727514	50766988	TG	Omnibus	1	1	1
CYLD	16	50775961	50835846	TG	Omnibus	1	1	1
SNX20	16	50700211	50715264	TG	Pancreas	1	1	1
CYLD	16	50775961	50835846	TG	Pancreas	1	1	1
CYLD	16	50775961	50835846	TG	Esophagus muscularis	1	1	1
INPP5D	2	233924677	234116549	TG	Sun-exposed skin	1	1	1
NOD2	16	50727514	50766988	TG	Sun-exposed skin	1	1	1
CYLD	16	50775961	50835846	TG	Sun-exposed skin	1	1	1
INPP5D	2	233924677	234116549	TG	Thyroid	1	1	1
ATG16L1	2	234118697	234204320	TG	Thyroid	1	1	1
CYLD	16	50775961	50835846	TG	Thyroid	1	1	1
INPP5D	2	233924677	234116549	TG	CD4 cell	1	1	1
ATG16L1	2	234118697	234204320	TG	CD4 cell	1	1	1
SNX20	16	50700211	50715264	TG	CD4 cell	1	1	1
NOD2	16	50727514	50766988	TG	CD4 cell	1	1	1
CYLD	16	50775961	50835846	TG	CD4 cell	1	1	1
INPP5D	2	233924677	234116549	TG	Cortex	1	1	1
IL12RB2	1	67773047	67862583	TG	NK cell	1	0.999999999999999	1
INPP5D	2	233924677	234116549	TG	Visceral omentum	1	1	1
CYLD	16	50775961	50835846	TG	Visceral omentum	1	1	1
INPP5D	2	233924677	234116549	TG	Terminal ileum	1	1	1
ATG16L1	2	234118697	234204320	TG	Terminal ileum	1	1	1
CYLD	16	50775961	50835846	TG	Terminal ileum	1	1	1
INPP5D	2	233924677	234116549	TG	Lung	1	1	1
CYLD	16	50775961	50835846	TG	Lung	1	1	1
INPP5D	2	233924677	234116549	TG	Uterus	1	1	1
SNX20	16	50700211	50715264	TG	Uterus	1	1	1
CYLD	16	50775961	50835846	TG	Uterus	1	1	1
CYLD	16	50775961	50835846	TG	Caudate	1	1	1
CYLD	16	50775961	50835846	TG	Gastroesophageal junction	1	1	1
INPP5D	2	233924677	234116549	TG	Vagina	1	1	1
NOD2	16	50727514	50766988	TG	Vagina	1	1	1
CYLD	16	50775961	50835846	TG	Vagina	1	1	1
IL12RB2	1	67773047	67862583	TG	Omnibus	1	0.999999999999999	1
SDCCAG3	9	139296377	139305061	TG	Testis	0.999999999997875	0.999999999999882	0.99999999999823
PMPCA	9	139305110	139318213	TG	Testis	0.999999999997875	0.999999999999882	0.99999999999823
SDCCAG3	9	139296377	139305061	TG	Visceral omentum	0.999999999997875	0.999999999999882	0.999999999998196
PMPCA	9	139305110	139318213	TG	Visceral omentum	0.999999999997875	0.999999999999882	0.999999999998196
SDCCAG3	9	139296377	139305061	TG	Thyroid	0.999999999997875	0.999999999999882	0.999999999998009
PMPCA	9	139305110	139318213	TG	Thyroid	0.999999999997875	0.999999999999882	0.999999999998009
PMPCA	9	139305110	139318213	TG	Spleen	0.999999999997875	0.999999999999882	0.999999999997912
SDCCAG3	9	139296377	139305061	TG	Esophagus mucosa	0.999999999997875	0.999999999999882	0.99999999999789
PMPCA	9	139305110	139318213	TG	Esophagus mucosa	0.999999999997875	0.999999999999882	0.99999999999789
PMPCA	9	139305110	139318213	TG	Sun-exposed skin	0.999999999997875	0.999999999999882	0.999999999997873
PMPCA	9	139305110	139318213	TG	Cortex	0.999999999997875	0.999999999999882	0.999999999997785
GPSM1	9	139221932	139254057	TG	Cortex	0.99999999999783	0.999999999999881	0.999999999997735
PMPCA	9	139305110	139318213	TG	Atrial appendage	0.999999999997875	0.999999999999882	0.999999999997689
GPSM1	9	139221932	139254057	TG	Atrial appendage	0.99999999999783	0.999999999999881	0.999999999997635
SDCCAG3	9	139296377	139305061	TG	Cerebellum	0.999999999997875	0.999999999999882	0.999999999997474
PMPCA	9	139305110	139318213	TG	Cerebellum	0.999999999997875	0.999999999999882	0.999999999997474
GPSM1	9	139221932	139254057	TG	Cerebellum	0.99999999999783	0.999999999999881	0.999999999997408
PMPCA	9	139305110	139318213	TG	Ovary	0.999999999997875	0.999999999999882	0.999999999997309
GPSM1	9	139221932	139254057	TG	Ovary	0.99999999999783	0.999999999999881	0.999999999997235
SDCCAG3	9	139296377	139305061	TG	Tibial nerve	0.999999999997875	0.999999999999882	0.999999999997149
PMPCA	9	139305110	139318213	TG	Tibial nerve	0.999999999997875	0.999999999999882	0.999999999997149
GPSM1	9	139221932	139254057	TG	Tibial nerve	0.99999999999783	0.999999999999881	0.999999999997062
SDCCAG3	9	139296377	139305061	TG	Stomach	0.999999999997875	0.999999999999882	0.999999999996835
PMPCA	9	139305110	139318213	TG	Stomach	0.999999999997875	0.999999999999882	0.999999999996835
PMPCA	9	139305110	139318213	TG	Left ventricle	0.999999999997875	0.999999999999882	0.999999999996459
SDCCAG3	9	139296377	139305061	TG	Pancreas	0.999999999997875	0.999999999999882	0.999999999995589
PMPCA	9	139305110	139318213	TG	Pancreas	0.999999999997875	0.999999999999882	0.999999999995589
PMPCA	9	139305110	139318213	TG	Gastroesophageal junction	0.999999999997875	0.999999999999882	0.999999999995445
SDCCAG3	9	139296377	139305061	TG	NK cell	0.999999999997875	0.999999999999882	0.999999999995196
PMPCA	9	139305110	139318213	TG	NK cell	0.999999999997875	0.999999999999882	0.999999999995196
SDCCAG3	9	139296377	139305061	TG	Liver	0.999999999997875	0.999999999999882	0.999999999995054
PMPCA	9	139305110	139318213	TG	Liver	0.999999999997875	0.999999999999882	0.999999999995054
SDCCAG3	9	139296377	139305061	TG	B cell	0.999999999997875	0.999999999999882	0.999999999994943
PMPCA	9	139305110	139318213	TG	B cell	0.999999999997875	0.999999999999882	0.999999999994943
PMPCA	9	139305110	139318213	TG	Skeletal muscle	0.999999999997875	0.999999999999882	0.999999999994328
SDCCAG3	9	139296377	139305061	TG	Breast	0.999999999997875	0.999999999999882	0.999999999994217
PMPCA	9	139305110	139318213	TG	Breast	0.999999999997875	0.999999999999882	0.999999999994217
SDCCAG3	9	139296377	139305061	TG	CD8 cell	0.999999999997875	0.999999999999882	0.999999999993965
PMPCA	9	139305110	139318213	TG	CD8 cell	0.999999999997875	0.999999999999882	0.999999999993965
CARD9	9	139256355	139268133	TG	Monocyte	0.999999999997831	0.999999999999881	0.999999999993929
SDCCAG3	9	139296377	139305061	TG	CD4 cell	0.999999999997875	0.999999999999882	0.999999999993413
PMPCA	9	139305110	139318213	TG	CD4 cell	0.999999999997875	0.999999999999882	0.999999999993413
SNAPC4	9	139270029	139293249	TG	Omnibus	0.999999999997875	0.999999999999882	0.999999999992867
SDCCAG3	9	139296377	139305061	TG	Omnibus	0.999999999997875	0.999999999999882	0.999999999992867
PMPCA	9	139305110	139318213	TG	Omnibus	0.999999999997875	0.999999999999882	0.999999999992867
INPP5E	9	139323071	139334274	TG	Omnibus	0.999999999997875	0.999999999999882	0.999999999992867
CARD9	9	139256355	139268133	TG	Omnibus	0.999999999997831	0.999999999999881	0.999999999992581
GPSM1	9	139221932	139254057	TG	Omnibus	0.99999999999783	0.999999999999881	0.999999999992568
DNLZ	9	139253932	139258241	TG	Omnibus	0.999999999997827	0.999999999999881	0.999999999992548
PMPCA	9	139305110	139318213	TG	Transverse colon	0.999999999997875	0.999999999999882	0.999999999992383
GOT1	10	101156627	101190381	TG	Caudate	0.999999999996623	0.999999999999021	0.999999999991202
ZNF365	10	64133951	64431771	TG	Putamen	0.999999999891531	0.999999999671799	0.999999999842403
ZNF365	10	64133951	64431771	TG	Caudate	0.999999999891531	0.999999999671799	0.999999999526522
ZNF365	10	64133951	64431771	TG	NK cell	0.999999999891531	0.999999999671799	0.999999999516247
ZNF365	10	64133951	64431771	TG	CD8 cell	0.999999999891531	0.999999999671799	0.999999999417574
C5orf56	5	131746328	131811736	TG	Visceral omentum	0.999999988020355	0.999999992882232	0.999999990450486
SLC22A5	5	131705444	131731306	TG	Visceral omentum	0.99999998786333	0.999999992765705	0.99999999030928
C5orf56	5	131746328	131811736	TG	Pancreas	0.999999988020355	0.999999992882232	0.999999990106376
C5orf56	5	131746328	131811736	TG	Testis	0.999999988020355	0.999999992882232	0.999999989703854
C5orf56	5	131746328	131811736	TG	B cell	0.999999988020355	0.999999992882232	0.99999998944056
C5orf56	5	131746328	131811736	TG	NK cell	0.999999988020355	0.999999992882232	0.999999989254046
C5orf56	5	131746328	131811736	TG	Liver	0.999999988020355	0.999999992882232	0.99999998909428
C5orf56	5	131746328	131811736	TG	Tibial nerve	0.999999988020355	0.999999992882232	0.999999989026762
C5orf56	5	131746328	131811736	TG	Thyroid	0.999999988020355	0.999999992882232	0.999999988792035
C5orf56	5	131746328	131811736	TG	Left ventricle	0.999999988020355	0.999999992882232	0.999999988714532
SLC22A5	5	131705444	131731306	TG	Thyroid	0.99999998786333	0.999999992765705	0.999999988641603
C5orf56	5	131746328	131811736	TG	Aorta	0.999999988020355	0.999999992882232	0.999999988550894
C5orf56	5	131746328	131811736	TG	Skeletal muscle	0.999999988020355	0.999999992882232	0.999999988366257
C5orf56	5	131746328	131811736	TG	Esophagus mucosa	0.999999988020355	0.999999992882232	0.9999999883167
C5orf56	5	131746328	131811736	TG	Spleen	0.999999988020355	0.999999992882232	0.999999988281383
C5orf56	5	131746328	131811736	TG	Vagina	0.999999988020355	0.999999992882232	0.999999988239987
C5orf56	5	131746328	131811736	TG	Lung	0.999999988020355	0.999999992882232	0.999999988187739
C5orf56	5	131746328	131811736	TG	Sigmoid colon	0.999999988020355	0.999999992882232	0.999999988172454
SLC22A5	5	131705444	131731306	TG	Skeletal muscle	0.99999998786333	0.999999992765705	0.999999988154102
C5orf56	5	131746328	131811736	TG	CD8 cell	0.999999988020355	0.999999992882232	0.999999988107196
SLC22A5	5	131705444	131731306	TG	Vagina	0.99999998786333	0.999999992765705	0.999999988084304
C5orf56	5	131746328	131811736	TG	Terminal ileum	0.999999988020355	0.999999992882232	0.999999988081805
C5orf56	5	131746328	131811736	TG	Ovary	0.999999988020355	0.999999992882232	0.999999988067271
C5orf56	5	131746328	131811736	TG	Stomach	0.999999988020355	0.999999992882232	0.99999998806466
C5orf56	5	131746328	131811736	TG	Uterus	0.999999988020355	0.999999992882232	0.999999988026697
SLC22A5	5	131705444	131731306	TG	Cerebellum	0.99999998786333	0.999999992765705	0.999999987950383
C5orf56	5	131746328	131811736	TG	Prostate	0.999999988020355	0.999999992882232	0.999999987938104
SLC22A5	5	131705444	131731306	TG	Terminal ileum	0.99999998786333	0.999999992765705	0.999999987924321
SLC22A5	5	131705444	131731306	TG	Stomach	0.99999998786333	0.999999992765705	0.999999987898108
SLC22A5	5	131705444	131731306	TG	Prostate	0.99999998786333	0.999999992765705	0.999999987774919
C5orf56	5	131746328	131811736	TG	CD4 cell	0.999999988020355	0.999999992882232	0.999999987764569
C5orf56	5	131746328	131811736	TG	Monocyte	0.999999988020355	0.999999992882232	0.999999987661619
C5orf56	5	131746328	131811736	TG	Breast	0.999999988020355	0.999999992882232	0.999999987625231
SLC22A5	5	131705444	131731306	TG	Monocyte	0.99999998786333	0.999999992765705	0.999999987431163
C5orf56	5	131746328	131811736	TG	Esophagus muscularis	0.999999988020355	0.999999992882232	0.99999998701993
C5orf56	5	131746328	131811736	TG	Transverse colon	0.999999988020355	0.999999992882232	0.999999986925123
SLC22A5	5	131705444	131731306	TG	Transverse colon	0.99999998786333	0.999999992765705	0.999999986693948
C5orf56	5	131746328	131811736	TG	Omnibus	0.999999988020355	0.999999992882232	0.999999986602388
C5orf56	5	131746328	131811736	TG	Adrenal gland	0.999999988020355	0.999999992882232	0.999999986570232
SLC22A5	5	131705444	131731306	TG	Omnibus	0.99999998786333	0.999999992765705	0.999999986384671
ADCY7	16	50280048	50352046	TG	Sun-exposed skin	0.999999969983518	0.999999968569768	0.999999969291447
ADCY7	16	50280048	50352046	TG	Lung	0.999999969983518	0.999999968569768	0.99999996559196
ADCY7	16	50280048	50352046	TG	Terminal ileum	0.999999969983518	0.999999968569768	0.999999963741643
ADCY7	16	50280048	50352046	TG	Atrial appendage	0.999999969983518	0.999999968569768	0.999999962043427
ADCY7	16	50280048	50352046	TG	Spleen	0.999999969983518	0.999999968569768	0.99999996129444
ADCY7	16	50280048	50352046	TG	Esophagus mucosa	0.999999969983518	0.999999968569768	0.999999960638483
ADCY7	16	50280048	50352046	TG	Ovary	0.999999969983518	0.999999968569768	0.999999951439714
PAPD5	16	50186829	50269221	TG	Esophagus mucosa	0.999999950632435	0.999999950128529	0.999999934889013
ADCY7	16	50280048	50352046	TG	Stomach	0.999999969983518	0.999999968569768	0.999999917761285
ADCY7	16	50280048	50352046	TG	Tibial nerve	0.999999969983518	0.999999968569768	0.999999917352509
ADCY7	16	50280048	50352046	TG	NK cell	0.999999969983518	0.999999968569768	0.99999990937642
ADCY7	16	50280048	50352046	TG	B cell	0.999999969983518	0.999999968569768	0.99999988044801
ADCY7	16	50280048	50352046	TG	Monocyte	0.999999969983518	0.999999968569768	0.999999880386423
ADCY7	16	50280048	50352046	TG	CD8 cell	0.999999969983518	0.999999968569768	0.999999870536893
ADCY7	16	50280048	50352046	TG	Aorta	0.999999969983518	0.999999968569768	0.999999868296245
TRAPPC10	21	45432200	45526433	TG	Pancreas	0.999999851743961	0.999999958148914	0.99999985659819
C21orf33	21	45553487	45565605	TG	Pancreas	0.999999850041711	0.999999957839984	0.999999853482951
TRAPPC10	21	45432200	45526433	TG	Sun-exposed skin	0.999999851743961	0.999999958148914	0.999999851622839
TRAPPC10	21	45432200	45526433	TG	Hippocampus	0.999999851743961	0.999999958148914	0.999999851441382
TRAPPC10	21	45432200	45526433	TG	Testis	0.999999851743961	0.999999958148914	0.999999851392254
TRAPPC10	21	45432200	45526433	TG	Cortex	0.999999851743961	0.999999958148914	0.99999985095728
TRAPPC10	21	45432200	45526433	TG	Lung	0.999999851743961	0.999999958148914	0.999999850945051
TRAPPC10	21	45432200	45526433	TG	Thyroid	0.999999851743961	0.999999958148914	0.999999850921256
TRAPPC10	21	45432200	45526433	TG	Esophagus mucosa	0.999999851743961	0.999999958148914	0.99999985044103
TRAPPC10	21	45432200	45526433	TG	Terminal ileum	0.999999851743961	0.999999958148914	0.999999850356452
PWP2	21	45527171	45551063	TG	Testis	0.999999850353554	0.999999957895607	0.999999850134525
TRAPPC10	21	45432200	45526433	TG	Spleen	0.999999851743961	0.999999958148914	0.999999850132301
TRAPPC10	21	45432200	45526433	TG	Atrial appendage	0.999999851743961	0.999999958148914	0.999999849768037
TRAPPC10	21	45432200	45526433	TG	NK cell	0.999999851743961	0.999999958148914	0.999999849511164
C21orf33	21	45553487	45565605	TG	Thyroid	0.999999850041711	0.999999957839984	0.999999849276904
C21orf33	21	45553487	45565605	TG	Cortex	0.999999850041711	0.999999957839984	0.99999984921465
TRAPPC10	21	45432200	45526433	TG	Cerebellum	0.999999851743961	0.999999958148914	0.999999848930726
TRAPPC10	21	45432200	45526433	TG	Putamen	0.999999851743961	0.999999958148914	0.999999848735711
TRAPPC10	21	45432200	45526433	TG	Left ventricle	0.999999851743961	0.999999958148914	0.999999848073045
TRAPPC10	21	45432200	45526433	TG	Liver	0.999999851743961	0.999999958148914	0.99999984767254
C21orf33	21	45553487	45565605	TG	Cerebellum	0.999999850041711	0.999999957839984	0.999999847041306
PWP2	21	45527171	45551063	TG	NK cell	0.999999850353554	0.999999957895607	0.999999846855968
C21orf33	21	45553487	45565605	TG	NK cell	0.999999850041711	0.999999957839984	0.999999846251937
C21orf33	21	45553487	45565605	TG	Left ventricle	0.999999850041711	0.999999957839984	0.999999845565799
C21orf33	21	45553487	45565605	TG	Liver	0.999999850041711	0.999999957839984	0.999999844364485
TRAPPC10	21	45432200	45526433	TG	B cell	0.999999851743961	0.999999958148914	0.99999984434889
TRAPPC10	21	45432200	45526433	TG	Visceral omentum	0.999999851743961	0.999999958148914	0.9999998438575
TRAPPC10	21	45432200	45526433	TG	Stomach	0.999999851743961	0.999999958148914	0.999999841476613
ADCY7	16	50280048	50352046	TG	CD4 cell	0.999999969983518	0.999999968569768	0.999999841077145
ADCY7	16	50280048	50352046	TG	Esophagus muscularis	0.999999969983518	0.999999968569768	0.99999984052543
TRAPPC10	21	45432200	45526433	TG	Tibial nerve	0.999999851743961	0.999999958148914	0.999999840498042
TRAPPC10	21	45432200	45526433	TG	Gastroesophageal junction	0.999999851743961	0.999999958148914	0.999999840322106
C21orf33	21	45553487	45565605	TG	Stomach	0.999999850041711	0.999999957839984	0.999999839369021
ICOSLG	21	45642874	45660849	TG	B cell	0.999999849105707	0.999999957574998	0.999999839154679
ADCY7	16	50280048	50352046	TG	Subcutaneous adipose	0.999999969983518	0.999999968569768	0.999999837369336
TRAPPC10	21	45432200	45526433	TG	Monocyte	0.999999851743961	0.999999958148914	0.99999983573794
TRAPPC10	21	45432200	45526433	TG	Subcutaneous adipose	0.999999851743961	0.999999958148914	0.999999834247704
TRAPPC10	21	45432200	45526433	TG	Sigmoid colon	0.999999851743961	0.999999958148914	0.999999833916038
C21orf33	21	45553487	45565605	TG	Skeletal muscle	0.999999850041711	0.999999957839984	0.999999832855178
TRAPPC10	21	45432200	45526433	TG	CD8 cell	0.999999851743961	0.999999958148914	0.999999832708583
AIRE	21	45705721	45718531	TF	B cell	0.999999845253094	0.999999956686232	0.999999831760679
TRAPPC10	21	45432200	45526433	TG	Breast	0.999999851743961	0.999999958148914	0.99999983133303
C21orf33	21	45553487	45565605	TG	Subcutaneous adipose	0.999999850041711	0.999999957839984	0.99999983062634
ICOSLG	21	45642874	45660849	TG	Monocyte	0.999999849105707	0.999999957574998	0.999999830162726
PWP2	21	45527171	45551063	TG	CD8 cell	0.999999850353554	0.999999957895607	0.999999829709032
TRAPPC10	21	45432200	45526433	TG	Caudate	0.999999851743961	0.999999958148914	0.999999829442572
C21orf33	21	45553487	45565605	TG	CD8 cell	0.999999850041711	0.999999957839984	0.999999829024696
C21orf33	21	45553487	45565605	TG	Breast	0.999999850041711	0.999999957839984	0.999999827850749
TRAPPC10	21	45432200	45526433	TG	CD4 cell	0.999999851743961	0.999999958148914	0.99999982494916
C21orf33	21	45553487	45565605	TG	CD4 cell	0.999999850041711	0.999999957839984	0.99999982108395
ICOSLG	21	45642874	45660849	TG	CD4 cell	0.999999849105707	0.999999957574998	0.999999818980621
TRAPPC10	21	45432200	45526433	TG	Transverse colon	0.999999851743961	0.999999958148914	0.999999813235515
TRAPPC10	21	45432200	45526433	TG	Omnibus	0.999999851743961	0.999999958148914	0.999999811954223
PWP2	21	45527171	45551063	TG	Omnibus	0.999999850353554	0.999999957895607	0.999999808888588
C21orf33	21	45553487	45565605	TG	Omnibus	0.999999850041711	0.999999957839984	0.999999808186739
ICOSLG	21	45642874	45660849	TG	Transverse colon	0.999999849105707	0.999999957574998	0.999999806827284
ICOSLG	21	45642874	45660849	TG	Omnibus	0.999999849105707	0.999999957574998	0.999999806133965
AIRE	21	45705721	45718531	TG	Omnibus	0.999999845253094	0.999999956686232	0.999999797956986
ADCY7	16	50280048	50352046	TG	Omnibus	0.999999969983518	0.999999968569768	0.999999756194126
BRD7	16	50347398	50402845	TG	Omnibus	0.999999969377145	0.999999967934283	0.999999749848716
PAPD5	16	50186829	50269221	TG	CD8 cell	0.999999950632435	0.999999950128529	0.999999748674386
P4HA2	5	131527531	131631008	TG	Testis	0.9999995844175	0.999999719999652	0.999999633222547
P4HA2	5	131527531	131631008	TG	Visceral omentum	0.9999995844175	0.999999719999652	0.999999632053158
PDLIM4	5	131593364	131609147	TG	Visceral omentum	0.999999569128358	0.999999712816115	0.999999621177577
P4HA2	5	131527531	131631008	TG	Thyroid	0.9999995844175	0.999999719999652	0.999999607535099
P4HA2	5	131527531	131631008	TG	Spleen	0.9999995844175	0.999999719999652	0.999999597267316
PDLIM4	5	131593364	131609147	TG	Thyroid	0.999999569128358	0.999999712816115	0.999999593532999
P4HA2	5	131527531	131631008	TG	Esophagus mucosa	0.9999995844175	0.999999719999652	0.99999959015116
P4HA2	5	131527531	131631008	TG	Vagina	0.9999995844175	0.999999719999652	0.999999588269287
P4HA2	5	131527531	131631008	TG	Lung	0.9999995844175	0.999999719999652	0.999999588131009
P4HA2	5	131527531	131631008	TG	Sun-exposed skin	0.9999995844175	0.999999719999652	0.999999584726847
P4HA2	5	131527531	131631008	TG	Terminal ileum	0.9999995844175	0.999999719999652	0.999999582221929
P4HA2	5	131527531	131631008	TG	Uterus	0.9999995844175	0.999999719999652	0.999999581915531
P4HA2	5	131527531	131631008	TG	Atrial appendage	0.9999995844175	0.999999719999652	0.999999576422027
PDLIM4	5	131593364	131609147	TG	Esophagus mucosa	0.999999569128358	0.999999712816115	0.999999575080436
PDLIM4	5	131593364	131609147	TG	Vagina	0.999999569128358	0.999999712816115	0.99999957331777
PDLIM4	5	131593364	131609147	TG	Sun-exposed skin	0.999999569128358	0.999999712816115	0.999999569436403
PDLIM4	5	131593364	131609147	TG	Hippocampus	0.999999569128358	0.999999712816115	0.999999569081271
PDLIM4	5	131593364	131609147	TG	Uterus	0.999999569128358	0.999999712816115	0.999999566194067
P4HA2	5	131527531	131631008	TG	Tibial nerve	0.9999995844175	0.999999719999652	0.999999561755513
PDLIM4	5	131593364	131609147	TG	Atrial appendage	0.999999569128358	0.999999712816115	0.999999559918674
P4HA2	5	131527531	131631008	TG	Ovary	0.9999995844175	0.999999719999652	0.999999558483095
P4HA2	5	131527531	131631008	TG	Stomach	0.9999995844175	0.999999719999652	0.999999545192723
PDLIM4	5	131593364	131609147	TG	Tibial nerve	0.999999569128358	0.999999712816115	0.999999541855733
PDLIM4	5	131593364	131609147	TG	Putamen	0.999999569128358	0.999999712816115	0.999999541297363
PDLIM4	5	131593364	131609147	TG	Ovary	0.999999569128358	0.999999712816115	0.999999539420786
PAPD5	16	50186829	50269221	TG	Omnibus	0.999999950632435	0.999999950128529	0.999999531996709
SMAD3	15	67356101	67487533	TF	Visceral omentum	0.999999271252076	0.999999505043761	0.999999494283166
P4HA2	5	131527531	131631008	TG	Left ventricle	0.9999995844175	0.999999719999652	0.999999480699142
P4HA2	5	131527531	131631008	TG	Gastroesophageal junction	0.9999995844175	0.999999719999652	0.999999432028099
P4HA2	5	131527531	131631008	TG	Pancreas	0.9999995844175	0.999999719999652	0.999999409525763
P4HA2	5	131527531	131631008	TG	Sigmoid colon	0.9999995844175	0.999999719999652	0.999999405343322
P4HA2	5	131527531	131631008	TG	Esophagus muscularis	0.9999995844175	0.999999719999652	0.999999404944934
SMAD3	15	67356101	67487533	TF	Testis	0.999999271252076	0.999999505043761	0.999999397849741
PDLIM4	5	131593364	131609147	TG	Gastroesophageal junction	0.999999569128358	0.999999712816115	0.999999395270585
SMAD3	15	67356101	67487533	TF	Tibial nerve	0.999999271252076	0.999999505043761	0.999999394401733
P4HA2	5	131527531	131631008	TG	Liver	0.9999995844175	0.999999719999652	0.999999366104738
PDLIM4	5	131593364	131609147	TG	Esophagus muscularis	0.999999569128358	0.999999712816115	0.999999365406145
PDLIM4	5	131593364	131609147	TG	Sigmoid colon	0.999999569128358	0.999999712816115	0.999999365183128
P4HA2	5	131527531	131631008	TG	Adrenal gland	0.9999995844175	0.999999719999652	0.999999364187907
SMAD3	15	67356101	67487533	TF	Thyroid	0.999999271252076	0.999999505043761	0.999999362830418
P4HA2	5	131527531	131631008	TG	Breast	0.9999995844175	0.999999719999652	0.999999353180261
P4HA2	5	131527531	131631008	TG	Aorta	0.9999995844175	0.999999719999652	0.99999935252098
P4HA2	5	131527531	131631008	TG	Subcutaneous adipose	0.9999995844175	0.999999719999652	0.999999351070261
P4HA2	5	131527531	131631008	TG	Omnibus	0.9999995844175	0.999999719999652	0.999999346969697
SLC22A4	5	131630136	131679899	TG	Monocyte	0.999999594656996	0.999999729133221	0.999999325404328
SMAD3	15	67356101	67487533	TF	Esophagus mucosa	0.999999271252076	0.999999505043761	0.999999324931257
SMAD3	15	67356101	67487533	TF	Pancreas	0.999999271252076	0.999999505043761	0.999999317046335
PDLIM4	5	131593364	131609147	TG	Breast	0.999999569128358	0.999999712816115	0.999999307063239
PDLIM4	5	131593364	131609147	TG	Aorta	0.999999569128358	0.999999712816115	0.999999304990639
PDLIM4	5	131593364	131609147	TG	Subcutaneous adipose	0.999999569128358	0.999999712816115	0.999999302891835
SMAD3	15	67356101	67487533	TF	B cell	0.999999271252076	0.999999505043761	0.999999301666687
PDLIM4	5	131593364	131609147	TG	Omnibus	0.999999569128358	0.999999712816115	0.999999300872956
SMAD3	15	67356101	67487533	TF	Vagina	0.999999271252076	0.999999505043761	0.999999296986537
SMAD3	15	67356101	67487533	TF	NK cell	0.999999271252076	0.999999505043761	0.999999296283656
SMAD3	15	67356101	67487533	TF	Spleen	0.999999271252076	0.999999505043761	0.999999296172705
P4HA2	5	131527531	131631008	TG	Transverse colon	0.9999995844175	0.999999719999652	0.999999288154081
SMAD3	15	67356101	67487533	TF	Left ventricle	0.999999271252076	0.999999505043761	0.99999928794333
SMAD3	15	67356101	67487533	TF	Lung	0.999999271252076	0.999999505043761	0.999999285577165
SMAD3	15	67356101	67487533	TF	Atrial appendage	0.999999271252076	0.999999505043761	0.99999927872268
SMAD3	15	67356101	67487533	TF	Terminal ileum	0.999999271252076	0.999999505043761	0.999999278113663
SMAD3	15	67356101	67487533	TF	Hippocampus	0.999999271252076	0.999999505043761	0.999999274673285
SMAD3	15	67356101	67487533	TF	Uterus	0.999999271252076	0.999999505043761	0.999999274014148
SMAD3	15	67356101	67487533	TF	Sun-exposed skin	0.999999271252076	0.999999505043761	0.999999272851983
SMAD3	15	67356101	67487533	TF	Cortex	0.999999271252076	0.999999505043761	0.999999270862435
SMAD3	15	67356101	67487533	TF	Liver	0.999999271252076	0.999999505043761	0.999999266083983
SMAD3	15	67356101	67487533	TF	Cerebellum	0.999999271252076	0.999999505043761	0.999999265553314
SMAD3	15	67356101	67487533	TF	Putamen	0.999999271252076	0.999999505043761	0.999999263969214
SMAD3	15	67356101	67487533	TF	Stomach	0.999999271252076	0.999999505043761	0.999999262832859
SMAD3	15	67356101	67487533	TF	Ovary	0.999999271252076	0.999999505043761	0.999999258330345
LRRC32	11	76368568	76381791	TG	Aorta	0.999999228116461	0.999999510931295	0.999999252182119
SMAD3	15	67356101	67487533	TF	Prostate	0.999999271252076	0.999999505043761	0.999999250538236
SMAD3	15	67356101	67487533	TF	Aorta	0.999999271252076	0.999999505043761	0.999999242458458
SMAD3	15	67356101	67487533	TF	Gastroesophageal junction	0.999999271252076	0.999999505043761	0.999999219368434
LRRC32	11	76368568	76381791	TG	Vagina	0.999999228116461	0.999999510931295	0.999999213342026
LRRC32	11	76368568	76381791	TG	Spleen	0.999999228116461	0.999999510931295	0.999999200271068
SMAD3	15	67356101	67487533	TF	Sigmoid colon	0.999999271252076	0.999999505043761	0.999999192833968
SMAD3	15	67356101	67487533	TF	Skeletal muscle	0.999999271252076	0.999999505043761	0.9999991906916
SMAD3	15	67356101	67487533	TF	Monocyte	0.999999271252076	0.999999505043761	0.99999918404807
SMAD3	15	67356101	67487533	TF	Subcutaneous adipose	0.999999271252076	0.999999505043761	0.999999183795039
SMAD3	15	67356101	67487533	TF	CD8 cell	0.999999271252076	0.999999505043761	0.99999918029917
SMAD3	15	67356101	67487533	TF	Breast	0.999999271252076	0.999999505043761	0.999999163299572
SMAD3	15	67356101	67487533	TF	CD4 cell	0.999999271252076	0.999999505043761	0.9999991443198
SMAD3	15	67356101	67487533	TF	Caudate	0.999999271252076	0.999999505043761	0.999999140048668
SMAD3	15	67356101	67487533	TF	Esophagus muscularis	0.999999271252076	0.999999505043761	0.999999106475679
LRRC32	11	76368568	76381791	TG	Omnibus	0.999999228116461	0.999999510931295	0.999999061458068
SMAD3	15	67356101	67487533	TF	Adrenal gland	0.999999271252076	0.999999505043761	0.999999047862273
SMAD3	15	67356101	67487533	TF	Transverse colon	0.999999271252076	0.999999505043761	0.999999046839986
SMAD3	15	67356101	67487533	TF	Omnibus	0.999999271252076	0.999999505043761	0.999999031675682
APEH	3	49711435	49721396	TG	Testis	0.999998511972217	0.999999941388328	0.999998701406087
APEH	3	49711435	49721396	TG	Visceral omentum	0.999998511972217	0.999999941388328	0.999998666115823
APEH	3	49711435	49721396	TG	Thyroid	0.999998511972217	0.999999941388328	0.999998590685767
APEH	3	49711435	49721396	TG	Sun-exposed skin	0.999998511972217	0.999999941388328	0.999998520571765
APEH	3	49711435	49721396	TG	Esophagus mucosa	0.999998511972217	0.999999941388328	0.999998518848092
APEH	3	49711435	49721396	TG	Hippocampus	0.999998511972217	0.999999941388328	0.999998508838108
APEH	3	49711435	49721396	TG	Uterus	0.999998511972217	0.999999941388328	0.999998455187424
APEH	3	49711435	49721396	TG	Cortex	0.999998511972217	0.999999941388328	0.999998442101748
APEH	3	49711435	49721396	TG	Cerebellum	0.999998511972217	0.999999941388328	0.999998155331689
APEH	3	49711435	49721396	TG	Putamen	0.999998511972217	0.999999941388328	0.999998137610407
APEH	3	49711435	49721396	TG	Ovary	0.999998511972217	0.999999941388328	0.999998015711498
APEH	3	49711435	49721396	TG	Stomach	0.999998511972217	0.999999941388328	0.999997621117906
RPS6KA2	6	166822852	167319939	TG	Skeletal muscle	0.999996745004268	0.999997901446412	0.999997234745022
APEH	3	49711435	49721396	TG	Left ventricle	0.999998511972217	0.999999941388328	0.999997117220454
ERAP2	5	96211643	96255420	TG	Pancreas	0.999996259796341	0.999994798273016	0.999996776728505
RPS6KA2	6	166822852	167319939	TG	Sun-exposed skin	0.999996745004268	0.999997901446412	0.999996737283068
RPS6KA2	6	166822852	167319939	TG	Uterus	0.999996745004268	0.999997901446412	0.999996726733549
RPS6KA2	6	166822852	167319939	TG	Terminal ileum	0.999996745004268	0.999997901446412	0.99999670204696
RPS6KA2	6	166822852	167319939	TG	Lung	0.999996745004268	0.999997901446412	0.999996698309473
RPS6KA2	6	166822852	167319939	TG	Vagina	0.999996745004268	0.999997901446412	0.999996682040594
RPS6KA2	6	166822852	167319939	TG	Esophagus mucosa	0.999996745004268	0.999997901446412	0.999996642551201
RPS6KA2	6	166822852	167319939	TG	Spleen	0.999996745004268	0.999997901446412	0.999996629763092
ERAP2	5	96211643	96255420	TG	Liver	0.999996259796341	0.999994798273016	0.999996604799181
ERAP2	5	96211643	96255420	TG	NK cell	0.999996259796341	0.999994798273016	0.999996599579329
RPS6KA2	6	166822852	167319939	TG	Thyroid	0.999996745004268	0.999997901446412	0.999996574972841
ERAP2	5	96211643	96255420	TG	Aorta	0.999996259796341	0.999994798273016	0.999996544731871
RPS6KA2	6	166822852	167319939	TG	Stomach	0.999996745004268	0.999997901446412	0.999996520636174
ERAP2	5	96211643	96255420	TG	B cell	0.999996259796341	0.999994798273016	0.999996405982084
ERAP2	5	96211643	96255420	TG	Monocyte	0.999996259796341	0.999994798273016	0.999996367462432
LNPEP	5	96271098	96373219	TG	B cell	0.999996234162862	0.999994777125165	0.999996359645126
ERAP2	5	96211643	96255420	TG	Subcutaneous adipose	0.999996259796341	0.999994798273016	0.999996327833972
LNPEP	5	96271098	96373219	TG	Skeletal muscle	0.999996234162862	0.999994777125165	0.999996326945783
LNPEP	5	96271098	96373219	TG	Monocyte	0.999996234162862	0.999994777125165	0.999996320385512
RPS6KA2	6	166822852	167319939	TG	Tibial nerve	0.999996745004268	0.999997901446412	0.999996312353189
ERAP2	5	96211643	96255420	TG	CD8 cell	0.999996259796341	0.999994798273016	0.999996296700635
RPS6KA2	6	166822852	167319939	TG	Testis	0.999996745004268	0.999997901446412	0.999996284241052
ERAP2	5	96211643	96255420	TG	Sun-exposed skin	0.999996259796341	0.999994798273016	0.999996250242469
ERAP2	5	96211643	96255420	TG	Uterus	0.999996259796341	0.999994798273016	0.999996232558264
LNPEP	5	96271098	96373219	TG	Sun-exposed skin	0.999996234162862	0.999994777125165	0.99999622452231
ERAP2	5	96211643	96255420	TG	Terminal ileum	0.999996259796341	0.999994798273016	0.999996212701398
LNPEP	5	96271098	96373219	TG	Uterus	0.999996234162862	0.999994777125165	0.999996206412511
ERAP2	5	96211643	96255420	TG	Lung	0.999996259796341	0.999994798273016	0.999996203116802
LNPEP	5	96271098	96373219	TG	Terminal ileum	0.999996234162862	0.999994777125165	0.999996186433362
ERAP2	5	96211643	96255420	TG	Vagina	0.999996259796341	0.999994798273016	0.999996182308667
LNPEP	5	96271098	96373219	TG	Lung	0.999996234162862	0.999994777125165	0.999996176988204
RPS6KA2	6	166822852	167319939	TG	Omnibus	0.999996745004268	0.999997901446412	0.999996176210912
ERAP2	5	96211643	96255420	TG	Prostate	0.999996259796341	0.999994798273016	0.999996161089402
APEH	3	49711435	49721396	TG	Pancreas	0.999998511972217	0.999999941388328	0.999996156440356
LNPEP	5	96271098	96373219	TG	Vagina	0.999996234162862	0.999994777125165	0.999996156104097
ERAP2	5	96211643	96255420	TG	CD4 cell	0.999996259796341	0.999994798273016	0.999996136414569
LNPEP	5	96271098	96373219	TG	Prostate	0.999996234162862	0.999994777125165	0.999996132447388
ERAP2	5	96211643	96255420	TG	Esophagus mucosa	0.999996259796341	0.999994798273016	0.999996124235518
ERAP2	5	96211643	96255420	TG	Spleen	0.999996259796341	0.999994798273016	0.999996121149189
RPS6KA2	6	166822852	167319939	TG	Visceral omentum	0.999996745004268	0.999997901446412	0.999996102681784
LNPEP	5	96271098	96373219	TG	Esophagus mucosa	0.999996234162862	0.999994777125165	0.999996097450663
LNPEP	5	96271098	96373219	TG	Spleen	0.999996234162862	0.999994777125165	0.999996094460312
ERAP2	5	96211643	96255420	TG	Thyroid	0.999996259796341	0.999994798273016	0.999996034510584
ERAP2	5	96211643	96255420	TG	Stomach	0.999996259796341	0.999994798273016	0.99999603264424
ERAP2	5	96211643	96255420	TG	Transverse colon	0.999996259796341	0.999994798273016	0.999995957882029
APEH	3	49711435	49721396	TG	NK cell	0.999998511972217	0.999999941388328	0.999995888528127
TRIB1	8	126442563	126450647	TG	Liver	0.999995676952337	0.99999044021012	0.999995877033219
ERAP2	5	96211643	96255420	TG	Adrenal gland	0.999996259796341	0.999994798273016	0.999995801177373
ERAP2	5	96211643	96255420	TG	Omnibus	0.999996259796341	0.999994798273016	0.999995787643752
APEH	3	49711435	49721396	TG	Liver	0.999998511972217	0.999999941388328	0.999995771687409
PTPN2	18	12785477	12929642	TG	Sun-exposed skin	0.999995780252013	0.999998075512298	0.999995756107909
MST1	3	49721380	49726934	TG	Liver	0.999998508105775	0.99999994124385	0.999995755318967
LNPEP	5	96271098	96373219	TG	Omnibus	0.999996234162862	0.999994777125165	0.999995738994325
TRIB1	8	126442563	126450647	TG	Sun-exposed skin	0.999995676952337	0.99999044021012	0.999995664459911
APEH	3	49711435	49721396	TG	B cell	0.999998511972217	0.999999941388328	0.999995663337544
LNPEP	5	96271098	96373219	TG	Testis	0.999996234162862	0.999994777125165	0.999995660179227
PTPN2	18	12785477	12929642	TG	Lung	0.999995780252013	0.999998075512298	0.999995640541611
PTPN2	18	12785477	12929642	TG	Vagina	0.999995780252013	0.999998075512298	0.999995633656432
PTPN2	18	12785477	12929642	TG	Uterus	0.999995780252013	0.999998075512298	0.999995624299572
TRIB1	8	126442563	126450647	TG	Terminal ileum	0.999995676952337	0.99999044021012	0.999995615446386
APEH	3	49711435	49721396	TG	Caudate	0.999998511972217	0.999999941388328	0.999995608945216
TRIB1	8	126442563	126450647	TG	Lung	0.999995676952337	0.99999044021012	0.999995603602967
PTPN2	18	12785477	12929642	TG	Terminal ileum	0.999995780252013	0.999998075512298	0.999995586473772
TRIB1	8	126442563	126450647	TG	Subcutaneous adipose	0.999995676952337	0.99999044021012	0.999995576193901
TRIB1	8	126442563	126450647	TG	Monocyte	0.999995676952337	0.99999044021012	0.999995573434906
TRIB1	8	126442563	126450647	TG	Prostate	0.999995676952337	0.99999044021012	0.999995535010448
APEH	3	49711435	49721396	TG	Aorta	0.999998511972217	0.999999941388328	0.99999553180884
RNASET2	6	167342992	167370679	TG	Lung	0.999995598397535	0.999997168914325	0.999995529989798
RNASET2	6	167342992	167370679	TG	Terminal ileum	0.999995598397535	0.999997168914325	0.999995525127885
TRIB1	8	126442563	126450647	TG	Esophagus mucosa	0.999995676952337	0.99999044021012	0.999995497569873
TRIB1	8	126442563	126450647	TG	Spleen	0.999995676952337	0.99999044021012	0.999995497048848
PTPN2	18	12785477	12929642	TG	Spleen	0.999995780252013	0.999998075512298	0.999995490549476
PTPN2	18	12785477	12929642	TG	Esophagus mucosa	0.999995780252013	0.999998075512298	0.999995467048276
RNASET2	6	167342992	167370679	TG	Spleen	0.999995598397535	0.999997168914325	0.999995438007981
LNPEP	5	96271098	96373219	TG	Visceral omentum	0.999996234162862	0.999994777125165	0.999995435016285
RNASET2	6	167342992	167370679	TG	Ovary	0.999995598397535	0.999997168914325	0.999995397305035
TRIB1	8	126442563	126450647	TG	Thyroid	0.999995676952337	0.99999044021012	0.999995374522597
PTPN2	18	12785477	12929642	TG	Thyroid	0.999995780252013	0.999998075512298	0.999995366332527
TRIB1	8	126442563	126450647	TG	Stomach	0.999995676952337	0.99999044021012	0.999995365379227
RNASET2	6	167342992	167370679	TG	Thyroid	0.999995598397535	0.999997168914325	0.999995364205583
RNF123	3	49726932	49758962	TG	Skeletal muscle	0.999998536545254	0.999999941801057	0.999995339665245
APEH	3	49711435	49721396	TG	Breast	0.999998511972217	0.999999941388328	0.999995186108283
RNASET2	6	167342992	167370679	TG	Stomach	0.999995598397535	0.999997168914325	0.999995092087367
BSN	3	49591922	49708978	TG	Omnibus	0.999998661065155	0.999999945096293	0.999995079051328
ASIC2	17	31340105	32501983	TG	Omnibus	0.999994531962306	0.999996851690442	0.999995018546061
APEH	3	49711435	49721396	TG	Monocyte	0.999998511972217	0.999999941388328	0.999994991172096
RNASET2	6	167342992	167370679	TG	Testis	0.999995598397535	0.999997168914325	0.999994958031323
PTPN2	18	12785477	12929642	TG	Cerebellum	0.999995780252013	0.999998075512298	0.999994957114988
RNASET2	6	167342992	167370679	TG	NK cell	0.999995598397535	0.999997168914325	0.999994936063979
TRIB1	8	126442563	126450647	TG	Omnibus	0.999995676952337	0.99999044021012	0.999994923224782
APEH	3	49711435	49721396	TG	CD8 cell	0.999998511972217	0.999999941388328	0.999994892898845
RBM22	5	150070356	150080669	TG	Sun-exposed skin	0.999994875285891	0.999999898762472	0.999994821339904
PTPN2	18	12785477	12929642	TG	Ovary	0.999995780252013	0.999998075512298	0.999994798407168
RBM22	5	150070356	150080669	TG	Vagina	0.999994875285891	0.999999898762472	0.999994737236919
RNASET2	6	167342992	167370679	TG	Visceral omentum	0.999995598397535	0.999997168914325	0.999994713796721
PTPN2	18	12785477	12929642	TG	Testis	0.999995780252013	0.999998075512298	0.999994709353033
RBM22	5	150070356	150080669	TG	Hippocampus	0.999994875285891	0.999999898762472	0.999994689421397
RNASET2	6	167342992	167370679	TG	B cell	0.999995598397535	0.999997168914325	0.999994645740085
TRIB1	8	126442563	126450647	TG	Visceral omentum	0.999995676952337	0.99999044021012	0.999994623508569
RBM22	5	150070356	150080669	TG	Lung	0.999994875285891	0.999999898762472	0.99999455918849
RBM22	5	150070356	150080669	TG	Thyroid	0.999994875285891	0.999999898762472	0.999994558308108
IP6K1	3	49761727	49823975	TG	Omnibus	0.999998559783301	0.999999942101194	0.999994524075175
RNASET2	6	167342992	167370679	TG	Monocyte	0.999995598397535	0.999997168914325	0.999994516679221
RBM22	5	150070356	150080669	TG	Spleen	0.999994875285891	0.999999898762472	0.999994511673624
RNASET2	6	167342992	167370679	TG	Caudate	0.999995598397535	0.999997168914325	0.999994498216281
APEH	3	49711435	49721396	TG	CD4 cell	0.999998511972217	0.999999941388328	0.999994457757459
APEH	3	49711435	49721396	TG	Adrenal gland	0.999998511972217	0.999999941388328	0.999994448749626
RNASET2	6	167342992	167370679	TG	CD8 cell	0.999995598397535	0.999997168914325	0.999994410171084
GMPPB	3	49754277	49761384	TG	Omnibus	0.999998522976238	0.999999941432302	0.999994281237755
RBM22	5	150070356	150080669	TG	Esophagus mucosa	0.999994875285891	0.999999898762472	0.99999426153337
RBM22	5	150070356	150080669	TG	Terminal ileum	0.999994875285891	0.999999898762472	0.999994239018889
APEH	3	49711435	49721396	TG	Omnibus	0.999998511972217	0.999999941388328	0.999994225514506
PTPN2	18	12785477	12929642	TG	Visceral omentum	0.999995780252013	0.999998075512298	0.999994218480832
MST1	3	49721380	49726934	TG	Omnibus	0.999998508105775	0.99999994124385	0.999994203935594
RBM22	5	150070356	150080669	TG	Uterus	0.999994875285891	0.999999898762472	0.999994166746732
RNASET2	6	167342992	167370679	TG	CD4 cell	0.999995598397535	0.999997168914325	0.999994129469881
POLR2E	19	1086594	1095598	TG	Visceral omentum	0.999990112133585	0.999998051945588	0.999994070552749
GPX4	19	1103936	1106787	TG	Visceral omentum	0.999990107232809	0.999998051448325	0.999994067842345
SBNO2	19	1107636	1174282	TG	Visceral omentum	0.999990107232809	0.999998051448325	0.999994067842345
RBM22	5	150070356	150080669	TG	Cortex	0.999994875285891	0.999999898762472	0.999994055538473
RBM22	5	150070356	150080669	TG	Testis	0.999994875285891	0.999999898762472	0.999994048384339
PTPN2	18	12785477	12929642	TG	Stomach	0.999995780252013	0.999998075512298	0.999994011252098
CNN2	19	1026298	1039068	TG	Visceral omentum	0.999989944145575	0.999998021820928	0.999993968636857
RNASET2	6	167342992	167370679	TG	Omnibus	0.999995598397535	0.999997168914325	0.999993845526405
APEH	3	49711435	49721396	TG	Transverse colon	0.999998511972217	0.999999941388328	0.999993669627453
CEP76	18	12661832	12702776	TG	Testis	0.999994957362839	0.99999775438987	0.999993618363996
GPX4	19	1103936	1106787	TG	Testis	0.999990107232809	0.999998051448325	0.999993503020668
CNN2	19	1026298	1039068	TG	Testis	0.999989944145575	0.999998021820928	0.999993399505427
RBM22	5	150070356	150080669	TG	Visceral omentum	0.999994875285891	0.999999898762472	0.999993369412651
RBM22	5	150070356	150080669	TG	Atrial appendage	0.999994875285891	0.999999898762472	0.999993050606917
POLR2E	19	1086594	1095598	TG	Tibial nerve	0.999990112133585	0.999998051945588	0.999992107241662
GPX4	19	1103936	1106787	TG	Tibial nerve	0.999990107232809	0.999998051448325	0.999992102438871
CNN2	19	1026298	1039068	TG	Tibial nerve	0.999989944145575	0.999998021820928	0.999991953799568
POLR2E	19	1086594	1095598	TG	Thyroid	0.999990112133585	0.999998051945588	0.999991311902795
GPX4	19	1103936	1106787	TG	Thyroid	0.999990107232809	0.999998051448325	0.999991307669144
SBNO2	19	1107636	1174282	TG	Thyroid	0.999990107232809	0.999998051448325	0.999991307669144
PTPN2	18	12785477	12929642	TG	Pancreas	0.999995780252013	0.999998075512298	0.999991301544244
ABCA7	19	1040102	1065571	TG	Thyroid	0.999989951244939	0.999998022678911	0.999991170227072
CNN2	19	1026298	1039068	TG	Thyroid	0.999989944145575	0.999998021820928	0.999991164060596
RBM22	5	150070356	150080669	TG	Putamen	0.999994875285891	0.999999898762472	0.999991012420968
RBM22	5	150070356	150080669	TG	Cerebellum	0.999994875285891	0.999999898762472	0.99999091654077
CCL2	17	32582304	32584222	TG	Aorta	0.999991130591066	0.999994789194051	0.999990860285824
GPX4	19	1103936	1106787	TG	Spleen	0.999990107232809	0.999998051448325	0.999990825535571
SBNO2	19	1107636	1174282	TG	Spleen	0.999990107232809	0.999998051448325	0.999990825535571
GPX4	19	1103936	1106787	TG	Esophagus mucosa	0.999990107232809	0.999998051448325	0.999990795595843
SBNO2	19	1107636	1174282	TG	Esophagus mucosa	0.999990107232809	0.999998051448325	0.999990795595843
PTPN2	18	12785477	12929642	TG	Liver	0.999995780252013	0.999998075512298	0.999990693713639
ABCA7	19	1040102	1065571	TG	Spleen	0.999989951244939	0.999998022678911	0.999990680852625
CNN2	19	1026298	1039068	TG	Spleen	0.999989944145575	0.999998021820928	0.999990674304169
CNN2	19	1026298	1039068	TG	Esophagus mucosa	0.999989944145575	0.999998021820928	0.999990643126754
PTPN2	18	12785477	12929642	TG	NK cell	0.999995780252013	0.999998075512298	0.999990613886438
POLR2E	19	1086594	1095598	TG	Vagina	0.999990112133585	0.999998051945588	0.999990488387786
GPX4	19	1103936	1106787	TG	Vagina	0.999990107232809	0.999998051448325	0.999990483694093
SBNO2	19	1107636	1174282	TG	Vagina	0.999990107232809	0.999998051448325	0.999990483694093
POLR2E	19	1086594	1095598	TG	Pancreas	0.999990112133585	0.999998051945588	0.999990453383377
GPX4	19	1103936	1106787	TG	Pancreas	0.999990107232809	0.999998051448325	0.999990444169995
GPX4	19	1103936	1106787	TG	Lung	0.999990107232809	0.999998051448325	0.999990374206225
CNN2	19	1026298	1039068	TG	Vagina	0.999989944145575	0.999998021820928	0.999990326640442
GPX4	19	1103936	1106787	TG	Left ventricle	0.999990107232809	0.999998051448325	0.999990302992405
ABCA7	19	1040102	1065571	TG	B cell	0.999989951244939	0.999998022678911	0.999990270042381
CNN2	19	1026298	1039068	TG	B cell	0.999989944145575	0.999998021820928	0.999990257144251
GPX4	19	1103936	1106787	TG	Terminal ileum	0.999990107232809	0.999998051448325	0.999990239567769
POLR2E	19	1086594	1095598	TG	Cerebellum	0.999990112133585	0.999998051945588	0.999990237308767
GPX4	19	1103936	1106787	TG	Atrial appendage	0.999990107232809	0.999998051448325	0.999990234806147
GPX4	19	1103936	1106787	TG	Cerebellum	0.999990107232809	0.999998051448325	0.999990231914116
ABCA7	19	1040102	1065571	TG	Lung	0.999989951244939	0.999998022678911	0.999990222146167
CNN2	19	1026298	1039068	TG	Lung	0.999989944145575	0.999998021820928	0.999990215227184
ABCA7	19	1040102	1065571	TG	Pancreas	0.999989951244939	0.999998022678911	0.999990200570011
CNN2	19	1026298	1039068	TG	Pancreas	0.999989944145575	0.999998021820928	0.999990187615871
POLR2E	19	1086594	1095598	TG	Hippocampus	0.999990112133585	0.999998051945588	0.999990178736142
GPX4	19	1103936	1106787	TG	Hippocampus	0.999990107232809	0.999998051448325	0.99999017385342
PTPN2	18	12785477	12929642	TG	Aorta	0.999995780252013	0.999998075512298	0.999990159392487
POLR2E	19	1086594	1095598	TG	Sun-exposed skin	0.999990112133585	0.999998051945588	0.999990156934495
POLR2E	19	1086594	1095598	TG	Uterus	0.999990112133585	0.999998051945588	0.999990153455244
GPX4	19	1103936	1106787	TG	Sun-exposed skin	0.999990107232809	0.999998051448325	0.999990152054358
SBNO2	19	1107636	1174282	TG	Sun-exposed skin	0.999990107232809	0.999998051448325	0.999990152054358
GPX4	19	1103936	1106787	TG	Uterus	0.999990107232809	0.999998051448325	0.999990148497995
GPX4	19	1103936	1106787	TG	Cortex	0.999990107232809	0.999998051448325	0.999990110536523
SBNO2	19	1107636	1174282	TG	Cortex	0.999990107232809	0.999998051448325	0.999990110536523
CNN2	19	1026298	1039068	TG	Left ventricle	0.999989944145575	0.999998021820928	0.999990092815015
ABCA7	19	1040102	1065571	TG	Terminal ileum	0.999989951244939	0.999998022678911	0.99999008447625
ABCA7	19	1040102	1065571	TG	NK cell	0.999989951244939	0.999998022678911	0.999990084170675
CNN2	19	1026298	1039068	TG	NK cell	0.999989944145575	0.999998021820928	0.999990071019181
CNN2	19	1026298	1039068	TG	Atrial appendage	0.999989944145575	0.999998021820928	0.999990069524946
POLR2E	19	1086594	1095598	TG	Stomach	0.999990112133585	0.999998051945588	0.9999900533115
GPX4	19	1103936	1106787	TG	Stomach	0.999990107232809	0.999998051448325	0.999990047346679
POLR2E	19	1086594	1095598	TG	Ovary	0.999990112133585	0.999998051945588	0.999990045286987
GPX4	19	1103936	1106787	TG	Ovary	0.999990107232809	0.999998051448325	0.999990039692733
SBNO2	19	1107636	1174282	TG	Ovary	0.999990107232809	0.999998051448325	0.999990039692733
GPX4	19	1103936	1106787	TG	Putamen	0.999990107232809	0.999998051448325	0.999990026589514
ABCA7	19	1040102	1065571	TG	Sun-exposed skin	0.999989951244939	0.999998022678911	0.999989996711029
CNN2	19	1026298	1039068	TG	Sun-exposed skin	0.999989944145575	0.999998021820928	0.999989989641386
CNN2	19	1026298	1039068	TG	Uterus	0.999989944145575	0.999998021820928	0.999989984592097
GPX4	19	1103936	1106787	TG	Prostate	0.999990107232809	0.999998051448325	0.999989929630288
ABCA7	19	1040102	1065571	TG	Stomach	0.999989951244939	0.999998022678911	0.999989873064662
CNN2	19	1026298	1039068	TG	Stomach	0.999989944145575	0.999998021820928	0.999989864574971
CNN2	19	1026298	1039068	TG	Ovary	0.999989944145575	0.999998021820928	0.999989862979392
PTPN2	18	12785477	12929642	TG	Breast	0.999995780252013	0.999998075512298	0.999989852378739
POLR2E	19	1086594	1095598	TG	Liver	0.999990112133585	0.999998051945588	0.999989836976003
GPX4	19	1103936	1106787	TG	Liver	0.999990107232809	0.999998051448325	0.999989827139722
CCL8	17	32646055	32648421	TG	Omnibus	0.999991695371152	0.999995100954213	0.999989803065108
CNN2	19	1026298	1039068	TG	Prostate	0.999989944145575	0.999998021820928	0.999989753019355
RBM22	5	150070356	150080669	TG	Ovary	0.999994875285891	0.999999898762472	0.999989731020819
PTPN2	18	12785477	12929642	TG	B cell	0.999995780252013	0.999998075512298	0.999989663987338
RBM22	5	150070356	150080669	TG	Prostate	0.999994875285891	0.999999898762472	0.99998960703301
PTPN2	18	12785477	12929642	TG	Esophagus muscularis	0.999995780252013	0.999998075512298	0.999989600130032
POLR2E	19	1086594	1095598	TG	Aorta	0.999990112133585	0.999998051945588	0.999989577311939
GPX4	19	1103936	1106787	TG	Aorta	0.999990107232809	0.999998051448325	0.999989567127499
SBNO2	19	1107636	1174282	TG	Aorta	0.999990107232809	0.999998051448325	0.999989567127499
CNN2	19	1026298	1039068	TG	Liver	0.999989944145575	0.999998021820928	0.999989557482059
PTPN2	18	12785477	12929642	TG	Monocyte	0.999995780252013	0.999998075512298	0.999989463481579
GPX4	19	1103936	1106787	TG	Gastroesophageal junction	0.999990107232809	0.999998051448325	0.999989426706138
CNN2	19	1026298	1039068	TG	Aorta	0.999989944145575	0.999998021820928	0.99998929004695
PTPN2	18	12785477	12929642	TG	Subcutaneous adipose	0.999995780252013	0.999998075512298	0.999989265386324
POLR2E	19	1086594	1095598	TG	Sigmoid colon	0.999990112133585	0.999998051945588	0.999989234153742
GPX4	19	1103936	1106787	TG	Sigmoid colon	0.999990107232809	0.999998051448325	0.999989224754656
CNN2	19	1026298	1039068	TG	Gastroesophageal junction	0.999989944145575	0.999998021820928	0.999989181834173
POLR2E	19	1086594	1095598	TG	Monocyte	0.999990112133585	0.999998051945588	0.999989015158923
GPX4	19	1103936	1106787	TG	Monocyte	0.999990107232809	0.999998051448325	0.999989004332949
PTPN2	18	12785477	12929642	TG	CD8 cell	0.999995780252013	0.999998075512298	0.999989001397992
GPX4	19	1103936	1106787	TG	Skeletal muscle	0.999990107232809	0.999998051448325	0.999988970157203
CNN2	19	1026298	1039068	TG	Sigmoid colon	0.999989944145575	0.999998021820928	0.999988966993235
POLR2E	19	1086594	1095598	TG	Subcutaneous adipose	0.999990112133585	0.999998051945588	0.999988921831166
GPX4	19	1103936	1106787	TG	Subcutaneous adipose	0.999990107232809	0.999998051448325	0.999988910990261
ABCA7	19	1040102	1065571	TG	Monocyte	0.999989951244939	0.999998022678911	0.999988729172248
CNN2	19	1026298	1039068	TG	Monocyte	0.999989944145575	0.999998021820928	0.999988714100857
CCL2	17	32582304	32584222	TG	Omnibus	0.999991130591066	0.999994789194051	0.999988691983473
CNN2	19	1026298	1039068	TG	Subcutaneous adipose	0.999989944145575	0.999998021820928	0.999988620624375
ABCA7	19	1040102	1065571	TG	CD8 cell	0.999989951244939	0.999998022678911	0.999988619959731
POLR2E	19	1086594	1095598	TG	Breast	0.999990112133585	0.999998051945588	0.999988611738563
CNN2	19	1026298	1039068	TG	CD8 cell	0.999989944145575	0.999998021820928	0.999988604727946
GPX4	19	1103936	1106787	TG	Breast	0.999990107232809	0.999998051448325	0.999988601217466
GPX4	19	1103936	1106787	TG	Caudate	0.999990107232809	0.999998051448325	0.999988497182779
GPX4	19	1103936	1106787	TG	CD4 cell	0.999990107232809	0.999998051448325	0.999988475888372
PTPN2	18	12785477	12929642	TG	Omnibus	0.999995780252013	0.999998075512298	0.999988412197139
CNN2	19	1026298	1039068	TG	Breast	0.999989944145575	0.999998021820928	0.999988317894338
PTPN2	18	12785477	12929642	TG	CD4 cell	0.999995780252013	0.999998075512298	0.999988256585072
ABCA7	19	1040102	1065571	TG	CD4 cell	0.999989951244939	0.999998022678911	0.999988189845801
POLR2E	19	1086594	1095598	TG	Esophagus muscularis	0.999990112133585	0.999998051945588	0.999988189597239
GPX4	19	1103936	1106787	TG	Esophagus muscularis	0.999990107232809	0.999998051448325	0.999988179483967
SBNO2	19	1107636	1174282	TG	Esophagus muscularis	0.999990107232809	0.999998051448325	0.999988179483967
CNN2	19	1026298	1039068	TG	CD4 cell	0.999989944145575	0.999998021820928	0.999988173992385
CNN2	19	1026298	1039068	TG	Esophagus muscularis	0.999989944145575	0.999998021820928	0.999987908925088
POLR2E	19	1086594	1095598	TG	Omnibus	0.999990112133585	0.999998051945588	0.999987413443767
GPX4	19	1103936	1106787	TG	Omnibus	0.999990107232809	0.999998051448325	0.999987402030203
SBNO2	19	1107636	1174282	TG	Omnibus	0.999990107232809	0.999998051448325	0.999987402030203
POLR2E	19	1086594	1095598	TG	Adrenal gland	0.999990112133585	0.999998051945588	0.999987390526829
GPX4	19	1103936	1106787	TG	Adrenal gland	0.999990107232809	0.999998051448325	0.999987379423253
PTPN2	18	12785477	12929642	TG	Transverse colon	0.999995780252013	0.999998075512298	0.999987334531382
POLR2E	19	1086594	1095598	TG	Transverse colon	0.999990112133585	0.999998051945588	0.999987305740386
GPX4	19	1103936	1106787	TG	Transverse colon	0.999990107232809	0.999998051448325	0.999987293032606
ABCA7	19	1040102	1065571	TG	Omnibus	0.999989951244939	0.999998022678911	0.999987118735391
CNN2	19	1026298	1039068	TG	Omnibus	0.999989944145575	0.999998021820928	0.999987102982697
CNN2	19	1026298	1039068	TG	Adrenal gland	0.999989944145575	0.999998021820928	0.999987086798541
ABCA7	19	1040102	1065571	TG	Transverse colon	0.999989951244939	0.999998022678911	0.999986981892136
CNN2	19	1026298	1039068	TG	Transverse colon	0.999989944145575	0.999998021820928	0.999986964365998
RBM22	5	150070356	150080669	TG	Tibial nerve	0.999994875285891	0.999999898762472	0.999986067678455
RBM22	5	150070356	150080669	TG	Stomach	0.999994875285891	0.999999898762472	0.999985991135182
RCL1	9	4792869	4885917	TG	Sun-exposed skin	0.999984851679099	0.999991084969399	0.999984814044377
RCL1	9	4792869	4885917	TG	Liver	0.999984851679099	0.999991084969399	0.999984740845437
RCL1	9	4792869	4885917	TG	Uterus	0.999984851679099	0.999991084969399	0.999984716397615
RCL1	9	4792869	4885917	TG	Lung	0.999984851679099	0.999991084969399	0.999984626659867
RCL1	9	4792869	4885917	TG	Terminal ileum	0.999984851679099	0.999991084969399	0.99998460520302
RCL1	9	4792869	4885917	TG	Vagina	0.999984851679099	0.999991084969399	0.999984581046233
RCL1	9	4792869	4885917	TG	Prostate	0.999984851679099	0.999991084969399	0.999984391210374
RCL1	9	4792869	4885917	TG	Esophagus mucosa	0.999984851679099	0.999991084969399	0.999984350989792
RCL1	9	4792869	4885917	TG	Spleen	0.999984851679099	0.999991084969399	0.999984340730092
RCL1	9	4792869	4885917	TG	Ovary	0.999984851679099	0.999991084969399	0.999984290017774
RCL1	9	4792869	4885917	TG	Skeletal muscle	0.999984851679099	0.999991084969399	0.999983610347996
IRGM	5	150226085	150280298	TG	NK cell	0.99999672450182	0.999999920203437	0.999983054043508
RCL1	9	4792869	4885917	TG	Testis	0.999984851679099	0.999991084969399	0.999982982539098
JAK2	9	4985033	5128183	TG	Lung	0.99998255627865	0.999989584372919	0.999982301529538
JAK2	9	4985033	5128183	TG	Terminal ileum	0.99998255627865	0.999989584372919	0.999982270034593
JAK2	9	4985033	5128183	TG	Vagina	0.99998255627865	0.999989584372919	0.999982253404056
RCL1	9	4792869	4885917	TG	Aorta	0.999984851679099	0.999991084969399	0.999982033277791
JAK2	9	4985033	5128183	TG	Esophagus mucosa	0.99998255627865	0.999989584372919	0.999981989501442
JAK2	9	4985033	5128183	TG	Spleen	0.99998255627865	0.999989584372919	0.999981983399326
RCL1	9	4792869	4885917	TG	Visceral omentum	0.999984851679099	0.999991084969399	0.999981935557639
RBM22	5	150070356	150080669	TG	Left ventricle	0.999994875285891	0.999999898762472	0.9999805158119
JAK2	9	4985033	5128183	TG	Testis	0.99998255627865	0.999989584372919	0.999980457205009
IRGM	5	150226085	150280298	TG	CD8 cell	0.99999672450182	0.999999920203437	0.999978978199987
JAK2	9	4985033	5128183	TG	Aorta	0.99998255627865	0.999989584372919	0.999978508090562
RCL1	9	4792869	4885917	TG	Omnibus	0.999984851679099	0.999991084969399	0.999978261410722
JAK2	9	4985033	5128183	TG	Monocyte	0.99998255627865	0.999989584372919	0.999977281532914
IRGM	5	150226085	150280298	TG	Omnibus	0.99999672450182	0.999999920203437	0.999976987304366
IRGM	5	150226085	150280298	TG	CD4 cell	0.99999672450182	0.999999920203437	0.999976894317553
JAK2	9	4985033	5128183	TG	Omnibus	0.99998255627865	0.999989584372919	0.999974377002008
RBM22	5	150070356	150080669	TG	Gastroesophageal junction	0.999994875285891	0.999999898762472	0.999972151574697
RBM22	5	150070356	150080669	TG	Liver	0.999994875285891	0.999999898762472	0.999971916116943
RBM22	5	150070356	150080669	TG	Pancreas	0.999994875285891	0.999999898762472	0.999970719946932
RBM22	5	150070356	150080669	TG	Sigmoid colon	0.999994875285891	0.999999898762472	0.999966991120789
RBM22	5	150070356	150080669	TG	NK cell	0.999994875285891	0.999999898762472	0.9999667887503
RBM22	5	150070356	150080669	TG	Caudate	0.999994875285891	0.999999898762472	0.999966305574325
RBM22	5	150070356	150080669	TG	Aorta	0.999994875285891	0.999999898762472	0.999964642118465
RBM22	5	150070356	150080669	TG	B cell	0.999994875285891	0.999999898762472	0.999963739336626
RBM22	5	150070356	150080669	TG	Breast	0.999994875285891	0.999999898762472	0.999961823165495
RBM22	5	150070356	150080669	TG	Skeletal muscle	0.999994875285891	0.999999898762472	0.999961784146963
RBM22	5	150070356	150080669	TG	Monocyte	0.999994875285891	0.999999898762472	0.999959933798883
RBM22	5	150070356	150080669	TG	Esophagus muscularis	0.999994875285891	0.999999898762472	0.999959839880013
RBM22	5	150070356	150080669	TG	Subcutaneous adipose	0.999994875285891	0.999999898762472	0.999959746236362
DCTN4	5	150088002	150138671	TG	Omnibus	0.999995260619967	0.999999903289713	0.999959077946321
RBM22	5	150070356	150080669	TG	CD8 cell	0.999994875285891	0.999999898762472	0.999958181158213
RBM22	5	150070356	150080669	TG	Adrenal gland	0.999994875285891	0.999999898762472	0.99995507385167
RBM22	5	150070356	150080669	TG	CD4 cell	0.999994875285891	0.999999898762472	0.999953703115305
GMEB2	20	62218955	62258394	TF	Testis	0.999930121903087	0.999979858249738	0.99995072421537
LIME1	20	62366815	62370456	TG	Testis	0.999927604119755	0.99997935590363	0.999949024739429
GMEB2	20	62218955	62258394	TF	Visceral omentum	0.999930121903087	0.999979858249738	0.999948968320467
STMN3	20	62271061	62284780	TG	Visceral omentum	0.99992999361824	0.999979768170972	0.999948832471605
SLC2A4RG	20	62371214	62374858	TG	Testis	0.999926713995109	0.999979229740999	0.999948444880588
RBM22	5	150070356	150080669	TG	Transverse colon	0.999994875285891	0.999999898762472	0.999947454706584
SLC2A4RG	20	62371214	62374858	TG	Visceral omentum	0.999926713995109	0.999979229740999	0.999946617932632
GMEB2	20	62218955	62258394	TF	Thyroid	0.999930121903087	0.999979858249738	0.999937679712294
STMN3	20	62271061	62284780	TG	Thyroid	0.99992999361824	0.999979768170972	0.999937554246846
GMEB2	20	62218955	62258394	TF	Tibial nerve	0.999930121903087	0.999979858249738	0.999936739317427
ARFRP1	20	62329996	62339377	TG	Thyroid	0.999928184054155	0.999979447700794	0.99993597095851
LIME1	20	62366815	62370456	TG	Thyroid	0.999927604119755	0.99997935590363	0.999935465394146
SLC2A4RG	20	62371214	62374858	TG	Thyroid	0.999926713995109	0.999979229740999	0.999934692175197
GMEB2	20	62218955	62258394	TF	Esophagus mucosa	0.999930121903087	0.999979858249738	0.999933079289666
SLC2A4RG	20	62371214	62374858	TG	Tibial nerve	0.999926713995109	0.999979229740999	0.999933057978306
GMEB2	20	62218955	62258394	TF	Spleen	0.999930121903087	0.999979858249738	0.999932929731045
GMEB2	20	62218955	62258394	TF	Vagina	0.999930121903087	0.999979858249738	0.999932461969982
STMN3	20	62271061	62284780	TG	Vagina	0.99992999361824	0.999979768170972	0.999932334398011
GMEB2	20	62218955	62258394	TF	Lung	0.999930121903087	0.999979858249738	0.999931334485072
ZBTB46	20	62375019	62462597	TG	Spleen	0.999927887980145	0.999979489863875	0.999930799638006
LIME1	20	62366815	62370456	TG	Spleen	0.999927604119755	0.99997935590363	0.99993052070061
GMEB2	20	62218955	62258394	TF	Hippocampus	0.999930121903087	0.999979858249738	0.999930494758351
STMN3	20	62271061	62284780	TG	Hippocampus	0.99992999361824	0.999979768170972	0.999930368024694
GMEB2	20	62218955	62258394	TF	Sun-exposed skin	0.999930121903087	0.999979858249738	0.999930255640845
STMN3	20	62271061	62284780	TG	Sun-exposed skin	0.99992999361824	0.999979768170972	0.999930127487894
GMEB2	20	62218955	62258394	TF	Uterus	0.999930121903087	0.999979858249738	0.999930099715287
GMEB2	20	62218955	62258394	TF	Atrial appendage	0.999930121903087	0.999979858249738	0.999930064839731
LIME1	20	62366815	62370456	TG	Vagina	0.999927604119755	0.99997935590363	0.999930037726839
STMN3	20	62271061	62284780	TG	Uterus	0.99992999361824	0.999979768170972	0.999929976000492
STMN3	20	62271061	62284780	TG	Atrial appendage	0.99992999361824	0.999979768170972	0.999929947821064
GMEB2	20	62218955	62258394	TF	Terminal ileum	0.999930121903087	0.999979858249738	0.999929867804461
SLC2A4RG	20	62371214	62374858	TG	Esophagus mucosa	0.999926713995109	0.999979229740999	0.999929810546079
GMEB2	20	62218955	62258394	TF	Cortex	0.999930121903087	0.999979858249738	0.999929805791517
STMN3	20	62271061	62284780	TG	Cortex	0.99992999361824	0.999979768170972	0.99992968293768
SLC2A4RG	20	62371214	62374858	TG	Spleen	0.999926713995109	0.999979229740999	0.99992967351336
SLC2A4RG	20	62371214	62374858	TG	Vagina	0.999926713995109	0.999979229740999	0.999929183765782
GMEB2	20	62218955	62258394	TF	Cerebellum	0.999930121903087	0.999979858249738	0.999929042680105
STMN3	20	62271061	62284780	TG	Cerebellum	0.99992999361824	0.999979768170972	0.999928937825902
LIME1	20	62366815	62370456	TG	Lung	0.999927604119755	0.99997935590363	0.999928856866599
LIME1	20	62366815	62370456	TG	Hippocampus	0.999927604119755	0.99997935590363	0.999927984312273
GMEB2	20	62218955	62258394	TF	Putamen	0.999930121903087	0.999979858249738	0.999927867669433
STMN3	20	62271061	62284780	TG	Putamen	0.99992999361824	0.999979768170972	0.999927763428999
LIME1	20	62366815	62370456	TG	Sun-exposed skin	0.999927604119755	0.99997935590363	0.999927741593007
LIME1	20	62366815	62370456	TG	Terminal ileum	0.999927604119755	0.99997935590363	0.999927310180685
LIME1	20	62366815	62370456	TG	Cortex	0.999927604119755	0.99997935590363	0.99992723221253
GMEB2	20	62218955	62258394	TF	Ovary	0.999930121903087	0.999979858249738	0.99992719190288
SLC2A4RG	20	62371214	62374858	TG	Hippocampus	0.999926713995109	0.999979229740999	0.999927095837151
SLC2A4RG	20	62371214	62374858	TG	Sun-exposed skin	0.999926713995109	0.999979229740999	0.999926852798892
GMEB2	20	62218955	62258394	TF	Prostate	0.999930121903087	0.999979858249738	0.999926797481467
STMN3	20	62271061	62284780	TG	Prostate	0.99992999361824	0.999979768170972	0.999926704939776
SLC2A4RG	20	62371214	62374858	TG	Uterus	0.999926713995109	0.999979229740999	0.999926641046578
ZBTB46	20	62375019	62462597	TG	Cerebellum	0.999927887980145	0.999979489863875	0.999926557972072
SLC2A4RG	20	62371214	62374858	TG	Atrial appendage	0.999926713995109	0.999979229740999	0.99992651143145
SLC2A4RG	20	62371214	62374858	TG	Cortex	0.999926713995109	0.999979229740999	0.999926315403873
LIME1	20	62366815	62370456	TG	Cerebellum	0.999927604119755	0.99997935590363	0.999926237044355
GMEB2	20	62218955	62258394	TF	Stomach	0.999930121903087	0.999979858249738	0.999926159348371
SLC2A4RG	20	62371214	62374858	TG	Cerebellum	0.999926713995109	0.999979229740999	0.99992521129811
LIME1	20	62366815	62370456	TG	Putamen	0.999927604119755	0.99997935590363	0.999925035195041
ZBTB46	20	62375019	62462597	TG	Ovary	0.999927887980145	0.999979489863875	0.999924609808945
LIME1	20	62366815	62370456	TG	Ovary	0.999927604119755	0.99997935590363	0.999924281098432
SLC2A4RG	20	62371214	62374858	TG	Putamen	0.999926713995109	0.999979229740999	0.999923999290925
SLC2A4RG	20	62371214	62374858	TG	Ovary	0.999926713995109	0.999979229740999	0.999923207958811
GMEB2	20	62218955	62258394	TF	Left ventricle	0.999930121903087	0.999979858249738	0.999923076197512
LIME1	20	62366815	62370456	TG	Stomach	0.999927604119755	0.99997935590363	0.999923063026931
SLC2A4RG	20	62371214	62374858	TG	Prostate	0.999926713995109	0.999979229740999	0.999922836680057
SLC2A4RG	20	62371214	62374858	TG	Stomach	0.999926713995109	0.999979229740999	0.999921895138169
ZBTB46	20	62375019	62462597	TG	Left ventricle	0.999927887980145	0.999979489863875	0.999919664434883
IL18R1	2	102927989	103015218	TG	Lung	0.999919582119234	0.999923047723147	0.999918137541119
IL18R1	2	102927989	103015218	TG	Terminal ileum	0.999919582119234	0.999923047723147	0.999918066814953
IL18R1	2	102927989	103015218	TG	Vagina	0.999919582119234	0.999923047723147	0.999917736092387
SLC2A4RG	20	62371214	62374858	TG	Left ventricle	0.999926713995109	0.999979229740999	0.999917707332418
IL1RL1	2	102927962	102968497	TG	Uterus	0.999917731431311	0.999921246343841	0.99991662490722
IL1RL1	2	102927962	102968497	TG	Lung	0.999917731431311	0.999921246343841	0.999916235688791
GMEB2	20	62218955	62258394	TF	Pancreas	0.999930121903087	0.999979858249738	0.999916181202016
IL1RL1	2	102927962	102968497	TG	Terminal ileum	0.999917731431311	0.999921246343841	0.999916142050388
IL18R1	2	102927989	103015218	TG	Spleen	0.999919582119234	0.999923047723147	0.999916078476045
IL1RL1	2	102927962	102968497	TG	Vagina	0.999917731431311	0.999921246343841	0.999915831071399
IL18RAP	2	103035149	103069025	TG	Lung	0.999916879949094	0.99992065320449	0.999915363391833
GMEB2	20	62218955	62258394	TF	B cell	0.999930121903087	0.999979858249738	0.999914303799647
STMN3	20	62271061	62284780	TG	B cell	0.99992999361824	0.999979768170972	0.999914298601659
IL1RL1	2	102927962	102968497	TG	Spleen	0.999917731431311	0.999921246343841	0.999914121113642
IL1RL1	2	102927962	102968497	TG	Esophagus mucosa	0.999917731431311	0.999921246343841	0.999914109533029
GMEB2	20	62218955	62258394	TF	NK cell	0.999930121903087	0.999979858249738	0.999913983045657
GMEB2	20	62218955	62258394	TF	Gastroesophageal junction	0.999930121903087	0.999979858249738	0.999913894368594
IL18RAP	2	103035149	103069025	TG	Spleen	0.999916879949094	0.99992065320449	0.999913222724146
GMEB2	20	62218955	62258394	TF	Liver	0.999930121903087	0.999979858249738	0.999911494180868
LIME1	20	62366815	62370456	TG	Pancreas	0.999927604119755	0.99997935590363	0.999911025982468
STMN3	20	62271061	62284780	TG	Sigmoid colon	0.99992999361824	0.999979768170972	0.999910433101107
GMEB2	20	62218955	62258394	TF	Sigmoid colon	0.999930121903087	0.999979858249738	0.999910401866875
ARFRP1	20	62329996	62339377	TG	NK cell	0.999928184054155	0.999979447700794	0.999910027709385
IL18R1	2	102927989	103015218	TG	Stomach	0.999919582119234	0.999923047723147	0.99990943892771
GMEB2	20	62218955	62258394	TF	Aorta	0.999930121903087	0.999979858249738	0.999909199161919
LIME1	20	62366815	62370456	TG	B cell	0.999927604119755	0.99997935590363	0.999909028507201
SLC2A4RG	20	62371214	62374858	TG	Pancreas	0.999926713995109	0.999979229740999	0.999908975157965
LIME1	20	62366815	62370456	TG	NK cell	0.999927604119755	0.99997935590363	0.999908684001503
STMN3	20	62271061	62284780	TG	Caudate	0.99992999361824	0.999979768170972	0.999907457209674
GMEB2	20	62218955	62258394	TF	Caudate	0.999930121903087	0.999979858249738	0.999907406020778
SLC2A4RG	20	62371214	62374858	TG	Gastroesophageal junction	0.999926713995109	0.999979229740999	0.999907334799311
IL1RL1	2	102927962	102968497	TG	Stomach	0.999917731431311	0.999921246343841	0.999906882988615
SLC2A4RG	20	62371214	62374858	TG	NK cell	0.999926713995109	0.999979229740999	0.999906562756445
IL18R1	2	102927989	103015218	TG	NK cell	0.999919582119234	0.999923047723147	0.999906167902095
LIME1	20	62366815	62370456	TG	Liver	0.999927604119755	0.99997935590363	0.999906064262946
GMEB2	20	62218955	62258394	TF	Skeletal muscle	0.999930121903087	0.999979858249738	0.999905361605632
GMEB2	20	62218955	62258394	TF	Monocyte	0.999930121903087	0.999979858249738	0.999904461704549
STMN3	20	62271061	62284780	TG	Esophagus muscularis	0.99992999361824	0.999979768170972	0.999904364298843
GMEB2	20	62218955	62258394	TF	Breast	0.999930121903087	0.999979858249738	0.999904354296404
GMEB2	20	62218955	62258394	TF	Esophagus muscularis	0.999930121903087	0.999979858249738	0.999904262557586
GMEB2	20	62218955	62258394	TF	Subcutaneous adipose	0.999930121903087	0.999979858249738	0.999904164634668
SLC2A4RG	20	62371214	62374858	TG	Liver	0.999926713995109	0.999979229740999	0.999903881101947
STMN3	20	62271061	62284780	TG	CD8 cell	0.99992999361824	0.999979768170972	0.999903469461644
GMEB2	20	62218955	62258394	TF	CD8 cell	0.999930121903087	0.999979858249738	0.999903400800607
SLC2A4RG	20	62371214	62374858	TG	Sigmoid colon	0.999926713995109	0.999979229740999	0.999903312223455
SLC2A4RG	20	62371214	62374858	TG	Aorta	0.999926713995109	0.999979229740999	0.999901338411374
SLC9A4	2	103089762	103150431	TG	Stomach	0.999913421129075	0.999917446226486	0.999901271088505
IL18RAP	2	103035149	103069025	TG	NK cell	0.999916879949094	0.99992065320449	0.999900423799816
STMN3	20	62271061	62284780	TG	CD4 cell	0.99992999361824	0.999979768170972	0.999900044342271
GMEB2	20	62218955	62258394	TF	CD4 cell	0.999930121903087	0.999979858249738	0.99989994443003
ZBTB46	20	62375019	62462597	TG	Breast	0.999927887980145	0.999979489863875	0.999899365344684
RTEL1	20	62289163	62328416	TG	Omnibus	0.999930856262907	0.999979909184547	0.999899313996733
IL18R1	2	102927989	103015218	TG	Visceral omentum	0.999919582119234	0.999923047723147	0.999899297890259
ARFRP1	20	62329996	62339377	TG	CD8 cell	0.999928184054155	0.999979447700794	0.999898971418968
GMEB2	20	62218955	62258394	TF	Adrenal gland	0.999930121903087	0.999979858249738	0.999897855955041
LIME1	20	62366815	62370456	TG	CD8 cell	0.999927604119755	0.99997935590363	0.999897431826258
IL18R1	2	102927989	103015218	TG	CD8 cell	0.999919582119234	0.999923047723147	0.999897344023358
SLC2A4RG	20	62371214	62374858	TG	Skeletal muscle	0.999926713995109	0.999979229740999	0.999897260317132
STMN3	20	62271061	62284780	TG	Omnibus	0.99992999361824	0.999979768170972	0.999896975000855
IL1RL1	2	102927962	102968497	TG	Visceral omentum	0.999917731431311	0.999921246343841	0.999896850826817
SLC2A4RG	20	62371214	62374858	TG	Esophagus muscularis	0.999926713995109	0.999979229740999	0.99989684358593
GMEB2	20	62218955	62258394	TF	Omnibus	0.999930121903087	0.999979858249738	0.999896823896747
SLC2A4RG	20	62371214	62374858	TG	Breast	0.999926713995109	0.999979229740999	0.999896432571144
SLC2A4RG	20	62371214	62374858	TG	Subcutaneous adipose	0.999926713995109	0.999979229740999	0.999895876181001
ARFRP1	20	62329996	62339377	TG	CD4 cell	0.999928184054155	0.999979447700794	0.999895362490589
SLC2A4RG	20	62371214	62374858	TG	CD8 cell	0.999926713995109	0.999979229740999	0.999894988764225
LIME1	20	62366815	62370456	TG	CD4 cell	0.999927604119755	0.99997935590363	0.999893757390204
ARFRP1	20	62329996	62339377	TG	Omnibus	0.999928184054155	0.999979447700794	0.999892460417457
GMEB2	20	62218955	62258394	TF	Transverse colon	0.999930121903087	0.999979858249738	0.99989161430497
ZBTB46	20	62375019	62462597	TG	Omnibus	0.999927887980145	0.999979489863875	0.9998915433293
SLC2A4RG	20	62371214	62374858	TG	CD4 cell	0.999926713995109	0.999979229740999	0.999891206500167
IL18RAP	2	103035149	103069025	TG	CD8 cell	0.999916879949094	0.99992065320449	0.999890939115955
LIME1	20	62366815	62370456	TG	Omnibus	0.999927604119755	0.99997935590363	0.999890914315109
SLC2A4RG	20	62371214	62374858	TG	Adrenal gland	0.999926713995109	0.999979229740999	0.999889757406266
IL18R1	2	102927989	103015218	TG	CD4 cell	0.999919582119234	0.999923047723147	0.999889680660157
IL18R1	2	102927989	103015218	TG	Esophagus muscularis	0.999919582119234	0.999923047723147	0.999889550802764
SLC2A4RG	20	62371214	62374858	TG	Omnibus	0.999926713995109	0.999979229740999	0.99988845333106
IL1RL1	2	102927962	102968497	TG	Adrenal gland	0.999917731431311	0.999921246343841	0.999887982011273
IL18R1	2	102927989	103015218	TG	Omnibus	0.999919582119234	0.999923047723147	0.999885144977944
LIME1	20	62366815	62370456	TG	Transverse colon	0.999927604119755	0.99997935590363	0.999884914898422
IL18RAP	2	103035149	103069025	TG	CD4 cell	0.999916879949094	0.99992065320449	0.999882758526256
SLC2A4RG	20	62371214	62374858	TG	Transverse colon	0.999926713995109	0.999979229740999	0.999882112203549
IL1RL1	2	102927962	102968497	TG	Omnibus	0.999917731431311	0.999921246343841	0.9998802885831
IL18RAP	2	103035149	103069025	TG	Omnibus	0.999916879949094	0.99992065320449	0.999878478283987
LRRK2	12	40590546	40763087	TG	Vagina	0.999901629066581	0.997291474815175	0.999877048432693
LRRK2	12	40590546	40763087	TG	Lung	0.999901629066581	0.997291474815175	0.999874693000554
SLC9A4	2	103089762	103150431	TG	Omnibus	0.999913421129075	0.999917446226486	0.999870609866739
LRRK2	12	40590546	40763087	TG	Esophagus mucosa	0.999901629066581	0.997291474815175	0.999842487366136
RPL3	22	39708887	39716394	TG	Visceral omentum	0.999728761238279	0.999942007378099	0.999841699841407
RPL3	22	39708887	39716394	TG	Testis	0.999728761238279	0.999942007378099	0.999798314193753
RPL3	22	39708887	39716394	TG	Tibial nerve	0.999728761238279	0.999942007378099	0.999761846760806
RPL3	22	39708887	39716394	TG	Thyroid	0.999728761238279	0.999942007378099	0.999757247531952
SYNGR1	22	39745930	39781593	TG	Hippocampus	0.999742110994186	0.999944609319571	0.99974359330063
RPL3	22	39708887	39716394	TG	Esophagus mucosa	0.999728761238279	0.999942007378099	0.999742680176091
RPL3	22	39708887	39716394	TG	Spleen	0.999728761238279	0.999942007378099	0.999742473267745
SYNGR1	22	39745930	39781593	TG	Cortex	0.999742110994186	0.999944609319571	0.999741246233424
SYNGR1	22	39745930	39781593	TG	Cerebellum	0.999742110994186	0.999944609319571	0.99974055960569
RPL3	22	39708887	39716394	TG	Vagina	0.999728761238279	0.999942007378099	0.999737966150724
SYNGR1	22	39745930	39781593	TG	Putamen	0.999742110994186	0.999944609319571	0.999735164372518
RPL3	22	39708887	39716394	TG	Lung	0.999728761238279	0.999942007378099	0.999734716049483
RPL3	22	39708887	39716394	TG	Hippocampus	0.999728761238279	0.999942007378099	0.999730285391206
RPL3	22	39708887	39716394	TG	Sun-exposed skin	0.999728761238279	0.999942007378099	0.999729611539286
RPL3	22	39708887	39716394	TG	Terminal ileum	0.999728761238279	0.999942007378099	0.999728967120547
RPL3	22	39708887	39716394	TG	Atrial appendage	0.999728761238279	0.999942007378099	0.999728913068619
RPL3	22	39708887	39716394	TG	Uterus	0.999728761238279	0.999942007378099	0.999728856064007
RPL3	22	39708887	39716394	TG	Cortex	0.999728761238279	0.999942007378099	0.999727651731898
RPL3	22	39708887	39716394	TG	Cerebellum	0.999728761238279	0.999942007378099	0.999726018189081
RPL3	22	39708887	39716394	TG	Putamen	0.999728761238279	0.999942007378099	0.999720419248869
RPL3	22	39708887	39716394	TG	Ovary	0.999728761238279	0.999942007378099	0.999718969835726
RPL3	22	39708887	39716394	TG	Prostate	0.999728761238279	0.999942007378099	0.999715888269556
RPL3	22	39708887	39716394	TG	Stomach	0.999728761238279	0.999942007378099	0.99971376688494
RPL3	22	39708887	39716394	TG	Left ventricle	0.999728761238279	0.999942007378099	0.999707465131344
SLC35D1	1	67465015	67519782	TG	Terminal ileum	0.999713748474513	0.999826398091863	0.999701264183477
CUL2	10	35297479	35379570	TG	Testis	0.999604623276449	0.998974910223948	0.999690710211309
RPL3	22	39708887	39716394	TG	Pancreas	0.999728761238279	0.999942007378099	0.999687943123306
RPL3	22	39708887	39716394	TG	B cell	0.999728761238279	0.999942007378099	0.999687545912008
RPL3	22	39708887	39716394	TG	NK cell	0.999728761238279	0.999942007378099	0.999683416974566
CUL2	10	35297479	35379570	TG	Visceral omentum	0.999604623276449	0.998974910223948	0.999673950034946
RPL3	22	39708887	39716394	TG	Gastroesophageal junction	0.999728761238279	0.999942007378099	0.999673082198616
SYNGR1	22	39745930	39781593	TG	Caudate	0.999742110994186	0.999944609319571	0.999666816967002
RPL3	22	39708887	39716394	TG	Liver	0.999728761238279	0.999942007378099	0.999666581014753
RPL3	22	39708887	39716394	TG	Sigmoid colon	0.999728761238279	0.999942007378099	0.999660843682453
RPL3	22	39708887	39716394	TG	Aorta	0.999728761238279	0.999942007378099	0.999656809726125
RPL3	22	39708887	39716394	TG	Skeletal muscle	0.999728761238279	0.999942007378099	0.999642670636487
PDGFB	22	39619364	39640756	TG	Omnibus	0.999753587966524	0.999946628370411	0.999642292902007
RPL3	22	39708887	39716394	TG	Caudate	0.999728761238279	0.999942007378099	0.999642153407851
RPL3	22	39708887	39716394	TG	Monocyte	0.999728761238279	0.999942007378099	0.999641322797665
CUL2	10	35297479	35379570	TG	B cell	0.999604623276449	0.998974910223948	0.999640737444974
RPL3	22	39708887	39716394	TG	CD8 cell	0.999728761238279	0.999942007378099	0.99963592722359
RPL3	22	39708887	39716394	TG	Breast	0.999728761238279	0.999942007378099	0.99963511755782
RPL3	22	39708887	39716394	TG	Subcutaneous adipose	0.999728761238279	0.999942007378099	0.999633938364968
RPL3	22	39708887	39716394	TG	Esophagus muscularis	0.999728761238279	0.999942007378099	0.999628738854067
RPL3	22	39708887	39716394	TG	CD4 cell	0.999728761238279	0.999942007378099	0.9996207839151
SYNGR1	22	39745930	39781593	TG	Omnibus	0.999742110994186	0.999944609319571	0.999619973342734
CUL2	10	35297479	35379570	TG	Thyroid	0.999604623276449	0.998974910223948	0.99961894142877
CUL2	10	35297479	35379570	TG	CD8 cell	0.999604623276449	0.998974910223948	0.99961644691937
CUL2	10	35297479	35379570	TG	Subcutaneous adipose	0.999604623276449	0.998974910223948	0.999614889127313
CUL2	10	35297479	35379570	TG	Skeletal muscle	0.999604623276449	0.998974910223948	0.999614176052609
CUL2	10	35297479	35379570	TG	Tibial nerve	0.999604623276449	0.998974910223948	0.999612492487792
CUL2	10	35297479	35379570	TG	Gastroesophageal junction	0.999604623276449	0.998974910223948	0.999612066434935
CUL2	10	35297479	35379570	TG	Sigmoid colon	0.999604623276449	0.998974910223948	0.99960789354459
CUL2	10	35297479	35379570	TG	CD4 cell	0.999604623276449	0.998974910223948	0.999606380779904
CUL2	10	35297479	35379570	TG	Ovary	0.999604623276449	0.998974910223948	0.999605203867817
CUL2	10	35297479	35379570	TG	Uterus	0.999604623276449	0.998974910223948	0.999604352629432
CUL2	10	35297479	35379570	TG	Esophagus mucosa	0.999604623276449	0.998974910223948	0.999603335615661
CUL2	10	35297479	35379570	TG	Vagina	0.999604623276449	0.998974910223948	0.999603210205052
RPL3	22	39708887	39716394	TG	Adrenal gland	0.999728761238279	0.999942007378099	0.99960012767268
RPL3	22	39708887	39716394	TG	Omnibus	0.999728761238279	0.999942007378099	0.999590555016028
RPL3	22	39708887	39716394	TG	Transverse colon	0.999728761238279	0.999942007378099	0.999581662726325
SLC35D1	1	67465015	67519782	TG	Liver	0.999713748474513	0.999826398091863	0.999578910939018
CUL2	10	35297479	35379570	TG	Transverse colon	0.999604623276449	0.998974910223948	0.999578203971076
CUL2	10	35297479	35379570	TG	Omnibus	0.999604623276449	0.998974910223948	0.999564195502718
SLC35D1	1	67465015	67519782	TG	Transverse colon	0.999713748474513	0.999826398091863	0.999534384942322
SLC35D1	1	67465015	67519782	TG	Omnibus	0.999713748474513	0.999826398091863	0.9995206748474
CAMTA1	1	6845384	7829766	TG	Omnibus	0.999045033684047	0.998356541206828	0.999106269893188
CAMTA1	1	6845384	7829766	TG	Esophagus muscularis	0.999045033684047	0.998356541206828	0.999081327559494
ENOX1	13	43787654	44361044	TG	Sigmoid colon	0.998897353283196	0.997964514747705	0.999044401210825
CAMTA1	1	6845384	7829766	TG	Terminal ileum	0.999045033684047	0.998356541206828	0.999035195949012
CAMTA1	1	6845384	7829766	TG	Lung	0.999045033684047	0.998356541206828	0.999030606917245
CAMTA1	1	6845384	7829766	TG	Vagina	0.999045033684047	0.998356541206828	0.999022108802574
CAMTA1	1	6845384	7829766	TG	Spleen	0.999045033684047	0.998356541206828	0.999008048265945
CAMTA1	1	6845384	7829766	TG	Esophagus mucosa	0.999045033684047	0.998356541206828	0.9990035450744
CAMTA1	1	6845384	7829766	TG	Thyroid	0.999045033684047	0.998356541206828	0.998982221650457
BCAT2	19	49298319	49314286	TG	Pancreas	0.998584178113313	0.999210578850805	0.998955663293042
ENOX1	13	43787654	44361044	TG	Esophagus muscularis	0.998897353283196	0.997964514747705	0.998954328429427
DBP	19	49133287	49140695	TF	B cell	0.998565620547839	0.999204266585611	0.998948288427809
RPL18	19	49118585	49122793	TG	B cell	0.9985636422584	0.99920361049165	0.998945609258567
DBP	19	49133287	49140695	TF	Pancreas	0.998565620547839	0.999204266585611	0.998930440994626
DBP	19	49133287	49140695	TF	NK cell	0.998565620547839	0.999204266585611	0.998930334908762
RPL18	19	49118585	49122793	TG	Pancreas	0.9985636422584	0.99920361049165	0.998927694754364
RPL18	19	49118585	49122793	TG	NK cell	0.9985636422584	0.99920361049165	0.99892758870235
DBP	19	49133287	49140695	TF	Visceral omentum	0.998565620547839	0.999204266585611	0.998926461425231
RPL18	19	49118585	49122793	TG	Visceral omentum	0.9985636422584	0.99920361049165	0.998925129603618
MAMSTR	19	49215999	49222978	TG	B cell	0.998540675867113	0.999197018910092	0.998914556762484
FUT1	19	49251268	49258647	TG	Pancreas	0.998549048635931	0.999199439436122	0.998907975642689
ENOX1	13	43787654	44361044	TG	Ovary	0.998897353283196	0.997964514747705	0.998903243550851
RASIP1	19	49223844	49243978	TG	Pancreas	0.998544851135089	0.999198218699871	0.998902051817425
MAPKAPK2	1	206858289	206907628	TG	Liver	0.998819453174902	0.99952728974569	0.998896589979562
ENOX1	13	43787654	44361044	TG	Prostate	0.998897353283196	0.997964514747705	0.998896507726717
MAMSTR	19	49215999	49222978	TG	Pancreas	0.998540675867113	0.999197018910092	0.998896137039775
MAMSTR	19	49215999	49222978	TG	NK cell	0.998540675867113	0.999197018910092	0.99889590843482
ENOX1	13	43787654	44361044	TG	Uterus	0.998897353283196	0.997964514747705	0.998893634954043
DBP	19	49133287	49140695	TF	Liver	0.998565620547839	0.999204266585611	0.998889806049282
CAMTA1	1	6845384	7829766	TG	Testis	0.999045033684047	0.998356541206828	0.998884995500518
DBP	19	49133287	49140695	TF	Aorta	0.998565620547839	0.999204266585611	0.998879530016124
MAPKAPK2	1	206858289	206907628	TG	Aorta	0.998819453174902	0.99952728974569	0.998875695586713
BCAT2	19	49298319	49314286	TG	Testis	0.998584178113313	0.999210578850805	0.998864874532855
BCAT2	19	49298319	49314286	TG	Skeletal muscle	0.998584178113313	0.999210578850805	0.998855721806557
UTS2	1	7903143	7913572	TG	Monocyte	0.998803358332498	0.998002820085411	0.998853457587537
DBP	19	49133287	49140695	TF	Testis	0.998565620547839	0.999204266585611	0.998851380245407
RPL18	19	49118585	49122793	TG	Testis	0.9985636422584	0.99920361049165	0.99884993092896
DBP	19	49133287	49140695	TF	Monocyte	0.998565620547839	0.999204266585611	0.998849635782339
RASIP1	19	49223844	49243978	TG	Aorta	0.998544851135089	0.999198218699871	0.998849539310898
SPACA4	19	49110000	49110970	TG	Testis	0.998561956649858	0.999203531370095	0.998848906647954
RPL18	19	49118585	49122793	TG	Monocyte	0.9985636422584	0.99920361049165	0.998846648678745
DBP	19	49133287	49140695	TF	CD8 cell	0.998565620547839	0.999204266585611	0.998844972839389
MAMSTR	19	49215999	49222978	TG	Aorta	0.998540675867113	0.999197018910092	0.998843291890667
RPL18	19	49118585	49122793	TG	CD8 cell	0.9985636422584	0.99920361049165	0.998841974083387
DBP	19	49133287	49140695	TF	Subcutaneous adipose	0.998565620547839	0.999204266585611	0.998836963080597
MAPKAPK2	1	206858289	206907628	TG	Left ventricle	0.998819453174902	0.99952728974569	0.998835137208725
RPL18	19	49118585	49122793	TG	Subcutaneous adipose	0.9985636422584	0.99920361049165	0.998833976552419
MAMSTR	19	49215999	49222978	TG	Testis	0.998540675867113	0.999197018910092	0.998832955078373
DBP	19	49133287	49140695	TF	Skeletal muscle	0.998565620547839	0.999204266585611	0.998828733803952
RPL18	19	49118585	49122793	TG	Skeletal muscle	0.9985636422584	0.99920361049165	0.998825778132943
DBP	19	49133287	49140695	TF	CD4 cell	0.998565620547839	0.999204266585611	0.998823873830083
RPL18	19	49118585	49122793	TG	CD4 cell	0.9985636422584	0.99920361049165	0.998820814453565
MAPKAPK2	1	206858289	206907628	TG	Skeletal muscle	0.998819453174902	0.99952728974569	0.998819966060598
MAPKAPK2	1	206858289	206907628	TG	Monocyte	0.998819453174902	0.99952728974569	0.998818267535695
MAPKAPK2	1	206858289	206907628	TG	Sun-exposed skin	0.998819453174902	0.99952728974569	0.998817531421364
BCAT2	19	49298319	49314286	TG	Tibial nerve	0.998584178113313	0.999210578850805	0.998816659341123
MAPKAPK2	1	206858289	206907628	TG	Hippocampus	0.998819453174902	0.99952728974569	0.998816109769744
MAPKAPK2	1	206858289	206907628	TG	Uterus	0.998819453174902	0.99952728974569	0.998812670259563
MAPKAPK2	1	206858289	206907628	TG	Gastroesophageal junction	0.998819453174902	0.99952728974569	0.998812471771107
MAMSTR	19	49215999	49222978	TG	Monocyte	0.998540675867113	0.999197018910092	0.998812186142844
MAPKAPK2	1	206858289	206907628	TG	Lung	0.998819453174902	0.99952728974569	0.998808367150414
MAPKAPK2	1	206858289	206907628	TG	Terminal ileum	0.998819453174902	0.99952728974569	0.998807746652935
MAMSTR	19	49215999	49222978	TG	CD8 cell	0.998540675867113	0.999197018910092	0.998807319145128
MAPKAPK2	1	206858289	206907628	TG	Subcutaneous adipose	0.998819453174902	0.99952728974569	0.998806530077523
MAPKAPK2	1	206858289	206907628	TG	Vagina	0.998819453174902	0.99952728974569	0.998806452815857
MAPKAPK2	1	206858289	206907628	TG	Cerebellum	0.998819453174902	0.99952728974569	0.998805421131052
MAPKAPK2	1	206858289	206907628	TG	Atrial appendage	0.998819453174902	0.99952728974569	0.998805153585458
DBP	19	49133287	49140695	TF	Tibial nerve	0.998565620547839	0.999204266585611	0.998800169072962
RPL18	19	49118585	49122793	TG	Tibial nerve	0.9985636422584	0.99920361049165	0.998798361082394
MAPKAPK2	1	206858289	206907628	TG	Esophagus mucosa	0.998819453174902	0.99952728974569	0.998796593542294
MAPKAPK2	1	206858289	206907628	TG	Spleen	0.998819453174902	0.99952728974569	0.998793908101052
PER3	1	7844380	7905237	TG	Lung	0.998806931619709	0.998009609819537	0.998787556962454
MAMSTR	19	49215999	49222978	TG	CD4 cell	0.998540675867113	0.999197018910092	0.998785399112974
MAPKAPK2	1	206858289	206907628	TG	Thyroid	0.998819453174902	0.99952728974569	0.998783455553484
MAMSTR	19	49215999	49222978	TG	Tibial nerve	0.998540675867113	0.999197018910092	0.99877708051081
BCAT2	19	49298319	49314286	TG	Gastroesophageal junction	0.998584178113313	0.999210578850805	0.998776201785637
MAPKAPK2	1	206858289	206907628	TG	Breast	0.998819453174902	0.99952728974569	0.998774676127395
MAPKAPK2	1	206858289	206907628	TG	Sigmoid colon	0.998819453174902	0.99952728974569	0.998771180529309
DBP	19	49133287	49140695	TF	Sigmoid colon	0.998565620547839	0.999204266585611	0.998770690650813
DBP	19	49133287	49140695	TF	Breast	0.998565620547839	0.999204266585611	0.998770525273899
RPL18	19	49118585	49122793	TG	Sigmoid colon	0.9985636422584	0.99920361049165	0.998767982025394
RPL18	19	49118585	49122793	TG	Breast	0.9985636422584	0.99920361049165	0.998767601665223
PER3	1	7844380	7905237	TG	Esophagus mucosa	0.998806931619709	0.998009609819537	0.998759401477129
MAPKAPK2	1	206858289	206907628	TG	Stomach	0.998819453174902	0.99952728974569	0.998756164908624
DBP	19	49133287	49140695	TF	Left ventricle	0.998565620547839	0.999204266585611	0.998755326558194
DBP	19	49133287	49140695	TF	Gastroesophageal junction	0.998565620547839	0.999204266585611	0.99875212818339
SPHK2	19	49122548	49133974	TG	Transverse colon	0.998565620547839	0.999204266585611	0.998752046435532
DBP	19	49133287	49140695	TF	Transverse colon	0.998565620547839	0.999204266585611	0.998752046435532
FAM83E	19	49104067	49118111	TG	Transverse colon	0.998565094206393	0.999204118450795	0.998751117932012
ENOX1	13	43787654	44361044	TG	Testis	0.998897353283196	0.997964514747705	0.99874994874635
RPL18	19	49118585	49122793	TG	Transverse colon	0.9985636422584	0.99920361049165	0.99874878641049
MAPKAPK2	1	206858289	206907628	TG	Testis	0.998819453174902	0.99952728974569	0.998736061976388
PER3	1	7844380	7905237	TG	Thyroid	0.998806931619709	0.998009609819537	0.998725649624384
MAPKAPK2	1	206858289	206907628	TG	Tibial nerve	0.998819453174902	0.99952728974569	0.998711622744281
FUT2	19	49199228	49209207	TG	Transverse colon	0.998539620225443	0.999196698907498	0.99870932659509
BCAT2	19	49298319	49314286	TG	Esophagus muscularis	0.998584178113313	0.999210578850805	0.998707652198029
IL10	1	206940947	206945839	TG	Monocyte	0.998756143832109	0.999506361769598	0.998705659495566
BCAT2	19	49298319	49314286	TG	Omnibus	0.998584178113313	0.999210578850805	0.99869997783268
ENOX1	13	43787654	44361044	TG	Visceral omentum	0.998897353283196	0.997964514747705	0.998697754972524
BCAT2	19	49298319	49314286	TG	Thyroid	0.998584178113313	0.999210578850805	0.998692530251123
CA11	19	49141199	49149569	TG	Caudate	0.998569902776733	0.999205703231778	0.998692236506318
DBP	19	49133287	49140695	TF	Caudate	0.998565620547839	0.999204266585611	0.998686358782397
NTN5	19	49164664	49176338	TG	Omnibus	0.998573619936861	0.999206993320813	0.998684559269632
DBP	19	49133287	49140695	TF	Esophagus muscularis	0.998565620547839	0.999204266585611	0.998682348203444
RPL18	19	49118585	49122793	TG	Esophagus muscularis	0.9985636422584	0.99920361049165	0.998679571541074
CA11	19	49141199	49149569	TG	Omnibus	0.998569902776733	0.999205703231778	0.998679059069049
MAPKAPK2	1	206858289	206907628	TG	Visceral omentum	0.998819453174902	0.99952728974569	0.99867763262125
MAPKAPK2	1	206858289	206907628	TG	Transverse colon	0.998819453174902	0.99952728974569	0.998677402127584
DBP	19	49133287	49140695	TF	Thyroid	0.998565620547839	0.999204266585611	0.998676116073206
PER3	1	7844380	7905237	TG	Omnibus	0.998806931619709	0.998009609819537	0.998675617055299
RPL18	19	49118585	49122793	TG	Thyroid	0.9985636422584	0.99920361049165	0.99867434820459
BCAT2	19	49298319	49314286	TG	Adrenal gland	0.998584178113313	0.999210578850805	0.998674141585737
SPHK2	19	49122548	49133974	TG	Omnibus	0.998565620547839	0.999204266585611	0.998672624788902
DBP	19	49133287	49140695	TF	Omnibus	0.998565620547839	0.999204266585611	0.998672624788902
FAM83E	19	49104067	49118111	TG	Omnibus	0.998565094206393	0.999204118450795	0.998671773058126
RPL18	19	49118585	49122793	TG	Omnibus	0.9985636422584	0.99920361049165	0.998669615392561
SPACA4	19	49110000	49110970	TG	Omnibus	0.998561956649858	0.999203531370095	0.998665961695443
MAPKAPK2	1	206858289	206907628	TG	Esophagus muscularis	0.998819453174902	0.99952728974569	0.998659545468669
BCAT2	19	49298319	49314286	TG	Stomach	0.998584178113313	0.999210578850805	0.998653486751278
MAMSTR	19	49215999	49222978	TG	Caudate	0.998540675867113	0.999197018910092	0.998651877743
FUT1	19	49251268	49258647	TG	Omnibus	0.998549048635931	0.999199439436122	0.998647747388146
DBP	19	49133287	49140695	TF	Adrenal gland	0.998565620547839	0.999204266585611	0.998647228484331
RPL18	19	49118585	49122793	TG	Adrenal gland	0.9985636422584	0.99920361049165	0.998644270561755
MAPKAPK2	1	206858289	206907628	TG	Adrenal gland	0.998819453174902	0.99952728974569	0.998642210771202
RASIP1	19	49223844	49243978	TG	Omnibus	0.998544851135089	0.999198218699871	0.998641249028819
MAPKAPK2	1	206858289	206907628	TG	Omnibus	0.998819453174902	0.99952728974569	0.998639388260753
MAMSTR	19	49215999	49222978	TG	Omnibus	0.998540675867113	0.999197018910092	0.998634758057393
BCAT2	19	49298319	49314286	TG	Cerebellum	0.998584178113313	0.999210578850805	0.998634630646572
SPHK2	19	49122548	49133974	TG	Stomach	0.998565620547839	0.999204266585611	0.998634147244059
DBP	19	49133287	49140695	TF	Stomach	0.998565620547839	0.999204266585611	0.998634147244059
FAM83E	19	49104067	49118111	TG	Stomach	0.998565094206393	0.999204118450795	0.998633591102863
FUT2	19	49199228	49209207	TG	Omnibus	0.998539620225443	0.999196698907498	0.998633135462865
RPL18	19	49118585	49122793	TG	Stomach	0.9985636422584	0.99920361049165	0.998632052545471
DBP	19	49133287	49140695	TF	Esophagus mucosa	0.998565620547839	0.999204266585611	0.998626026161817
FAM83E	19	49104067	49118111	TG	Esophagus mucosa	0.998565094206393	0.999204118450795	0.9986255376829
RPL18	19	49118585	49122793	TG	Esophagus mucosa	0.9985636422584	0.99920361049165	0.99862414876876
DBP	19	49133287	49140695	TF	Spleen	0.998565620547839	0.999204266585611	0.998623779130825
RPL18	19	49118585	49122793	TG	Spleen	0.9985636422584	0.99920361049165	0.998621903582368
CA11	19	49141199	49149569	TG	Cerebellum	0.998569902776733	0.999205703231778	0.998620024393198
FUT1	19	49251268	49258647	TG	Stomach	0.998549048635931	0.999199439436122	0.998616466574283
DBP	19	49133287	49140695	TF	Cerebellum	0.998565620547839	0.999204266585611	0.998615614345984
RPL18	19	49118585	49122793	TG	Cerebellum	0.9985636422584	0.99920361049165	0.998613575312912
LRRK2	12	40590546	40763087	TG	Monocyte	0.999901629066581	0.997291474815175	0.998610554689751
DYRK3	1	206808881	206857764	TG	Omnibus	0.99880591573931	0.999523338025346	0.998610397316997
MAMSTR	19	49215999	49222978	TG	Adrenal gland	0.998540675867113	0.999197018910092	0.998609997006608
BCAT2	19	49298319	49314286	TG	Prostate	0.998584178113313	0.999210578850805	0.998609326041106
FUT1	19	49251268	49258647	TG	Spleen	0.998549048635931	0.999199439436122	0.998607925501081
BCAT2	19	49298319	49314286	TG	Lung	0.998584178113313	0.999210578850805	0.998607793277793
FUT2	19	49199228	49209207	TG	Stomach	0.998539620225443	0.999196698907498	0.998606428478633
DBP	19	49133287	49140695	TF	Ovary	0.998565620547839	0.999204266585611	0.998606417690438
RPL18	19	49118585	49122793	TG	Ovary	0.9985636422584	0.99920361049165	0.998604347180804
RASIP1	19	49223844	49243978	TG	Spleen	0.998544851135089	0.999198218699871	0.998603948713785
FUT2	19	49199228	49209207	TG	Esophagus mucosa	0.998539620225443	0.999196698907498	0.998601210406698
PER3	1	7844380	7905237	TG	Testis	0.998806931619709	0.998009609819537	0.998600452175643
DBP	19	49133287	49140695	TF	Vagina	0.998565620547839	0.999204266585611	0.998600264585735
MAMSTR	19	49215999	49222978	TG	Spleen	0.998540675867113	0.999197018910092	0.998599994786827
CA11	19	49141199	49149569	TG	Putamen	0.998569902776733	0.999205703231778	0.99859880717741
FUT1	19	49251268	49258647	TG	Cerebellum	0.998549048635931	0.999199439436122	0.998598536568217
RPL18	19	49118585	49122793	TG	Vagina	0.9985636422584	0.99920361049165	0.998598348775761
DBP	19	49133287	49140695	TF	Putamen	0.998565620547839	0.999204266585611	0.998594345914879
DBP	19	49133287	49140695	TF	Atrial appendage	0.998565620547839	0.999204266585611	0.998592686324028
DBP	19	49133287	49140695	TF	Prostate	0.998565620547839	0.999204266585611	0.998589986982162
MAMSTR	19	49215999	49222978	TG	Cerebellum	0.998540675867113	0.999197018910092	0.998589884027166
DBP	19	49133287	49140695	TF	Lung	0.998565620547839	0.999204266585611	0.998589625313288
FAM83E	19	49104067	49118111	TG	Lung	0.998565094206393	0.999204118450795	0.998589112338613
RPL18	19	49118585	49122793	TG	Prostate	0.9985636422584	0.99920361049165	0.998587912208151
RPL18	19	49118585	49122793	TG	Lung	0.9985636422584	0.99920361049165	0.998587685506871
SPHK2	19	49122548	49133974	TG	Terminal ileum	0.998565620547839	0.999204266585611	0.998581580110407
DBP	19	49133287	49140695	TF	Terminal ileum	0.998565620547839	0.999204266585611	0.998581580110407
FAM83E	19	49104067	49118111	TG	Terminal ileum	0.998565094206393	0.999204118450795	0.998581059171195
RPL18	19	49118585	49122793	TG	Terminal ileum	0.9985636422584	0.99920361049165	0.998579614015979
CA11	19	49141199	49149569	TG	Cortex	0.998569902776733	0.999205703231778	0.998577069681297
CA11	19	49141199	49149569	TG	Hippocampus	0.998569902776733	0.999205703231778	0.998576660259355
CA11	19	49141199	49149569	TG	Sun-exposed skin	0.998569902776733	0.999205703231778	0.998573599978413
RPL18	19	49118585	49122793	TG	Uterus	0.9985636422584	0.99920361049165	0.99857353693602
SPHK2	19	49122548	49133974	TG	Cortex	0.998565620547839	0.999204266585611	0.998572761350374
DBP	19	49133287	49140695	TF	Cortex	0.998565620547839	0.999204266585611	0.998572761350374
DBP	19	49133287	49140695	TF	Hippocampus	0.998565620547839	0.999204266585611	0.998572396453561
RPL18	19	49118585	49122793	TG	Cortex	0.9985636422584	0.99920361049165	0.998570770586616
RPL18	19	49118585	49122793	TG	Hippocampus	0.9985636422584	0.99920361049165	0.998570426916841
DBP	19	49133287	49140695	TF	Sun-exposed skin	0.998565620547839	0.999204266585611	0.998569329253213
MAMSTR	19	49215999	49222978	TG	Putamen	0.998540675867113	0.999197018910092	0.998568331883398
RPL18	19	49118585	49122793	TG	Sun-exposed skin	0.9985636422584	0.99920361049165	0.998567356648308
FUT2	19	49199228	49209207	TG	Terminal ileum	0.998539620225443	0.999196698907498	0.998555706545114
MAMSTR	19	49215999	49222978	TG	Cortex	0.998540675867113	0.999197018910092	0.998547653213383
MAMSTR	19	49215999	49222978	TG	Hippocampus	0.998540675867113	0.999197018910092	0.998547558200742
IL20	1	207038699	207042568	TG	Omnibus	0.998758746247993	0.999509205648057	0.99852393895076
IL10	1	206940947	206945839	TG	Omnibus	0.998756143832109	0.999506361769598	0.998522059724023
PPIL2	22	22006559	22054304	TG	Pancreas	0.997654179725777	0.998922488615251	0.997936021708763
UBE2L3	22	21903736	21978323	TG	Pancreas	0.997621925547027	0.998910878078933	0.997881233990179
UBE2L3	22	21903736	21978323	TG	NK cell	0.997621925547027	0.998910878078933	0.997795736633166
UBE2L3	22	21903736	21978323	TG	Liver	0.997621925547027	0.998910878078933	0.997771085838572
UBE2L3	22	21903736	21978323	TG	Aorta	0.997621925547027	0.998910878078933	0.997732130396321
UBE2L3	22	21903736	21978323	TG	B cell	0.997621925547027	0.998910878078933	0.997725694541522
UBE2L3	22	21903736	21978323	TG	Left ventricle	0.997621925547027	0.998910878078933	0.997668615503818
UBE2L3	22	21903736	21978323	TG	Monocyte	0.997621925547027	0.998910878078933	0.997631083640981
UBE2L3	22	21903736	21978323	TG	Skeletal muscle	0.997621925547027	0.998910878078933	0.997627999120799
SDF2L1	22	21996550	21998587	TG	Thyroid	0.997627296214283	0.998912860050027	0.997626902905979
YDJC	22	21982378	21984353	TG	Thyroid	0.997622585968324	0.998911150484656	0.997622184835373
UBE2L3	22	21903736	21978323	TG	Thyroid	0.997621925547027	0.998910878078933	0.997621522192465
UBE2L3	22	21903736	21978323	TG	Sun-exposed skin	0.997621925547027	0.998910878078933	0.997620078454525
UBE2L3	22	21903736	21978323	TG	Hippocampus	0.997621925547027	0.998910878078933	0.997618358843894
UBE2L3	22	21903736	21978323	TG	Cortex	0.997621925547027	0.998910878078933	0.997616635704133
UBE2L3	22	21903736	21978323	TG	Gastroesophageal junction	0.997621925547027	0.998910878078933	0.997615258442493
UBE2L3	22	21903736	21978323	TG	Cerebellum	0.997621925547027	0.998910878078933	0.9976108995336
UBE2L3	22	21903736	21978323	TG	Esophagus mucosa	0.997621925547027	0.998910878078933	0.997609738028385
UBE2L3	22	21903736	21978323	TG	Subcutaneous adipose	0.997621925547027	0.998910878078933	0.99760733442036
UBE2L3	22	21903736	21978323	TG	Putamen	0.997621925547027	0.998910878078933	0.997606305237754
UBE2L3	22	21903736	21978323	TG	Atrial appendage	0.997621925547027	0.998910878078933	0.9976017094416
UBE2L3	22	21903736	21978323	TG	CD8 cell	0.997621925547027	0.998910878078933	0.99759890110874
UBE2L3	22	21903736	21978323	TG	Spleen	0.997621925547027	0.998910878078933	0.997594399706546
UBE2L3	22	21903736	21978323	TG	Ovary	0.997621925547027	0.998910878078933	0.997583299217041
UBE2L3	22	21903736	21978323	TG	Sigmoid colon	0.997621925547027	0.998910878078933	0.997551670304666
UBE2L3	22	21903736	21978323	TG	Breast	0.997621925547027	0.998910878078933	0.997545148197047
UBE2L3	22	21903736	21978323	TG	Stomach	0.997621925547027	0.998910878078933	0.997531745522032
UBE2L3	22	21903736	21978323	TG	CD4 cell	0.997621925547027	0.998910878078933	0.997513474033527
UBE2L3	22	21903736	21978323	TG	Visceral omentum	0.997621925547027	0.998910878078933	0.9975022259265
UBE2L3	22	21903736	21978323	TG	Tibial nerve	0.997621925547027	0.998910878078933	0.997498837981474
UBE2L3	22	21903736	21978323	TG	Caudate	0.997621925547027	0.998910878078933	0.997473412840655
PLEKHH2	2	43864412	43995126	TG	Sun-exposed skin	0.997359267346113	0.997730173205522	0.997374763041597
PPIL2	22	22006559	22054304	TG	Omnibus	0.997654179725777	0.998922488615251	0.997373096077667
PLEKHH2	2	43864412	43995126	TG	Uterus	0.997359267346113	0.997730173205522	0.997345131186127
UBE2L3	22	21903736	21978323	TG	Esophagus muscularis	0.997621925547027	0.998910878078933	0.99734171339783
PLEKHH2	2	43864412	43995126	TG	Lung	0.997359267346113	0.997730173205522	0.997324168264485
SDF2L1	22	21996550	21998587	TG	Omnibus	0.997627296214283	0.998912860050027	0.997319729272866
YDJC	22	21982378	21984353	TG	Omnibus	0.997622585968324	0.998911150484656	0.997310398652338
PLEKHH2	2	43864412	43995126	TG	Vagina	0.997359267346113	0.997730173205522	0.997308182144817
THADA	2	43393800	43823185	TG	Omnibus	0.997903547517738	0.998180541911942	0.997268396047658
PLEKHH2	2	43864412	43995126	TG	Esophagus mucosa	0.997359267346113	0.997730173205522	0.997240855762492
PLEKHH2	2	43864412	43995126	TG	Ovary	0.997359267346113	0.997730173205522	0.997199492411867
PLEKHH2	2	43864412	43995126	TG	Thyroid	0.997359267346113	0.997730173205522	0.997156805272189
PLEKHH2	2	43864412	43995126	TG	Stomach	0.997359267346113	0.997730173205522	0.996998475147173
TYK2	19	10461209	10491352	TG	Pancreas	0.995845431069393	0.998847404473897	0.996780396486085
CDC37	19	10501810	10530797	TG	Pancreas	0.995820054579775	0.998845180858049	0.996748138512407
PLEKHH2	2	43864412	43995126	TG	Tibial nerve	0.997359267346113	0.997730173205522	0.996721361216854
PLEKHH2	2	43864412	43995126	TG	Sigmoid colon	0.997359267346113	0.997730173205522	0.99667856215217
ICAM3	19	10444452	10450499	TG	Pancreas	0.995770013888611	0.998840272894641	0.996669503796577
PLEKHH2	2	43864412	43995126	TG	Breast	0.997359267346113	0.997730173205522	0.996659337519742
TYK2	19	10461209	10491352	TG	NK cell	0.995845431069393	0.998847404473897	0.99665455179551
PLEKHH2	2	43864412	43995126	TG	Subcutaneous adipose	0.997359267346113	0.997730173205522	0.996640679818879
CDC37	19	10501810	10530797	TG	NK cell	0.995820054579775	0.998845180858049	0.996620499728794
TYK2	19	10461209	10491352	TG	Liver	0.995845431069393	0.998847404473897	0.996584521246379
PLEKHH2	2	43864412	43995126	TG	Visceral omentum	0.997359267346113	0.997730173205522	0.996569977984706
TYK2	19	10461209	10491352	TG	B cell	0.995845431069393	0.998847404473897	0.996564457853626
CDC37	19	10501810	10530797	TG	Liver	0.995820054579775	0.998845180858049	0.996549786482892
ICAM3	19	10444452	10450499	TG	NK cell	0.995770013888611	0.998840272894641	0.996536986672061
ZCCHC24	10	81142081	81205383	TG	Liver	0.995516743793112	0.995470021329927	0.996530152631224
CDC37	19	10501810	10530797	TG	B cell	0.995820054579775	0.998845180858049	0.996529134798302
TYK2	19	10461209	10491352	TG	Aorta	0.995845431069393	0.998847404473897	0.996523376511124
ZCCHC24	10	81142081	81205383	TG	Aorta	0.995516743793112	0.995470021329927	0.996488616447046
CDC37	19	10501810	10530797	TG	Aorta	0.995820054579775	0.998845180858049	0.996487494418505
ICAM3	19	10444452	10450499	TG	Liver	0.995770013888611	0.998840272894641	0.996464709736616
ICAM3	19	10444452	10450499	TG	B cell	0.995770013888611	0.998840272894641	0.996442244785784
RAVER1	19	10426888	10444316	TG	Aorta	0.995789244592256	0.998843224009848	0.996429042888347
ICAM3	19	10444452	10450499	TG	Aorta	0.995770013888611	0.998840272894641	0.996399212564378
PPIF	10	81107225	81115093	TG	Monocyte	0.995521592309945	0.995479323144164	0.996378592482735
TYK2	19	10461209	10491352	TG	Monocyte	0.995845431069393	0.998847404473897	0.996351441130313
ZCCHC24	10	81142081	81205383	TG	Skeletal muscle	0.995516743793112	0.995470021329927	0.996326491361729
ZCCHC24	10	81142081	81205383	TG	Subcutaneous adipose	0.995516743793112	0.995470021329927	0.99632032586669
CDC37	19	10501810	10530797	TG	Monocyte	0.995820054579775	0.998845180858049	0.996313049999481
TYK2	19	10461209	10491352	TG	CD8 cell	0.995845431069393	0.998847404473897	0.996297256761348
PLEKHH2	2	43864412	43995126	TG	Esophagus muscularis	0.997359267346113	0.997730173205522	0.996283085468376
CDC37	19	10501810	10530797	TG	CD8 cell	0.995820054579775	0.998845180858049	0.996258083898569
RAVER1	19	10426888	10444316	TG	Monocyte	0.995789244592256	0.998843224009848	0.996249513989913
PPIF	10	81107225	81115093	TG	CD4 cell	0.995521592309945	0.995479323144164	0.996223801584483
ICAM3	19	10444452	10450499	TG	Monocyte	0.995770013888611	0.998840272894641	0.996217925929026
RAVER1	19	10426888	10444316	TG	CD8 cell	0.995789244592256	0.998843224009848	0.996192949376443
ICAM3	19	10444452	10450499	TG	Subcutaneous adipose	0.995770013888611	0.998840272894641	0.996167722653258
ICAM3	19	10444452	10450499	TG	CD8 cell	0.995770013888611	0.998840272894641	0.996160817685377
TYK2	19	10461209	10491352	TG	CD4 cell	0.995845431069393	0.998847404473897	0.996151405505225
ZCCHC24	10	81142081	81205383	TG	Breast	0.995516743793112	0.995470021329927	0.996137589793141
PDE4A	19	10527449	10580305	TG	Cerebellum	0.996082807940374	0.998887788948448	0.996136857679704
PLEKHH2	2	43864412	43995126	TG	Omnibus	0.997359267346113	0.997730173205522	0.996131706125456
CDC37	19	10501810	10530797	TG	CD4 cell	0.995820054579775	0.998845180858049	0.996110079022962
ICAM3	19	10444452	10450499	TG	Left ventricle	0.995770013888611	0.998840272894641	0.996100235681062
PDE4A	19	10527449	10580305	TG	Cortex	0.996082807940374	0.998887788948448	0.996085586295564
TYK2	19	10461209	10491352	TG	Testis	0.995845431069393	0.998847404473897	0.996084929302758
CDC37	19	10501810	10530797	TG	Breast	0.995820054579775	0.998845180858049	0.996083801618951
CDC37	19	10501810	10530797	TG	Testis	0.995820054579775	0.998845180858049	0.996061670004572
ZCCHC24	10	81142081	81205383	TG	Transverse colon	0.995516743793112	0.995470021329927	0.996061036993095
RAVER1	19	10426888	10444316	TG	CD4 cell	0.995789244592256	0.998843224009848	0.996040606860116
ICAM3	19	10444452	10450499	TG	Gastroesophageal junction	0.995770013888611	0.998840272894641	0.996037906111669
ZCCHC24	10	81142081	81205383	TG	Gastroesophageal junction	0.995516743793112	0.995470021329927	0.996032821806537
ICAM3	19	10444452	10450499	TG	CD4 cell	0.995770013888611	0.998840272894641	0.996007002893551
PDE4A	19	10527449	10580305	TG	Omnibus	0.996082807940374	0.998887788948448	0.996000578682504
ZCCHC24	10	81142081	81205383	TG	Sigmoid colon	0.995516743793112	0.995470021329927	0.995992775305079
ICAM3	19	10444452	10450499	TG	Breast	0.995770013888611	0.998840272894641	0.995990132008517
TYK2	19	10461209	10491352	TG	Visceral omentum	0.995845431069393	0.998847404473897	0.995982805729516
WWOX	16	78133310	79246564	TG	Omnibus	0.993154614946324	0.956705857320505	0.995959082391688
CDC37	19	10501810	10530797	TG	Visceral omentum	0.995820054579775	0.998845180858049	0.995958600993796
ZCCHC24	10	81142081	81205383	TG	Left ventricle	0.995516743793112	0.995470021329927	0.995929500184737
TYK2	19	10461209	10491352	TG	Thyroid	0.995845431069393	0.998847404473897	0.995920437624367
ICAM3	19	10444452	10450499	TG	Visceral omentum	0.995770013888611	0.998840272894641	0.995911299440391
ZMIZ1	10	80828792	81076276	TG	Ovary	0.995855503272775	0.99583840896823	0.995901058896935
TYK2	19	10461209	10491352	TG	Cerebellum	0.995845431069393	0.998847404473897	0.995890867833569
CDC37	19	10501810	10530797	TG	Tibial nerve	0.995820054579775	0.998845180858049	0.99588110381609
CDC37	19	10501810	10530797	TG	Cerebellum	0.995820054579775	0.998845180858049	0.995864064656751
TYK2	19	10461209	10491352	TG	Vagina	0.995845431069393	0.998847404473897	0.995859261072548
TYK2	19	10461209	10491352	TG	Spleen	0.995845431069393	0.998847404473897	0.995858775028344
ZCCHC24	10	81142081	81205383	TG	Caudate	0.995516743793112	0.995470021329927	0.995848897140223
ICAM3	19	10444452	10450499	TG	Thyroid	0.995770013888611	0.998840272894641	0.995847160667292
CDC37	19	10501810	10530797	TG	Caudate	0.995820054579775	0.998845180858049	0.995847057105386
CDC37	19	10501810	10530797	TG	Putamen	0.995820054579775	0.998845180858049	0.995838037817405
RAVER1	19	10426888	10444316	TG	Cerebellum	0.995789244592256	0.998843224009848	0.995829688780383
CDC37	19	10501810	10530797	TG	Ovary	0.995820054579775	0.998845180858049	0.995827154739647
CDC37	19	10501810	10530797	TG	Hippocampus	0.995820054579775	0.998845180858049	0.995821875716749
ICAM3	19	10444452	10450499	TG	Tibial nerve	0.995770013888611	0.998840272894641	0.995821771356501
CDC37	19	10501810	10530797	TG	Cortex	0.995820054579775	0.998845180858049	0.995820507121042
ICAM3	19	10444452	10450499	TG	Cerebellum	0.995770013888611	0.998840272894641	0.995809128462531
ICAM3	19	10444452	10450499	TG	Esophagus mucosa	0.995770013888611	0.998840272894641	0.9958014265195
ICAM3	19	10444452	10450499	TG	Vagina	0.995770013888611	0.998840272894641	0.995784242178712
ICAM3	19	10444452	10450499	TG	Spleen	0.995770013888611	0.998840272894641	0.99578361282597
ICAM3	19	10444452	10450499	TG	Putamen	0.995770013888611	0.998840272894641	0.995782984861499
ICAM3	19	10444452	10450499	TG	Lung	0.995770013888611	0.998840272894641	0.995776085175933
ICAM3	19	10444452	10450499	TG	Hippocampus	0.995770013888611	0.998840272894641	0.995771674238003
ICAM3	19	10444452	10450499	TG	Atrial appendage	0.995770013888611	0.998840272894641	0.995771245039788
ICAM3	19	10444452	10450499	TG	Sun-exposed skin	0.995770013888611	0.998840272894641	0.995770943543668
ICAM3	19	10444452	10450499	TG	Ovary	0.995770013888611	0.998840272894641	0.995770564397411
ICAM3	19	10444452	10450499	TG	Cortex	0.995770013888611	0.998840272894641	0.995769422939319
ICAM3	19	10444452	10450499	TG	Uterus	0.995770013888611	0.998840272894641	0.995766718566343
CDC37	19	10501810	10530797	TG	Stomach	0.995820054579775	0.998845180858049	0.995764555914248
ICAM3	19	10444452	10450499	TG	Caudate	0.995770013888611	0.998840272894641	0.995758998815698
PPIF	10	81107225	81115093	TG	Omnibus	0.995521592309945	0.995479323144164	0.995752055155417
ZCCHC24	10	81142081	81205383	TG	Omnibus	0.995516743793112	0.995470021329927	0.995737137700645
ICAM3	19	10444452	10450499	TG	Transverse colon	0.995770013888611	0.998840272894641	0.995726321049545
PPIF	10	81107225	81115093	TG	Adrenal gland	0.995521592309945	0.995479323144164	0.995710526948546
ICAM3	19	10444452	10450499	TG	Stomach	0.995770013888611	0.998840272894641	0.995702850031842
ZMIZ1	10	80828792	81076276	TG	Thyroid	0.995855503272775	0.99583840896823	0.995700653197161
ERBB2	17	37844167	37886679	TG	Visceral omentum	0.994664432281244	0.997052885074252	0.995687758806402
ZCCHC24	10	81142081	81205383	TG	Esophagus muscularis	0.995516743793112	0.995470021329927	0.995656972611905
CDC37	19	10501810	10530797	TG	Esophagus muscularis	0.995820054579775	0.998845180858049	0.995655211287211
TYK2	19	10461209	10491352	TG	Omnibus	0.995845431069393	0.998847404473897	0.995652720918179
ERBB2	17	37844167	37886679	TG	Testis	0.994664432281244	0.997052885074252	0.995644316716612
GRB7	17	37894180	37903544	TG	Visceral omentum	0.994576456737506	0.9970087517884	0.995617624766494
CDC37	19	10501810	10530797	TG	Omnibus	0.995820054579775	0.998845180858049	0.995609631316451
ICAM3	19	10444452	10450499	TG	Esophagus muscularis	0.995770013888611	0.998840272894641	0.995559252627584
PPIF	10	81107225	81115093	TG	Cerebellum	0.995521592309945	0.995479323144164	0.995557114390108
ZCCHC24	10	81142081	81205383	TG	Putamen	0.995516743793112	0.995470021329927	0.995556121863043
ZCCHC24	10	81142081	81205383	TG	Cerebellum	0.995516743793112	0.995470021329927	0.995551114560969
PPIF	10	81107225	81115093	TG	Ovary	0.995521592309945	0.995479323144164	0.99553959347511
RAVER1	19	10426888	10444316	TG	Omnibus	0.995789244592256	0.998843224009848	0.995537771529618
ZCCHC24	10	81142081	81205383	TG	Ovary	0.995516743793112	0.995470021329927	0.995533355142289
PPIF	10	81107225	81115093	TG	Cortex	0.995521592309945	0.995479323144164	0.995522342874388
ZCCHC24	10	81142081	81205383	TG	Cortex	0.995516743793112	0.995470021329927	0.995517267701361
ZCCHC24	10	81142081	81205383	TG	Sun-exposed skin	0.995516743793112	0.995470021329927	0.995509773215986
ZCCHC24	10	81142081	81205383	TG	Hippocampus	0.995516743793112	0.995470021329927	0.995507044822126
ZCCHC24	10	81142081	81205383	TG	Uterus	0.995516743793112	0.995470021329927	0.995505262316057
ICAM3	19	10444452	10450499	TG	Omnibus	0.995770013888611	0.998840272894641	0.995503963510223
ZCCHC24	10	81142081	81205383	TG	Atrial appendage	0.995516743793112	0.995470021329927	0.995499704225939
ZCCHC24	10	81142081	81205383	TG	Stomach	0.995516743793112	0.995470021329927	0.995462667814905
ZCCHC24	10	81142081	81205383	TG	Vagina	0.995516743793112	0.995470021329927	0.995459767583985
PPIF	10	81107225	81115093	TG	Spleen	0.995521592309945	0.995479323144164	0.99541802263757
ZCCHC24	10	81142081	81205383	TG	Spleen	0.995516743793112	0.995470021329927	0.995412702415617
IKZF3	17	37921198	38020441	TG	B cell	0.994653210011043	0.997019337060368	0.995402897548817
ERBB2	17	37844167	37886679	TG	Pancreas	0.994664432281244	0.997052885074252	0.995394307104232
IKZF3	17	37921198	38020441	TG	NK cell	0.994653210011043	0.997019337060368	0.995356269554503
PGAP3	17	37827375	37853050	TG	Pancreas	0.994641222514771	0.997044639970356	0.995355836794318
ERBB2	17	37844167	37886679	TG	Tibial nerve	0.994664432281244	0.997052885074252	0.995353240569868
PPIF	10	81107225	81115093	TG	Thyroid	0.995521592309945	0.995479323144164	0.995349908345394
ZCCHC24	10	81142081	81205383	TG	Thyroid	0.995516743793112	0.995470021329927	0.995344305224976
MIEN1	17	37884749	37887040	TG	Tibial nerve	0.994582959090035	0.997011281608341	0.995272866885714
MIEN1	17	37884749	37887040	TG	Pancreas	0.994582959090035	0.997011281608341	0.99527151211668
ZCCHC24	10	81142081	81205383	TG	Tibial nerve	0.995516743793112	0.995470021329927	0.995263969659981
GRB7	17	37894180	37903544	TG	Pancreas	0.994576456737506	0.9970087517884	0.995260930435352
ERBB2	17	37844167	37886679	TG	Liver	0.994664432281244	0.997052885074252	0.995235743570297
ERBB2	17	37844167	37886679	TG	Aorta	0.994664432281244	0.997052885074252	0.995173496462694
MIEN1	17	37884749	37887040	TG	Liver	0.994582959090035	0.997011281608341	0.995109515857102
PPIF	10	81107225	81115093	TG	Testis	0.995521592309945	0.995479323144164	0.995095124420248
ZCCHC24	10	81142081	81205383	TG	Testis	0.995516743793112	0.995470021329927	0.99508830761313
ERBB2	17	37844167	37886679	TG	Left ventricle	0.994664432281244	0.997052885074252	0.995047382577943
IKZF3	17	37921198	38020441	TG	CD8 cell	0.994653210011043	0.997019337060368	0.995035036360331
ERBB2	17	37844167	37886679	TG	Thyroid	0.994664432281244	0.997052885074252	0.995022536547057
TCAP	17	37820440	37822808	TG	Left ventricle	0.994640080561147	0.997044970094288	0.995014020469819
SP140	2	231067826	231223762	TG	NK cell	0.994063942186702	0.995625947246406	0.995007858497726
PGAP3	17	37827375	37853050	TG	Thyroid	0.994641222514771	0.997044639970356	0.995001442992424
TCAP	17	37820440	37822808	TG	Skeletal muscle	0.994640080561147	0.997044970094288	0.994952770784532
MIEN1	17	37884749	37887040	TG	Thyroid	0.994582959090035	0.997011281608341	0.994946818463529
IKZF3	17	37921198	38020441	TG	CD4 cell	0.994653210011043	0.997019337060368	0.994943638675578
GRB7	17	37894180	37903544	TG	Thyroid	0.994576456737506	0.9970087517884	0.994940883213922
ERBB2	17	37844167	37886679	TG	Gastroesophageal junction	0.994664432281244	0.997052885074252	0.994918098084953
PPIF	10	81107225	81115093	TG	Visceral omentum	0.995521592309945	0.995479323144164	0.994906083445629
ZCCHC24	10	81142081	81205383	TG	Visceral omentum	0.995516743793112	0.995470021329927	0.994898559394564
MIEN1	17	37884749	37887040	TG	Skeletal muscle	0.994582959090035	0.997011281608341	0.994868174308143
MIEN1	17	37884749	37887040	TG	Subcutaneous adipose	0.994582959090035	0.997011281608341	0.994867441511609
ERBB2	17	37844167	37886679	TG	Spleen	0.994664432281244	0.997052885074252	0.994865213941094
IKZF3	17	37921198	38020441	TG	Spleen	0.994653210011043	0.997019337060368	0.994852310194199
ERBB2	17	37844167	37886679	TG	Breast	0.994664432281244	0.997052885074252	0.994835845695527
ERBB2	17	37844167	37886679	TG	Esophagus mucosa	0.994664432281244	0.997052885074252	0.994799774748631
SP140	2	231067826	231223762	TG	B cell	0.994063942186702	0.995625947246406	0.994798252902164
PGAP3	17	37827375	37853050	TG	Breast	0.994641222514771	0.997044639970356	0.994795225032038
IKZF3	17	37921198	38020441	TG	Esophagus mucosa	0.994653210011043	0.997019337060368	0.994787654865318
MIEN1	17	37884749	37887040	TG	Spleen	0.994582959090035	0.997011281608341	0.994786885766507
PGAP3	17	37827375	37853050	TG	Esophagus mucosa	0.994641222514771	0.997044639970356	0.994777192198424
ERBB2	17	37844167	37886679	TG	Vagina	0.994664432281244	0.997052885074252	0.994772644877538
ERBB2	17	37844167	37886679	TG	Stomach	0.994664432281244	0.997052885074252	0.994755882233344
ERBB2	17	37844167	37886679	TG	Lung	0.994664432281244	0.997052885074252	0.994745614534879
ERBB2	17	37844167	37886679	TG	Atrial appendage	0.994664432281244	0.997052885074252	0.994733123274602
PGAP3	17	37827375	37853050	TG	Stomach	0.994641222514771	0.997044639970356	0.99472965515727
ERBB2	17	37844167	37886679	TG	Ovary	0.994664432281244	0.997052885074252	0.994729081598923
PGAP3	17	37827375	37853050	TG	Cerebellum	0.994641222514771	0.997044639970356	0.994724716620981
MIEN1	17	37884749	37887040	TG	Esophagus mucosa	0.994582959090035	0.997011281608341	0.994720053734504
ERBB2	17	37844167	37886679	TG	Terminal ileum	0.994664432281244	0.997052885074252	0.99471474603304
GRB7	17	37894180	37903544	TG	Esophagus mucosa	0.994576456737506	0.9970087517884	0.994713723256581
TCAP	17	37820440	37822808	TG	Atrial appendage	0.994640080561147	0.997044970094288	0.99470825675839
MIEN1	17	37884749	37887040	TG	Breast	0.994582959090035	0.997011281608341	0.994707711190101
IKZF3	17	37921198	38020441	TG	Terminal ileum	0.994653210011043	0.997019337060368	0.9947035443234
SP140	2	231067826	231223762	TG	Monocyte	0.994063942186702	0.995625947246406	0.994698733136862
GRB7	17	37894180	37903544	TG	Breast	0.994576456737506	0.9970087517884	0.994696529816175
MIEN1	17	37884749	37887040	TG	Vagina	0.994582959090035	0.997011281608341	0.994692882487628
PGAP3	17	37827375	37853050	TG	Terminal ileum	0.994641222514771	0.997044639970356	0.994691601516432
ERBB2	17	37844167	37886679	TG	Uterus	0.994664432281244	0.997052885074252	0.994686771824636
GRB7	17	37894180	37903544	TG	Vagina	0.994576456737506	0.9970087517884	0.994686552826339
ERBB2	17	37844167	37886679	TG	Prostate	0.994664432281244	0.997052885074252	0.99468219060161
ERBB2	17	37844167	37886679	TG	Sun-exposed skin	0.994664432281244	0.997052885074252	0.994677877220027
ERBB2	17	37844167	37886679	TG	Cortex	0.994664432281244	0.997052885074252	0.994676005257592
ERBB2	17	37844167	37886679	TG	Caudate	0.994664432281244	0.997052885074252	0.99467022817897
MIEN1	17	37884749	37887040	TG	Stomach	0.994582959090035	0.997011281608341	0.994666497564951
MIEN1	17	37884749	37887040	TG	Lung	0.994582959090035	0.997011281608341	0.994665281814466
MIEN1	17	37884749	37887040	TG	Cerebellum	0.994582959090035	0.997011281608341	0.994663946497696
PGAP3	17	37827375	37853050	TG	Uterus	0.994641222514771	0.997044639970356	0.994663415573059
GRB7	17	37894180	37903544	TG	Stomach	0.994576456737506	0.9970087517884	0.994659185751198
GRB7	17	37894180	37903544	TG	Lung	0.994576456737506	0.9970087517884	0.994658891810633
GRB7	17	37894180	37903544	TG	Cerebellum	0.994576456737506	0.9970087517884	0.994657062554785
PGAP3	17	37827375	37853050	TG	Prostate	0.994641222514771	0.997044639970356	0.994657055671489
PGAP3	17	37827375	37853050	TG	Sun-exposed skin	0.994641222514771	0.997044639970356	0.994654734505969
PGAP3	17	37827375	37853050	TG	Cortex	0.994641222514771	0.997044639970356	0.994652524383229
MIEN1	17	37884749	37887040	TG	Ovary	0.994582959090035	0.997011281608341	0.994642283895361
GRB7	17	37894180	37903544	TG	Ovary	0.994576456737506	0.9970087517884	0.994635240764247
MIEN1	17	37884749	37887040	TG	Terminal ileum	0.994582959090035	0.997011281608341	0.994633462030694
ERBB2	17	37844167	37886679	TG	Transverse colon	0.994664432281244	0.997052885074252	0.994632802366822
GRB7	17	37894180	37903544	TG	Terminal ileum	0.994576456737506	0.9970087517884	0.994626976792919
ERBB2	17	37844167	37886679	TG	Esophagus muscularis	0.994664432281244	0.997052885074252	0.994623104612669
SP140	2	231067826	231223762	TG	CD8 cell	0.994063942186702	0.995625947246406	0.994611949184713
MIEN1	17	37884749	37887040	TG	Uterus	0.994582959090035	0.997011281608341	0.994604917918819
GRB7	17	37894180	37903544	TG	Uterus	0.994576456737506	0.9970087517884	0.994598376258964
MIEN1	17	37884749	37887040	TG	Sun-exposed skin	0.994582959090035	0.997011281608341	0.994596587148475
MIEN1	17	37884749	37887040	TG	Prostate	0.994582959090035	0.997011281608341	0.994595634504026
MIEN1	17	37884749	37887040	TG	Cortex	0.994582959090035	0.997011281608341	0.994593785855955
GRB7	17	37894180	37903544	TG	Sun-exposed skin	0.994576456737506	0.9970087517884	0.994590102399238
GRB7	17	37894180	37903544	TG	Prostate	0.994576456737506	0.9970087517884	0.994588610670191
PGAP3	17	37827375	37853050	TG	Transverse colon	0.994641222514771	0.997044639970356	0.994586545258735
IKZF3	17	37921198	38020441	TG	Omnibus	0.994653210011043	0.997019337060368	0.994517942994826
ERBB2	17	37844167	37886679	TG	Omnibus	0.994664432281244	0.997052885074252	0.994497635456842
MIEN1	17	37884749	37887040	TG	Transverse colon	0.994582959090035	0.997011281608341	0.994489836637036
GRB7	17	37894180	37903544	TG	Transverse colon	0.994576456737506	0.9970087517884	0.994477131410285
PGAP3	17	37827375	37853050	TG	Omnibus	0.994641222514771	0.997044639970356	0.994455958663462
TCAP	17	37820440	37822808	TG	Omnibus	0.994640080561147	0.997044970094288	0.994451481127571
PNMT	17	37824234	37826728	TG	Omnibus	0.994631829538427	0.997041054016986	0.994438490846082
SP140	2	231067826	231223762	TG	CD4 cell	0.994063942186702	0.995625947246406	0.994412172868794
MIEN1	17	37884749	37887040	TG	Omnibus	0.994582959090035	0.997011281608341	0.994367135294488
GRB7	17	37894180	37903544	TG	Omnibus	0.994576456737506	0.9970087517884	0.994355656144579
SP140	2	231067826	231223762	TG	Vagina	0.994063942186702	0.995625947246406	0.993981412269667
SP140	2	231067826	231223762	TG	Spleen	0.994063942186702	0.995625947246406	0.993904968380055
SP140	2	231067826	231223762	TG	Omnibus	0.994063942186702	0.995625947246406	0.993826552448583
RAD51B	14	68286496	69196935	TG	Omnibus	0.992902743279593	0.992613064393156	0.993825522014206
SP110	2	231032009	231090444	TG	NK cell	0.993145328174152	0.994952477579516	0.993763490437353
IKZF1	7	50343720	50472799	TF	Pancreas	0.989355988294064	0.980352379289919	0.993751700908945
WWOX	16	78133310	79246564	TG	Thyroid	0.993154614946324	0.956705857320505	0.993578025638723
IKZF1	7	50343720	50472799	TF	B cell	0.989355988294064	0.980352379289919	0.993535894050028
SP110	2	231032009	231090444	TG	B cell	0.993145328174152	0.994952477579516	0.993501619409419
IKZF1	7	50343720	50472799	TF	NK cell	0.989355988294064	0.980352379289919	0.993438485436435
SP110	2	231032009	231090444	TG	Monocyte	0.993145328174152	0.994952477579516	0.993377085014518
IKZF1	7	50343720	50472799	TF	Aorta	0.989355988294064	0.980352379289919	0.993372700098249
SP110	2	231032009	231090444	TG	CD8 cell	0.993145328174152	0.994952477579516	0.993268780824628
SP110	2	231032009	231090444	TG	Sun-exposed skin	0.993145328174152	0.994952477579516	0.99313268467885
SP110	2	231032009	231090444	TG	Uterus	0.993145328174152	0.994952477579516	0.99310928802342
SP110	2	231032009	231090444	TG	Terminal ileum	0.993145328174152	0.994952477579516	0.993079806864527
SP110	2	231032009	231090444	TG	Lung	0.993145328174152	0.994952477579516	0.993069810067511
IKZF1	7	50343720	50472799	TF	Liver	0.989355988294064	0.980352379289919	0.993050132236638
SP110	2	231032009	231090444	TG	Vagina	0.993145328174152	0.994952477579516	0.993049930591827
SP110	2	231032009	231090444	TG	CD4 cell	0.993145328174152	0.994952477579516	0.993018984024582
SP110	2	231032009	231090444	TG	Prostate	0.993145328174152	0.994952477579516	0.993003372719081
IKZF1	7	50343720	50472799	TF	Subcutaneous adipose	0.989355988294064	0.980352379289919	0.99298766497942
SP110	2	231032009	231090444	TG	Esophagus mucosa	0.993145328174152	0.994952477579516	0.992969619975269
SP110	2	231032009	231090444	TG	Spleen	0.993145328174152	0.994952477579516	0.992960761257571
IKZF1	7	50343720	50472799	TF	Monocyte	0.989355988294064	0.980352379289919	0.992790811228338
IKZF1	7	50343720	50472799	TF	CD8 cell	0.989355988294064	0.980352379289919	0.992746005009639
IKZF1	7	50343720	50472799	TF	CD4 cell	0.989355988294064	0.980352379289919	0.992577213347793
IKZF1	7	50343720	50472799	TF	Skeletal muscle	0.989355988294064	0.980352379289919	0.992560120235615
SP110	2	231032009	231090444	TG	Omnibus	0.993145328174152	0.994952477579516	0.992445728887054
IKZF1	7	50343720	50472799	TF	Breast	0.989355988294064	0.980352379289919	0.992282219091084
ZFP36L1	14	69254377	69263190	TG	Pancreas	0.990988754143318	0.990732482004673	0.992256383997153
IKZF1	7	50343720	50472799	TF	Transverse colon	0.989355988294064	0.980352379289919	0.991981436162844
ZFP36L1	14	69254377	69263190	TG	Liver	0.990988754143318	0.990732482004673	0.991967095619857
IKZF1	7	50343720	50472799	TF	Sigmoid colon	0.989355988294064	0.980352379289919	0.991699084323211
IKZF1	7	50343720	50472799	TF	Gastroesophageal junction	0.989355988294064	0.980352379289919	0.991695830607692
ZFP36L1	14	69254377	69263190	TG	Subcutaneous adipose	0.990988754143318	0.990732482004673	0.991649919591499
ZFP36L1	14	69254377	69263190	TG	CD8 cell	0.990988754143318	0.990732482004673	0.991604626747543
ZFP36L1	14	69254377	69263190	TG	Breast	0.990988754143318	0.990732482004673	0.991425253403103
ZFP36L1	14	69254377	69263190	TG	CD4 cell	0.990988754143318	0.990732482004673	0.991409923324055
ZFP36L1	14	69254377	69263190	TG	Gastroesophageal junction	0.990988754143318	0.990732482004673	0.991390181342034
ZFP36L1	14	69254377	69263190	TG	Sigmoid colon	0.990988754143318	0.990732482004673	0.991281316544053
ZFP36L1	14	69254377	69263190	TG	Transverse colon	0.990988754143318	0.990732482004673	0.991176660639354
IKZF1	7	50343720	50472799	TF	Left ventricle	0.989355988294064	0.980352379289919	0.991132858721754
IKZF1	7	50343720	50472799	TF	Omnibus	0.989355988294064	0.980352379289919	0.991081749139899
ZFP36L1	14	69254377	69263190	TG	Sun-exposed skin	0.990988754143318	0.990732482004673	0.990977236175223
ZFP36L1	14	69254377	69263190	TG	Uterus	0.990988754143318	0.990732482004673	0.990962536999004
IKZF1	7	50343720	50472799	TF	Caudate	0.989355988294064	0.980352379289919	0.990960118684123
ZFP36L1	14	69254377	69263190	TG	Ovary	0.990988754143318	0.990732482004673	0.99094313967041
ZFP36L1	14	69254377	69263190	TG	Atrial appendage	0.990988754143318	0.990732482004673	0.990937104091931
ZFP36L1	14	69254377	69263190	TG	Lung	0.990988754143318	0.990732482004673	0.990919822380859
ZFP36L1	14	69254377	69263190	TG	Vagina	0.990988754143318	0.990732482004673	0.990894598590524
ZFP36L1	14	69254377	69263190	TG	Esophagus mucosa	0.990988754143318	0.990732482004673	0.990824636588652
ZFP36L1	14	69254377	69263190	TG	Stomach	0.990988754143318	0.990732482004673	0.990800834791217
IKZF1	7	50343720	50472799	TF	Adrenal gland	0.989355988294064	0.980352379289919	0.99069591783369
IKZF1	7	50343720	50472799	TF	Esophagus muscularis	0.989355988294064	0.980352379289919	0.9906152372483
ZFP36L1	14	69254377	69263190	TG	Visceral omentum	0.990988754143318	0.990732482004673	0.990004856346611
IKZF1	7	50343720	50472799	TF	Spleen	0.989355988294064	0.980352379289919	0.989849737488739
IKZF1	7	50343720	50472799	TF	Stomach	0.989355988294064	0.980352379289919	0.989541420225558
IKZF1	7	50343720	50472799	TF	Ovary	0.989355988294064	0.980352379289919	0.989529005348125
IKZF1	7	50343720	50472799	TF	Prostate	0.989355988294064	0.980352379289919	0.989442616066975
IKZF1	7	50343720	50472799	TF	Lung	0.989355988294064	0.980352379289919	0.989390454929678
IKZF1	7	50343720	50472799	TF	Atrial appendage	0.989355988294064	0.980352379289919	0.989371554842724
IKZF1	7	50343720	50472799	TF	Terminal ileum	0.989355988294064	0.980352379289919	0.989366822792589
IKZF1	7	50343720	50472799	TF	Uterus	0.989355988294064	0.980352379289919	0.989365127022857
IKZF1	7	50343720	50472799	TF	Sun-exposed skin	0.989355988294064	0.980352379289919	0.989338032976313
IKZF1	7	50343720	50472799	TF	Hippocampus	0.989355988294064	0.980352379289919	0.989328391110582
IKZF1	7	50343720	50472799	TF	Vagina	0.989355988294064	0.980352379289919	0.989309144280913
NDFIP1	5	141488070	141534005	TG	Testis	0.989052548484124	0.995899638496486	0.989298841918662
IKZF1	7	50343720	50472799	TF	Esophagus mucosa	0.989355988294064	0.980352379289919	0.989259866971464
GNPDA1	5	141371314	141392606	TG	Aorta	0.988807342637952	0.995836850440239	0.989161618186962
IKZF1	7	50343720	50472799	TF	Tibial nerve	0.989355988294064	0.980352379289919	0.989118255726223
NDFIP1	5	141488070	141534005	TG	Thyroid	0.989052548484124	0.995899638496486	0.989105129193366
IKZF1	7	50343720	50472799	TF	Thyroid	0.989355988294064	0.980352379289919	0.989060829227007
NDFIP1	5	141488070	141534005	TG	Vagina	0.989052548484124	0.995899638496486	0.98904645399062
NDFIP1	5	141488070	141534005	TG	Lung	0.989052548484124	0.995899638496486	0.989036022453325
NDFIP1	5	141488070	141534005	TG	Spleen	0.989052548484124	0.995899638496486	0.989021640612111
NDFIP1	5	141488070	141534005	TG	Terminal ileum	0.989052548484124	0.995899638496486	0.989008241812676
IKZF1	7	50343720	50472799	TF	Visceral omentum	0.989355988294064	0.980352379289919	0.988879865059612
NDFIP1	5	141488070	141534005	TG	Prostate	0.989052548484124	0.995899638496486	0.988869005776918
GNPDA1	5	141371314	141392606	TG	Thyroid	0.988807342637952	0.995836850440239	0.988859265310565
SBK1	16	28303840	28335170	TG	Hippocampus	0.988666003461085	0.996681817745102	0.988611086949938
NDFIP1	5	141488070	141534005	TG	Caudate	0.989052548484124	0.995899638496486	0.988476298568973
SBK1	16	28303840	28335170	TG	Cortex	0.988666003461085	0.996681817745102	0.98846253826597
SBK1	16	28303840	28335170	TG	Thyroid	0.988666003461085	0.996681817745102	0.988412911128657
PRDM1	6	106534195	106557814	TF	Esophagus mucosa	0.988379133426779	0.985513323510853	0.988375451683624
PRDM1	6	106534195	106557814	TF	Vagina	0.988379133426779	0.985513323510853	0.988373785864812
PRDM1	6	106534195	106557814	TF	Sun-exposed skin	0.988379133426779	0.985513323510853	0.988372425829282
PRDM1	6	106534195	106557814	TF	Hippocampus	0.988379133426779	0.985513323510853	0.988343652750431
PRDM1	6	106534195	106557814	TF	Lung	0.988379133426779	0.985513323510853	0.988309251460857
IKZF1	7	50343720	50472799	TF	Testis	0.989355988294064	0.980352379289919	0.988304891781086
PRDM1	6	106534195	106557814	TF	Spleen	0.988379133426779	0.985513323510853	0.988299097876726
KEAP1	19	10596796	10614417	TG	Skeletal muscle	0.987555513714584	0.98788278337348	0.988298495923151
PRDM1	6	106534195	106557814	TF	Uterus	0.988379133426779	0.985513323510853	0.98829180323003
PRDM1	6	106534195	106557814	TF	Terminal ileum	0.988379133426779	0.985513323510853	0.988283347995771
PRDM1	6	106534195	106557814	TF	Cortex	0.988379133426779	0.985513323510853	0.988281545684801
PRDM1	6	106534195	106557814	TF	Thyroid	0.988379133426779	0.985513323510853	0.988155403822152
PRDM1	6	106534195	106557814	TF	Atrial appendage	0.988379133426779	0.985513323510853	0.988131056113205
REL	2	61108656	61158745	TF	Pancreas	0.985183077753423	0.985869437231134	0.988080222704462
PRDM1	6	106534195	106557814	TF	Putamen	0.988379133426779	0.985513323510853	0.987914419793113
PRDM1	6	106534195	106557814	TF	Prostate	0.988379133426779	0.985513323510853	0.987873333997422
REL	2	61108656	61158745	TF	NK cell	0.985183077753423	0.985869437231134	0.98783835950952
PRDM1	6	106534195	106557814	TF	Cerebellum	0.988379133426779	0.985513323510853	0.987820854354029
REL	2	61108656	61158745	TF	B cell	0.985183077753423	0.985869437231134	0.987805707260437
PRDM1	6	106534195	106557814	TF	Ovary	0.988379133426779	0.985513323510853	0.98779943535631
NDFIP1	5	141488070	141534005	TG	Omnibus	0.989052548484124	0.995899638496486	0.987755494023923
REL	2	61108656	61158745	TF	Liver	0.985183077753423	0.985869437231134	0.987727481325306
SBK1	16	28303840	28335170	TG	Putamen	0.988666003461085	0.996681817745102	0.987695310850707
REL	2	61108656	61158745	TF	Aorta	0.985183077753423	0.985869437231134	0.987649964615937
KEAP1	19	10596796	10614417	TG	Thyroid	0.987555513714584	0.98788278337348	0.98764004470047
SBK1	16	28303840	28335170	TG	Cerebellum	0.988666003461085	0.996681817745102	0.987633770280527
PRDM1	6	106534195	106557814	TF	Visceral omentum	0.988379133426779	0.985513323510853	0.987613517050139
PRDM1	6	106534195	106557814	TF	Testis	0.988379133426779	0.985513323510853	0.987495933107311
PRDM1	6	106534195	106557814	TF	Stomach	0.988379133426779	0.985513323510853	0.987437595041488
KEAP1	19	10596796	10614417	TG	Omnibus	0.987555513714584	0.98788278337348	0.987417604764242
REL	2	61108656	61158745	TF	Monocyte	0.985183077753423	0.985869437231134	0.987248928930585
REL	2	61108656	61158745	TF	Skeletal muscle	0.985183077753423	0.985869437231134	0.987248724177572
GNPDA1	5	141371314	141392606	TG	Adrenal gland	0.988807342637952	0.995836850440239	0.987222779714759
GNPDA1	5	141371314	141392606	TG	Omnibus	0.988807342637952	0.995836850440239	0.987212795787526
REL	2	61108656	61158745	TF	Subcutaneous adipose	0.985183077753423	0.985869437231134	0.987183358480532
REL	2	61108656	61158745	TF	CD8 cell	0.985183077753423	0.985869437231134	0.987143502954435
PRDM1	6	106534195	106557814	TF	Tibial nerve	0.988379133426779	0.985513323510853	0.987022156658663
REL	2	61108656	61158745	TF	CD4 cell	0.985183077753423	0.985869437231134	0.986879453095066
REL	2	61108656	61158745	TF	Breast	0.985183077753423	0.985869437231134	0.986656583988411
REL	2	61108656	61158745	TF	Gastroesophageal junction	0.985183077753423	0.985869437231134	0.986482340451371
REL	2	61108656	61158745	TF	Transverse colon	0.985183077753423	0.985869437231134	0.98644499424613
REL	2	61108656	61158745	TF	Sigmoid colon	0.985183077753423	0.985869437231134	0.98638813003836
REL	2	61108656	61158745	TF	Left ventricle	0.985183077753423	0.985869437231134	0.986259874008343
PRDM1	6	106534195	106557814	TF	Left ventricle	0.988379133426779	0.985513323510853	0.986169625870231
IRF1	5	131817301	131826490	TF	B cell	0.973531947168064	0.976077788152929	0.985968112319941
REL	2	61108656	61158745	TF	Caudate	0.985183077753423	0.985869437231134	0.985958293979437
IRF1	5	131817301	131826490	TF	NK cell	0.973531947168064	0.976077788152929	0.985817375801139
IRF1	5	131817301	131826490	TF	Pancreas	0.973531947168064	0.976077788152929	0.985796827544841
REL	2	61108656	61158745	TF	Omnibus	0.985183077753423	0.985869437231134	0.985782253355333
REL	2	61108656	61158745	TF	Adrenal gland	0.985183077753423	0.985869437231134	0.98558289894935
REL	2	61108656	61158745	TF	Esophagus muscularis	0.985183077753423	0.985869437231134	0.985547271416551
PRDM1	6	106534195	106557814	TF	Gastroesophageal junction	0.988379133426779	0.985513323510853	0.985373762839588
IRF1	5	131817301	131826490	TF	Liver	0.973531947168064	0.976077788152929	0.985365728044091
PRDM1	6	106534195	106557814	TF	Caudate	0.988379133426779	0.985513323510853	0.985305579553526
REL	2	61108656	61158745	TF	Ovary	0.985183077753423	0.985869437231134	0.985264770762174
IRF1	5	131817301	131826490	TF	CD8 cell	0.973531947168064	0.976077788152929	0.985224287504186
REL	2	61108656	61158745	TF	Prostate	0.985183077753423	0.985869437231134	0.985176841174473
REL	2	61108656	61158745	TF	Sun-exposed skin	0.985183077753423	0.985869437231134	0.9851727041918
REL	2	61108656	61158745	TF	Uterus	0.985183077753423	0.985869437231134	0.985162488416532
REL	2	61108656	61158745	TF	Atrial appendage	0.985183077753423	0.985869437231134	0.985154611279595
REL	2	61108656	61158745	TF	Stomach	0.985183077753423	0.985869437231134	0.985134094131688
IRF1	5	131817301	131826490	TF	CD4 cell	0.973531947168064	0.976077788152929	0.985125621403848
REL	2	61108656	61158745	TF	Terminal ileum	0.985183077753423	0.985869437231134	0.985123146695488
REL	2	61108656	61158745	TF	Lung	0.985183077753423	0.985869437231134	0.985118020759292
REL	2	61108656	61158745	TF	Spleen	0.985183077753423	0.985869437231134	0.985106978619611
IRF1	5	131817301	131826490	TF	Monocyte	0.973531947168064	0.976077788152929	0.985096967951781
REL	2	61108656	61158745	TF	Vagina	0.985183077753423	0.985869437231134	0.985079649599596
REL	2	61108656	61158745	TF	Visceral omentum	0.985183077753423	0.985869437231134	0.985046642516744
PRDM1	6	106534195	106557814	TF	Esophagus muscularis	0.988379133426779	0.985513323510853	0.985038339870488
IRF1	5	131817301	131826490	TF	Aorta	0.973531947168064	0.976077788152929	0.985035271113852
REL	2	61108656	61158745	TF	Esophagus mucosa	0.985183077753423	0.985869437231134	0.985012434116408
IRF1	5	131817301	131826490	TF	Subcutaneous adipose	0.973531947168064	0.976077788152929	0.984917505382616
REL	2	61108656	61158745	TF	Thyroid	0.985183077753423	0.985869437231134	0.984906197998345
PRDM1	6	106534195	106557814	TF	Sigmoid colon	0.988379133426779	0.985513323510853	0.984895548802922
REL	2	61108656	61158745	TF	Tibial nerve	0.985183077753423	0.985869437231134	0.984757265216846
PRDM1	6	106534195	106557814	TF	Adrenal gland	0.988379133426779	0.985513323510853	0.98473842650625
IRF1	5	131817301	131826490	TF	Skeletal muscle	0.973531947168064	0.976077788152929	0.984608905429591
SLC39A8	4	103172198	103352415	TG	Visceral omentum	0.981746823841384	0.973790133798779	0.984578549039848
PRDM1	6	106534195	106557814	TF	Omnibus	0.988379133426779	0.985513323510853	0.984576246434355
IRF1	5	131817301	131826490	TF	Transverse colon	0.973531947168064	0.976077788152929	0.9845227737934
REL	2	61108656	61158745	TF	Testis	0.985183077753423	0.985869437231134	0.984509909278919
PRDM1	6	106534195	106557814	TF	Breast	0.988379133426779	0.985513323510853	0.984374923295292
PRDM1	6	106534195	106557814	TF	Pancreas	0.988379133426779	0.985513323510853	0.984271171751103
PRDM1	6	106534195	106557814	TF	NK cell	0.988379133426779	0.985513323510853	0.984110424548679
PRDM1	6	106534195	106557814	TF	Liver	0.988379133426779	0.985513323510853	0.984107621060265
PRDM1	6	106534195	106557814	TF	Skeletal muscle	0.988379133426779	0.985513323510853	0.984019260867751
PRDM1	6	106534195	106557814	TF	Aorta	0.988379133426779	0.985513323510853	0.9839772476335
PEX13	2	61244360	61279125	TG	Omnibus	0.983846695377483	0.984589213764647	0.983923724476869
PEX13	2	61244360	61279125	TG	Sun-exposed skin	0.983846695377483	0.984589213764647	0.983834539847323
PRDM1	6	106534195	106557814	TF	Subcutaneous adipose	0.988379133426779	0.985513323510853	0.98381589559341
PRDM1	6	106534195	106557814	TF	B cell	0.988379133426779	0.985513323510853	0.983807161315965
PEX13	2	61244360	61279125	TG	Lung	0.983846695377483	0.984589213764647	0.98377110721941
PEX13	2	61244360	61279125	TG	Terminal ileum	0.983846695377483	0.984589213764647	0.983771021830343
PRDM1	6	106534195	106557814	TF	Monocyte	0.988379133426779	0.985513323510853	0.983770230013768
PEX13	2	61244360	61279125	TG	Spleen	0.983846695377483	0.984589213764647	0.983759577776997
PEX13	2	61244360	61279125	TG	Vagina	0.983846695377483	0.984589213764647	0.983730213938506
PRDM1	6	106534195	106557814	TF	CD8 cell	0.988379133426779	0.985513323510853	0.983718349525107
PEX13	2	61244360	61279125	TG	Esophagus mucosa	0.983846695377483	0.984589213764647	0.983649796008663
PRDM1	6	106534195	106557814	TF	CD4 cell	0.988379133426779	0.985513323510853	0.983566701215306
PEX13	2	61244360	61279125	TG	Thyroid	0.983846695377483	0.984589213764647	0.983535022103458
PRDM1	6	106534195	106557814	TF	Transverse colon	0.988379133426779	0.985513323510853	0.983313777799894
PEX13	2	61244360	61279125	TG	Testis	0.983846695377483	0.984589213764647	0.983085921144693
IRF1	5	131817301	131826490	TF	Breast	0.973531947168064	0.976077788152929	0.983007780272053
IRF1	5	131817301	131826490	TF	Sigmoid colon	0.973531947168064	0.976077788152929	0.981768767693981
SBK1	16	28303840	28335170	TG	Caudate	0.988666003461085	0.996681817745102	0.981747808159911
SLC39A8	4	103172198	103352415	TG	Lung	0.981746823841384	0.973790133798779	0.981574538439143
SLC39A8	4	103172198	103352415	TG	Vagina	0.981746823841384	0.973790133798779	0.98156475970487
IRF1	5	131817301	131826490	TF	Omnibus	0.973531947168064	0.976077788152929	0.981332766739018
SBK1	16	28303840	28335170	TG	NK cell	0.988666003461085	0.996681817745102	0.981252222808882
IRF1	5	131817301	131826490	TF	Gastroesophageal junction	0.973531947168064	0.976077788152929	0.98106013119952
RAD50	5	131891711	131980313	TG	Omnibus	0.972842728397972	0.975360491218689	0.980653513751147
IRF1	5	131817301	131826490	TF	Adrenal gland	0.973531947168064	0.976077788152929	0.980536699318985
SBK1	16	28303840	28335170	TG	B cell	0.988666003461085	0.996681817745102	0.980478013246704
IRF1	5	131817301	131826490	TF	Caudate	0.973531947168064	0.976077788152929	0.980257984170836
SBK1	16	28303840	28335170	TG	Skeletal muscle	0.988666003461085	0.996681817745102	0.980182207793035
IL5	5	131877136	131892530	TG	Omnibus	0.97202085338742	0.974740668968531	0.979783832616266
MAP3K8	10	30722866	30750762	TG	Aorta	0.971818704243629	0.952557529100999	0.979755234578524
IRF1	5	131817301	131826490	TF	Esophagus muscularis	0.973531947168064	0.976077788152929	0.979716974912708
IRF1	5	131817301	131826490	TF	Left ventricle	0.973531947168064	0.976077788152929	0.979513715346236
MAP3K8	10	30722866	30750762	TG	NK cell	0.971818704243629	0.952557529100999	0.979426996355675
SBK1	16	28303840	28335170	TG	CD8 cell	0.988666003461085	0.996681817745102	0.979361706458677
MAP3K8	10	30722866	30750762	TG	B cell	0.971818704243629	0.952557529100999	0.979161448610297
SBK1	16	28303840	28335170	TG	Omnibus	0.988666003461085	0.996681817745102	0.978952111511264
NPIPB6	16	28353876	28374829	TG	Omnibus	0.988574957040064	0.996661248216263	0.978645781698687
MAP3K8	10	30722866	30750762	TG	Monocyte	0.971818704243629	0.952557529100999	0.978485478770607
SBK1	16	28303840	28335170	TG	CD4 cell	0.988666003461085	0.996681817745102	0.978440193309236
MAP3K8	10	30722866	30750762	TG	CD8 cell	0.971818704243629	0.952557529100999	0.97833896011051
DGKD	2	234263153	234380750	TG	B cell	0.955602419298945	0.943487624148974	0.978307858261221
DGKD	2	234263153	234380750	TG	CD8 cell	0.955602419298945	0.943487624148974	0.978237758882206
DGKD	2	234263153	234380750	TG	CD4 cell	0.955602419298945	0.943487624148974	0.97811503914807
MAP3K8	10	30722866	30750762	TG	CD4 cell	0.971818704243629	0.952557529100999	0.977922103563606
DGKD	2	234263153	234380750	TG	Transverse colon	0.955602419298945	0.943487624148974	0.977532755458425
DGKD	2	234263153	234380750	TG	Skeletal muscle	0.955602419298945	0.943487624148974	0.977253994337049
IRF1	5	131817301	131826490	TF	Tibial nerve	0.973531947168064	0.976077788152929	0.976448047363808
IRF1	5	131817301	131826490	TF	Visceral omentum	0.973531947168064	0.976077788152929	0.976091174382474
IRF1	5	131817301	131826490	TF	Stomach	0.973531947168064	0.976077788152929	0.975354070619767
MAP3K8	10	30722866	30750762	TG	Omnibus	0.971818704243629	0.952557529100999	0.975181958632305
MAP3K8	10	30722866	30750762	TG	Esophagus muscularis	0.971818704243629	0.952557529100999	0.974775019868667
IRF1	5	131817301	131826490	TF	Ovary	0.973531947168064	0.976077788152929	0.974724069258252
IRF1	5	131817301	131826490	TF	Cerebellum	0.973531947168064	0.976077788152929	0.974705873087579
IRF1	5	131817301	131826490	TF	Putamen	0.973531947168064	0.976077788152929	0.974562065948371
IRF1	5	131817301	131826490	TF	Prostate	0.973531947168064	0.976077788152929	0.97445607347717
IRF1	5	131817301	131826490	TF	Testis	0.973531947168064	0.976077788152929	0.974161459190728
IRF1	5	131817301	131826490	TF	Atrial appendage	0.973531947168064	0.976077788152929	0.974045390852976
IRF1	5	131817301	131826490	TF	Esophagus mucosa	0.973531947168064	0.976077788152929	0.973807070053054
IRF1	5	131817301	131826490	TF	Vagina	0.973531947168064	0.976077788152929	0.973795832030616
IRF1	5	131817301	131826490	TF	Thyroid	0.973531947168064	0.976077788152929	0.973794089052675
IRF1	5	131817301	131826490	TF	Terminal ileum	0.973531947168064	0.976077788152929	0.973751967657023
IRF1	5	131817301	131826490	TF	Cortex	0.973531947168064	0.976077788152929	0.97371866661854
IRF1	5	131817301	131826490	TF	Lung	0.973531947168064	0.976077788152929	0.973662399314459
IRF1	5	131817301	131826490	TF	Uterus	0.973531947168064	0.976077788152929	0.973633970784455
IRF1	5	131817301	131826490	TF	Hippocampus	0.973531947168064	0.976077788152929	0.973572019285422
IRF1	5	131817301	131826490	TF	Sun-exposed skin	0.973531947168064	0.976077788152929	0.973532400194457
MAP3K8	10	30722866	30750762	TG	Tibial nerve	0.971818704243629	0.952557529100999	0.973216126518316
IRF1	5	131817301	131826490	TF	Spleen	0.973531947168064	0.976077788152929	0.972999203685578
IFI30	19	18283972	18288927	TG	B cell	0.960124028562998	0.974901045555197	0.972108287785592
IFI30	19	18283972	18288927	TG	NK cell	0.960124028562998	0.974901045555197	0.971905902516268
MAP3K8	10	30722866	30750762	TG	Vagina	0.971818704243629	0.952557529100999	0.971903608059686
MAP3K8	10	30722866	30750762	TG	Terminal ileum	0.971818704243629	0.952557529100999	0.97181951513077
MAP3K8	10	30722866	30750762	TG	Lung	0.971818704243629	0.952557529100999	0.97180594458155
MAP3K8	10	30722866	30750762	TG	Sun-exposed skin	0.971818704243629	0.952557529100999	0.971800924276381
MAP3K8	10	30722866	30750762	TG	Visceral omentum	0.971818704243629	0.952557529100999	0.971765505582687
MAP3K8	10	30722866	30750762	TG	Spleen	0.971818704243629	0.952557529100999	0.971729922107601
MAP3K8	10	30722866	30750762	TG	Esophagus mucosa	0.971818704243629	0.952557529100999	0.971651741963394
MAST3	19	18208603	18262502	TG	B cell	0.95972510799849	0.974758131162564	0.971588525306383
IL12RB1	19	18169805	18209754	TG	B cell	0.959664374303353	0.974743869306157	0.971506911083547
MAST3	19	18208603	18262502	TG	Pancreas	0.95972510799849	0.974758131162564	0.971443843942986
MAST3	19	18208603	18262502	TG	NK cell	0.95972510799849	0.974758131162564	0.971383752164484
IL12RB1	19	18169805	18209754	TG	NK cell	0.959664374303353	0.974743869306157	0.971301703085021
IFI30	19	18283972	18288927	TG	Liver	0.960124028562998	0.974901045555197	0.971083955808229
MAST3	19	18208603	18262502	TG	Liver	0.95972510799849	0.974758131162564	0.97055009646857
ARRDC2	19	18111941	18124911	TG	B cell	0.958874029305148	0.974478991889808	0.970422682207781
MAST3	19	18208603	18262502	TG	Aorta	0.95972510799849	0.974758131162564	0.970398985688989
IFI30	19	18283972	18288927	TG	Monocyte	0.960124028562998	0.974901045555197	0.970351201588661
IL12RB1	19	18169805	18209754	TG	Aorta	0.959664374303353	0.974743869306157	0.970313145005487
ARRDC2	19	18111941	18124911	TG	Pancreas	0.958874029305148	0.974478991889808	0.970271908640631
IFI30	19	18283972	18288927	TG	CD8 cell	0.960124028562998	0.974901045555197	0.970235476996624
ARRDC2	19	18111941	18124911	TG	NK cell	0.958874029305148	0.974478991889808	0.970206382025041
IFI30	19	18283972	18288927	TG	Subcutaneous adipose	0.960124028562998	0.974901045555197	0.969990561503974
IFI30	19	18283972	18288927	TG	CD4 cell	0.960124028562998	0.974901045555197	0.969811497726647
IL12RB1	19	18169805	18209754	TG	Monocyte	0.959664374303353	0.974743869306157	0.969706489527043
MAST3	19	18208603	18262502	TG	CD8 cell	0.95972510799849	0.974758131162564	0.969676650732311
IL12RB1	19	18169805	18209754	TG	CD8 cell	0.959664374303353	0.974743869306157	0.969587591157266
ARRDC2	19	18111941	18124911	TG	Liver	0.958874029305148	0.974478991889808	0.969342181067975
MAST3	19	18208603	18262502	TG	CD4 cell	0.95972510799849	0.974758131162564	0.969242852168288
ARRDC2	19	18111941	18124911	TG	Aorta	0.958874029305148	0.974478991889808	0.969169457173599
IL12RB1	19	18169805	18209754	TG	CD4 cell	0.959664374303353	0.974743869306157	0.969151948379576
FNDC1	6	159590429	159693141	TG	Omnibus	0.96008738469116	0.966836113912351	0.968896833016587
ARRDC2	19	18111941	18124911	TG	Monocyte	0.958874029305148	0.974478991889808	0.968529381649844
ARRDC2	19	18111941	18124911	TG	CD8 cell	0.958874029305148	0.974478991889808	0.96840433403551
IFI30	19	18283972	18288927	TG	Visceral omentum	0.960124028562998	0.974901045555197	0.968325536335989
ARRDC2	19	18111941	18124911	TG	Subcutaneous adipose	0.958874029305148	0.974478991889808	0.968168873915188
ARRDC2	19	18111941	18124911	TG	CD4 cell	0.958874029305148	0.974478991889808	0.967946445171125
ARRDC2	19	18111941	18124911	TG	Skeletal muscle	0.958874029305148	0.974478991889808	0.967899930860624
MAST3	19	18208603	18262502	TG	Transverse colon	0.95972510799849	0.974758131162564	0.967796732331693
ARRDC2	19	18111941	18124911	TG	Visceral omentum	0.958874029305148	0.974478991889808	0.967472353116093
ARRDC2	19	18111941	18124911	TG	Transverse colon	0.958874029305148	0.974478991889808	0.966428428752944
ARRDC2	19	18111941	18124911	TG	Breast	0.958874029305148	0.974478991889808	0.966260471063541
ARRDC2	19	18111941	18124911	TG	Sigmoid colon	0.958874029305148	0.974478991889808	0.965856589776985
PIK3R2	19	18263928	18281350	TG	Omnibus	0.960142449977928	0.97490488299813	0.965644883830047
IFI30	19	18283972	18288927	TG	Omnibus	0.960124028562998	0.974901045555197	0.965613644650728
FADS2	11	61560452	61634826	TG	NK cell	0.948898051211161	0.961266885486471	0.965344123453905
IFI30	19	18283972	18288927	TG	Esophagus muscularis	0.960124028562998	0.974901045555197	0.965316991479257
ARRDC2	19	18111941	18124911	TG	Gastroesophageal junction	0.958874029305148	0.974478991889808	0.965170208341327
FADS3	11	61640991	61659523	TG	Pancreas	0.948440517877151	0.961090560609335	0.965076544676602
MAST3	19	18208603	18262502	TG	Omnibus	0.95972510799849	0.974758131162564	0.965055012280394
IL12RB1	19	18169805	18209754	TG	Omnibus	0.959664374303353	0.974743869306157	0.964965507696041
ARRDC2	19	18111941	18124911	TG	Tibial nerve	0.958874029305148	0.974478991889808	0.964934966921382
ARRDC2	19	18111941	18124911	TG	Testis	0.958874029305148	0.974478991889808	0.964914985849921
IFI30	19	18283972	18288927	TG	Adrenal gland	0.960124028562998	0.974901045555197	0.964801266449209
MAST3	19	18208603	18262502	TG	Caudate	0.95972510799849	0.974758131162564	0.964797540036134
FADS2	11	61560452	61634826	TG	Liver	0.948898051211161	0.961266885486471	0.964747282061389
ARRDC2	19	18111941	18124911	TG	Left ventricle	0.958874029305148	0.974478991889808	0.964662730524793
FADS2	11	61560452	61634826	TG	Aorta	0.948898051211161	0.961266885486471	0.964662260341278
FADS3	11	61640991	61659523	TG	B cell	0.948440517877151	0.961090560609335	0.96446857225655
UBLCP1	5	158690089	158713044	TG	NK cell	0.90572998666428	0.899974921434071	0.964111063634102
FADS3	11	61640991	61659523	TG	Liver	0.948440517877151	0.961090560609335	0.964080340299162
FADS3	11	61640991	61659523	TG	Aorta	0.948440517877151	0.961090560609335	0.963984491643426
KCNN1	19	18062102	18110889	TG	Omnibus	0.958885002787616	0.97448874748502	0.963800831097548
ARRDC2	19	18111941	18124911	TG	Omnibus	0.958874029305148	0.974478991889808	0.963790339896515
UBLCP1	5	158690089	158713044	TG	Monocyte	0.90572998666428	0.899974921434071	0.963751525935601
ARRDC2	19	18111941	18124911	TG	Caudate	0.958874029305148	0.974478991889808	0.963638020324258
ARRDC2	19	18111941	18124911	TG	Esophagus muscularis	0.958874029305148	0.974478991889808	0.963623920244424
FADS2	11	61560452	61634826	TG	Subcutaneous adipose	0.948898051211161	0.961266885486471	0.963535177813022
UBLCP1	5	158690089	158713044	TG	CD8 cell	0.90572998666428	0.899974921434071	0.963318490363463
UBLCP1	5	158690089	158713044	TG	CD4 cell	0.90572998666428	0.899974921434071	0.96329968715815
ARRDC2	19	18111941	18124911	TG	Adrenal gland	0.958874029305148	0.974478991889808	0.96301050538418
FADS3	11	61640991	61659523	TG	Subcutaneous adipose	0.948440517877151	0.961090560609335	0.962839031334425
UBLCP1	5	158690089	158713044	TG	B cell	0.90572998666428	0.899974921434071	0.962597017696698
FADS3	11	61640991	61659523	TG	Skeletal muscle	0.948440517877151	0.961090560609335	0.962518181485951
IFI30	19	18283972	18288927	TG	Stomach	0.960124028562998	0.974901045555197	0.961890114105251
TMEM258	11	61535973	61560274	TG	Pancreas	0.945604213830243	0.959502781316934	0.961869246225625
MYRF	11	61520114	61555990	TG	Pancreas	0.945582151955365	0.959507043264688	0.961831178566853
TMEM258	11	61535973	61560274	TG	NK cell	0.945604213830243	0.959502781316934	0.961431699106124
ARRDC2	19	18111941	18124911	TG	Thyroid	0.958874029305148	0.974478991889808	0.961387521665818
FADS1	11	61567099	61596790	TG	Liver	0.945997669841465	0.95973185593071	0.961285685758289
IFI30	19	18283972	18288927	TG	Spleen	0.960124028562998	0.974901045555197	0.961253027134396
TMEM258	11	61535973	61560274	TG	B cell	0.945604213830243	0.959502781316934	0.961202428703509
FADS1	11	61567099	61596790	TG	Aorta	0.945997669841465	0.95973185593071	0.961160367153307
FEN1	11	61560109	61564716	TG	NK cell	0.945381331610358	0.959409679276898	0.961127576317228
IFI30	19	18283972	18288927	TG	Vagina	0.960124028562998	0.974901045555197	0.960899959171931
FEN1	11	61560109	61564716	TG	B cell	0.945381331610358	0.959409679276898	0.960895312978433
MAST3	19	18208603	18262502	TG	Spleen	0.95972510799849	0.974758131162564	0.960863115444168
TMEM258	11	61535973	61560274	TG	Liver	0.945604213830243	0.959502781316934	0.960805829384226
IL12RB1	19	18169805	18209754	TG	Spleen	0.959664374303353	0.974743869306157	0.960804509711224
MYRF	11	61520114	61555990	TG	Liver	0.945582151955365	0.959507043264688	0.960765737951647
MAST3	19	18208603	18262502	TG	Putamen	0.95972510799849	0.974758131162564	0.960700219801203
TMEM258	11	61535973	61560274	TG	Aorta	0.945604213830243	0.959502781316934	0.96067553031931
IFI30	19	18283972	18288927	TG	Lung	0.960124028562998	0.974901045555197	0.960608309469026
ARRDC2	19	18111941	18124911	TG	Stomach	0.958874029305148	0.974478991889808	0.96057828474221
FEN1	11	61560109	61564716	TG	Liver	0.945381331610358	0.959409679276898	0.960499326615353
FEN1	11	61560109	61564716	TG	Aorta	0.945381331610358	0.959409679276898	0.960364288881907
ARRDC2	19	18111941	18124911	TG	Cerebellum	0.958874029305148	0.974478991889808	0.960319249303932
ARRDC2	19	18111941	18124911	TG	Esophagus mucosa	0.958874029305148	0.974478991889808	0.960273346988749
IFI30	19	18283972	18288927	TG	Sun-exposed skin	0.960124028562998	0.974901045555197	0.960215500429055
ARRDC2	19	18111941	18124911	TG	Ovary	0.958874029305148	0.974478991889808	0.960126688553266
MAST3	19	18208603	18262502	TG	Terminal ileum	0.95972510799849	0.974758131162564	0.960097836242686
ARRDC2	19	18111941	18124911	TG	Spleen	0.958874029305148	0.974478991889808	0.960047487738772
TMEM258	11	61535973	61560274	TG	Monocyte	0.945604213830243	0.959502781316934	0.959958417650097
FADS1	11	61567099	61596790	TG	Subcutaneous adipose	0.945997669841465	0.95973185593071	0.959957738946393
IL12RB1	19	18169805	18209754	TG	Uterus	0.959664374303353	0.974743869306157	0.959942997398823
MAST3	19	18208603	18262502	TG	Cortex	0.95972510799849	0.974758131162564	0.959931369489008
MAST3	19	18208603	18262502	TG	Hippocampus	0.95972510799849	0.974758131162564	0.959883496065593
ARRDC2	19	18111941	18124911	TG	Putamen	0.958874029305148	0.974478991889808	0.959814709177083
TMEM258	11	61535973	61560274	TG	CD8 cell	0.945604213830243	0.959502781316934	0.959739357332177
ARRDC2	19	18111941	18124911	TG	Prostate	0.958874029305148	0.974478991889808	0.95970393537871
ARRDC2	19	18111941	18124911	TG	Vagina	0.958874029305148	0.974478991889808	0.959686603561056
FADS1	11	61567099	61596790	TG	Skeletal muscle	0.945997669841465	0.95973185593071	0.959658458451698
FEN1	11	61560109	61564716	TG	Monocyte	0.945381331610358	0.959409679276898	0.959638507204166
ARRDC2	19	18111941	18124911	TG	Atrial appendage	0.958874029305148	0.974478991889808	0.959571480782605
TMEM258	11	61535973	61560274	TG	Subcutaneous adipose	0.945604213830243	0.959502781316934	0.959464946561398
FNDC1	6	159590429	159693141	TG	Thyroid	0.96008738469116	0.966836113912351	0.959457196103966
FEN1	11	61560109	61564716	TG	CD8 cell	0.945381331610358	0.959409679276898	0.959416991221861
ARRDC2	19	18111941	18124911	TG	Lung	0.958874029305148	0.974478991889808	0.959382619706783
BACH2	6	90636248	91006627	TF	Pancreas	0.930765884850634	0.914245030147651	0.959319634700401
ARRDC2	19	18111941	18124911	TG	Terminal ileum	0.958874029305148	0.974478991889808	0.959254272977083
FADS2	11	61560452	61634826	TG	Sigmoid colon	0.948898051211161	0.961266885486471	0.959232461917772
DAGLA	11	61447905	61514473	TG	Monocyte	0.945032276115622	0.959219138215345	0.959207509103515
TMEM258	11	61535973	61560274	TG	Skeletal muscle	0.945604213830243	0.959502781316934	0.959169895959789
ARRDC2	19	18111941	18124911	TG	Uterus	0.958874029305148	0.974478991889808	0.959152979527878
TMEM258	11	61535973	61560274	TG	CD4 cell	0.945604213830243	0.959502781316934	0.959123825404017
ARRDC2	19	18111941	18124911	TG	Cortex	0.958874029305148	0.974478991889808	0.959075446768828
ARRDC2	19	18111941	18124911	TG	Hippocampus	0.958874029305148	0.974478991889808	0.959036296861484
ARRDC2	19	18111941	18124911	TG	Sun-exposed skin	0.958874029305148	0.974478991889808	0.958969138495327
FEN1	11	61560109	61564716	TG	CD4 cell	0.945381331610358	0.959409679276898	0.95879463104598
DGKD	2	234263153	234380750	TG	Stomach	0.955602419298945	0.943487624148974	0.958784933305681
FADS3	11	61640991	61659523	TG	Sigmoid colon	0.948440517877151	0.961090560609335	0.958593359290566
BACH2	6	90636248	91006627	TF	NK cell	0.930765884850634	0.914245030147651	0.958534323333313
FADS3	11	61640991	61659523	TG	Gastroesophageal junction	0.948440517877151	0.961090560609335	0.957931580592855
DGKD	2	234263153	234380750	TG	Cerebellum	0.955602419298945	0.943487624148974	0.957880863197719
FADS2	11	61560452	61634826	TG	Omnibus	0.948898051211161	0.961266885486471	0.957834406991609
TMEM258	11	61535973	61560274	TG	Transverse colon	0.945604213830243	0.959502781316934	0.957807393880643
BACH2	6	90636248	91006627	TF	B cell	0.930765884850634	0.914245030147651	0.957702255526869
BACH2	6	90636248	91006627	TF	Aorta	0.930765884850634	0.914245030147651	0.957476801561655
BACH2	6	90636248	91006627	TF	Liver	0.930765884850634	0.914245030147651	0.957434384494876
FADS3	11	61640991	61659523	TG	Omnibus	0.948440517877151	0.961090560609335	0.957146281994448
DAGLA	11	61447905	61514473	TG	Transverse colon	0.945032276115622	0.959219138215345	0.957014340766883
FADS2	11	61560452	61634826	TG	Caudate	0.948898051211161	0.961266885486471	0.956991751610738
TMEM258	11	61535973	61560274	TG	Breast	0.945604213830243	0.959502781316934	0.956967547838786
FADS2	11	61560452	61634826	TG	Left ventricle	0.948898051211161	0.961266885486471	0.956706252323579
FADS2	11	61560452	61634826	TG	Adrenal gland	0.948898051211161	0.961266885486471	0.956693993900398
FADS3	11	61640991	61659523	TG	Caudate	0.948440517877151	0.961090560609335	0.956360871160085
BACH2	6	90636248	91006627	TF	Monocyte	0.930765884850634	0.914245030147651	0.956346439951248
FADS2	11	61560452	61634826	TG	Esophagus muscularis	0.948898051211161	0.961266885486471	0.956307874943167
FADS3	11	61640991	61659523	TG	Left ventricle	0.948440517877151	0.961090560609335	0.956145953566276
FADS3	11	61640991	61659523	TG	Adrenal gland	0.948440517877151	0.961090560609335	0.956020364851918
BACH2	6	90636248	91006627	TF	CD8 cell	0.930765884850634	0.914245030147651	0.95593264374115
DGKD	2	234263153	234380750	TG	Terminal ileum	0.955602419298945	0.943487624148974	0.955819924523125
TAGAP	6	159455500	159466184	TG	NK cell	0.936556377939557	0.947852242464768	0.955768260301234
DGKD	2	234263153	234380750	TG	Lung	0.955602419298945	0.943487624148974	0.955679080270005
DGKD	2	234263153	234380750	TG	Spleen	0.955602419298945	0.943487624148974	0.955656607417798
DGKD	2	234263153	234380750	TG	Thyroid	0.955602419298945	0.943487624148974	0.955619073923501
BACH2	6	90636248	91006627	TF	Subcutaneous adipose	0.930765884850634	0.914245030147651	0.955564263999617
TMEM258	11	61535973	61560274	TG	Sigmoid colon	0.945604213830243	0.959502781316934	0.955342026038501
BACH2	6	90636248	91006627	TF	Skeletal muscle	0.930765884850634	0.914245030147651	0.954896184446505
TAGAP	6	159455500	159466184	TG	B cell	0.936556377939557	0.947852242464768	0.954796108185264
BACH2	6	90636248	91006627	TF	CD4 cell	0.930765884850634	0.914245030147651	0.954757423828357
TMEM258	11	61535973	61560274	TG	Gastroesophageal junction	0.945604213830243	0.959502781316934	0.954749038403811
FEN1	11	61560109	61564716	TG	Gastroesophageal junction	0.945381331610358	0.959409679276898	0.954463391922305
TAGAP	6	159455500	159466184	TG	Monocyte	0.936556377939557	0.947852242464768	0.954425202038599
FADS1	11	61567099	61596790	TG	Omnibus	0.945997669841465	0.95973185593071	0.954230891112951
TAGAP	6	159455500	159466184	TG	CD8 cell	0.936556377939557	0.947852242464768	0.953965998265563
TMEM258	11	61535973	61560274	TG	Omnibus	0.945604213830243	0.959502781316934	0.953741939316461
MYRF	11	61520114	61555990	TG	Omnibus	0.945582151955365	0.959507043264688	0.953698025763804
FADS1	11	61567099	61596790	TG	Left ventricle	0.945997669841465	0.95973185593071	0.953534463715148
FEN1	11	61560109	61564716	TG	Omnibus	0.945381331610358	0.959409679276898	0.953423595004013
BACH2	6	90636248	91006627	TF	Transverse colon	0.930765884850634	0.914245030147651	0.953289310218449
FADS1	11	61567099	61596790	TG	Adrenal gland	0.945997669841465	0.95973185593071	0.953123525734858
TMEM258	11	61535973	61560274	TG	Caudate	0.945604213830243	0.959502781316934	0.953106008215429
TMEM258	11	61535973	61560274	TG	Left ventricle	0.945604213830243	0.959502781316934	0.95309943975997
MYRF	11	61520114	61555990	TG	Caudate	0.945582151955365	0.959507043264688	0.953067783345379
TAGAP	6	159455500	159466184	TG	CD4 cell	0.936556377939557	0.947852242464768	0.953034398518027
DAGLA	11	61447905	61514473	TG	Omnibus	0.945032276115622	0.959219138215345	0.952992108618383
FEN1	11	61560109	61564716	TG	Left ventricle	0.945381331610358	0.959409679276898	0.952835640996312
FEN1	11	61560109	61564716	TG	Caudate	0.945381331610358	0.959409679276898	0.952811728352007
TMEM258	11	61535973	61560274	TG	Adrenal gland	0.945604213830243	0.959502781316934	0.952639358157996
TMEM258	11	61535973	61560274	TG	Esophagus muscularis	0.945604213830243	0.959502781316934	0.95234900989057
FEN1	11	61560109	61564716	TG	Esophagus muscularis	0.945381331610358	0.959409679276898	0.952046832930919
FADS2	11	61560452	61634826	TG	Tibial nerve	0.948898051211161	0.961266885486471	0.951860125535108
TAGAP	6	159455500	159466184	TG	Transverse colon	0.936556377939557	0.947852242464768	0.951747877620015
FADS3	11	61640991	61659523	TG	Tibial nerve	0.948440517877151	0.961090560609335	0.951362632097272
BACH2	6	90636248	91006627	TF	Breast	0.930765884850634	0.914245030147651	0.951172370343806
FADS2	11	61560452	61634826	TG	Testis	0.948898051211161	0.961266885486471	0.950832739698979
FADS2	11	61560452	61634826	TG	Cerebellum	0.948898051211161	0.961266885486471	0.950438867036936
FADS2	11	61560452	61634826	TG	Ovary	0.948898051211161	0.961266885486471	0.95033365865879
FADS2	11	61560452	61634826	TG	Visceral omentum	0.948898051211161	0.961266885486471	0.950178373613451
FADS2	11	61560452	61634826	TG	Putamen	0.948898051211161	0.961266885486471	0.950139331227434
FADS3	11	61640991	61659523	TG	Cerebellum	0.948440517877151	0.961090560609335	0.949956747267397
FADS2	11	61560452	61634826	TG	Prostate	0.948898051211161	0.961266885486471	0.949920088848595
FADS3	11	61640991	61659523	TG	Ovary	0.948440517877151	0.961090560609335	0.949846910501836
FADS3	11	61640991	61659523	TG	Visceral omentum	0.948440517877151	0.961090560609335	0.94973499965966
FADS3	11	61640991	61659523	TG	Thyroid	0.948440517877151	0.961090560609335	0.949316816008153
FADS2	11	61560452	61634826	TG	Cortex	0.948898051211161	0.961266885486471	0.94911729045968
FADS2	11	61560452	61634826	TG	Uterus	0.948898051211161	0.961266885486471	0.949058316862121
FADS2	11	61560452	61634826	TG	Vagina	0.948898051211161	0.961266885486471	0.949034485004553
FADS2	11	61560452	61634826	TG	Lung	0.948898051211161	0.961266885486471	0.949019282901001
FADS3	11	61640991	61659523	TG	Atrial appendage	0.948440517877151	0.961090560609335	0.94895551915556
FADS2	11	61560452	61634826	TG	Hippocampus	0.948898051211161	0.961266885486471	0.948947385038875
FADS2	11	61560452	61634826	TG	Sun-exposed skin	0.948898051211161	0.961266885486471	0.948923962863934
FADS1	11	61567099	61596790	TG	Tibial nerve	0.945997669841465	0.95973185593071	0.948866979626081
FADS3	11	61640991	61659523	TG	Cortex	0.948440517877151	0.961090560609335	0.948655116167845
FADS3	11	61640991	61659523	TG	Lung	0.948440517877151	0.961090560609335	0.948561687549347
FADS3	11	61640991	61659523	TG	Hippocampus	0.948440517877151	0.961090560609335	0.94848916065531
TMEM258	11	61535973	61560274	TG	Tibial nerve	0.945604213830243	0.959502781316934	0.948460464482584
FEN1	11	61560109	61564716	TG	Tibial nerve	0.945381331610358	0.959409679276898	0.948221896377165
TMEM258	11	61535973	61560274	TG	Testis	0.945604213830243	0.959502781316934	0.947678693177324
BACH2	6	90636248	91006627	TF	Sigmoid colon	0.930765884850634	0.914245030147651	0.947522766125544
FEN1	11	61560109	61564716	TG	Testis	0.945381331610358	0.959409679276898	0.947466280310858
FADS1	11	61567099	61596790	TG	Ovary	0.945997669841465	0.95973185593071	0.947347868169987
UBLCP1	5	158690089	158713044	TG	Omnibus	0.90572998666428	0.899974921434071	0.94722768012551
DNMT3A	2	25455845	25565459	TG	Pancreas	0.923910454745459	0.931333989906964	0.947226271825424
TMEM258	11	61535973	61560274	TG	Stomach	0.945604213830243	0.959502781316934	0.947225061835524
MYRF	11	61520114	61555990	TG	Stomach	0.945582151955365	0.959507043264688	0.947198612003875
TMEM258	11	61535973	61560274	TG	Cerebellum	0.945604213830243	0.959502781316934	0.947066571163432
FEN1	11	61560109	61564716	TG	Stomach	0.945381331610358	0.959409679276898	0.946982765524077
TMEM258	11	61535973	61560274	TG	Visceral omentum	0.945604213830243	0.959502781316934	0.946980632394557
MYRF	11	61520114	61555990	TG	Visceral omentum	0.945582151955365	0.959507043264688	0.94696099636006
TMEM258	11	61535973	61560274	TG	Ovary	0.945604213830243	0.959502781316934	0.946942474750028
MYRF	11	61520114	61555990	TG	Ovary	0.945582151955365	0.959507043264688	0.946917742213254
FEN1	11	61560109	61564716	TG	Cerebellum	0.945381331610358	0.959409679276898	0.946833720478
BACH2	6	90636248	91006627	TF	Gastroesophageal junction	0.930765884850634	0.914245030147651	0.946821982678631
TMEM258	11	61535973	61560274	TG	Putamen	0.945604213830243	0.959502781316934	0.946766170414976
FEN1	11	61560109	61564716	TG	Visceral omentum	0.945381331610358	0.959409679276898	0.946764628891449
MYRF	11	61520114	61555990	TG	Putamen	0.945582151955365	0.959507043264688	0.946741948947474
FEN1	11	61560109	61564716	TG	Ovary	0.945381331610358	0.959409679276898	0.946707605128609
TMEM258	11	61535973	61560274	TG	Thyroid	0.945604213830243	0.959502781316934	0.94653828996954
TMEM258	11	61535973	61560274	TG	Prostate	0.945604213830243	0.959502781316934	0.946534843313479
FEN1	11	61560109	61564716	TG	Putamen	0.945381331610358	0.959409679276898	0.946533551314246
RSPH3	6	159393903	159421219	TG	Omnibus	0.936614356888364	0.947915471754714	0.946400521801664
TAGAP	6	159455500	159466184	TG	Omnibus	0.936556377939557	0.947852242464768	0.946337624496689
FEN1	11	61560109	61564716	TG	Thyroid	0.945381331610358	0.959409679276898	0.946320080901543
TMEM258	11	61535973	61560274	TG	Atrial appendage	0.945604213830243	0.959502781316934	0.946097766618386
TMEM258	11	61535973	61560274	TG	Esophagus mucosa	0.945604213830243	0.959502781316934	0.946027738771118
TMEM258	11	61535973	61560274	TG	Spleen	0.945604213830243	0.959502781316934	0.945836226563257
TMEM258	11	61535973	61560274	TG	Cortex	0.945604213830243	0.959502781316934	0.945807782128301
FEN1	11	61560109	61564716	TG	Esophagus mucosa	0.945381331610358	0.959409679276898	0.945805925151052
MYRF	11	61520114	61555990	TG	Cortex	0.945582151955365	0.959507043264688	0.945785292083357
TMEM258	11	61535973	61560274	TG	Terminal ileum	0.945604213830243	0.959502781316934	0.945763749396996
DNMT3A	2	25455845	25565459	TG	Aorta	0.923910454745459	0.931333989906964	0.945758756162519
TMEM258	11	61535973	61560274	TG	Uterus	0.945604213830243	0.959502781316934	0.945753167820356
TMEM258	11	61535973	61560274	TG	Vagina	0.945604213830243	0.959502781316934	0.945750699954672
MYRF	11	61520114	61555990	TG	Terminal ileum	0.945582151955365	0.959507043264688	0.945741484554305
TMEM258	11	61535973	61560274	TG	Lung	0.945604213830243	0.959502781316934	0.945728856932045
TMEM258	11	61535973	61560274	TG	Hippocampus	0.945604213830243	0.959502781316934	0.94565154321611
TMEM258	11	61535973	61560274	TG	Sun-exposed skin	0.945604213830243	0.959502781316934	0.945630916580475
MYRF	11	61520114	61555990	TG	Hippocampus	0.945582151955365	0.959507043264688	0.945629428141301
FEN1	11	61560109	61564716	TG	Cortex	0.945381331610358	0.959409679276898	0.945582987306887
FEN1	11	61560109	61564716	TG	Uterus	0.945381331610358	0.959409679276898	0.945528862767143
FEN1	11	61560109	61564716	TG	Vagina	0.945381331610358	0.959409679276898	0.945528554124989
BACH2	6	90636248	91006627	TF	Omnibus	0.930765884850634	0.914245030147651	0.945429048436715
FEN1	11	61560109	61564716	TG	Hippocampus	0.945381331610358	0.959409679276898	0.94542837767062
FEN1	11	61560109	61564716	TG	Sun-exposed skin	0.945381331610358	0.959409679276898	0.945408050018856
DNMT3A	2	25455845	25565459	TG	NK cell	0.923910454745459	0.931333989906964	0.945378245160939
BACH2	6	90636248	91006627	TF	Caudate	0.930765884850634	0.914245030147651	0.944355263688393
BACH2	6	90636248	91006627	TF	Adrenal gland	0.930765884850634	0.914245030147651	0.943862940393655
DNMT3A	2	25455845	25565459	TG	B cell	0.923910454745459	0.931333989906964	0.943812173191999
PGM1	1	64058947	64125916	TG	Liver	0.914906546313854	0.905656840509975	0.943740320823098
DNMT3A	2	25455845	25565459	TG	Monocyte	0.923910454745459	0.931333989906964	0.943486248008515
DNMT3A	2	25455845	25565459	TG	Subcutaneous adipose	0.923910454745459	0.931333989906964	0.943088455158421
BACH2	6	90636248	91006627	TF	Left ventricle	0.930765884850634	0.914245030147651	0.942985538680076
BACH2	6	90636248	91006627	TF	Esophagus muscularis	0.930765884850634	0.914245030147651	0.942408922577796
DNMT3A	2	25455845	25565459	TG	CD8 cell	0.923910454745459	0.931333989906964	0.942378931102705
DNMT3A	2	25455845	25565459	TG	Skeletal muscle	0.923910454745459	0.931333989906964	0.941953293766131
DNMT3A	2	25455845	25565459	TG	CD4 cell	0.923910454745459	0.931333989906964	0.94141371790069
PGM1	1	64058947	64125916	TG	Skeletal muscle	0.914906546313854	0.905656840509975	0.941271215487799
DNMT3A	2	25455845	25565459	TG	Transverse colon	0.923910454745459	0.931333989906964	0.940216335381416
DNMT3A	2	25455845	25565459	TG	Breast	0.923910454745459	0.931333989906964	0.939628051520063
ITGB3BP	1	63906441	64059392	TG	NK cell	0.910784270860054	0.900911262138578	0.939426274597997
ITGB3BP	1	63906441	64059392	TG	B cell	0.910784270860054	0.900911262138578	0.938532825198249
ITGB3BP	1	63906441	64059392	TG	CD8 cell	0.910784270860054	0.900911262138578	0.937481772663988
PGM1	1	64058947	64125916	TG	Breast	0.914906546313854	0.905656840509975	0.937266228161369
DNMT3A	2	25455845	25565459	TG	Sigmoid colon	0.923910454745459	0.931333989906964	0.936835463855292
TAGAP	6	159455500	159466184	TG	Uterus	0.936556377939557	0.947852242464768	0.936612571676843
RSPH3	6	159393903	159421219	TG	Terminal ileum	0.936614356888364	0.947915471754714	0.936536397601701
TAGAP	6	159455500	159466184	TG	Terminal ileum	0.936556377939557	0.947852242464768	0.936478597933314
ITGB3BP	1	63906441	64059392	TG	CD4 cell	0.910784270860054	0.900911262138578	0.936419928625002
TAGAP	6	159455500	159466184	TG	Lung	0.936556377939557	0.947852242464768	0.936329557945032
DNMT3A	2	25455845	25565459	TG	Gastroesophageal junction	0.923910454745459	0.931333989906964	0.93620451638799
TAGAP	6	159455500	159466184	TG	Vagina	0.936556377939557	0.947852242464768	0.936194543061253
RSPH3	6	159393903	159421219	TG	Esophagus mucosa	0.936614356888364	0.947915471754714	0.936073772034491
TAGAP	6	159455500	159466184	TG	Spleen	0.936556377939557	0.947852242464768	0.935901188036494
TAGAP	6	159455500	159466184	TG	Thyroid	0.936556377939557	0.947852242464768	0.935507693439852
POMC	2	25383722	25391772	TG	Omnibus	0.924952863898627	0.932359027659986	0.934817997926119
DNMT3A	2	25455845	25565459	TG	Omnibus	0.923910454745459	0.931333989906964	0.934182765644298
RSPH3	6	159393903	159421219	TG	Testis	0.936614356888364	0.947915471754714	0.934127546605705
DNMT3A	2	25455845	25565459	TG	Caudate	0.923910454745459	0.931333989906964	0.934081362441707
STAT3	17	40465342	40540586	TF	Visceral omentum	0.912786025377652	0.950853401848364	0.933595271915694
DNMT3A	2	25455845	25565459	TG	Left ventricle	0.923910454745459	0.931333989906964	0.933484110305731
DNMT3A	2	25455845	25565459	TG	Adrenal gland	0.923910454745459	0.931333989906964	0.932976544537557
BACH2	6	90636248	91006627	TF	Ovary	0.930765884850634	0.914245030147651	0.932659025501539
BACH2	6	90636248	91006627	TF	Putamen	0.930765884850634	0.914245030147651	0.932606790296358
BACH2	6	90636248	91006627	TF	Stomach	0.930765884850634	0.914245030147651	0.932536488911129
BACH2	6	90636248	91006627	TF	Prostate	0.930765884850634	0.914245030147651	0.932041395699504
DNMT3A	2	25455845	25565459	TG	Esophagus muscularis	0.923910454745459	0.931333989906964	0.932019360115505
PGM1	1	64058947	64125916	TG	Omnibus	0.914906546313854	0.905656840509975	0.931976753753412
BACH2	6	90636248	91006627	TF	Atrial appendage	0.930765884850634	0.914245030147651	0.93112054073975
BACH2	6	90636248	91006627	TF	Cortex	0.930765884850634	0.914245030147651	0.931024532912842
BACH2	6	90636248	91006627	TF	Uterus	0.930765884850634	0.914245030147651	0.930828730111721
STAT3	17	40465342	40540586	TF	B cell	0.912786025377652	0.950853401848364	0.930823687028441
BACH2	6	90636248	91006627	TF	Sun-exposed skin	0.930765884850634	0.914245030147651	0.930710604944459
BACH2	6	90636248	91006627	TF	Hippocampus	0.930765884850634	0.914245030147651	0.930684760259611
BACH2	6	90636248	91006627	TF	Terminal ileum	0.930765884850634	0.914245030147651	0.93059675538221
BACH2	6	90636248	91006627	TF	Tibial nerve	0.930765884850634	0.914245030147651	0.930496648690766
BACH2	6	90636248	91006627	TF	Lung	0.930765884850634	0.914245030147651	0.930308542177105
BACH2	6	90636248	91006627	TF	Vagina	0.930765884850634	0.914245030147651	0.930096986653133
PGM1	1	64058947	64125916	TG	Adrenal gland	0.914906546313854	0.905656840509975	0.929798238204144
STAT3	17	40465342	40540586	TF	NK cell	0.912786025377652	0.950853401848364	0.929776604159403
BACH2	6	90636248	91006627	TF	Esophagus mucosa	0.930765884850634	0.914245030147651	0.929732603076372
STAT3	17	40465342	40540586	TF	Pancreas	0.912786025377652	0.950853401848364	0.929685581984414
BACH2	6	90636248	91006627	TF	Spleen	0.930765884850634	0.914245030147651	0.929639769510212
BACH2	6	90636248	91006627	TF	Thyroid	0.930765884850634	0.914245030147651	0.92865526449318
PGM1	1	64058947	64125916	TG	Esophagus muscularis	0.914906546313854	0.905656840509975	0.928387920345783
PGM1	1	64058947	64125916	TG	Left ventricle	0.914906546313854	0.905656840509975	0.928372311553239
STAT3	17	40465342	40540586	TF	Liver	0.912786025377652	0.950853401848364	0.927658626448505
STAT3	17	40465342	40540586	TF	Aorta	0.912786025377652	0.950853401848364	0.927119077610936
ITGB3BP	1	63906441	64059392	TG	Omnibus	0.910784270860054	0.900911262138578	0.92710764295302
STAT3	17	40465342	40540586	TF	Testis	0.912786025377652	0.950853401848364	0.926167078721017
STAT3	17	40465342	40540586	TF	Monocyte	0.912786025377652	0.950853401848364	0.925667138425285
STAT3	17	40465342	40540586	TF	CD8 cell	0.912786025377652	0.950853401848364	0.925492875629757
BACH2	6	90636248	91006627	TF	Testis	0.930765884850634	0.914245030147651	0.925411562348899
DNMT3A	2	25455845	25565459	TG	Cerebellum	0.923910454745459	0.931333989906964	0.925376341451651
DNMT3A	2	25455845	25565459	TG	Putamen	0.923910454745459	0.931333989906964	0.925321860177409
STAT3	17	40465342	40540586	TF	Tibial nerve	0.912786025377652	0.950853401848364	0.925296771756474
DNMT3A	2	25455845	25565459	TG	Ovary	0.923910454745459	0.931333989906964	0.925247428263887
STAT3	17	40465342	40540586	TF	Subcutaneous adipose	0.912786025377652	0.950853401848364	0.925110005898504
DNMT3A	2	25455845	25565459	TG	Stomach	0.923910454745459	0.931333989906964	0.925107616581096
DNMT3A	2	25455845	25565459	TG	Prostate	0.923910454745459	0.931333989906964	0.924787404545839
STAT3	17	40465342	40540586	TF	Skeletal muscle	0.912786025377652	0.950853401848364	0.924687983123119
STAT3	17	40465342	40540586	TF	CD4 cell	0.912786025377652	0.950853401848364	0.924531163904644
EFCAB7	1	63989043	64038364	TG	Omnibus	0.908649701864128	0.89847573235845	0.924255273959438
DNMT3A	2	25455845	25565459	TG	Atrial appendage	0.923910454745459	0.931333989906964	0.924181000401961
DNMT3A	2	25455845	25565459	TG	Cortex	0.923910454745459	0.931333989906964	0.924100292646634
DNMT3A	2	25455845	25565459	TG	Uterus	0.923910454745459	0.931333989906964	0.923945458225194
DNMT3A	2	25455845	25565459	TG	Hippocampus	0.923910454745459	0.931333989906964	0.923860244107609
DNMT3A	2	25455845	25565459	TG	Sun-exposed skin	0.923910454745459	0.931333989906964	0.923858595975034
DNMT3A	2	25455845	25565459	TG	Tibial nerve	0.923910454745459	0.931333989906964	0.923789464583221
DNMT3A	2	25455845	25565459	TG	Terminal ileum	0.923910454745459	0.931333989906964	0.923779454092138
BACH2	6	90636248	91006627	TF	Visceral omentum	0.930765884850634	0.914245030147651	0.923690026662478
DNMT3A	2	25455845	25565459	TG	Lung	0.923910454745459	0.931333989906964	0.923598431253462
DNMT3A	2	25455845	25565459	TG	Vagina	0.923910454745459	0.931333989906964	0.923412220781386
DNMT3A	2	25455845	25565459	TG	Esophagus mucosa	0.923910454745459	0.931333989906964	0.92315129434536
DNMT3A	2	25455845	25565459	TG	Spleen	0.923910454745459	0.931333989906964	0.923057758489785
DNMT3A	2	25455845	25565459	TG	Thyroid	0.923910454745459	0.931333989906964	0.922501382002756
STAT3	17	40465342	40540586	TF	Sigmoid colon	0.912786025377652	0.950853401848364	0.922306341503104
STAT3	17	40465342	40540586	TF	Breast	0.912786025377652	0.950853401848364	0.921929119445946
STAT3	17	40465342	40540586	TF	Left ventricle	0.912786025377652	0.950853401848364	0.921848934066108
STAT3	17	40465342	40540586	TF	Gastroesophageal junction	0.912786025377652	0.950853401848364	0.921310322894816
STAT3	17	40465342	40540586	TF	Transverse colon	0.912786025377652	0.950853401848364	0.92089102297035
DNMT3A	2	25455845	25565459	TG	Testis	0.923910454745459	0.931333989906964	0.920428093180096
PGM1	1	64058947	64125916	TG	Tibial nerve	0.914906546313854	0.905656840509975	0.919886378419176
STAT3	17	40465342	40540586	TF	Thyroid	0.912786025377652	0.950853401848364	0.91890463128064
DNMT3A	2	25455845	25565459	TG	Visceral omentum	0.923910454745459	0.931333989906964	0.918627609398597
STAT3	17	40465342	40540586	TF	Esophagus muscularis	0.912786025377652	0.950853401848364	0.918107535675149
STAT3	17	40465342	40540586	TF	Caudate	0.912786025377652	0.950853401848364	0.918093508982266
STAT3	17	40465342	40540586	TF	Omnibus	0.912786025377652	0.950853401848364	0.917359854641981
PGM1	1	64058947	64125916	TG	Cerebellum	0.914906546313854	0.905656840509975	0.917191690300842
PGM1	1	64058947	64125916	TG	Ovary	0.914906546313854	0.905656840509975	0.917095467068889
PGM1	1	64058947	64125916	TG	Prostate	0.914906546313854	0.905656840509975	0.916475032327302
STAT3	17	40465342	40540586	TF	Adrenal gland	0.912786025377652	0.950853401848364	0.916238799798033
STAT3	17	40465342	40540586	TF	Stomach	0.912786025377652	0.950853401848364	0.916114702966552
STAT3	17	40465342	40540586	TF	Spleen	0.912786025377652	0.950853401848364	0.916004871286095
STAT3	17	40465342	40540586	TF	Esophagus mucosa	0.912786025377652	0.950853401848364	0.915710672822597
PGM1	1	64058947	64125916	TG	Atrial appendage	0.914906546313854	0.905656840509975	0.915484101324323
STAT3	17	40465342	40540586	TF	Cerebellum	0.912786025377652	0.950853401848364	0.915240835996439
PGM1	1	64058947	64125916	TG	Sun-exposed skin	0.914906546313854	0.905656840509975	0.914851782477086
PGM1	1	64058947	64125916	TG	Terminal ileum	0.914906546313854	0.905656840509975	0.914815271828006
STAT3	17	40465342	40540586	TF	Ovary	0.912786025377652	0.950853401848364	0.914755680594592
STAT3	17	40465342	40540586	TF	Vagina	0.912786025377652	0.950853401848364	0.914572546163324
PGM1	1	64058947	64125916	TG	Lung	0.914906546313854	0.905656840509975	0.914537145206641
PGM1	1	64058947	64125916	TG	Vagina	0.914906546313854	0.905656840509975	0.914299913487349
STAT3	17	40465342	40540586	TF	Atrial appendage	0.912786025377652	0.950853401848364	0.914148549393644
STAT3	17	40465342	40540586	TF	Putamen	0.912786025377652	0.950853401848364	0.914137959584952
STAT3	17	40465342	40540586	TF	Lung	0.912786025377652	0.950853401848364	0.914115283808826
PGM1	1	64058947	64125916	TG	Esophagus mucosa	0.914906546313854	0.905656840509975	0.914078380931774
STAT3	17	40465342	40540586	TF	Prostate	0.912786025377652	0.950853401848364	0.91396126723562
PGM1	1	64058947	64125916	TG	Spleen	0.914906546313854	0.905656840509975	0.913847510779131
STAT3	17	40465342	40540586	TF	Terminal ileum	0.912786025377652	0.950853401848364	0.913593652234694
STAT3	17	40465342	40540586	TF	Uterus	0.912786025377652	0.950853401848364	0.913319072222308
PGM1	1	64058947	64125916	TG	Thyroid	0.914906546313854	0.905656840509975	0.913117608252255
STAT3	17	40465342	40540586	TF	Cortex	0.912786025377652	0.950853401848364	0.91311260596598
STAT3	17	40465342	40540586	TF	Hippocampus	0.912786025377652	0.950853401848364	0.913084542286756
STAT3	17	40465342	40540586	TF	Sun-exposed skin	0.912786025377652	0.950853401848364	0.912971527975951
ITGB3BP	1	63906441	64059392	TG	Ovary	0.910784270860054	0.900911262138578	0.912858392626882
IL10RB	21	34638663	34669539	TG	Pancreas	0.866646302066395	0.888310606844273	0.911245964138069
PGM1	1	64058947	64125916	TG	Testis	0.914906546313854	0.905656840509975	0.910907653808848
ITGB3BP	1	63906441	64059392	TG	Uterus	0.910784270860054	0.900911262138578	0.910871445459626
UBLCP1	5	158690089	158713044	TG	Putamen	0.90572998666428	0.899974921434071	0.910752806746583
UBLCP1	5	158690089	158713044	TG	Cerebellum	0.90572998666428	0.899974921434071	0.910436218617322
IL10RB	21	34638663	34669539	TG	NK cell	0.866646302066395	0.888310606844273	0.90971337460872
IL10RB	21	34638663	34669539	TG	Liver	0.866646302066395	0.888310606844273	0.909500958039073
PGM1	1	64058947	64125916	TG	Visceral omentum	0.914906546313854	0.905656840509975	0.908530844333461
IL10RB	21	34638663	34669539	TG	B cell	0.866646302066395	0.888310606844273	0.908525279215497
IL10RB	21	34638663	34669539	TG	Monocyte	0.866646302066395	0.888310606844273	0.907994796601857
IFNGR2	21	34775202	34851655	TG	NK cell	0.864583872785621	0.886231411294744	0.907431557112281
IFNGR2	21	34775202	34851655	TG	Liver	0.864583872785621	0.886231411294744	0.907234250865855
CDH13	16	82660408	83830204	TG	Aorta	0.762444043365301	0.771384799106003	0.907106289850809
IL10RB	21	34638663	34669539	TG	CD8 cell	0.866646302066395	0.888310606844273	0.906931584383254
UBLCP1	5	158690089	158713044	TG	Cortex	0.90572998666428	0.899974921434071	0.90669523260309
IFNGR2	21	34775202	34851655	TG	B cell	0.864583872785621	0.886231411294744	0.906244630730528
IL10RB	21	34638663	34669539	TG	CD4 cell	0.866646302066395	0.888310606844273	0.905957231993212
IFNGR2	21	34775202	34851655	TG	Monocyte	0.864583872785621	0.886231411294744	0.905721298962975
IFNGR2	21	34775202	34851655	TG	Subcutaneous adipose	0.864583872785621	0.886231411294744	0.904142959170275
IL10RB	21	34638663	34669539	TG	Transverse colon	0.866646302066395	0.888310606844273	0.903838761184427
IFNGR2	21	34775202	34851655	TG	CD4 cell	0.864583872785621	0.886231411294744	0.903682849380236
IFNGR2	21	34775202	34851655	TG	Transverse colon	0.864583872785621	0.886231411294744	0.901570670853594
CDH13	16	82660408	83830204	TG	Skeletal muscle	0.762444043365301	0.771384799106003	0.900655838476905
IL10RB	21	34638663	34669539	TG	Breast	0.866646302066395	0.888310606844273	0.900023443189236
LRP1B	2	140988992	142889270	TG	Thyroid	0.901709657191946	0.780667381422831	0.899750577592646
ATP6V0A1	17	40610862	40674629	TG	Thyroid	0.888362959092867	0.942367039935114	0.896911040895577
IL10RB	21	34638663	34669539	TG	Omnibus	0.866646302066395	0.888310606844273	0.892424287830313
ATP6V0A1	17	40610862	40674629	TG	Stomach	0.888362959092867	0.942367039935114	0.891561890658538
IFNAR1	21	34696734	34732168	TG	Omnibus	0.865615581800115	0.887439373567095	0.891254256692067
TMEM50B	21	34804792	34852318	TG	Omnibus	0.863420127871489	0.885308791808845	0.888772216004303
PRKCD	3	53190025	53226733	TG	Pancreas	0.841351860397061	0.875206012212496	0.887912510664888
ATP6V0A1	17	40610862	40674629	TG	Omnibus	0.888362959092867	0.942367039935114	0.887636273189917
IL10RB	21	34638663	34669539	TG	Esophagus muscularis	0.866646302066395	0.888310606844273	0.887187796586181
SFMBT1	3	52937588	53080766	TG	Aorta	0.841704423404455	0.874950338646538	0.88520300784914
IFNGR2	21	34775202	34851655	TG	Esophagus muscularis	0.864583872785621	0.886231411294744	0.88500663706184
SLC20A2	8	42273993	42397069	TG	Pancreas	0.830225414617284	0.851772318469638	0.884694765958322
[truncated: 143,503 more rows]
