# Supplementary material for: Modeling regulatory network topology improves genome-wide analyses of complex human traits
Source: Nat Commun. 2021 May 14;12:2851. doi: 10.1038/s41467-021-22588-0 (PMC8121952; doi:10.1038/s41467-021-22588-0)
Supplement: Supplementary file 9 — Source Data [file 41467_2021_22588_MOESM9_ESM.zip › source_data/neu_gene.txt]

hgnc_symbol	chr	start	stop	role	network	base_p1	near_p1	p1
CLUH	17	2592680	2615957	TG	Terminal ileum	0.724477776473877	0.928394249062591	0.999999855639006
CLUH	17	2592680	2615957	TG	Sun-exposed skin	0.724477776473877	0.928394249062591	0.999999571701038
PAFAH1B1	17	2496504	2588909	TG	Cerebellum	0.770581978250789	0.928403661222341	0.999999531147943
CLUH	17	2592680	2615957	TG	Cerebellum	0.724477776473877	0.928394249062591	0.999999530478704
CLUH	17	2592680	2615957	TG	Spleen	0.724477776473877	0.928394249062591	0.999999450040471
PAFAH1B1	17	2496504	2588909	TG	Transverse colon	0.770581978250789	0.928403661222341	0.999999390202735
CLUH	17	2592680	2615957	TG	Transverse colon	0.724477776473877	0.928394249062591	0.999999389477487
PAFAH1B1	17	2496504	2588909	TG	CD8 cell	0.770581978250789	0.928403661222341	0.999999376278989
PAFAH1B1	17	2496504	2588909	TG	Cortex	0.770581978250789	0.928403661222341	0.999999268901089
CLUH	17	2592680	2615957	TG	Cortex	0.724477776473877	0.928394249062591	0.999999268054122
PAFAH1B1	17	2496504	2588909	TG	Subcutaneous adipose	0.770581978250789	0.928403661222341	0.999999212714405
CLUH	17	2592680	2615957	TG	Lung	0.724477776473877	0.928394249062591	0.999998829520261
CLUH	17	2592680	2615957	TG	Esophagus mucosa	0.724477776473877	0.928394249062591	0.999998453543427
CLUH	17	2592680	2615957	TG	Skeletal muscle	0.724477776473877	0.928394249062591	0.99999843666052
PAFAH1B1	17	2496504	2588909	TG	Stomach	0.770581978250789	0.928403661222341	0.999995607606017
CLUH	17	2592680	2615957	TG	Stomach	0.724477776473877	0.928394249062591	0.999995605587212
PAFAH1B1	17	2496504	2588909	TG	Sigmoid colon	0.770581978250789	0.928403661222341	0.999995435864407
CLUH	17	2592680	2615957	TG	Adrenal gland	0.724477776473877	0.928394249062591	0.999991788141009
PAFAH1B1	17	2496504	2588909	TG	Visceral omentum	0.770581978250789	0.928403661222341	0.999991369450639
PAFAH1B1	17	2496504	2588909	TG	Ovary	0.770581978250789	0.928403661222341	0.999980695341273
WSB2	12	118470712	118500235	TG	Putamen	0.995537847921919	0.999211344766578	0.999979946150526
WSB2	12	118470712	118500235	TG	Transverse colon	0.995537847921919	0.999211344766578	0.999979038403832
WSB2	12	118470712	118500235	TG	Lung	0.995537847921919	0.999211344766578	0.999974588061539
WSB2	12	118470712	118500235	TG	Hippocampus	0.995537847921919	0.999211344766578	0.999973204038062
WSB2	12	118470712	118500235	TG	Caudate	0.995537847921919	0.999211344766578	0.999971793651503
WSB2	12	118470712	118500235	TG	Adrenal gland	0.995537847921919	0.999211344766578	0.999970270785782
WSB2	12	118470712	118500235	TG	Cortex	0.995537847921919	0.999211344766578	0.999969476288606
WSB2	12	118470712	118500235	TG	Esophagus mucosa	0.995537847921919	0.999211344766578	0.999968537888672
WSB2	12	118470712	118500235	TG	Visceral omentum	0.995537847921919	0.999211344766578	0.999967343694431
WSB2	12	118470712	118500235	TG	Atrial appendage	0.995537847921919	0.999211344766578	0.999966451100321
PAFAH1B1	17	2496504	2588909	TG	Thyroid	0.770581978250789	0.928403661222341	0.999963127281368
CLUH	17	2592680	2615957	TG	Thyroid	0.724477776473877	0.928394249062591	0.999963120632557
MTMR9	8	11141925	11185646	TG	Omnibus	0.9999928707887	0.999974530598636	0.999962976100515
WSB2	12	118470712	118500235	TG	Testis	0.995537847921919	0.999211344766578	0.99996088763821
WSB2	12	118470712	118500235	TG	Thyroid	0.995537847921919	0.999211344766578	0.999960441097888
WSB2	12	118470712	118500235	TG	Left ventricle	0.995537847921919	0.999211344766578	0.999957445190144
WSB2	12	118470712	118500235	TG	Liver	0.995537847921919	0.999211344766578	0.999956851058352
WSB2	12	118470712	118500235	TG	Pancreas	0.995537847921919	0.999211344766578	0.999947523935966
ARHGAP27	17	43471275	43511787	TG	Terminal ileum	0.998631093168637	0.999164446086037	0.999928198968288
ARHGAP27	17	43471275	43511787	TG	Spleen	0.998631093168637	0.999164446086037	0.999898627183382
PLEKHM1	17	43513266	43568115	TG	Spleen	0.998631076016654	0.999164429931634	0.999898607376615
WSB2	12	118470712	118500235	TG	Aorta	0.995537847921919	0.999211344766578	0.999897574060841
PAFAH1B1	17	2496504	2588909	TG	Testis	0.770581978250789	0.928403661222341	0.999895665960524
CLUH	17	2592680	2615957	TG	Testis	0.724477776473877	0.928394249062591	0.999895650377884
ARHGAP27	17	43471275	43511787	TG	Transverse colon	0.998631093168637	0.999164446086037	0.999894345310306
PLEKHM1	17	43513266	43568115	TG	Transverse colon	0.998631076016654	0.999164429931634	0.999894325601382
ARHGAP27	17	43471275	43511787	TG	CD4 cell	0.998631093168637	0.999164446086037	0.999881739455733
CTSB	8	11700033	11726957	TG	Monocyte	0.999625222870929	0.999741005489261	0.999877672891918
ARHGAP27	17	43471275	43511787	TG	Lung	0.998631093168637	0.999164446086037	0.999877431749673
PLEKHM1	17	43513266	43568115	TG	Lung	0.998631076016654	0.999164429931634	0.999877412547072
FDFT1	8	11653082	11696818	TG	Monocyte	0.999623659144328	0.999739274733949	0.999875446504141
GATA4	8	11534468	11617511	TF	Breast	0.999625727153169	0.999741645791147	0.999873578000678
CTSB	8	11700033	11726957	TG	Tibial nerve	0.999625222870929	0.999741005489261	0.999873417786439
GATA4	8	11534468	11617511	TF	Sigmoid colon	0.999625727153169	0.999741645791147	0.999871616931778
ARHGAP27	17	43471275	43511787	TG	B cell	0.998631093168637	0.999164446086037	0.999871158590819
FDFT1	8	11653082	11696818	TG	Tibial nerve	0.999623659144328	0.999739274733949	0.999871058437327
CTSB	8	11700033	11726957	TG	Sigmoid colon	0.999625222870929	0.999741005489261	0.999869192336633
FDFT1	8	11653082	11696818	TG	Breast	0.999623659144328	0.999739274733949	0.999868583959064
ARHGAP27	17	43471275	43511787	TG	Sun-exposed skin	0.998631093168637	0.999164446086037	0.999865698454987
PLEKHM1	17	43513266	43568115	TG	Sun-exposed skin	0.998631076016654	0.999164429931634	0.999865679232648
GATA4	8	11534468	11617511	TF	Gastroesophageal junction	0.999625727153169	0.999741645791147	0.999864657135647
ARHGAP27	17	43471275	43511787	TG	Stomach	0.998631093168637	0.999164446086037	0.999863752298363
GATA4	8	11534468	11617511	TF	Thyroid	0.999625727153169	0.999741645791147	0.999863523816882
ARHGAP27	17	43471275	43511787	TG	NK cell	0.998631093168637	0.999164446086037	0.999863187868878
CTSB	8	11700033	11726957	TG	Gastroesophageal junction	0.999625222870929	0.999741005489261	0.999862982329655
CTSB	8	11700033	11726957	TG	Thyroid	0.999625222870929	0.999741005489261	0.999862100184765
GATA4	8	11534468	11617511	TF	Esophagus muscularis	0.999625727153169	0.999741645791147	0.999862053515949
GATA4	8	11534468	11617511	TF	Visceral omentum	0.999625727153169	0.999741645791147	0.999861642386402
CTSB	8	11700033	11726957	TG	Esophagus muscularis	0.999625222870929	0.999741005489261	0.999860149211322
FDFT1	8	11653082	11696818	TG	Thyroid	0.999623659144328	0.999739274733949	0.999859542990231
CTSB	8	11700033	11726957	TG	Visceral omentum	0.999625222870929	0.999741005489261	0.999859175182864
FDFT1	8	11653082	11696818	TG	Aorta	0.999623659144328	0.999739274733949	0.999858790782041
FDFT1	8	11653082	11696818	TG	Esophagus muscularis	0.999623659144328	0.999739274733949	0.999857494347436
FDFT1	8	11653082	11696818	TG	Visceral omentum	0.999623659144328	0.999739274733949	0.999856605333855
ARHGAP27	17	43471275	43511787	TG	Esophagus mucosa	0.998631093168637	0.999164446086037	0.999856228905952
NEIL2	8	11627148	11644855	TG	Visceral omentum	0.999623506488897	0.999739087707841	0.999856213953225
PLEKHM1	17	43513266	43568115	TG	Esophagus mucosa	0.998631076016654	0.999164429931634	0.999856209993257
ARHGAP27	17	43471275	43511787	TG	Breast	0.998631093168637	0.999164446086037	0.999853129876368
ARHGAP27	17	43471275	43511787	TG	Vagina	0.998631093168637	0.999164446086037	0.999852213040383
PLEKHM1	17	43513266	43568115	TG	Vagina	0.998631076016654	0.999164429931634	0.999852194629002
CTSB	8	11700033	11726957	TG	Subcutaneous adipose	0.999625222870929	0.999741005489261	0.999850759149004
FDFT1	8	11653082	11696818	TG	Subcutaneous adipose	0.999623659144328	0.999739274733949	0.999848330676923
ARHGAP27	17	43471275	43511787	TG	Prostate	0.998631093168637	0.999164446086037	0.99984658688384
GATA4	8	11534468	11617511	TF	Adrenal gland	0.999625727153169	0.999741645791147	0.999844566707685
CTSB	8	11700033	11726957	TG	Adrenal gland	0.999625222870929	0.999741005489261	0.999841747731518
ARHGAP27	17	43471275	43511787	TG	Thyroid	0.998631093168637	0.999164446086037	0.999841000731993
PLEKHM1	17	43513266	43568115	TG	Thyroid	0.998631076016654	0.999164429931634	0.999840982349102
ARHGAP27	17	43471275	43511787	TG	Monocyte	0.998631093168637	0.999164446086037	0.999840910178735
PLEKHM1	17	43513266	43568115	TG	Monocyte	0.998631076016654	0.999164429931634	0.999840891846525
FDFT1	8	11653082	11696818	TG	Adrenal gland	0.999623659144328	0.999739274733949	0.999839112149418
CTSB	8	11700033	11726957	TG	Cortex	0.999625222870929	0.999741005489261	0.99983830138264
CTSB	8	11700033	11726957	TG	Vagina	0.999625222870929	0.999741005489261	0.999835097441253
NEIL2	8	11627148	11644855	TG	Cortex	0.999623506488897	0.999739087707841	0.999835032956231
FDFT1	8	11653082	11696818	TG	Vagina	0.999623659144328	0.999739274733949	0.999831889441375
CTSB	8	11700033	11726957	TG	Esophagus mucosa	0.999625222870929	0.999741005489261	0.999824905996671
FDFT1	8	11653082	11696818	TG	Esophagus mucosa	0.999623659144328	0.999739274733949	0.999821758824235
GATA4	8	11534468	11617511	TF	Ovary	0.999625727153169	0.999741645791147	0.999812801007356
CTSB	8	11700033	11726957	TG	Sun-exposed skin	0.999625222870929	0.999741005489261	0.999811409460279
GATA4	8	11534468	11617511	TF	Liver	0.999625727153169	0.999741645791147	0.999810336672988
CTSB	8	11700033	11726957	TG	B cell	0.999625222870929	0.999741005489261	0.999810260488185
GATA4	8	11534468	11617511	TF	Stomach	0.999625727153169	0.999741645791147	0.999810032487587
FDFT1	8	11653082	11696818	TG	Ovary	0.999623659144328	0.999739274733949	0.999809975805554
C8orf49	8	11618896	11620309	TG	Ovary	0.999623494033688	0.999739070469607	0.999809736758537
CTSB	8	11700033	11726957	TG	Liver	0.999625222870929	0.999741005489261	0.999809315801694
CTSB	8	11700033	11726957	TG	Stomach	0.999625222870929	0.999741005489261	0.999809212339901
FDFT1	8	11653082	11696818	TG	Sun-exposed skin	0.999623659144328	0.999739274733949	0.999808369943944
FDFT1	8	11653082	11696818	TG	Liver	0.999623659144328	0.999739274733949	0.99980765783752
NEIL2	8	11627148	11644855	TG	Liver	0.999623506488897	0.999739087707841	0.999807464997023
FDFT1	8	11653082	11696818	TG	Stomach	0.999623659144328	0.999739274733949	0.999807420967864
GATA4	8	11534468	11617511	TF	Pancreas	0.999625727153169	0.999741645791147	0.999807303088112
C8orf49	8	11618896	11620309	TG	Stomach	0.999623494033688	0.999739070469607	0.999807197425254
CTSB	8	11700033	11726957	TG	CD4 cell	0.999625222870929	0.999741005489261	0.999803428442752
FDFT1	8	11653082	11696818	TG	CD4 cell	0.999623659144328	0.999739274733949	0.999800762366407
NEIL2	8	11627148	11644855	TG	Cerebellum	0.999623506488897	0.999739087707841	0.999798755121449
GATA4	8	11534468	11617511	TF	Prostate	0.999625727153169	0.999741645791147	0.99979847103424
CTSB	8	11700033	11726957	TG	Lung	0.999625222870929	0.999741005489261	0.999798280297437
CTSB	8	11700033	11726957	TG	Prostate	0.999625222870929	0.999741005489261	0.999797839973451
GATA4	8	11534468	11617511	TF	Skeletal muscle	0.999625727153169	0.999741645791147	0.999797101367809
FDFT1	8	11653082	11696818	TG	Prostate	0.999623659144328	0.999739274733949	0.999796046782726
NEIL2	8	11627148	11644855	TG	Prostate	0.999623506488897	0.999739087707841	0.999795851797673
FDFT1	8	11653082	11696818	TG	Lung	0.999623659144328	0.999739274733949	0.999795503857298
CTSB	8	11700033	11726957	TG	Skeletal muscle	0.999625222870929	0.999741005489261	0.999794738356312
CTSB	8	11700033	11726957	TG	Caudate	0.999625222870929	0.999741005489261	0.999788481978419
GATA4	8	11534468	11617511	TF	Uterus	0.999625727153169	0.999741645791147	0.999788128272274
CTSB	8	11700033	11726957	TG	Hippocampus	0.999625222870929	0.999741005489261	0.999785266005272
NEIL2	8	11627148	11644855	TG	Caudate	0.999623506488897	0.999739087707841	0.999784586458934
CTSB	8	11700033	11726957	TG	Uterus	0.999625222870929	0.999741005489261	0.999784425091655
NEIL2	8	11627148	11644855	TG	Hippocampus	0.999623506488897	0.999739087707841	0.999781420933378
GATA4	8	11534468	11617511	TF	Atrial appendage	0.999625727153169	0.999741645791147	0.999781204257239
FDFT1	8	11653082	11696818	TG	Uterus	0.999623659144328	0.999739274733949	0.999781033813473
ARHGAP27	17	43471275	43511787	TG	Omnibus	0.998631093168637	0.999164446086037	0.999780976975446
PLEKHM1	17	43513266	43568115	TG	Omnibus	0.998631076016654	0.999164429931634	0.999780959193841
CTSB	8	11700033	11726957	TG	Atrial appendage	0.999625222870929	0.999741005489261	0.999780560915366
FDFT1	8	11653082	11696818	TG	Atrial appendage	0.999623659144328	0.999739274733949	0.999778800941397
NEIL2	8	11627148	11644855	TG	Atrial appendage	0.999623506488897	0.999739087707841	0.999778611460754
C8orf49	8	11618896	11620309	TG	Atrial appendage	0.999623494033688	0.999739070469607	0.999778593398228
GATA4	8	11534468	11617511	TF	Left ventricle	0.999625727153169	0.999741645791147	0.999768900461187
GATA4	8	11534468	11617511	TF	Omnibus	0.999625727153169	0.999741645791147	0.999768862181784
CTSB	8	11700033	11726957	TG	Omnibus	0.999625222870929	0.999741005489261	0.999768703804574
CTSB	8	11700033	11726957	TG	Left ventricle	0.999625222870929	0.999741005489261	0.999768338824723
FDFT1	8	11653082	11696818	TG	Left ventricle	0.999623659144328	0.999739274733949	0.999766540593998
C8orf49	8	11618896	11620309	TG	Left ventricle	0.999623494033688	0.999739070469607	0.999766325899365
NEIL2	8	11627148	11644855	TG	Omnibus	0.999623506488897	0.999739087707841	0.999765654118829
FDFT1	8	11653082	11696818	TG	Transverse colon	0.999623659144328	0.999739274733949	0.999761613881029
GATA4	8	11534468	11617511	TF	Testis	0.999625727153169	0.999741645791147	0.999760748751216
CTSB	8	11700033	11726957	TG	Testis	0.999625222870929	0.999741005489261	0.999760034635057
FDFT1	8	11653082	11696818	TG	Testis	0.999623659144328	0.999739274733949	0.999758433971587
NEIL2	8	11627148	11644855	TG	Testis	0.999623506488897	0.999739087707841	0.999758265630893
C8orf49	8	11618896	11620309	TG	Testis	0.999623494033688	0.999739070469607	0.999758250802344
PLEKHM1	17	43513266	43568115	TG	Aorta	0.998631076016654	0.999164429931634	0.999757998218617
GATA4	8	11534468	11617511	TF	Spleen	0.999625727153169	0.999741645791147	0.999757378245652
CTSB	8	11700033	11726957	TG	Spleen	0.999625222870929	0.999741005489261	0.999745979747441
FDFT1	8	11653082	11696818	TG	Spleen	0.999623659144328	0.999739274733949	0.999743111046577
NEIL2	8	11627148	11644855	TG	Spleen	0.999623506488897	0.999739087707841	0.999742377685358
CTSB	8	11700033	11726957	TG	Putamen	0.999625222870929	0.999741005489261	0.999700815357251
NEIL2	8	11627148	11644855	TG	Putamen	0.999623506488897	0.999739087707841	0.999696371693528
GATA4	8	11534468	11617511	TF	Terminal ileum	0.999625727153169	0.999741645791147	0.999653319125097
CTSB	8	11700033	11726957	TG	Terminal ileum	0.999625222870929	0.999741005489261	0.999632877735597
FDFT1	8	11653082	11696818	TG	Terminal ileum	0.999623659144328	0.999739274733949	0.999629698635155
LINGO1	15	77905369	78113242	TG	Putamen	0.991768953241673	0.995786970474986	0.999485746857297
LINGO1	15	77905369	78113242	TG	Cerebellum	0.991768953241673	0.995786970474986	0.999390416897887
LINGO1	15	77905369	78113242	TG	Hippocampus	0.991768953241673	0.995786970474986	0.999374261245592
LINGO1	15	77905369	78113242	TG	Caudate	0.991768953241673	0.995786970474986	0.999358750608856
LINGO1	15	77905369	78113242	TG	Cortex	0.991768953241673	0.995786970474986	0.999320593964546
LINGO1	15	77905369	78113242	TG	Omnibus	0.991768953241673	0.995786970474986	0.998885717582741
ZNF184	6	27418522	27440897	TG	B cell	0.950782485499171	0.966554189297467	0.998259147650746
CLUH	17	2592680	2615957	TG	Omnibus	0.724477776473877	0.928394249062591	0.99817658825769
ZNF184	6	27418522	27440897	TG	Esophagus mucosa	0.950782485499171	0.966554189297467	0.998099515515495
RFC5	12	118451393	118470935	TG	CD8 cell	0.968055514775673	0.986574651779576	0.997750561615159
RFC5	12	118451393	118470935	TG	CD4 cell	0.968055514775673	0.986574651779576	0.997620260356206
ZNF184	6	27418522	27440897	TG	Thyroid	0.950782485499171	0.966554189297467	0.997619356590162
ZNF391	6	27342394	27371683	TG	Thyroid	0.950759991909685	0.966527634677229	0.997607132932936
RFC5	12	118451393	118470935	TG	B cell	0.968055514775673	0.986574651779576	0.997407731272024
RFC5	12	118451393	118470935	TG	Stomach	0.968055514775673	0.986574651779576	0.997263702025804
RFC5	12	118451393	118470935	TG	NK cell	0.968055514775673	0.986574651779576	0.997234215294136
RFC5	12	118451393	118470935	TG	Thyroid	0.968055514775673	0.986574651779576	0.996964727548228
GLIS3	9	3824127	4348392	TG	Lung	0.94608424722233	0.978692342541362	0.996232179600124
RFC5	12	118451393	118470935	TG	Omnibus	0.968055514775673	0.986574651779576	0.995763043851538
GLIS3	9	3824127	4348392	TG	Vagina	0.94608424722233	0.978692342541362	0.995545412949042
TAOK3	12	118587606	118810750	TG	Terminal ileum	0.880797448075267	0.948482922726173	0.994170826188142
VSIG10	12	118501398	118573831	TG	Terminal ileum	0.880751708278717	0.948442661468403	0.99412559680853
PEBP1	12	118573663	118583389	TG	Terminal ileum	0.8807377361204	0.948428136958152	0.994105211700556
GLIS3	9	3824127	4348392	TG	Omnibus	0.94608424722233	0.978692342541362	0.993368407581873
SBF2	11	9800214	10315754	TG	Lung	0.941018575539835	0.965438792129206	0.992077629848306
TAOK3	12	118587606	118810750	TG	Spleen	0.880797448075267	0.948482922726173	0.991988417288794
PEBP1	12	118573663	118583389	TG	Putamen	0.8807377361204	0.948428136958152	0.991523968095907
TAOK3	12	118587606	118810750	TG	Transverse colon	0.880797448075267	0.948482922726173	0.991354664229791
VSIG10	12	118501398	118573831	TG	Transverse colon	0.880751708278717	0.948442661468403	0.99131206433383
PEBP1	12	118573663	118583389	TG	Transverse colon	0.8807377361204	0.948428136958152	0.991293379567678
SBF2	11	9800214	10315754	TG	Vagina	0.941018575539835	0.965438792129206	0.991063625154543
TAOK3	12	118587606	118810750	TG	CD8 cell	0.880797448075267	0.948482922726173	0.991032631126798
SBF2	11	9800214	10315754	TG	Testis	0.941018575539835	0.965438792129206	0.990548678034688
TAOK3	12	118587606	118810750	TG	CD4 cell	0.880797448075267	0.948482922726173	0.990547433329869
TAOK3	12	118587606	118810750	TG	Lung	0.880797448075267	0.948482922726173	0.990355759997132
VSIG10	12	118501398	118573831	TG	Lung	0.880751708278717	0.948442661468403	0.990313738147131
PEBP1	12	118573663	118583389	TG	Lung	0.8807377361204	0.948428136958152	0.990295257747309
PEBP1	12	118573663	118583389	TG	Cerebellum	0.8807377361204	0.948428136958152	0.990164755196672
PEBP1	12	118573663	118583389	TG	Hippocampus	0.8807377361204	0.948428136958152	0.989934827684024
PEBP1	12	118573663	118583389	TG	Uterus	0.8807377361204	0.948428136958152	0.989780828729194
TAOK3	12	118587606	118810750	TG	B cell	0.880797448075267	0.948482922726173	0.989744390638231
PEBP1	12	118573663	118583389	TG	Caudate	0.8807377361204	0.948428136958152	0.989705350292591
PEBP1	12	118573663	118583389	TG	Skeletal muscle	0.8807377361204	0.948428136958152	0.989655445641785
PEBP1	12	118573663	118583389	TG	Sun-exposed skin	0.8807377361204	0.948428136958152	0.989566020031371
PEBP1	12	118573663	118583389	TG	Adrenal gland	0.8807377361204	0.948428136958152	0.989291976302446
PEBP1	12	118573663	118583389	TG	Cortex	0.8807377361204	0.948428136958152	0.989116077810338
TAOK3	12	118587606	118810750	TG	Subcutaneous adipose	0.880797448075267	0.948482922726173	0.989101669560206
TAOK3	12	118587606	118810750	TG	Stomach	0.880797448075267	0.948482922726173	0.989065491235116
TAOK3	12	118587606	118810750	TG	NK cell	0.880797448075267	0.948482922726173	0.989049105808099
PEBP1	12	118573663	118583389	TG	Subcutaneous adipose	0.8807377361204	0.948428136958152	0.989043041723388
VSIG10	12	118501398	118573831	TG	Stomach	0.880751708278717	0.948442661468403	0.989024127173779
TAOK3	12	118587606	118810750	TG	Esophagus mucosa	0.880797448075267	0.948482922726173	0.989008406126728
PEBP1	12	118573663	118583389	TG	Stomach	0.8807377361204	0.948428136958152	0.989006187077251
TAOK3	12	118587606	118810750	TG	Visceral omentum	0.880797448075267	0.948482922726173	0.988861759820732
PEBP1	12	118573663	118583389	TG	Visceral omentum	0.8807377361204	0.948428136958152	0.988802904085275
PEBP1	12	118573663	118583389	TG	Atrial appendage	0.8807377361204	0.948428136958152	0.988562656728381
PEBP1	12	118573663	118583389	TG	Breast	0.8807377361204	0.948428136958152	0.988430571440233
PEBP1	12	118573663	118583389	TG	Ovary	0.8807377361204	0.948428136958152	0.9883610118671
VSIG10	12	118501398	118573831	TG	Vagina	0.880751708278717	0.948442661468403	0.988360555690022
PEBP1	12	118573663	118583389	TG	Vagina	0.8807377361204	0.948428136958152	0.988342893144029
PEBP1	12	118573663	118583389	TG	Prostate	0.8807377361204	0.948428136958152	0.988058508468624
VSIG10	12	118501398	118573831	TG	Testis	0.880751708278717	0.948442661468403	0.987851559679699
PEBP1	12	118573663	118583389	TG	Testis	0.8807377361204	0.948428136958152	0.987834190166928
TAOK3	12	118587606	118810750	TG	Thyroid	0.880797448075267	0.948482922726173	0.98780604570158
VSIG10	12	118501398	118573831	TG	Thyroid	0.880751708278717	0.948442661468403	0.987765144059162
PEBP1	12	118573663	118583389	TG	Thyroid	0.8807377361204	0.948428136958152	0.987747565473026
TAOK3	12	118587606	118810750	TG	Monocyte	0.880797448075267	0.948482922726173	0.987640943312996
PEBP1	12	118573663	118583389	TG	Left ventricle	0.8807377361204	0.948428136958152	0.987339237318936
VSIG10	12	118501398	118573831	TG	Liver	0.880751708278717	0.948442661468403	0.987247853807268
PEBP1	12	118573663	118583389	TG	Liver	0.8807377361204	0.948428136958152	0.987230849362692
PEBP1	12	118573663	118583389	TG	Tibial nerve	0.8807377361204	0.948428136958152	0.987175811976398
PRPF4B	6	4021501	4065217	TG	Terminal ileum	0.744046153232394	0.863972127449341	0.987000894048079
TAOK3	12	118587606	118810750	TG	Pancreas	0.880797448075267	0.948482922726173	0.986232225454928
PEBP1	12	118573663	118583389	TG	Pancreas	0.8807377361204	0.948428136958152	0.986175230970339
TAOK3	12	118587606	118810750	TG	Omnibus	0.880797448075267	0.948482922726173	0.983202991081972
VSIG10	12	118501398	118573831	TG	Omnibus	0.880751708278717	0.948442661468403	0.983162641939625
ARHGEF10L	1	17866330	18024369	TG	Terminal ileum	0.710414280048962	0.840749679371715	0.982705693976061
TAOK3	12	118587606	118810750	TG	Aorta	0.880797448075267	0.948482922726173	0.981533696465902
PEBP1	12	118573663	118583389	TG	Aorta	0.8807377361204	0.948428136958152	0.981476502189699
PRPF4B	6	4021501	4065217	TG	Spleen	0.744046153232394	0.863972127449341	0.980780261541102
PRPF4B	6	4021501	4065217	TG	Transverse colon	0.744046153232394	0.863972127449341	0.97959823125253
PRPF4B	6	4021501	4065217	TG	CD8 cell	0.744046153232394	0.863972127449341	0.979009926861233
VRK2	2	58134786	58387055	TG	B cell	0.743085042429442	0.915495156903821	0.978608973270628
PRPF4B	6	4021501	4065217	TG	CD4 cell	0.744046153232394	0.863972127449341	0.977600596059622
PRPF4B	6	4021501	4065217	TG	Lung	0.744046153232394	0.863972127449341	0.976858657304775
PRPF4B	6	4021501	4065217	TG	Cerebellum	0.744046153232394	0.863972127449341	0.975913757783721
PRPF4B	6	4021501	4065217	TG	Uterus	0.744046153232394	0.863972127449341	0.975328765337256
PRPF4B	6	4021501	4065217	TG	B cell	0.744046153232394	0.863972127449341	0.97522951196943
PRPF4B	6	4021501	4065217	TG	Sun-exposed skin	0.744046153232394	0.863972127449341	0.974766571599672
VRK2	2	58134786	58387055	TG	Monocyte	0.743085042429442	0.915495156903821	0.97454344512414
PRPF4B	6	4021501	4065217	TG	Adrenal gland	0.744046153232394	0.863972127449341	0.973982863792346
ARHGEF10L	1	17866330	18024369	TG	Transverse colon	0.710414280048962	0.840749679371715	0.973767150479443
PRPF4B	6	4021501	4065217	TG	NK cell	0.744046153232394	0.863972127449341	0.973656690984878
PRPF4B	6	4021501	4065217	TG	Stomach	0.744046153232394	0.863972127449341	0.973473690073157
PRPF4B	6	4021501	4065217	TG	Subcutaneous adipose	0.744046153232394	0.863972127449341	0.97319207671486
PRPF4B	6	4021501	4065217	TG	Esophagus mucosa	0.744046153232394	0.863972127449341	0.972922986768153
PRPF4B	6	4021501	4065217	TG	Visceral omentum	0.744046153232394	0.863972127449341	0.972498392897406
PRPF4B	6	4021501	4065217	TG	Esophagus muscularis	0.744046153232394	0.863972127449341	0.972149718618315
PRPF4B	6	4021501	4065217	TG	Sigmoid colon	0.744046153232394	0.863972127449341	0.971963609384106
PRPF4B	6	4021501	4065217	TG	Breast	0.744046153232394	0.863972127449341	0.97174305216248
PRPF4B	6	4021501	4065217	TG	Vagina	0.744046153232394	0.863972127449341	0.971506298011051
PRPF4B	6	4021501	4065217	TG	Gastroesophageal junction	0.744046153232394	0.863972127449341	0.971023987837222
PRPF4B	6	4021501	4065217	TG	Ovary	0.744046153232394	0.863972127449341	0.970980841291315
PRPF4B	6	4021501	4065217	TG	Prostate	0.744046153232394	0.863972127449341	0.970552617641539
PRPF4B	6	4021501	4065217	TG	Monocyte	0.744046153232394	0.863972127449341	0.970153505109763
PRPF4B	6	4021501	4065217	TG	Thyroid	0.744046153232394	0.863972127449341	0.969818283794586
ARHGEF10L	1	17866330	18024369	TG	Cerebellum	0.710414280048962	0.840749679371715	0.969746071587554
PRPF4B	6	4021501	4065217	TG	Testis	0.744046153232394	0.863972127449341	0.969650994616546
PRPF4B	6	4021501	4065217	TG	Tibial nerve	0.744046153232394	0.863972127449341	0.96847389776852
PRPF4B	6	4021501	4065217	TG	Liver	0.744046153232394	0.863972127449341	0.967827983907491
ARHGEF10L	1	17866330	18024369	TG	Subcutaneous adipose	0.710414280048962	0.840749679371715	0.966435357916494
ARHGEF10L	1	17866330	18024369	TG	Stomach	0.710414280048962	0.840749679371715	0.966251535627809
PRPF4B	6	4021501	4065217	TG	Pancreas	0.744046153232394	0.863972127449341	0.965497962453878
ARHGEF10L	1	17866330	18024369	TG	Esophagus muscularis	0.710414280048962	0.840749679371715	0.964893949484188
ARHGEF10L	1	17866330	18024369	TG	Skeletal muscle	0.710414280048962	0.840749679371715	0.964121998949234
ARHGEF10L	1	17866330	18024369	TG	Gastroesophageal junction	0.710414280048962	0.840749679371715	0.963628360928437
ARHGEF10L	1	17866330	18024369	TG	Thyroid	0.710414280048962	0.840749679371715	0.962153380702563
ARHGEF10L	1	17866330	18024369	TG	Left ventricle	0.710414280048962	0.840749679371715	0.960815546094738
PELI1	2	64319786	64371588	TG	Omnibus	0.742381853640099	0.874491936143702	0.960635044806832
PRPF4B	6	4021501	4065217	TG	Omnibus	0.744046153232394	0.863972127449341	0.957708188109607
FAM217A	6	4049668	4087578	TG	Omnibus	0.74404331882714	0.863969242948504	0.957704220580601
ARHGEF10L	1	17866330	18024369	TG	Pancreas	0.710414280048962	0.840749679371715	0.957530262314419
PSMC3	11	47440320	47447993	TG	Cerebellum	0.765898992518662	0.881998816123101	0.955538087187534
SPI1	11	47376411	47400127	TF	Cerebellum	0.763100808940129	0.88168250109073	0.955412799903396
CELF1	11	47487496	47587121	TG	Terminal ileum	0.770150715093831	0.882675390813883	0.955394797645905
SPI1	11	47376411	47400127	TF	Terminal ileum	0.763100808940129	0.88168250109073	0.954905802044153
TCF4	18	52889562	53332018	TF	CD8 cell	0.71704402695797	0.884314871680459	0.954055962471291
PRPF4B	6	4021501	4065217	TG	Aorta	0.744046153232394	0.863972127449341	0.95369354720944
TCF4	18	52889562	53332018	TF	Terminal ileum	0.71704402695797	0.884314871680459	0.951185897760182
TCF4	18	52889562	53332018	TF	CD4 cell	0.71704402695797	0.884314871680459	0.946833850356814
SOX7	8	10581278	10697357	TF	Terminal ileum	0.229627039937847	0.473680381778861	0.945377865615329
LMBRD1	6	70385694	70507003	TG	Terminal ileum	0.415143092037098	0.655931908686268	0.943530711930503
ARHGEF10L	1	17866330	18024369	TG	Aorta	0.710414280048962	0.840749679371715	0.943087320175673
SPI1	11	47376411	47400127	TF	CD8 cell	0.763100808940129	0.88168250109073	0.941904120801761
PSMC3	11	47440320	47447993	TG	Esophagus mucosa	0.765898992518662	0.881998816123101	0.940078217683076
SPI1	11	47376411	47400127	TF	Esophagus mucosa	0.763100808940129	0.88168250109073	0.939921633302846
TANK	2	161993419	162092732	TG	Terminal ileum	0.346394103908824	0.582202593976046	0.938666570721659
PSMC3	11	47440320	47447993	TG	Putamen	0.765898992518662	0.881998816123101	0.937483613887625
SPI1	11	47376411	47400127	TF	Putamen	0.763100808940129	0.88168250109073	0.937319450873439
PSMC3	11	47440320	47447993	TG	Cortex	0.765898992518662	0.881998816123101	0.93454296718037
SPI1	11	47376411	47400127	TF	Cortex	0.763100808940129	0.88168250109073	0.934368329572673
TCF4	18	52889562	53332018	TF	Transverse colon	0.71704402695797	0.884314871680459	0.933577049342222
SPI1	11	47376411	47400127	TF	Sun-exposed skin	0.763100808940129	0.88168250109073	0.931375560064744
PSMC3	11	47440320	47447993	TG	Hippocampus	0.765898992518662	0.881998816123101	0.931189297413283
SPI1	11	47376411	47400127	TF	Hippocampus	0.763100808940129	0.88168250109073	0.931010773833935
CELF1	11	47487496	47587121	TG	Testis	0.770150715093831	0.882675390813883	0.930919507342117
SPI1	11	47376411	47400127	TF	Testis	0.763100808940129	0.88168250109073	0.93025734389702
CELF1	11	47487496	47587121	TG	Prostate	0.770150715093831	0.882675390813883	0.929512858810817
RAPSN	11	47459308	47470730	TG	Skeletal muscle	0.767095981753816	0.882123721297221	0.929395269974961
PSMC3	11	47440320	47447993	TG	Skeletal muscle	0.765898992518662	0.881998816123101	0.929324205680321
SPI1	11	47376411	47400127	TF	Skeletal muscle	0.763100808940129	0.88168250109073	0.929139865169577
SPI1	11	47376411	47400127	TF	Transverse colon	0.763100808940129	0.88168250109073	0.92896261382902
SPI1	11	47376411	47400127	TF	Prostate	0.763100808940129	0.88168250109073	0.928851115657541
PSMC3	11	47440320	47447993	TG	Caudate	0.765898992518662	0.881998816123101	0.92618727728915
SPI1	11	47376411	47400127	TF	Caudate	0.763100808940129	0.88168250109073	0.92599794223895
SPI1	11	47376411	47400127	TF	CD4 cell	0.763100808940129	0.88168250109073	0.925779592934014
SPI1	11	47376411	47400127	TF	Stomach	0.763100808940129	0.88168250109073	0.925044675484906
SYT13	11	45261852	45307870	TG	Omnibus	0.675497099066467	0.813734882328472	0.923996560327204
PRDM11	11	45115564	45247734	TG	Omnibus	0.675412701486081	0.813679037099317	0.923979049644013
SOX7	8	10581278	10697357	TF	Transverse colon	0.229627039937847	0.473680381778861	0.922803527858896
SPI1	11	47376411	47400127	TF	Uterus	0.763100808940129	0.88168250109073	0.92170126833444
SPI1	11	47376411	47400127	TF	Ovary	0.763100808940129	0.88168250109073	0.921639032893269
LMBRD1	6	70385694	70507003	TG	Putamen	0.415143092037098	0.655931908686268	0.919817854303802
PSMC3	11	47440320	47447993	TG	Gastroesophageal junction	0.765898992518662	0.881998816123101	0.919255046197754
SLC39A13	11	47428683	47438047	TG	Gastroesophageal junction	0.765870377251569	0.881991483929384	0.91924845155044
SPI1	11	47376411	47400127	TF	Gastroesophageal junction	0.763100808940129	0.88168250109073	0.919050841248076
LMBRD1	6	70385694	70507003	TG	Transverse colon	0.415143092037098	0.655931908686268	0.917772565435554
INPP5D	2	233924677	234116549	TG	Terminal ileum	0.351506291904043	0.461616292841056	0.917612284775693
NGEF	2	233743396	233877982	TG	Terminal ileum	0.351381811182663	0.461467748956192	0.917306978733383
LMBRD1	6	70385694	70507003	TG	CD8 cell	0.415143092037098	0.655931908686268	0.915351714109299
PSMC3	11	47440320	47447993	TG	Esophagus muscularis	0.765898992518662	0.881998816123101	0.914243974650412
SLC39A13	11	47428683	47438047	TG	Esophagus muscularis	0.765870377251569	0.881991483929384	0.914237036579578
SPI1	11	47376411	47400127	TF	Esophagus muscularis	0.763100808940129	0.88168250109073	0.914024199491232
SOX7	8	10581278	10697357	TF	Spleen	0.229627039937847	0.473680381778861	0.913623717705987
PSMC3	11	47440320	47447993	TG	Breast	0.765898992518662	0.881998816123101	0.913483326538682
SPI1	11	47376411	47400127	TF	Breast	0.763100808940129	0.88168250109073	0.913263033259372
TANK	2	161993419	162092732	TG	Spleen	0.346394103908824	0.582202593976046	0.913163049026432
CELF1	11	47487496	47587121	TG	Thyroid	0.770150715093831	0.882675390813883	0.91284681652103
PSMC3	11	47440320	47447993	TG	Thyroid	0.765898992518662	0.881998816123101	0.912308148118344
SPI1	11	47376411	47400127	TF	Thyroid	0.763100808940129	0.88168250109073	0.912082544329915
SOX7	8	10581278	10697357	TF	CD8 cell	0.229627039937847	0.473680381778861	0.911435982979982
TCF4	18	52889562	53332018	TF	Putamen	0.71704402695797	0.884314871680459	0.910862441931354
PRKCQ	10	6469105	6622263	TG	Spleen	0.357405611015778	0.560802810693361	0.910278094798929
LMBRD1	6	70385694	70507003	TG	CD4 cell	0.415143092037098	0.655931908686268	0.910219952928768
LMBRD1	6	70385694	70507003	TG	Lung	0.415143092037098	0.655931908686268	0.909461837459512
CELF1	11	47487496	47587121	TG	Vagina	0.770150715093831	0.882675390813883	0.908729176639327
LMBRD1	6	70385694	70507003	TG	Cerebellum	0.415143092037098	0.655931908686268	0.908456638680408
PSMC3	11	47440320	47447993	TG	Vagina	0.765898992518662	0.881998816123101	0.90813038274616
SPI1	11	47376411	47400127	TF	Vagina	0.763100808940129	0.88168250109073	0.907872714847984
TCF4	18	52889562	53332018	TF	Skeletal muscle	0.71704402695797	0.884314871680459	0.907182747772803
LMBRD1	6	70385694	70507003	TG	Hippocampus	0.415143092037098	0.655931908686268	0.90604453691866
SPI1	11	47376411	47400127	TF	NK cell	0.763100808940129	0.88168250109073	0.905141814211051
COL19A1	6	70576463	70919679	TG	B cell	0.417088842202906	0.658806371920208	0.904905631932447
LMBRD1	6	70385694	70507003	TG	Uterus	0.415143092037098	0.655931908686268	0.904704832731103
LMBRD1	6	70385694	70507003	TG	Caudate	0.415143092037098	0.655931908686268	0.903297128588939
TCF4	18	52889562	53332018	TF	Monocyte	0.71704402695797	0.884314871680459	0.902987905028675
LMBRD1	6	70385694	70507003	TG	Sun-exposed skin	0.415143092037098	0.655931908686268	0.902977420262495
PSMC3	11	47440320	47447993	TG	Sigmoid colon	0.765898992518662	0.881998816123101	0.902600306655741
SPI1	11	47376411	47400127	TF	Sigmoid colon	0.763100808940129	0.88168250109073	0.90235175690579
ARHGEF10L	1	17866330	18024369	TG	Omnibus	0.710414280048962	0.840749679371715	0.902153035131099
SOX7	8	10581278	10697357	TF	CD4 cell	0.229627039937847	0.473680381778861	0.901663641529359
LMBRD1	6	70385694	70507003	TG	B cell	0.415143092037098	0.655931908686268	0.900997830256608
PSMC3	11	47440320	47447993	TG	Atrial appendage	0.765898992518662	0.881998816123101	0.900795466558539
MYBPC3	11	47352957	47374253	TG	Atrial appendage	0.763111082697847	0.881692780495801	0.90054274315512
SPI1	11	47376411	47400127	TF	Atrial appendage	0.763100808940129	0.88168250109073	0.900529035810631
LMBRD1	6	70385694	70507003	TG	Adrenal gland	0.415143092037098	0.655931908686268	0.900441772112507
SPI1	11	47376411	47400127	TF	B cell	0.763100808940129	0.88168250109073	0.899859101184258
TCF4	18	52889562	53332018	TF	Liver	0.71704402695797	0.884314871680459	0.89977099841372
PSMC3	11	47440320	47447993	TG	Left ventricle	0.765898992518662	0.881998816123101	0.899558048154654
MYBPC3	11	47352957	47374253	TG	Left ventricle	0.763111082697847	0.881692780495801	0.899286959996461
SPI1	11	47376411	47400127	TF	Left ventricle	0.763100808940129	0.88168250109073	0.899275098560251
PRKCQ	10	6469105	6622263	TG	CD8 cell	0.357405611015778	0.560802810693361	0.898709192017581
SPI1	11	47376411	47400127	TF	Adrenal gland	0.763100808940129	0.88168250109073	0.89858560596194
LMBRD1	6	70385694	70507003	TG	Cortex	0.415143092037098	0.655931908686268	0.898333114214081
LMBRD1	6	70385694	70507003	TG	Esophagus mucosa	0.415143092037098	0.655931908686268	0.898033095270723
LMBRD1	6	70385694	70507003	TG	Stomach	0.415143092037098	0.655931908686268	0.89784345221759
LMBRD1	6	70385694	70507003	TG	Subcutaneous adipose	0.415143092037098	0.655931908686268	0.897602820305984
SOX7	8	10581278	10697357	TF	Subcutaneous adipose	0.229627039937847	0.473680381778861	0.895873312341721
LMBRD1	6	70385694	70507003	TG	Visceral omentum	0.415143092037098	0.655931908686268	0.895705614519609
TANK	2	161993419	162092732	TG	CD4 cell	0.346394103908824	0.582202593976046	0.89569003426224
SOX7	8	10581278	10697357	TF	Lung	0.229627039937847	0.473680381778861	0.895233201670339
TANK	2	161993419	162092732	TG	Lung	0.346394103908824	0.582202593976046	0.894905898997078
TCF4	18	52889562	53332018	TF	Stomach	0.71704402695797	0.884314871680459	0.89474347547839
LMBRD1	6	70385694	70507003	TG	Atrial appendage	0.415143092037098	0.655931908686268	0.893977095483974
LMBRD1	6	70385694	70507003	TG	Breast	0.415143092037098	0.655931908686268	0.893193305604045
TCF4	18	52889562	53332018	TF	Caudate	0.71704402695797	0.884314871680459	0.893057114805664
LMBRD1	6	70385694	70507003	TG	Sigmoid colon	0.415143092037098	0.655931908686268	0.892762007507682
LMBRD1	6	70385694	70507003	TG	Vagina	0.415143092037098	0.655931908686268	0.892201952878607
LMBRD1	6	70385694	70507003	TG	Ovary	0.415143092037098	0.655931908686268	0.892114494601779
PRKCQ	10	6469105	6622263	TG	CD4 cell	0.357405611015778	0.560802810693361	0.891956580641302
PRKCQ	10	6469105	6622263	TG	Lung	0.357405611015778	0.560802810693361	0.891667463379108
SOX7	8	10581278	10697357	TF	B cell	0.229627039937847	0.473680381778861	0.890384175047633
LMBRD1	6	70385694	70507003	TG	Gastroesophageal junction	0.415143092037098	0.655931908686268	0.890228498188145
CELF1	11	47487496	47587121	TG	Spleen	0.770150715093831	0.882675390813883	0.890040859441325
LMBRD1	6	70385694	70507003	TG	Prostate	0.415143092037098	0.655931908686268	0.889416714415124
SOX7	8	10581278	10697357	TF	Cerebellum	0.229627039937847	0.473680381778861	0.889200144834884
SPI1	11	47376411	47400127	TF	Spleen	0.763100808940129	0.88168250109073	0.889058544785381
SPI1	11	47376411	47400127	TF	Visceral omentum	0.763100808940129	0.88168250109073	0.888987403340523
LMBRD1	6	70385694	70507003	TG	Thyroid	0.415143092037098	0.655931908686268	0.888721659186723
TANK	2	161993419	162092732	TG	Uterus	0.346394103908824	0.582202593976046	0.888349043777165
SOX7	8	10581278	10697357	TF	Breast	0.229627039937847	0.473680381778861	0.888321530480695
SOX7	8	10581278	10697357	TF	NK cell	0.229627039937847	0.473680381778861	0.888172825343779
LMBRD1	6	70385694	70507003	TG	Testis	0.415143092037098	0.655931908686268	0.887847788842309
TCF4	18	52889562	53332018	TF	Omnibus	0.71704402695797	0.884314871680459	0.887261226636072
TANK	2	161993419	162092732	TG	Sun-exposed skin	0.346394103908824	0.582202593976046	0.886651629714315
TCF4	18	52889562	53332018	TF	Sun-exposed skin	0.71704402695797	0.884314871680459	0.88642608422947
SPI1	11	47376411	47400127	TF	Pancreas	0.763100808940129	0.88168250109073	0.885803172522845
IGSF21	1	18434240	18704977	TG	Cerebellum	0.351852603606029	0.5540309013366	0.885547657514594
SOX7	8	10581278	10697357	TF	Sigmoid colon	0.229627039937847	0.473680381778861	0.885097299779181
TCF4	18	52889562	53332018	TF	NK cell	0.71704402695797	0.884314871680459	0.884888898117185
TCF4	18	52889562	53332018	TF	Prostate	0.71704402695797	0.884314871680459	0.884220443166894
LMBRD1	6	70385694	70507003	TG	Liver	0.415143092037098	0.655931908686268	0.883250078141437
LMBRD1	6	70385694	70507003	TG	Tibial nerve	0.415143092037098	0.655931908686268	0.882908503276771
INPP5D	2	233924677	234116549	TG	Spleen	0.351506291904043	0.461616292841056	0.882900875348828
PSMD14	2	162164549	162268228	TG	Skeletal muscle	0.341709189708427	0.578978673072223	0.881366502562972
PRKCQ	10	6469105	6622263	TG	Skeletal muscle	0.357405611015778	0.560802810693361	0.881093299539088
COPA	1	160259063	160313190	TG	Terminal ileum	0.33769345004985	0.393959176051777	0.880930409856646
TCF4	18	52889562	53332018	TF	Spleen	0.71704402695797	0.884314871680459	0.880836625535037
TCF4	18	52889562	53332018	TF	Pancreas	0.71704402695797	0.884314871680459	0.880034681328927
TANK	2	161993419	162092732	TG	NK cell	0.346394103908824	0.582202593976046	0.879360529630346
TANK	2	161993419	162092732	TG	Esophagus mucosa	0.346394103908824	0.582202593976046	0.87859330698281
TCF4	18	52889562	53332018	TF	Gastroesophageal junction	0.71704402695797	0.884314871680459	0.877606518183153
TANK	2	161993419	162092732	TG	B cell	0.346394103908824	0.582202593976046	0.877438466829607
TANK	2	161993419	162092732	TG	Visceral omentum	0.346394103908824	0.582202593976046	0.877063080879781
INPP5D	2	233924677	234116549	TG	Putamen	0.351506291904043	0.461616292841056	0.876874399162932
INPP5D	2	233924677	234116549	TG	Transverse colon	0.351506291904043	0.461616292841056	0.876739105722721
NGEF	2	233743396	233877982	TG	Putamen	0.351381811182663	0.461467748956192	0.876588892016778
NGEF	2	233743396	233877982	TG	Transverse colon	0.351381811182663	0.461467748956192	0.87645492463313
TCF4	18	52889562	53332018	TF	Hippocampus	0.71704402695797	0.884314871680459	0.876341507027876
CELF1	11	47487496	47587121	TG	Lung	0.770150715093831	0.882675390813883	0.875618796325003
TCF4	18	52889562	53332018	TF	Esophagus mucosa	0.71704402695797	0.884314871680459	0.875333656606713
LMBRD1	6	70385694	70507003	TG	Pancreas	0.415143092037098	0.655931908686268	0.875230553580311
TCF4	18	52889562	53332018	TF	Cerebellum	0.71704402695797	0.884314871680459	0.875135757815282
PRKCQ	10	6469105	6622263	TG	Esophagus mucosa	0.357405611015778	0.560802810693361	0.874549035942467
TCF4	18	52889562	53332018	TF	Lung	0.71704402695797	0.884314871680459	0.874506129414551
SPI1	11	47376411	47400127	TF	Lung	0.763100808940129	0.88168250109073	0.874480040977609
PRKCQ	10	6469105	6622263	TG	NK cell	0.357405611015778	0.560802810693361	0.874129925973701
TCF4	18	52889562	53332018	TF	Esophagus muscularis	0.71704402695797	0.884314871680459	0.873942273602117
IGSF21	1	18434240	18704977	TG	Cortex	0.351852603606029	0.5540309013366	0.873850898467468
TANK	2	161993419	162092732	TG	Vagina	0.346394103908824	0.582202593976046	0.873692052618176
SOX7	8	10581278	10697357	TF	Visceral omentum	0.229627039937847	0.473680381778861	0.873544596916497
TANK	2	161993419	162092732	TG	Ovary	0.346394103908824	0.582202593976046	0.872996448947737
TCF4	18	52889562	53332018	TF	Breast	0.71704402695797	0.884314871680459	0.871449561279655
TANK	2	161993419	162092732	TG	Breast	0.346394103908824	0.582202593976046	0.870867438295588
INPP5D	2	233924677	234116549	TG	CD8 cell	0.351506291904043	0.461616292841056	0.869882914825365
SOX7	8	10581278	10697357	TF	Hippocampus	0.229627039937847	0.473680381778861	0.869083617022595
SOX7	8	10581278	10697357	TF	Putamen	0.229627039937847	0.473680381778861	0.868693631595163
TCF4	18	52889562	53332018	TF	Sigmoid colon	0.71704402695797	0.884314871680459	0.867442238091197
SOX7	8	10581278	10697357	TF	Esophagus muscularis	0.229627039937847	0.473680381778861	0.866603822006448
TCF4	18	52889562	53332018	TF	Subcutaneous adipose	0.71704402695797	0.884314871680459	0.866563293619376
TCF4	18	52889562	53332018	TF	Cortex	0.71704402695797	0.884314871680459	0.866426614634539
SOX7	8	10581278	10697357	TF	Gastroesophageal junction	0.229627039937847	0.473680381778861	0.865744086954334
PSMC3	11	47440320	47447993	TG	Aorta	0.765898992518662	0.881998816123101	0.865511313499692
SPI1	11	47376411	47400127	TF	Aorta	0.763100808940129	0.88168250109073	0.865121676603305
TCF4	18	52889562	53332018	TF	B cell	0.71704402695797	0.884314871680459	0.864452915043064
SPI1	11	47376411	47400127	TF	Liver	0.763100808940129	0.88168250109073	0.864255728226538
SOX7	8	10581278	10697357	TF	Sun-exposed skin	0.229627039937847	0.473680381778861	0.864136521404749
TANK	2	161993419	162092732	TG	Monocyte	0.346394103908824	0.582202593976046	0.863572115255779
TANK	2	161993419	162092732	TG	Thyroid	0.346394103908824	0.582202593976046	0.863360065406919
SOX7	8	10581278	10697357	TF	Adrenal gland	0.229627039937847	0.473680381778861	0.863244739197127
SOX7	8	10581278	10697357	TF	Tibial nerve	0.229627039937847	0.473680381778861	0.862769465863579
TCF4	18	52889562	53332018	TF	Atrial appendage	0.71704402695797	0.884314871680459	0.862310478024808
TCF4	18	52889562	53332018	TF	Thyroid	0.71704402695797	0.884314871680459	0.861975951339224
RAPSN	11	47459308	47470730	TG	Tibial nerve	0.767095981753816	0.882123721297221	0.8618947871766
SPI1	11	47376411	47400127	TF	Tibial nerve	0.763100808940129	0.88168250109073	0.861301222972157
PRKCQ	10	6469105	6622263	TG	Thyroid	0.357405611015778	0.560802810693361	0.861140308112166
INPP5D	2	233924677	234116549	TG	Lung	0.351506291904043	0.461616292841056	0.859710434638338
INPP5D	2	233924677	234116549	TG	CD4 cell	0.351506291904043	0.461616292841056	0.859163831953823
SOX7	8	10581278	10697357	TF	Cortex	0.229627039937847	0.473680381778861	0.855764514149028
TCF4	18	52889562	53332018	TF	Visceral omentum	0.71704402695797	0.884314871680459	0.854814433707848
INPP5D	2	233924677	234116549	TG	Hippocampus	0.351506291904043	0.461616292841056	0.85444876729493
TCF4	18	52889562	53332018	TF	Adrenal gland	0.71704402695797	0.884314871680459	0.854295296578602
INPP5D	2	233924677	234116549	TG	Uterus	0.351506291904043	0.461616292841056	0.852605510058193
TCF4	18	52889562	53332018	TF	Tibial nerve	0.71704402695797	0.884314871680459	0.852408628773935
TCF4	18	52889562	53332018	TF	Uterus	0.71704402695797	0.884314871680459	0.850868220629107
TCF4	18	52889562	53332018	TF	Left ventricle	0.71704402695797	0.884314871680459	0.849595732966591
TCF4	18	52889562	53332018	TF	Vagina	0.71704402695797	0.884314871680459	0.84939489796554
NGEF	2	233743396	233877982	TG	Caudate	0.351381811182663	0.461467748956192	0.849273330378851
INPP5D	2	233924677	234116549	TG	Sun-exposed skin	0.351506291904043	0.461616292841056	0.847570446434385
INPP5D	2	233924677	234116549	TG	B cell	0.351506291904043	0.461616292841056	0.847173198908632
SOX7	8	10581278	10697357	TF	Uterus	0.229627039937847	0.473680381778861	0.846971438379993
TCF4	18	52889562	53332018	TF	Ovary	0.71704402695797	0.884314871680459	0.846506678825319
INPP5D	2	233924677	234116549	TG	Adrenal gland	0.351506291904043	0.461616292841056	0.84624859241796
NGEF	2	233743396	233877982	TG	Adrenal gland	0.351381811182663	0.461467748956192	0.845979193112138
SOX7	8	10581278	10697357	TF	Caudate	0.229627039937847	0.473680381778861	0.844843293072473
SOX7	8	10581278	10697357	TF	Thyroid	0.229627039937847	0.473680381778861	0.843972597388906
TANK	2	161993419	162092732	TG	Testis	0.346394103908824	0.582202593976046	0.843735821711873
INPP5D	2	233924677	234116549	TG	Cortex	0.351506291904043	0.461616292841056	0.843140396077352
NGEF	2	233743396	233877982	TG	Cortex	0.351381811182663	0.461467748956192	0.842866963858342
INPP5D	2	233924677	234116549	TG	Stomach	0.351506291904043	0.461616292841056	0.842608092875478
SOX7	8	10581278	10697357	TF	Esophagus mucosa	0.229627039937847	0.473680381778861	0.841032027234757
INPP5D	2	233924677	234116549	TG	NK cell	0.351506291904043	0.461616292841056	0.839255266632975
KLF7	2	207938861	208031991	TF	Terminal ileum	0.354581799331797	0.525218163988335	0.837225135173296
INPP5D	2	233924677	234116549	TG	Esophagus mucosa	0.351506291904043	0.461616292841056	0.837174539016546
INPP5D	2	233924677	234116549	TG	Visceral omentum	0.351506291904043	0.461616292841056	0.836777347046291
DCAF8	1	160185505	160254920	TG	Transverse colon	0.337797182199431	0.394093882556184	0.834991117677427
COPA	1	160259063	160313190	TG	Transverse colon	0.33769345004985	0.393959176051777	0.834713747772648
ADTRP	6	11712287	11807279	TG	Terminal ileum	0.128347585104908	0.173998315525121	0.833945627927969
INPP5D	2	233924677	234116549	TG	Breast	0.351506291904043	0.461616292841056	0.833703724153924
TCF4	18	52889562	53332018	TF	Testis	0.71704402695797	0.884314871680459	0.832056623751442
MEF2C	5	88013975	88199922	TF	Terminal ileum	0.1511214910404	0.398857764753644	0.830747724780846
INPP5D	2	233924677	234116549	TG	Vagina	0.351506291904043	0.461616292841056	0.830440881964686
SPI1	11	47376411	47400127	TF	Monocyte	0.763100808940129	0.88168250109073	0.82734179131602
ENAH	1	225674537	225840844	TG	Spleen	0.282156748121229	0.431919778134167	0.827096492832121
SOX7	8	10581278	10697357	TF	Vagina	0.229627039937847	0.473680381778861	0.826045135729772
INPP5D	2	233924677	234116549	TG	Thyroid	0.351506291904043	0.461616292841056	0.821470792818644
INPP5D	2	233924677	234116549	TG	Monocyte	0.351506291904043	0.461616292841056	0.820351957619546
INPP5D	2	233924677	234116549	TG	Testis	0.351506291904043	0.461616292841056	0.819550180813692
ENAH	1	225674537	225840844	TG	Transverse colon	0.282156748121229	0.431919778134167	0.817979819495856
PSMC3	11	47440320	47447993	TG	Subcutaneous adipose	0.765898992518662	0.881998816123101	0.816314806752255
PRKCQ	10	6469105	6622263	TG	Omnibus	0.357405611015778	0.560802810693361	0.815802986579075
SPI1	11	47376411	47400127	TF	Subcutaneous adipose	0.763100808940129	0.88168250109073	0.815722399635491
CELF1	11	47487496	47587121	TG	Omnibus	0.770150715093831	0.882675390813883	0.814929357896208
RAPSN	11	47459308	47470730	TG	Omnibus	0.767095981753816	0.882123721297221	0.813640598254397
MADD	11	47290712	47351582	TG	Omnibus	0.763863775102559	0.882382693328124	0.81341820400269
PSMC3	11	47440320	47447993	TG	Omnibus	0.765898992518662	0.881998816123101	0.813307593026122
SLC39A13	11	47428683	47438047	TG	Omnibus	0.765870377251569	0.881991483929384	0.813292088618468
SOX7	8	10581278	10697357	TF	Aorta	0.229627039937847	0.473680381778861	0.81309649991606
MYBPC3	11	47352957	47374253	TG	Omnibus	0.763111082697847	0.881692780495801	0.812507867924302
SPI1	11	47376411	47400127	TF	Omnibus	0.763100808940129	0.88168250109073	0.812493475221369
PEA15	1	160175127	160185166	TG	Spleen	0.335889951711485	0.393114306683473	0.811490726841505
COPA	1	160259063	160313190	TG	Spleen	0.33769345004985	0.393959176051777	0.811410925983125
PEA15	1	160175127	160185166	TG	Uterus	0.335889951711485	0.393114306683473	0.810698465282434
COPA	1	160259063	160313190	TG	Uterus	0.33769345004985	0.393959176051777	0.810610999284637
PEA15	1	160175127	160185166	TG	Sun-exposed skin	0.335889951711485	0.393114306683473	0.80606350582841
SOX7	8	10581278	10697357	TF	Skeletal muscle	0.229627039937847	0.473680381778861	0.806046079388272
COPA	1	160259063	160313190	TG	Sun-exposed skin	0.33769345004985	0.393959176051777	0.805974744797983
ENAH	1	225674537	225840844	TG	Hippocampus	0.282156748121229	0.431919778134167	0.795751326508298
PEA15	1	160175127	160185166	TG	Lung	0.335889951711485	0.393114306683473	0.792482998839562
COPA	1	160259063	160313190	TG	Lung	0.33769345004985	0.393959176051777	0.792401539025479
TCF4	18	52889562	53332018	TF	Aorta	0.71704402695797	0.884314871680459	0.791247883167317
ENAH	1	225674537	225840844	TG	Uterus	0.282156748121229	0.431919778134167	0.79049040271906
ENAH	1	225674537	225840844	TG	Caudate	0.282156748121229	0.431919778134167	0.789531184784525
ENAH	1	225674537	225840844	TG	Skeletal muscle	0.282156748121229	0.431919778134167	0.789385662001923
SRP9	1	225965531	225978168	TG	Terminal ileum	0.23397806971697	0.370061449372749	0.789284800860402
KLF7	2	207938861	208031991	TF	Transverse colon	0.354581799331797	0.525218163988335	0.787308493598403
ENAH	1	225674537	225840844	TG	Sun-exposed skin	0.282156748121229	0.431919778134167	0.786675430915037
SNCA	4	90645250	90759466	TG	Putamen	0.149665994490814	0.321126392006352	0.785465395804942
PEA15	1	160175127	160185166	TG	Adrenal gland	0.335889951711485	0.393114306683473	0.782742880002881
COPA	1	160259063	160313190	TG	Adrenal gland	0.33769345004985	0.393959176051777	0.782662378597747
ATP1A2	1	160085549	160113381	TG	Atrial appendage	0.332790726124115	0.391853208318601	0.782133468065464
PEA15	1	160175127	160185166	TG	Esophagus mucosa	0.335889951711485	0.393114306683473	0.781976675718913
CASQ1	1	160160285	160171676	TG	Atrial appendage	0.335839664273634	0.393081704876167	0.781948076388091
PEA15	1	160175127	160185166	TG	Atrial appendage	0.335889951711485	0.393114306683473	0.781941702352734
COPA	1	160259063	160313190	TG	Atrial appendage	0.33769345004985	0.393959176051777	0.781855838951573
ENAH	1	225674537	225840844	TG	Adrenal gland	0.282156748121229	0.431919778134167	0.781676665301254
MEF2C	5	88013975	88199922	TF	Putamen	0.1511214910404	0.398857764753644	0.781666791120283
IGSF8	1	160061130	160068733	TG	Putamen	0.323326321317034	0.388574312624252	0.781404290024297
KLF7	2	207938861	208031991	TF	Putamen	0.354581799331797	0.525218163988335	0.78132272042456
ATP1A2	1	160085549	160113381	TG	Putamen	0.332790726124115	0.391853208318601	0.781317098845127
CASQ1	1	160160285	160171676	TG	Putamen	0.335839664273634	0.393081704876167	0.781088964147869
PEA15	1	160175127	160185166	TG	Putamen	0.335889951711485	0.393114306683473	0.781085081155896
COPA	1	160259063	160313190	TG	Putamen	0.33769345004985	0.393959176051777	0.781018226131609
DCAF8	1	160185505	160254920	TG	CD8 cell	0.337797182199431	0.394093882556184	0.781005465328012
COPA	1	160259063	160313190	TG	CD8 cell	0.33769345004985	0.393959176051777	0.780756548239611
PEA15	1	160175127	160185166	TG	Vagina	0.335889951711485	0.393114306683473	0.778920676520284
ENAH	1	225674537	225840844	TG	Subcutaneous adipose	0.282156748121229	0.431919778134167	0.778422925616188
PEA15	1	160175127	160185166	TG	Visceral omentum	0.335889951711485	0.393114306683473	0.777572597565276
COPA	1	160259063	160313190	TG	Visceral omentum	0.33769345004985	0.393959176051777	0.777485163586316
ENAH	1	225674537	225840844	TG	Stomach	0.282156748121229	0.431919778134167	0.776957738993121
DCAF8	1	160185505	160254920	TG	CD4 cell	0.337797182199431	0.394093882556184	0.776316384234533
CASQ1	1	160160285	160171676	TG	CD4 cell	0.335839664273634	0.393081704876167	0.776146577242646
COPA	1	160259063	160313190	TG	CD4 cell	0.33769345004985	0.393959176051777	0.776066124878069
ATP1A2	1	160085549	160113381	TG	Esophagus muscularis	0.332790726124115	0.391853208318601	0.775792372677218
PEA15	1	160175127	160185166	TG	Esophagus muscularis	0.335889951711485	0.393114306683473	0.775598049144582
ENAH	1	225674537	225840844	TG	Esophagus mucosa	0.282156748121229	0.431919778134167	0.774729165476207
ENAH	1	225674537	225840844	TG	Atrial appendage	0.282156748121229	0.431919778134167	0.772015858935143
ENAH	1	225674537	225840844	TG	Visceral omentum	0.282156748121229	0.431919778134167	0.771981632789936
ENAH	1	225674537	225840844	TG	Sigmoid colon	0.282156748121229	0.431919778134167	0.77017698836016
DCAF8	1	160185505	160254920	TG	Ovary	0.337797182199431	0.394093882556184	0.769834048023314
ENAH	1	225674537	225840844	TG	Breast	0.282156748121229	0.431919778134167	0.769721460243834
PEA15	1	160175127	160185166	TG	Ovary	0.335889951711485	0.393114306683473	0.769657871906181
COPA	1	160259063	160313190	TG	Ovary	0.33769345004985	0.393959176051777	0.769569907125052
ENAH	1	225674537	225840844	TG	Esophagus muscularis	0.282156748121229	0.431919778134167	0.7693014174407
MMRN1	4	90800683	90875780	TG	Lung	0.153140729072543	0.326495990279043	0.768949056117737
INPP5D	2	233924677	234116549	TG	Omnibus	0.351506291904043	0.461616292841056	0.768046900322253
ADTRP	6	11712287	11807279	TG	Transverse colon	0.128347585104908	0.173998315525121	0.766414636152408
KLF7	2	207938861	208031991	TF	Lung	0.354581799331797	0.525218163988335	0.765659803590298
FARP1	13	98794816	99102027	TG	Terminal ileum	0.136262571496901	0.190123286816953	0.765479209067611
ENAH	1	225674537	225840844	TG	Vagina	0.282156748121229	0.431919778134167	0.765468605192458
ENAH	1	225674537	225840844	TG	Gastroesophageal junction	0.282156748121229	0.431919778134167	0.764921659119833
ENAH	1	225674537	225840844	TG	Ovary	0.282156748121229	0.431919778134167	0.764339421993447
MEF2C	5	88013975	88199922	TF	CD8 cell	0.1511214910404	0.398857764753644	0.764204882689866
DCAF8	1	160185505	160254920	TG	Breast	0.337797182199431	0.394093882556184	0.763474114419075
PEA15	1	160175127	160185166	TG	Breast	0.335889951711485	0.393114306683473	0.763296519400304
COPA	1	160259063	160313190	TG	Breast	0.33769345004985	0.393959176051777	0.763211982106153
MEF2C	5	88013975	88199922	TF	Transverse colon	0.1511214910404	0.398857764753644	0.763107484531552
KLF7	2	207938861	208031991	TF	Cortex	0.354581799331797	0.525218163988335	0.762655231946133
ENAH	1	225674537	225840844	TG	Prostate	0.282156748121229	0.431919778134167	0.761857624397324
SLC7A11	4	139085251	139163503	TG	Putamen	0.33712805611157	0.638378421690988	0.761794999493082
STK24	13	99102455	99230194	TG	Terminal ileum	0.137071302877721	0.191001178891242	0.761750639929175
ATP1A2	1	160085549	160113381	TG	Skeletal muscle	0.332790726124115	0.391853208318601	0.761372843113014
ATP1A2	1	160085549	160113381	TG	Gastroesophageal junction	0.332790726124115	0.391853208318601	0.761274958949167
CASQ1	1	160160285	160171676	TG	Skeletal muscle	0.335839664273634	0.393081704876167	0.761162764564011
PEA15	1	160175127	160185166	TG	Skeletal muscle	0.335889951711485	0.393114306683473	0.761158363637714
COPA	1	160259063	160313190	TG	Skeletal muscle	0.33769345004985	0.393959176051777	0.761085921051542
PEA15	1	160175127	160185166	TG	Gastroesophageal junction	0.335889951711485	0.393114306683473	0.761082991430262
PEX19	1	160246602	160256138	TG	Skeletal muscle	0.337646171901917	0.393914739360775	0.761023031963522
SLC15A1	13	99336055	99404908	TG	Terminal ileum	0.107318035742626	0.153493882128815	0.760234426168684
MMRN1	4	90800683	90875780	TG	Uterus	0.153140729072543	0.326495990279043	0.759689696104186
KLF7	2	207938861	208031991	TF	Hippocampus	0.354581799331797	0.525218163988335	0.75904874739347
ATP1A2	1	160085549	160113381	TG	Testis	0.332790726124115	0.391853208318601	0.759036317577602
PEA15	1	160175127	160185166	TG	Testis	0.335889951711485	0.393114306683473	0.758850792126434
SNCA	4	90645250	90759466	TG	Cerebellum	0.149665994490814	0.321126392006352	0.758326243723066
PEA15	1	160175127	160185166	TG	Prostate	0.335889951711485	0.393114306683473	0.757632976355691
ENAH	1	225674537	225840844	TG	Thyroid	0.282156748121229	0.431919778134167	0.757601688312048
COPA	1	160259063	160313190	TG	Prostate	0.33769345004985	0.393959176051777	0.757546226324471
ENAH	1	225674537	225840844	TG	Testis	0.282156748121229	0.431919778134167	0.756793201319433
DOCK9	13	99445741	99738879	TG	Terminal ileum	0.107314629372869	0.153050546735985	0.756271460846808
ENAH	1	225674537	225840844	TG	Left ventricle	0.282156748121229	0.431919778134167	0.753567245374975
MEF2C	5	88013975	88199922	TF	Cerebellum	0.1511214910404	0.398857764753644	0.753267738957902
MMRN1	4	90800683	90875780	TG	Sun-exposed skin	0.153140729072543	0.326495990279043	0.752702096484035
ATP1A2	1	160085549	160113381	TG	Sigmoid colon	0.332790726124115	0.391853208318601	0.752499736870398
DCAF8	1	160185505	160254920	TG	Sigmoid colon	0.337797182199431	0.394093882556184	0.752476555843073
PEA15	1	160175127	160185166	TG	Sigmoid colon	0.335889951711485	0.393114306683473	0.752298296230944
COPA	1	160259063	160313190	TG	Sigmoid colon	0.33769345004985	0.393959176051777	0.752226916089749
ENAH	1	225674537	225840844	TG	Tibial nerve	0.282156748121229	0.431919778134167	0.751472273029818
DCAF8	1	160185505	160254920	TG	Thyroid	0.337797182199431	0.394093882556184	0.751400355184406
KLF7	2	207938861	208031991	TF	Sun-exposed skin	0.354581799331797	0.525218163988335	0.751380345981487
PEA15	1	160175127	160185166	TG	Subcutaneous adipose	0.335889951711485	0.393114306683473	0.75130293934805
COPA	1	160259063	160313190	TG	Subcutaneous adipose	0.33769345004985	0.393959176051777	0.751232123007892
PEA15	1	160175127	160185166	TG	Thyroid	0.335889951711485	0.393114306683473	0.751224720134609
COPA	1	160259063	160313190	TG	Thyroid	0.33769345004985	0.393959176051777	0.751144373482787
SNCA	4	90645250	90759466	TG	Hippocampus	0.149665994490814	0.321126392006352	0.750895485425406
ENAH	1	225674537	225840844	TG	Liver	0.282156748121229	0.431919778134167	0.749573949331677
SRP9	1	225965531	225978168	TG	Spleen	0.23397806971697	0.370061449372749	0.748824278345572
ATP1A2	1	160085549	160113381	TG	Left ventricle	0.332790726124115	0.391853208318601	0.747678082320927
CASQ1	1	160160285	160171676	TG	Left ventricle	0.335839664273634	0.393081704876167	0.747498637524151
PEA15	1	160175127	160185166	TG	Left ventricle	0.335889951711485	0.393114306683473	0.747493709782824
COPA	1	160259063	160313190	TG	Left ventricle	0.33769345004985	0.393959176051777	0.747414134123918
MEF2C	5	88013975	88199922	TF	Lung	0.1511214910404	0.398857764753644	0.747015449491669
MEF2C	5	88013975	88199922	TF	CD4 cell	0.1511214910404	0.398857764753644	0.745882821382056
ADTRP	6	11712287	11807279	TG	Lung	0.128347585104908	0.173998315525121	0.745741004702104
KLF7	2	207938861	208031991	TF	Caudate	0.354581799331797	0.525218163988335	0.745208482484654
MEF2C	5	88013975	88199922	TF	Hippocampus	0.1511214910404	0.398857764753644	0.74489474023464
FARP1	13	98794816	99102027	TG	Spleen	0.136262571496901	0.190123286816953	0.74409624114596
IGSF8	1	160061130	160068733	TG	Hippocampus	0.323326321317034	0.388574312624252	0.743523405653955
ATP1A2	1	160085549	160113381	TG	Hippocampus	0.332790726124115	0.391853208318601	0.743435041717376
CASQ1	1	160160285	160171676	TG	Hippocampus	0.335839664273634	0.393081704876167	0.74321239000902
PEA15	1	160175127	160185166	TG	Hippocampus	0.335889951711485	0.393114306683473	0.743209368990975
COPA	1	160259063	160313190	TG	Hippocampus	0.33769345004985	0.393959176051777	0.743141417098493
KLF7	2	207938861	208031991	TF	Spleen	0.354581799331797	0.525218163988335	0.742821814273292
SRP9	1	225965531	225978168	TG	Putamen	0.23397806971697	0.370061449372749	0.742434552961672
KLF7	2	207938861	208031991	TF	Cerebellum	0.354581799331797	0.525218163988335	0.741831569491955
STK24	13	99102455	99230194	TG	Spleen	0.137071302877721	0.191001178891242	0.741152752400815
MEF2C	5	88013975	88199922	TF	Caudate	0.1511214910404	0.398857764753644	0.741050373640649
MMRN1	4	90800683	90875780	TG	Esophagus mucosa	0.153140729072543	0.326495990279043	0.74104967995699
FARP1	13	98794816	99102027	TG	Transverse colon	0.136262571496901	0.190123286816953	0.740771025698191
PTK2B	8	27168999	27316903	TG	Terminal ileum	0.10228807800518	0.178217491616423	0.740661512979712
ATP1A2	1	160085549	160113381	TG	Tibial nerve	0.332790726124115	0.391853208318601	0.740523478580502
PEA15	1	160175127	160185166	TG	Tibial nerve	0.335889951711485	0.393114306683473	0.740338263677695
COPA	1	160259063	160313190	TG	Tibial nerve	0.33769345004985	0.393959176051777	0.740262921575457
SRP9	1	225965531	225978168	TG	Transverse colon	0.23397806971697	0.370061449372749	0.739183788274101
STK24	13	99102455	99230194	TG	Transverse colon	0.137071302877721	0.191001178891242	0.738074088663956
MEF2C	5	88013975	88199922	TF	Sun-exposed skin	0.1511214910404	0.398857764753644	0.737872673077841
EPHX2	8	27348296	27403081	TG	Terminal ileum	0.10105013497346	0.176717154907349	0.736687499203897
SNCA	4	90645250	90759466	TG	Cortex	0.149665994490814	0.321126392006352	0.736627173935977
MMRN1	4	90800683	90875780	TG	Visceral omentum	0.153140729072543	0.326495990279043	0.736049231878137
SRP9	1	225965531	225978168	TG	CD8 cell	0.23397806971697	0.370061449372749	0.735222711995275
KLF7	2	207938861	208031991	TF	Stomach	0.354581799331797	0.525218163988335	0.734167227222617
CTTNBP2	7	117350705	117514193	TG	Uterus	0.130727907922249	0.25031306622234	0.733455272213256
FARP1	13	98794816	99102027	TG	Lung	0.136262571496901	0.190123286816953	0.733154359811854
MMRN1	4	90800683	90875780	TG	Esophagus muscularis	0.153140729072543	0.326495990279043	0.732960799928596
STK24	13	99102455	99230194	TG	Lung	0.137071302877721	0.191001178891242	0.730741881601647
DCAF8	1	160185505	160254920	TG	NK cell	0.337797182199431	0.394093882556184	0.729804037765551
MEF2C	5	88013975	88199922	TF	Uterus	0.1511214910404	0.398857764753644	0.729619262326742
COPA	1	160259063	160313190	TG	NK cell	0.33769345004985	0.393959176051777	0.729572630489501
MMRN1	4	90800683	90875780	TG	Vagina	0.153140729072543	0.326495990279043	0.729525906934515
FARP1	13	98794816	99102027	TG	Hippocampus	0.136262571496901	0.190123286816953	0.728999325723758
EPB41L2	6	131160487	131384462	TG	Terminal ileum	0.10397149149735	0.172100722725224	0.728708920100975
FARP1	13	98794816	99102027	TG	Sun-exposed skin	0.136262571496901	0.190123286816953	0.72864466948663
FARP1	13	98794816	99102027	TG	Uterus	0.136262571496901	0.190123286816953	0.728532162106734
USP34	2	61414598	61697904	TG	Terminal ileum	0.100083521774486	0.139007422731181	0.72712613247323
KLF7	2	207938861	208031991	TF	Skeletal muscle	0.354581799331797	0.525218163988335	0.726818406462332
ADTRP	6	11712287	11807279	TG	Sun-exposed skin	0.128347585104908	0.173998315525121	0.726688877192615
FARP1	13	98794816	99102027	TG	Adrenal gland	0.136262571496901	0.190123286816953	0.726631395502633
STK24	13	99102455	99230194	TG	Sun-exposed skin	0.137071302877721	0.191001178891242	0.72648811311619
STK24	13	99102455	99230194	TG	Uterus	0.137071302877721	0.191001178891242	0.726305842953499
KLF7	2	207938861	208031991	TF	CD8 cell	0.354581799331797	0.525218163988335	0.725959828932698
MEF2C	5	88013975	88199922	TF	Spleen	0.1511214910404	0.398857764753644	0.72573407814495
SRP9	1	225965531	225978168	TG	CD4 cell	0.23397806971697	0.370061449372749	0.725365656735459
FARP1	13	98794816	99102027	TG	Caudate	0.136262571496901	0.190123286816953	0.725177623255885
FARP1	13	98794816	99102027	TG	Stomach	0.136262571496901	0.190123286816953	0.724574839636301
MEF2C	5	88013975	88199922	TF	Esophagus mucosa	0.1511214910404	0.398857764753644	0.7242943289152
STK24	13	99102455	99230194	TG	CD8 cell	0.137071302877721	0.191001178891242	0.724212055050142
STK24	13	99102455	99230194	TG	CD4 cell	0.137071302877721	0.191001178891242	0.722993420341958
FARP1	13	98794816	99102027	TG	Cortex	0.136262571496901	0.190123286816953	0.722747169186865
IGSF8	1	160061130	160068733	TG	Caudate	0.323326321317034	0.388574312624252	0.72205896270319
ATP1A2	1	160085549	160113381	TG	Caudate	0.332790726124115	0.391853208318601	0.721981420414748
FARP1	13	98794816	99102027	TG	Esophagus mucosa	0.136262571496901	0.190123286816953	0.721937150541306
CASQ1	1	160160285	160171676	TG	Caudate	0.335839664273634	0.393081704876167	0.721765593945531
PEA15	1	160175127	160185166	TG	Caudate	0.335889951711485	0.393114306683473	0.721763211033021
MMRN1	4	90800683	90875780	TG	Thyroid	0.153140729072543	0.326495990279043	0.721722553634283
COPA	1	160259063	160313190	TG	Caudate	0.33769345004985	0.393959176051777	0.72170018344408
DCAF8	1	160185505	160254920	TG	Liver	0.337797182199431	0.394093882556184	0.721454069347501
PEA15	1	160175127	160185166	TG	Liver	0.335889951711485	0.393114306683473	0.721271415755729
COPA	1	160259063	160313190	TG	Liver	0.33769345004985	0.393959176051777	0.721194309427154
PEX19	1	160246602	160256138	TG	Liver	0.337646171901917	0.393914739360775	0.721135333429891
SRP9	1	225965531	225978168	TG	Lung	0.23397806971697	0.370061449372749	0.720885540084027
STK24	13	99102455	99230194	TG	Esophagus mucosa	0.137071302877721	0.191001178891242	0.719932540101881
SRP9	1	225965531	225978168	TG	Cerebellum	0.23397806971697	0.370061449372749	0.719283949499844
FARP1	13	98794816	99102027	TG	Visceral omentum	0.136262571496901	0.190123286816953	0.717851734940604
KLF7	2	207938861	208031991	TF	Uterus	0.354581799331797	0.525218163988335	0.717321562056512
FARP1	13	98794816	99102027	TG	Atrial appendage	0.136262571496901	0.190123286816953	0.716798389055058
MEF2C	5	88013975	88199922	TF	Stomach	0.1511214910404	0.398857764753644	0.716087714196189
FARP1	13	98794816	99102027	TG	Esophagus muscularis	0.136262571496901	0.190123286816953	0.715541598570047
FARP1	13	98794816	99102027	TG	Sigmoid colon	0.136262571496901	0.190123286816953	0.715412860316294
SRP9	1	225965531	225978168	TG	Hippocampus	0.23397806971697	0.370061449372749	0.714377970053071
HIPK2	7	139246316	139477577	TG	Terminal ileum	0.106781445863852	0.171637645912482	0.714183578249949
DCAF8	1	160185505	160254920	TG	B cell	0.337797182199431	0.394093882556184	0.714138795072466
CASQ1	1	160160285	160171676	TG	B cell	0.335839664273634	0.393081704876167	0.713971550674312
COPA	1	160259063	160313190	TG	B cell	0.33769345004985	0.393959176051777	0.713908134241945
IGSF8	1	160061130	160068733	TG	Cerebellum	0.323326321317034	0.388574312624252	0.713770816153841
ATP1A2	1	160085549	160113381	TG	Cerebellum	0.332790726124115	0.391853208318601	0.713665700145314
CASQ1	1	160160285	160171676	TG	Cerebellum	0.335839664273634	0.393081704876167	0.713417779613524
PEA15	1	160175127	160185166	TG	Cerebellum	0.335889951711485	0.393114306683473	0.713413530953118
COPA	1	160259063	160313190	TG	Cerebellum	0.33769345004985	0.393959176051777	0.71334000743372
SRP9	1	225965531	225978168	TG	Uterus	0.23397806971697	0.370061449372749	0.713275469136555
FARP1	13	98794816	99102027	TG	Subcutaneous adipose	0.136262571496901	0.190123286816953	0.713198476492617
DCAF8	1	160185505	160254920	TG	Pancreas	0.337797182199431	0.394093882556184	0.71186960877935
SLC7A11	4	139085251	139163503	TG	Caudate	0.33712805611157	0.638378421690988	0.711831414425459
KLF7	2	207938861	208031991	TF	Adrenal gland	0.354581799331797	0.525218163988335	0.711662851031156
COPA	1	160259063	160313190	TG	Pancreas	0.33769345004985	0.393959176051777	0.711633644180989
MEF2C	5	88013975	88199922	TF	Visceral omentum	0.1511214910404	0.398857764753644	0.711487280481042
MEF2C	5	88013975	88199922	TF	Vagina	0.1511214910404	0.398857764753644	0.710512347986339
SRP9	1	225965531	225978168	TG	Sun-exposed skin	0.23397806971697	0.370061449372749	0.709800823151398
IGSF8	1	160061130	160068733	TG	Cortex	0.323326321317034	0.388574312624252	0.709485818164895
ATP1A2	1	160085549	160113381	TG	Cortex	0.332790726124115	0.391853208318601	0.709393007017483
FARP1	13	98794816	99102027	TG	Ovary	0.136262571496901	0.190123286816953	0.709337756351399
CASQ1	1	160160285	160171676	TG	Cortex	0.335839664273634	0.393081704876167	0.709167793893287
PEA15	1	160175127	160185166	TG	Cortex	0.335889951711485	0.393114306683473	0.709165328422326
COPA	1	160259063	160313190	TG	Cortex	0.33769345004985	0.393959176051777	0.709107950465344
FARP1	13	98794816	99102027	TG	Breast	0.136262571496901	0.190123286816953	0.708727971246688
SRP9	1	225965531	225978168	TG	Skeletal muscle	0.23397806971697	0.370061449372749	0.708059065812775
SRP9	1	225965531	225978168	TG	Caudate	0.23397806971697	0.370061449372749	0.70736042243453
FARP1	13	98794816	99102027	TG	Vagina	0.136262571496901	0.190123286816953	0.706433902466207
SRP9	1	225965531	225978168	TG	B cell	0.23397806971697	0.370061449372749	0.706389534019997
STK24	13	99102455	99230194	TG	B cell	0.137071302877721	0.191001178891242	0.706334374920233
FARP1	13	98794816	99102027	TG	Gastroesophageal junction	0.136262571496901	0.190123286816953	0.706030223255901
KLF7	2	207938861	208031991	TF	Vagina	0.354581799331797	0.525218163988335	0.704962557085697
STK24	13	99102455	99230194	TG	Vagina	0.137071302877721	0.191001178891242	0.704599348182961
KLF7	2	207938861	208031991	TF	Prostate	0.354581799331797	0.525218163988335	0.704355190737302
MEF2C	5	88013975	88199922	TF	Breast	0.1511214910404	0.398857764753644	0.703633966120941
SRP9	1	225965531	225978168	TG	Adrenal gland	0.23397806971697	0.370061449372749	0.703153288048254
CTTNBP2	7	117350705	117514193	TG	Thyroid	0.130727907922249	0.25031306622234	0.703056581881095
MEF2C	5	88013975	88199922	TF	Esophagus muscularis	0.1511214910404	0.398857764753644	0.703007712004027
MEF2C	5	88013975	88199922	TF	Prostate	0.1511214910404	0.398857764753644	0.702968161419646
SRP9	1	225965531	225978168	TG	Subcutaneous adipose	0.23397806971697	0.370061449372749	0.701620506466178
FARP1	13	98794816	99102027	TG	Prostate	0.136262571496901	0.190123286816953	0.701407873817943
SRP9	1	225965531	225978168	TG	NK cell	0.23397806971697	0.370061449372749	0.701219000504074
SRP9	1	225965531	225978168	TG	Cortex	0.23397806971697	0.370061449372749	0.701058326746379
DCAF8	1	160185505	160254920	TG	Stomach	0.337797182199431	0.394093882556184	0.701009197320666
KLF7	2	207938861	208031991	TF	Esophagus mucosa	0.354581799331797	0.525218163988335	0.700802203784476
COPA	1	160259063	160313190	TG	Stomach	0.33769345004985	0.393959176051777	0.700761013052064
KLF7	2	207938861	208031991	TF	Omnibus	0.354581799331797	0.525218163988335	0.700210145115156
SLC7A11	4	139085251	139163503	TG	Esophagus mucosa	0.33712805611157	0.638378421690988	0.699427647539165
SRP9	1	225965531	225978168	TG	Stomach	0.23397806971697	0.370061449372749	0.699376229169129
MEF2C	5	88013975	88199922	TF	Subcutaneous adipose	0.1511214910404	0.398857764753644	0.698441801603482
SRP9	1	225965531	225978168	TG	Esophagus mucosa	0.23397806971697	0.370061449372749	0.698018737584662
GNAI2	3	50263724	50296787	TG	Terminal ileum	0.112199198961722	0.126589298249645	0.697260472025756
KLF7	2	207938861	208031991	TF	CD4 cell	0.354581799331797	0.525218163988335	0.696442113621548
ENAH	1	225674537	225840844	TG	Omnibus	0.282156748121229	0.431919778134167	0.695874134493074
SRP9	1	225965531	225978168	TG	Visceral omentum	0.23397806971697	0.370061449372749	0.695016640814141
FARP1	13	98794816	99102027	TG	Testis	0.136262571496901	0.190123286816953	0.69477320727251
KLF7	2	207938861	208031991	TF	Ovary	0.354581799331797	0.525218163988335	0.693956923331253
SRP9	1	225965531	225978168	TG	Sigmoid colon	0.23397806971697	0.370061449372749	0.693343657447284
STK24	13	99102455	99230194	TG	Testis	0.137071302877721	0.191001178891242	0.693033101026472
FARP1	13	98794816	99102027	TG	Thyroid	0.136262571496901	0.190123286816953	0.692911181623553
SRP9	1	225965531	225978168	TG	Esophagus muscularis	0.23397806971697	0.370061449372749	0.692079453559566
SRP9	1	225965531	225978168	TG	Atrial appendage	0.23397806971697	0.370061449372749	0.691653100264386
STK24	13	99102455	99230194	TG	Thyroid	0.137071302877721	0.191001178891242	0.691177881047964
MEF2C	5	88013975	88199922	TF	Testis	0.1511214910404	0.398857764753644	0.690925932646613
MEF2C	5	88013975	88199922	TF	Ovary	0.1511214910404	0.398857764753644	0.690685525724199
MEF2C	5	88013975	88199922	TF	Liver	0.1511214910404	0.398857764753644	0.689340880689461
SRP9	1	225965531	225978168	TG	Gastroesophageal junction	0.23397806971697	0.370061449372749	0.689201689754894
SRP9	1	225965531	225978168	TG	Breast	0.23397806971697	0.370061449372749	0.689185689403258
SRP9	1	225965531	225978168	TG	Vagina	0.23397806971697	0.370061449372749	0.688662222554879
SRP9	1	225965531	225978168	TG	Ovary	0.23397806971697	0.370061449372749	0.687714065946373
MEF2C	5	88013975	88199922	TF	Tibial nerve	0.1511214910404	0.398857764753644	0.687080005213929
ENAH	1	225674537	225840844	TG	Aorta	0.282156748121229	0.431919778134167	0.687017949588076
ATP1A2	1	160085549	160113381	TG	Omnibus	0.332790726124115	0.391853208318601	0.686215473984988
ATP1A4	1	160121360	160156767	TG	Omnibus	0.335779739323324	0.39306407232856	0.686129959454151
MEF2C	5	88013975	88199922	TF	Adrenal gland	0.1511214910404	0.398857764753644	0.686125374413781
CASQ1	1	160160285	160171676	TG	Omnibus	0.335839664273634	0.393081704876167	0.686085083905557
PEA15	1	160175127	160185166	TG	Omnibus	0.335889951711485	0.393114306683473	0.686084202052594
COPA	1	160259063	160313190	TG	Omnibus	0.33769345004985	0.393959176051777	0.686036750608968
SRP9	1	225965531	225978168	TG	Prostate	0.23397806971697	0.370061449372749	0.684872538374065
FARP1	13	98794816	99102027	TG	Liver	0.136262571496901	0.190123286816953	0.683388063310796
TLR4	9	120466610	120479149	TG	Spleen	0.126224056793088	0.24125995024278	0.682077966308164
SRP9	1	225965531	225978168	TG	Thyroid	0.23397806971697	0.370061449372749	0.682025087377115
SRP9	1	225965531	225978168	TG	Testis	0.23397806971697	0.370061449372749	0.681060471025094
DOCK9	13	99445741	99738879	TG	Spleen	0.107314629372869	0.153050546735985	0.681043338442266
WDR1	4	10075963	10118573	TG	Terminal ileum	0.124200143374621	0.162889209510821	0.680235382379478
MEF2C	5	88013975	88199922	TF	Gastroesophageal junction	0.1511214910404	0.398857764753644	0.678778783196658
SRP9	1	225965531	225978168	TG	Monocyte	0.23397806971697	0.370061449372749	0.678267203063458
KLF7	2	207938861	208031991	TF	Visceral omentum	0.354581799331797	0.525218163988335	0.67777067762716
MEF2C	5	88013975	88199922	TF	Sigmoid colon	0.1511214910404	0.398857764753644	0.677034470552123
STK24	13	99102455	99230194	TG	Monocyte	0.137071302877721	0.191001178891242	0.675655929338888
SRP9	1	225965531	225978168	TG	Tibial nerve	0.23397806971697	0.370061449372749	0.674857906373151
SRP9	1	225965531	225978168	TG	Liver	0.23397806971697	0.370061449372749	0.674198260905304
SRP9	1	225965531	225978168	TG	Left ventricle	0.23397806971697	0.370061449372749	0.674165947323963
DCAF8	1	160185505	160254920	TG	Monocyte	0.337797182199431	0.394093882556184	0.670791280157028
PEA15	1	160175127	160185166	TG	Monocyte	0.335889951711485	0.393114306683473	0.670623215922948
COPA	1	160259063	160313190	TG	Monocyte	0.33769345004985	0.393959176051777	0.670573655248587
MEF2C	5	88013975	88199922	TF	Cortex	0.1511214910404	0.398857764753644	0.670261736718392
DCAF8	1	160185505	160254920	TG	Aorta	0.337797182199431	0.394093882556184	0.666125714318268
ATP1A2	1	160085549	160113381	TG	Aorta	0.332790726124115	0.391853208318601	0.66604840124559
PEA15	1	160175127	160185166	TG	Aorta	0.335889951711485	0.393114306683473	0.665926746180596
CASQ1	1	160160285	160171676	TG	Aorta	0.335839664273634	0.393081704876167	0.665925941591223
COPA	1	160259063	160313190	TG	Aorta	0.33769345004985	0.393959176051777	0.665893108538065
SRP9	1	225965531	225978168	TG	Pancreas	0.23397806971697	0.370061449372749	0.665336290943445
MEF2C	5	88013975	88199922	TF	Atrial appendage	0.1511214910404	0.398857764753644	0.66344610754677
MEF2C	5	88013975	88199922	TF	Pancreas	0.1511214910404	0.398857764753644	0.663129601681138
KLF7	2	207938861	208031991	TF	Thyroid	0.354581799331797	0.525218163988335	0.659799658048677
EPB41L2	6	131160487	131384462	TG	Spleen	0.10397149149735	0.172100722725224	0.657232346534227
PTK2B	8	27168999	27316903	TG	Spleen	0.10228807800518	0.178217491616423	0.654640809599402
KLF7	2	207938861	208031991	TF	Liver	0.354581799331797	0.525218163988335	0.650893448801022
KLF7	2	207938861	208031991	TF	Esophagus muscularis	0.354581799331797	0.525218163988335	0.648810890100194
FARP1	13	98794816	99102027	TG	Pancreas	0.136262571496901	0.190123286816953	0.647869000071904
KLF7	2	207938861	208031991	TF	Breast	0.354581799331797	0.525218163988335	0.647053521810558
KLF7	2	207938861	208031991	TF	Subcutaneous adipose	0.354581799331797	0.525218163988335	0.646783909662748
OSBPL3	7	24836158	25021253	TG	Terminal ileum	0.0706303733855321	0.160876803424516	0.645037359251848
MEF2C	5	88013975	88199922	TF	NK cell	0.1511214910404	0.398857764753644	0.644491923892146
EPB41L2	6	131160487	131384462	TG	Putamen	0.10397149149735	0.172100722725224	0.643584104364517
RCN1	11	31833939	32127301	TG	Transverse colon	0.104947993404453	0.223625857925518	0.642989331647124
SOX7	8	10581278	10697357	TF	Ovary	0.229627039937847	0.473680381778861	0.642019758396184
PAX6	11	31806340	31839509	TF	Putamen	0.104321331678448	0.222353862486553	0.641901532305127
SOX7	8	10581278	10697357	TF	Stomach	0.229627039937847	0.473680381778861	0.641403686068011
EPB41L2	6	131160487	131384462	TG	Transverse colon	0.10397149149735	0.172100722725224	0.640355429832322
PTK2B	8	27168999	27316903	TG	Transverse colon	0.10228807800518	0.178217491616423	0.639687942625059
RANGAP1	22	41641615	41682255	TG	Spleen	0.132419894182344	0.192339396860762	0.639305262094618
PTK2B	8	27168999	27316903	TG	Putamen	0.10228807800518	0.178217491616423	0.639297996344963
KLF7	2	207938861	208031991	TF	B cell	0.354581799331797	0.525218163988335	0.638328247466291
KLF7	2	207938861	208031991	TF	Tibial nerve	0.354581799331797	0.525218163988335	0.636850772585682
KLF7	2	207938861	208031991	TF	Testis	0.354581799331797	0.525218163988335	0.636709656687298
EPHX2	8	27348296	27403081	TG	Transverse colon	0.10105013497346	0.176717154907349	0.636519796267611
TLR4	9	120466610	120479149	TG	Lung	0.126224056793088	0.24125995024278	0.635867917774741
KLF7	2	207938861	208031991	TF	NK cell	0.354581799331797	0.525218163988335	0.634850610955176
HIPK2	7	139246316	139477577	TG	Spleen	0.106781445863852	0.171637645912482	0.634249002974575
TBXAS1	7	139476850	139720125	TG	Spleen	0.0927549803481893	0.158811229501807	0.633853061809969
DOCK9	13	99445741	99738879	TG	Lung	0.107314629372869	0.153050546735985	0.633139817849835
KLF7	2	207938861	208031991	TF	Pancreas	0.354581799331797	0.525218163988335	0.632652243792006
KLF7	2	207938861	208031991	TF	Sigmoid colon	0.354581799331797	0.525218163988335	0.632072648479905
MAGI1	3	65339200	66024509	TG	Terminal ileum	0.0988283715691017	0.183082101771701	0.630801200468768
MEF2C	5	88013975	88199922	TF	Thyroid	0.1511214910404	0.398857764753644	0.630349669318946
PCLO	7	82383329	82792246	TG	Terminal ileum	0.0635875593940116	0.169102575007247	0.630349438234786
KLF7	2	207938861	208031991	TF	Atrial appendage	0.354581799331797	0.525218163988335	0.629594941885341
RCN1	11	31833939	32127301	TG	CD8 cell	0.104947993404453	0.223625857925518	0.629340819963001
SOX7	8	10581278	10697357	TF	Liver	0.229627039937847	0.473680381778861	0.625813402891515
PAX6	11	31806340	31839509	TF	CD8 cell	0.104321331678448	0.222353862486553	0.625362578214741
RCN1	11	31833939	32127301	TG	Lung	0.104947993404453	0.223625857925518	0.623895350603558
PTK2B	8	27168999	27316903	TG	CD8 cell	0.10228807800518	0.178217491616423	0.623388776581012
SLC7A11	4	139085251	139163503	TG	Omnibus	0.33712805611157	0.638378421690988	0.623385388883458
SRP9	1	225965531	225978168	TG	Omnibus	0.23397806971697	0.370061449372749	0.618675877129165
KCNN2	5	113696642	113832337	TG	Adrenal gland	0.104386384826744	0.251682347919983	0.61795581054394
HIPK2	7	139246316	139477577	TG	Putamen	0.106781445863852	0.171637645912482	0.617308663169481
KLF7	2	207938861	208031991	TF	Monocyte	0.354581799331797	0.525218163988335	0.616492087575388
PAX6	11	31806340	31839509	TF	CD4 cell	0.104321331678448	0.222353862486553	0.615814868306204
SRP9	1	225965531	225978168	TG	Aorta	0.23397806971697	0.370061449372749	0.613954052338681
DOCK9	13	99445741	99738879	TG	Uterus	0.107314629372869	0.153050546735985	0.613564011644025
SLC15A1	13	99336055	99404908	TG	Sun-exposed skin	0.107318035742626	0.153493882128815	0.612788411696442
DFNA5	7	24737972	24809244	TG	Terminal ileum	0.0687142322467771	0.153223097030977	0.612471463060055
MEF2C	5	88013975	88199922	TF	Monocyte	0.1511214910404	0.398857764753644	0.611033193776983
RCN1	11	31833939	32127301	TG	Hippocampus	0.104947993404453	0.223625857925518	0.6090842401282
DOCK9	13	99445741	99738879	TG	Sun-exposed skin	0.107314629372869	0.153050546735985	0.608713354240186
EPB41L2	6	131160487	131384462	TG	Lung	0.10397149149735	0.172100722725224	0.608089934665967
WWC2	4	184020446	184241930	TG	Lung	0.163352700904691	0.346278274973093	0.606623196649969
PTK2B	8	27168999	27316903	TG	CD4 cell	0.10228807800518	0.178217491616423	0.605471154430122
PAX6	11	31806340	31839509	TF	Hippocampus	0.104321331678448	0.222353862486553	0.605317896101208
USP34	2	61414598	61697904	TG	Spleen	0.100083521774486	0.139007422731181	0.605256347075602
PTK2B	8	27168999	27316903	TG	Lung	0.10228807800518	0.178217491616423	0.604665595375132
SEMA3F	3	50192478	50226508	TG	Spleen	0.104648718357801	0.118120784655942	0.603690727929022
GNAI2	3	50263724	50296787	TG	Spleen	0.112199198961722	0.126589298249645	0.60352307320934
RCN1	11	31833939	32127301	TG	Sun-exposed skin	0.104947993404453	0.223625857925518	0.600453903554999
ADTRP	6	11712287	11807279	TG	Omnibus	0.128347585104908	0.173998315525121	0.600114543820995
KLF7	2	207938861	208031991	TF	Gastroesophageal junction	0.354581799331797	0.525218163988335	0.599800712130667
TLR4	9	120466610	120479149	TG	Adrenal gland	0.126224056793088	0.24125995024278	0.59952649850334
ZNF334	20	45129701	45142198	TG	Putamen	0.0875668405479816	0.127900725403368	0.598827401930774
MEF2C	5	88013975	88199922	TF	Left ventricle	0.1511214910404	0.398857764753644	0.596468811292344
EPB41L2	6	131160487	131384462	TG	Hippocampus	0.10397149149735	0.172100722725224	0.596400121167729
SOX7	8	10581278	10697357	TF	Prostate	0.229627039937847	0.473680381778861	0.595781436903451
KLF7	2	207938861	208031991	TF	Left ventricle	0.354581799331797	0.525218163988335	0.595178095712462
PTK2B	8	27168999	27316903	TG	Cerebellum	0.10228807800518	0.178217491616423	0.593874382088021
DENND1B	1	197473878	197744826	TG	Terminal ileum	0.0921756539816903	0.129965115912716	0.593858763436772
EPB41L2	6	131160487	131384462	TG	Uterus	0.10397149149735	0.172100722725224	0.592069708743716
GNAI2	3	50263724	50296787	TG	Transverse colon	0.112199198961722	0.126589298249645	0.590676827412055
WWC2	4	184020446	184241930	TG	Testis	0.163352700904691	0.346278274973093	0.590181257375461
DOCK9	13	99445741	99738879	TG	Esophagus mucosa	0.107314629372869	0.153050546735985	0.589848820618336
WWC2	4	184020446	184241930	TG	Thyroid	0.163352700904691	0.346278274973093	0.588797081848758
GNAI2	3	50263724	50296787	TG	Putamen	0.112199198961722	0.126589298249645	0.587218197307585
SOX7	8	10581278	10697357	TF	Omnibus	0.229627039937847	0.473680381778861	0.586513230299685
EPB41L2	6	131160487	131384462	TG	Caudate	0.10397149149735	0.172100722725224	0.586297214047947
PTK2B	8	27168999	27316903	TG	Hippocampus	0.10228807800518	0.178217491616423	0.586201351120403
SOX7	8	10581278	10697357	TF	Pancreas	0.229627039937847	0.473680381778861	0.585300506470022
PTK2B	8	27168999	27316903	TG	Uterus	0.10228807800518	0.178217491616423	0.584995217010749
DOCK9	13	99445741	99738879	TG	Visceral omentum	0.107314629372869	0.153050546735985	0.584393768221134
WDR1	4	10075963	10118573	TG	Spleen	0.124200143374621	0.162889209510821	0.583592254562576
RCN1	11	31833939	32127301	TG	Subcutaneous adipose	0.104947993404453	0.223625857925518	0.583476221064527
RCN1	11	31833939	32127301	TG	Cortex	0.104947993404453	0.223625857925518	0.58344924708294
EPB41L2	6	131160487	131384462	TG	Sun-exposed skin	0.10397149149735	0.172100722725224	0.582575267454289
HIPK2	7	139246316	139477577	TG	Lung	0.106781445863852	0.171637645912482	0.582027511300782
RCN1	11	31833939	32127301	TG	Esophagus mucosa	0.104947993404453	0.223625857925518	0.581575373923516
TBXAS1	7	139476850	139720125	TG	Lung	0.0927549803481893	0.158811229501807	0.581201532861293
PAX6	11	31806340	31839509	TF	Cortex	0.104321331678448	0.222353862486553	0.579836953018632
RCN1	11	31833939	32127301	TG	Adrenal gland	0.104947993404453	0.223625857925518	0.579014648017986
DOCK9	13	99445741	99738879	TG	Esophagus muscularis	0.107314629372869	0.153050546735985	0.578893502717883
USP34	2	61414598	61697904	TG	Lung	0.100083521774486	0.139007422731181	0.578358806202294
PTK2B	8	27168999	27316903	TG	Sun-exposed skin	0.10228807800518	0.178217491616423	0.577925729103923
PTK2B	8	27168999	27316903	TG	B cell	0.10228807800518	0.178217491616423	0.577854156656838
PTK2B	8	27168999	27316903	TG	Caudate	0.10228807800518	0.178217491616423	0.577297367758528
SLC15A1	13	99336055	99404908	TG	Vagina	0.107318035742626	0.153493882128815	0.576041987249693
EPHX2	8	27348296	27403081	TG	Sun-exposed skin	0.10105013497346	0.176717154907349	0.57522093393814
RCN1	11	31833939	32127301	TG	Caudate	0.104947993404453	0.223625857925518	0.575077503984124
RCN1	11	31833939	32127301	TG	Stomach	0.104947993404453	0.223625857925518	0.573700436122846
GNAI2	3	50263724	50296787	TG	CD8 cell	0.112199198961722	0.126589298249645	0.573680282518027
LSMEM2	3	50316458	50325545	TG	CD8 cell	0.112388561998164	0.126939415530248	0.573478803314283
EPB41L2	6	131160487	131384462	TG	Adrenal gland	0.10397149149735	0.172100722725224	0.572922516786265
DOCK9	13	99445741	99738879	TG	Vagina	0.107314629372869	0.153050546735985	0.572114891965722
OSBPL3	7	24836158	25021253	TG	Spleen	0.0706303733855321	0.160876803424516	0.571987880445434
RBFOX1	16	6069095	7763340	TG	Skeletal muscle	0.089868142022141	0.264314469739837	0.571588183341979
PAX6	11	31806340	31839509	TF	Caudate	0.104321331678448	0.222353862486553	0.571500418389467
WDR1	4	10075963	10118573	TG	Putamen	0.124200143374621	0.162889209510821	0.570663921465293
PTK2B	8	27168999	27316903	TG	Adrenal gland	0.10228807800518	0.178217491616423	0.570398862713088
WDR1	4	10075963	10118573	TG	Transverse colon	0.124200143374621	0.162889209510821	0.570158221514526
PAX6	11	31806340	31839509	TF	Stomach	0.104321331678448	0.222353862486553	0.570122274325934
EPB41L2	6	131160487	131384462	TG	Cortex	0.10397149149735	0.172100722725224	0.56921906352131
DOCK9	13	99445741	99738879	TG	Ovary	0.107314629372869	0.153050546735985	0.569033512791219
HIPK2	7	139246316	139477577	TG	Hippocampus	0.106781445863852	0.171637645912482	0.568496309183792
TLR4	9	120466610	120479149	TG	Monocyte	0.126224056793088	0.24125995024278	0.568365467828069
EPHX2	8	27348296	27403081	TG	Adrenal gland	0.10105013497346	0.176717154907349	0.567797646833881
EPB41L2	6	131160487	131384462	TG	Stomach	0.10397149149735	0.172100722725224	0.567701331005333
DOCK9	13	99445741	99738879	TG	Gastroesophageal junction	0.107314629372869	0.153050546735985	0.567202976356978
KLF7	2	207938861	208031991	TF	Aorta	0.354581799331797	0.525218163988335	0.564784300889975
PTK2B	8	27168999	27316903	TG	Stomach	0.10228807800518	0.178217491616423	0.563247707693742
RANGAP1	22	41641615	41682255	TG	Uterus	0.132419894182344	0.192339396860762	0.562885242577335
AHI1	6	135604670	135818914	TG	Uterus	0.0876476872534258	0.212053429773338	0.562797393208834
PTK2B	8	27168999	27316903	TG	Cortex	0.10228807800518	0.178217491616423	0.562603374832508
MEF2C	5	88013975	88199922	TF	B cell	0.1511214910404	0.398857764753644	0.561995739317341
EPB41L2	6	131160487	131384462	TG	Esophagus mucosa	0.10397149149735	0.172100722725224	0.561606136538443
DOCK9	13	99445741	99738879	TG	Prostate	0.107314629372869	0.153050546735985	0.560043398150628
PTK2B	8	27168999	27316903	TG	NK cell	0.10228807800518	0.178217491616423	0.559673878646592
SLC39A10	2	196440701	196602426	TG	CD8 cell	0.101558263977151	0.208632711470038	0.558827325884578
EPB41L2	6	131160487	131384462	TG	Visceral omentum	0.10397149149735	0.172100722725224	0.55836382457421
HIPK2	7	139246316	139477577	TG	Caudate	0.106781445863852	0.171637645912482	0.558052206585727
DOCK9	13	99445741	99738879	TG	Thyroid	0.107314629372869	0.153050546735985	0.557372232438989
BHLHE22	8	65492814	65496181	TF	Spleen	0.0686690038511104	0.195318575183007	0.557128446681238
HIPK2	7	139246316	139477577	TG	Skeletal muscle	0.106781445863852	0.171637645912482	0.556797474270918
RCN1	11	31833939	32127301	TG	Thyroid	0.104947993404453	0.223625857925518	0.556697841282337
PCLO	7	82383329	82792246	TG	Spleen	0.0635875593940116	0.169102575007247	0.55517351421463
PTK2B	8	27168999	27316903	TG	Esophagus mucosa	0.10228807800518	0.178217491616423	0.554989493861369
EPB41L2	6	131160487	131384462	TG	Atrial appendage	0.10397149149735	0.172100722725224	0.554216022662652
EPB41L2	6	131160487	131384462	TG	Esophagus muscularis	0.10397149149735	0.172100722725224	0.55373079436591
DOCK9	13	99445741	99738879	TG	Testis	0.107314629372869	0.153050546735985	0.553615080107637
GNAI2	3	50263724	50296787	TG	CD4 cell	0.112199198961722	0.126589298249645	0.553493534293694
EPB41L2	6	131160487	131384462	TG	Sigmoid colon	0.10397149149735	0.172100722725224	0.553454947348597
LSMEM2	3	50316458	50325545	TG	CD4 cell	0.112388561998164	0.126939415530248	0.553290097402643
WDR1	4	10075963	10118573	TG	CD8 cell	0.124200143374621	0.162889209510821	0.553120231755663
ZNF334	20	45129701	45142198	TG	Cerebellum	0.0875668405479816	0.127900725403368	0.552059782263257
PTK2B	8	27168999	27316903	TG	Visceral omentum	0.10228807800518	0.178217491616423	0.551717611720974
EPB41L2	6	131160487	131384462	TG	Vagina	0.10397149149735	0.172100722725224	0.550779144926307
USP34	2	61414598	61697904	TG	Sun-exposed skin	0.100083521774486	0.139007422731181	0.550631154431682
MEF2C	5	88013975	88199922	TF	Skeletal muscle	0.1511214910404	0.398857764753644	0.548810541229638
PTK2B	8	27168999	27316903	TG	Esophagus muscularis	0.10228807800518	0.178217491616423	0.5473825885667
HIPK2	7	139246316	139477577	TG	Adrenal gland	0.106781445863852	0.171637645912482	0.546883732004159
EPB41L2	6	131160487	131384462	TG	Ovary	0.10397149149735	0.172100722725224	0.545170808571711
PTK2B	8	27168999	27316903	TG	Atrial appendage	0.10228807800518	0.178217491616423	0.545152734525843
EPB41L2	6	131160487	131384462	TG	Gastroesophageal junction	0.10397149149735	0.172100722725224	0.544879864074386
SLC15A1	13	99336055	99404908	TG	Liver	0.107318035742626	0.153493882128815	0.54467556577023
RCN1	11	31833939	32127301	TG	Esophagus muscularis	0.104947993404453	0.223625857925518	0.544658260409396
CELF4	18	34823010	35146000	TG	Cerebellum	0.0971470888275146	0.185299541053283	0.544575996043597
SLC39A10	2	196440701	196602426	TG	CD4 cell	0.101558263977151	0.208632711470038	0.543600926827982
MAGI1	3	65339200	66024509	TG	Spleen	0.0988283715691017	0.183082101771701	0.542967176442415
OSBPL3	7	24836158	25021253	TG	CD8 cell	0.0706303733855321	0.160876803424516	0.542732275615726
PTK2B	8	27168999	27316903	TG	Breast	0.10228807800518	0.178217491616423	0.542563375192126
WWC2	4	184020446	184241930	TG	Omnibus	0.163352700904691	0.346278274973093	0.54235772993854
RCN1	11	31833939	32127301	TG	Tibial nerve	0.104947993404453	0.223625857925518	0.542352362527645
GNAI2	3	50263724	50296787	TG	Lung	0.112199198961722	0.126589298249645	0.541831967249894
HIPK2	7	139246316	139477577	TG	Stomach	0.106781445863852	0.171637645912482	0.541515638467867
ZC3H7B	22	41697526	41756151	TG	Breast	0.131928143564694	0.192248389972016	0.541330767001195
RANGAP1	22	41641615	41682255	TG	Breast	0.132419894182344	0.192339396860762	0.541117919891908
KIAA1841	2	61293006	61391960	TG	Esophagus mucosa	0.0994210969294638	0.138887984522039	0.540914930221579
ZC3H7B	22	41697526	41756151	TG	CD8 cell	0.131928143564694	0.192248389972016	0.540786607904523
USP34	2	61414598	61697904	TG	Esophagus mucosa	0.100083521774486	0.139007422731181	0.540718929999983
RANGAP1	22	41641615	41682255	TG	CD8 cell	0.132419894182344	0.192339396860762	0.540598221263497
PTK2B	8	27168999	27316903	TG	Vagina	0.10228807800518	0.178217491616423	0.540502613363691
TBXAS1	7	139476850	139720125	TG	Stomach	0.0927549803481893	0.158811229501807	0.540359565122954
L3MBTL2	22	41601209	41627275	TG	CD8 cell	0.131033219814477	0.191056492627027	0.540187379626496
GNAI2	3	50263724	50296787	TG	Cerebellum	0.112199198961722	0.126589298249645	0.538548677364689
LSMEM2	3	50316458	50325545	TG	Cerebellum	0.112388561998164	0.126939415530248	0.538356098969059
ZNF334	20	45129701	45142198	TG	Caudate	0.0875668405479816	0.127900725403368	0.537359256316506
EPB41L2	6	131160487	131384462	TG	Thyroid	0.10397149149735	0.172100722725224	0.536995136935735
PTK2B	8	27168999	27316903	TG	Ovary	0.10228807800518	0.178217491616423	0.536657337765967
RCN1	11	31833939	32127301	TG	Spleen	0.104947993404453	0.223625857925518	0.536513076443763
RCN1	11	31833939	32127301	TG	Gastroesophageal junction	0.104947993404453	0.223625857925518	0.536388046397301
DOCK9	13	99445741	99738879	TG	Tibial nerve	0.107314629372869	0.153050546735985	0.536121046723592
PTK2B	8	27168999	27316903	TG	Prostate	0.10228807800518	0.178217491616423	0.534914332541266
EPHX2	8	27348296	27403081	TG	Ovary	0.10105013497346	0.176717154907349	0.534246566402132
BHLHE22	8	65492814	65496181	TF	Transverse colon	0.0686690038511104	0.195318575183007	0.534198511658495
EPB41L2	6	131160487	131384462	TG	Testis	0.10397149149735	0.172100722725224	0.533998052535791
SNAP25	20	10199478	10288066	TG	Putamen	0.0754159220919752	0.167218059272598	0.533844530150766
HIPK2	7	139246316	139477577	TG	Esophagus mucosa	0.106781445863852	0.171637645912482	0.532835315734843
EPHX2	8	27348296	27403081	TG	Prostate	0.10105013497346	0.176717154907349	0.532507179454731
RBM5	3	50126341	50156454	TG	Cerebellum	0.0340840809774229	0.0385319036991658	0.532210389994534
WDR1	4	10075963	10118573	TG	CD4 cell	0.124200143374621	0.162889209510821	0.531005472806802
MEF2C	5	88013975	88199922	TF	Aorta	0.1511214910404	0.398857764753644	0.530122920082818
ZC3H7B	22	41697526	41756151	TG	Visceral omentum	0.131928143564694	0.192248389972016	0.530061804978355
RANGAP1	22	41641615	41682255	TG	Visceral omentum	0.132419894182344	0.192339396860762	0.529826044238144
HIPK2	7	139246316	139477577	TG	Visceral omentum	0.106781445863852	0.171637645912482	0.529162833878423
FARP1	13	98794816	99102027	TG	Omnibus	0.136262571496901	0.190123286816953	0.528166285751617
EPB41L2	6	131160487	131384462	TG	Tibial nerve	0.10397149149735	0.172100722725224	0.527792805690224
USP34	2	61414598	61697904	TG	Vagina	0.100083521774486	0.139007422731181	0.52671607265931
RANGAP1	22	41641615	41682255	TG	Stomach	0.132419894182344	0.192339396860762	0.526691448972939
GNAI2	3	50263724	50296787	TG	Hippocampus	0.112199198961722	0.126589298249645	0.52654744716705
RCN1	11	31833939	32127301	TG	Sigmoid colon	0.104947993404453	0.223625857925518	0.525747124176357
HIPK2	7	139246316	139477577	TG	Atrial appendage	0.106781445863852	0.171637645912482	0.525367961626856
EPB41L2	6	131160487	131384462	TG	Left ventricle	0.10397149149735	0.172100722725224	0.525309904382554
OSBPL3	7	24836158	25021253	TG	CD4 cell	0.0706303733855321	0.160876803424516	0.525224594198093
PTK2B	8	27168999	27316903	TG	Thyroid	0.10228807800518	0.178217491616423	0.525117360416304
RCN1	11	31833939	32127301	TG	Cerebellum	0.104947993404453	0.223625857925518	0.524632047183775
PTK2B	8	27168999	27316903	TG	Monocyte	0.10228807800518	0.178217491616423	0.524322210049287
MEF2C	5	88013975	88199922	TF	Omnibus	0.1511214910404	0.398857764753644	0.523933447713444
CDH13	16	82660408	83830204	TG	Uterus	0.0933236350017111	0.179331668128785	0.523562003198435
GNAI2	3	50263724	50296787	TG	Uterus	0.112199198961722	0.126589298249645	0.523517879014873
PTK2B	8	27168999	27316903	TG	Testis	0.10228807800518	0.178217491616423	0.523501850075588
HIPK2	7	139246316	139477577	TG	Breast	0.106781445863852	0.171637645912482	0.522916051278773
KIAA1841	2	61293006	61391960	TG	Prostate	0.0994210969294638	0.138887984522039	0.522881658145114
EPHX2	8	27348296	27403081	TG	Thyroid	0.10105013497346	0.176717154907349	0.522718447310942
USP34	2	61414598	61697904	TG	Prostate	0.100083521774486	0.139007422731181	0.522671166529885
WDR1	4	10075963	10118573	TG	Lung	0.124200143374621	0.162889209510821	0.522176828841009
GNAI2	3	50263724	50296787	TG	Skeletal muscle	0.112199198961722	0.126589298249645	0.521774036295597
SLC39A10	2	196440701	196602426	TG	B cell	0.101558263977151	0.208632711470038	0.521565844429623
PAX6	11	31806340	31839509	TF	Cerebellum	0.104321331678448	0.222353862486553	0.521427234153749
EPHX2	8	27348296	27403081	TG	Testis	0.10105013497346	0.176717154907349	0.521130627164015
RCN1	11	31833939	32127301	TG	Liver	0.104947993404453	0.223625857925518	0.521072864673084
HIPK2	7	139246316	139477577	TG	Vagina	0.106781445863852	0.171637645912482	0.520918214500973
PTK2B	8	27168999	27316903	TG	Tibial nerve	0.10228807800518	0.178217491616423	0.519750141284293
GNAI2	3	50263724	50296787	TG	B cell	0.112199198961722	0.126589298249645	0.519448121842072
TBXAS1	7	139476850	139720125	TG	Vagina	0.0927549803481893	0.158811229501807	0.519446303644844
GNAI2	3	50263724	50296787	TG	Caudate	0.112199198961722	0.126589298249645	0.518863651682441
ZC3H7B	22	41697526	41756151	TG	CD4 cell	0.131928143564694	0.192248389972016	0.517627900553312
RANGAP1	22	41641615	41682255	TG	CD4 cell	0.132419894182344	0.192339396860762	0.517414786318844
L3MBTL2	22	41601209	41627275	TG	CD4 cell	0.131033219814477	0.191056492627027	0.516967254186266
HIPK2	7	139246316	139477577	TG	Prostate	0.106781445863852	0.171637645912482	0.516748157300301
RCN1	11	31833939	32127301	TG	Breast	0.104947993404453	0.223625857925518	0.516653625652771
SOX7	8	10581278	10697357	TF	Atrial appendage	0.229627039937847	0.473680381778861	0.515988689160438
RBM5	3	50126341	50156454	TG	Uterus	0.0340840809774229	0.0385319036991658	0.515702722588481
CDH13	16	82660408	83830204	TG	Skeletal muscle	0.0933236350017111	0.179331668128785	0.515471543303005
CDH13	16	82660408	83830204	TG	Sun-exposed skin	0.0933236350017111	0.179331668128785	0.515312727521193
TBXAS1	7	139476850	139720125	TG	Prostate	0.0927549803481893	0.158811229501807	0.515257621490606
CELF4	18	34823010	35146000	TG	Cortex	0.0971470888275146	0.185299541053283	0.514990924544939
ZC3H7B	22	41697526	41756151	TG	Ovary	0.131928143564694	0.192248389972016	0.514349684264621
RANGAP1	22	41641615	41682255	TG	Vagina	0.132419894182344	0.192339396860762	0.513612802707093
ZC3H7B	22	41697526	41756151	TG	B cell	0.131928143564694	0.192248389972016	0.510196998023726
PTK2B	8	27168999	27316903	TG	Liver	0.10228807800518	0.178217491616423	0.510008310006586
WDR1	4	10075963	10118573	TG	Uterus	0.124200143374621	0.162889209510821	0.509770468717916
GNAI2	3	50263724	50296787	TG	Sun-exposed skin	0.112199198961722	0.126589298249645	0.509660064130704
L3MBTL2	22	41601209	41627275	TG	B cell	0.131033219814477	0.191056492627027	0.509546294617583
WDR1	4	10075963	10118573	TG	Hippocampus	0.124200143374621	0.162889209510821	0.509450305516649
PCLO	7	82383329	82792246	TG	Cerebellum	0.0635875593940116	0.169102575007247	0.509435151153587
SEMA3F	3	50192478	50226508	TG	Sun-exposed skin	0.104648718357801	0.118120784655942	0.509383439019548
PCLO	7	82383329	82792246	TG	Lung	0.0635875593940116	0.169102575007247	0.508274975179776
BHLHE22	8	65492814	65496181	TF	Lung	0.0686690038511104	0.195318575183007	0.508028146005475
EPHX2	8	27348296	27403081	TG	Liver	0.10105013497346	0.176717154907349	0.507675938197702
GNAI2	3	50263724	50296787	TG	Adrenal gland	0.112199198961722	0.126589298249645	0.506998928141144
ZC3H7B	22	41697526	41756151	TG	NK cell	0.131928143564694	0.192248389972016	0.505680400798018
L3MBTL2	22	41601209	41627275	TG	NK cell	0.131033219814477	0.191056492627027	0.504994488270067
HIPK2	7	139246316	139477577	TG	Thyroid	0.106781445863852	0.171637645912482	0.504468142432313
SLC39A10	2	196440701	196602426	TG	NK cell	0.101558263977151	0.208632711470038	0.504336189340182
HIPK2	7	139246316	139477577	TG	Monocyte	0.106781445863852	0.171637645912482	0.502807178104264
HIPK2	7	139246316	139477577	TG	Testis	0.106781445863852	0.171637645912482	0.502437287628291
USP34	2	61414598	61697904	TG	Thyroid	0.100083521774486	0.139007422731181	0.501833314286532
WDR1	4	10075963	10118573	TG	B cell	0.124200143374621	0.162889209510821	0.501095269952076
TBXAS1	7	139476850	139720125	TG	Monocyte	0.0927549803481893	0.158811229501807	0.501043662877924
RBM5	3	50126341	50156454	TG	Sun-exposed skin	0.0340840809774229	0.0385319036991658	0.500624011997641
KIAA1841	2	61293006	61391960	TG	Testis	0.0994210969294638	0.138887984522039	0.499838418835346
USP34	2	61414598	61697904	TG	Testis	0.100083521774486	0.139007422731181	0.499603598244721
GNAI2	3	50263724	50296787	TG	Subcutaneous adipose	0.112199198961722	0.126589298249645	0.499450356421699
RANGAP1	22	41641615	41682255	TG	Sun-exposed skin	0.132419894182344	0.192339396860762	0.499102156625146
GNAI2	3	50263724	50296787	TG	Cortex	0.112199198961722	0.126589298249645	0.497980826503987
ZNF334	20	45129701	45142198	TG	Breast	0.0875668405479816	0.127900725403368	0.497964376801639
WDR1	4	10075963	10118573	TG	Skeletal muscle	0.124200143374621	0.162889209510821	0.496827418333814
WDR1	4	10075963	10118573	TG	Caudate	0.124200143374621	0.162889209510821	0.495511703866904
GNAI2	3	50263724	50296787	TG	Stomach	0.112199198961722	0.126589298249645	0.495362675963693
HIPK2	7	139246316	139477577	TG	Left ventricle	0.106781445863852	0.171637645912482	0.495037864348817
SEMA3F	3	50192478	50226508	TG	Stomach	0.104648718357801	0.118120784655942	0.494932603103928
SNAP25	20	10199478	10288066	TG	Cerebellum	0.0754159220919752	0.167218059272598	0.492282837477478
CDH13	16	82660408	83830204	TG	Esophagus mucosa	0.0933236350017111	0.179331668128785	0.491477246083627
ZNF334	20	45129701	45142198	TG	Ovary	0.0875668405479816	0.127900725403368	0.491321100104739
AHI1	6	135604670	135818914	TG	CD4 cell	0.0876476872534258	0.212053429773338	0.490857544676473
WDR1	4	10075963	10118573	TG	Sun-exposed skin	0.124200143374621	0.162889209510821	0.49076301219156
BHLHE22	8	65492814	65496181	TF	Caudate	0.0686690038511104	0.195318575183007	0.488431949729209
OSBPL3	7	24836158	25021253	TG	Sun-exposed skin	0.0706303733855321	0.160876803424516	0.488322028267273
HIPK2	7	139246316	139477577	TG	Liver	0.106781445863852	0.171637645912482	0.487264369427904
RBM6	3	49977440	50137478	TG	Stomach	0.0345333371062402	0.0390342602313188	0.485861722879401
WDR1	4	10075963	10118573	TG	Adrenal gland	0.124200143374621	0.162889209510821	0.485135927721608
BHLHE22	8	65492814	65496181	TF	Sun-exposed skin	0.0686690038511104	0.195318575183007	0.484646902773603
SNAP25	20	10199478	10288066	TG	Hippocampus	0.0754159220919752	0.167218059272598	0.484404913219691
RBM5	3	50126341	50156454	TG	Stomach	0.0340840809774229	0.0385319036991658	0.484348865726675
SLC39A10	2	196440701	196602426	TG	Thyroid	0.101558263977151	0.208632711470038	0.484175940857394
SOX7	8	10581278	10697357	TF	Left ventricle	0.229627039937847	0.473680381778861	0.484106286850705
BHLHE22	8	65492814	65496181	TF	Skeletal muscle	0.0686690038511104	0.195318575183007	0.483856406864634
MAGI1	3	65339200	66024509	TG	Lung	0.0988283715691017	0.183082101771701	0.483530953773761
WDR1	4	10075963	10118573	TG	Subcutaneous adipose	0.124200143374621	0.162889209510821	0.482563861730382
PCLO	7	82383329	82792246	TG	Sun-exposed skin	0.0635875593940116	0.169102575007247	0.482484640698181
GNAI2	3	50263724	50296787	TG	Esophagus mucosa	0.112199198961722	0.126589298249645	0.482308853447006
SEMA3F	3	50192478	50226508	TG	Esophagus mucosa	0.104648718357801	0.118120784655942	0.481841928030998
GNAI2	3	50263724	50296787	TG	Sigmoid colon	0.112199198961722	0.126589298249645	0.481445843537833
ZC3H7B	22	41697526	41756151	TG	Sigmoid colon	0.131928143564694	0.192248389972016	0.480932151940318
WDR1	4	10075963	10118573	TG	NK cell	0.124200143374621	0.162889209510821	0.480204045070216
GNAI2	3	50263724	50296787	TG	Atrial appendage	0.112199198961722	0.126589298249645	0.480112027962966
OSBPL3	7	24836158	25021253	TG	NK cell	0.0706303733855321	0.160876803424516	0.480084062442473
LSMEM2	3	50316458	50325545	TG	Atrial appendage	0.112388561998164	0.126939415530248	0.479908728242729
WDR1	4	10075963	10118573	TG	Cortex	0.124200143374621	0.162889209510821	0.479321505646945
MAGI1	3	65339200	66024509	TG	Cerebellum	0.0988283715691017	0.183082101771701	0.479305104137513
CDH13	16	82660408	83830204	TG	Atrial appendage	0.0933236350017111	0.179331668128785	0.478008720692232
ZC3H7B	22	41697526	41756151	TG	Esophagus muscularis	0.131928143564694	0.192248389972016	0.477982501584098
SLC39A10	2	196440701	196602426	TG	Monocyte	0.101558263977151	0.208632711470038	0.477771376686964
GNAI2	3	50263724	50296787	TG	Visceral omentum	0.112199198961722	0.126589298249645	0.477140086365552
SNAP25	20	10199478	10288066	TG	Caudate	0.0754159220919752	0.167218059272598	0.476607523680984
SEMA3F	3	50192478	50226508	TG	Visceral omentum	0.104648718357801	0.118120784655942	0.476549523318017
WDR1	4	10075963	10118573	TG	Stomach	0.124200143374621	0.162889209510821	0.474931093083393
OSBPL3	7	24836158	25021253	TG	Stomach	0.0706303733855321	0.160876803424516	0.474675005380713
RANGAP1	22	41641615	41682255	TG	Skeletal muscle	0.132419894182344	0.192339396860762	0.474555695818128
CDH13	16	82660408	83830204	TG	Vagina	0.0933236350017111	0.179331668128785	0.474510342107406
GNAI2	3	50263724	50296787	TG	Breast	0.112199198961722	0.126589298249645	0.47449384491224
GNAI2	3	50263724	50296787	TG	Esophagus muscularis	0.112199198961722	0.126589298249645	0.474229942778419
ZC3H7B	22	41697526	41756151	TG	Esophagus mucosa	0.131928143564694	0.192248389972016	0.474192045413753
SEMA3F	3	50192478	50226508	TG	Breast	0.104648718357801	0.118120784655942	0.473950380756818
RANGAP1	22	41641615	41682255	TG	Esophagus mucosa	0.132419894182344	0.192339396860762	0.473882006518102
HIPK2	7	139246316	139477577	TG	Pancreas	0.106781445863852	0.171637645912482	0.473602160360923
ZNF334	20	45129701	45142198	TG	Testis	0.0875668405479816	0.127900725403368	0.473236452452716
OSBPL3	7	24836158	25021253	TG	Esophagus mucosa	0.0706303733855321	0.160876803424516	0.472728106806285
PCLO	7	82383329	82792246	TG	Adrenal gland	0.0635875593940116	0.169102575007247	0.472068130544212
BHLHE22	8	65492814	65496181	TF	Adrenal gland	0.0686690038511104	0.195318575183007	0.471334917122323
RBM5	3	50126341	50156454	TG	Esophagus mucosa	0.0340840809774229	0.0385319036991658	0.471104435028053
GNAI2	3	50263724	50296787	TG	Gastroesophageal junction	0.112199198961722	0.126589298249645	0.467661941959472
BHLHE22	8	65492814	65496181	TF	Esophagus mucosa	0.0686690038511104	0.195318575183007	0.46707558018375
GNAI2	3	50263724	50296787	TG	Vagina	0.112199198961722	0.126589298249645	0.465916910687948
WDR1	4	10075963	10118573	TG	Sigmoid colon	0.124200143374621	0.162889209510821	0.465692895991027
SEMA3F	3	50192478	50226508	TG	Vagina	0.104648718357801	0.118120784655942	0.465010011944545
WDR1	4	10075963	10118573	TG	Esophagus mucosa	0.124200143374621	0.162889209510821	0.464276565792847
BHLHE22	8	65492814	65496181	TF	Stomach	0.0686690038511104	0.195318575183007	0.463985775991859
USP34	2	61414598	61697904	TG	Visceral omentum	0.100083521774486	0.139007422731181	0.463918691239451
RBM6	3	49977440	50137478	TG	Breast	0.0345333371062402	0.0390342602313188	0.463767804029727
BHLHE22	8	65492814	65496181	TF	Subcutaneous adipose	0.0686690038511104	0.195318575183007	0.463637856537488
PCLO	7	82383329	82792246	TG	Esophagus mucosa	0.0635875593940116	0.169102575007247	0.463575057342029
RCN1	11	31833939	32127301	TG	Left ventricle	0.104947993404453	0.223625857925518	0.463129336051851
ZC3H7B	22	41697526	41756151	TG	Prostate	0.131928143564694	0.192248389972016	0.463075041456526
RANGAP1	22	41641615	41682255	TG	Prostate	0.132419894182344	0.192339396860762	0.462753803604285
RBM5	3	50126341	50156454	TG	Breast	0.0340840809774229	0.0385319036991658	0.46227113765529
WDR1	4	10075963	10118573	TG	Visceral omentum	0.124200143374621	0.162889209510821	0.461793060997735
GNAI2	3	50263724	50296787	TG	Ovary	0.112199198961722	0.126589298249645	0.460737095887979
RCN1	11	31833939	32127301	TG	Atrial appendage	0.104947993404453	0.223625857925518	0.459993164983951
RCN1	11	31833939	32127301	TG	Pancreas	0.104947993404453	0.223625857925518	0.459362312141074
WDR1	4	10075963	10118573	TG	Breast	0.124200143374621	0.162889209510821	0.458964318173422
WDR1	4	10075963	10118573	TG	Atrial appendage	0.124200143374621	0.162889209510821	0.458783005314035
SNAP25	20	10199478	10288066	TG	Cortex	0.0754159220919752	0.167218059272598	0.458668872656269
PAX6	11	31806340	31839509	TF	Pancreas	0.104321331678448	0.222353862486553	0.456447572163442
BHLHE22	8	65492814	65496181	TF	Cortex	0.0686690038511104	0.195318575183007	0.456205583245936
WDR1	4	10075963	10118573	TG	Vagina	0.124200143374621	0.162889209510821	0.456059131408151
WDR1	4	10075963	10118573	TG	Esophagus muscularis	0.124200143374621	0.162889209510821	0.455730490387443
OSBPL3	7	24836158	25021253	TG	Vagina	0.0706303733855321	0.160876803424516	0.455571663978537
GNAI2	3	50263724	50296787	TG	Prostate	0.112199198961722	0.126589298249645	0.454927925903183
EPB41L2	6	131160487	131384462	TG	Omnibus	0.10397149149735	0.172100722725224	0.454825663708213
GNAI2	3	50263724	50296787	TG	Monocyte	0.112199198961722	0.126589298249645	0.454799651504458
ZC3H7B	22	41697526	41756151	TG	Thyroid	0.131928143564694	0.192248389972016	0.454734482004096
WDR1	4	10075963	10118573	TG	Gastroesophageal junction	0.124200143374621	0.162889209510821	0.454533454769365
RANGAP1	22	41641615	41682255	TG	Thyroid	0.132419894182344	0.192339396860762	0.454436611828539
L3MBTL2	22	41601209	41627275	TG	Thyroid	0.131033219814477	0.191056492627027	0.453902535189586
SEMA3F	3	50192478	50226508	TG	Prostate	0.104648718357801	0.118120784655942	0.453840387442385
RCN1	11	31833939	32127301	TG	Vagina	0.104947993404453	0.223625857925518	0.453062943430547
MAGI1	3	65339200	66024509	TG	Sun-exposed skin	0.0988283715691017	0.183082101771701	0.452475424965173
WDR1	4	10075963	10118573	TG	Ovary	0.124200143374621	0.162889209510821	0.452289220819633
NCOA5	20	44689624	44718591	TG	Spleen	0.074307569850289	0.0898591391974363	0.451961630077322
PTK2B	8	27168999	27316903	TG	Omnibus	0.10228807800518	0.178217491616423	0.451376726681248
OSBPL3	7	24836158	25021253	TG	Ovary	0.0706303733855321	0.160876803424516	0.451064504283896
BHLHE22	8	65492814	65496181	TF	Breast	0.0686690038511104	0.195318575183007	0.450915608186265
SMLR1	6	131148546	131158275	TG	Omnibus	0.0982684255980137	0.164377522362789	0.450117942859617
RBM5	3	50126341	50156454	TG	Vagina	0.0340840809774229	0.0385319036991658	0.449668803742949
EPHX2	8	27348296	27403081	TG	Omnibus	0.10105013497346	0.176717154907349	0.4492298854215
PCLO	7	82383329	82792246	TG	Vagina	0.0635875593940116	0.169102575007247	0.447977370653397
WDR1	4	10075963	10118573	TG	Prostate	0.124200143374621	0.162889209510821	0.447642304975564
MMP9	20	44637547	44645200	TG	Spleen	0.0719355276464927	0.0869588395930142	0.447210595629616
BHLHE22	8	65492814	65496181	TF	Visceral omentum	0.0686690038511104	0.195318575183007	0.4470722556724
USP34	2	61414598	61697904	TG	B cell	0.100083521774486	0.139007422731181	0.445688091822393
RBM5	3	50126341	50156454	TG	Ovary	0.0340840809774229	0.0385319036991658	0.445512332622574
PCLO	7	82383329	82792246	TG	Prostate	0.0635875593940116	0.169102575007247	0.444822943304493
CDH13	16	82660408	83830204	TG	Left ventricle	0.0933236350017111	0.179331668128785	0.444782598128183
BHLHE22	8	65492814	65496181	TF	Vagina	0.0686690038511104	0.195318575183007	0.44405297300456
DENND1B	1	197473878	197744826	TG	Spleen	0.0921756539816903	0.129965115912716	0.443674544607057
OSBPL3	7	24836158	25021253	TG	Thyroid	0.0706303733855321	0.160876803424516	0.443239809060104
PCLO	7	82383329	82792246	TG	Thyroid	0.0635875593940116	0.169102575007247	0.443179973200589
RANGAP1	22	41641615	41682255	TG	Adrenal gland	0.132419894182344	0.192339396860762	0.442255366894021
PCLO	7	82383329	82792246	TG	Testis	0.0635875593940116	0.169102575007247	0.442115940154269
BHLHE22	8	65492814	65496181	TF	Sigmoid colon	0.0686690038511104	0.195318575183007	0.441436269818427
BHLHE22	8	65492814	65496181	TF	Esophagus muscularis	0.0686690038511104	0.195318575183007	0.440919777090187
SLC2A9	4	9772777	10056560	TG	Monocyte	0.124750957566653	0.163560369911109	0.440408229979222
RCN1	11	31833939	32127301	TG	Aorta	0.104947993404453	0.223625857925518	0.439676331515777
BHLHE22	8	65492814	65496181	TF	Thyroid	0.0686690038511104	0.195318575183007	0.439525668691736
ZC3H7B	22	41697526	41756151	TG	Left ventricle	0.131928143564694	0.192248389972016	0.439291668817744
WDR1	4	10075963	10118573	TG	Monocyte	0.124200143374621	0.162889209510821	0.439182255178505
NCOA5	20	44689624	44718591	TG	Transverse colon	0.074307569850289	0.0898591391974363	0.438390046603436
GNAI2	3	50263724	50296787	TG	Left ventricle	0.112199198961722	0.126589298249645	0.43819363940326
LSMEM2	3	50316458	50325545	TG	Left ventricle	0.112388561998164	0.126939415530248	0.438002331393416
DFNA5	7	24737972	24809244	TG	Visceral omentum	0.0687142322467771	0.153223097030977	0.437950649142505
KIF2A	5	61601989	61833076	TG	Terminal ileum	0.0665700819798068	0.119788715620409	0.437640325462829
SEMA3F	3	50192478	50226508	TG	Left ventricle	0.104648718357801	0.118120784655942	0.437103504292078
BHLHE22	8	65492814	65496181	TF	Gastroesophageal junction	0.0686690038511104	0.195318575183007	0.436742065022801
RBM5	3	50126341	50156454	TG	Prostate	0.0340840809774229	0.0385319036991658	0.436410920828771
GNAI2	3	50263724	50296787	TG	Thyroid	0.112199198961722	0.126589298249645	0.434776886886177
EPB41L2	6	131160487	131384462	TG	Aorta	0.10397149149735	0.172100722725224	0.43404716384031
GNAI2	3	50263724	50296787	TG	Tibial nerve	0.112199198961722	0.126589298249645	0.433879853405733
LSMEM2	3	50316458	50325545	TG	Tibial nerve	0.112388561998164	0.126939415530248	0.433674427354009
BHLHE22	8	65492814	65496181	TF	Liver	0.0686690038511104	0.195318575183007	0.433524101102037
MAGI1	3	65339200	66024509	TG	Esophagus mucosa	0.0988283715691017	0.183082101771701	0.43337360106878
SEMA3F	3	50192478	50226508	TG	Thyroid	0.104648718357801	0.118120784655942	0.433137083072802
SLC2A9	4	9772777	10056560	TG	Thyroid	0.124750957566653	0.163560369911109	0.433120230206506
WDR1	4	10075963	10118573	TG	Thyroid	0.124200143374621	0.162889209510821	0.431934210893849
BHLHE22	8	65492814	65496181	TF	Left ventricle	0.0686690038511104	0.195318575183007	0.43191429538592
WDR1	4	10075963	10118573	TG	Left ventricle	0.124200143374621	0.162889209510821	0.431866068631391
HIPK2	7	139246316	139477577	TG	Omnibus	0.106781445863852	0.171637645912482	0.431824791255798
SOX7	8	10581278	10697357	TF	Testis	0.229627039937847	0.473680381778861	0.431768684832079
OSBPL10	3	31699382	32119072	TG	Terminal ileum	0.0274704723504478	0.0683227443503588	0.431227094331156
DFNA5	7	24737972	24809244	TG	Vagina	0.0687142322467771	0.153223097030977	0.430970121719523
LBR	1	225589204	225616627	TG	Terminal ileum	0.0754055479056104	0.118208280626604	0.429347978666113
MAGI1	3	65339200	66024509	TG	Stomach	0.0988283715691017	0.183082101771701	0.429316276476109
WDR1	4	10075963	10118573	TG	Testis	0.124200143374621	0.162889209510821	0.429057673824797
TBXAS1	7	139476850	139720125	TG	Omnibus	0.0927549803481893	0.158811229501807	0.428445321168581
SLC15A1	13	99336055	99404908	TG	Omnibus	0.107318035742626	0.153493882128815	0.427239987605716
DFNA5	7	24737972	24809244	TG	Ovary	0.0687142322467771	0.153223097030977	0.427021407875395
WDR1	4	10075963	10118573	TG	Tibial nerve	0.124200143374621	0.162889209510821	0.426946114312392
MAGI1	3	65339200	66024509	TG	Visceral omentum	0.0988283715691017	0.183082101771701	0.42463271349106
DFNA5	7	24737972	24809244	TG	Monocyte	0.0687142322467771	0.153223097030977	0.424001297867362
DOCK9	13	99445741	99738879	TG	Omnibus	0.107314629372869	0.153050546735985	0.423765129957329
NCOA5	20	44689624	44718591	TG	CD8 cell	0.074307569850289	0.0898591391974363	0.423556353987459
SLC2A9	4	9772777	10056560	TG	Liver	0.124750957566653	0.163560369911109	0.422585914465271
WDR1	4	10075963	10118573	TG	Liver	0.124200143374621	0.162889209510821	0.421472563855186
DFNA5	7	24737972	24809244	TG	Testis	0.0687142322467771	0.153223097030977	0.420825566571595
ZC3H7B	22	41697526	41756151	TG	Testis	0.131928143564694	0.192248389972016	0.420783090765374
RANGAP1	22	41641615	41682255	TG	Testis	0.132419894182344	0.192339396860762	0.42044871462745
BHLHE22	8	65492814	65496181	TF	Tibial nerve	0.0686690038511104	0.195318575183007	0.420045990398075
ZC3H7B	22	41697526	41756151	TG	Liver	0.131928143564694	0.192248389972016	0.419269685019454
RANGAP1	22	41641615	41682255	TG	Liver	0.132419894182344	0.192339396860762	0.418879550822382
MAGI1	3	65339200	66024509	TG	Esophagus muscularis	0.0988283715691017	0.183082101771701	0.416919277045464
ZNF335	20	44577292	44600833	TG	CD8 cell	0.0680523459003984	0.0826167074511122	0.416359527566462
SLC39A10	2	196440701	196602426	TG	Omnibus	0.101558263977151	0.208632711470038	0.416052421722916
PCLO	7	82383329	82792246	TG	Pancreas	0.0635875593940116	0.169102575007247	0.415486700351877
MAGI1	3	65339200	66024509	TG	Vagina	0.0988283715691017	0.183082101771701	0.415223904651116
TOX3	16	52471917	52581714	TG	Terminal ileum	0.04160576658767	0.0870187095694734	0.413337588243391
ZC3H7B	22	41697526	41756151	TG	Putamen	0.131928143564694	0.192248389972016	0.411857442723474
MAGI1	3	65339200	66024509	TG	Breast	0.0988283715691017	0.183082101771701	0.411502896165947
RANGAP1	22	41641615	41682255	TG	Putamen	0.132419894182344	0.192339396860762	0.411498747545319
RCN1	11	31833939	32127301	TG	Uterus	0.104947993404453	0.223625857925518	0.411335146894565
ZC3H7B	22	41697526	41756151	TG	Gastroesophageal junction	0.131928143564694	0.192248389972016	0.410453698835187
HIPK2	7	139246316	139477577	TG	Aorta	0.106781445863852	0.171637645912482	0.410273932487016
RANGAP1	22	41641615	41682255	TG	Gastroesophageal junction	0.132419894182344	0.192339396860762	0.410060383105231
RBM5	3	50126341	50156454	TG	Thyroid	0.0340840809774229	0.0385319036991658	0.41005924622101
SLC13A3	20	45186463	45304714	TG	Omnibus	0.0881689968696412	0.128850282159547	0.408118509675017
TBXAS1	7	139476850	139720125	TG	Aorta	0.0927549803481893	0.158811229501807	0.406342423669187
MAGI1	3	65339200	66024509	TG	Prostate	0.0988283715691017	0.183082101771701	0.406167044944645
MAGI1	3	65339200	66024509	TG	Testis	0.0988283715691017	0.183082101771701	0.403145855253708
MAGI1	3	65339200	66024509	TG	Thyroid	0.0988283715691017	0.183082101771701	0.403010620356378
BRD2	6	32936437	32949282	TG	Terminal ileum	0.106538904404518	0.124190338146947	0.402071845183743
NCOA5	20	44689624	44718591	TG	CD4 cell	0.074307569850289	0.0898591391974363	0.401201963802306
AHI1	6	135604670	135818914	TG	Monocyte	0.0876476872534258	0.212053429773338	0.401193385919509
BHLHE22	8	65492814	65496181	TF	Pancreas	0.0686690038511104	0.195318575183007	0.400370276808086
ZC3H7B	22	41697526	41756151	TG	Tibial nerve	0.131928143564694	0.192248389972016	0.395721010431167
RANGAP1	22	41641615	41682255	TG	Tibial nerve	0.132419894182344	0.192339396860762	0.395346232569457
ARHGAP15	2	143848931	144525921	TG	Terminal ileum	0.0588548081595989	0.126479596324346	0.394453178066711
ZNF335	20	44577292	44600833	TG	CD4 cell	0.0680523459003984	0.0826167074511122	0.393635556102977
NCOA5	20	44689624	44718591	TG	Cerebellum	0.074307569850289	0.0898591391974363	0.391357041133636
SLC12A5	20	44650356	44688784	TG	Cerebellum	0.0735119862586865	0.0888458993225862	0.389276454342754
LRRC7	1	70034081	70617628	TG	Putamen	0.0539731601583021	0.117903840567921	0.386209027439465
ZC3H7B	22	41697526	41756151	TG	Pancreas	0.131928143564694	0.192248389972016	0.38497726650283
ARID5B	10	63661059	63856703	TF	Terminal ileum	0.0348532246216111	0.0769283053091955	0.384536510441205
L3MBTL2	22	41601209	41627275	TG	Pancreas	0.131033219814477	0.191056492627027	0.383843245115907
CDC42BPA	1	227177566	227506175	TG	Terminal ileum	0.030483330050056	0.0595199468246638	0.383301421249986
KIF2A	5	61601989	61833076	TG	Spleen	0.0665700819798068	0.119788715620409	0.380991900557827
NTRK2	9	87283466	87638505	TG	Putamen	0.0515695542343893	0.109912497285028	0.380104950180175
OSBPL3	7	24836158	25021253	TG	Omnibus	0.0706303733855321	0.160876803424516	0.375365922529771
RCAN2	6	46188475	46459709	TG	Atrial appendage	0.096343970114542	0.151366687467723	0.373703572971138
CDH13	16	82660408	83830204	TG	Aorta	0.0933236350017111	0.179331668128785	0.373096844681864
KIF2A	5	61601989	61833076	TG	Putamen	0.0665700819798068	0.119788715620409	0.372693019323079
ZC3H7B	22	41697526	41756151	TG	Aorta	0.131928143564694	0.192248389972016	0.372156473220997
MFHAS1	8	8640864	8751155	TG	Terminal ileum	0.104912591146358	0.160144629795393	0.370455414637243
RCN1	11	31833939	32127301	TG	Visceral omentum	0.104947993404453	0.223625857925518	0.369272953999376
CD40	20	44746911	44758502	TG	B cell	0.0745293277706901	0.0901722406313592	0.369131024713018
PTPN3	9	112137746	112260590	TG	Terminal ileum	0.0446617480075926	0.0744362549212038	0.367848348819922
BHLHE22	8	65492814	65496181	TF	Hippocampus	0.0686690038511104	0.195318575183007	0.367707476762221
PSEN2	1	227057885	227083806	TG	Terminal ileum	0.0305075281353497	0.0590419838671271	0.367205821540824
MBNL2	13	97873688	98046374	TG	Terminal ileum	0.0887853427534467	0.15230990820947	0.366195402564179
CCSER1	4	91048686	92523064	TG	Terminal ileum	0.0841703300043516	0.150877540298908	0.364710803454722
LBR	1	225589204	225616627	TG	Spleen	0.0754055479056104	0.118208280626604	0.364155238004959
KIF2A	5	61601989	61833076	TG	CD8 cell	0.0665700819798068	0.119788715620409	0.362640744036742
KIF2A	5	61601989	61833076	TG	Transverse colon	0.0665700819798068	0.119788715620409	0.35933844399102
WDR1	4	10075963	10118573	TG	Omnibus	0.124200143374621	0.162889209510821	0.359026734285778
UTRN	6	144606837	145174170	TG	CD8 cell	0.0306518007043782	0.0338513073333151	0.357642652639208
BHLHE22	8	65492814	65496181	TF	Cerebellum	0.0686690038511104	0.195318575183007	0.357041302834089
KTN1	14	56025790	56168244	TG	Terminal ileum	0.0565554695296023	0.0960908100991756	0.356428379915332
DFNA5	7	24737972	24809244	TG	Omnibus	0.0687142322467771	0.153223097030977	0.35525815316755
OSBPL10	3	31699382	32119072	TG	Spleen	0.0274704723504478	0.0683227443503588	0.353274114951726
LBR	1	225589204	225616627	TG	Transverse colon	0.0754055479056104	0.118208280626604	0.353156401032817
FHIT	3	59735036	61237133	TG	CD8 cell	0.0375782934401553	0.113856475092726	0.353089024875528
SLC12A5	20	44650356	44688784	TG	Cortex	0.0735119862586865	0.0888458993225862	0.35302291805683
LRP1B	2	140988992	142889270	TG	Thyroid	0.0535978678000623	0.161444285663637	0.350749831840373
WDR1	4	10075963	10118573	TG	Aorta	0.124200143374621	0.162889209510821	0.349875038132983
LBR	1	225589204	225616627	TG	CD8 cell	0.0754055479056104	0.118208280626604	0.349180658733268
ZNF335	20	44577292	44600833	TG	NK cell	0.0680523459003984	0.0826167074511122	0.347901189723542
FBXO21	12	117581146	117628336	TG	Terminal ileum	0.031828626050507	0.0588501694071604	0.345768545630324
FOXP2	7	113726382	114333827	TF	Terminal ileum	0.0710355871979911	0.141357158337548	0.345241660917912
KIF2A	5	61601989	61833076	TG	CD4 cell	0.0665700819798068	0.119788715620409	0.345124164214068
ZC3H7B	22	41697526	41756151	TG	Caudate	0.131928143564694	0.192248389972016	0.343839902683702
RANGAP1	22	41641615	41682255	TG	Caudate	0.132419894182344	0.192339396860762	0.34342091843175
L3MBTL2	22	41601209	41627275	TG	Caudate	0.131033219814477	0.191056492627027	0.342617810180279
PDGFRA	4	55095264	55164414	TG	Spleen	0.0263905424002326	0.070021159995125	0.342184013339361
MALL	2	110841447	110874143	TG	Terminal ileum	0.0279062423905766	0.0618332860754184	0.341765814295031
KIF2A	5	61601989	61833076	TG	Cerebellum	0.0665700819798068	0.119788715620409	0.3407604356233
CSDE1	1	115259534	115301297	TG	Terminal ileum	0.0320975382959303	0.0572512450248675	0.339985515181133
ERI1	8	8859657	8974256	TG	Omnibus	0.169239081256039	0.247445649831158	0.339367536669138
DENND1B	1	197473878	197744826	TG	Lung	0.0921756539816903	0.129965115912716	0.339142146667975
FHIT	3	59735036	61237133	TG	CD4 cell	0.0375782934401553	0.113856475092726	0.338068092064192
ZC3H7B	22	41697526	41756151	TG	Omnibus	0.131928143564694	0.192248389972016	0.337615331026096
ZC3H7B	22	41697526	41756151	TG	Hippocampus	0.131928143564694	0.192248389972016	0.337358699168727
RANGAP1	22	41641615	41682255	TG	Omnibus	0.132419894182344	0.192339396860762	0.337318966429355
BRD2	6	32936437	32949282	TG	Transverse colon	0.106538904404518	0.124190338146947	0.337157001267261
RANGAP1	22	41641615	41682255	TG	Hippocampus	0.132419894182344	0.192339396860762	0.336950204885039
CHADL	22	41625517	41636938	TG	Omnibus	0.13113656067553	0.191129624180582	0.336499051678144
L3MBTL2	22	41601209	41627275	TG	Omnibus	0.131033219814477	0.191056492627027	0.33649839786843
LRRC7	1	70034081	70617628	TG	Hippocampus	0.0539731601583021	0.117903840567921	0.335827461835091
LBR	1	225589204	225616627	TG	CD4 cell	0.0754055479056104	0.118208280626604	0.334630040951076
LPIN2	18	2916992	3013313	TG	Terminal ileum	0.0271157571264313	0.0647796756906855	0.334081341275869
RCN1	11	31833939	32127301	TG	Prostate	0.104947993404453	0.223625857925518	0.333818348186227
MFHAS1	8	8640864	8751155	TG	Spleen	0.104912591146358	0.160144629795393	0.333169085654988
MAGI1	3	65339200	66024509	TG	Omnibus	0.0988283715691017	0.183082101771701	0.331954504336647
NCOA5	20	44689624	44718591	TG	Ovary	0.074307569850289	0.0898591391974363	0.331145966528428
MBNL2	13	97873688	98046374	TG	Spleen	0.0887853427534467	0.15230990820947	0.329627260217047
ARHGAP15	2	143848931	144525921	TG	Spleen	0.0588548081595989	0.126479596324346	0.329198392357589
NTRK2	9	87283466	87638505	TG	Cerebellum	0.0515695542343893	0.109912497285028	0.328812486211628
LBR	1	225589204	225616627	TG	Lung	0.0754055479056104	0.118208280626604	0.328789466730882
KIF2A	5	61601989	61833076	TG	Lung	0.0665700819798068	0.119788715620409	0.328586689715358
RCN1	11	31833939	32127301	TG	Omnibus	0.104947993404453	0.223625857925518	0.328571662000853
KIF2A	5	61601989	61833076	TG	Hippocampus	0.0665700819798068	0.119788715620409	0.327538907066504
LRRC7	1	70034081	70617628	TG	Caudate	0.0539731601583021	0.117903840567921	0.326645651187752
PAX6	11	31806340	31839509	TF	Omnibus	0.104321331678448	0.222353862486553	0.326492512771726
KIF2A	5	61601989	61833076	TG	B cell	0.0665700819798068	0.119788715620409	0.326165010594011
MFHAS1	8	8640864	8751155	TG	Transverse colon	0.104912591146358	0.160144629795393	0.324619379647454
CD40	20	44746911	44758502	TG	Monocyte	0.0745293277706901	0.0901722406313592	0.323926189875908
LSMEM2	3	50316458	50325545	TG	Omnibus	0.112388561998164	0.126939415530248	0.323474480147264
MSL2	3	135867764	135916083	TG	B cell	0.0487262005558261	0.0717024667815035	0.323104992105057
MBNL2	13	97873688	98046374	TG	Putamen	0.0887853427534467	0.15230990820947	0.322751360237619
KIF2A	5	61601989	61833076	TG	Uterus	0.0665700819798068	0.119788715620409	0.320603505054184
PTPN14	1	214522039	214725792	TG	Spleen	0.0321568383544766	0.0862227088203316	0.32003696596096
SMYD2	1	214454445	214510474	TG	Spleen	0.0322618571324681	0.0864210892924372	0.320008283254314
FOXP2	7	113726382	114333827	TF	Spleen	0.0710355871979911	0.141357158337548	0.319566157254252
SEMA3F	3	50192478	50226508	TG	Omnibus	0.104648718357801	0.118120784655942	0.318343423939324
NCOA5	20	44689624	44718591	TG	Thyroid	0.074307569850289	0.0898591391974363	0.317613131887309
MMP9	20	44637547	44645200	TG	Monocyte	0.0719355276464927	0.0869588395930142	0.317607326475762
BRD2	6	32936437	32949282	TG	Spleen	0.106538904404518	0.124190338146947	0.317461757281327
NCOA5	20	44689624	44718591	TG	Tibial nerve	0.074307569850289	0.0898591391974363	0.316706281677225
CCSER1	4	91048686	92523064	TG	Transverse colon	0.0841703300043516	0.150877540298908	0.31638050015054
BTF3	5	72794233	72801460	TG	Terminal ileum	0.0531018145378687	0.0903127928747005	0.315864609478718
KIF2A	5	61601989	61833076	TG	Caudate	0.0665700819798068	0.119788715620409	0.315112912681924
UTP15	5	72861268	72877794	TG	Terminal ileum	0.0540390539497893	0.091812287395062	0.315032036167192
ZNF335	20	44577292	44600833	TG	Monocyte	0.0680523459003984	0.0826167074511122	0.314281606490293
LBR	1	225589204	225616627	TG	Uterus	0.0754055479056104	0.118208280626604	0.312955229422518
KIF2A	5	61601989	61833076	TG	Sun-exposed skin	0.0665700819798068	0.119788715620409	0.312254597360153
LBR	1	225589204	225616627	TG	B cell	0.0754055479056104	0.118208280626604	0.312129098538041
MFHAS1	8	8640864	8751155	TG	CD4 cell	0.104912591146358	0.160144629795393	0.311177532668486
GOPC	6	117639374	117923691	TG	CD8 cell	0.0586086722640344	0.100472372957102	0.311030669069071
MFHAS1	8	8640864	8751155	TG	Lung	0.104912591146358	0.160144629795393	0.309697470142236
NTRK2	9	87283466	87638505	TG	Hippocampus	0.0515695542343893	0.109912497285028	0.309569801534483
KIF2A	5	61601989	61833076	TG	NK cell	0.0665700819798068	0.119788715620409	0.308290354976279
LBR	1	225589204	225616627	TG	Sun-exposed skin	0.0754055479056104	0.118208280626604	0.307089489016479
ANO2	12	5641035	6055398	TG	Spleen	0.0361292361534582	0.0583719101721672	0.306752799903176
HSPB8	12	119616447	119658936	TG	Spleen	0.0257148511703791	0.0581912949538988	0.306588876462935
OSBPL10	3	31699382	32119072	TG	Lung	0.0274704723504478	0.0683227443503588	0.306500894526552
MBNL2	13	97873688	98046374	TG	Lung	0.0887853427534467	0.15230990820947	0.306386319199931
DOCK8	9	214854	465259	TG	CD8 cell	0.0522130431599574	0.1072892987732	0.306353970903931
KIF2A	5	61601989	61833076	TG	Subcutaneous adipose	0.0665700819798068	0.119788715620409	0.305834668252677
TOX3	16	52471917	52581714	TG	Transverse colon	0.04160576658767	0.0870187095694734	0.30489344923764
NCOA5	20	44689624	44718591	TG	Liver	0.074307569850289	0.0898591391974363	0.304619529051367
KIF2A	5	61601989	61833076	TG	Cortex	0.0665700819798068	0.119788715620409	0.303878559000417
SGIP1	1	66999066	67213982	TG	Putamen	0.0379522868300106	0.0734071521549577	0.303654877661604
KPNA1	3	122140796	122233792	TG	CD8 cell	0.147495694318903	0.174658723027491	0.303624209410738
LBR	1	225589204	225616627	TG	NK cell	0.0754055479056104	0.118208280626604	0.303501886989299
KIF2A	5	61601989	61833076	TG	Adrenal gland	0.0665700819798068	0.119788715620409	0.302620631210261
ACO1	9	32384618	32454767	TG	Terminal ileum	0.0265675899418474	0.0511447692260984	0.30154233183047
NTRK2	9	87283466	87638505	TG	Sun-exposed skin	0.0515695542343893	0.109912497285028	0.300545457019239
BRD2	6	32936437	32949282	TG	Stomach	0.106538904404518	0.124190338146947	0.300320595963066
ARHGAP15	2	143848931	144525921	TG	CD8 cell	0.0588548081595989	0.126479596324346	0.300195893250359
MBNL2	13	97873688	98046374	TG	Hippocampus	0.0887853427534467	0.15230990820947	0.300008111493069
GOPC	6	117639374	117923691	TG	CD4 cell	0.0586086722640344	0.100472372957102	0.29960929405407
KIAA1841	2	61293006	61391960	TG	Omnibus	0.0994210969294638	0.138887984522039	0.299454197001547
USP34	2	61414598	61697904	TG	Omnibus	0.100083521774486	0.139007422731181	0.299261323152345
PCSK6	15	101840818	102065405	TG	Spleen	0.0303160627058043	0.0596525157046686	0.29913747148005
BHLHE22	8	65492814	65496181	TF	Omnibus	0.0686690038511104	0.195318575183007	0.298613659206643
PSEN2	1	227057885	227083806	TG	Spleen	0.0305075281353497	0.0590419838671271	0.298483939335944
LBR	1	225589204	225616627	TG	Subcutaneous adipose	0.0754055479056104	0.118208280626604	0.298196907978494
KPNA1	3	122140796	122233792	TG	CD4 cell	0.147495694318903	0.174658723027491	0.297746923444108
LBR	1	225589204	225616627	TG	Stomach	0.0754055479056104	0.118208280626604	0.296045330322295
KPNA1	3	122140796	122233792	TG	Lung	0.147495694318903	0.174658723027491	0.295880978464617
AHSA2	2	61404553	61418338	TG	Omnibus	0.0960239107496004	0.133177468565373	0.295438008507714
HSPB8	12	119616447	119658936	TG	Putamen	0.0257148511703791	0.0581912949538988	0.295354321458989
GNAI2	3	50263724	50296787	TG	NK cell	0.112199198961722	0.126589298249645	0.295175047382689
ACSS3	12	81331594	81650533	TG	Lung	0.111641543246159	0.167230569545008	0.294843966417849
GOPC	6	117639374	117923691	TG	Cerebellum	0.0586086722640344	0.100472372957102	0.294382762484881
MSL2	3	135867764	135916083	TG	Caudate	0.0487262005558261	0.0717024667815035	0.294199022130317
MBNL2	13	97873688	98046374	TG	Sun-exposed skin	0.0887853427534467	0.15230990820947	0.294067649919438
KIF2A	5	61601989	61833076	TG	Esophagus mucosa	0.0665700819798068	0.119788715620409	0.294012312205644
NTRK2	9	87283466	87638505	TG	Caudate	0.0515695542343893	0.109912497285028	0.293993804292582
DCBLD1	6	117774980	117891021	TG	Terminal ileum	0.0487972010731098	0.0821207060646391	0.293916171755504
ARID5B	10	63661059	63856703	TF	Transverse colon	0.0348532246216111	0.0769283053091955	0.293727415352274
ANKRA2	5	72848160	72861511	TG	Spleen	0.0540114323397597	0.0917774877100154	0.293721059967871
UTP15	5	72861268	72877794	TG	Spleen	0.0540390539497893	0.091812287395062	0.293600954986827
BTF3	5	72794233	72801460	TG	Spleen	0.0531018145378687	0.0903127928747005	0.293552696699412
MBNL2	13	97873688	98046374	TG	Skeletal muscle	0.0887853427534467	0.15230990820947	0.292962737475869
FOXG1	14	29235050	29238870	TF	Uterus	0.0268453318339792	0.0899789422097904	0.292936258225546
FOXP2	7	113726382	114333827	TF	CD8 cell	0.0710355871979911	0.141357158337548	0.292739501287448
LBR	1	225589204	225616627	TG	Esophagus mucosa	0.0754055479056104	0.118208280626604	0.292506075160149
ARHGAP15	2	143848931	144525921	TG	Lung	0.0588548081595989	0.126479596324346	0.292475853908144
DOCK8	9	214854	465259	TG	CD4 cell	0.0522130431599574	0.1072892987732	0.292461628069763
NTM	11	131240373	132206716	TG	Putamen	0.0214878046788884	0.0737633298860719	0.292314871559203
KIF2A	5	61601989	61833076	TG	Visceral omentum	0.0665700819798068	0.119788715620409	0.292201087809105
HSPB8	12	119616447	119658936	TG	Transverse colon	0.0257148511703791	0.0581912949538988	0.291534703299082
CCSER1	4	91048686	92523064	TG	B cell	0.0841703300043516	0.150877540298908	0.291500618295435
ACSS3	12	81331594	81650533	TG	Sun-exposed skin	0.111641543246159	0.167230569545008	0.291270509585003
MBD2	18	51679079	51751158	TG	Terminal ileum	0.0427224845105045	0.0718658403099179	0.290641668992436
KIF2A	5	61601989	61833076	TG	Atrial appendage	0.0665700819798068	0.119788715620409	0.290604639454866
FOXP2	7	113726382	114333827	TF	Lung	0.0710355871979911	0.141357158337548	0.290264992707874
GOPC	6	117639374	117923691	TG	Hippocampus	0.0586086722640344	0.100472372957102	0.290178108852864
KIF2A	5	61601989	61833076	TG	Stomach	0.0665700819798068	0.119788715620409	0.290060761265579
KTN1	14	56025790	56168244	TG	Spleen	0.0565554695296023	0.0960908100991756	0.28997817578492
ARHGAP15	2	143848931	144525921	TG	CD4 cell	0.0588548081595989	0.126479596324346	0.289746542828046
MBNL2	13	97873688	98046374	TG	Adrenal gland	0.0887853427534467	0.15230990820947	0.28930014896003
KIF2A	5	61601989	61833076	TG	Esophagus muscularis	0.0665700819798068	0.119788715620409	0.289205610676766
KPNA1	3	122140796	122233792	TG	Skeletal muscle	0.147495694318903	0.174658723027491	0.289198640725147
SOX5	12	23682440	24103966	TF	Terminal ileum	0.0210567386235603	0.0726572830405658	0.288998100577885
KIF2A	5	61601989	61833076	TG	Sigmoid colon	0.0665700819798068	0.119788715620409	0.288789798611777
KIF2A	5	61601989	61833076	TG	Breast	0.0665700819798068	0.119788715620409	0.288496352190135
FOXD1	5	72740654	72744352	TF	Terminal ileum	0.0147624649927244	0.0270213791587158	0.288391377360422
PSEN2	1	227057885	227083806	TG	Transverse colon	0.0305075281353497	0.0590419838671271	0.287710185789522
MFHAS1	8	8640864	8751155	TG	Visceral omentum	0.104912591146358	0.160144629795393	0.287703200808706
GOPC	6	117639374	117923691	TG	Uterus	0.0586086722640344	0.100472372957102	0.287517137420415
LBR	1	225589204	225616627	TG	Esophagus muscularis	0.0754055479056104	0.118208280626604	0.287353694878477
ACSS3	12	81331594	81650533	TG	Uterus	0.111641543246159	0.167230569545008	0.286927162258678
LBR	1	225589204	225616627	TG	Sigmoid colon	0.0754055479056104	0.118208280626604	0.286877708100379
MBNL2	13	97873688	98046374	TG	Esophagus mucosa	0.0887853427534467	0.15230990820947	0.286290601487393
CHSY1	15	101715928	101792137	TG	Spleen	0.0293653534628074	0.0574625675459405	0.285734975430049
MFHAS1	8	8640864	8751155	TG	Esophagus muscularis	0.104912591146358	0.160144629795393	0.285467400152245
CCSER1	4	91048686	92523064	TG	Sun-exposed skin	0.0841703300043516	0.150877540298908	0.285251419507504
KIF2A	5	61601989	61833076	TG	Ovary	0.0665700819798068	0.119788715620409	0.285122282507473
OSBPL10	3	31699382	32119072	TG	B cell	0.0274704723504478	0.0683227443503588	0.284819067074742
GATA2	3	128198270	128212028	TF	Terminal ileum	0.02562229687268	0.0437649950764214	0.284338353094464
LRRC7	1	70034081	70617628	TG	Thyroid	0.0539731601583021	0.117903840567921	0.283942419982296
LBR	1	225589204	225616627	TG	Vagina	0.0754055479056104	0.118208280626604	0.283687993080201
MFHAS1	8	8640864	8751155	TG	Prostate	0.104912591146358	0.160144629795393	0.283659674195132
MBNL2	13	97873688	98046374	TG	Visceral omentum	0.0887853427534467	0.15230990820947	0.283347650161849
KIF2A	5	61601989	61833076	TG	Gastroesophageal junction	0.0665700819798068	0.119788715620409	0.283294121038772
GOPC	6	117639374	117923691	TG	B cell	0.0586086722640344	0.100472372957102	0.282611389188773
MYOM1	18	3066805	3220106	TG	Hippocampus	0.0301015988956437	0.0718358823954079	0.282553194945942
ZC3H7B	22	41697526	41756151	TG	Cerebellum	0.131928143564694	0.192248389972016	0.282417000778207
RANGAP1	22	41641615	41682255	TG	Cerebellum	0.132419894182344	0.192339396860762	0.281919957338238
MACROD2	20	13976015	16033842	TG	Terminal ileum	0.0111180711973237	0.0406392380042648	0.281716884906851
LBR	1	225589204	225616627	TG	Monocyte	0.0754055479056104	0.118208280626604	0.281221823688639
LBR	1	225589204	225616627	TG	Ovary	0.0754055479056104	0.118208280626604	0.281109033162702
PTPN14	1	214522039	214725792	TG	Lung	0.0321568383544766	0.0862227088203316	0.280707287568827
L3MBTL2	22	41601209	41627275	TG	Cerebellum	0.131033219814477	0.191056492627027	0.280697964629171
MBNL2	13	97873688	98046374	TG	Atrial appendage	0.0887853427534467	0.15230990820947	0.280637224771972
MBNL2	13	97873688	98046374	TG	Esophagus muscularis	0.0887853427534467	0.15230990820947	0.280429614138641
MBNL2	13	97873688	98046374	TG	Vagina	0.0887853427534467	0.15230990820947	0.28032215245985
PDGFRA	4	55095264	55164414	TG	Uterus	0.0263905424002326	0.070021159995125	0.28010817907275
KIF2A	5	61601989	61833076	TG	Vagina	0.0665700819798068	0.119788715620409	0.279936702042621
LBR	1	225589204	225616627	TG	Gastroesophageal junction	0.0754055479056104	0.118208280626604	0.279643689187541
FHIT	3	59735036	61237133	TG	Thyroid	0.0375782934401553	0.113856475092726	0.279599125971531
NTRK2	9	87283466	87638505	TG	Cortex	0.0515695542343893	0.109912497285028	0.279441072549003
FHIT	3	59735036	61237133	TG	Testis	0.0375782934401553	0.113856475092726	0.279143364787929
MFHAS1	8	8640864	8751155	TG	Thyroid	0.104912591146358	0.160144629795393	0.278874445964024
ACSS3	12	81331594	81650533	TG	Adrenal gland	0.111641543246159	0.167230569545008	0.278678234991778
KIF2A	5	61601989	61833076	TG	Monocyte	0.0665700819798068	0.119788715620409	0.27846123616289
RCN1	11	31833939	32127301	TG	Ovary	0.104947993404453	0.223625857925518	0.278390920114914
MFHAS1	8	8640864	8751155	TG	Testis	0.104912591146358	0.160144629795393	0.278324596663882
FOXP2	7	113726382	114333827	TF	Caudate	0.0710355871979911	0.141357158337548	0.278217103641678
FBXO21	12	117581146	117628336	TG	Spleen	0.031828626050507	0.0588501694071604	0.278094110140853
ZC3H7B	22	41697526	41756151	TG	Cortex	0.131928143564694	0.192248389972016	0.278088654481709
MBNL2	13	97873688	98046374	TG	Ovary	0.0887853427534467	0.15230990820947	0.277938489973297
NTRK2	9	87283466	87638505	TG	Esophagus mucosa	0.0515695542343893	0.109912497285028	0.277779480785813
RELN	7	103112231	103629963	TG	Cerebellum	0.0552645787325247	0.097904252256384	0.277638681756652
RANGAP1	22	41641615	41682255	TG	Cortex	0.132419894182344	0.192339396860762	0.277620394682862
EMX2	10	119301955	119309056	TF	Skeletal muscle	0.0416563728312996	0.0861742481533199	0.27740010560327
RCAN2	6	46188475	46459709	TG	Aorta	0.096343970114542	0.151366687467723	0.277132929487635
KTN1	14	56025790	56168244	TG	Putamen	0.0565554695296023	0.0960908100991756	0.276810390928627
ACSS3	12	81331594	81650533	TG	Ovary	0.111641543246159	0.167230569545008	0.276771772954351
MBNL2	13	97873688	98046374	TG	Prostate	0.0887853427534467	0.15230990820947	0.276740223877001
KIF2A	5	61601989	61833076	TG	Prostate	0.0665700819798068	0.119788715620409	0.276659253987484
KTN1	14	56025790	56168244	TG	Transverse colon	0.0565554695296023	0.0960908100991756	0.276574090998593
KIF2A	5	61601989	61833076	TG	Testis	0.0665700819798068	0.119788715620409	0.276387445739086
PRDM2	1	14026693	14151574	TG	CD8 cell	0.0452314659605106	0.075798761408746	0.27589445994951
FOXP2	7	113726382	114333827	TF	Transverse colon	0.0710355871979911	0.141357158337548	0.275382809907022
CCSER1	4	91048686	92523064	TG	Stomach	0.0841703300043516	0.150877540298908	0.275047864571588
DOCK8	9	214854	465259	TG	B cell	0.0522130431599574	0.1072892987732	0.27503716037278
MBNL2	13	97873688	98046374	TG	Testis	0.0887853427534467	0.15230990820947	0.274602155445484
EMX2	10	119301955	119309056	TF	Sun-exposed skin	0.0416563728312996	0.0861742481533199	0.27446098969127
LBR	1	225589204	225616627	TG	Thyroid	0.0754055479056104	0.118208280626604	0.274286983455841
LBR	1	225589204	225616627	TG	Testis	0.0754055479056104	0.118208280626604	0.273443182457305
KIF2A	5	61601989	61833076	TG	Left ventricle	0.0665700819798068	0.119788715620409	0.273393078319987
ACSS3	12	81331594	81650533	TG	Thyroid	0.111641543246159	0.167230569545008	0.273232464655676
ACSS3	12	81331594	81650533	TG	Visceral omentum	0.111641543246159	0.167230569545008	0.273009235995238
KIF2A	5	61601989	61833076	TG	Thyroid	0.0665700819798068	0.119788715620409	0.272842182722242
PARD3B	2	205410516	206484886	TG	Terminal ileum	0.0133735160418165	0.040710396533284	0.272821163344314
LBR	1	225589204	225616627	TG	Tibial nerve	0.0754055479056104	0.118208280626604	0.272820241798185
ACSS3	12	81331594	81650533	TG	Vagina	0.111641543246159	0.167230569545008	0.272564214604399
ACSS3	12	81331594	81650533	TG	Atrial appendage	0.111641543246159	0.167230569545008	0.272494307942502
ANKRA2	5	72848160	72861511	TG	Transverse colon	0.0540114323397597	0.0917774877100154	0.272492152470462
PTPN3	9	112137746	112260590	TG	Transverse colon	0.0446617480075926	0.0744362549212038	0.272423509825673
KIF2A	5	61601989	61833076	TG	Liver	0.0665700819798068	0.119788715620409	0.272222819739606
GOPC	6	117639374	117923691	TG	NK cell	0.0586086722640344	0.100472372957102	0.272204739671656
BTF3	5	72794233	72801460	TG	Transverse colon	0.0531018145378687	0.0903127928747005	0.271898777689275
ARHGAP15	2	143848931	144525921	TG	B cell	0.0588548081595989	0.126479596324346	0.271830065676282
MYOM1	18	3066805	3220106	TG	Cortex	0.0301015988956437	0.0718358823954079	0.27148705645657
KIF2A	5	61601989	61833076	TG	Tibial nerve	0.0665700819798068	0.119788715620409	0.271484910235059
BTF3	5	72794233	72801460	TG	Putamen	0.0531018145378687	0.0903127928747005	0.271016408127893
BRD2	6	32936437	32949282	TG	Uterus	0.106538904404518	0.124190338146947	0.27085942455959
FOXP2	7	113726382	114333827	TF	B cell	0.0710355871979911	0.141357158337548	0.270694631705255
CCSER1	4	91048686	92523064	TG	Vagina	0.0841703300043516	0.150877540298908	0.270569761520211
CCSER1	4	91048686	92523064	TG	Breast	0.0841703300043516	0.150877540298908	0.270478698507222
ACSS3	12	81331594	81650533	TG	Testis	0.111641543246159	0.167230569545008	0.27016121126518
MBNL2	13	97873688	98046374	TG	Tibial nerve	0.0887853427534467	0.15230990820947	0.269858574915165
MALL	2	110841447	110874143	TG	Transverse colon	0.0279062423905766	0.0618332860754184	0.269805046563803
BRD2	6	32936437	32949282	TG	Lung	0.106538904404518	0.124190338146947	0.269507030486912
CDC42BPA	1	227177566	227506175	TG	Lung	0.030483330050056	0.0595199468246638	0.268593195797541
MBNL2	13	97873688	98046374	TG	Liver	0.0887853427534467	0.15230990820947	0.268540534087868
CCSER1	4	91048686	92523064	TG	Testis	0.0841703300043516	0.150877540298908	0.268206712106221
EMX2	10	119301955	119309056	TF	Subcutaneous adipose	0.0416563728312996	0.0861742481533199	0.268116255023762
CSDE1	1	115259534	115301297	TG	Putamen	0.0320975382959303	0.0572512450248675	0.267982290204236
PDE1C	7	31790793	32338941	TG	Esophagus muscularis	0.0709718878926329	0.125135749984214	0.267729944588395
ZNF860	3	32023263	32033120	TG	B cell	0.0257795835418576	0.06418418901308	0.267563267089906
FOXG1	14	29235050	29238870	TF	Esophagus mucosa	0.0268453318339792	0.0899789422097904	0.267505034776698
FOXP2	7	113726382	114333827	TF	Sun-exposed skin	0.0710355871979911	0.141357158337548	0.267367173613274
CCSER1	4	91048686	92523064	TG	Prostate	0.0841703300043516	0.150877540298908	0.266862220301313
LBR	1	225589204	225616627	TG	Liver	0.0754055479056104	0.118208280626604	0.266717196227695
MSL2	3	135867764	135916083	TG	Hippocampus	0.0487262005558261	0.0717024667815035	0.26647948659186
ANO2	12	5641035	6055398	TG	Lung	0.0361292361534582	0.0583719101721672	0.266361893508965
CCSER1	4	91048686	92523064	TG	Thyroid	0.0841703300043516	0.150877540298908	0.266270848058754
NTRK2	9	87283466	87638505	TG	Breast	0.0515695542343893	0.109912497285028	0.266228556659353
CSDE1	1	115259534	115301297	TG	Spleen	0.0320975382959303	0.0572512450248675	0.266082760026246
FOXP2	7	113726382	114333827	TF	Adrenal gland	0.0710355871979911	0.141357158337548	0.265824766297576
PDE1C	7	31790793	32338941	TG	Vagina	0.0709718878926329	0.125135749984214	0.265821566081193
CD40	20	44746911	44758502	TG	Omnibus	0.0745293277706901	0.0901722406313592	0.26519040814765
FOXP2	7	113726382	114333827	TF	NK cell	0.0710355871979911	0.141357158337548	0.265139319545068
HSPB8	12	119616447	119658936	TG	Lung	0.0257148511703791	0.0581912949538988	0.264812673720121
PTPN14	1	214522039	214725792	TG	Uterus	0.0321568383544766	0.0862227088203316	0.264732352609921
NTRK2	9	87283466	87638505	TG	Vagina	0.0515695542343893	0.109912497285028	0.264409779439483
FHIT	3	59735036	61237133	TG	Liver	0.0375782934401553	0.113856475092726	0.264396253523146
NRAS	1	115247090	115259515	TG	Spleen	0.0317102396221148	0.056601415587588	0.264394163534786
FOXP2	7	113726382	114333827	TF	Esophagus mucosa	0.0710355871979911	0.141357158337548	0.264232399709204
ACSS3	12	81331594	81650533	TG	Tibial nerve	0.111641543246159	0.167230569545008	0.264211852772543
DOCK8	9	214854	465259	TG	NK cell	0.0522130431599574	0.1072892987732	0.264118097982005
ARHGAP15	2	143848931	144525921	TG	Adrenal gland	0.0588548081595989	0.126479596324346	0.263622887440635
EMX2	10	119301955	119309056	TF	Putamen	0.0416563728312996	0.0861742481533199	0.263609299648467
PRDM2	1	14026693	14151574	TG	CD4 cell	0.0452314659605106	0.075798761408746	0.263455249540647
NTM	11	131240373	132206716	TG	Lung	0.0214878046788884	0.0737633298860719	0.263299071447144
OSBPL10	3	31699382	32119072	TG	Esophagus mucosa	0.0274704723504478	0.0683227443503588	0.263119636127587
UTRN	6	144606837	145174170	TG	Uterus	0.0306518007043782	0.0338513073333151	0.262862506975036
SLC12A5	20	44650356	44688784	TG	Omnibus	0.0735119862586865	0.0888458993225862	0.262260991472346
KIF2A	5	61601989	61833076	TG	Pancreas	0.0665700819798068	0.119788715620409	0.261899428720195
SMYD2	1	214454445	214510474	TG	Sun-exposed skin	0.0322618571324681	0.0864210892924372	0.26039190380464
ARHGAP15	2	143848931	144525921	TG	Esophagus mucosa	0.0588548081595989	0.126479596324346	0.26033145752775
EMX2	10	119301955	119309056	TF	Uterus	0.0416563728312996	0.0861742481533199	0.260297046728066
PTPN14	1	214522039	214725792	TG	Sun-exposed skin	0.0321568383544766	0.0862227088203316	0.260178932211746
ARHGAP15	2	143848931	144525921	TG	NK cell	0.0588548081595989	0.126479596324346	0.25993469443201
DENND1B	1	197473878	197744826	TG	Esophagus mucosa	0.0921756539816903	0.129965115912716	0.259426787515813
MMP9	20	44637547	44645200	TG	Omnibus	0.0719355276464927	0.0869588395930142	0.25918285147577
CACNA2D3	3	54156574	55108584	TG	Vagina	0.0576898295344444	0.114537365312139	0.2589545289085
HSPB8	12	119616447	119658936	TG	Cerebellum	0.0257148511703791	0.0581912949538988	0.258892241519903
SMYD2	1	214454445	214510474	TG	Skeletal muscle	0.0322618571324681	0.0864210892924372	0.258875042749675
PSEN2	1	227057885	227083806	TG	Lung	0.0305075281353497	0.0590419838671271	0.258698093710532
SGIP1	1	66999066	67213982	TG	Hippocampus	0.0379522868300106	0.0734071521549577	0.258681533897509
PDGFRA	4	55095264	55164414	TG	Subcutaneous adipose	0.0263905424002326	0.070021159995125	0.258628031344004
PTPN14	1	214522039	214725792	TG	Skeletal muscle	0.0321568383544766	0.0862227088203316	0.258584933781695
SNRPA1	15	101821715	101835487	TG	CD8 cell	0.0292784571366287	0.0572837982693613	0.258468347085275
FOXP2	7	113726382	114333827	TF	Stomach	0.0710355871979911	0.141357158337548	0.258424450363074
RBM5	3	50126341	50156454	TG	Omnibus	0.0340840809774229	0.0385319036991658	0.258077161614267
NTRK2	9	87283466	87638505	TG	Atrial appendage	0.0515695542343893	0.109912497285028	0.257877198739
PDE1C	7	31790793	32338941	TG	Left ventricle	0.0709718878926329	0.125135749984214	0.257770030761817
FOXP2	7	113726382	114333827	TF	Prostate	0.0710355871979911	0.141357158337548	0.256871183719666
FOXP2	7	113726382	114333827	TF	Visceral omentum	0.0710355871979911	0.141357158337548	0.256766395899258
NTM	11	131240373	132206716	TG	Cerebellum	0.0214878046788884	0.0737633298860719	0.256532870145191
TTF1	9	135251008	135282209	TG	CD8 cell	0.02558833531015	0.0425415611828636	0.256384461757293
KCND3	1	112313284	112531777	TG	Spleen	0.029277478128906	0.0502184232059749	0.256196661774654
KTN1	14	56025790	56168244	TG	Lung	0.0565554695296023	0.0960908100991756	0.256189226670274
FOXG1	14	29235050	29238870	TF	Ovary	0.0268453318339792	0.0899789422097904	0.255695464781098
LBR	1	225589204	225616627	TG	Pancreas	0.0754055479056104	0.118208280626604	0.255614434986187
DCBLD1	6	117774980	117891021	TG	Spleen	0.0487972010731098	0.0821207060646391	0.255542274988422
NRAS	1	115247090	115259515	TG	Transverse colon	0.0317102396221148	0.056601415587588	0.255435201543308
FOXP2	7	113726382	114333827	TF	Uterus	0.0710355871979911	0.141357158337548	0.255038704747364
SGIP1	1	66999066	67213982	TG	Uterus	0.0379522868300106	0.0734071521549577	0.254969214230308
GOPC	6	117639374	117923691	TG	Thyroid	0.0586086722640344	0.100472372957102	0.254589821239238
EMX2	10	119301955	119309056	TF	Hippocampus	0.0416563728312996	0.0861742481533199	0.254416634672066
FOXG1	14	29235050	29238870	TF	Stomach	0.0268453318339792	0.0899789422097904	0.254284095459821
PSEN2	1	227057885	227083806	TG	Cerebellum	0.0305075281353497	0.0590419838671271	0.254066117594269
BRD2	6	32936437	32949282	TG	Adrenal gland	0.106538904404518	0.124190338146947	0.253920666514288
FHIT	3	59735036	61237133	TG	Pancreas	0.0375782934401553	0.113856475092726	0.25354572828385
MFHAS1	8	8640864	8751155	TG	Omnibus	0.104912591146358	0.160144629795393	0.25345111671012
SRRM4	12	119419300	119600856	TG	Cerebellum	0.032456631414766	0.0687043133991126	0.253203485646635
FOXP2	7	113726382	114333827	TF	Breast	0.0710355871979911	0.141357158337548	0.253027116404786
FOXP2	7	113726382	114333827	TF	Monocyte	0.0710355871979911	0.141357158337548	0.2525908185386
NTRK2	9	87283466	87638505	TG	Tibial nerve	0.0515695542343893	0.109912497285028	0.252576893768567
LIN7A	12	81186299	81331704	TG	Vagina	0.0765644680360873	0.130274103702298	0.252550193402748
CACNA2D3	3	54156574	55108584	TG	Testis	0.0576898295344444	0.114537365312139	0.252416570048526
NTRK2	9	87283466	87638505	TG	Thyroid	0.0515695542343893	0.109912497285028	0.252373419158425
ARID5B	10	63661059	63856703	TF	Spleen	0.0348532246216111	0.0769283053091955	0.2521638944228
ARHGAP15	2	143848931	144525921	TG	Esophagus muscularis	0.0588548081595989	0.126479596324346	0.251696334289731
PDGFRA	4	55095264	55164414	TG	Visceral omentum	0.0263905424002326	0.070021159995125	0.251681512435214
LPIN2	18	2916992	3013313	TG	Spleen	0.0271157571264313	0.0647796756906855	0.251404190544904
NTM	11	131240373	132206716	TG	Hippocampus	0.0214878046788884	0.0737633298860719	0.251127088802771
HSPB8	12	119616447	119658936	TG	Hippocampus	0.0257148511703791	0.0581912949538988	0.250792834005595
ARHGAP15	2	143848931	144525921	TG	Vagina	0.0588548081595989	0.126479596324346	0.250708237550551
KTN1	14	56025790	56168244	TG	Cerebellum	0.0565554695296023	0.0960908100991756	0.250636578940476
BRD2	6	32936437	32949282	TG	Esophagus mucosa	0.106538904404518	0.124190338146947	0.250578419224339
CLIP1	12	122755979	122907179	TG	Terminal ileum	0.0824453461376729	0.0993352911676845	0.250213279818971
BRD2	6	32936437	32949282	TG	Vagina	0.106538904404518	0.124190338146947	0.249773811862218
HSPB8	12	119616447	119658936	TG	Uterus	0.0257148511703791	0.0581912949538988	0.249274566249555
MSL2	3	135867764	135916083	TG	Subcutaneous adipose	0.0487262005558261	0.0717024667815035	0.249267054635817
DNM3	1	171810621	172387606	TG	Putamen	0.0501009562777112	0.0843418875654888	0.248833916924457
FOXP2	7	113726382	114333827	TF	Vagina	0.0710355871979911	0.141357158337548	0.248718854428394
DDX58	9	32455300	32526322	TG	CD8 cell	0.0325915950435861	0.0606066600661587	0.248450750371739
SGIP1	1	66999066	67213982	TG	Caudate	0.0379522868300106	0.0734071521549577	0.247854663443145
PSEN2	1	227057885	227083806	TG	Uterus	0.0305075281353497	0.0590419838671271	0.247563871366677
SMYD2	1	214454445	214510474	TG	Esophagus mucosa	0.0322618571324681	0.0864210892924372	0.247536796183371
PTPN14	1	214522039	214725792	TG	Esophagus mucosa	0.0321568383544766	0.0862227088203316	0.247259042036251
PDGFRA	4	55095264	55164414	TG	Esophagus muscularis	0.0263905424002326	0.070021159995125	0.247157597328879
PLEKHG1	6	150920999	151164799	TG	Terminal ileum	0.0275148966692639	0.0484028133054696	0.247081546187897
MBNL2	13	97873688	98046374	TG	Omnibus	0.0887853427534467	0.15230990820947	0.247071851336466
TTF1	9	135251008	135282209	TG	CD4 cell	0.02558833531015	0.0425415611828636	0.246739650830072
FOXG1	14	29235050	29238870	TF	Prostate	0.0268453318339792	0.0899789422097904	0.246399435209338
RABGAP1L	1	174128548	174964445	TG	Terminal ileum	0.0338977121424619	0.0631469701905592	0.246293666871122
HSPB8	12	119616447	119658936	TG	Caudate	0.0257148511703791	0.0581912949538988	0.246280583633956
DOCK8	9	214854	465259	TG	Monocyte	0.0522130431599574	0.1072892987732	0.246276344804163
MALL	2	110841447	110874143	TG	Lung	0.0279062423905766	0.0618332860754184	0.246086397435828
PRDM2	1	14026693	14151574	TG	B cell	0.0452314659605106	0.075798761408746	0.246036575547126
MFHAS1	8	8640864	8751155	TG	Aorta	0.104912591146358	0.160144629795393	0.24589337489816
NRAS	1	115247090	115259515	TG	CD8 cell	0.0317102396221148	0.056601415587588	0.245772466612946
EMX2	10	119301955	119309056	TF	Tibial nerve	0.0416563728312996	0.0861742481533199	0.245417814317121
FOXP2	7	113726382	114333827	TF	Ovary	0.0710355871979911	0.141357158337548	0.245374156991997
FOXP2	7	113726382	114333827	TF	Tibial nerve	0.0710355871979911	0.141357158337548	0.245343052086261
PDGFRA	4	55095264	55164414	TG	Vagina	0.0263905424002326	0.070021159995125	0.244663149695789
PPP1R3B	8	8993765	9009084	TG	Terminal ileum	0.0624257853709907	0.102511831351719	0.2446467624879
SNRPA1	15	101821715	101835487	TG	CD4 cell	0.0292784571366287	0.0572837982693613	0.244564090695645
BRD2	6	32936437	32949282	TG	NK cell	0.106538904404518	0.124190338146947	0.244180466362996
ANKRA2	5	72848160	72861511	TG	CD8 cell	0.0540114323397597	0.0917774877100154	0.244123314331994
PDGFRA	4	55095264	55164414	TG	Sigmoid colon	0.0263905424002326	0.070021159995125	0.24409893470059
EXOC4	7	132937829	133751342	TG	Terminal ileum	0.0326090932678008	0.067853394016818	0.243999810958786
FOXP2	7	113726382	114333827	TF	Skeletal muscle	0.0710355871979911	0.141357158337548	0.243891033655494
FOXP2	7	113726382	114333827	TF	Subcutaneous adipose	0.0710355871979911	0.141357158337548	0.243560249898459
FOXG1	14	29235050	29238870	TF	Thyroid	0.0268453318339792	0.0899789422097904	0.243528697928867
HSPB8	12	119616447	119658936	TG	Sun-exposed skin	0.0257148511703791	0.0581912949538988	0.243427088337227
HSPB8	12	119616447	119658936	TG	Skeletal muscle	0.0257148511703791	0.0581912949538988	0.24320352693984
BTF3	5	72794233	72801460	TG	CD8 cell	0.0531018145378687	0.0903127928747005	0.243156013456991
MYOM1	18	3066805	3220106	TG	Transverse colon	0.0301015988956437	0.0718358823954079	0.243155235902314
ARHGAP15	2	143848931	144525921	TG	Monocyte	0.0588548081595989	0.126479596324346	0.243043459182509
NTM	11	131240373	132206716	TG	Caudate	0.0214878046788884	0.0737633298860719	0.242929701871843
PTPN3	9	112137746	112260590	TG	Lung	0.0446617480075926	0.0744362549212038	0.242677630701643
KTN1	14	56025790	56168244	TG	Uterus	0.0565554695296023	0.0960908100991756	0.242396664466224
EMX2	10	119301955	119309056	TF	Ovary	0.0416563728312996	0.0861742481533199	0.242304886360109
BRD2	6	32936437	32949282	TG	B cell	0.106538904404518	0.124190338146947	0.242197992368783
AUTS2	7	69063905	70258054	TG	Terminal ileum	0.0134766896495349	0.0493609955884883	0.242111116514433
SOX5	12	23682440	24103966	TF	Spleen	0.0210567386235603	0.0726572830405658	0.241922405836413
SOX5	12	23682440	24103966	TF	CD8 cell	0.0210567386235603	0.0726572830405658	0.241778810140621
PTPN14	1	214522039	214725792	TG	Visceral omentum	0.0321568383544766	0.0862227088203316	0.241538022807503
ATP9A	20	50213053	50385173	TG	Terminal ileum	0.0275870493686987	0.0566275532126177	0.241387426108457
GAPT	5	57787262	57792917	TG	B cell	0.0268357804929803	0.0754109805474094	0.241141550418831
OSBPL10	3	31699382	32119072	TG	Testis	0.0274704723504478	0.0683227443503588	0.240862089972618
FOXP2	7	113726382	114333827	TF	Liver	0.0710355871979911	0.141357158337548	0.240838807003085
ROS1	6	117609463	117747018	TG	Lung	0.0487506801308096	0.0817235185867214	0.240597254799937
BRD2	6	32936437	32949282	TG	Subcutaneous adipose	0.106538904404518	0.124190338146947	0.240466631206813
DCBLD1	6	117774980	117891021	TG	CD8 cell	0.0487972010731098	0.0821207060646391	0.240403884450778
KTN1	14	56025790	56168244	TG	Caudate	0.0565554695296023	0.0960908100991756	0.240202642288339
ARID5B	10	63661059	63856703	TF	Uterus	0.0348532246216111	0.0769283053091955	0.240172758601146
LRRC7	1	70034081	70617628	TG	Omnibus	0.0539731601583021	0.117903840567921	0.240026538545236
PDGFRA	4	55095264	55164414	TG	Ovary	0.0263905424002326	0.070021159995125	0.239350108698171
KTN1	14	56025790	56168244	TG	Skeletal muscle	0.0565554695296023	0.0960908100991756	0.239292005931303
ANKRA2	5	72848160	72861511	TG	CD4 cell	0.0540114323397597	0.0917774877100154	0.239151369406895
PSEN2	1	227057885	227083806	TG	Sun-exposed skin	0.0305075281353497	0.0590419838671271	0.239149286795139
PLCL2	3	16844159	17132086	TG	Spleen	0.0479046416899594	0.0903916150973045	0.238810696952517
UTRN	6	144606837	145174170	TG	Sun-exposed skin	0.0306518007043782	0.0338513073333151	0.238637244089216
MBD2	18	51679079	51751158	TG	Spleen	0.0427224845105045	0.0718658403099179	0.238538711132054
ARHGAP15	2	143848931	144525921	TG	Liver	0.0588548081595989	0.126479596324346	0.238455127067869
BRD2	6	32936437	32949282	TG	Breast	0.106538904404518	0.124190338146947	0.237970292244917
BTF3	5	72794233	72801460	TG	CD4 cell	0.0531018145378687	0.0903127928747005	0.237844345837605
PDGFRA	4	55095264	55164414	TG	Gastroesophageal junction	0.0263905424002326	0.070021159995125	0.237787131755381
KTN1	14	56025790	56168244	TG	Sun-exposed skin	0.0565554695296023	0.0960908100991756	0.237643842785119
FOXP2	7	113726382	114333827	TF	Esophagus muscularis	0.0710355871979911	0.141357158337548	0.237529159105523
FOXD1	5	72740654	72744352	TF	Spleen	0.0147624649927244	0.0270213791587158	0.237099009001271
CTNNA3	10	67672276	69455927	TG	Skeletal muscle	0.0324654571902522	0.0906314076196842	0.237083794184439
FBXO21	12	117581146	117628336	TG	Lung	0.031828626050507	0.0588501694071604	0.236980555124195
PTPN14	1	214522039	214725792	TG	Vagina	0.0321568383544766	0.0862227088203316	0.236900588094582
DDX58	9	32455300	32526322	TG	CD4 cell	0.0325915950435861	0.0606066600661587	0.23683428919646
BTF3	5	72794233	72801460	TG	Lung	0.0531018145378687	0.0903127928747005	0.236747728370341
BRD2	6	32936437	32949282	TG	CD8 cell	0.106538904404518	0.124190338146947	0.236490823389392
PDGFRA	4	55095264	55164414	TG	Thyroid	0.0263905424002326	0.070021159995125	0.236457928262654
PTPN14	1	214522039	214725792	TG	Esophagus muscularis	0.0321568383544766	0.0862227088203316	0.236292334385147
PTPRD	9	8314246	10612723	TG	Cerebellum	0.0145602953945328	0.061691808955656	0.236272841455288
DENND1B	1	197473878	197744826	TG	Vagina	0.0921756539816903	0.129965115912716	0.235872328949893
SOX5	12	23682440	24103966	TF	CD4 cell	0.0210567386235603	0.0726572830405658	0.23529954825207
PDGFRA	4	55095264	55164414	TG	Testis	0.0263905424002326	0.070021159995125	0.235128293269934
CSDE1	1	115259534	115301297	TG	Lung	0.0320975382959303	0.0572512450248675	0.234871567496493
UTRN	6	144606837	145174170	TG	NK cell	0.0306518007043782	0.0338513073333151	0.234626775154874
PRDM2	1	14026693	14151574	TG	NK cell	0.0452314659605106	0.075798761408746	0.234448911938989
PTPN14	1	214522039	214725792	TG	Breast	0.0321568383544766	0.0862227088203316	0.234362042717123
SOX5	12	23682440	24103966	TF	Transverse colon	0.0210567386235603	0.0726572830405658	0.234029072038937
EMX2	10	119301955	119309056	TF	Cortex	0.0416563728312996	0.0861742481533199	0.23385944048825
ACSS3	12	81331594	81650533	TG	Liver	0.111641543246159	0.167230569545008	0.233832629020911
NRAS	1	115247090	115259515	TG	Cerebellum	0.0317102396221148	0.056601415587588	0.233751542294494
PCSK6	15	101840818	102065405	TG	Sun-exposed skin	0.0303160627058043	0.0596525157046686	0.233549546598744
KCNT1	9	138594031	138684992	TG	Cerebellum	0.0266928316183775	0.0409066065232292	0.233486530985467
PSEN2	1	227057885	227083806	TG	Adrenal gland	0.0305075281353497	0.0590419838671271	0.233480306796838
NRAS	1	115247090	115259515	TG	CD4 cell	0.0317102396221148	0.056601415587588	0.233157857278793
MBD2	18	51679079	51751158	TG	Cerebellum	0.0427224845105045	0.0718658403099179	0.232478148793118
SGIP1	1	66999066	67213982	TG	Stomach	0.0379522868300106	0.0734071521549577	0.232222769102758
BTF3	5	72794233	72801460	TG	Cerebellum	0.0531018145378687	0.0903127928747005	0.231991406832525
SOX5	12	23682440	24103966	TF	Cerebellum	0.0210567386235603	0.0726572830405658	0.231968653952285
HSPB8	12	119616447	119658936	TG	Subcutaneous adipose	0.0257148511703791	0.0581912949538988	0.231941099039921
PTPN14	1	214522039	214725792	TG	Prostate	0.0321568383544766	0.0862227088203316	0.23188926712222
BRD2	6	32936437	32949282	TG	Putamen	0.106538904404518	0.124190338146947	0.231882645805176
TOX3	16	52471917	52581714	TG	Stomach	0.04160576658767	0.0870187095694734	0.231571092190487
DCBLD1	6	117774980	117891021	TG	CD4 cell	0.0487972010731098	0.0821207060646391	0.231513892955024
TANGO2	22	20004537	20053449	TG	Terminal ileum	0.0244474227379486	0.0363461718306342	0.231330071308013
LRBA	4	151185594	151936879	TG	Terminal ileum	0.0236857734811897	0.055123454896775	0.231286536462549
SMYD2	1	214454445	214510474	TG	Atrial appendage	0.0322618571324681	0.0864210892924372	0.231098783563301
DCBLD1	6	117774980	117891021	TG	Lung	0.0487972010731098	0.0821207060646391	0.231093239509223
FOXG1	14	29235050	29238870	TF	Esophagus muscularis	0.0268453318339792	0.0899789422097904	0.231089196523589
KTN1	14	56025790	56168244	TG	Adrenal gland	0.0565554695296023	0.0960908100991756	0.231059829096439
HSPB8	12	119616447	119658936	TG	Cortex	0.0257148511703791	0.0581912949538988	0.230599108685646
HSPB8	12	119616447	119658936	TG	Stomach	0.0257148511703791	0.0581912949538988	0.230074388723827
SMYD2	1	214454445	214510474	TG	Testis	0.0322618571324681	0.0864210892924372	0.229851422830428
FOXG1	14	29235050	29238870	TF	Pancreas	0.0268453318339792	0.0899789422097904	0.229719208333832
CHSY1	15	101715928	101792137	TG	Uterus	0.0293653534628074	0.0574625675459405	0.229509501177704
PTPN14	1	214522039	214725792	TG	Testis	0.0321568383544766	0.0862227088203316	0.229498510234339
PTPN14	1	214522039	214725792	TG	Gastroesophageal junction	0.0321568383544766	0.0862227088203316	0.229331530451884
KTN1	14	56025790	56168244	TG	Cortex	0.0565554695296023	0.0960908100991756	0.229244951115968
BRD2	6	32936437	32949282	TG	Ovary	0.106538904404518	0.124190338146947	0.228959268847052
MALL	2	110841447	110874143	TG	Sun-exposed skin	0.0279062423905766	0.0618332860754184	0.228834052006558
PSEN2	1	227057885	227083806	TG	Subcutaneous adipose	0.0305075281353497	0.0590419838671271	0.228577120656126
HSPB8	12	119616447	119658936	TG	Esophagus mucosa	0.0257148511703791	0.0581912949538988	0.228451869551216
PDGFRA	4	55095264	55164414	TG	Tibial nerve	0.0263905424002326	0.070021159995125	0.228437014398704
ANO2	12	5641035	6055398	TG	Visceral omentum	0.0361292361534582	0.0583719101721672	0.228034640373191
ARHGEF28	5	72921983	73237818	TG	Sun-exposed skin	0.0557991614555513	0.095387463386129	0.228011881611566
PSEN2	1	227057885	227083806	TG	Cortex	0.0305075281353497	0.0590419838671271	0.2279075537447
MBD2	18	51679079	51751158	TG	Transverse colon	0.0427224845105045	0.0718658403099179	0.227906597373336
LBR	1	225589204	225616627	TG	Aorta	0.0754055479056104	0.118208280626604	0.227850728916505
PSEN2	1	227057885	227083806	TG	Stomach	0.0305075281353497	0.0590419838671271	0.227817205294967
NTM	11	131240373	132206716	TG	Cortex	0.0214878046788884	0.0737633298860719	0.227591614861002
DNM3	1	171810621	172387606	TG	Cerebellum	0.0501009562777112	0.0843418875654888	0.227272818824295
BRD2	6	32936437	32949282	TG	Esophagus muscularis	0.106538904404518	0.124190338146947	0.227073391181593
BTF3	5	72794233	72801460	TG	Hippocampus	0.0531018145378687	0.0903127928747005	0.227069224750642
CLIP1	12	122755979	122907179	TG	Spleen	0.0824453461376729	0.0993352911676845	0.226323807963892
KTN1	14	56025790	56168244	TG	Esophagus mucosa	0.0565554695296023	0.0960908100991756	0.225706181671153
CLIP1	12	122755979	122907179	TG	Putamen	0.0824453461376729	0.0993352911676845	0.22544377247378
TTL	2	113239731	113299316	TG	Spleen	0.0236981464619298	0.0402707468526848	0.225254115538465
SNRPA1	15	101821715	101835487	TG	B cell	0.0292784571366287	0.0572837982693613	0.224945740615982
DNM3	1	171810621	172387606	TG	Hippocampus	0.0501009562777112	0.0843418875654888	0.22485802129033
FOXP2	7	113726382	114333827	TF	Thyroid	0.0710355871979911	0.141357158337548	0.224498900693943
FOXP2	7	113726382	114333827	TF	Pancreas	0.0710355871979911	0.141357158337548	0.224306155843463
PSEN2	1	227057885	227083806	TG	Esophagus mucosa	0.0305075281353497	0.0590419838671271	0.224291397221983
CSDE1	1	115259534	115301297	TG	Caudate	0.0320975382959303	0.0572512450248675	0.224252422688013
HSPB8	12	119616447	119658936	TG	Visceral omentum	0.0257148511703791	0.0581912949538988	0.224198893759079
BRD2	6	32936437	32949282	TG	Sigmoid colon	0.106538904404518	0.124190338146947	0.224080427150251
PLCL2	3	16844159	17132086	TG	CD8 cell	0.0479046416899594	0.0903916150973045	0.224052132164416
PLXDC2	10	20105168	20578785	TG	Lung	0.0355345139092362	0.0865864594162133	0.22397209227229
BRD2	6	32936437	32949282	TG	CD4 cell	0.106538904404518	0.124190338146947	0.2236948238073
CHSY1	15	101715928	101792137	TG	Sun-exposed skin	0.0293653534628074	0.0574625675459405	0.223228819685323
PLK2	5	57749809	57756087	TG	Esophagus mucosa	0.0266245621334068	0.0749056439178959	0.222899419073539
KIF2A	5	61601989	61833076	TG	Aorta	0.0665700819798068	0.119788715620409	0.222881141839374
KTN1	14	56025790	56168244	TG	Visceral omentum	0.0565554695296023	0.0960908100991756	0.22247217393439
FOXP2	7	113726382	114333827	TF	Gastroesophageal junction	0.0710355871979911	0.141357158337548	0.222310569250605
LPIN2	18	2916992	3013313	TG	Transverse colon	0.0271157571264313	0.0647796756906855	0.221943690324118
FBXO21	12	117581146	117628336	TG	Uterus	0.031828626050507	0.0588501694071604	0.221874590110258
GATA2	3	128198270	128212028	TF	Transverse colon	0.02562229687268	0.0437649950764214	0.221480634228349
SGIP1	1	66999066	67213982	TG	Vagina	0.0379522868300106	0.0734071521549577	0.22128578128544
ZNF627	19	11670189	11729950	TG	Spleen	0.0287384775607029	0.0347536939176871	0.221197526627706
DDX58	9	32455300	32526322	TG	B cell	0.0325915950435861	0.0606066600661587	0.220961316164112
SOX5	12	23682440	24103966	TF	Putamen	0.0210567386235603	0.0726572830405658	0.220795819281622
ELOF1	19	11661962	11670051	TG	Spleen	0.0286885535713607	0.0346921320012707	0.220698809325499
GNAI2	3	50263724	50296787	TG	Liver	0.112199198961722	0.126589298249645	0.220623255012311
NRAS	1	115247090	115259515	TG	Uterus	0.0317102396221148	0.056601415587588	0.220449012156303
HSPB8	12	119616447	119658936	TG	Atrial appendage	0.0257148511703791	0.0581912949538988	0.220061552285671
KTN1	14	56025790	56168244	TG	Atrial appendage	0.0565554695296023	0.0960908100991756	0.220060429763468
PTPN3	9	112137746	112260590	TG	Skeletal muscle	0.0446617480075926	0.0744362549212038	0.220059150600222
ACP5	19	11685475	11689823	TG	Spleen	0.028616445672129	0.0346034356551555	0.219942933127339
KTN1	14	56025790	56168244	TG	Esophagus muscularis	0.0565554695296023	0.0960908100991756	0.219858279263292
PPP1R3B	8	8993765	9009084	TG	Skeletal muscle	0.0624257853709907	0.102511831351719	0.219771076737939
ANKRA2	5	72848160	72861511	TG	B cell	0.0540114323397597	0.0917774877100154	0.219740788189687
DNM3	1	171810621	172387606	TG	Caudate	0.0501009562777112	0.0843418875654888	0.21968433501206
BRD2	6	32936437	32949282	TG	Gastroesophageal junction	0.106538904404518	0.124190338146947	0.219571065478024
KCND3	1	112313284	112531777	TG	Cerebellum	0.029277478128906	0.0502184232059749	0.219468079552906
HSPB8	12	119616447	119658936	TG	Esophagus muscularis	0.0257148511703791	0.0581912949538988	0.219333432677027
GNAI2	3	50263724	50296787	TG	Testis	0.112199198961722	0.126589298249645	0.219329552087054
KTN1	14	56025790	56168244	TG	Sigmoid colon	0.0565554695296023	0.0960908100991756	0.219238850690114
GATA2	3	128198270	128212028	TF	CD4 cell	0.02562229687268	0.0437649950764214	0.219237377040281
KDM2B	12	121866900	122018920	TG	Spleen	0.0283808071485489	0.0427699521610819	0.219199115693746
ANKRA2	5	72848160	72861511	TG	Uterus	0.0540114323397597	0.0917774877100154	0.219168789338528
PSEN2	1	227057885	227083806	TG	Visceral omentum	0.0305075281353497	0.0590419838671271	0.21911509268275
RCAN2	6	46188475	46459709	TG	Omnibus	0.096343970114542	0.151366687467723	0.219008071216314
CAMSAP1	9	138700333	138799074	TG	Skeletal muscle	0.0263653139169325	0.040309198365334	0.218632549976794
PPP1R3B	8	8993765	9009084	TG	Spleen	0.0624257853709907	0.102511831351719	0.218518102815819
RGPD8	2	113127669	113192065	TG	Spleen	0.0229019291193324	0.0389442129350747	0.218508797016107
BRD2	6	32936437	32949282	TG	Prostate	0.106538904404518	0.124190338146947	0.218451993856093
PARD3B	2	205410516	206484886	TG	Spleen	0.0133735160418165	0.040710396533284	0.218412988992775
KTN1	14	56025790	56168244	TG	Breast	0.0565554695296023	0.0960908100991756	0.218341113750452
BTF3	5	72794233	72801460	TG	Caudate	0.0531018145378687	0.0903127928747005	0.218278057699508
HSPB8	12	119616447	119658936	TG	Sigmoid colon	0.0257148511703791	0.0581912949538988	0.218199258076896
CSDE1	1	115259534	115301297	TG	Skeletal muscle	0.0320975382959303	0.0572512450248675	0.218183093484322
BTF3	5	72794233	72801460	TG	B cell	0.0531018145378687	0.0903127928747005	0.218123466700874
PTPN3	9	112137746	112260590	TG	Sun-exposed skin	0.0446617480075926	0.0744362549212038	0.218054036249246
PSEN2	1	227057885	227083806	TG	Atrial appendage	0.0305075281353497	0.0590419838671271	0.218045422136524
HSPB8	12	119616447	119658936	TG	Vagina	0.0257148511703791	0.0581912949538988	0.217915085537746
CAMTA1	1	6845384	7829766	TG	Terminal ileum	0.0197934758106844	0.0424263583223287	0.217819033934743
PDPN	1	13909960	13944452	TG	Skeletal muscle	0.025954603890077	0.0437370660149171	0.217740842445504
BTF3	5	72794233	72801460	TG	Uterus	0.0531018145378687	0.0903127928747005	0.217550266772933
POLI	18	51795774	51847636	TG	B cell	0.0447035328774039	0.0761099468404012	0.217517206145668
PSEN2	1	227057885	227083806	TG	Sigmoid colon	0.0305075281353497	0.0590419838671271	0.217502702536117
MBD2	18	51679079	51751158	TG	B cell	0.0427224845105045	0.0718658403099179	0.217413814428762
YLPM1	14	75230069	75322244	TG	Omnibus	0.172127558388135	0.193231558743463	0.217295750613515
HSPB8	12	119616447	119658936	TG	Breast	0.0257148511703791	0.0581912949538988	0.217274103532222
KTN1	14	56025790	56168244	TG	Vagina	0.0565554695296023	0.0960908100991756	0.217072784098498
CDS1	4	85504132	85572491	TG	Terminal ileum	0.0242138737440277	0.0575034429994875	0.217071632210863
PLCL2	3	16844159	17132086	TG	CD4 cell	0.0479046416899594	0.0903916150973045	0.216957681804067
PSEN2	1	227057885	227083806	TG	Esophagus muscularis	0.0305075281353497	0.0590419838671271	0.216716302036725
PTPRN2	7	157331750	158380480	TG	Putamen	0.0154875141209713	0.0425563315027499	0.21664951787037
NRAS	1	115247090	115259515	TG	B cell	0.0317102396221148	0.056601415587588	0.216645277017272
ARHGEF28	5	72921983	73237818	TG	Adrenal gland	0.0557991614555513	0.095387463386129	0.216139615812441
ARHGAP15	2	143848931	144525921	TG	Omnibus	0.0588548081595989	0.126479596324346	0.215993135919586
ROBO2	3	75955846	77699115	TG	Sun-exposed skin	0.0209241399912889	0.0703711691191956	0.215973310137025
CHSY1	15	101715928	101792137	TG	Adrenal gland	0.0293653534628074	0.0574625675459405	0.215966659914907
KTN1	14	56025790	56168244	TG	Ovary	0.0565554695296023	0.0960908100991756	0.21550996693347
NTM	11	131240373	132206716	TG	Atrial appendage	0.0214878046788884	0.0737633298860719	0.215500667488185
FBXO21	12	117581146	117628336	TG	Sun-exposed skin	0.031828626050507	0.0588501694071604	0.215162873657025
EMX2	10	119301955	119309056	TF	Caudate	0.0416563728312996	0.0861742481533199	0.215087536170537
MALL	2	110841447	110874143	TG	Esophagus mucosa	0.0279062423905766	0.0618332860754184	0.214955588866782
KTN1	14	56025790	56168244	TG	Gastroesophageal junction	0.0565554695296023	0.0960908100991756	0.214862666332915
MBD2	18	51679079	51751158	TG	Sun-exposed skin	0.0427224845105045	0.0718658403099179	0.214842405701408
MDFIC	7	114562209	114659256	TG	CD8 cell	0.0432943377978637	0.0910918235621052	0.214839371078373
CSDE1	1	115259534	115301297	TG	Sun-exposed skin	0.0320975382959303	0.0572512450248675	0.214777589669043
CNN1	19	11649532	11661138	TG	Transverse colon	0.0287828388492786	0.0348074221284177	0.21462010702654
FAM162A	3	122103023	122131181	TG	Transverse colon	0.0965618867891791	0.115141059685264	0.214598986168117
ZNF627	19	11670189	11729950	TG	Transverse colon	0.0287384775607029	0.0347536939176871	0.214321343106234
HSPB8	12	119616447	119658936	TG	Ovary	0.0257148511703791	0.0581912949538988	0.213995783207369
KTN1	14	56025790	56168244	TG	Prostate	0.0565554695296023	0.0960908100991756	0.213946699797817
BRD2	6	32936437	32949282	TG	Monocyte	0.106538904404518	0.124190338146947	0.213840830289012
ELOF1	19	11661962	11670051	TG	Transverse colon	0.0286885535713607	0.0346921320012707	0.213836566313071
SMYD2	1	214454445	214510474	TG	Left ventricle	0.0322618571324681	0.0864210892924372	0.213684992161987
DNM3	1	171810621	172387606	TG	Adrenal gland	0.0501009562777112	0.0843418875654888	0.213423684450668
GNAI2	3	50263724	50296787	TG	Pancreas	0.112199198961722	0.126589298249645	0.213260900047537
NRAS	1	115247090	115259515	TG	Sun-exposed skin	0.0317102396221148	0.056601415587588	0.21320897953084
RGPD8	2	113127669	113192065	TG	Terminal ileum	0.0229019291193324	0.0389442129350747	0.2130908039509
ARID5B	10	63661059	63856703	TF	Lung	0.0348532246216111	0.0769283053091955	0.212983954103547
PSEN2	1	227057885	227083806	TG	Vagina	0.0305075281353497	0.0590419838671271	0.212979656438157
MYOM1	18	3066805	3220106	TG	Stomach	0.0301015988956437	0.0718358823954079	0.21296153234572
HSPB8	12	119616447	119658936	TG	Gastroesophageal junction	0.0257148511703791	0.0581912949538988	0.212956586588691
CHSY1	15	101715928	101792137	TG	Subcutaneous adipose	0.0293653534628074	0.0574625675459405	0.212894048823351
SIPA1L1	14	71787166	72207946	TG	Terminal ileum	0.0213349303825657	0.0517727074053313	0.212851468577667
SGIP1	1	66999066	67213982	TG	Thyroid	0.0379522868300106	0.0734071521549577	0.212839012485822
BRD2	6	32936437	32949282	TG	Left ventricle	0.106538904404518	0.124190338146947	0.212813076063784
PLXDC2	10	20105168	20578785	TG	Uterus	0.0355345139092362	0.0865864594162133	0.212784665793411
BRD2	6	32936437	32949282	TG	Thyroid	0.106538904404518	0.124190338146947	0.212763679622032
ELAVL3	19	11562141	11591861	TG	Putamen	0.0290141400104661	0.0350889364133437	0.212753295409474
PPP1R3B	8	8993765	9009084	TG	Transverse colon	0.0624257853709907	0.102511831351719	0.212635093933883
KTN1	14	56025790	56168244	TG	Thyroid	0.0565554695296023	0.0960908100991756	0.212619001681522
HSPB8	12	119616447	119658936	TG	Prostate	0.0257148511703791	0.0581912949538988	0.212229225498766
RABGAP1L	1	174128548	174964445	TG	Spleen	0.0338977121424619	0.0631469701905592	0.21212165465863
NRAS	1	115247090	115259515	TG	Subcutaneous adipose	0.0317102396221148	0.056601415587588	0.212111026826859
ARHGEF28	5	72921983	73237818	TG	Esophagus mucosa	0.0557991614555513	0.095387463386129	0.212042757534437
PRDM2	1	14026693	14151574	TG	Testis	0.0452314659605106	0.075798761408746	0.211924412873856
PSEN2	1	227057885	227083806	TG	Ovary	0.0305075281353497	0.0590419838671271	0.211888870347973
PLCL2	3	16844159	17132086	TG	Uterus	0.0479046416899594	0.0903916150973045	0.211864648767766
DNM3	1	171810621	172387606	TG	Cortex	0.0501009562777112	0.0843418875654888	0.211707192458216
CLIP1	12	122755979	122907179	TG	Lung	0.0824453461376729	0.0993352911676845	0.211570475633197
SNRPA1	15	101821715	101835487	TG	NK cell	0.0292784571366287	0.0572837982693613	0.21145653362652
KTN1	14	56025790	56168244	TG	Testis	0.0565554695296023	0.0960908100991756	0.211177918006233
PSEN2	1	227057885	227083806	TG	Gastroesophageal junction	0.0305075281353497	0.0590419838671271	0.211153273326055
GATA2	3	128198270	128212028	TF	Cerebellum	0.02562229687268	0.0437649950764214	0.210834502542338
GNG12	1	68167149	68299150	TG	Terminal ileum	0.0182125159465522	0.0389686563004502	0.210813772752594
CLIP1	12	122755979	122907179	TG	Hippocampus	0.0824453461376729	0.0993352911676845	0.210801731457248
DDX58	9	32455300	32526322	TG	NK cell	0.0325915950435861	0.0606066600661587	0.210796991524804
PPP1R3B	8	8993765	9009084	TG	CD8 cell	0.0624257853709907	0.102511831351719	0.210782530351839
BOLA1	1	149859440	149872351	TG	Terminal ileum	0.0356868837438508	0.0459454320538013	0.210687349944588
ARHGEF28	5	72921983	73237818	TG	Stomach	0.0557991614555513	0.095387463386129	0.210591732005454
PSEN2	1	227057885	227083806	TG	Prostate	0.0305075281353497	0.0590419838671271	0.210553996551767
ZNF627	19	11670189	11729950	TG	Putamen	0.0287384775607029	0.0347536939176871	0.210547332928903
CDC42BPA	1	227177566	227506175	TG	Testis	0.030483330050056	0.0595199468246638	0.210454560818006
DCBLD1	6	117774980	117891021	TG	Esophagus mucosa	0.0487972010731098	0.0821207060646391	0.210253072691912
PLK2	5	57749809	57756087	TG	Thyroid	0.0266245621334068	0.0749056439178959	0.210146560413289
ELOF1	19	11661962	11670051	TG	Putamen	0.0286885535713607	0.0346921320012707	0.210073634209641
CHSY1	15	101715928	101792137	TG	Stomach	0.0293653534628074	0.0574625675459405	0.21006025440621
RCN1	11	31833939	32127301	TG	Testis	0.104947993404453	0.223625857925518	0.210055524397974
PLXDC2	10	20105168	20578785	TG	Sun-exposed skin	0.0355345139092362	0.0865864594162133	0.209992763738618
SOX5	12	23682440	24103966	TF	Lung	0.0210567386235603	0.0726572830405658	0.209951614585627
HSPB8	12	119616447	119658936	TG	Thyroid	0.0257148511703791	0.0581912949538988	0.20990331362525
EXOC4	7	132937829	133751342	TG	Spleen	0.0326090932678008	0.067853394016818	0.20987543441599
POLI	18	51795774	51847636	TG	CD8 cell	0.0447035328774039	0.0761099468404012	0.209828289292082
NR3C2	4	148999913	149365850	TF	Spleen	0.0327671781117751	0.0861489853584343	0.209705811892445
FIP1L1	4	54243810	55161439	TG	Omnibus	0.0286205151652931	0.0759643502309993	0.20964031069007
KLHL2	4	166128770	166244308	TG	Terminal ileum	0.0117360423839161	0.0305090437774318	0.209566320893674
YLPM1	14	75230069	75322244	TG	Thyroid	0.172127558388135	0.193231558743463	0.209377858142494
WDR5B	3	122130715	122134882	TG	CD8 cell	0.096319301325593	0.114750438532091	0.209325901157657
ANKRA2	5	72848160	72861511	TG	Sun-exposed skin	0.0540114323397597	0.0917774877100154	0.209157521467351
CLIP1	12	122755979	122907179	TG	Transverse colon	0.0824453461376729	0.0993352911676845	0.209106196664445
SGIP1	1	66999066	67213982	TG	Testis	0.0379522868300106	0.0734071521549577	0.208957198127696
CHSY1	15	101715928	101792137	TG	Esophagus mucosa	0.0293653534628074	0.0574625675459405	0.208922112587887
ACO1	9	32384618	32454767	TG	Adrenal gland	0.0265675899418474	0.0511447692260984	0.208736987088755
GAPT	5	57787262	57792917	TG	Monocyte	0.0268357804929803	0.0754109805474094	0.20871706416922
PPP1R3B	8	8993765	9009084	TG	Breast	0.0624257853709907	0.102511831351719	0.20843106763624
HSPB8	12	119616447	119658936	TG	Testis	0.0257148511703791	0.0581912949538988	0.20840848580958
GATA2	3	128198270	128212028	TF	CD8 cell	0.02562229687268	0.0437649950764214	0.20829899312223
FOXG1	14	29235050	29238870	TF	Testis	0.0268453318339792	0.0899789422097904	0.208169472717899
FBXO21	12	117581146	117628336	TG	Adrenal gland	0.031828626050507	0.0588501694071604	0.208048102681652
CLIP1	12	122755979	122907179	TG	Sun-exposed skin	0.0824453461376729	0.0993352911676845	0.208044268547114
DCBLD1	6	117774980	117891021	TG	Visceral omentum	0.0487972010731098	0.0821207060646391	0.207948285013589
HIST2H2AC	1	149858525	149858961	TG	Terminal ileum	0.0335915856961067	0.0434377937359219	0.207779925362677
HIST2H2AB	1	149859019	149859466	TG	Terminal ileum	0.0335915856961067	0.0434377937359219	0.207779925362677
NRAS	1	115247090	115259515	TG	Adrenal gland	0.0317102396221148	0.056601415587588	0.207644080898764
CLIP1	12	122755979	122907179	TG	Uterus	0.0824453461376729	0.0993352911676845	0.207585077141155
ARHGAP10	4	148653214	148993931	TG	Spleen	0.0325128608838265	0.0851979780481	0.207442682016278
BTF3	5	72794233	72801460	TG	Sun-exposed skin	0.0531018145378687	0.0903127928747005	0.20737977810011
MYOM1	18	3066805	3220106	TG	CD8 cell	0.0301015988956437	0.0718358823954079	0.207331074016416
KTN1	14	56025790	56168244	TG	Left ventricle	0.0565554695296023	0.0960908100991756	0.207254942370444
MTMR11	1	149900543	149908791	TG	Terminal ileum	0.0340307001256345	0.0438264249837281	0.207195322275858
ARID5B	10	63661059	63856703	TF	Esophagus mucosa	0.0348532246216111	0.0769283053091955	0.207182235976843
KCNT1	9	138594031	138684992	TG	Cortex	0.0266928316183775	0.0409066065232292	0.207170477459768
CLIP1	12	122755979	122907179	TG	CD8 cell	0.0824453461376729	0.0993352911676845	0.207077199146459
YLPM1	14	75230069	75322244	TG	CD4 cell	0.172127558388135	0.193231558743463	0.207072853110501
SF3B4	1	149895209	149900236	TG	Terminal ileum	0.0340152646078803	0.0438058172295995	0.207039273193918
DOCK8	9	214854	465259	TG	Omnibus	0.0522130431599574	0.1072892987732	0.206987581352434
CLIP1	12	122755979	122907179	TG	Caudate	0.0824453461376729	0.0993352911676845	0.206967624892336
MALL	2	110841447	110874143	TG	Vagina	0.0279062423905766	0.0618332860754184	0.206867454299827
MALL	2	110841447	110874143	TG	Breast	0.0279062423905766	0.0618332860754184	0.206787065773636
RSRC2	12	122989190	123011547	TG	Spleen	0.0776721798153665	0.0928081432897008	0.206681316743883
CLIP1	12	122755979	122907179	TG	Cerebellum	0.0824453461376729	0.0993352911676845	0.206535401625997
PLCL2	3	16844159	17132086	TG	B cell	0.0479046416899594	0.0903916150973045	0.205982075692804
ANKS1B	12	99120235	100378432	TG	Caudate	0.0171781679958563	0.0488344066821727	0.205895669346456
PLEKHG1	6	150920999	151164799	TG	Spleen	0.0275148966692639	0.0484028133054696	0.205747126013863
RSRC2	12	122989190	123011547	TG	Putamen	0.0776721798153665	0.0928081432897008	0.205604067917236
FOXP2	7	113726382	114333827	TF	Aorta	0.0710355871979911	0.141357158337548	0.205448645900279
FOXG1	14	29235050	29238870	TF	Gastroesophageal junction	0.0268453318339792	0.0899789422097904	0.205101010325939
MYOM1	18	3066805	3220106	TG	CD4 cell	0.0301015988956437	0.0718358823954079	0.204982467646549
WDR5B	3	122130715	122134882	TG	CD4 cell	0.096319301325593	0.114750438532091	0.204777541273075
ROBO2	3	75955846	77699115	TG	Esophagus mucosa	0.0209241399912889	0.0703711691191956	0.204746544869523
PTPRD	9	8314246	10612723	TG	Cortex	0.0145602953945328	0.061691808955656	0.204660027592431
HIST2H2AA3	1	149813505	149814478	TG	Terminal ileum	0.0314381959667202	0.0408523598699207	0.20459629688957
CHSY1	15	101715928	101792137	TG	Visceral omentum	0.0293653534628074	0.0574625675459405	0.204557217405933
CLIP1	12	122755979	122907179	TG	B cell	0.0824453461376729	0.0993352911676845	0.204299683330658
CSDE1	1	115259534	115301297	TG	Stomach	0.0320975382959303	0.0572512450248675	0.204239548795183
DCBLD1	6	117774980	117891021	TG	Vagina	0.0487972010731098	0.0821207060646391	0.204066106063673
HSPB8	12	119616447	119658936	TG	Tibial nerve	0.0257148511703791	0.0581912949538988	0.203979020152049
NRAS	1	115247090	115259515	TG	NK cell	0.0317102396221148	0.056601415587588	0.203927443072183
MBD2	18	51679079	51751158	TG	CD8 cell	0.0427224845105045	0.0718658403099179	0.203923912351118
POLI	18	51795774	51847636	TG	CD4 cell	0.0447035328774039	0.0761099468404012	0.203858449421411
PSEN2	1	227057885	227083806	TG	Testis	0.0305075281353497	0.0590419838671271	0.203817917258052
PARP9	3	122246771	122283424	TG	Spleen	0.0945805339054764	0.112329565978255	0.203786636105895
CLIP1	12	122755979	122907179	TG	CD4 cell	0.0824453461376729	0.0993352911676845	0.203648347192413
EMCN	4	101316498	101801283	TG	Uterus	0.0480766543662819	0.0882032227938966	0.20338435752242
ZNF627	19	11670189	11729950	TG	CD8 cell	0.0287384775607029	0.0347536939176871	0.203021814071157
ANKRA2	5	72848160	72861511	TG	NK cell	0.0540114323397597	0.0917774877100154	0.202937798708419
NRAS	1	115247090	115259515	TG	Stomach	0.0317102396221148	0.056601415587588	0.202669862678068
PPP1R3B	8	8993765	9009084	TG	Subcutaneous adipose	0.0624257853709907	0.102511831351719	0.202648754998411
ELOF1	19	11661962	11670051	TG	CD8 cell	0.0286885535713607	0.0346921320012707	0.202568200868738
DNM3	1	171810621	172387606	TG	Vagina	0.0501009562777112	0.0843418875654888	0.202521493785313
PTPN3	9	112137746	112260590	TG	Esophagus mucosa	0.0446617480075926	0.0744362549212038	0.202483712762908
CSDE1	1	115259534	115301297	TG	Esophagus mucosa	0.0320975382959303	0.0572512450248675	0.20245833012497
PPP1R3B	8	8993765	9009084	TG	CD4 cell	0.0624257853709907	0.102511831351719	0.202418521762114
MALL	2	110841447	110874143	TG	Prostate	0.0279062423905766	0.0618332860754184	0.202361887341286
PTPN3	9	112137746	112260590	TG	Stomach	0.0446617480075926	0.0744362549212038	0.202222978564991
CHSY1	15	101715928	101792137	TG	Atrial appendage	0.0293653534628074	0.0574625675459405	0.201895039190595
CLIP1	12	122755979	122907179	TG	Cortex	0.0824453461376729	0.0993352911676845	0.201886378712073
ATG14	14	55833110	55878576	TG	CD8 cell	0.0374556543962	0.06152437278151	0.201863404690186
HSPB8	12	119616447	119658936	TG	Left ventricle	0.0257148511703791	0.0581912949538988	0.201784411211367
PSEN2	1	227057885	227083806	TG	Tibial nerve	0.0305075281353497	0.0590419838671271	0.201669054743899
FBXO21	12	117581146	117628336	TG	Stomach	0.031828626050507	0.0588501694071604	0.201604176224398
FOXD1	5	72740654	72744352	TF	Putamen	0.0147624649927244	0.0270213791587158	0.201490297267295
SMYD2	1	214454445	214510474	TG	Liver	0.0322618571324681	0.0864210892924372	0.201353359146957
PPP1R3B	8	8993765	9009084	TG	Lung	0.0624257853709907	0.102511831351719	0.201257172690426
BTF3	5	72794233	72801460	TG	Skeletal muscle	0.0531018145378687	0.0903127928747005	0.201249546603498
CELF2	10	11047259	11378674	TG	Terminal ileum	0.0150269953263495	0.0395129065235122	0.201042379408949
BTF3	5	72794233	72801460	TG	NK cell	0.0531018145378687	0.0903127928747005	0.201028850297408
ARHGEF28	5	72921983	73237818	TG	Breast	0.0557991614555513	0.095387463386129	0.200990008618727
FOXP2	7	113726382	114333827	TF	Sigmoid colon	0.0710355871979911	0.141357158337548	0.200921496767985
NRAS	1	115247090	115259515	TG	Esophagus mucosa	0.0317102396221148	0.056601415587588	0.200920699328063
ARID5B	10	63661059	63856703	TF	Adrenal gland	0.0348532246216111	0.0769283053091955	0.200880515631794
CHSY1	15	101715928	101792137	TG	Esophagus muscularis	0.0293653534628074	0.0574625675459405	0.200017203209495
PSEN2	1	227057885	227083806	TG	Left ventricle	0.0305075281353497	0.0590419838671271	0.199818267612815
MYOM1	18	3066805	3220106	TG	B cell	0.0301015988956437	0.0718358823954079	0.199706961863051
ANKRA2	5	72848160	72861511	TG	Subcutaneous adipose	0.0540114323397597	0.0917774877100154	0.199698848269871
CSDE1	1	115259534	115301297	TG	Visceral omentum	0.0320975382959303	0.0572512450248675	0.199673351701052
ERBB4	2	212240446	213403565	TG	Putamen	0.0147781018387566	0.0556737084452913	0.199616656120329
CLIP1	12	122755979	122907179	TG	Adrenal gland	0.0824453461376729	0.0993352911676845	0.199208720126583
CHSY1	15	101715928	101792137	TG	Breast	0.0293653534628074	0.0574625675459405	0.199173159256002
PPP1R3B	8	8993765	9009084	TG	Left ventricle	0.0624257853709907	0.102511831351719	0.199167000388505
ZCCHC8	12	122957417	122985518	TG	Spleen	0.0753135085932317	0.0900188765470999	0.199057048322073
MBD2	18	51679079	51751158	TG	CD4 cell	0.0427224845105045	0.0718658403099179	0.198944523164048
MALL	2	110841447	110874143	TG	Thyroid	0.0279062423905766	0.0618332860754184	0.198710784796204
[truncated: 143,503 more rows]
