# Supplementary material for: Modeling regulatory network topology improves genome-wide analyses of complex human traits
Source: Nat Commun. 2021 May 14;12:2851. doi: 10.1038/s41467-021-22588-0 (PMC8121952; doi:10.1038/s41467-021-22588-0)
Supplement: Supplementary file 9 — Source Data [file 41467_2021_22588_MOESM9_ESM.zip › source_data/ldl_gene.txt]

hgnc_symbol	chr	start	stop	role	network	base_p1	near_p1	p1
SARS	1	109756540	109780791	TG	Liver	1	1	1
PSRC1	1	109822178	109825808	TG	Liver	1	1	1
APOB	2	21224301	21266945	TG	Liver	1	1	1
ABCG8	2	44066103	44105605	TG	Liver	1	1	1
LRPPRC	2	44113647	44223144	TG	Liver	1	1	1
SLC22A1	6	160542821	160579750	TG	Liver	1	1	1
TRIB1	8	126442563	126450647	TG	Liver	1	1	1
RALGDS	9	135973107	136039301	TG	Liver	1	1	1
RPL7A	9	136215069	136218281	TG	Liver	1	1	1
SURF4	9	136228325	136242970	TG	Liver	1	1	1
DHODH	16	72042487	72058954	TG	Liver	1	1	1
HP	16	72088491	72094954	TG	Liver	1	1	1
HPR	16	72088522	72111145	TG	Liver	1	1	1
DHX38	16	72127461	72146811	TG	Liver	1	1	1
SMARCA4	19	11071598	11176071	TG	Liver	1	1	1
LDLR	19	11200038	11244492	TG	Liver	1	1	1
SPC24	19	11242196	11266484	TG	Liver	1	1	1
BCL3	19	45250962	45263301	TG	Liver	1	1	1
CBLC	19	45281126	45303891	TG	Liver	1	1	1
BCAM	19	45312328	45324673	TG	Liver	1	1	1
TOMM40	19	45393826	45406946	TG	Liver	1	1	1
APOE	19	45409011	45412650	TG	Liver	1	1	1
APOC1	19	45417504	45422606	TG	Liver	1	1	1
APOC2	19	45449243	45452822	TG	Liver	1	1	1
USP24	1	55532032	55680786	TG	B cell	1	1	1
LRPPRC	2	44113647	44223144	TG	B cell	1	1	1
RALGDS	9	135973107	136039301	TG	B cell	1	1	1
RPL7A	9	136215069	136218281	TG	B cell	1	1	1
SMARCA4	19	11071598	11176071	TG	B cell	1	1	1
USP24	1	55532032	55680786	TG	Pancreas	1	1	1
KIAA1324	1	109656301	109749401	TG	Pancreas	1	1	1
LRPPRC	2	44113647	44223144	TG	Pancreas	1	1	1
RALGDS	9	135973107	136039301	TG	Pancreas	1	1	1
RPL7A	9	136215069	136218281	TG	Pancreas	1	1	1
SMARCA4	19	11071598	11176071	TG	Pancreas	1	1	1
LDLR	19	11200038	11244492	TG	Pancreas	1	1	1
SPC24	19	11242196	11266484	TG	Pancreas	1	1	1
KANK2	19	11274943	11308467	TG	Pancreas	1	1	1
PVR	19	45147098	45166850	TG	Pancreas	1	1	1
CEACAM19	19	45165545	45187631	TG	Pancreas	1	1	1
BCL3	19	45250962	45263301	TG	Pancreas	1	1	1
CBLC	19	45281126	45303891	TG	Pancreas	1	1	1
BCAM	19	45312328	45324673	TG	Pancreas	1	1	1
TOMM40	19	45393826	45406946	TG	Pancreas	1	1	1
TMEM61	1	55446465	55457966	TG	Omnibus	1	1	1
PCSK9	1	55505221	55530525	TG	Omnibus	1	1	1
USP24	1	55532032	55680786	TG	Omnibus	1	1	1
KIAA1324	1	109656301	109749401	TG	Omnibus	1	1	1
CELSR2	1	109792641	109818372	TG	Omnibus	1	1	1
PSRC1	1	109822178	109825808	TG	Omnibus	1	1	1
MYBPHL	1	109834987	109849663	TG	Omnibus	1	1	1
SORT1	1	109852192	109940573	TG	Omnibus	1	1	1
PLEKHH2	2	43864412	43995126	TG	Omnibus	1	1	1
IGF2R	6	160390131	160534539	TG	Omnibus	1	1	1
SLC22A2	6	160592093	160698670	TG	Omnibus	1	1	1
TRIB1	8	126442563	126450647	TG	Omnibus	1	1	1
GBGT1	9	136028340	136039332	TG	Omnibus	1	1	1
OBP2B	9	136080664	136084630	TG	Omnibus	1	1	1
MED22	9	136205160	136214986	TG	Omnibus	1	1	1
RPL7A	9	136215069	136218281	TG	Omnibus	1	1	1
SURF1	9	136218610	136223552	TG	Omnibus	1	1	1
SMARCA4	19	11071598	11176071	TG	Omnibus	1	1	1
LDLR	19	11200038	11244492	TG	Omnibus	1	1	1
SPC24	19	11242196	11266484	TG	Omnibus	1	1	1
KANK2	19	11274943	11308467	TG	Omnibus	1	1	1
DOCK6	19	11309971	11373157	TG	Omnibus	1	1	1
PVR	19	45147098	45166850	TG	Omnibus	1	1	1
CEACAM19	19	45165545	45187631	TG	Omnibus	1	1	1
CEACAM16	19	45202421	45213986	TG	Omnibus	1	1	1
BCL3	19	45250962	45263301	TG	Omnibus	1	1	1
CBLC	19	45281126	45303891	TG	Omnibus	1	1	1
BCAM	19	45312328	45324673	TG	Omnibus	1	1	1
TOMM40	19	45393826	45406946	TG	Omnibus	1	1	1
APOE	19	45409011	45412650	TG	Omnibus	1	1	1
APOC1	19	45417504	45422606	TG	Omnibus	1	1	1
APOC2	19	45449243	45452822	TG	Omnibus	1	1	1
CLPTM1	19	45457842	45496599	TG	Omnibus	1	1	1
RELB	19	45504688	45541452	TG	Omnibus	1	1	1
USP24	1	55532032	55680786	TG	Skeletal muscle	1	1	1
SARS	1	109756540	109780791	TG	Skeletal muscle	1	1	1
SORT1	1	109852192	109940573	TG	Skeletal muscle	1	1	1
LRPPRC	2	44113647	44223144	TG	Skeletal muscle	1	1	1
IGF2R	6	160390131	160534539	TG	Skeletal muscle	1	1	1
RALGDS	9	135973107	136039301	TG	Skeletal muscle	1	1	1
RPL7A	9	136215069	136218281	TG	Skeletal muscle	1	1	1
SMARCA4	19	11071598	11176071	TG	Skeletal muscle	1	1	1
KANK2	19	11274943	11308467	TG	Skeletal muscle	1	1	1
BCAM	19	45312328	45324673	TG	Skeletal muscle	1	1	1
USP24	1	55532032	55680786	TG	Visceral omentum	1	1	1
SARS	1	109756540	109780791	TG	Visceral omentum	1	1	1
SORT1	1	109852192	109940573	TG	Visceral omentum	1	1	1
PLEKHH2	2	43864412	43995126	TG	Visceral omentum	1	1	1
DYNC2LI1	2	44001178	44037149	TG	Visceral omentum	1	1	1
IGF2R	6	160390131	160534539	TG	Visceral omentum	1	1	1
TRIB1	8	126442563	126450647	TG	Visceral omentum	1	1	1
RALGDS	9	135973107	136039301	TG	Visceral omentum	1	1	1
RPL7A	9	136215069	136218281	TG	Visceral omentum	1	1	1
HP	16	72088491	72094954	TG	Visceral omentum	1	1	1
DHX38	16	72127461	72146811	TG	Visceral omentum	1	1	1
SMARCA4	19	11071598	11176071	TG	Visceral omentum	1	1	1
LDLR	19	11200038	11244492	TG	Visceral omentum	1	1	1
KANK2	19	11274943	11308467	TG	Visceral omentum	1	1	1
BCAM	19	45312328	45324673	TG	Visceral omentum	1	1	1
SARS	1	109756540	109780791	TG	Ovary	1	1	1
PLEKHH2	2	43864412	43995126	TG	Ovary	1	1	1
DYNC2LI1	2	44001178	44037149	TG	Ovary	1	1	1
IGF2R	6	160390131	160534539	TG	Ovary	1	1	1
RALGDS	9	135973107	136039301	TG	Ovary	1	1	1
RPL7A	9	136215069	136218281	TG	Ovary	1	1	1
SMARCA4	19	11071598	11176071	TG	Ovary	1	1	1
LDLR	19	11200038	11244492	TG	Ovary	1	1	1
KANK2	19	11274943	11308467	TG	Ovary	1	1	1
BCAM	19	45312328	45324673	TG	Ovary	1	1	1
TOMM40	19	45393826	45406946	TG	Ovary	1	1	1
APOE	19	45409011	45412650	TG	Ovary	1	1	1
APOC1	19	45417504	45422606	TG	Ovary	1	1	1
KIAA1324	1	109656301	109749401	TG	Prostate	1	1	1
SARS	1	109756540	109780791	TG	Prostate	1	1	1
CELSR2	1	109792641	109818372	TG	Prostate	1	1	1
SORT1	1	109852192	109940573	TG	Prostate	1	1	1
LRPPRC	2	44113647	44223144	TG	Prostate	1	1	1
HMGCR	5	74632154	74657929	TG	Prostate	1	1	1
TRIB1	8	126442563	126450647	TG	Prostate	1	1	1
RALGDS	9	135973107	136039301	TG	Prostate	1	1	1
RPL7A	9	136215069	136218281	TG	Prostate	1	1	1
SMARCA4	19	11071598	11176071	TG	Prostate	1	1	1
KANK2	19	11274943	11308467	TG	Prostate	1	1	1
CBLC	19	45281126	45303891	TG	Prostate	1	1	1
BCAM	19	45312328	45324673	TG	Prostate	1	1	1
KIAA1324	1	109656301	109749401	TG	Transverse colon	1	1	1
SARS	1	109756540	109780791	TG	Transverse colon	1	1	1
HMGCR	5	74632154	74657929	TG	Transverse colon	1	1	1
RALGDS	9	135973107	136039301	TG	Transverse colon	1	1	1
RPL7A	9	136215069	136218281	TG	Transverse colon	1	1	1
SURF4	9	136228325	136242970	TG	Transverse colon	1	1	1
SMARCA4	19	11071598	11176071	TG	Transverse colon	1	1	1
LDLR	19	11200038	11244492	TG	Transverse colon	1	1	1
SPC24	19	11242196	11266484	TG	Transverse colon	1	1	1
KANK2	19	11274943	11308467	TG	Transverse colon	1	1	1
DOCK6	19	11309971	11373157	TG	Transverse colon	1	1	1
CEACAM19	19	45165545	45187631	TG	Transverse colon	1	1	1
BCL3	19	45250962	45263301	TG	Transverse colon	1	1	1
CBLC	19	45281126	45303891	TG	Transverse colon	1	1	1
BCAM	19	45312328	45324673	TG	Transverse colon	1	1	1
TOMM40	19	45393826	45406946	TG	Transverse colon	1	1	1
SARS	1	109756540	109780791	TG	Uterus	1	1	1
PLEKHH2	2	43864412	43995126	TG	Uterus	1	1	1
DYNC2LI1	2	44001178	44037149	TG	Uterus	1	1	1
LRPPRC	2	44113647	44223144	TG	Uterus	1	1	1
IGF2R	6	160390131	160534539	TG	Uterus	1	1	1
RALGDS	9	135973107	136039301	TG	Uterus	1	1	1
RPL7A	9	136215069	136218281	TG	Uterus	1	1	1
SMARCA4	19	11071598	11176071	TG	Uterus	1	1	1
LDLR	19	11200038	11244492	TG	Uterus	1	1	1
KANK2	19	11274943	11308467	TG	Uterus	1	1	1
BCAM	19	45312328	45324673	TG	Uterus	1	1	1
SARS	1	109756540	109780791	TG	Vagina	1	1	1
SORT1	1	109852192	109940573	TG	Vagina	1	1	1
PLEKHH2	2	43864412	43995126	TG	Vagina	1	1	1
DYNC2LI1	2	44001178	44037149	TG	Vagina	1	1	1
LRPPRC	2	44113647	44223144	TG	Vagina	1	1	1
HMGCR	5	74632154	74657929	TG	Vagina	1	1	1
IGF2R	6	160390131	160534539	TG	Vagina	1	1	1
RALGDS	9	135973107	136039301	TG	Vagina	1	1	1
RPL7A	9	136215069	136218281	TG	Vagina	1	1	1
DHX38	16	72127461	72146811	TG	Vagina	1	1	1
SMARCA4	19	11071598	11176071	TG	Vagina	1	1	1
LDLR	19	11200038	11244492	TG	Vagina	1	1	1
KANK2	19	11274943	11308467	TG	Vagina	1	1	1
BCL3	19	45250962	45263301	TG	Vagina	1	1	1
CBLC	19	45281126	45303891	TG	Vagina	1	1	1
BCAM	19	45312328	45324673	TG	Vagina	1	1	1
USP24	1	55532032	55680786	TG	Cerebellum	1	1	1
SARS	1	109756540	109780791	TG	Cerebellum	1	1	1
CELSR2	1	109792641	109818372	TG	Cerebellum	1	1	1
LRPPRC	2	44113647	44223144	TG	Cerebellum	1	1	1
RALGDS	9	135973107	136039301	TG	Cerebellum	1	1	1
RPL7A	9	136215069	136218281	TG	Cerebellum	1	1	1
DHX38	16	72127461	72146811	TG	Cerebellum	1	1	1
SMARCA4	19	11071598	11176071	TG	Cerebellum	1	1	1
LDLR	19	11200038	11244492	TG	Cerebellum	1	1	1
BCAM	19	45312328	45324673	TG	Cerebellum	1	1	1
APOE	19	45409011	45412650	TG	Cerebellum	1	1	1
SARS	1	109756540	109780791	TG	Cortex	1	1	1
CELSR2	1	109792641	109818372	TG	Cortex	1	1	1
PSRC1	1	109822178	109825808	TG	Cortex	1	1	1
SORT1	1	109852192	109940573	TG	Cortex	1	1	1
LRPPRC	2	44113647	44223144	TG	Cortex	1	1	1
HMGCR	5	74632154	74657929	TG	Cortex	1	1	1
RALGDS	9	135973107	136039301	TG	Cortex	1	1	1
RPL7A	9	136215069	136218281	TG	Cortex	1	1	1
DHX38	16	72127461	72146811	TG	Cortex	1	1	1
SMARCA4	19	11071598	11176071	TG	Cortex	1	1	1
LDLR	19	11200038	11244492	TG	Cortex	1	1	1
KANK2	19	11274943	11308467	TG	Cortex	1	1	1
BCAM	19	45312328	45324673	TG	Cortex	1	1	1
APOE	19	45409011	45412650	TG	Cortex	1	1	1
SARS	1	109756540	109780791	TG	Putamen	1	1	1
CELSR2	1	109792641	109818372	TG	Putamen	1	1	1
PSRC1	1	109822178	109825808	TG	Putamen	1	1	1
SORT1	1	109852192	109940573	TG	Putamen	1	1	1
RALGDS	9	135973107	136039301	TG	Putamen	1	1	1
RPL7A	9	136215069	136218281	TG	Putamen	1	1	1
DHX38	16	72127461	72146811	TG	Putamen	1	1	1
SMARCA4	19	11071598	11176071	TG	Putamen	1	1	1
BCAM	19	45312328	45324673	TG	Putamen	1	1	1
TOMM40	19	45393826	45406946	TG	Putamen	1	1	1
APOE	19	45409011	45412650	TG	Putamen	1	1	1
APOC1	19	45417504	45422606	TG	Putamen	1	1	1
SARS	1	109756540	109780791	TG	Adrenal gland	1	1	1
DYNC2LI1	2	44001178	44037149	TG	Adrenal gland	1	1	1
HMGCR	5	74632154	74657929	TG	Adrenal gland	1	1	1
IGF2R	6	160390131	160534539	TG	Adrenal gland	1	1	1
RALGDS	9	135973107	136039301	TG	Adrenal gland	1	1	1
RPL7A	9	136215069	136218281	TG	Adrenal gland	1	1	1
LDLR	19	11200038	11244492	TG	Adrenal gland	1	1	1
KANK2	19	11274943	11308467	TG	Adrenal gland	1	1	1
BCAM	19	45312328	45324673	TG	Adrenal gland	1	1	1
APOE	19	45409011	45412650	TG	Adrenal gland	1	1	1
APOC1	19	45417504	45422606	TG	Adrenal gland	1	1	1
DHX38	16	72127461	72146811	TG	Pancreas	1	1	1
SARS	1	109756540	109780791	TG	Esophagus muscularis	1	1	1
SORT1	1	109852192	109940573	TG	Esophagus muscularis	1	1	1
PLEKHH2	2	43864412	43995126	TG	Esophagus muscularis	1	1	1
LRPPRC	2	44113647	44223144	TG	Esophagus muscularis	1	1	1
RALGDS	9	135973107	136039301	TG	Esophagus muscularis	1	1	1
RPL7A	9	136215069	136218281	TG	Esophagus muscularis	1	1	1
DHX38	16	72127461	72146811	TG	Esophagus muscularis	1	1	1
SMARCA4	19	11071598	11176071	TG	Esophagus muscularis	1	1	1
LDLR	19	11200038	11244492	TG	Esophagus muscularis	1	1	1
KANK2	19	11274943	11308467	TG	Esophagus muscularis	1	1	1
BCAM	19	45312328	45324673	TG	Esophagus muscularis	1	1	1
USP24	1	55532032	55680786	TG	Esophagus mucosa	1	1	1
SARS	1	109756540	109780791	TG	Esophagus mucosa	1	1	1
CELSR2	1	109792641	109818372	TG	Esophagus mucosa	1	1	1
SORT1	1	109852192	109940573	TG	Esophagus mucosa	1	1	1
PLEKHH2	2	43864412	43995126	TG	Esophagus mucosa	1	1	1
DYNC2LI1	2	44001178	44037149	TG	Esophagus mucosa	1	1	1
LRPPRC	2	44113647	44223144	TG	Esophagus mucosa	1	1	1
HMGCR	5	74632154	74657929	TG	Esophagus mucosa	1	1	1
IGF2R	6	160390131	160534539	TG	Esophagus mucosa	1	1	1
TRIB1	8	126442563	126450647	TG	Esophagus mucosa	1	1	1
RALGDS	9	135973107	136039301	TG	Esophagus mucosa	1	1	1
RPL7A	9	136215069	136218281	TG	Esophagus mucosa	1	1	1
SMARCA4	19	11071598	11176071	TG	Esophagus mucosa	1	1	1
LDLR	19	11200038	11244492	TG	Esophagus mucosa	1	1	1
SPC24	19	11242196	11266484	TG	Esophagus mucosa	1	1	1
KANK2	19	11274943	11308467	TG	Esophagus mucosa	1	1	1
BCL3	19	45250962	45263301	TG	Esophagus mucosa	1	1	1
CBLC	19	45281126	45303891	TG	Esophagus mucosa	1	1	1
BCAM	19	45312328	45324673	TG	Esophagus mucosa	1	1	1
TOMM40	19	45393826	45406946	TG	Esophagus mucosa	1	1	1
USP24	1	55532032	55680786	TG	Terminal ileum	1	1	1
KIAA1324	1	109656301	109749401	TG	Terminal ileum	1	1	1
SORT1	1	109852192	109940573	TG	Terminal ileum	1	1	1
APOB	2	21224301	21266945	TG	Terminal ileum	1	1	1
DYNC2LI1	2	44001178	44037149	TG	Terminal ileum	1	1	1
HMGCR	5	74632154	74657929	TG	Terminal ileum	1	1	1
IGF2R	6	160390131	160534539	TG	Terminal ileum	1	1	1
TRIB1	8	126442563	126450647	TG	Terminal ileum	1	1	1
RALGDS	9	135973107	136039301	TG	Terminal ileum	1	1	1
RPL7A	9	136215069	136218281	TG	Terminal ileum	1	1	1
SURF4	9	136228325	136242970	TG	Terminal ileum	1	1	1
DHX38	16	72127461	72146811	TG	Terminal ileum	1	1	1
SMARCA4	19	11071598	11176071	TG	Terminal ileum	1	1	1
LDLR	19	11200038	11244492	TG	Terminal ileum	1	1	1
KANK2	19	11274943	11308467	TG	Terminal ileum	1	1	1
BCL3	19	45250962	45263301	TG	Terminal ileum	1	1	1
CBLC	19	45281126	45303891	TG	Terminal ileum	1	1	1
BCAM	19	45312328	45324673	TG	Terminal ileum	1	1	1
SARS	1	109756540	109780791	TG	Atrial appendage	1	1	1
SORT1	1	109852192	109940573	TG	Atrial appendage	1	1	1
DYNC2LI1	2	44001178	44037149	TG	Atrial appendage	1	1	1
IGF2R	6	160390131	160534539	TG	Atrial appendage	1	1	1
RPL7A	9	136215069	136218281	TG	Atrial appendage	1	1	1
HP	16	72088491	72094954	TG	Atrial appendage	1	1	1
DHX38	16	72127461	72146811	TG	Atrial appendage	1	1	1
SMARCA4	19	11071598	11176071	TG	Atrial appendage	1	1	1
LDLR	19	11200038	11244492	TG	Atrial appendage	1	1	1
KANK2	19	11274943	11308467	TG	Atrial appendage	1	1	1
BCAM	19	45312328	45324673	TG	Atrial appendage	1	1	1
SARS	1	109756540	109780791	TG	Sigmoid colon	1	1	1
PLEKHH2	2	43864412	43995126	TG	Sigmoid colon	1	1	1
LRPPRC	2	44113647	44223144	TG	Sigmoid colon	1	1	1
HMGCR	5	74632154	74657929	TG	Sigmoid colon	1	1	1
RALGDS	9	135973107	136039301	TG	Sigmoid colon	1	1	1
RPL7A	9	136215069	136218281	TG	Sigmoid colon	1	1	1
DHX38	16	72127461	72146811	TG	Sigmoid colon	1	1	1
SMARCA4	19	11071598	11176071	TG	Sigmoid colon	1	1	1
LDLR	19	11200038	11244492	TG	Sigmoid colon	1	1	1
KANK2	19	11274943	11308467	TG	Sigmoid colon	1	1	1
KIAA1324	1	109656301	109749401	TG	Stomach	1	1	1
SARS	1	109756540	109780791	TG	Stomach	1	1	1
SORT1	1	109852192	109940573	TG	Stomach	1	1	1
PLEKHH2	2	43864412	43995126	TG	Stomach	1	1	1
TRIB1	8	126442563	126450647	TG	Stomach	1	1	1
RALGDS	9	135973107	136039301	TG	Stomach	1	1	1
RPL7A	9	136215069	136218281	TG	Stomach	1	1	1
DHX38	16	72127461	72146811	TG	Stomach	1	1	1
SMARCA4	19	11071598	11176071	TG	Stomach	1	1	1
LDLR	19	11200038	11244492	TG	Stomach	1	1	1
SPC24	19	11242196	11266484	TG	Stomach	1	1	1
KANK2	19	11274943	11308467	TG	Stomach	1	1	1
PVR	19	45147098	45166850	TG	Stomach	1	1	1
CEACAM19	19	45165545	45187631	TG	Stomach	1	1	1
BCL3	19	45250962	45263301	TG	Stomach	1	1	1
CBLC	19	45281126	45303891	TG	Stomach	1	1	1
BCAM	19	45312328	45324673	TG	Stomach	1	1	1
SARS	1	109756540	109780791	TG	Subcutaneous adipose	1	1	1
PLEKHH2	2	43864412	43995126	TG	Subcutaneous adipose	1	1	1
DYNC2LI1	2	44001178	44037149	TG	Subcutaneous adipose	1	1	1
LRPPRC	2	44113647	44223144	TG	Subcutaneous adipose	1	1	1
TRIB1	8	126442563	126450647	TG	Subcutaneous adipose	1	1	1
RALGDS	9	135973107	136039301	TG	Subcutaneous adipose	1	1	1
RPL7A	9	136215069	136218281	TG	Subcutaneous adipose	1	1	1
SMARCA4	19	11071598	11176071	TG	Subcutaneous adipose	1	1	1
LDLR	19	11200038	11244492	TG	Subcutaneous adipose	1	1	1
KANK2	19	11274943	11308467	TG	Subcutaneous adipose	1	1	1
BCAM	19	45312328	45324673	TG	Subcutaneous adipose	1	1	1
TOMM40	19	45393826	45406946	TG	Subcutaneous adipose	1	1	1
APOE	19	45409011	45412650	TG	Subcutaneous adipose	1	1	1
USP24	1	55532032	55680786	TG	Testis	1	1	1
KIAA1324	1	109656301	109749401	TG	Testis	1	1	1
SARS	1	109756540	109780791	TG	Testis	1	1	1
CELSR2	1	109792641	109818372	TG	Testis	1	1	1
SORT1	1	109852192	109940573	TG	Testis	1	1	1
DYNC2LI1	2	44001178	44037149	TG	Testis	1	1	1
LRPPRC	2	44113647	44223144	TG	Testis	1	1	1
IGF2R	6	160390131	160534539	TG	Testis	1	1	1
RPL7A	9	136215069	136218281	TG	Testis	1	1	1
DHX38	16	72127461	72146811	TG	Testis	1	1	1
SMARCA4	19	11071598	11176071	TG	Testis	1	1	1
LDLR	19	11200038	11244492	TG	Testis	1	1	1
KANK2	19	11274943	11308467	TG	Testis	1	1	1
BCL3	19	45250962	45263301	TG	Testis	1	1	1
BCAM	19	45312328	45324673	TG	Testis	1	1	1
TOMM40	19	45393826	45406946	TG	Testis	1	1	1
APOE	19	45409011	45412650	TG	Testis	1	1	1
DHX38	16	72127461	72146811	TG	Transverse colon	1	1	1
KIAA1324	1	109656301	109749401	TG	Lung	1	1	1
SARS	1	109756540	109780791	TG	Lung	1	1	1
SORT1	1	109852192	109940573	TG	Lung	1	1	1
PLEKHH2	2	43864412	43995126	TG	Lung	1	1	1
DYNC2LI1	2	44001178	44037149	TG	Lung	1	1	1
HMGCR	5	74632154	74657929	TG	Lung	1	1	1
IGF2R	6	160390131	160534539	TG	Lung	1	1	1
TRIB1	8	126442563	126450647	TG	Lung	1	1	1
RALGDS	9	135973107	136039301	TG	Lung	1	1	1
RPL7A	9	136215069	136218281	TG	Lung	1	1	1
HP	16	72088491	72094954	TG	Lung	1	1	1
DHX38	16	72127461	72146811	TG	Lung	1	1	1
SMARCA4	19	11071598	11176071	TG	Lung	1	1	1
LDLR	19	11200038	11244492	TG	Lung	1	1	1
KANK2	19	11274943	11308467	TG	Lung	1	1	1
PVR	19	45147098	45166850	TG	Lung	1	1	1
BCL3	19	45250962	45263301	TG	Lung	1	1	1
BCAM	19	45312328	45324673	TG	Lung	1	1	1
APOE	19	45409011	45412650	TG	Lung	1	1	1
APOC1	19	45417504	45422606	TG	Lung	1	1	1
USP24	1	55532032	55680786	TG	Monocyte	1	1	1
SARS	1	109756540	109780791	TG	Monocyte	1	1	1
LRPPRC	2	44113647	44223144	TG	Monocyte	1	1	1
HMGCR	5	74632154	74657929	TG	Monocyte	1	1	1
IGF2R	6	160390131	160534539	TG	Monocyte	1	1	1
TRIB1	8	126442563	126450647	TG	Monocyte	1	1	1
RALGDS	9	135973107	136039301	TG	Monocyte	1	1	1
GBGT1	9	136028340	136039332	TG	Monocyte	1	1	1
RPL7A	9	136215069	136218281	TG	Monocyte	1	1	1
PMFBP1	16	72146056	72210777	TG	Monocyte	1	1	1
SMARCA4	19	11071598	11176071	TG	Monocyte	1	1	1
LDLR	19	11200038	11244492	TG	Monocyte	1	1	1
CEACAM19	19	45165545	45187631	TG	Monocyte	1	1	1
BCL3	19	45250962	45263301	TG	Monocyte	1	1	1
USP24	1	55532032	55680786	TG	NK cell	1	1	1
LRPPRC	2	44113647	44223144	TG	NK cell	1	1	1
RALGDS	9	135973107	136039301	TG	NK cell	1	1	1
RPL7A	9	136215069	136218281	TG	NK cell	1	1	1
SMARCA4	19	11071598	11176071	TG	NK cell	1	1	1
TOMM40	19	45393826	45406946	TG	NK cell	1	1	1
USP24	1	55532032	55680786	TG	CD8 cell	1	1	1
LRPPRC	2	44113647	44223144	TG	CD8 cell	1	1	1
HMGCR	5	74632154	74657929	TG	CD8 cell	1	1	1
RALGDS	9	135973107	136039301	TG	CD8 cell	1	1	1
RPL7A	9	136215069	136218281	TG	CD8 cell	1	1	1
SURF4	9	136228325	136242970	TG	CD8 cell	1	1	1
SMARCA4	19	11071598	11176071	TG	CD8 cell	1	1	1
TOMM40	19	45393826	45406946	TG	CD8 cell	1	1	1
SARS	1	109756540	109780791	TG	Caudate	1	1	1
CELSR2	1	109792641	109818372	TG	Caudate	1	1	1
PSRC1	1	109822178	109825808	TG	Caudate	1	1	1
SORT1	1	109852192	109940573	TG	Caudate	1	1	1
RALGDS	9	135973107	136039301	TG	Caudate	1	1	1
RPL7A	9	136215069	136218281	TG	Caudate	1	1	1
DHX38	16	72127461	72146811	TG	Caudate	1	1	1
SMARCA4	19	11071598	11176071	TG	Caudate	1	1	1
APOE	19	45409011	45412650	TG	Caudate	1	1	1
APOC1	19	45417504	45422606	TG	Caudate	1	1	1
KIAA1324	1	109656301	109749401	TG	Breast	1	1	1
SARS	1	109756540	109780791	TG	Breast	1	1	1
PLEKHH2	2	43864412	43995126	TG	Breast	1	1	1
IGF2R	6	160390131	160534539	TG	Breast	1	1	1
RALGDS	9	135973107	136039301	TG	Breast	1	1	1
RPL7A	9	136215069	136218281	TG	Breast	1	1	1
SURF4	9	136228325	136242970	TG	Breast	1	1	1
DHX38	16	72127461	72146811	TG	Breast	1	1	1
SMARCA4	19	11071598	11176071	TG	Breast	1	1	1
LDLR	19	11200038	11244492	TG	Breast	1	1	1
KANK2	19	11274943	11308467	TG	Breast	1	1	1
CBLC	19	45281126	45303891	TG	Breast	1	1	1
BCAM	19	45312328	45324673	TG	Breast	1	1	1
TOMM40	19	45393826	45406946	TG	Breast	1	1	1
APOE	19	45409011	45412650	TG	Breast	1	1	1
APOC1	19	45417504	45422606	TG	Breast	1	1	1
USP24	1	55532032	55680786	TG	Spleen	1	1	1
KIAA1324	1	109656301	109749401	TG	Spleen	1	1	1
SARS	1	109756540	109780791	TG	Spleen	1	1	1
SORT1	1	109852192	109940573	TG	Spleen	1	1	1
DYNC2LI1	2	44001178	44037149	TG	Spleen	1	1	1
HMGCR	5	74632154	74657929	TG	Spleen	1	1	1
IGF2R	6	160390131	160534539	TG	Spleen	1	1	1
TRIB1	8	126442563	126450647	TG	Spleen	1	1	1
RALGDS	9	135973107	136039301	TG	Spleen	1	1	1
RPL7A	9	136215069	136218281	TG	Spleen	1	1	1
DHX38	16	72127461	72146811	TG	Spleen	1	1	1
SMARCA4	19	11071598	11176071	TG	Spleen	1	1	1
LDLR	19	11200038	11244492	TG	Spleen	1	1	1
KANK2	19	11274943	11308467	TG	Spleen	1	1	1
BCL3	19	45250962	45263301	TG	Spleen	1	1	1
BCAM	19	45312328	45324673	TG	Spleen	1	1	1
APOE	19	45409011	45412650	TG	Spleen	1	1	1
APOC1	19	45417504	45422606	TG	Spleen	1	1	1
USP24	1	55532032	55680786	TG	CD4 cell	1	1	1
SARS	1	109756540	109780791	TG	CD4 cell	1	1	1
LRPPRC	2	44113647	44223144	TG	CD4 cell	1	1	1
HMGCR	5	74632154	74657929	TG	CD4 cell	1	1	1
RALGDS	9	135973107	136039301	TG	CD4 cell	1	1	1
RPL7A	9	136215069	136218281	TG	CD4 cell	1	1	1
SURF4	9	136228325	136242970	TG	CD4 cell	1	1	1
SMARCA4	19	11071598	11176071	TG	CD4 cell	1	1	1
TOMM40	19	45393826	45406946	TG	CD4 cell	1	1	1
SARS	1	109756540	109780791	TG	Hippocampus	1	1	1
CELSR2	1	109792641	109818372	TG	Hippocampus	1	1	1
PSRC1	1	109822178	109825808	TG	Hippocampus	1	1	1
SORT1	1	109852192	109940573	TG	Hippocampus	1	1	1
LRPPRC	2	44113647	44223144	TG	Hippocampus	1	1	1
RALGDS	9	135973107	136039301	TG	Hippocampus	1	1	1
RPL7A	9	136215069	136218281	TG	Hippocampus	1	1	1
DHX38	16	72127461	72146811	TG	Hippocampus	1	1	1
SMARCA4	19	11071598	11176071	TG	Hippocampus	1	1	1
BCAM	19	45312328	45324673	TG	Hippocampus	1	1	1
APOE	19	45409011	45412650	TG	Hippocampus	1	1	1
APOC1	19	45417504	45422606	TG	Hippocampus	1	1	1
SARS	1	109756540	109780791	TG	Sun-exposed skin	1	1	1
CELSR2	1	109792641	109818372	TG	Sun-exposed skin	1	1	1
SORT1	1	109852192	109940573	TG	Sun-exposed skin	1	1	1
PLEKHH2	2	43864412	43995126	TG	Sun-exposed skin	1	1	1
DYNC2LI1	2	44001178	44037149	TG	Sun-exposed skin	1	1	1
HMGCR	5	74632154	74657929	TG	Sun-exposed skin	1	1	1
IGF2R	6	160390131	160534539	TG	Sun-exposed skin	1	1	1
TRIB1	8	126442563	126450647	TG	Sun-exposed skin	1	1	1
RALGDS	9	135973107	136039301	TG	Sun-exposed skin	1	1	1
RPL7A	9	136215069	136218281	TG	Sun-exposed skin	1	1	1
DHX38	16	72127461	72146811	TG	Sun-exposed skin	1	1	1
SMARCA4	19	11071598	11176071	TG	Sun-exposed skin	1	1	1
LDLR	19	11200038	11244492	TG	Sun-exposed skin	1	1	1
KANK2	19	11274943	11308467	TG	Sun-exposed skin	1	1	1
CBLC	19	45281126	45303891	TG	Sun-exposed skin	1	1	1
BCAM	19	45312328	45324673	TG	Sun-exposed skin	1	1	1
APOE	19	45409011	45412650	TG	Sun-exposed skin	1	1	1
SARS	1	109756540	109780791	TG	Aorta	1	1	1
SORT1	1	109852192	109940573	TG	Aorta	1	1	1
DYNC2LI1	2	44001178	44037149	TG	Aorta	1	1	1
LRPPRC	2	44113647	44223144	TG	Aorta	1	1	1
RPL7A	9	136215069	136218281	TG	Aorta	1	1	1
DHX38	16	72127461	72146811	TG	Aorta	1	1	1
SMARCA4	19	11071598	11176071	TG	Aorta	1	1	1
LDLR	19	11200038	11244492	TG	Aorta	1	1	1
KANK2	19	11274943	11308467	TG	Aorta	1	1	1
CEACAM19	19	45165545	45187631	TG	Aorta	1	1	1
BCAM	19	45312328	45324673	TG	Aorta	1	1	1
USP24	1	55532032	55680786	TG	Thyroid	1	1	1
KIAA1324	1	109656301	109749401	TG	Thyroid	1	1	1
SARS	1	109756540	109780791	TG	Thyroid	1	1	1
CELSR2	1	109792641	109818372	TG	Thyroid	1	1	1
SORT1	1	109852192	109940573	TG	Thyroid	1	1	1
PLEKHH2	2	43864412	43995126	TG	Thyroid	1	1	1
DYNC2LI1	2	44001178	44037149	TG	Thyroid	1	1	1
LRPPRC	2	44113647	44223144	TG	Thyroid	1	1	1
HMGCR	5	74632154	74657929	TG	Thyroid	1	1	1
COL4A3BP	5	74664311	74807963	TG	Thyroid	1	1	1
IGF2R	6	160390131	160534539	TG	Thyroid	1	1	1
TRIB1	8	126442563	126450647	TG	Thyroid	1	1	1
RALGDS	9	135973107	136039301	TG	Thyroid	1	1	1
GBGT1	9	136028340	136039332	TG	Thyroid	1	1	1
RPL7A	9	136215069	136218281	TG	Thyroid	1	1	1
SURF4	9	136228325	136242970	TG	Thyroid	1	1	1
DHX38	16	72127461	72146811	TG	Thyroid	1	1	1
SMARCA4	19	11071598	11176071	TG	Thyroid	1	1	1
LDLR	19	11200038	11244492	TG	Thyroid	1	1	1
KANK2	19	11274943	11308467	TG	Thyroid	1	1	1
DOCK6	19	11309971	11373157	TG	Thyroid	1	1	1
BCL3	19	45250962	45263301	TG	Thyroid	1	1	1
BCAM	19	45312328	45324673	TG	Thyroid	1	1	1
TOMM40	19	45393826	45406946	TG	Thyroid	1	1	1
SARS	1	109756540	109780791	TG	Tibial nerve	1	1	1
PSRC1	1	109822178	109825808	TG	Tibial nerve	1	1	1
SORT1	1	109852192	109940573	TG	Tibial nerve	1	1	1
PLEKHH2	2	43864412	43995126	TG	Tibial nerve	1	1	1
DYNC2LI1	2	44001178	44037149	TG	Tibial nerve	1	1	1
LRPPRC	2	44113647	44223144	TG	Tibial nerve	1	1	1
RALGDS	9	135973107	136039301	TG	Tibial nerve	1	1	1
RPL7A	9	136215069	136218281	TG	Tibial nerve	1	1	1
DHX38	16	72127461	72146811	TG	Tibial nerve	1	1	1
SMARCA4	19	11071598	11176071	TG	Tibial nerve	1	1	1
LDLR	19	11200038	11244492	TG	Tibial nerve	1	1	1
SPC24	19	11242196	11266484	TG	Tibial nerve	1	1	1
KANK2	19	11274943	11308467	TG	Tibial nerve	1	1	1
BCAM	19	45312328	45324673	TG	Tibial nerve	1	1	1
TOMM40	19	45393826	45406946	TG	Tibial nerve	1	1	1
RALGDS	9	135973107	136039301	TG	Left ventricle	1	1	1
RPL7A	9	136215069	136218281	TG	Left ventricle	1	1	1
DHX38	16	72127461	72146811	TG	Left ventricle	1	1	1
SMARCA4	19	11071598	11176071	TG	Left ventricle	1	1	1
LDLR	19	11200038	11244492	TG	Left ventricle	1	1	1
SPC24	19	11242196	11266484	TG	Left ventricle	1	1	1
KANK2	19	11274943	11308467	TG	Left ventricle	1	1	1
BCAM	19	45312328	45324673	TG	Left ventricle	1	1	1
DHX38	16	72127461	72146811	TG	CD4 cell	1	1	1
SARS	1	109756540	109780791	TG	Gastroesophageal junction	1	1	1
LRPPRC	2	44113647	44223144	TG	Gastroesophageal junction	1	1	1
RALGDS	9	135973107	136039301	TG	Gastroesophageal junction	1	1	1
RPL7A	9	136215069	136218281	TG	Gastroesophageal junction	1	1	1
SMARCA4	19	11071598	11176071	TG	Gastroesophageal junction	1	1	1
LDLR	19	11200038	11244492	TG	Gastroesophageal junction	1	1	1
KANK2	19	11274943	11308467	TG	Gastroesophageal junction	1	1	1
BCAM	19	45312328	45324673	TG	Gastroesophageal junction	1	1	1
DHX38	16	72127461	72146811	TG	B cell	1	1	0.99999999999999
DHX38	16	72127461	72146811	TG	CD8 cell	1	1	0.99999999999999
RFXANK	19	19303008	19312678	TG	NK cell	0.999999999998679	0.999999999998976	0.999999999999451
MEF2B	19	19256377	19303400	TF	NK cell	0.999999999998677	0.999999999998975	0.999999999999448
RFXANK	19	19303008	19312678	TG	B cell	0.999999999998679	0.999999999998976	0.999999999999447
MEF2B	19	19256377	19303400	TF	B cell	0.999999999998677	0.999999999998975	0.999999999999444
RFXANK	19	19303008	19312678	TG	CD8 cell	0.999999999998679	0.999999999998976	0.999999999999443
MEF2B	19	19256377	19303400	TF	CD8 cell	0.999999999998677	0.999999999998975	0.99999999999944
MEF2B	19	19256377	19303400	TF	Liver	0.999999999998677	0.999999999998975	0.999999999999347
RFXANK	19	19303008	19312678	TG	CD4 cell	0.999999999998679	0.999999999998976	0.999999999999329
MEF2B	19	19256377	19303400	TF	CD4 cell	0.999999999998677	0.999999999998975	0.999999999999326
MEF2B	19	19256377	19303400	TF	Pancreas	0.999999999998677	0.999999999998975	0.999999999999319
MEF2B	19	19256377	19303400	TF	Monocyte	0.999999999998677	0.999999999998975	0.999999999999317
MEF2B	19	19256377	19303400	TF	Aorta	0.999999999998677	0.999999999998975	0.99999999999921
RFXANK	19	19303008	19312678	TG	Omnibus	0.999999999998679	0.999999999998976	0.999999999999004
NR2C2AP	19	19312225	19314233	TG	Omnibus	0.999999999998679	0.999999999998976	0.999999999999004
SUGP1	19	19386827	19431653	TG	Omnibus	0.999999999998678	0.999999999998976	0.999999999999003
HAPLN4	19	19366450	19373605	TG	Omnibus	0.999999999998678	0.999999999998975	0.999999999999003
TM6SF2	19	19375173	19384200	TG	Omnibus	0.999999999998678	0.999999999998975	0.999999999999003
MEF2B	19	19256377	19303400	TF	Omnibus	0.999999999998677	0.999999999998975	0.999999999999002
MEF2B	19	19256377	19303400	TF	Spleen	0.999999999998677	0.999999999998975	0.999999999998991
MEF2B	19	19256377	19303400	TF	Subcutaneous adipose	0.999999999998677	0.999999999998975	0.999999999998951
MEF2B	19	19256377	19303400	TF	Sigmoid colon	0.999999999998677	0.999999999998975	0.999999999998921
MEF2B	19	19256377	19303400	TF	Skeletal muscle	0.999999999998677	0.999999999998975	0.999999999998915
MEF2B	19	19256377	19303400	TF	Thyroid	0.999999999998677	0.999999999998975	0.999999999998912
MEF2B	19	19256377	19303400	TF	Uterus	0.999999999998677	0.999999999998975	0.99999999999891
MEF2B	19	19256377	19303400	TF	Sun-exposed skin	0.999999999998677	0.999999999998975	0.9999999999989
MEF2B	19	19256377	19303400	TF	Terminal ileum	0.999999999998677	0.999999999998975	0.999999999998883
MEF2B	19	19256377	19303400	TF	Gastroesophageal junction	0.999999999998677	0.999999999998975	0.999999999998881
MEF2B	19	19256377	19303400	TF	Tibial nerve	0.999999999998677	0.999999999998975	0.999999999998867
MEF2B	19	19256377	19303400	TF	Esophagus muscularis	0.999999999998677	0.999999999998975	0.999999999998855
MEF2B	19	19256377	19303400	TF	Left ventricle	0.999999999998677	0.999999999998975	0.999999999998843
MEF2B	19	19256377	19303400	TF	Adrenal gland	0.999999999998677	0.999999999998975	0.999999999998776
NCAN	19	19322782	19363042	TG	Cerebellum	0.99999999999868	0.999999999998976	0.999999999998763
MEF2B	19	19256377	19303400	TF	Atrial appendage	0.999999999998677	0.999999999998975	0.999999999998761
NCAN	19	19322782	19363042	TG	Cortex	0.99999999999868	0.999999999998976	0.999999999998743
NCAN	19	19322782	19363042	TG	Hippocampus	0.99999999999868	0.999999999998976	0.999999999998742
NCAN	19	19322782	19363042	TG	Putamen	0.99999999999868	0.999999999998976	0.999999999998714
NCAN	19	19322782	19363042	TG	Caudate	0.99999999999868	0.999999999998976	0.999999999998712
MEF2B	19	19256377	19303400	TF	Putamen	0.999999999998677	0.999999999998975	0.99999999999871
MEF2B	19	19256377	19303400	TF	Caudate	0.999999999998677	0.999999999998975	0.999999999998708
MEF2B	19	19256377	19303400	TF	Testis	0.999999999998677	0.999999999998975	0.999999999998674
MEF2B	19	19256377	19303400	TF	Stomach	0.999999999998677	0.999999999998975	0.999999999998522
FADS2	11	61560452	61634826	TG	NK cell	0.999999999994265	0.999999999993217	0.999999999997135
TMEM258	11	61535973	61560274	TG	NK cell	0.999999999994245	0.999999999993202	0.999999999997104
FADS3	11	61640991	61659523	TG	B cell	0.999999999994253	0.999999999993207	0.999999999997102
FEN1	11	61560109	61564716	TG	NK cell	0.999999999994242	0.999999999993199	0.999999999997097
TMEM258	11	61535973	61560274	TG	B cell	0.999999999994245	0.999999999993202	0.999999999997094
FEN1	11	61560109	61564716	TG	B cell	0.999999999994242	0.999999999993199	0.999999999997088
TMEM258	11	61535973	61560274	TG	CD8 cell	0.999999999994245	0.999999999993202	0.999999999997067
FEN1	11	61560109	61564716	TG	CD8 cell	0.999999999994242	0.999999999993199	0.99999999999706
FADS3	11	61640991	61659523	TG	Pancreas	0.999999999994253	0.999999999993207	0.999999999996848
MYRF	11	61520114	61555990	TG	Pancreas	0.999999999994246	0.999999999993202	0.99999999999684
TMEM258	11	61535973	61560274	TG	Pancreas	0.999999999994245	0.999999999993202	0.999999999996839
FADS2	11	61560452	61634826	TG	Aorta	0.999999999994265	0.999999999993217	0.999999999996825
FADS1	11	61567099	61596790	TG	Aorta	0.999999999994257	0.999999999993211	0.999999999996815
FADS3	11	61640991	61659523	TG	Aorta	0.999999999994253	0.999999999993207	0.999999999996808
FADS2	11	61560452	61634826	TG	Liver	0.999999999994265	0.999999999993217	0.999999999996806
TMEM258	11	61535973	61560274	TG	Aorta	0.999999999994245	0.999999999993202	0.9999999999968
FADS1	11	61567099	61596790	TG	Liver	0.999999999994257	0.999999999993211	0.999999999996796
FEN1	11	61560109	61564716	TG	Aorta	0.999999999994242	0.999999999993199	0.999999999996795
FADS3	11	61640991	61659523	TG	Liver	0.999999999994253	0.999999999993207	0.99999999999679
MYRF	11	61520114	61555990	TG	Liver	0.999999999994246	0.999999999993202	0.999999999996783
TMEM258	11	61535973	61560274	TG	Liver	0.999999999994245	0.999999999993202	0.999999999996782
FEN1	11	61560109	61564716	TG	Liver	0.999999999994242	0.999999999993199	0.999999999996777
TMEM258	11	61535973	61560274	TG	CD4 cell	0.999999999994245	0.999999999993202	0.999999999996757
FEN1	11	61560109	61564716	TG	CD4 cell	0.999999999994242	0.999999999993199	0.999999999996752
TMEM258	11	61535973	61560274	TG	Monocyte	0.999999999994245	0.999999999993202	0.99999999999674
FEN1	11	61560109	61564716	TG	Monocyte	0.999999999994242	0.999999999993199	0.999999999996735
DAGLA	11	61447905	61514473	TG	Monocyte	0.99999999999418	0.999999999993151	0.999999999996658
FADS2	11	61560452	61634826	TG	Visceral omentum	0.999999999994265	0.999999999993217	0.999999999995476
FADS3	11	61640991	61659523	TG	Visceral omentum	0.999999999994253	0.999999999993207	0.999999999995462
MYRF	11	61520114	61555990	TG	Visceral omentum	0.999999999994246	0.999999999993202	0.999999999995456
TMEM258	11	61535973	61560274	TG	Visceral omentum	0.999999999994245	0.999999999993202	0.999999999995455
FEN1	11	61560109	61564716	TG	Visceral omentum	0.999999999994242	0.999999999993199	0.999999999995451
USP1	1	62901968	62917475	TG	NK cell	0.999999999986197	0.999999999989739	0.999999999995393
FADS2	11	61560452	61634826	TG	Ovary	0.999999999994265	0.999999999993217	0.999999999995316
USP1	1	62901968	62917475	TG	CD8 cell	0.999999999986197	0.999999999989739	0.99999999999531
FADS1	11	61567099	61596790	TG	Ovary	0.999999999994257	0.999999999993211	0.999999999995308
FADS3	11	61640991	61659523	TG	Ovary	0.999999999994253	0.999999999993207	0.999999999995303
MYRF	11	61520114	61555990	TG	Ovary	0.999999999994246	0.999999999993202	0.999999999995296
TMEM258	11	61535973	61560274	TG	Ovary	0.999999999994245	0.999999999993202	0.999999999995295
FEN1	11	61560109	61564716	TG	Ovary	0.999999999994242	0.999999999993199	0.999999999995291
USP1	1	62901968	62917475	TG	B cell	0.999999999986197	0.999999999989739	0.999999999995261
TMEM258	11	61535973	61560274	TG	Breast	0.999999999994245	0.999999999993202	0.999999999995255
MYRF	11	61520114	61555990	TG	Stomach	0.999999999994246	0.999999999993202	0.999999999995199
TMEM258	11	61535973	61560274	TG	Stomach	0.999999999994245	0.999999999993202	0.999999999995198
FEN1	11	61560109	61564716	TG	Stomach	0.999999999994242	0.999999999993199	0.999999999995195
FADS2	11	61560452	61634826	TG	Uterus	0.999999999994265	0.999999999993217	0.999999999995178
FADS2	11	61560452	61634826	TG	Subcutaneous adipose	0.999999999994265	0.999999999993217	0.999999999995163
TMEM258	11	61535973	61560274	TG	Uterus	0.999999999994245	0.999999999993202	0.999999999995158
FADS1	11	61567099	61596790	TG	Subcutaneous adipose	0.999999999994257	0.999999999993211	0.999999999995155
FEN1	11	61560109	61564716	TG	Uterus	0.999999999994242	0.999999999993199	0.999999999995154
FADS2	11	61560452	61634826	TG	Caudate	0.999999999994265	0.999999999993217	0.999999999995154
FADS3	11	61640991	61659523	TG	Subcutaneous adipose	0.999999999994253	0.999999999993207	0.99999999999515
FADS2	11	61560452	61634826	TG	Cortex	0.999999999994265	0.999999999993217	0.999999999995149
TMEM258	11	61535973	61560274	TG	Subcutaneous adipose	0.999999999994245	0.999999999993202	0.999999999995144
FADS3	11	61640991	61659523	TG	Caudate	0.999999999994253	0.999999999993207	0.999999999995141
FADS2	11	61560452	61634826	TG	Cerebellum	0.999999999994265	0.999999999993217	0.999999999995141
TMEM258	11	61535973	61560274	TG	Transverse colon	0.999999999994245	0.999999999993202	0.999999999995137
FADS3	11	61640991	61659523	TG	Cortex	0.999999999994253	0.999999999993207	0.999999999995137
FADS2	11	61560452	61634826	TG	Hippocampus	0.999999999994265	0.999999999993217	0.999999999995136
MYRF	11	61520114	61555990	TG	Caudate	0.999999999994246	0.999999999993202	0.999999999995135
TMEM258	11	61535973	61560274	TG	Caudate	0.999999999994245	0.999999999993202	0.999999999995134
FEN1	11	61560109	61564716	TG	Caudate	0.999999999994242	0.999999999993199	0.999999999995131
MYRF	11	61520114	61555990	TG	Cortex	0.999999999994246	0.999999999993202	0.999999999995131
TMEM258	11	61535973	61560274	TG	Cortex	0.999999999994245	0.999999999993202	0.99999999999513
FADS3	11	61640991	61659523	TG	Cerebellum	0.999999999994253	0.999999999993207	0.999999999995129
FEN1	11	61560109	61564716	TG	Cortex	0.999999999994242	0.999999999993199	0.999999999995126
FADS2	11	61560452	61634826	TG	Putamen	0.999999999994265	0.999999999993217	0.999999999995125
FADS3	11	61640991	61659523	TG	Hippocampus	0.999999999994253	0.999999999993207	0.999999999995124
FADS3	11	61640991	61659523	TG	Atrial appendage	0.999999999994253	0.999999999993207	0.999999999995124
TMEM258	11	61535973	61560274	TG	Cerebellum	0.999999999994245	0.999999999993202	0.999999999995122
FEN1	11	61560109	61564716	TG	Cerebellum	0.999999999994242	0.999999999993199	0.999999999995118
MYRF	11	61520114	61555990	TG	Hippocampus	0.999999999994246	0.999999999993202	0.999999999995118
TMEM258	11	61535973	61560274	TG	Hippocampus	0.999999999994245	0.999999999993202	0.999999999995117
TMEM258	11	61535973	61560274	TG	Atrial appendage	0.999999999994245	0.999999999993202	0.999999999995117
FADS2	11	61560452	61634826	TG	Esophagus muscularis	0.999999999994265	0.999999999993217	0.999999999995116
FADS2	11	61560452	61634826	TG	Lung	0.999999999994265	0.999999999993217	0.999999999995114
FEN1	11	61560109	61564716	TG	Hippocampus	0.999999999994242	0.999999999993199	0.999999999995113
FADS2	11	61560452	61634826	TG	Sigmoid colon	0.999999999994265	0.999999999993217	0.99999999999511
MYRF	11	61520114	61555990	TG	Putamen	0.999999999994246	0.999999999993202	0.999999999995106
TMEM258	11	61535973	61560274	TG	Putamen	0.999999999994245	0.999999999993202	0.999999999995105
FADS2	11	61560452	61634826	TG	Tibial nerve	0.999999999994265	0.999999999993217	0.999999999995105
FEN1	11	61560109	61564716	TG	Putamen	0.999999999994242	0.999999999993199	0.999999999995102
FADS3	11	61640991	61659523	TG	Lung	0.999999999994253	0.999999999993207	0.999999999995101
FADS1	11	61567099	61596790	TG	Tibial nerve	0.999999999994257	0.999999999993211	0.999999999995097
TMEM258	11	61535973	61560274	TG	Esophagus muscularis	0.999999999994245	0.999999999993202	0.999999999995097
FADS3	11	61640991	61659523	TG	Sigmoid colon	0.999999999994253	0.999999999993207	0.999999999995096
TMEM258	11	61535973	61560274	TG	Spleen	0.999999999994245	0.999999999993202	0.999999999995096
TMEM258	11	61535973	61560274	TG	Lung	0.999999999994245	0.999999999993202	0.999999999995094
FEN1	11	61560109	61564716	TG	Esophagus muscularis	0.999999999994242	0.999999999993199	0.999999999995093
FADS3	11	61640991	61659523	TG	Tibial nerve	0.999999999994253	0.999999999993207	0.999999999995092
TMEM258	11	61535973	61560274	TG	Sigmoid colon	0.999999999994245	0.999999999993202	0.99999999999509
FADS2	11	61560452	61634826	TG	Vagina	0.999999999994265	0.999999999993217	0.999999999995087
MYRF	11	61520114	61555990	TG	Terminal ileum	0.999999999994246	0.999999999993202	0.999999999995087
TMEM258	11	61535973	61560274	TG	Terminal ileum	0.999999999994245	0.999999999993202	0.999999999995086
TMEM258	11	61535973	61560274	TG	Tibial nerve	0.999999999994245	0.999999999993202	0.999999999995086
FADS2	11	61560452	61634826	TG	Adrenal gland	0.999999999994265	0.999999999993217	0.999999999995083
FEN1	11	61560109	61564716	TG	Tibial nerve	0.999999999994242	0.999999999993199	0.999999999995082
FADS1	11	61567099	61596790	TG	Adrenal gland	0.999999999994257	0.999999999993211	0.999999999995075
DAGLA	11	61447905	61514473	TG	Transverse colon	0.99999999999418	0.999999999993151	0.999999999995071
FADS3	11	61640991	61659523	TG	Adrenal gland	0.999999999994253	0.999999999993207	0.99999999999507
TMEM258	11	61535973	61560274	TG	Vagina	0.999999999994245	0.999999999993202	0.999999999995068
FEN1	11	61560109	61564716	TG	Vagina	0.999999999994242	0.999999999993199	0.999999999995064
TMEM258	11	61535973	61560274	TG	Adrenal gland	0.999999999994245	0.999999999993202	0.999999999995064
FADS2	11	61560452	61634826	TG	Sun-exposed skin	0.999999999994265	0.999999999993217	0.999999999995029
TMEM258	11	61535973	61560274	TG	Sun-exposed skin	0.999999999994245	0.999999999993202	0.99999999999501
FEN1	11	61560109	61564716	TG	Sun-exposed skin	0.999999999994242	0.999999999993199	0.999999999995006
FADS2	11	61560452	61634826	TG	Prostate	0.999999999994265	0.999999999993217	0.999999999994988
FADS3	11	61640991	61659523	TG	Gastroesophageal junction	0.999999999994253	0.999999999993207	0.999999999994973
TMEM258	11	61535973	61560274	TG	Prostate	0.999999999994245	0.999999999993202	0.99999999999497
TMEM258	11	61535973	61560274	TG	Gastroesophageal junction	0.999999999994245	0.999999999993202	0.999999999994968
FEN1	11	61560109	61564716	TG	Gastroesophageal junction	0.999999999994242	0.999999999993199	0.999999999994964
TMEM258	11	61535973	61560274	TG	Esophagus mucosa	0.999999999994245	0.999999999993202	0.999999999994963
FEN1	11	61560109	61564716	TG	Esophagus mucosa	0.999999999994242	0.999999999993199	0.999999999994959
FADS1	11	61567099	61596790	TG	Skeletal muscle	0.999999999994257	0.999999999993211	0.999999999994945
FADS2	11	61560452	61634826	TG	Left ventricle	0.999999999994265	0.999999999993217	0.99999999999494
FADS3	11	61640991	61659523	TG	Skeletal muscle	0.999999999994253	0.999999999993207	0.999999999994939
TMEM258	11	61535973	61560274	TG	Skeletal muscle	0.999999999994245	0.999999999993202	0.999999999994935
FADS1	11	61567099	61596790	TG	Left ventricle	0.999999999994257	0.999999999993211	0.999999999994932
FADS2	11	61560452	61634826	TG	Testis	0.999999999994265	0.999999999993217	0.999999999994929
FADS3	11	61640991	61659523	TG	Left ventricle	0.999999999994253	0.999999999993207	0.999999999994927
TMEM258	11	61535973	61560274	TG	Left ventricle	0.999999999994245	0.999999999993202	0.999999999994921
FEN1	11	61560109	61564716	TG	Left ventricle	0.999999999994242	0.999999999993199	0.999999999994917
TMEM258	11	61535973	61560274	TG	Testis	0.999999999994245	0.999999999993202	0.999999999994911
FEN1	11	61560109	61564716	TG	Testis	0.999999999994242	0.999999999993199	0.999999999994907
FADS3	11	61640991	61659523	TG	Thyroid	0.999999999994253	0.999999999993207	0.999999999994784
TMEM258	11	61535973	61560274	TG	Thyroid	0.999999999994245	0.999999999993202	0.999999999994779
FEN1	11	61560109	61564716	TG	Thyroid	0.999999999994242	0.999999999993199	0.999999999994775
USP1	1	62901968	62917475	TG	CD4 cell	0.999999999986197	0.999999999989739	0.99999999999423
FADS2	11	61560452	61634826	TG	Omnibus	0.999999999994265	0.999999999993217	0.99999999999422
FADS1	11	61567099	61596790	TG	Omnibus	0.999999999994257	0.999999999993211	0.999999999994213
MYRF	11	61520114	61555990	TG	Omnibus	0.999999999994246	0.999999999993202	0.999999999994206
FADS3	11	61640991	61659523	TG	Omnibus	0.999999999994253	0.999999999993207	0.999999999994206
TMEM258	11	61535973	61560274	TG	Omnibus	0.999999999994245	0.999999999993202	0.999999999994205
FEN1	11	61560109	61564716	TG	Omnibus	0.999999999994242	0.999999999993199	0.9999999999942
DAGLA	11	61447905	61514473	TG	Omnibus	0.99999999999418	0.999999999993151	0.999999999994153
USP1	1	62901968	62917475	TG	Monocyte	0.999999999986197	0.999999999989739	0.999999999994121
USP1	1	62901968	62917475	TG	Pancreas	0.999999999986197	0.999999999989739	0.999999999992604
USP1	1	62901968	62917475	TG	Aorta	0.999999999986197	0.999999999989739	0.999999999991291
USP1	1	62901968	62917475	TG	Liver	0.999999999986197	0.999999999989739	0.999999999990697
USP1	1	62901968	62917475	TG	Spleen	0.999999999986197	0.999999999989739	0.999999999985691
USP1	1	62901968	62917475	TG	Ovary	0.999999999986197	0.999999999989739	0.999999999985295
USP1	1	62901968	62917475	TG	Cortex	0.999999999986197	0.999999999989739	0.999999999985248
BUD13	11	116618886	116643704	TG	Omnibus	0.999999999991896	0.999999999993811	0.999999999984981
BUD13	11	116618886	116643704	TG	Cerebellum	0.999999999991896	0.999999999993811	0.999999999984942
USP1	1	62901968	62917475	TG	Lung	0.999999999986197	0.999999999989739	0.999999999984231
USP1	1	62901968	62917475	TG	Caudate	0.999999999986197	0.999999999989739	0.999999999983357
USP1	1	62901968	62917475	TG	Breast	0.999999999986197	0.999999999989739	0.999999999983289
USP1	1	62901968	62917475	TG	Vagina	0.999999999986197	0.999999999989739	0.999999999983265
USP1	1	62901968	62917475	TG	Uterus	0.999999999986197	0.999999999989739	0.999999999983108
USP1	1	62901968	62917475	TG	Hippocampus	0.999999999986197	0.999999999989739	0.999999999983092
USP1	1	62901968	62917475	TG	Putamen	0.999999999986197	0.999999999989739	0.999999999983078
USP1	1	62901968	62917475	TG	Omnibus	0.999999999986197	0.999999999989739	0.999999999982022
USP1	1	62901968	62917475	TG	Esophagus mucosa	0.999999999986197	0.999999999989739	0.99999999998067
USP1	1	62901968	62917475	TG	Testis	0.999999999986197	0.999999999989739	0.999999999980666
USP1	1	62901968	62917475	TG	Subcutaneous adipose	0.999999999986197	0.999999999989739	0.999999999980421
USP1	1	62901968	62917475	TG	Cerebellum	0.999999999986197	0.999999999989739	0.999999999978921
USP1	1	62901968	62917475	TG	Sigmoid colon	0.999999999986197	0.999999999989739	0.999999999978227
USP1	1	62901968	62917475	TG	Tibial nerve	0.999999999986197	0.999999999989739	0.999999999978137
USP1	1	62901968	62917475	TG	Thyroid	0.999999999986197	0.999999999989739	0.999999999977627
PLCG1	20	39765600	39811629	TG	CD8 cell	0.999999998572108	0.999999998513753	0.999999999976859
USP1	1	62901968	62917475	TG	Esophagus muscularis	0.999999999986197	0.999999999989739	0.999999999975748
USP1	1	62901968	62917475	TG	Gastroesophageal junction	0.999999999986197	0.999999999989739	0.999999999975186
BUD13	11	116618886	116643704	TG	CD4 cell	0.999999999991896	0.999999999993811	0.999999999969364
PLCG1	20	39765600	39811629	TG	NK cell	0.999999998572108	0.999999998513753	0.999999999954135
BUD13	11	116618886	116643704	TG	NK cell	0.999999999991896	0.999999999993811	0.999999999952822
BUD13	11	116618886	116643704	TG	B cell	0.999999999991896	0.999999999993811	0.999999999952044
BUD13	11	116618886	116643704	TG	CD8 cell	0.999999999991896	0.999999999993811	0.999999999940422
PLCG1	20	39765600	39811629	TG	Aorta	0.999999998572108	0.999999998513753	0.999999998999178
PLCG1	20	39765600	39811629	TG	Pancreas	0.999999998572108	0.999999998513753	0.999999998939187
TOP1	20	39657458	39753127	TG	Monocyte	0.999999998566912	0.999999998506815	0.99999999884861
PLCG1	20	39765600	39811629	TG	Transverse colon	0.999999998572108	0.999999998513753	0.999999998772123
TOP1	20	39657458	39753127	TG	Ovary	0.999999998566912	0.999999998506815	0.99999999872555
PLCG1	20	39765600	39811629	TG	Testis	0.999999998572108	0.999999998513753	0.999999998684849
TOP1	20	39657458	39753127	TG	Caudate	0.999999998566912	0.999999998506815	0.999999998672591
TOP1	20	39657458	39753127	TG	Sigmoid colon	0.999999998566912	0.999999998506815	0.999999998650478
TOP1	20	39657458	39753127	TG	Hippocampus	0.999999998566912	0.999999998506815	0.999999998611417
PLCG1	20	39765600	39811629	TG	CD4 cell	0.999999998572108	0.999999998513753	0.999999998607132
TOP1	20	39657458	39753127	TG	Cortex	0.999999998566912	0.999999998506815	0.99999999860303
TOP1	20	39657458	39753127	TG	Sun-exposed skin	0.999999998566912	0.999999998506815	0.999999998600435
TOP1	20	39657458	39753127	TG	Prostate	0.999999998566912	0.999999998506815	0.999999998595101
PLCG1	20	39765600	39811629	TG	Omnibus	0.999999998572108	0.999999998513753	0.999999998593519
TOP1	20	39657458	39753127	TG	Omnibus	0.999999998566912	0.999999998506815	0.999999998589524
TOP1	20	39657458	39753127	TG	Uterus	0.999999998566912	0.999999998506815	0.999999998572553
TOP1	20	39657458	39753127	TG	Adrenal gland	0.999999998566912	0.999999998506815	0.99999999854482
PLCG1	20	39765600	39811629	TG	Thyroid	0.999999998572108	0.999999998513753	0.99999999854005
TOP1	20	39657458	39753127	TG	Thyroid	0.999999998566912	0.999999998506815	0.999999998535892
TOP1	20	39657458	39753127	TG	Esophagus mucosa	0.999999998566912	0.999999998506815	0.999999998503072
TOP1	20	39657458	39753127	TG	Lung	0.999999998566912	0.999999998506815	0.999999998474875
PLCG1	20	39765600	39811629	TG	Tibial nerve	0.999999998572108	0.999999998513753	0.999999998408679
ST3GAL4	11	126225535	126310239	TG	Aorta	0.999999997584135	0.999999997969676	0.999999998343946
PLCG1	20	39765600	39811629	TG	Spleen	0.999999998572108	0.999999998513753	0.999999998246913
PLCG1	20	39765600	39811629	TG	Cerebellum	0.999999998572108	0.999999998513753	0.999999998189253
ST3GAL4	11	126225535	126310239	TG	Monocyte	0.999999997584135	0.999999997969676	0.999999998077071
ST3GAL4	11	126225535	126310239	TG	Ovary	0.999999997584135	0.999999997969676	0.999999998066083
ST3GAL4	11	126225535	126310239	TG	Left ventricle	0.999999997584135	0.999999997969676	0.9999999979838
ST3GAL4	11	126225535	126310239	TG	Atrial appendage	0.999999997584135	0.999999997969676	0.999999997979685
ST3GAL4	11	126225535	126310239	TG	Prostate	0.999999997584135	0.999999997969676	0.999999997973296
ST3GAL4	11	126225535	126310239	TG	Adrenal gland	0.999999997584135	0.999999997969676	0.999999997961269
ST3GAL4	11	126225535	126310239	TG	Tibial nerve	0.999999997584135	0.999999997969676	0.999999997946878
ST3GAL4	11	126225535	126310239	TG	Thyroid	0.999999997584135	0.999999997969676	0.999999997940558
ST3GAL4	11	126225535	126310239	TG	Testis	0.999999997584135	0.999999997969676	0.999999997921481
KIRREL3	11	126293254	126873355	TG	Putamen	0.999999997555231	0.999999997953964	0.999999997902547
DCPS	11	126173647	126215644	TG	NK cell	0.999999997614282	0.999999997996266	0.999999997900917
KIRREL3	11	126293254	126873355	TG	Hippocampus	0.999999997555231	0.999999997953964	0.999999997872507
KIRREL3	11	126293254	126873355	TG	Caudate	0.999999997555231	0.999999997953964	0.999999997849426
ST3GAL4	11	126225535	126310239	TG	Vagina	0.999999997584135	0.999999997969676	0.999999997835053
ST3GAL4	11	126225535	126310239	TG	Esophagus mucosa	0.999999997584135	0.999999997969676	0.999999997787285
ST3GAL4	11	126225535	126310239	TG	Spleen	0.999999997584135	0.999999997969676	0.99999999778547
ST3GAL4	11	126225535	126310239	TG	Transverse colon	0.999999997584135	0.999999997969676	0.999999997777615
ST3GAL4	11	126225535	126310239	TG	Visceral omentum	0.999999997584135	0.999999997969676	0.999999997769668
DCPS	11	126173647	126215644	TG	CD8 cell	0.999999997614282	0.999999997996266	0.999999997759321
KIRREL3	11	126293254	126873355	TG	Cerebellum	0.999999997555231	0.999999997953964	0.999999997674228
KIRREL3	11	126293254	126873355	TG	Omnibus	0.999999997555231	0.999999997953964	0.999999997656941
DCPS	11	126173647	126215644	TG	Omnibus	0.999999997614282	0.999999997996266	0.999999997647046
ST3GAL4	11	126225535	126310239	TG	Omnibus	0.999999997584135	0.999999997969676	0.999999997630921
OASL	12	121458095	121477045	TG	NK cell	0.99999998455388	0.999999983828391	0.999999994931694
OASL	12	121458095	121477045	TG	CD8 cell	0.99999998455388	0.999999983828391	0.999999994890264
HNF1A	12	121416346	121440315	TF	CD8 cell	0.999999984524442	0.99999998380109	0.999999994862545
HNF1A	12	121416346	121440315	TF	CD4 cell	0.999999984524442	0.99999998380109	0.999999993746414
OASL	12	121458095	121477045	TG	Monocyte	0.99999998455388	0.999999983828391	0.999999993706275
HNF1A	12	121416346	121440315	TF	Pancreas	0.999999984524442	0.99999998380109	0.999999993624694
OASL	12	121458095	121477045	TG	Liver	0.99999998455388	0.999999983828391	0.999999993084695
HNF1A	12	121416346	121440315	TF	Liver	0.999999984524442	0.99999998380109	0.999999993059823
SPPL3	12	121200313	121342174	TG	Ovary	0.999999984483778	0.999999983767019	0.999999989298009
HNF1A	12	121416346	121440315	TF	Uterus	0.999999984524442	0.99999998380109	0.999999988832663
SPPL3	12	121200313	121342174	TG	Spleen	0.999999984483778	0.999999983767019	0.999999988755309
SPPL3	12	121200313	121342174	TG	Sun-exposed skin	0.999999984483778	0.999999983767019	0.999999988674916
HNF1A	12	121416346	121440315	TF	Stomach	0.999999984524442	0.99999998380109	0.999999988615917
SPPL3	12	121200313	121342174	TG	Cortex	0.999999984483778	0.999999983767019	0.999999988589569
SPPL3	12	121200313	121342174	TG	Thyroid	0.999999984483778	0.999999983767019	0.999999988397497
HNF1A	12	121416346	121440315	TF	Transverse colon	0.999999984524442	0.99999998380109	0.999999988345017
HNF1A	12	121416346	121440315	TF	Terminal ileum	0.999999984524442	0.99999998380109	0.99999998834413
SPPL3	12	121200313	121342174	TG	Testis	0.999999984483778	0.999999983767019	0.999999988238322
OASL	12	121458095	121477045	TG	Omnibus	0.99999998455388	0.999999983828391	0.999999984541963
C12orf43	12	121440225	121454305	TG	Omnibus	0.99999998453639	0.999999983812089	0.999999984526116
HNF1A	12	121416346	121440315	TF	Omnibus	0.999999984524442	0.99999998380109	0.999999984515452
SPPL3	12	121200313	121342174	TG	Omnibus	0.999999984483778	0.999999983767019	0.999999984480106
TRAPPC6A	19	45666186	45681495	TG	CD8 cell	0.999999083672048	0.999998624570519	0.999999416574741
SLC22A3	6	160769300	160876014	TG	Liver	0.999995241658128	0.999997717058793	0.99999932974618
TRAPPC6A	19	45666186	45681495	TG	CD4 cell	0.999999083672048	0.999998624570519	0.999999230513371
PPP1R37	19	45594654	45651335	TG	Cerebellum	0.999999084862473	0.999998625766187	0.999999228473029
BLOC1S3	19	45682003	45685059	TG	Sun-exposed skin	0.999999083672048	0.999998624570519	0.999999195963826
BLOC1S3	19	45682003	45685059	TG	Esophagus mucosa	0.999999083672048	0.999998624570519	0.999999185267127
PPP1R37	19	45594654	45651335	TG	Thyroid	0.999999084862473	0.999998625766187	0.999999177832109
PPP1R37	19	45594654	45651335	TG	Testis	0.999999084862473	0.999998625766187	0.999999144826883
BLOC1S3	19	45682003	45685059	TG	Testis	0.999999083672048	0.999998624570519	0.999999143650292
SLC22A3	6	160769300	160876014	TG	Aorta	0.999995241658128	0.999997717058793	0.999999088273005
PPP1R37	19	45594654	45651335	TG	Stomach	0.999999084862473	0.999998625766187	0.999998864392263
CLASRP	19	45542298	45574214	TG	Stomach	0.999999082950791	0.999998623847592	0.999998862528939
MARK4	19	45582546	45808541	TG	Omnibus	0.999999088834139	0.999998630253099	0.999998678980845
PPP1R37	19	45594654	45651335	TG	Omnibus	0.999999084862473	0.999998625766187	0.999998674713504
TRAPPC6A	19	45666186	45681495	TG	Omnibus	0.999999083672048	0.999998624570519	0.999998673530886
BLOC1S3	19	45682003	45685059	TG	Omnibus	0.999999083672048	0.999998624570519	0.999998673530886
SLC22A3	6	160769300	160876014	TG	Ovary	0.999995241658128	0.999997717058793	0.999997830630393
SLC22A3	6	160769300	160876014	TG	Testis	0.999995241658128	0.999997717058793	0.999997595771003
SLC22A3	6	160769300	160876014	TG	Prostate	0.999995241658128	0.999997717058793	0.999997565601511
SLC22A3	6	160769300	160876014	TG	Omnibus	0.999995241658128	0.999997717058793	0.999997558667223
SLC22A3	6	160769300	160876014	TG	Skeletal muscle	0.999995241658128	0.999997717058793	0.999997552319386
SLC22A3	6	160769300	160876014	TG	Esophagus mucosa	0.999995241658128	0.999997717058793	0.999997550807555
SLC22A3	6	160769300	160876014	TG	Sun-exposed skin	0.999995241658128	0.999997717058793	0.999997545968473
SLC22A3	6	160769300	160876014	TG	Vagina	0.999995241658128	0.999997717058793	0.999997522056024
SLC22A3	6	160769300	160876014	TG	Uterus	0.999995241658128	0.999997717058793	0.999997512336388
SLC22A3	6	160769300	160876014	TG	Lung	0.999995241658128	0.999997717058793	0.999997503991835
SLC22A3	6	160769300	160876014	TG	Tibial nerve	0.999995241658128	0.999997717058793	0.999997159026406
NLRC5	16	57023397	57117443	TG	NK cell	0.999949419093397	0.999945897140512	0.999983790932073
NLRC5	16	57023397	57117443	TG	CD8 cell	0.999949419093397	0.999945897140512	0.999983675814007
NLRC5	16	57023397	57117443	TG	B cell	0.999949419093397	0.999945897140512	0.999983353735835
NLRC5	16	57023397	57117443	TG	Pancreas	0.999949419093397	0.999945897140512	0.999979887669562
HERPUD1	16	56965960	56977798	TG	Pancreas	0.999949271905449	0.999945766797984	0.999979720685534
NLRC5	16	57023397	57117443	TG	CD4 cell	0.999949419093397	0.999945897140512	0.999979647013395
NLRC5	16	57023397	57117443	TG	Monocyte	0.999949419093397	0.999945897140512	0.999979550574221
NLRC5	16	57023397	57117443	TG	Aorta	0.999949419093397	0.999945897140512	0.999979354645303
NLRC5	16	57023397	57117443	TG	Liver	0.999949419093397	0.999945897140512	0.999979007938312
RIPK3	14	24805227	24809251	TG	CD8 cell	0.99992858899954	0.999917258554252	0.999976385745753
APOC3	11	116700422	116703788	TG	Liver	0.999887762976755	0.999921591214693	0.999975105162444
APOA4	11	116691419	116694022	TG	Liver	0.999887677367068	0.999921532936642	0.999975095965391
NFATC4	14	24834879	24848810	TF	NK cell	0.999928719199789	0.999917382538132	0.999974880683174
KHNYN	14	24898492	24910540	TG	NK cell	0.999928635240803	0.999917317266513	0.999974802144642
RIPK3	14	24805227	24809251	TG	NK cell	0.99992858899954	0.999917258554252	0.999974757578721
NOP9	14	24769068	24778330	TG	NK cell	0.999928553597208	0.999917219301275	0.999974716670562
CIDEB	14	24774302	24780636	TG	NK cell	0.99992853884861	0.999917206941378	0.999974703424103
NFATC4	14	24834879	24848810	TF	B cell	0.999928719199789	0.999917382538132	0.999971919139479
RIPK3	14	24805227	24809251	TG	B cell	0.99992858899954	0.999917258554252	0.999971803791471
NFATC4	14	24834879	24848810	TF	CD4 cell	0.999928719199789	0.999917382538132	0.999969066233329
RIPK3	14	24805227	24809251	TG	CD4 cell	0.99992858899954	0.999917258554252	0.999968944994001
NYNRIN	14	24867992	24888494	TG	Pancreas	0.999928851742509	0.999917510543633	0.999967260886528
NFATC4	14	24834879	24848810	TF	Pancreas	0.999928719199789	0.999917382538132	0.999967134180648
NLRC5	16	57023397	57117443	TG	Visceral omentum	0.999949419093397	0.999945897140512	0.999966007686882
NFATC4	14	24834879	24848810	TF	Liver	0.999928719199789	0.999917382538132	0.999965376155012
CIDEB	14	24774302	24780636	TG	Liver	0.99992853884861	0.999917206941378	0.999965196090953
NFATC4	14	24834879	24848810	TF	Monocyte	0.999928719199789	0.999917382538132	0.999964633168207
RIPK3	14	24805227	24809251	TG	Monocyte	0.99992858899954	0.999917258554252	0.999964519014638
NOP9	14	24769068	24778330	TG	Monocyte	0.999928553597208	0.999917219301275	0.999964478373816
NLRC5	16	57023397	57117443	TG	Transverse colon	0.999949419093397	0.999945897140512	0.9999641890934
NLRC5	16	57023397	57117443	TG	Breast	0.999949419093397	0.999945897140512	0.99996412117673
NLRC5	16	57023397	57117443	TG	Terminal ileum	0.999949419093397	0.999945897140512	0.999963629211507
NLRC5	16	57023397	57117443	TG	Stomach	0.999949419093397	0.999945897140512	0.99996344553654
NLRC5	16	57023397	57117443	TG	Sigmoid colon	0.999949419093397	0.999945897140512	0.999963260017082
NLRC5	16	57023397	57117443	TG	Uterus	0.999949419093397	0.999945897140512	0.999963101389488
NLRC5	16	57023397	57117443	TG	Tibial nerve	0.999949419093397	0.999945897140512	0.999962899124839
NLRC5	16	57023397	57117443	TG	Lung	0.999949419093397	0.999945897140512	0.999962840637082
NLRC5	16	57023397	57117443	TG	Sun-exposed skin	0.999949419093397	0.999945897140512	0.999962776410889
NLRC5	16	57023397	57117443	TG	Spleen	0.999949419093397	0.999945897140512	0.999962590359024
NLRC5	16	57023397	57117443	TG	Esophagus muscularis	0.999949419093397	0.999945897140512	0.999962476024022
NLRC5	16	57023397	57117443	TG	Vagina	0.999949419093397	0.999945897140512	0.999962467889985
HERPUD1	16	56965960	56977798	TG	Spleen	0.999949271905449	0.999945766797984	0.999962439292943
NLRC5	16	57023397	57117443	TG	Prostate	0.999949419093397	0.999945897140512	0.999962160868426
NLRC5	16	57023397	57117443	TG	Omnibus	0.999949419093397	0.999945897140512	0.999962117707061
NLRC5	16	57023397	57117443	TG	Esophagus mucosa	0.999949419093397	0.999945897140512	0.999962074382297
HERPUD1	16	56965960	56977798	TG	Prostate	0.999949271905449	0.999945766797984	0.999962012710006
CETP	16	56995762	57017757	TG	Omnibus	0.99994930054422	0.999945792648118	0.999961998408314
HERPUD1	16	56965960	56977798	TG	Omnibus	0.999949271905449	0.999945766797984	0.999961970199359
SLC12A3	16	56899119	56949762	TG	Omnibus	0.999949228257327	0.999945729066324	0.99996192608717
NLRC5	16	57023397	57117443	TG	Thyroid	0.999949419093397	0.999945897140512	0.999961516078686
NLRC5	16	57023397	57117443	TG	Testis	0.999949419093397	0.999945897140512	0.999961392419888
NYNRIN	14	24867992	24888494	TG	Aorta	0.999928851742509	0.999917510543633	0.999961159533625
NFATC4	14	24834879	24848810	TF	Aorta	0.999928719199789	0.999917382538132	0.999961038605493
IGSF23	19	45116940	45140081	TG	Omnibus	0.999947438027622	0.999935224319516	0.999958067171943
NYNRIN	14	24867992	24888494	TG	Visceral omentum	0.999928851742509	0.999917510543633	0.999944522508024
NFATC4	14	24834879	24848810	TF	Visceral omentum	0.999928719199789	0.999917382538132	0.999944392331647
NYNRIN	14	24867992	24888494	TG	Sun-exposed skin	0.999928851742509	0.999917510543633	0.999941637585065
NFATC4	14	24834879	24848810	TF	Sun-exposed skin	0.999928719199789	0.999917382538132	0.999941500762089
NYNRIN	14	24867992	24888494	TG	Transverse colon	0.999928851742509	0.999917510543633	0.999940255284693
NFATC4	14	24834879	24848810	TF	Transverse colon	0.999928719199789	0.999917382538132	0.999940122854694
RIPK3	14	24805227	24809251	TG	Transverse colon	0.99992858899954	0.999917258554252	0.999939994158312
CIDEB	14	24774302	24780636	TG	Transverse colon	0.99992853884861	0.999917206941378	0.999939943397002
NYNRIN	14	24867992	24888494	TG	Cortex	0.999928851742509	0.999917510543633	0.999938646263849
NFATC4	14	24834879	24848810	TF	Cortex	0.999928719199789	0.999917382538132	0.999938510529811
NYNRIN	14	24867992	24888494	TG	Cerebellum	0.999928851742509	0.999917510543633	0.99993817144561
NFATC4	14	24834879	24848810	TF	Cerebellum	0.999928719199789	0.999917382538132	0.999938034957683
CBLN3	14	24895738	24900160	TG	Cerebellum	0.999928636733508	0.999917318471853	0.999937964389815
NYNRIN	14	24867992	24888494	TG	Spleen	0.999928851742509	0.999917510543633	0.999936974893296
NFATC4	14	24834879	24848810	TF	Spleen	0.999928719199789	0.999917382538132	0.999936845311027
KHNYN	14	24898492	24910540	TG	Spleen	0.999928635240803	0.999917317266513	0.999936767239282
ADCY4	14	24787555	24804299	TG	Spleen	0.999928602859881	0.999917266982995	0.999936730955157
RIPK3	14	24805227	24809251	TG	Spleen	0.99992858899954	0.999917258554252	0.999936719337104
CIDEB	14	24774302	24780636	TG	Spleen	0.99992853884861	0.999917206941378	0.999936668927599
NYNRIN	14	24867992	24888494	TG	Terminal ileum	0.999928851742509	0.999917510543633	0.999935941927894
NFATC4	14	24834879	24848810	TF	Terminal ileum	0.999928719199789	0.999917382538132	0.999935814206393
KHNYN	14	24898492	24910540	TG	Terminal ileum	0.999928635240803	0.999917317266513	0.999935737006272
NYNRIN	14	24867992	24888494	TG	Vagina	0.999928851742509	0.999917510543633	0.999935710648864
RIPK3	14	24805227	24809251	TG	Terminal ileum	0.99992858899954	0.999917258554252	0.99993568923045
CIDEB	14	24774302	24780636	TG	Terminal ileum	0.99992853884861	0.999917206941378	0.999935639783322
NFATC4	14	24834879	24848810	TF	Vagina	0.999928719199789	0.999917382538132	0.999935580668741
RIPK3	14	24805227	24809251	TG	Vagina	0.99992858899954	0.999917258554252	0.999935457159403
NFATC4	14	24834879	24848810	TF	Lung	0.999928719199789	0.999917382538132	0.999934105876544
NYNRIN	14	24867992	24888494	TG	Prostate	0.999928851742509	0.999917510543633	0.999934072138282
KHNYN	14	24898492	24910540	TG	Lung	0.999928635240803	0.999917317266513	0.999934030499169
ADCY4	14	24787555	24804299	TG	Lung	0.999928602859881	0.999917266982995	0.99993398922787
NFATC4	14	24834879	24848810	TF	Prostate	0.999928719199789	0.999917382538132	0.999933936893539
APOA4	11	116691419	116694022	TG	Ovary	0.999887677367068	0.999921532936642	0.999933829858263
NFATC4	14	24834879	24848810	TF	Hippocampus	0.999928719199789	0.999917382538132	0.999932998167729
NYNRIN	14	24867992	24888494	TG	Breast	0.999928851742509	0.999917510543633	0.999931478252994
NFATC4	14	24834879	24848810	TF	Putamen	0.999928719199789	0.999917382538132	0.999931409944953
NFATC4	14	24834879	24848810	TF	Breast	0.999928719199789	0.999917382538132	0.99993135731558
NYNRIN	14	24867992	24888494	TG	Left ventricle	0.999928851742509	0.999917510543633	0.999930823461393
NFATC4	14	24834879	24848810	TF	Left ventricle	0.999928719199789	0.999917382538132	0.999930686246045
NFATC4	14	24834879	24848810	TF	Caudate	0.999928719199789	0.999917382538132	0.999930356728133
NYNRIN	14	24867992	24888494	TG	Atrial appendage	0.999928851742509	0.999917510543633	0.999930161340177
NFATC4	14	24834879	24848810	TF	Atrial appendage	0.999928719199789	0.999917382538132	0.999930040991151
NYNRIN	14	24867992	24888494	TG	Subcutaneous adipose	0.999928851742509	0.999917510543633	0.999928417248043
NYNRIN	14	24867992	24888494	TG	Esophagus muscularis	0.999928851742509	0.999917510543633	0.999928390400011
NFATC4	14	24834879	24848810	TF	Subcutaneous adipose	0.999928719199789	0.999917382538132	0.99992829017874
APOC3	11	116700422	116703788	TG	Omnibus	0.999887762976755	0.999921591214693	0.999928278282844
NFATC4	14	24834879	24848810	TF	Esophagus muscularis	0.999928719199789	0.999917382538132	0.999928266974859
APOA4	11	116691419	116694022	TG	Omnibus	0.999887677367068	0.999921532936642	0.999928211175387
NYNRIN	14	24867992	24888494	TG	Esophagus mucosa	0.999928851742509	0.999917510543633	0.999928083348206
NFATC4	14	24834879	24848810	TF	Esophagus mucosa	0.999928719199789	0.999917382538132	0.999927957471847
NYNRIN	14	24867992	24888494	TG	Testis	0.999928851742509	0.999917510543633	0.99992783824657
RIPK3	14	24805227	24809251	TG	Esophagus mucosa	0.99992858899954	0.999917258554252	0.999927833736965
CIDEB	14	24774302	24780636	TG	Esophagus mucosa	0.99992853884861	0.999917206941378	0.999927783103724
NFATC4	14	24834879	24848810	TF	Testis	0.999928719199789	0.999917382538132	0.999927709281356
NYNRIN	14	24867992	24888494	TG	Ovary	0.999928851742509	0.999917510543633	0.999927098419385
NFATC4	14	24834879	24848810	TF	Ovary	0.999928719199789	0.999917382538132	0.999926973820333
NYNRIN	14	24867992	24888494	TG	Uterus	0.999928851742509	0.999917510543633	0.999925750528783
NFATC4	14	24834879	24848810	TF	Uterus	0.999928719199789	0.999917382538132	0.999925620878601
ADCY4	14	24787555	24804299	TG	Uterus	0.999928602859881	0.999917266982995	0.999925505963481
APOC3	11	116700422	116703788	TG	Terminal ileum	0.999887762976755	0.999921591214693	0.999924636663283
NYNRIN	14	24867992	24888494	TG	Sigmoid colon	0.999928851742509	0.999917510543633	0.999924561479565
APOA4	11	116691419	116694022	TG	Terminal ileum	0.999887677367068	0.999921532936642	0.999924557767051
NFATC4	14	24834879	24848810	TF	Skeletal muscle	0.999928719199789	0.999917382538132	0.999924544656295
NFATC4	14	24834879	24848810	TF	Sigmoid colon	0.999928719199789	0.999917382538132	0.999924439703595
NYNRIN	14	24867992	24888494	TG	Tibial nerve	0.999928851742509	0.999917510543633	0.99992222389213
NFATC4	14	24834879	24848810	TF	Tibial nerve	0.999928719199789	0.999917382538132	0.999922106612093
NYNRIN	14	24867992	24888494	TG	Thyroid	0.999928851742509	0.999917510543633	0.999922045291641
NFATC4	14	24834879	24848810	TF	Thyroid	0.999928719199789	0.999917382538132	0.99992191819518
ADCY4	14	24787555	24804299	TG	Thyroid	0.999928602859881	0.999917266982995	0.999921806023629
NYNRIN	14	24867992	24888494	TG	Gastroesophageal junction	0.999928851742509	0.999917510543633	0.999919259191052
NFATC4	14	24834879	24848810	TF	Gastroesophageal junction	0.999928719199789	0.999917382538132	0.999919144732732
HIST1H2BC	6	26115101	26124154	TG	Pancreas	0.999824016635267	0.999836604423565	0.999918049410001
HIST1H4C	6	26104104	26104518	TG	Pancreas	0.999823978088972	0.999836578759518	0.999917999082379
HIST1H2AC	6	26124373	26139344	TG	Pancreas	0.999823468361878	0.999836206515984	0.999917387689303
ILF3	19	10764937	10803093	TG	NK cell	0.999326678192433	0.999366202014493	0.999917307865133
HIST1H2BD	6	26158349	26171577	TG	Pancreas	0.999823145024259	0.999835968842369	0.999916985888042
HIST1H1E	6	26156559	26157343	TG	Pancreas	0.999823106780839	0.999835945151123	0.999916937019607
NFATC4	14	24834879	24848810	TF	Adrenal gland	0.999928719199789	0.999917382538132	0.999916743194309
HIST1H2BC	6	26115101	26124154	TG	B cell	0.999824016635267	0.999836604423565	0.999916566363397
HIST1H4C	6	26104104	26104518	TG	B cell	0.999823978088972	0.999836578759518	0.999916499137912
HIST1H2BC	6	26115101	26124154	TG	NK cell	0.999824016635267	0.999836604423565	0.999915957185598
HIST1H4C	6	26104104	26104518	TG	NK cell	0.999823978088972	0.999836578759518	0.999915885509601
HIST1H2BC	6	26115101	26124154	TG	Liver	0.999824016635267	0.999836604423565	0.99991587939252
NYNRIN	14	24867992	24888494	TG	Stomach	0.999928851742509	0.999917510543633	0.999915839295535
HIST1H4C	6	26104104	26104518	TG	Liver	0.999823978088972	0.999836578759518	0.999915832887369
HIST1H2AC	6	26124373	26139344	TG	B cell	0.999823468361878	0.999836206515984	0.999915742122031
NFATC4	14	24834879	24848810	TF	Stomach	0.999928719199789	0.999917382538132	0.999915716521135
KHNYN	14	24898492	24910540	TG	Stomach	0.999928635240803	0.999917317266513	0.999915630860589
RIPK3	14	24805227	24809251	TG	Stomach	0.99992858899954	0.999917258554252	0.999915593318773
HIST1H1C	6	26055968	26056699	TG	Pancreas	0.999821463390745	0.999834087820481	0.999915587708456
HIST1H2AC	6	26124373	26139344	TG	Liver	0.999823468361878	0.999836206515984	0.999915257830025
HIST1H2BD	6	26158349	26171577	TG	B cell	0.999823145024259	0.999835968842369	0.999915239758379
HIST1H1E	6	26156559	26157343	TG	B cell	0.999823106780839	0.999835945151123	0.999915170277434
HIST1H2AC	6	26124373	26139344	TG	NK cell	0.999823468361878	0.999836206515984	0.9999150974933
HIST1H2BD	6	26158349	26171577	TG	Liver	0.999823145024259	0.999835968842369	0.999914878999443
HIST1H1E	6	26156559	26157343	TG	Liver	0.999823106780839	0.999835945151123	0.999914833827163
HIST1H2BD	6	26158349	26171577	TG	NK cell	0.999823145024259	0.999835968842369	0.999914573202239
HIST1H1E	6	26156559	26157343	TG	NK cell	0.999823106780839	0.999835945151123	0.999914500088108
HIST1H2BC	6	26115101	26124154	TG	Aorta	0.999824016635267	0.999836604423565	0.999914420060926
HIST1H4C	6	26104104	26104518	TG	Aorta	0.999823978088972	0.999836578759518	0.999914370762011
HIST1H1C	6	26055968	26056699	TG	B cell	0.999821463390745	0.999834087820481	0.999914065983767
HIST1H2AC	6	26124373	26139344	TG	Aorta	0.999823468361878	0.999836206515984	0.999913774070443
HIST1H1C	6	26055968	26056699	TG	Liver	0.999821463390745	0.999834087820481	0.999913513564889
HIST1H1C	6	26055968	26056699	TG	NK cell	0.999821463390745	0.999834087820481	0.999913433429786
HIST1H2BD	6	26158349	26171577	TG	Aorta	0.999823145024259	0.999835968842369	0.999913379913534
HIST1H1E	6	26156559	26157343	TG	Aorta	0.999823106780839	0.999835945151123	0.999913332118986
ILF3	19	10764937	10803093	TG	B cell	0.999326678192433	0.999366202014493	0.999912966997882
HIST1H1C	6	26055968	26056699	TG	Aorta	0.999821463390745	0.999834087820481	0.999912025376063
PLEC	8	144989321	145050902	TG	NK cell	0.999744878287704	0.999634773962501	0.999910286551617
PARP10	8	145051321	145086940	TG	NK cell	0.999744831065159	0.999634727961213	0.999910236482432
MAF1	8	145159402	145162514	TG	NK cell	0.999744526451176	0.999634648242845	0.999910108814963
HIST1H2BC	6	26115101	26124154	TG	CD8 cell	0.999824016635267	0.999836604423565	0.999910102631689
HIST1H4C	6	26104104	26104518	TG	CD8 cell	0.999823978088972	0.999836578759518	0.999910026432222
HIST1H2BC	6	26115101	26124154	TG	Monocyte	0.999824016635267	0.999836604423565	0.999909538013421
HIST1H4C	6	26104104	26104518	TG	Monocyte	0.999823978088972	0.999836578759518	0.999909484441848
HIST1H2AC	6	26124373	26139344	TG	CD8 cell	0.999823468361878	0.999836206515984	0.999909163427814
HIST1H2AC	6	26124373	26139344	TG	Monocyte	0.999823468361878	0.999836206515984	0.999908818656689
HIST1H2BD	6	26158349	26171577	TG	CD8 cell	0.999823145024259	0.999835968842369	0.999908590896349
HIST1H1E	6	26156559	26157343	TG	CD8 cell	0.999823106780839	0.999835945151123	0.999908509026853
HIST1H2BD	6	26158349	26171577	TG	Monocyte	0.999823145024259	0.999835968842369	0.999908387572086
HIST1H1E	6	26156559	26157343	TG	Monocyte	0.999823106780839	0.999835945151123	0.999908331509256
HIST1H1C	6	26055968	26056699	TG	CD8 cell	0.999821463390745	0.999834087820481	0.999907525410491
HIST1H1C	6	26055968	26056699	TG	Monocyte	0.999821463390745	0.999834087820481	0.999907015907813
NYNRIN	14	24867992	24888494	TG	Omnibus	0.999928851742509	0.999917510543633	0.999906370625637
NFATC4	14	24834879	24848810	TF	Omnibus	0.999928719199789	0.999917382538132	0.999906259005187
CBLN3	14	24895738	24900160	TG	Omnibus	0.999928636733508	0.999917318471853	0.999906171717269
KHNYN	14	24898492	24910540	TG	Omnibus	0.999928635240803	0.999917317266513	0.999906170455726
ADCY4	14	24787555	24804299	TG	Omnibus	0.999928602859881	0.999917266982995	0.999906152939451
RIPK3	14	24805227	24809251	TG	Omnibus	0.99992858899954	0.999917258554252	0.999906141365456
SDR39U1	14	24908972	24912111	TG	Omnibus	0.99992859386233	0.999917281049441	0.999906133891171
NOP9	14	24769068	24778330	TG	Omnibus	0.999928553597208	0.999917219301275	0.99990610843326
CIDEB	14	24774302	24780636	TG	Omnibus	0.99992853884861	0.999917206941378	0.999906095426809
ILF3	19	10764937	10803093	TG	CD8 cell	0.999326678192433	0.999366202014493	0.999905495160961
HIST1H2BC	6	26115101	26124154	TG	CD4 cell	0.999824016635267	0.999836604423565	0.999903891120911
HIST1H4C	6	26104104	26104518	TG	CD4 cell	0.999823978088972	0.999836578759518	0.999903831925035
HIST1H2AC	6	26124373	26139344	TG	CD4 cell	0.999823468361878	0.999836206515984	0.999903115988613
HIST1H2BD	6	26158349	26171577	TG	CD4 cell	0.999823145024259	0.999835968842369	0.999902648164093
HIST1H1E	6	26156559	26157343	TG	CD4 cell	0.999823106780839	0.999835945151123	0.999902587000361
HIST1H1C	6	26055968	26056699	TG	CD4 cell	0.999821463390745	0.999834087820481	0.999901392294517
ILF3	19	10764937	10803093	TG	Pancreas	0.999326678192433	0.999366202014493	0.999896863214412
QTRT1	19	10812106	10824113	TG	Pancreas	0.999324147436907	0.999364445346136	0.999895909053368
HLX	1	221051699	221058401	TF	NK cell	0.999785530374342	0.999830134609002	0.999894624884777
HLX	1	221051699	221058401	TF	B cell	0.999785530374342	0.999830134609002	0.999894009961277
MARC1	1	220960101	220987735	TG	Pancreas	0.999779799817274	0.999824539520053	0.999889040441299
PLEC	8	144989321	145050902	TG	CD8 cell	0.999744878287704	0.999634773962501	0.999888691112711
PARP10	8	145051321	145086940	TG	CD8 cell	0.999744831065159	0.999634727961213	0.999888648266121
MAF1	8	145159402	145162514	TG	CD8 cell	0.999744526451176	0.999634648242845	0.999888546826846
ILF3	19	10764937	10803093	TG	Liver	0.999326678192433	0.999366202014493	0.999887021731174
HLX	1	221051699	221058401	TF	Liver	0.999785530374342	0.999830134609002	0.999886947558605
MYLIP	6	16129356	16148479	TG	Omnibus	0.999879240342211	0.999897222689298	0.999886462466127
ILF3	19	10764937	10803093	TG	Aorta	0.999326678192433	0.999366202014493	0.99988632669403
HLX	1	221051699	221058401	TF	Monocyte	0.999785530374342	0.999830134609002	0.999886300037762
MYLIP	6	16129356	16148479	TG	Subcutaneous adipose	0.999879240342211	0.999897222689298	0.999886170525692
PARP10	8	145051321	145086940	TG	B cell	0.999744831065159	0.999634727961213	0.999885652688941
MYLIP	6	16129356	16148479	TG	Thyroid	0.999879240342211	0.999897222689298	0.999885632544144
MAF1	8	145159402	145162514	TG	B cell	0.999744526451176	0.999634648242845	0.999885547753074
MYLIP	6	16129356	16148479	TG	Hippocampus	0.999879240342211	0.999897222689298	0.99988551201329
MYLIP	6	16129356	16148479	TG	Sun-exposed skin	0.999879240342211	0.999897222689298	0.999885059711921
MYLIP	6	16129356	16148479	TG	Uterus	0.999879240342211	0.999897222689298	0.999885024627429
MYLIP	6	16129356	16148479	TG	Spleen	0.999879240342211	0.999897222689298	0.999884423288945
MYLIP	6	16129356	16148479	TG	Vagina	0.999879240342211	0.999897222689298	0.999884268855132
MYLIP	6	16129356	16148479	TG	Breast	0.999879240342211	0.999897222689298	0.999882248091503
MARC1	1	220960101	220987735	TG	Liver	0.999779799817274	0.999824539520053	0.999881158689835
MARC2	1	220921567	220958150	TG	Liver	0.999779721083954	0.999824460322846	0.999881020132256
ILF3	19	10764937	10803093	TG	Monocyte	0.999326678192433	0.999366202014493	0.999869183969441
HIST1H2BC	6	26115101	26124154	TG	Visceral omentum	0.999824016635267	0.999836604423565	0.999867621224472
HIST1H4C	6	26104104	26104518	TG	Visceral omentum	0.999823978088972	0.999836578759518	0.999867578067436
MYLIP	6	16129356	16148479	TG	Pancreas	0.999879240342211	0.999897222689298	0.99986723673133
HIST1H2AC	6	26124373	26139344	TG	Visceral omentum	0.999823468361878	0.999836206515984	0.999867005959491
MAF1	8	145159402	145162514	TG	Liver	0.999744526451176	0.999634648242845	0.999866895110051
CYC1	8	145149930	145152428	TG	Liver	0.999744468162527	0.999634586056376	0.999866834100805
OPLAH	8	145106167	145118735	TG	Liver	0.999744665425778	0.999634571931564	0.999866833838291
HIST1H2BD	6	26158349	26171577	TG	Visceral omentum	0.999823145024259	0.999835968842369	0.999866635968792
HIST1H1E	6	26156559	26157343	TG	Visceral omentum	0.999823106780839	0.999835945151123	0.999866593825669
HIST1H2BC	6	26115101	26124154	TG	Ovary	0.999824016635267	0.999836604423565	0.99986622672259
HIST1H4C	6	26104104	26104518	TG	Ovary	0.999823978088972	0.999836578759518	0.999866184588407
HIST1H2AC	6	26124373	26139344	TG	Ovary	0.999823468361878	0.999836206515984	0.999865631235064
HIST1H2BD	6	26158349	26171577	TG	Ovary	0.999823145024259	0.999835968842369	0.999865272981921
HIST1H1E	6	26156559	26157343	TG	Ovary	0.999823106780839	0.999835945151123	0.999865232501685
HIST1H1C	6	26055968	26056699	TG	Visceral omentum	0.999821463390745	0.999834087820481	0.999865122537698
HIST1H2BC	6	26115101	26124154	TG	Breast	0.999824016635267	0.999836604423565	0.999863830103424
HIST1H4C	6	26104104	26104518	TG	Breast	0.999823978088972	0.999836578759518	0.999863788805646
HIST1H1C	6	26055968	26056699	TG	Ovary	0.999821463390745	0.999834087820481	0.999863734334064
HIST1H2AC	6	26124373	26139344	TG	Breast	0.999823468361878	0.999836206515984	0.99986322963241
ILF3	19	10764937	10803093	TG	CD4 cell	0.999326678192433	0.999366202014493	0.999863210045371
PLEC	8	144989321	145050902	TG	CD4 cell	0.999744878287704	0.999634773962501	0.999863006191763
PARP10	8	145051321	145086940	TG	CD4 cell	0.999744831065159	0.999634727961213	0.999862967849981
HIST1H2BD	6	26158349	26171577	TG	Breast	0.999823145024259	0.999835968842369	0.999862869597458
MAF1	8	145159402	145162514	TG	CD4 cell	0.999744526451176	0.999634648242845	0.999862869237277
HIST1H1E	6	26156559	26157343	TG	Breast	0.999823106780839	0.999835945151123	0.999862829324104
HIST1H1C	6	26055968	26056699	TG	Breast	0.999821463390745	0.999834087820481	0.999861310929755
HIST1H2BC	6	26115101	26124154	TG	Left ventricle	0.999824016635267	0.999836604423565	0.999861192382723
HIST1H4C	6	26104104	26104518	TG	Left ventricle	0.999823978088972	0.999836578759518	0.999861155547391
HIST1H2AC	6	26124373	26139344	TG	Cerebellum	0.999823468361878	0.999836206515984	0.999860735798538
HIST1H2AC	6	26124373	26139344	TG	Left ventricle	0.999823468361878	0.999836206515984	0.99986064101714
HIST1H2BD	6	26158349	26171577	TG	Cerebellum	0.999823145024259	0.999835968842369	0.999860396450448
HIST1H1E	6	26156559	26157343	TG	Cerebellum	0.999823106780839	0.999835945151123	0.999860358953825
HIST1H2BD	6	26158349	26171577	TG	Left ventricle	0.999823145024259	0.999835968842369	0.999860310890795
HIST1H1E	6	26156559	26157343	TG	Left ventricle	0.999823106780839	0.999835945151123	0.999860274743209
HIST1H2BC	6	26115101	26124154	TG	Testis	0.999824016635267	0.999836604423565	0.999859773774544
HIST1H1T	6	26107640	26108364	TG	Testis	0.999823999638687	0.999836593324723	0.999859758135625
HIST1H2BC	6	26115101	26124154	TG	Tibial nerve	0.999824016635267	0.999836604423565	0.999859748850154
HIST1H4C	6	26104104	26104518	TG	Testis	0.999823978088972	0.999836578759518	0.999859737408929
HIST1H4C	6	26104104	26104518	TG	Tibial nerve	0.999823978088972	0.999836578759518	0.999859709427774
C1orf115	1	220863187	220872499	TG	Liver	0.999763684689458	0.99980782174329	0.999859547547429
HIST1H2BC	6	26115101	26124154	TG	Omnibus	0.999824016635267	0.999836604423565	0.999859469377727
HIST1H2BC	6	26115101	26124154	TG	Thyroid	0.999824016635267	0.999836604423565	0.999859453006845
HIST1H4C	6	26104104	26104518	TG	Omnibus	0.999823978088972	0.999836578759518	0.999859431794733
HIST1H4C	6	26104104	26104518	TG	Thyroid	0.999823978088972	0.999836578759518	0.999859415871645
HIST1H2AC	6	26124373	26139344	TG	Testis	0.999823468361878	0.999836206515984	0.999859245783579
HIST1H2AC	6	26124373	26139344	TG	Tibial nerve	0.999823468361878	0.999836206515984	0.999859165166944
HIST1H2BD	6	26158349	26171577	TG	Testis	0.999823145024259	0.999835968842369	0.999858930803637
HIST1H2AC	6	26124373	26139344	TG	Omnibus	0.999823468361878	0.999836206515984	0.999858916524717
HIST1H2AC	6	26124373	26139344	TG	Thyroid	0.999823468361878	0.999836206515984	0.999858901851084
HIST1H1E	6	26156559	26157343	TG	Testis	0.999823106780839	0.999835945151123	0.999858896079573
HIST1H2BC	6	26115101	26124154	TG	Gastroesophageal junction	0.999824016635267	0.999836604423565	0.999858891990959
HIST1H2BC	6	26115101	26124154	TG	Esophagus mucosa	0.999824016635267	0.999836604423565	0.99985889114427
HIST1H4C	6	26104104	26104518	TG	Esophagus mucosa	0.999823978088972	0.999836578759518	0.999858852819174
HIST1H4C	6	26104104	26104518	TG	Gastroesophageal junction	0.999823978088972	0.999836578759518	0.999858852500545
HIST1H2BD	6	26158349	26171577	TG	Tibial nerve	0.999823145024259	0.999835968842369	0.999858815845398
HIST1H1C	6	26055968	26056699	TG	Cerebellum	0.999821463390745	0.999834087820481	0.999858782859088
HIST1H1E	6	26156559	26157343	TG	Tibial nerve	0.999823106780839	0.999835945151123	0.999858777363692
HIST1H1C	6	26055968	26056699	TG	Left ventricle	0.999821463390745	0.999834087820481	0.999858677250794
HIST1H2BD	6	26158349	26171577	TG	Omnibus	0.999823145024259	0.999835968842369	0.999858584744745
HIST1H2BC	6	26115101	26124154	TG	Cortex	0.999824016635267	0.999836604423565	0.99985857570976
HIST1H2BD	6	26158349	26171577	TG	Thyroid	0.999823145024259	0.999835968842369	0.999858571582251
HIST1H1E	6	26156559	26157343	TG	Omnibus	0.999823106780839	0.999835945151123	0.999858548676274
HIST1H1E	6	26156559	26157343	TG	Thyroid	0.999823106780839	0.999835945151123	0.999858535536621
HIST1H2AC	6	26124373	26139344	TG	Esophagus mucosa	0.999823468361878	0.999836206515984	0.999858328306846
HIST1H2AC	6	26124373	26139344	TG	Gastroesophageal junction	0.999823468361878	0.999836206515984	0.999858304968866
HIST1H2BC	6	26115101	26124154	TG	Vagina	0.999824016635267	0.999836604423565	0.99985825916268
HIST1H4C	6	26104104	26104518	TG	Vagina	0.999823978088972	0.999836578759518	0.999858220129573
HIST1H2BC	6	26115101	26124154	TG	Caudate	0.999824016635267	0.999836604423565	0.999858215254823
HIST1H2BD	6	26158349	26171577	TG	Esophagus mucosa	0.999823145024259	0.999835968842369	0.999857991406899
HIST1H2AC	6	26124373	26139344	TG	Cortex	0.999823468361878	0.999836206515984	0.999857987572731
HIST1H2BC	6	26115101	26124154	TG	Putamen	0.999824016635267	0.999836604423565	0.999857969214757
HIST1H1E	6	26156559	26157343	TG	Esophagus mucosa	0.999823106780839	0.999835945151123	0.999857954315985
HIST1H2BD	6	26158349	26171577	TG	Gastroesophageal junction	0.999823145024259	0.999835968842369	0.999857953109402
HIST1H2BC	6	26115101	26124154	TG	Esophagus muscularis	0.999824016635267	0.999836604423565	0.999857924860568
HIST1H1E	6	26156559	26157343	TG	Gastroesophageal junction	0.999823106780839	0.999835945151123	0.999857914959948
HIST1H4C	6	26104104	26104518	TG	Esophagus muscularis	0.999823978088972	0.999836578759518	0.999857885019903
HIST1H2BC	6	26115101	26124154	TG	Prostate	0.999824016635267	0.999836604423565	0.999857680965004
HIST1H2AC	6	26124373	26139344	TG	Vagina	0.999823468361878	0.999836206515984	0.999857679833713
HIST1H4C	6	26104104	26104518	TG	Prostate	0.999823978088972	0.999836578759518	0.999857642553058
HIST1H2AC	6	26124373	26139344	TG	Caudate	0.999823468361878	0.999836206515984	0.999857642023277
HIST1H2BC	6	26115101	26124154	TG	Sigmoid colon	0.999824016635267	0.999836604423565	0.999857638921595
HIST1H4C	6	26104104	26104518	TG	Sigmoid colon	0.999823978088972	0.999836578759518	0.999857597414644
HIST1H2BC	6	26115101	26124154	TG	Atrial appendage	0.999824016635267	0.999836604423565	0.999857580816982
HIST1H4C	6	26104104	26104518	TG	Atrial appendage	0.999823978088972	0.999836578759518	0.999857540734583
HIST1H2AC	6	26124373	26139344	TG	Putamen	0.999823468361878	0.999836206515984	0.999857391096429
HIST1H2BC	6	26115101	26124154	TG	Sun-exposed skin	0.999824016635267	0.999836604423565	0.99985738302908
HIST1H2AC	6	26124373	26139344	TG	Esophagus muscularis	0.999823468361878	0.999836206515984	0.999857343481935
HIST1H4C	6	26104104	26104518	TG	Sun-exposed skin	0.999823978088972	0.999836578759518	0.999857342840984
HIST1H2BD	6	26158349	26171577	TG	Vagina	0.999823145024259	0.999835968842369	0.999857330906119
HIST1H2BC	6	26115101	26124154	TG	Hippocampus	0.999824016635267	0.999836604423565	0.999857306770586
HIST1H2BD	6	26158349	26171577	TG	Caudate	0.999823145024259	0.999835968842369	0.99985729764654
HIST1H1E	6	26156559	26157343	TG	Vagina	0.999823106780839	0.999835945151123	0.999857292702736
HIST1H1C	6	26055968	26056699	TG	Testis	0.999821463390745	0.999834087820481	0.999857280590534
HIST1H2BC	6	26115101	26124154	TG	Lung	0.999824016635267	0.999836604423565	0.999857244133424
HIST1H1C	6	26055968	26056699	TG	Tibial nerve	0.999821463390745	0.999834087820481	0.999857222318672
HIST1H4C	6	26104104	26104518	TG	Lung	0.999823978088972	0.999836578759518	0.999857203369628
HIST1H2BC	6	26115101	26124154	TG	Subcutaneous adipose	0.999824016635267	0.999836604423565	0.999857125458124
HIST1H2BC	6	26115101	26124154	TG	Skeletal muscle	0.999824016635267	0.999836604423565	0.999857116896797
HIST1H2AC	6	26124373	26139344	TG	Prostate	0.999823468361878	0.999836206515984	0.999857103781385
HIST1H4C	6	26104104	26104518	TG	Subcutaneous adipose	0.999823978088972	0.999836578759518	0.999857084063289
HIST1H4C	6	26104104	26104518	TG	Skeletal muscle	0.999823978088972	0.999836578759518	0.999857075332302
HIST1H2AC	6	26124373	26139344	TG	Sigmoid colon	0.999823468361878	0.999836206515984	0.99985703158243
HIST1H2BD	6	26158349	26171577	TG	Esophagus muscularis	0.999823145024259	0.999835968842369	0.999856994670809
HIST1H2AC	6	26124373	26139344	TG	Atrial appendage	0.999823468361878	0.999836206515984	0.999856991586502
HIST1H1C	6	26055968	26056699	TG	Omnibus	0.999821463390745	0.999834087820481	0.999856974761336
HIST1H1A	6	26017260	26018040	TG	Omnibus	0.999821446645252	0.999834076241526	0.999856964613176
HIST1H1C	6	26055968	26056699	TG	Thyroid	0.999821463390745	0.999834087820481	0.999856963557881
HIST1H1E	6	26156559	26157343	TG	Esophagus muscularis	0.999823106780839	0.999835945151123	0.999856955907147
HIST1H2BC	6	26115101	26124154	TG	Spleen	0.999824016635267	0.999836604423565	0.999856811095845
HIST1H2AC	6	26124373	26139344	TG	Sun-exposed skin	0.999823468361878	0.999836206515984	0.999856796179233
HIST1H4C	6	26104104	26104518	TG	Spleen	0.999823978088972	0.999836578759518	0.999856770508835
HIST1H2BD	6	26158349	26171577	TG	Prostate	0.999823145024259	0.999835968842369	0.999856757947657
HIST1H2AC	6	26124373	26139344	TG	Hippocampus	0.999823468361878	0.999836206515984	0.999856729090529
HIST1H1E	6	26156559	26157343	TG	Prostate	0.999823106780839	0.999835945151123	0.999856719387128
HIST1H2BD	6	26158349	26171577	TG	Sigmoid colon	0.999823145024259	0.999835968842369	0.999856668520424
HIST1H2AC	6	26124373	26139344	TG	Lung	0.999823468361878	0.999836206515984	0.99985665369115
HIST1H2BC	6	26115101	26124154	TG	Uterus	0.999824016635267	0.999836604423565	0.999856643519445
HIST1H2BD	6	26158349	26171577	TG	Atrial appendage	0.999823145024259	0.999835968842369	0.999856638146587
HIST1H1E	6	26156559	26157343	TG	Sigmoid colon	0.999823106780839	0.999835945151123	0.99985662783159
HIST1H4C	6	26104104	26104518	TG	Uterus	0.999823978088972	0.999836578759518	0.999856602078754
HIST1H1E	6	26156559	26157343	TG	Atrial appendage	0.999823106780839	0.999835945151123	0.999856599194884
HIST1H2AC	6	26124373	26139344	TG	Subcutaneous adipose	0.999823468361878	0.999836206515984	0.999856523679391
HIST1H2AC	6	26124373	26139344	TG	Skeletal muscle	0.999823468361878	0.999836206515984	0.999856516283673
HIST1H2BD	6	26158349	26171577	TG	Sun-exposed skin	0.999823145024259	0.999835968842369	0.999856444034262
HIST1H1E	6	26156559	26157343	TG	Sun-exposed skin	0.999823106780839	0.999835945151123	0.999856404975246
HIST1H1C	6	26055968	26056699	TG	Esophagus mucosa	0.999821463390745	0.999834087820481	0.999856395467067
HIST1H1C	6	26055968	26056699	TG	Gastroesophageal junction	0.999821463390745	0.999834087820481	0.999856365924393
HIST1H1E	6	26156559	26157343	TG	Hippocampus	0.999823106780839	0.999835945151123	0.999856344222826
HIST1H2BD	6	26158349	26171577	TG	Lung	0.999823145024259	0.999835968842369	0.99985629953461
HIST1H1E	6	26156559	26157343	TG	Lung	0.999823106780839	0.999835945151123	0.999856260326055
HIST1H2BC	6	26115101	26124154	TG	Adrenal gland	0.999824016635267	0.999836604423565	0.999856248204878
HIST1H2AC	6	26124373	26139344	TG	Spleen	0.999823468361878	0.999836206515984	0.999856216925482
HIST1H4C	6	26104104	26104518	TG	Adrenal gland	0.999823978088972	0.999836578759518	0.999856206211337
HIST1H2BD	6	26158349	26171577	TG	Subcutaneous adipose	0.999823145024259	0.999835968842369	0.999856163080288
HIST1H2BD	6	26158349	26171577	TG	Skeletal muscle	0.999823145024259	0.999835968842369	0.99985615606282
HIST1H2BC	6	26115101	26124154	TG	Stomach	0.999824016635267	0.999836604423565	0.999856130579646
HIST1H1E	6	26156559	26157343	TG	Subcutaneous adipose	0.999823106780839	0.999835945151123	0.999856122826724
HIST1H1E	6	26156559	26157343	TG	Skeletal muscle	0.999823106780839	0.999835945151123	0.999856115800837
HIST1H4C	6	26104104	26104518	TG	Stomach	0.999823978088972	0.999836578759518	0.99985608861781
HIST1H1C	6	26055968	26056699	TG	Cortex	0.999821463390745	0.999834087820481	0.99985605182078
HIST1H2AC	6	26124373	26139344	TG	Uterus	0.999823468361878	0.999836206515984	0.999856040004848
HIST1H2BD	6	26158349	26171577	TG	Spleen	0.999823145024259	0.999835968842369	0.99985586062903
HIST1H1E	6	26156559	26157343	TG	Spleen	0.999823106780839	0.999835945151123	0.999855820652884
HIST1H1C	6	26055968	26056699	TG	Vagina	0.999821463390745	0.999834087820481	0.999855766893507
HIST1H1C	6	26055968	26056699	TG	Caudate	0.999821463390745	0.999834087820481	0.999855717851184
HIST1H2BD	6	26158349	26171577	TG	Uterus	0.999823145024259	0.999835968842369	0.999855677307571
HIST1H2AC	6	26124373	26139344	TG	Adrenal gland	0.999823468361878	0.999836206515984	0.999855643310781
HIST1H1E	6	26156559	26157343	TG	Uterus	0.999823106780839	0.999835945151123	0.999855636618887
HIST1H2AC	6	26124373	26139344	TG	Stomach	0.999823468361878	0.999836206515984	0.999855514809671
HIST1H1C	6	26055968	26056699	TG	Putamen	0.999821463390745	0.999834087820481	0.999855464228299
HIST1H1C	6	26055968	26056699	TG	Esophagus muscularis	0.999821463390745	0.999834087820481	0.999855423035124
HIST1H2BD	6	26158349	26171577	TG	Adrenal gland	0.999823145024259	0.999835968842369	0.999855279936816
HIST1H1E	6	26156559	26157343	TG	Adrenal gland	0.999823106780839	0.999835945151123	0.999855239416075
HIST1H1C	6	26055968	26056699	TG	Prostate	0.999821463390745	0.999834087820481	0.999855179168739
HIST1H2BD	6	26158349	26171577	TG	Stomach	0.999823145024259	0.999835968842369	0.9998551434049
HIST1H1C	6	26055968	26056699	TG	Sigmoid colon	0.999821463390745	0.999834087820481	0.999855105279314
HIST1H1E	6	26156559	26157343	TG	Stomach	0.999823106780839	0.999835945151123	0.999855102736299
HIST1H1C	6	26055968	26056699	TG	Atrial appendage	0.999821463390745	0.999834087820481	0.999855074662956
HIST1H1C	6	26055968	26056699	TG	Sun-exposed skin	0.999821463390745	0.999834087820481	0.999854875614046
HIST1H1C	6	26055968	26056699	TG	Hippocampus	0.999821463390745	0.999834087820481	0.999854805973773
HIST1H1C	6	26055968	26056699	TG	Lung	0.999821463390745	0.999834087820481	0.999854734707364
HIST1H1C	6	26055968	26056699	TG	Subcutaneous adipose	0.999821463390745	0.999834087820481	0.999854619772732
HIST1H1C	6	26055968	26056699	TG	Skeletal muscle	0.999821463390745	0.999834087820481	0.999854606822559
HIST1H1C	6	26055968	26056699	TG	Spleen	0.999821463390745	0.999834087820481	0.999854299562441
HIST1H2BC	6	26115101	26124154	TG	Transverse colon	0.999824016635267	0.999836604423565	0.999854268574461
HIST1H4C	6	26104104	26104518	TG	Transverse colon	0.999823978088972	0.999836578759518	0.999854224244587
HIST1H1C	6	26055968	26056699	TG	Uterus	0.999821463390745	0.999834087820481	0.999854130227972
MAF1	8	145159402	145162514	TG	Aorta	0.999744526451176	0.999634648242845	0.999853991307065
CYC1	8	145149930	145152428	TG	Aorta	0.999744468162527	0.999634586056376	0.999853928564147
HIST1H2BC	6	26115101	26124154	TG	Terminal ileum	0.999824016635267	0.999836604423565	0.999853862562938
HIST1H4C	6	26104104	26104518	TG	Terminal ileum	0.999823978088972	0.999836578759518	0.999853818372867
HIST1H1C	6	26055968	26056699	TG	Adrenal gland	0.999821463390745	0.999834087820481	0.999853732367173
HIST1H2AC	6	26124373	26139344	TG	Transverse colon	0.999823468361878	0.999836206515984	0.999853628943915
HIST1H1C	6	26055968	26056699	TG	Stomach	0.999821463390745	0.999834087820481	0.999853618028159
HIST1H2BD	6	26158349	26171577	TG	Transverse colon	0.999823145024259	0.999835968842369	0.999853244021696
HIST1H2AC	6	26124373	26139344	TG	Terminal ileum	0.999823468361878	0.999836206515984	0.999853221729123
HIST1H1E	6	26156559	26157343	TG	Transverse colon	0.999823106780839	0.999835945151123	0.99985320006193
HIST1H2BD	6	26158349	26171577	TG	Terminal ileum	0.999823145024259	0.999835968842369	0.999852837136753
HIST1H1E	6	26156559	26157343	TG	Terminal ileum	0.999823106780839	0.999835945151123	0.999852793535041
PLEC	8	144989321	145050902	TG	Monocyte	0.999744878287704	0.999634773962501	0.999852628747188
PARP10	8	145051321	145086940	TG	Monocyte	0.999744831065159	0.999634727961213	0.999852585043016
MAF1	8	145159402	145162514	TG	Monocyte	0.999744526451176	0.999634648242845	0.99985248564044
GRINA	8	145064226	145067583	TG	Monocyte	0.9997447079883	0.999634610965917	0.999852452923914
HIST1H1C	6	26055968	26056699	TG	Transverse colon	0.999821463390745	0.999834087820481	0.999851735535569
HIST1H1C	6	26055968	26056699	TG	Terminal ileum	0.999821463390745	0.999834087820481	0.999851337752006
HLX	1	221051699	221058401	TG	Visceral omentum	0.999785530374342	0.999830134609002	0.999847915420694
MAF1	8	145159402	145162514	TG	Pancreas	0.999744526451176	0.999634648242845	0.999843279139053
MYLIP	6	16129356	16148479	TG	Aorta	0.999879240342211	0.999897222689298	0.999843243658145
CYC1	8	145149930	145152428	TG	Pancreas	0.999744468162527	0.999634586056376	0.999843219421387
MARC1	1	220960101	220987735	TG	Visceral omentum	0.999779799817274	0.999824539520053	0.999841485664023
HLX	1	221051699	221058401	TF	Tibial nerve	0.999785530374342	0.999830134609002	0.999840395979944
HLX	1	221051699	221058401	TF	Sigmoid colon	0.999785530374342	0.999830134609002	0.999840254970122
HLX	1	221051699	221058401	TF	Subcutaneous adipose	0.999785530374342	0.999830134609002	0.999839934973049
HLX	1	221051699	221058401	TF	Stomach	0.999785530374342	0.999830134609002	0.99983971764733
HLX	1	221051699	221058401	TG	Gastroesophageal junction	0.999785530374342	0.999830134609002	0.999839703749094
HLX	1	221051699	221058401	TG	Omnibus	0.999785530374342	0.999830134609002	0.999839645040645
HLX	1	221051699	221058401	TF	Lung	0.999785530374342	0.999830134609002	0.999839622655654
HLX	1	221051699	221058401	TF	Skeletal muscle	0.999785530374342	0.999830134609002	0.999839574928018
HLX	1	221051699	221058401	TF	Atrial appendage	0.999785530374342	0.999830134609002	0.999839532187653
HLX	1	221051699	221058401	TF	Esophagus mucosa	0.999785530374342	0.999830134609002	0.999839531779673
HLX	1	221051699	221058401	TF	Esophagus muscularis	0.999785530374342	0.999830134609002	0.999839531586329
HLX	1	221051699	221058401	TF	Uterus	0.999785530374342	0.999830134609002	0.999839449565967
HLX	1	221051699	221058401	TF	Sun-exposed skin	0.999785530374342	0.999830134609002	0.999839251440723
HLX	1	221051699	221058401	TF	Spleen	0.999785530374342	0.999830134609002	0.999839221690784
GPAM	10	113909624	113975135	TG	Liver	0.999567404589293	0.999733068483054	0.999836516972976
MARC1	1	220960101	220987735	TG	Tibial nerve	0.999779799817274	0.999824539520053	0.999834066431382
MARC1	1	220960101	220987735	TG	Subcutaneous adipose	0.999779799817274	0.999824539520053	0.999833582172979
MARC1	1	220960101	220987735	TG	Esophagus mucosa	0.999779799817274	0.999824539520053	0.999833237292786
MARC1	1	220960101	220987735	TG	Lung	0.999779799817274	0.999824539520053	0.999833215032372
MARC2	1	220921567	220958150	TG	Omnibus	0.999779721083954	0.999824460322846	0.999833184418331
MARC1	1	220960101	220987735	TG	Thyroid	0.999779799817274	0.999824539520053	0.999833125031525
MARC2	1	220921567	220958150	TG	Lung	0.999779721083954	0.999824460322846	0.999833085956851
MARC2	1	220921567	220958150	TG	Thyroid	0.999779721083954	0.999824460322846	0.999832998407005
MARC1	1	220960101	220987735	TG	Vagina	0.999779799817274	0.999824539520053	0.999832877902467
MARC1	1	220960101	220987735	TG	Prostate	0.999779799817274	0.999824539520053	0.999832850302498
MARC1	1	220960101	220987735	TG	Spleen	0.999779799817274	0.999824539520053	0.999832750850157
MYLIP	6	16129356	16148479	TG	CD4 cell	0.999879240342211	0.999897222689298	0.999821410261432
C1orf115	1	220863187	220872499	TG	Visceral omentum	0.999763684689458	0.99980782174329	0.999820626787381
C1orf115	1	220863187	220872499	TG	Cerebellum	0.999763684689458	0.99980782174329	0.999815604277614
C1orf115	1	220863187	220872499	TG	Putamen	0.999763684689458	0.99980782174329	0.999814377407734
C1orf115	1	220863187	220872499	TG	Omnibus	0.999763684689458	0.99980782174329	0.999813566441047
C1orf115	1	220863187	220872499	TG	Esophagus mucosa	0.999763684689458	0.99980782174329	0.999813521467205
C1orf115	1	220863187	220872499	TG	Thyroid	0.999763684689458	0.99980782174329	0.999813413699593
C1orf115	1	220863187	220872499	TG	Cortex	0.999763684689458	0.99980782174329	0.999813382412144
C1orf115	1	220863187	220872499	TG	Caudate	0.999763684689458	0.99980782174329	0.999813295790406
C1orf115	1	220863187	220872499	TG	Stomach	0.999763684689458	0.99980782174329	0.999813197020476
C1orf115	1	220863187	220872499	TG	Lung	0.999763684689458	0.99980782174329	0.999813156769753
C1orf115	1	220863187	220872499	TG	Prostate	0.999763684689458	0.99980782174329	0.999812940048122
C1orf115	1	220863187	220872499	TG	Vagina	0.999763684689458	0.99980782174329	0.999812882926355
C1orf115	1	220863187	220872499	TG	Spleen	0.999763684689458	0.99980782174329	0.999812721839008
C1orf115	1	220863187	220872499	TG	Transverse colon	0.999763684689458	0.99980782174329	0.99981257026555
C1orf115	1	220863187	220872499	TG	Terminal ileum	0.999763684689458	0.99980782174329	0.999811531891097
PLEC	8	144989321	145050902	TG	Visceral omentum	0.999744878287704	0.999634773962501	0.99977987538115
MAF1	8	145159402	145162514	TG	Visceral omentum	0.999744526451176	0.999634648242845	0.999779725545561
GRINA	8	145064226	145067583	TG	Visceral omentum	0.9997447079883	0.999634610965917	0.999779705854824
OPLAH	8	145106167	145118735	TG	Visceral omentum	0.999744665425778	0.999634571931564	0.999779664907645
CYC1	8	145149930	145152428	TG	Visceral omentum	0.999744468162527	0.999634586056376	0.999779664897392
UBXN2B	8	59323823	59364060	TG	Monocyte	0.999219129880521	0.999518225118761	0.999764726203012
PLEC	8	144989321	145050902	TG	Ovary	0.999744878287704	0.999634773962501	0.999762332280936
MAF1	8	145159402	145162514	TG	Ovary	0.999744526451176	0.999634648242845	0.999762186830395
CYC1	8	145149930	145152428	TG	Ovary	0.999744468162527	0.999634586056376	0.999762127131896
PLEC	8	144989321	145050902	TG	Spleen	0.999744878287704	0.999634773962501	0.999761214178185
PARP10	8	145051321	145086940	TG	Spleen	0.999744831065159	0.999634727961213	0.999761166773947
MAF1	8	145159402	145162514	TG	Spleen	0.999744526451176	0.999634648242845	0.999761065194946
CYC1	8	145149930	145152428	TG	Spleen	0.999744468162527	0.999634586056376	0.999761004282843
OPLAH	8	145106167	145118735	TG	Spleen	0.999744665425778	0.999634571931564	0.999761002250543
PLEC	8	144989321	145050902	TG	Uterus	0.999744878287704	0.999634773962501	0.999759700114068
MAF1	8	145159402	145162514	TG	Uterus	0.999744526451176	0.999634648242845	0.999759549207666
CYC1	8	145149930	145152428	TG	Uterus	0.999744468162527	0.999634586056376	0.999759491209839
PLEC	8	144989321	145050902	TG	Breast	0.999744878287704	0.999634773962501	0.999757912288836
MAF1	8	145159402	145162514	TG	Breast	0.999744526451176	0.999634648242845	0.999757765098196
CYC1	8	145149930	145152428	TG	Breast	0.999744468162527	0.999634586056376	0.99975770401508
PLEC	8	144989321	145050902	TG	Terminal ileum	0.999744878287704	0.999634773962501	0.999753452116203
PARP10	8	145051321	145086940	TG	Terminal ileum	0.999744831065159	0.999634727961213	0.999753402777381
MAF1	8	145159402	145162514	TG	Terminal ileum	0.999744526451176	0.999634648242845	0.999753303686907
CYC1	8	145149930	145152428	TG	Terminal ileum	0.999744468162527	0.999634586056376	0.999753241586739
OPLAH	8	145106167	145118735	TG	Terminal ileum	0.999744665425778	0.999634571931564	0.999753236923737
PLEC	8	144989321	145050902	TG	Esophagus mucosa	0.999744878287704	0.999634773962501	0.999749260175875
PLEC	8	144989321	145050902	TG	Transverse colon	0.999744878287704	0.999634773962501	0.999749206744924
MAF1	8	145159402	145162514	TG	Esophagus mucosa	0.999744526451176	0.999634648242845	0.999749112744401
MAF1	8	145159402	145162514	TG	Transverse colon	0.999744526451176	0.999634648242845	0.999749066710601
CYC1	8	145149930	145152428	TG	Esophagus mucosa	0.999744468162527	0.999634586056376	0.99974905289874
OPLAH	8	145106167	145118735	TG	Esophagus mucosa	0.999744665425778	0.999634571931564	0.99974905049504
CYC1	8	145149930	145152428	TG	Transverse colon	0.999744468162527	0.999634586056376	0.999749004809152
OPLAH	8	145106167	145118735	TG	Transverse colon	0.999744665425778	0.999634571931564	0.999748998476711
PLEC	8	144989321	145050902	TG	Sun-exposed skin	0.999744878287704	0.999634773962501	0.999744115709403
PARP10	8	145051321	145086940	TG	Sun-exposed skin	0.999744831065159	0.999634727961213	0.999744067981509
MAF1	8	145159402	145162514	TG	Sun-exposed skin	0.999744526451176	0.999634648242845	0.999743970327671
CYC1	8	145149930	145152428	TG	Sun-exposed skin	0.999744468162527	0.999634586056376	0.999743910605187
OPLAH	8	145106167	145118735	TG	Sun-exposed skin	0.999744665425778	0.999634571931564	0.99974390749912
MAF1	8	145159402	145162514	TG	Subcutaneous adipose	0.999744526451176	0.999634648242845	0.999743365786682
CYC1	8	145149930	145152428	TG	Subcutaneous adipose	0.999744468162527	0.999634586056376	0.999743304893899
PLEC	8	144989321	145050902	TG	Lung	0.999744878287704	0.999634773962501	0.999743210663837
PARP10	8	145051321	145086940	TG	Lung	0.999744831065159	0.999634727961213	0.999743165243403
MAF1	8	145159402	145162514	TG	Lung	0.999744526451176	0.999634648242845	0.999743072166235
CYC1	8	145149930	145152428	TG	Lung	0.999744468162527	0.999634586056376	0.999743011637637
OPLAH	8	145106167	145118735	TG	Lung	0.999744665425778	0.999634571931564	0.99974300652889
PLEC	8	144989321	145050902	TG	Vagina	0.999744878287704	0.999634773962501	0.999740443129014
MAF1	8	145159402	145162514	TG	Vagina	0.999744526451176	0.999634648242845	0.999740304772594
CYC1	8	145149930	145152428	TG	Vagina	0.999744468162527	0.999634586056376	0.999740245583181
OPLAH	8	145106167	145118735	TG	Vagina	0.999744665425778	0.999634571931564	0.999740243387612
PLEC	8	144989321	145050902	TG	Sigmoid colon	0.999744878287704	0.999634773962501	0.999732604811103
MAF1	8	145159402	145162514	TG	Sigmoid colon	0.999744526451176	0.999634648242845	0.999732468546782
CYC1	8	145149930	145152428	TG	Sigmoid colon	0.999744468162527	0.999634586056376	0.999732408932416
PLEC	8	144989321	145050902	TG	Esophagus muscularis	0.999744878287704	0.999634773962501	0.999730256651872
MAF1	8	145159402	145162514	TG	Esophagus muscularis	0.999744526451176	0.999634648242845	0.999730116609231
CYC1	8	145149930	145152428	TG	Esophagus muscularis	0.999744468162527	0.999634586056376	0.999730056097233
OPLAH	8	145106167	145118735	TG	Esophagus muscularis	0.999744665425778	0.999634571931564	0.999730050078064
MAF1	8	145159402	145162514	TG	Caudate	0.999744526451176	0.999634648242845	0.999727047269916
CYC1	8	145149930	145152428	TG	Caudate	0.999744468162527	0.999634586056376	0.999726986911227
MAF1	8	145159402	145162514	TG	Hippocampus	0.999744526451176	0.999634648242845	0.999725355269366
CYC1	8	145149930	145152428	TG	Hippocampus	0.999744468162527	0.999634586056376	0.999725298358927
FRK	6	116252312	116381921	TG	Pancreas	0.99910501283858	0.999281967939551	0.999724705986631
PLEC	8	144989321	145050902	TG	Tibial nerve	0.999744878287704	0.999634773962501	0.999724672900962
MAF1	8	145159402	145162514	TG	Tibial nerve	0.999744526451176	0.999634648242845	0.999724536738634
CYC1	8	145149930	145152428	TG	Tibial nerve	0.999744468162527	0.999634586056376	0.999724475827263
OPLAH	8	145106167	145118735	TG	Tibial nerve	0.999744665425778	0.999634571931564	0.99972446850831
PLEC	8	144989321	145050902	TG	Adrenal gland	0.999744878287704	0.999634773962501	0.999724008622258
MAF1	8	145159402	145162514	TG	Adrenal gland	0.999744526451176	0.999634648242845	0.99972387104859
CYC1	8	145149930	145152428	TG	Adrenal gland	0.999744468162527	0.999634586056376	0.999723810211904
PLEC	8	144989321	145050902	TG	Stomach	0.999744878287704	0.999634773962501	0.99972348546618
PARP10	8	145051321	145086940	TG	Stomach	0.999744831065159	0.999634727961213	0.999723440936714
MAF1	8	145159402	145162514	TG	Stomach	0.999744526451176	0.999634648242845	0.999723359504321
CYC1	8	145149930	145152428	TG	Stomach	0.999744468162527	0.999634586056376	0.9997232995927
OPLAH	8	145106167	145118735	TG	Stomach	0.999744665425778	0.999634571931564	0.999723288417704
MAF1	8	145159402	145162514	TG	Putamen	0.999744526451176	0.999634648242845	0.999712911012649
CYC1	8	145149930	145152428	TG	Putamen	0.999744468162527	0.999634586056376	0.999712847975264
PLEC	8	144989321	145050902	TG	Cerebellum	0.999744878287704	0.999634773962501	0.999710842316687
MAF1	8	145159402	145162514	TG	Cerebellum	0.999744526451176	0.999634648242845	0.999710716014727
GRINA	8	145064226	145067583	TG	Cerebellum	0.9997447079883	0.999634610965917	0.999710682975426
CYC1	8	145149930	145152428	TG	Cerebellum	0.999744468162527	0.999634586056376	0.999710654793772
PLEC	8	144989321	145050902	TG	Cortex	0.999744878287704	0.999634773962501	0.999707760496178
MAF1	8	145159402	145162514	TG	Cortex	0.999744526451176	0.999634648242845	0.99970763532568
CYC1	8	145149930	145152428	TG	Cortex	0.999744468162527	0.999634586056376	0.999707575965841
PLEC	8	144989321	145050902	TG	Gastroesophageal junction	0.999744878287704	0.999634773962501	0.999702256009824
MAF1	8	145159402	145162514	TG	Gastroesophageal junction	0.999744526451176	0.999634648242845	0.999702127132754
CYC1	8	145149930	145152428	TG	Gastroesophageal junction	0.999744468162527	0.999634586056376	0.999702066888932
MAF1	8	145159402	145162514	TG	Thyroid	0.999744526451176	0.999634648242845	0.99970121141789
CYC1	8	145149930	145152428	TG	Thyroid	0.999744468162527	0.999634586056376	0.999701151053318
MYLIP	6	16129356	16148479	TG	NK cell	0.999879240342211	0.999897222689298	0.999692766666589
MYLIP	6	16129356	16148479	TG	B cell	0.999879240342211	0.999897222689298	0.99968604420928
PLEC	8	144989321	145050902	TG	Atrial appendage	0.999744878287704	0.999634773962501	0.999684452029456
MAF1	8	145159402	145162514	TG	Atrial appendage	0.999744526451176	0.999634648242845	0.99968431571247
CYC1	8	145149930	145152428	TG	Atrial appendage	0.999744468162527	0.999634586056376	0.999684256358994
OPLAH	8	145106167	145118735	TG	Atrial appendage	0.999744665425778	0.999634571931564	0.999684250508855
PLEC	8	144989321	145050902	TG	Prostate	0.999744878287704	0.999634773962501	0.999663266118595
PARP10	8	145051321	145086940	TG	Prostate	0.999744831065159	0.999634727961213	0.999663222004487
MAF1	8	145159402	145162514	TG	Prostate	0.999744526451176	0.999634648242845	0.999663138075131
CYC1	8	145149930	145152428	TG	Prostate	0.999744468162527	0.999634586056376	0.999663076981072
GPAA1	8	145137493	145141119	TG	Prostate	0.999744403178167	0.999634515421966	0.999663007764615
ILF3	19	10764937	10803093	TG	Visceral omentum	0.999326678192433	0.999366202014493	0.999650135118314
PLEC	8	144989321	145050902	TG	Left ventricle	0.999744878287704	0.999634773962501	0.999646870422927
MAF1	8	145159402	145162514	TG	Left ventricle	0.999744526451176	0.999634648242845	0.999646739047189
CYC1	8	145149930	145152428	TG	Left ventricle	0.999744468162527	0.999634586056376	0.999646680034319
OPLAH	8	145106167	145118735	TG	Left ventricle	0.999744665425778	0.999634571931564	0.999646671113941
GPAM	10	113909624	113975135	TG	Adrenal gland	0.999567404589293	0.999733068483054	0.999646178261436
ILF3	19	10764937	10803093	TG	Ovary	0.999326678192433	0.999366202014493	0.999631868035811
MYLIP	6	16129356	16148479	TG	CD8 cell	0.999879240342211	0.999897222689298	0.999629552397262
ILF3	19	10764937	10803093	TG	Breast	0.999326678192433	0.999366202014493	0.999616197726941
ILF3	19	10764937	10803093	TG	Cerebellum	0.999326678192433	0.999366202014493	0.999596657340752
ILF3	19	10764937	10803093	TG	Uterus	0.999326678192433	0.999366202014493	0.999596126478884
QTRT1	19	10812106	10824113	TG	Cerebellum	0.999324147436907	0.999364445346136	0.999594836805849
ILF3	19	10764937	10803093	TG	Gastroesophageal junction	0.999326678192433	0.999366202014493	0.999592169830892
ILF3	19	10764937	10803093	TG	Adrenal gland	0.999326678192433	0.999366202014493	0.999590298397003
ILF3	19	10764937	10803093	TG	Sun-exposed skin	0.999326678192433	0.999366202014493	0.999590191274491
ILF3	19	10764937	10803093	TG	Transverse colon	0.999326678192433	0.999366202014493	0.999590121020761
ILF3	19	10764937	10803093	TG	Subcutaneous adipose	0.999326678192433	0.999366202014493	0.999589402681365
ILF3	19	10764937	10803093	TG	Esophagus muscularis	0.999326678192433	0.999366202014493	0.999589307252702
ILF3	19	10764937	10803093	TG	Tibial nerve	0.999326678192433	0.999366202014493	0.999588621928616
ILF3	19	10764937	10803093	TG	Terminal ileum	0.999326678192433	0.999366202014493	0.999588543179474
ILF3	19	10764937	10803093	TG	Vagina	0.999326678192433	0.999366202014493	0.99958851642098
ILF3	19	10764937	10803093	TG	Sigmoid colon	0.999326678192433	0.999366202014493	0.999588146920766
ILF3	19	10764937	10803093	TG	Stomach	0.999326678192433	0.999366202014493	0.99958795963544
ILF3	19	10764937	10803093	TG	Atrial appendage	0.999326678192433	0.999366202014493	0.999587499198878
ILF3	19	10764937	10803093	TG	Lung	0.999326678192433	0.999366202014493	0.99958730060668
ILF3	19	10764937	10803093	TG	Esophagus mucosa	0.999326678192433	0.999366202014493	0.999587049665755
QTRT1	19	10812106	10824113	TG	Stomach	0.999324147436907	0.999364445346136	0.999585981751687
ILF3	19	10764937	10803093	TG	Skeletal muscle	0.999326678192433	0.999366202014493	0.999585847065593
ILF3	19	10764937	10803093	TG	Left ventricle	0.999326678192433	0.999366202014493	0.999585833302057
ILF3	19	10764937	10803093	TG	Omnibus	0.999326678192433	0.999366202014493	0.999585088228914
SLC44A2	19	10713133	10755235	TG	Tibial nerve	0.999322183785046	0.999363916866955	0.99958474389014
ILF3	19	10764937	10803093	TG	Spleen	0.999326678192433	0.999366202014493	0.999584650360232
ILF3	19	10764937	10803093	TG	Thyroid	0.999326678192433	0.999366202014493	0.999584437338164
ILF3	19	10764937	10803093	TG	Caudate	0.999326678192433	0.999366202014493	0.99958440509126
QTRT1	19	10812106	10824113	TG	Omnibus	0.999324147436907	0.999364445346136	0.99958323479499
ILF3	19	10764937	10803093	TG	Cortex	0.999326678192433	0.999366202014493	0.999583225501832
ILF3	19	10764937	10803093	TG	Putamen	0.999326678192433	0.999366202014493	0.999582072478025
SLC44A2	19	10713133	10755235	TG	Omnibus	0.999322183785046	0.999363916866955	0.999581269122492
SLC44A2	19	10713133	10755235	TG	Spleen	0.999322183785046	0.999363916866955	0.999580691184654
ILF3	19	10764937	10803093	TG	Prostate	0.999326678192433	0.999366202014493	0.999579845308072
ILF3	19	10764937	10803093	TG	Testis	0.999326678192433	0.999366202014493	0.999579774911363
ILF3	19	10764937	10803093	TG	Hippocampus	0.999326678192433	0.999366202014493	0.999578952063615
SLC44A2	19	10713133	10755235	TG	Testis	0.999322183785046	0.999363916866955	0.999576054415287
SLC44A2	19	10713133	10755235	TG	Prostate	0.999322183785046	0.999363916866955	0.999575942117517
PLEC	8	144989321	145050902	TG	Testis	0.999744878287704	0.999634773962501	0.999573083266024
MAF1	8	145159402	145162514	TG	Testis	0.999744526451176	0.999634648242845	0.999572965021221
CYC1	8	145149930	145152428	TG	Testis	0.999744468162527	0.999634586056376	0.999572905501568
OPLAH	8	145106167	145118735	TG	Testis	0.999744665425778	0.999634571931564	0.999572889818563
UBXN2B	8	59323823	59364060	TG	Thyroid	0.999219129880521	0.999518225118761	0.999567588831358
PLEC	8	144989321	145050902	TG	Omnibus	0.999744878287704	0.999634773962501	0.999564924055467
PARP10	8	145051321	145086940	TG	Omnibus	0.999744831065159	0.999634727961213	0.999564882116064
MAF1	8	145159402	145162514	TG	Omnibus	0.999744526451176	0.999634648242845	0.999564809924898
CYC1	8	145149930	145152428	TG	Omnibus	0.999744468162527	0.999634586056376	0.999564748839983
OPLAH	8	145106167	145118735	TG	Omnibus	0.999744665425778	0.999634571931564	0.999564731721389
GPAA1	8	145137493	145141119	TG	Omnibus	0.999744403178167	0.999634515421966	0.999564679195084
EXOSC4	8	145133529	145135550	TG	Omnibus	0.999744363338325	0.999634467503523	0.999564631016969
MAF1	8	145159402	145162514	TG	Skeletal muscle	0.999744526451176	0.999634648242845	0.999487473537996
CYC1	8	145149930	145152428	TG	Skeletal muscle	0.999744468162527	0.999634586056376	0.999487409165415
FRK	6	116252312	116381921	TG	Transverse colon	0.99910501283858	0.999281967939551	0.999483156764782
FRK	6	116252312	116381921	TG	Terminal ileum	0.99910501283858	0.999281967939551	0.999477942843028
FRK	6	116252312	116381921	TG	Stomach	0.99910501283858	0.999281967939551	0.999474200455482
FRK	6	116252312	116381921	TG	Lung	0.99910501283858	0.999281967939551	0.999470956864369
FRK	6	116252312	116381921	TG	Vagina	0.99910501283858	0.999281967939551	0.999464691599935
FRK	6	116252312	116381921	TG	Omnibus	0.99910501283858	0.999281967939551	0.999460654172522
FRK	6	116252312	116381921	TG	Esophagus mucosa	0.99910501283858	0.999281967939551	0.999459006678317
TMEM57	1	25757388	25826700	TG	Pancreas	0.997618078424489	0.997480439548898	0.999145739083972
TMEM50A	1	25664408	25688852	TG	Pancreas	0.997514855933134	0.997380224565037	0.99906083728521
TMEM50A	1	25664408	25688852	TG	Aorta	0.997514855933134	0.997380224565037	0.998972280931555
TMEM50A	1	25664408	25688852	TG	B cell	0.997514855933134	0.997380224565037	0.998902881482304
TMEM50A	1	25664408	25688852	TG	Liver	0.997514855933134	0.997380224565037	0.998890179296334
TMEM50A	1	25664408	25688852	TG	Monocyte	0.997514855933134	0.997380224565037	0.998741989528369
TMEM50A	1	25664408	25688852	TG	NK cell	0.997514855933134	0.997380224565037	0.9985269053717
TMEM50A	1	25664408	25688852	TG	Visceral omentum	0.997514855933134	0.997380224565037	0.998306890944441
TMEM50A	1	25664408	25688852	TG	Ovary	0.997514855933134	0.997380224565037	0.998271081719528
TMEM50A	1	25664408	25688852	TG	Uterus	0.997514855933134	0.997380224565037	0.998258390418424
TMEM50A	1	25664408	25688852	TG	Sigmoid colon	0.997514855933134	0.997380224565037	0.99822734339113
TMEM57	1	25757388	25826700	TG	Thyroid	0.997618078424489	0.997480439548898	0.998209287594287
TMEM50A	1	25664408	25688852	TG	Cerebellum	0.997514855933134	0.997380224565037	0.998208131318139
TMEM50A	1	25664408	25688852	TG	CD8 cell	0.997514855933134	0.997380224565037	0.998196117484148
TMEM50A	1	25664408	25688852	TG	Tibial nerve	0.997514855933134	0.997380224565037	0.99819161949082
TMEM50A	1	25664408	25688852	TG	Caudate	0.997514855933134	0.997380224565037	0.998186023397526
TMEM50A	1	25664408	25688852	TG	Hippocampus	0.997514855933134	0.997380224565037	0.998178825103248
TMEM50A	1	25664408	25688852	TG	Stomach	0.997514855933134	0.997380224565037	0.998177674295279
TMEM50A	1	25664408	25688852	TG	Atrial appendage	0.997514855933134	0.997380224565037	0.998159725330425
TMEM50A	1	25664408	25688852	TG	Putamen	0.997514855933134	0.997380224565037	0.998152933602304
TMEM50A	1	25664408	25688852	TG	Transverse colon	0.997514855933134	0.997380224565037	0.998151908678609
TMEM50A	1	25664408	25688852	TG	Gastroesophageal junction	0.997514855933134	0.997380224565037	0.998146841791801
TMEM50A	1	25664408	25688852	TG	Subcutaneous adipose	0.997514855933134	0.997380224565037	0.998142511574983
TMEM50A	1	25664408	25688852	TG	Breast	0.997514855933134	0.997380224565037	0.998137644926455
TMEM50A	1	25664408	25688852	TG	Vagina	0.997514855933134	0.997380224565037	0.998127300293613
TMEM50A	1	25664408	25688852	TG	Esophagus muscularis	0.997514855933134	0.997380224565037	0.998126400722089
TMEM50A	1	25664408	25688852	TG	Left ventricle	0.997514855933134	0.997380224565037	0.998117705834829
TMEM50A	1	25664408	25688852	TG	Thyroid	0.997514855933134	0.997380224565037	0.998111841339571
FAM109A	12	111798455	111806925	TG	Pancreas	0.995785392623544	0.995907628230651	0.998104794998972
TMEM50A	1	25664408	25688852	TG	Adrenal gland	0.997514855933134	0.997380224565037	0.998072422313684
TMEM50A	1	25664408	25688852	TG	Sun-exposed skin	0.997514855933134	0.997380224565037	0.998064960251646
SH2B3	12	111843752	111889427	TG	Aorta	0.995795140165235	0.995917879426018	0.998029838875313
SH2B3	12	111843752	111889427	TG	Monocyte	0.995795140165235	0.995917879426018	0.998025623718825
FAM109A	12	111798455	111806925	TG	Monocyte	0.995785392623544	0.995907628230651	0.998012684650558
CUX2	12	111471828	111788358	TF	CD4 cell	0.995794546163537	0.995916943453024	0.998009371426165
SH2B3	12	111843752	111889427	TG	CD4 cell	0.995795140165235	0.995917879426018	0.998006804407108
TMEM50A	1	25664408	25688852	TG	CD4 cell	0.997514855933134	0.997380224565037	0.997986288607825
CUX2	12	111471828	111788358	TF	Liver	0.995794546163537	0.995916943453024	0.997949642813886
SH2B3	12	111843752	111889427	TG	Liver	0.995795140165235	0.995917879426018	0.997947946602684
OGDH	7	44646171	44748665	TG	Aorta	0.996892674820884	0.997078630467237	0.9978374769124
DDX56	7	44605016	44614650	TG	Aorta	0.996886081282181	0.997072336875798	0.997825090786372
DDX56	7	44605016	44614650	TG	Pancreas	0.996886081282181	0.997072336875798	0.997719392417121
OGDH	7	44646171	44748665	TG	Monocyte	0.996892674820884	0.997078630467237	0.997680162325314
DDX56	7	44605016	44614650	TG	Monocyte	0.996886081282181	0.997072336875798	0.997666867722133
TMEM50A	1	25664408	25688852	TG	Spleen	0.997514855933134	0.997380224565037	0.99747273544865
OGDH	7	44646171	44748665	TG	Visceral omentum	0.996892674820884	0.997078630467237	0.997446783922333
DDX56	7	44605016	44614650	TG	Visceral omentum	0.996886081282181	0.997072336875798	0.997437547622275
DDX56	7	44605016	44614650	TG	Ovary	0.996886081282181	0.997072336875798	0.997430083122926
DDX56	7	44605016	44614650	TG	Breast	0.996886081282181	0.997072336875798	0.99740816329556
OGDH	7	44646171	44748665	TG	Cerebellum	0.996892674820884	0.997078630467237	0.997399791403825
OGDH	7	44646171	44748665	TG	Omnibus	0.996892674820884	0.997078630467237	0.997390835328673
OGDH	7	44646171	44748665	TG	Left ventricle	0.996892674820884	0.997078630467237	0.997390386995548
OGDH	7	44646171	44748665	TG	Testis	0.996892674820884	0.997078630467237	0.997388081052477
OGDH	7	44646171	44748665	TG	Esophagus mucosa	0.996892674820884	0.997078630467237	0.997387063364373
OGDH	7	44646171	44748665	TG	Vagina	0.996892674820884	0.997078630467237	0.997386970824558
TMED4	7	44617493	44621886	TG	Omnibus	0.996887248888739	0.997073503276574	0.997384105072935
OGDH	7	44646171	44748665	TG	Sun-exposed skin	0.996892674820884	0.997078630467237	0.997381428872803
OGDH	7	44646171	44748665	TG	Esophagus muscularis	0.996892674820884	0.997078630467237	0.997379601628048
OGDH	7	44646171	44748665	TG	Skeletal muscle	0.996892674820884	0.997078630467237	0.997377013708211
OGDH	7	44646171	44748665	TG	Caudate	0.996892674820884	0.997078630467237	0.997376198356251
OGDH	7	44646171	44748665	TG	Thyroid	0.996892674820884	0.997078630467237	0.997376062291505
OGDH	7	44646171	44748665	TG	Atrial appendage	0.996892674820884	0.997078630467237	0.997375836441241
OGDH	7	44646171	44748665	TG	Lung	0.996892674820884	0.997078630467237	0.997374385724533
OGDH	7	44646171	44748665	TG	Gastroesophageal junction	0.996892674820884	0.997078630467237	0.997372928587563
OGDH	7	44646171	44748665	TG	Putamen	0.996892674820884	0.997078630467237	0.997371353931382
OGDH	7	44646171	44748665	TG	Spleen	0.996892674820884	0.997078630467237	0.997369972751873
TMED4	7	44617493	44621886	TG	Thyroid	0.996887248888739	0.997073503276574	0.997369362737831
DDX56	7	44605016	44614650	TG	Thyroid	0.996886081282181	0.997072336875798	0.997368071005087
DDX56	7	44605016	44614650	TG	Sigmoid colon	0.996886081282181	0.997072336875798	0.997363968632157
OGDH	7	44646171	44748665	TG	Adrenal gland	0.996892674820884	0.997078630467237	0.997363784860255
OGDH	7	44646171	44748665	TG	Transverse colon	0.996892674820884	0.997078630467237	0.997356210376157
DDX56	7	44605016	44614650	TG	Uterus	0.996886081282181	0.997072336875798	0.997351607001203
DDX56	7	44605016	44614650	TG	Transverse colon	0.996886081282181	0.997072336875798	0.997347447795043
OGDH	7	44646171	44748665	TG	Terminal ileum	0.996892674820884	0.997078630467237	0.997343955285261
NPC1L1	7	44552134	44580914	TG	Liver	0.996597997630788	0.996807846495513	0.997279106297371
NUDCD3	7	44418720	44530479	TG	Liver	0.996483106856777	0.996701123410871	0.997174651026809
DDX56	7	44605016	44614650	TG	B cell	0.996886081282181	0.997072336875798	0.997166662539354
SP4	7	21467652	21554440	TF	Aorta	0.99314718712947	0.995754607814032	0.997077344385697
SH2B3	12	111843752	111889427	TG	Transverse colon	0.995795140165235	0.995917879426018	0.997030055724716
NPC1L1	7	44552134	44580914	TG	Omnibus	0.996597997630788	0.996807846495513	0.99702761233276
DDX56	7	44605016	44614650	TG	NK cell	0.996886081282181	0.997072336875798	0.996997613805162
SP4	7	21467652	21554440	TF	CD8 cell	0.99314718712947	0.995754607814032	0.996984982841618
NUDCD3	7	44418720	44530479	TG	Aorta	0.996483106856777	0.996701123410871	0.996984170033889
FAM109A	12	111798455	111806925	TG	Stomach	0.995785392623544	0.995907628230651	0.996979665993696
CUX2	12	111471828	111788358	TF	Skeletal muscle	0.995794546163537	0.995916943453024	0.99695286270991
SH2B3	12	111843752	111889427	TG	Adrenal gland	0.995795140165235	0.995917879426018	0.996942671645782
SH2B3	12	111843752	111889427	TG	Lung	0.995795140165235	0.995917879426018	0.996935456002723
NUDCD3	7	44418720	44530479	TG	Testis	0.996483106856777	0.996701123410871	0.99692046068356
SH2B3	12	111843752	111889427	TG	Spleen	0.995795140165235	0.995917879426018	0.996917704190549
NUDCD3	7	44418720	44530479	TG	Left ventricle	0.996483106856777	0.996701123410871	0.996916305955901
NUDCD3	7	44418720	44530479	TG	Omnibus	0.996483106856777	0.996701123410871	0.996914436321735
NUDCD3	7	44418720	44530479	TG	Cerebellum	0.996483106856777	0.996701123410871	0.996913556661245
NUDCD3	7	44418720	44530479	TG	Esophagus mucosa	0.996483106856777	0.996701123410871	0.996909951597847
NUDCD3	7	44418720	44530479	TG	Vagina	0.996483106856777	0.996701123410871	0.996904542505959
NUDCD3	7	44418720	44530479	TG	Thyroid	0.996483106856777	0.996701123410871	0.996901518598232
NUDCD3	7	44418720	44530479	TG	Tibial nerve	0.996483106856777	0.996701123410871	0.996900435797295
SH2B3	12	111843752	111889427	TG	Left ventricle	0.995795140165235	0.995917879426018	0.996899465296322
NUDCD3	7	44418720	44530479	TG	Prostate	0.996483106856777	0.996701123410871	0.996897624863615
CUX2	12	111471828	111788358	TG	Omnibus	0.995794546163537	0.995916943453024	0.996896997416883
NUDCD3	7	44418720	44530479	TG	Cortex	0.996483106856777	0.996701123410871	0.996893476326862
NUDCD3	7	44418720	44530479	TG	Esophagus muscularis	0.996483106856777	0.996701123410871	0.99689260193601
NUDCD3	7	44418720	44530479	TG	Breast	0.996483106856777	0.996701123410871	0.996892474207119
NUDCD3	7	44418720	44530479	TG	Caudate	0.996483106856777	0.996701123410871	0.996892024476223
NUDCD3	7	44418720	44530479	TG	Sun-exposed skin	0.996483106856777	0.996701123410871	0.996891320721547
NUDCD3	7	44418720	44530479	TG	Ovary	0.996483106856777	0.996701123410871	0.996890450667227
FAM109A	12	111798455	111806925	TG	Left ventricle	0.995785392623544	0.995907628230651	0.996888047651297
NUDCD3	7	44418720	44530479	TG	Putamen	0.996483106856777	0.996701123410871	0.996885531140646
NUDCD3	7	44418720	44530479	TG	Atrial appendage	0.996483106856777	0.996701123410871	0.996884463746497
NUDCD3	7	44418720	44530479	TG	Hippocampus	0.996483106856777	0.996701123410871	0.996882230404286
NUDCD3	7	44418720	44530479	TG	Gastroesophageal junction	0.996483106856777	0.996701123410871	0.996881056944479
NUDCD3	7	44418720	44530479	TG	Subcutaneous adipose	0.996483106856777	0.996701123410871	0.996880459064437
NUDCD3	7	44418720	44530479	TG	Skeletal muscle	0.996483106856777	0.996701123410871	0.996880215454485
NUDCD3	7	44418720	44530479	TG	Lung	0.996483106856777	0.996701123410871	0.996877990500542
NUDCD3	7	44418720	44530479	TG	Spleen	0.996483106856777	0.996701123410871	0.996874819177477
NUDCD3	7	44418720	44530479	TG	Visceral omentum	0.996483106856777	0.996701123410871	0.996873309649437
NUDCD3	7	44418720	44530479	TG	Sigmoid colon	0.996483106856777	0.996701123410871	0.996872986810641
NUDCD3	7	44418720	44530479	TG	Adrenal gland	0.996483106856777	0.996701123410871	0.996861183236086
NUDCD3	7	44418720	44530479	TG	Uterus	0.996483106856777	0.996701123410871	0.996856378756933
CUX2	12	111471828	111788358	TF	Prostate	0.995794546163537	0.995916943453024	0.996849612638997
NUDCD3	7	44418720	44530479	TG	Stomach	0.996483106856777	0.996701123410871	0.996848397885592
CUX2	12	111471828	111788358	TF	Thyroid	0.995794546163537	0.995916943453024	0.996839683202483
NUDCD3	7	44418720	44530479	TG	Transverse colon	0.996483106856777	0.996701123410871	0.996829477709056
FAM109A	12	111798455	111806925	TG	Thyroid	0.995785392623544	0.995907628230651	0.996828694975767
SH2B3	12	111843752	111889427	TG	Cortex	0.995795140165235	0.995917879426018	0.996828114053284
CUX2	12	111471828	111788358	TF	Cortex	0.995794546163537	0.995916943453024	0.996827740572606
SP4	7	21467652	21554440	TF	Pancreas	0.99314718712947	0.995754607814032	0.996826387461576
SH2B3	12	111843752	111889427	TG	Testis	0.995795140165235	0.995917879426018	0.99681321615152
DDX56	7	44605016	44614650	TG	CD8 cell	0.996886081282181	0.997072336875798	0.996778484891826
NUDCD3	7	44418720	44530479	TG	Monocyte	0.996483106856777	0.996701123410871	0.996718329331185
SP4	7	21467652	21554440	TF	Liver	0.99314718712947	0.995754607814032	0.996658746651455
NUDCD3	7	44418720	44530479	TG	CD4 cell	0.996483106856777	0.996701123410871	0.996585669788519
SP4	7	21467652	21554440	TF	Monocyte	0.99314718712947	0.995754607814032	0.996518889605017
NUDCD3	7	44418720	44530479	TG	Pancreas	0.996483106856777	0.996701123410871	0.996472797099202
KRI1	19	10663761	10676713	TG	Pancreas	0.99320837082087	0.996883141899003	0.996472319557327
RHCE	1	25688740	25756683	TG	Omnibus	0.997514787311159	0.997380155063056	0.996467749705395
KRI1	19	10663761	10676713	TG	Liver	0.99320837082087	0.996883141899003	0.996431049053553
KRI1	19	10663761	10676713	TG	Aorta	0.99320837082087	0.996883141899003	0.996117425939424
CDKN2D	19	10677138	10679735	TG	Aorta	0.993208270676741	0.996883096450933	0.996117314668132
SP4	7	21467652	21554440	TF	CD4 cell	0.99314718712947	0.995754607814032	0.996034112849948
SP4	7	21467652	21554440	TF	NK cell	0.99314718712947	0.995754607814032	0.995707802245245
SP4	7	21467652	21554440	TF	B cell	0.99314718712947	0.995754607814032	0.99568158269641
GABPB2	1	151043054	151098018	TG	CD8 cell	0.994557287616726	0.99322387091554	0.995649592606121
CDC42SE1	1	151023447	151042801	TG	CD8 cell	0.99455439130194	0.993221306293654	0.995646816319071
MLLT11	1	151030234	151040970	TG	CD8 cell	0.994554267903289	0.99322119787857	0.995646717870564
C1orf56	1	151020216	151024462	TG	CD8 cell	0.994553048786277	0.993220130348595	0.995645664576324
SETDB1	1	150898739	150937213	TG	CD8 cell	0.994546404227774	0.993214119616456	0.995639369305715
CERS2	1	150933059	150947479	TG	CD8 cell	0.994541524314003	0.993209752629985	0.995634384370038
KRI1	19	10663761	10676713	TG	Testis	0.99320837082087	0.996883141899003	0.995517231634916
CDKN2D	19	10677138	10679735	TG	Testis	0.993208270676741	0.996883096450933	0.995517154361693
SP4	7	21467652	21554440	TF	Terminal ileum	0.99314718712947	0.995754607814032	0.995391856799566
AP1M2	19	10683347	10697991	TG	Thyroid	0.993208552653669	0.996883155344436	0.995325857739323
KRI1	19	10663761	10676713	TG	Thyroid	0.99320837082087	0.996883141899003	0.995325705823509
KEAP1	19	10596796	10614417	TG	Thyroid	0.99320735445036	0.996882880690212	0.995324916120748
SP4	7	21467652	21554440	TF	Visceral omentum	0.99314718712947	0.995754607814032	0.995260161584132
KRI1	19	10663761	10676713	TG	Cerebellum	0.99320837082087	0.996883141899003	0.995238146435649
CDKN2D	19	10677138	10679735	TG	Cerebellum	0.993208270676741	0.996883096450933	0.995238064776981
KRI1	19	10663761	10676713	TG	Ovary	0.99320837082087	0.996883141899003	0.995228488820674
CDKN2D	19	10677138	10679735	TG	Ovary	0.993208270676741	0.996883096450933	0.995228396347782
KRI1	19	10663761	10676713	TG	Esophagus mucosa	0.99320837082087	0.996883141899003	0.995221205336271
NUDCD3	7	44418720	44530479	TG	B cell	0.996483106856777	0.996701123410871	0.995203365496837
KRI1	19	10663761	10676713	TG	Monocyte	0.99320837082087	0.996883141899003	0.995200454052358
CDKN2D	19	10677138	10679735	TG	Monocyte	0.993208270676741	0.996883096450933	0.995200325765785
S1PR5	19	10623623	10628607	TG	Monocyte	0.993207179031741	0.996882830305761	0.995198034872519
AP1M2	19	10683347	10697991	TG	Omnibus	0.993208552653669	0.996883155344436	0.995164196170857
KRI1	19	10663761	10676713	TG	Omnibus	0.99320837082087	0.996883141899003	0.995164032151044
CDKN2D	19	10677138	10679735	TG	Omnibus	0.993208270676741	0.996883096450933	0.99516394752212
ATG4D	19	10654571	10664094	TG	Omnibus	0.993208214930267	0.996883097398036	0.99516389921108
KEAP1	19	10596796	10614417	TG	Omnibus	0.99320735445036	0.996882880690212	0.995163201059476
S1PR5	19	10623623	10628607	TG	Omnibus	0.993207179031741	0.996882830305761	0.995163026956205
GABPB2	1	151043054	151098018	TG	Aorta	0.994557287616726	0.99322387091554	0.995141110399133
CDC42SE1	1	151023447	151042801	TG	Aorta	0.99455439130194	0.993221306293654	0.995138420714402
MLLT11	1	151030234	151040970	TG	Aorta	0.994554267903289	0.99322119787857	0.995138323145448
SETDB1	1	150898739	150937213	TG	Aorta	0.994546404227774	0.993214119616456	0.995131224291122
CERS2	1	150933059	150947479	TG	Aorta	0.994541524314003	0.993209752629985	0.99512654787588
KRI1	19	10663761	10676713	TG	Vagina	0.99320837082087	0.996883141899003	0.99506830443397
CDKN2D	19	10677138	10679735	TG	Vagina	0.993208270676741	0.996883096450933	0.995068214860583
GABPB2	1	151043054	151098018	TG	NK cell	0.994557287616726	0.99322387091554	0.995007549271837
CDC42SE1	1	151023447	151042801	TG	NK cell	0.99455439130194	0.993221306293654	0.995004833017236
MLLT11	1	151030234	151040970	TG	NK cell	0.994554267903289	0.99322119787857	0.995004731831357
C1orf56	1	151020216	151024462	TG	NK cell	0.994553048786277	0.993220130348595	0.995003635630608
SETDB1	1	150898739	150937213	TG	NK cell	0.994546404227774	0.993214119616456	0.994997415770963
CERS2	1	150933059	150947479	TG	NK cell	0.994541524314003	0.993209752629985	0.994992523367552
SP4	7	21467652	21554440	TF	Transverse colon	0.99314718712947	0.995754607814032	0.994979529477281
KRI1	19	10663761	10676713	TG	Hippocampus	0.99320837082087	0.996883141899003	0.994976217255041
CDKN2D	19	10677138	10679735	TG	Hippocampus	0.993208270676741	0.996883096450933	0.99497612566852
S1PR5	19	10623623	10628607	TG	Hippocampus	0.993207179031741	0.996882830305761	0.994975167909416
KRI1	19	10663761	10676713	TG	B cell	0.99320837082087	0.996883141899003	0.994973705858822
CDKN2D	19	10677138	10679735	TG	B cell	0.993208270676741	0.996883096450933	0.994973534420315
KRI1	19	10663761	10676713	TG	Caudate	0.99320837082087	0.996883141899003	0.994969970479538
CDKN2D	19	10677138	10679735	TG	Caudate	0.993208270676741	0.996883096450933	0.994969882524714
KRI1	19	10663761	10676713	TG	Putamen	0.99320837082087	0.996883141899003	0.994955343213015
CDKN2D	19	10677138	10679735	TG	Putamen	0.993208270676741	0.996883096450933	0.994955255207204
S1PR5	19	10623623	10628607	TG	Putamen	0.993207179031741	0.996882830305761	0.994954267080307
KRI1	19	10663761	10676713	TG	Tibial nerve	0.99320837082087	0.996883141899003	0.994916106310561
CDKN2D	19	10677138	10679735	TG	Tibial nerve	0.993208270676741	0.996883096450933	0.994916015361342
KRI1	19	10663761	10676713	TG	Esophagus muscularis	0.99320837082087	0.996883141899003	0.994915770657174
CDKN2D	19	10677138	10679735	TG	Esophagus muscularis	0.993208270676741	0.996883096450933	0.994915683497985
KRI1	19	10663761	10676713	TG	Cortex	0.99320837082087	0.996883141899003	0.994907784255674
CDKN2D	19	10677138	10679735	TG	Cortex	0.993208270676741	0.996883096450933	0.994907693369469
S1PR5	19	10623623	10628607	TG	Cortex	0.993207179031741	0.996882830305761	0.994906689224052
KRI1	19	10663761	10676713	TG	Sun-exposed skin	0.99320837082087	0.996883141899003	0.99485720285999
CDKN2D	19	10677138	10679735	TG	Sun-exposed skin	0.993208270676741	0.996883096450933	0.994857111543918
S1PR5	19	10623623	10628607	TG	Sun-exposed skin	0.993207179031741	0.996882830305761	0.994856091424267
SP4	7	21467652	21554440	TF	Vagina	0.99314718712947	0.995754607814032	0.994827254781768
KRI1	19	10663761	10676713	TG	Lung	0.99320837082087	0.996883141899003	0.994731600567012
KRI1	19	10663761	10676713	TG	Uterus	0.99320837082087	0.996883141899003	0.994705920101021
CDKN2D	19	10677138	10679735	TG	Uterus	0.993208270676741	0.996883096450933	0.994705826617241
KRI1	19	10663761	10676713	TG	Spleen	0.99320837082087	0.996883141899003	0.994682698153096
CDKN2D	19	10677138	10679735	TG	Spleen	0.993208270676741	0.996883096450933	0.994682601695437
KRI1	19	10663761	10676713	TG	NK cell	0.99320837082087	0.996883141899003	0.99465353192458
CDKN2D	19	10677138	10679735	TG	NK cell	0.993208270676741	0.996883096450933	0.994653276708994
S1PR5	19	10623623	10628607	TG	NK cell	0.993207179031741	0.996882830305761	0.994649753051635
NUDCD3	7	44418720	44530479	TG	NK cell	0.996483106856777	0.996701123410871	0.994635782897946
KRI1	19	10663761	10676713	TG	CD4 cell	0.99320837082087	0.996883141899003	0.994633555626872
CDKN2D	19	10677138	10679735	TG	CD4 cell	0.993208270676741	0.996883096450933	0.99463337265432
S1PR5	19	10623623	10628607	TG	CD4 cell	0.993207179031741	0.996882830305761	0.994630810819571
KEAP1	19	10596796	10614417	TG	Skeletal muscle	0.99320735445036	0.996882880690212	0.994537265691689
SP4	7	21467652	21554440	TF	Adrenal gland	0.99314718712947	0.995754607814032	0.994518843128859
CDC42SE1	1	151023447	151042801	TG	B cell	0.99455439130194	0.993221306293654	0.994517101410366
MLLT11	1	151030234	151040970	TG	B cell	0.994554267903289	0.99322119787857	0.994516989575845
SETDB1	1	150898739	150937213	TG	B cell	0.994546404227774	0.993214119616456	0.994509961671457
SP4	7	21467652	21554440	TF	Stomach	0.99314718712947	0.995754607814032	0.994505163906874
CERS2	1	150933059	150947479	TG	B cell	0.994541524314003	0.993209752629985	0.994504969182167
KRI1	19	10663761	10676713	TG	Stomach	0.99320837082087	0.996883141899003	0.994440177405182
SP4	7	21467652	21554440	TF	Cortex	0.99314718712947	0.995754607814032	0.994431454622321
CDC42SE1	1	151023447	151042801	TG	Monocyte	0.99455439130194	0.993221306293654	0.994289240016816
MLLT11	1	151030234	151040970	TG	Monocyte	0.994554267903289	0.99322119787857	0.994289134504411
C1orf56	1	151020216	151024462	TG	Monocyte	0.994553048786277	0.993220130348595	0.99428808725303
SETDB1	1	150898739	150937213	TG	Monocyte	0.994546404227774	0.993214119616456	0.994282392304478
CERS2	1	150933059	150947479	TG	Monocyte	0.994541524314003	0.993209752629985	0.994277645673961
NUDCD3	7	44418720	44530479	TG	CD8 cell	0.996483106856777	0.996701123410871	0.994163315074422
CDC42SE1	1	151023447	151042801	TG	Pancreas	0.99455439130194	0.993221306293654	0.994145276036907
MLLT11	1	151030234	151040970	TG	Pancreas	0.994554267903289	0.99322119787857	0.994145167274223
SETDB1	1	150898739	150937213	TG	Pancreas	0.994546404227774	0.993214119616456	0.994138308365192
CERS2	1	150933059	150947479	TG	Pancreas	0.994541524314003	0.993209752629985	0.994133829364305
SP4	7	21467652	21554440	TF	Lung	0.99314718712947	0.995754607814032	0.99393463491875
SP4	7	21467652	21554440	TF	Sigmoid colon	0.99314718712947	0.995754607814032	0.993922111553945
SP4	7	21467652	21554440	TF	Spleen	0.99314718712947	0.995754607814032	0.993920502150702
KRI1	19	10663761	10676713	TG	Transverse colon	0.99320837082087	0.996883141899003	0.993915198820478
KRI1	19	10663761	10676713	TG	CD8 cell	0.99320837082087	0.996883141899003	0.993869231880695
CDKN2D	19	10677138	10679735	TG	CD8 cell	0.993208270676741	0.996883096450933	0.993868968134229
S1PR5	19	10623623	10628607	TG	CD8 cell	0.993207179031741	0.996882830305761	0.993864604384338
GABPB2	1	151043054	151098018	TG	CD4 cell	0.994557287616726	0.99322387091554	0.993629055093818
CDC42SE1	1	151023447	151042801	TG	CD4 cell	0.99455439130194	0.993221306293654	0.993626299526727
MLLT11	1	151030234	151040970	TG	CD4 cell	0.994554267903289	0.99322119787857	0.993626197367514
C1orf56	1	151020216	151024462	TG	CD4 cell	0.994553048786277	0.993220130348595	0.993625087427348
SETDB1	1	150898739	150937213	TG	CD4 cell	0.994546404227774	0.993214119616456	0.993618926560258
CERS2	1	150933059	150947479	TG	CD4 cell	0.994541524314003	0.993209752629985	0.993613969515687
SP4	7	21467652	21554440	TF	Testis	0.99314718712947	0.995754607814032	0.993571417170236
SP4	7	21467652	21554440	TF	Omnibus	0.99314718712947	0.995754607814032	0.993431188178805
CDC42SE1	1	151023447	151042801	TG	Liver	0.99455439130194	0.993221306293654	0.993426570480089
MLLT11	1	151030234	151040970	TG	Liver	0.994554267903289	0.99322119787857	0.993426468376531
SETDB1	1	150898739	150937213	TG	Liver	0.994546404227774	0.993214119616456	0.99341997949135
CERS2	1	150933059	150947479	TG	Liver	0.994541524314003	0.993209752629985	0.993415383969756
SP4	7	21467652	21554440	TF	Tibial nerve	0.99314718712947	0.995754607814032	0.993298933141389
SP4	7	21467652	21554440	TF	Ovary	0.99314718712947	0.995754607814032	0.993244693461117
SP4	7	21467652	21554440	TF	Gastroesophageal junction	0.99314718712947	0.995754607814032	0.993238119852159
SP4	7	21467652	21554440	TF	Hippocampus	0.99314718712947	0.995754607814032	0.993231848859504
SP4	7	21467652	21554440	TF	Sun-exposed skin	0.99314718712947	0.995754607814032	0.993185248753241
SP4	7	21467652	21554440	TF	Putamen	0.99314718712947	0.995754607814032	0.993181007670304
SP4	7	21467652	21554440	TF	Caudate	0.99314718712947	0.995754607814032	0.99300914225162
SP4	7	21467652	21554440	TF	Uterus	0.99314718712947	0.995754607814032	0.992987117381889
SP4	7	21467652	21554440	TF	Thyroid	0.99314718712947	0.995754607814032	0.992839902990223
SP4	7	21467652	21554440	TF	Left ventricle	0.99314718712947	0.995754607814032	0.992800067475191
ABCA1	9	107543283	107690518	TG	Monocyte	0.976918796005706	0.981610643766172	0.992556058723352
SP4	7	21467652	21554440	TF	Skeletal muscle	0.99314718712947	0.995754607814032	0.992529763592987
ABCA1	9	107543283	107690518	TG	Liver	0.976918796005706	0.981610643766172	0.992470009296858
SP4	7	21467652	21554440	TF	Cerebellum	0.99314718712947	0.995754607814032	0.992020621336972
GABPB2	1	151043054	151098018	TG	Omnibus	0.994557287616726	0.99322387091554	0.991841832443565
MLLT11	1	151030234	151040970	TG	Omnibus	0.994554267903289	0.99322119787857	0.991839194870866
BNIPL	1	151009046	151020076	TG	Omnibus	0.994552644252166	0.993219777978799	0.991837773701265
SETDB1	1	150898739	150937213	TG	Omnibus	0.994546404227774	0.993214119616456	0.991832356580355
ANXA9	1	150954493	150968110	TG	Omnibus	0.994541903815823	0.993210184835645	0.991828180298412
CERS2	1	150933059	150947479	TG	Omnibus	0.994541524314003	0.993209752629985	0.991827786040857
SP4	7	21467652	21554440	TF	Esophagus mucosa	0.99314718712947	0.995754607814032	0.99176382460385
SP4	7	21467652	21554440	TF	Breast	0.99314718712947	0.995754607814032	0.991669082750744
SP4	7	21467652	21554440	TF	Prostate	0.99314718712947	0.995754607814032	0.991641788787626
SP4	7	21467652	21554440	TF	Subcutaneous adipose	0.99314718712947	0.995754607814032	0.99159486849088
CDC42SE1	1	151023447	151042801	TG	Vagina	0.99455439130194	0.993221306293654	0.991278990720141
MLLT11	1	151030234	151040970	TG	Vagina	0.994554267903289	0.99322119787857	0.99127888150392
SETDB1	1	150898739	150937213	TG	Vagina	0.994546404227774	0.993214119616456	0.991271785898656
CERS2	1	150933059	150947479	TG	Vagina	0.994541524314003	0.993209752629985	0.991267145518115
CDC42SE1	1	151023447	151042801	TG	Tibial nerve	0.99455439130194	0.993221306293654	0.991255380033362
MLLT11	1	151030234	151040970	TG	Tibial nerve	0.994554267903289	0.99322119787857	0.991255288611456
SETDB1	1	150898739	150937213	TG	Tibial nerve	0.994546404227774	0.993214119616456	0.991248005254238
CERS2	1	150933059	150947479	TG	Tibial nerve	0.994541524314003	0.993209752629985	0.991243887461884
CDC42SE1	1	151023447	151042801	TG	Visceral omentum	0.99455439130194	0.993221306293654	0.991103546410745
MLLT11	1	151030234	151040970	TG	Visceral omentum	0.994554267903289	0.99322119787857	0.991103447588795
SETDB1	1	150898739	150937213	TG	Visceral omentum	0.994546404227774	0.993214119616456	0.991096486726823
CERS2	1	150933059	150947479	TG	Visceral omentum	0.994541524314003	0.993209752629985	0.991092074764953
CDC42SE1	1	151023447	151042801	TG	Ovary	0.99455439130194	0.993221306293654	0.990586273036014
MLLT11	1	151030234	151040970	TG	Ovary	0.994554267903289	0.99322119787857	0.990586170647859
SETDB1	1	150898739	150937213	TG	Ovary	0.994546404227774	0.993214119616456	0.990579495344352
CERS2	1	150933059	150947479	TG	Ovary	0.994541524314003	0.993209752629985	0.990575137248626
SP4	7	21467652	21554440	TF	Esophagus muscularis	0.99314718712947	0.995754607814032	0.990462444057088
CDC42SE1	1	151023447	151042801	TG	Esophagus mucosa	0.99455439130194	0.993221306293654	0.990045652320355
MLLT11	1	151030234	151040970	TG	Esophagus mucosa	0.994554267903289	0.99322119787857	0.990045551508017
SETDB1	1	150898739	150937213	TG	Esophagus mucosa	0.994546404227774	0.993214119616456	0.990038884869592
CERS2	1	150933059	150947479	TG	Esophagus mucosa	0.994541524314003	0.993209752629985	0.990034321152204
CDC42SE1	1	151023447	151042801	TG	Uterus	0.99455439130194	0.993221306293654	0.989992574811306
MLLT11	1	151030234	151040970	TG	Uterus	0.994554267903289	0.99322119787857	0.989992468436369
SETDB1	1	150898739	150937213	TG	Uterus	0.994546404227774	0.993214119616456	0.989985490196818
CDC42SE1	1	151023447	151042801	TG	Putamen	0.99455439130194	0.993221306293654	0.989984969852079
MLLT11	1	151030234	151040970	TG	Putamen	0.994554267903289	0.99322119787857	0.989984875669422
CERS2	1	150933059	150947479	TG	Uterus	0.994541524314003	0.993209752629985	0.989981013864486
SETDB1	1	150898739	150937213	TG	Putamen	0.994546404227774	0.993214119616456	0.989977688799102
CERS2	1	150933059	150947479	TG	Putamen	0.994541524314003	0.993209752629985	0.989973434967307
CDC42SE1	1	151023447	151042801	TG	Transverse colon	0.99455439130194	0.993221306293654	0.989656993112613
MLLT11	1	151030234	151040970	TG	Transverse colon	0.994554267903289	0.99322119787857	0.989656890183064
SETDB1	1	150898739	150937213	TG	Transverse colon	0.994546404227774	0.993214119616456	0.989650404922854
CERS2	1	150933059	150947479	TG	Transverse colon	0.994541524314003	0.993209752629985	0.989645820421927
CDC42SE1	1	151023447	151042801	TG	Esophagus muscularis	0.99455439130194	0.993221306293654	0.989637623295927
MLLT11	1	151030234	151040970	TG	Esophagus muscularis	0.994554267903289	0.99322119787857	0.989637528030404
SETDB1	1	150898739	150937213	TG	Esophagus muscularis	0.994546404227774	0.993214119616456	0.989630588995093
CERS2	1	150933059	150947479	TG	Esophagus muscularis	0.994541524314003	0.993209752629985	0.989626003400716
CDC42SE1	1	151023447	151042801	TG	Stomach	0.99455439130194	0.993221306293654	0.989500608364448
MLLT11	1	151030234	151040970	TG	Stomach	0.994554267903289	0.99322119787857	0.989500506064377
SETDB1	1	150898739	150937213	TG	Stomach	0.994546404227774	0.993214119616456	0.989493677073808
CERS2	1	150933059	150947479	TG	Stomach	0.994541524314003	0.993209752629985	0.989489153658541
CDC42SE1	1	151023447	151042801	TG	Caudate	0.99455439130194	0.993221306293654	0.989482419826471
MLLT11	1	151030234	151040970	TG	Caudate	0.994554267903289	0.99322119787857	0.98948231942638
SETDB1	1	150898739	150937213	TG	Caudate	0.994546404227774	0.993214119616456	0.989475222354576
CERS2	1	150933059	150947479	TG	Caudate	0.994541524314003	0.993209752629985	0.989470610745639
GABPB2	1	151043054	151098018	TG	Spleen	0.994557287616726	0.99322387091554	0.988990285781021
CDC42SE1	1	151023447	151042801	TG	Spleen	0.99455439130194	0.993221306293654	0.988987785409646
MLLT11	1	151030234	151040970	TG	Spleen	0.994554267903289	0.99322119787857	0.988987686345968
SETDB1	1	150898739	150937213	TG	Spleen	0.994546404227774	0.993214119616456	0.988981008897655
CERS2	1	150933059	150947479	TG	Spleen	0.994541524314003	0.993209752629985	0.988976563087268
CDC42SE1	1	151023447	151042801	TG	Sun-exposed skin	0.99455439130194	0.993221306293654	0.988938367983047
MLLT11	1	151030234	151040970	TG	Sun-exposed skin	0.994554267903289	0.99322119787857	0.98893826471522
BNIPL	1	151009046	151020076	TG	Sun-exposed skin	0.994552644252166	0.993219777978799	0.988936849861762
SETDB1	1	150898739	150937213	TG	Sun-exposed skin	0.994546404227774	0.993214119616456	0.988931582362695
CERS2	1	150933059	150947479	TG	Sun-exposed skin	0.994541524314003	0.993209752629985	0.988927036751358
CDC42SE1	1	151023447	151042801	TG	Cortex	0.99455439130194	0.993221306293654	0.988903956669908
MLLT11	1	151030234	151040970	TG	Cortex	0.994554267903289	0.99322119787857	0.988903863630821
SETDB1	1	150898739	150937213	TG	Cortex	0.994546404227774	0.993214119616456	0.988896366564077
CERS2	1	150933059	150947479	TG	Cortex	0.994541524314003	0.993209752629985	0.988891690877555
CDC42SE1	1	151023447	151042801	TG	Sigmoid colon	0.99455439130194	0.993221306293654	0.988676914097914
MLLT11	1	151030234	151040970	TG	Sigmoid colon	0.994554267903289	0.99322119787857	0.988676817411919
SETDB1	1	150898739	150937213	TG	Sigmoid colon	0.994546404227774	0.993214119616456	0.988669619870275
CERS2	1	150933059	150947479	TG	Sigmoid colon	0.994541524314003	0.993209752629985	0.988665304373007
CDC42SE1	1	151023447	151042801	TG	Hippocampus	0.99455439130194	0.993221306293654	0.988659503909652
MLLT11	1	151030234	151040970	TG	Hippocampus	0.994554267903289	0.99322119787857	0.988659405800369
SETDB1	1	150898739	150937213	TG	Hippocampus	0.994546404227774	0.993214119616456	0.988651951349676
CERS2	1	150933059	150947479	TG	Hippocampus	0.994541524314003	0.993209752629985	0.988647198405717
CDC42SE1	1	151023447	151042801	TG	Adrenal gland	0.99455439130194	0.993221306293654	0.988560763342557
MLLT11	1	151030234	151040970	TG	Adrenal gland	0.994554267903289	0.99322119787857	0.98856066830997
SETDB1	1	150898739	150937213	TG	Adrenal gland	0.994546404227774	0.993214119616456	0.988554171234051
CERS2	1	150933059	150947479	TG	Adrenal gland	0.994541524314003	0.993209752629985	0.988550012609958
CDC42SE1	1	151023447	151042801	TG	Lung	0.99455439130194	0.993221306293654	0.98851339448932
SETDB1	1	150898739	150937213	TG	Lung	0.994546404227774	0.993214119616456	0.98850672377187
CERS2	1	150933059	150947479	TG	Lung	0.994541524314003	0.993209752629985	0.98850228909682
CDC42SE1	1	151023447	151042801	TG	Breast	0.99455439130194	0.993221306293654	0.988374810292111
MLLT11	1	151030234	151040970	TG	Breast	0.994554267903289	0.99322119787857	0.988374707695593
SETDB1	1	150898739	150937213	TG	Breast	0.994546404227774	0.993214119616456	0.988367844068132
CERS2	1	150933059	150947479	TG	Breast	0.994541524314003	0.993209752629985	0.988363271224401
CDC42SE1	1	151023447	151042801	TG	Atrial appendage	0.99455439130194	0.993221306293654	0.988315127593193
MLLT11	1	151030234	151040970	TG	Atrial appendage	0.994554267903289	0.99322119787857	0.988315027925749
SETDB1	1	150898739	150937213	TG	Atrial appendage	0.994546404227774	0.993214119616456	0.988308208108097
CERS2	1	150933059	150947479	TG	Atrial appendage	0.994541524314003	0.993209752629985	0.988303707447587
MLLT11	1	151030234	151040970	TG	Gastroesophageal junction	0.994554267903289	0.99322119787857	0.988245009253995
SETDB1	1	150898739	150937213	TG	Gastroesophageal junction	0.994546404227774	0.993214119616456	0.988237782892388
CERS2	1	150933059	150947479	TG	Gastroesophageal junction	0.994541524314003	0.993209752629985	0.988232968329962
GABPB2	1	151043054	151098018	TG	Terminal ileum	0.994557287616726	0.99322387091554	0.988089844706014
CDC42SE1	1	151023447	151042801	TG	Terminal ileum	0.99455439130194	0.993221306293654	0.988087300805581
SETDB1	1	150898739	150937213	TG	Terminal ileum	0.994546404227774	0.993214119616456	0.98808063421583
CERS2	1	150933059	150947479	TG	Terminal ileum	0.994541524314003	0.993209752629985	0.98807582542683
CDC42SE1	1	151023447	151042801	TG	Subcutaneous adipose	0.99455439130194	0.993221306293654	0.988047970522229
MLLT11	1	151030234	151040970	TG	Subcutaneous adipose	0.994554267903289	0.99322119787857	0.988047876140731
SETDB1	1	150898739	150937213	TG	Subcutaneous adipose	0.994546404227774	0.993214119616456	0.988040804047519
CERS2	1	150933059	150947479	TG	Subcutaneous adipose	0.994541524314003	0.993209752629985	0.988036494061719
CDC42SE1	1	151023447	151042801	TG	Prostate	0.99455439130194	0.993221306293654	0.987624693444669
SETDB1	1	150898739	150937213	TG	Prostate	0.994546404227774	0.993214119616456	0.98761785042644
CERS2	1	150933059	150947479	TG	Prostate	0.994541524314003	0.993209752629985	0.987613178519992
ABCA1	9	107543283	107690518	TG	Visceral omentum	0.976918796005706	0.981610643766172	0.987268517132748
GABPB2	1	151043054	151098018	TG	Testis	0.994557287616726	0.99322387091554	0.986930923688555
CDC42SE1	1	151023447	151042801	TG	Testis	0.99455439130194	0.993221306293654	0.986928343616593
SETDB1	1	150898739	150937213	TG	Testis	0.994546404227774	0.993214119616456	0.986921383569042
CERS2	1	150933059	150947479	TG	Testis	0.994541524314003	0.993209752629985	0.986916920525549
N4BP2L1	13	32974861	33002315	TG	NK cell	0.934803743584199	0.95701989372039	0.986755998640509
N4BP2L1	13	32974861	33002315	TG	CD8 cell	0.934803743584199	0.95701989372039	0.986731470139429
CDC42SE1	1	151023447	151042801	TG	Cerebellum	0.99455439130194	0.993221306293654	0.986726734734359
MLLT11	1	151030234	151040970	TG	Cerebellum	0.994554267903289	0.99322119787857	0.986726648798229
SETDB1	1	150898739	150937213	TG	Cerebellum	0.994546404227774	0.993214119616456	0.986719782591342
CERS2	1	150933059	150947479	TG	Cerebellum	0.994541524314003	0.993209752629985	0.986715452585563
CDC42SE1	1	151023447	151042801	TG	Left ventricle	0.99455439130194	0.993221306293654	0.986481825217959
MLLT11	1	151030234	151040970	TG	Left ventricle	0.994554267903289	0.99322119787857	0.98648172779744
SETDB1	1	150898739	150937213	TG	Left ventricle	0.994546404227774	0.993214119616456	0.986474688185242
CERS2	1	150933059	150947479	TG	Left ventricle	0.994541524314003	0.993209752629985	0.986470368314011
N4BP2L1	13	32974861	33002315	TG	B cell	0.934803743584199	0.95701989372039	0.986345869461654
GABPB2	1	151043054	151098018	TG	Thyroid	0.994557287616726	0.99322387091554	0.98628540181961
CDC42SE1	1	151023447	151042801	TG	Thyroid	0.99455439130194	0.993221306293654	0.986282863546222
MLLT11	1	151030234	151040970	TG	Thyroid	0.994554267903289	0.99322119787857	0.986282766675052
SETDB1	1	150898739	150937213	TG	Thyroid	0.994546404227774	0.993214119616456	0.986275864543936
CERS2	1	150933059	150947479	TG	Thyroid	0.994541524314003	0.993209752629985	0.986271354171011
ABCA1	9	107543283	107690518	TG	Terminal ileum	0.976918796005706	0.981610643766172	0.986229192988333
ABCA1	9	107543283	107690518	TG	Adrenal gland	0.976918796005706	0.981610643766172	0.986046028180727
ABCA1	9	107543283	107690518	TG	Lung	0.976918796005706	0.981610643766172	0.986028786477909
ABCA1	9	107543283	107690518	TG	Spleen	0.976918796005706	0.981610643766172	0.986018740254529
ABCA1	9	107543283	107690518	TG	Tibial nerve	0.976918796005706	0.981610643766172	0.986004704644428
ABCA1	9	107543283	107690518	TG	Sigmoid colon	0.976918796005706	0.981610643766172	0.986001054503025
ABCA1	9	107543283	107690518	TG	Subcutaneous adipose	0.976918796005706	0.981610643766172	0.985986028966554
ABCA1	9	107543283	107690518	TG	Sun-exposed skin	0.976918796005706	0.981610643766172	0.985969059174476
ABCA1	9	107543283	107690518	TG	Vagina	0.976918796005706	0.981610643766172	0.985938704353227
ABCA1	9	107543283	107690518	TG	Esophagus muscularis	0.976918796005706	0.981610643766172	0.985912634498316
ABCA1	9	107543283	107690518	TG	Esophagus mucosa	0.976918796005706	0.981610643766172	0.985812064961922
ABCA1	9	107543283	107690518	TG	Thyroid	0.976918796005706	0.981610643766172	0.985748861106061
ABCA1	9	107543283	107690518	TG	Testis	0.976918796005706	0.981610643766172	0.985649677413168
MLLT11	1	151030234	151040970	TG	Skeletal muscle	0.994554267903289	0.99322119787857	0.984388039331377
SETDB1	1	150898739	150937213	TG	Skeletal muscle	0.994546404227774	0.993214119616456	0.984381450251097
CERS2	1	150933059	150947479	TG	Skeletal muscle	0.994541524314003	0.993209752629985	0.984376837662774
SP4	7	21467652	21554440	TF	Atrial appendage	0.99314718712947	0.995754607814032	0.983017828168757
DNM2	19	10828755	10944164	TG	B cell	0.901418850166615	0.797905993712806	0.982962369845189
N4BP2L1	13	32974861	33002315	TG	Pancreas	0.934803743584199	0.95701989372039	0.982955899360624
N4BP2L1	13	32974861	33002315	TG	CD4 cell	0.934803743584199	0.95701989372039	0.982539414514795
N4BP2L1	13	32974861	33002315	TG	Monocyte	0.934803743584199	0.95701989372039	0.98242284725815
N4BP2L1	13	32974861	33002315	TG	Liver	0.934803743584199	0.95701989372039	0.98214806258272
IGSF22	11	18725852	18747777	TG	CD8 cell	0.924755321836138	0.927703462599714	0.980444501542702
IGSF22	11	18725852	18747777	TG	NK cell	0.924755321836138	0.927703462599714	0.980307803806702
TSG101	11	18489883	18548779	TG	NK cell	0.924691830633102	0.927629405475758	0.980204585897435
ABCA1	9	107543283	107690518	TG	Omnibus	0.976918796005706	0.981610643766172	0.978546333856847
IGSF22	11	18725852	18747777	TG	B cell	0.924755321836138	0.927703462599714	0.976893857513422
IGSF22	11	18725852	18747777	TG	CD4 cell	0.924755321836138	0.927703462599714	0.973546761247592
DNM2	19	10828755	10944164	TG	Pancreas	0.901418850166615	0.797905993712806	0.971179427386636
DDX18	2	118572226	118589955	TG	NK cell	0.938456687442955	0.955199481484622	0.97082831619608
DDX18	2	118572226	118589955	TG	B cell	0.938456687442955	0.955199481484622	0.970313254683689
N4BP2L2	13	33006554	33112970	TG	Visceral omentum	0.935144672235807	0.957352444464443	0.96948521041329
DDX18	2	118572226	118589955	TG	Liver	0.938456687442955	0.955199481484622	0.969396634598422
DNM2	19	10828755	10944164	TG	Liver	0.901418850166615	0.797905993712806	0.968776576786228
DDX18	2	118572226	118589955	TG	CD8 cell	0.938456687442955	0.955199481484622	0.968468962980839
MYL4	17	45277812	45301045	TG	B cell	0.954087533680413	0.953509592172885	0.968019608503189
EFCAB13	17	45400656	45518678	TG	B cell	0.954008526690861	0.953432475480401	0.967942042803498
DDX18	2	118572226	118589955	TG	Monocyte	0.938456687442955	0.955199481484622	0.967582860206859
N4BP2L2	13	33006554	33112970	TG	Terminal ileum	0.935144672235807	0.957352444464443	0.966835547405818
DDX18	2	118572226	118589955	TG	CD4 cell	0.938456687442955	0.955199481484622	0.966777083502432
N4BP2L2	13	33006554	33112970	TG	Lung	0.935144672235807	0.957352444464443	0.966354740046187
N4BP2L2	13	33006554	33112970	TG	Spleen	0.935144672235807	0.957352444464443	0.966154322768514
N4BP2L2	13	33006554	33112970	TG	Sun-exposed skin	0.935144672235807	0.957352444464443	0.965979946689318
N4BP2L1	13	32974861	33002315	TG	Uterus	0.934803743584199	0.95701989372039	0.965969169655029
N4BP2L2	13	33006554	33112970	TG	Vagina	0.935144672235807	0.957352444464443	0.96595568347812
FRY	13	32605437	32870794	TG	Uterus	0.934666535299635	0.956890311537788	0.965857732185621
N4BP2L2	13	33006554	33112970	TG	Esophagus mucosa	0.935144672235807	0.957352444464443	0.965742687931892
N4BP2L1	13	32974861	33002315	TG	Sun-exposed skin	0.934803743584199	0.95701989372039	0.965640517913402
N4BP2L1	13	32974861	33002315	TG	Esophagus mucosa	0.934803743584199	0.95701989372039	0.965398485212953
N4BP2L2	13	33006554	33112970	TG	Testis	0.935144672235807	0.957352444464443	0.965345970776451
FRY	13	32605437	32870794	TG	Omnibus	0.934666535299635	0.956890311537788	0.965199938204352
FRY	13	32605437	32870794	TG	Left ventricle	0.934666535299635	0.956890311537788	0.964791768115166
ZAR1L	13	32877837	32889481	TG	Omnibus	0.933981112473069	0.956215110288233	0.964506582478395
TSG101	11	18489883	18548779	TG	Ovary	0.924691830633102	0.927629405475758	0.953246543317176
IST1	16	71879899	71962913	TG	Liver	0.885511303178141	0.90337985862776	0.952508194544305
IST1	16	71879899	71962913	TG	Monocyte	0.885511303178141	0.90337985862776	0.951986254369274
TSG101	11	18489883	18548779	TG	Uterus	0.924691830633102	0.927629405475758	0.951413345606388
WDPCP	2	63348518	64054977	TG	Ovary	0.906094224064364	0.934367863403571	0.951316098986237
TSG101	11	18489883	18548779	TG	Adrenal gland	0.924691830633102	0.927629405475758	0.950884463586609
DDX18	2	118572226	118589955	TG	Transverse colon	0.938456687442955	0.955199481484622	0.95060057284849
TSG101	11	18489883	18548779	TG	Tibial nerve	0.924691830633102	0.927629405475758	0.950453230820534
DDX18	2	118572226	118589955	TG	Esophagus mucosa	0.938456687442955	0.955199481484622	0.950124752633964
MYL4	17	45277812	45301045	TG	NK cell	0.954087533680413	0.953509592172885	0.949919785841421
DDX18	2	118572226	118589955	TG	Thyroid	0.938456687442955	0.955199481484622	0.949823885200243
TSG101	11	18489883	18548779	TG	Thyroid	0.924691830633102	0.927629405475758	0.948792414186962
WDPCP	2	63348518	64054977	TG	Thyroid	0.906094224064364	0.934367863403571	0.946005863915396
IST1	16	71879899	71962913	TG	Aorta	0.885511303178141	0.90337985862776	0.943668905860235
MYL4	17	45277812	45301045	TG	CD4 cell	0.954087533680413	0.953509592172885	0.942145820710698
DARS	2	136664247	136743670	TG	Omnibus	0.0823276359136976	0.083815032031459	0.935696716399045
CXCR4	2	136871919	136875735	TG	Omnibus	0.0800240307125008	0.0862296756683548	0.935226615453339
IST1	16	71879899	71962913	TG	CD4 cell	0.885511303178141	0.90337985862776	0.934874865382818
DNM2	19	10828755	10944164	TG	Transverse colon	0.901418850166615	0.797905993712806	0.933087889830523
DNM2	19	10828755	10944164	TG	Terminal ileum	0.901418850166615	0.797905993712806	0.931029040795361
IST1	16	71879899	71962913	TG	Visceral omentum	0.885511303178141	0.90337985862776	0.930121436722576
IST1	16	71879899	71962913	TG	Subcutaneous adipose	0.885511303178141	0.90337985862776	0.929735256467844
IST1	16	71879899	71962913	TG	Ovary	0.885511303178141	0.90337985862776	0.927404334471598
IST1	16	71879899	71962913	TG	Breast	0.885511303178141	0.90337985862776	0.927327608897523
DNM2	19	10828755	10944164	TG	Stomach	0.901418850166615	0.797905993712806	0.9264287547346
IST1	16	71879899	71962913	TG	Putamen	0.885511303178141	0.90337985862776	0.926325511701446
IST1	16	71879899	71962913	TG	Stomach	0.885511303178141	0.90337985862776	0.926226744267239
IST1	16	71879899	71962913	TG	Cortex	0.885511303178141	0.90337985862776	0.926139810971152
IST1	16	71879899	71962913	TG	Atrial appendage	0.885511303178141	0.90337985862776	0.925732630906728
IST1	16	71879899	71962913	TG	Caudate	0.885511303178141	0.90337985862776	0.925597753901976
IST1	16	71879899	71962913	TG	Lung	0.885511303178141	0.90337985862776	0.92555259992278
IST1	16	71879899	71962913	TG	Spleen	0.885511303178141	0.90337985862776	0.92554093231558
IST1	16	71879899	71962913	TG	Hippocampus	0.885511303178141	0.90337985862776	0.925531682187475
ITGB3	17	45331212	45421658	TG	Thyroid	0.954104785774214	0.953525952357795	0.925522553389334
IST1	16	71879899	71962913	TG	Cerebellum	0.885511303178141	0.90337985862776	0.925499728819846
MYL4	17	45277812	45301045	TG	Thyroid	0.954087533680413	0.953509592172885	0.925492939937141
IST1	16	71879899	71962913	TG	Sun-exposed skin	0.885511303178141	0.90337985862776	0.925474623015487
EFCAB13	17	45400656	45518678	TG	Thyroid	0.954008526690861	0.953432475480401	0.925440564801816
IST1	16	71879899	71962913	TG	Terminal ileum	0.885511303178141	0.90337985862776	0.925303375754814
IST1	16	71879899	71962913	TG	Vagina	0.885511303178141	0.90337985862776	0.925161452630593
IST1	16	71879899	71962913	TG	Left ventricle	0.885511303178141	0.90337985862776	0.92499900138226
IST1	16	71879899	71962913	TG	Uterus	0.885511303178141	0.90337985862776	0.924954164919014
IST1	16	71879899	71962913	TG	Thyroid	0.885511303178141	0.90337985862776	0.924527255059626
IST1	16	71879899	71962913	TG	Esophagus muscularis	0.885511303178141	0.90337985862776	0.924498449714518
DNM2	19	10828755	10944164	TG	Adrenal gland	0.901418850166615	0.797905993712806	0.924492419656636
IST1	16	71879899	71962913	TG	Esophagus mucosa	0.885511303178141	0.90337985862776	0.92445555938684
IST1	16	71879899	71962913	TG	Adrenal gland	0.885511303178141	0.90337985862776	0.924447034125138
IST1	16	71879899	71962913	TG	Tibial nerve	0.885511303178141	0.90337985862776	0.92443147196992
IST1	16	71879899	71962913	TG	Gastroesophageal junction	0.885511303178141	0.90337985862776	0.924229055495184
IST1	16	71879899	71962913	TG	Prostate	0.885511303178141	0.90337985862776	0.924221988439737
IST1	16	71879899	71962913	TG	Sigmoid colon	0.885511303178141	0.90337985862776	0.924112849871501
IST1	16	71879899	71962913	TG	Testis	0.885511303178141	0.90337985862776	0.924083642940965
SPDEF	6	34505579	34524110	TF	NK cell	0.794224252981494	0.804424951099486	0.923357861166604
IST1	16	71879899	71962913	TG	Skeletal muscle	0.885511303178141	0.90337985862776	0.922927639646729
DNM2	19	10828755	10944164	TG	Spleen	0.901418850166615	0.797905993712806	0.922446079540702
DNM2	19	10828755	10944164	TG	Lung	0.901418850166615	0.797905993712806	0.922224909735097
DNM2	19	10828755	10944164	TG	Sun-exposed skin	0.901418850166615	0.797905993712806	0.920880275199633
IST1	16	71879899	71962913	TG	Transverse colon	0.885511303178141	0.90337985862776	0.9196689306048
DNM2	19	10828755	10944164	TG	Caudate	0.901418850166615	0.797905993712806	0.91799919722007
DNM2	19	10828755	10944164	TG	Vagina	0.901418850166615	0.797905993712806	0.917179129403095
DNM2	19	10828755	10944164	TG	Hippocampus	0.901418850166615	0.797905993712806	0.916962247336626
DNM2	19	10828755	10944164	TG	Cerebellum	0.901418850166615	0.797905993712806	0.916096643037562
DNM2	19	10828755	10944164	TG	Prostate	0.901418850166615	0.797905993712806	0.915792519748284
DNM2	19	10828755	10944164	TG	Omnibus	0.901418850166615	0.797905993712806	0.914802892210561
IGSF22	11	18725852	18747777	TG	Omnibus	0.924755321836138	0.927703462599714	0.914346554030313
DNM2	19	10828755	10944164	TG	Esophagus mucosa	0.901418850166615	0.797905993712806	0.914185388441153
UEVLD	11	18551156	18610294	TG	Omnibus	0.924673450528432	0.927615188943058	0.914103709332309
DNM2	19	10828755	10944164	TG	Thyroid	0.901418850166615	0.797905993712806	0.911702878238219
DNM2	19	10828755	10944164	TG	Testis	0.901418850166615	0.797905993712806	0.906889632807538
RAF1	3	12625100	12705725	TG	Aorta	0.792576305932199	0.825762525555064	0.904908840141801
SPDEF	6	34505579	34524110	TF	Monocyte	0.794224252981494	0.804424951099486	0.902523339564641
ITGB3	17	45331212	45421658	TG	Omnibus	0.954104785774214	0.953525952357795	0.902109710049121
MYL4	17	45277812	45301045	TG	Omnibus	0.954087533680413	0.953509592172885	0.902068394816197
APOA1	11	116706467	116708666	TG	Liver	0.703478663309331	0.759289511867411	0.901887783957658
MYL4	17	45277812	45301045	TG	Atrial appendage	0.954087533680413	0.953509592172885	0.899563201377686
COBLL1	2	165510134	165700189	TG	Terminal ileum	0.798112748726113	0.86657394208533	0.887887906887967
COBLL1	2	165510134	165700189	TG	Lung	0.798112748726113	0.86657394208533	0.887246826849884
COBLL1	2	165510134	165700189	TG	Stomach	0.798112748726113	0.86657394208533	0.887162079659
COBLL1	2	165510134	165700189	TG	Adrenal gland	0.798112748726113	0.86657394208533	0.886630679911893
COBLL1	2	165510134	165700189	TG	Sun-exposed skin	0.798112748726113	0.86657394208533	0.886429479499106
COBLL1	2	165510134	165700189	TG	Vagina	0.798112748726113	0.86657394208533	0.886177726514663
COBLL1	2	165510134	165700189	TG	Esophagus mucosa	0.798112748726113	0.86657394208533	0.885898412048967
COBLL1	2	165510134	165700189	TG	Omnibus	0.798112748726113	0.86657394208533	0.885491612048011
COBLL1	2	165510134	165700189	TG	Prostate	0.798112748726113	0.86657394208533	0.88505396314509
MYL4	17	45277812	45301045	TG	Left ventricle	0.954087533680413	0.953509592172885	0.884374506059412
GRB14	2	165349322	165478358	TG	Testis	0.797127610050755	0.865631464320124	0.883520655785816
GRB14	2	165349322	165478358	TG	Thyroid	0.797127610050755	0.865631464320124	0.883444269336792
DHRS9	2	169921299	169952677	TG	Monocyte	0.676629510965608	0.719311154452418	0.879534335871525
ABCB11	2	169779448	169887832	TG	Liver	0.677639891935754	0.720378750965883	0.87698459773615
IST1	16	71879899	71962913	TG	Pancreas	0.885511303178141	0.90337985862776	0.874591043931799
ARID1A	1	27022524	27108595	TG	NK cell	0.67924309754267	0.657901893115744	0.869484159607428
TRAM2	6	52362200	52441713	TG	Aorta	0.728628343229722	0.76127402312764	0.869477260006508
ARID1A	1	27022524	27108595	TG	CD8 cell	0.67924309754267	0.657901893115744	0.868317023339175
TRAM2	6	52362200	52441713	TG	Liver	0.728628343229722	0.76127402312764	0.868265236730329
[truncated: 143,503 more rows]
