# Supplementary material for: Modeling regulatory network topology improves genome-wide analyses of complex human traits
Source: Nat Commun. 2021 May 14;12:2851. doi: 10.1038/s41467-021-22588-0 (PMC8121952; doi:10.1038/s41467-021-22588-0)
Supplement: Supplementary file 9 — Source Data [file 41467_2021_22588_MOESM9_ESM.zip › source_data/hdl_net.txt]

network	log10_bf40	log10_bf10	log10_bf20	log10_bf30
Liver	21.4487418186116	10.093041556948	9.15854215793095	21.6425618446274
Gastroesophageal junction	16.4699240890101	6.56503371000797	9.91750187306963	16.6637440955425
NK cell	16.3319070606078	5.30893300184461	11.0124847013143	16.5257267535941
Ovary	15.8671456988615	4.70288094985794	10.2826533247678	16.0609655439881
Monocyte	15.6771022526889	5.98508060081166	9.39377793583875	15.8709222425016
Pancreas	15.5209316529306	6.16095702209135	9.00440759964965	15.7147516577631
B cell	15.425226574609	4.29920051962409	10.5446515015799	15.6190456858173
Cerebellum	15.1568495907769	3.46770586038043	11.1557122343257	15.3506626861997
Spleen	15.1544434178854	2.53556059271638	11.1276451504167	15.3482569109521
Sigmoid colon	14.9515496631711	4.23551776546541	10.2188178867711	15.1453684033868
Aorta	14.6920451596277	4.36614475740814	9.86145685142186	14.8858641592408
CD4 cell	14.6326056785346	3.72381075960559	10.2633325341539	14.8264227353963
Transverse colon	14.6135514308028	3.21826745708673	10.802202464349	14.8073607277828
Uterus	14.6049694793089	2.21532093315308	11.0608486339673	14.7987696538228
Left ventricle	14.2504181699689	4.60879268720076	9.56186963004763	14.4442367724724
Skeletal muscle	14.2189680365797	3.53117039022976	10.3569829166531	14.4127785143406
Visceral omentum	13.9393253628465	2.68130884257102	9.61418528800282	14.1331421021185
Caudate	13.8888477259988	3.34961764547502	10.0556336342326	14.0826575497784
Subcutaneous adipose	13.8837561727321	4.39672985192171	9.60570175100109	14.0775725356009
Breast	13.880330133953	3.7260256986674	9.67511807301194	14.0741458279048
Terminal ileum	13.82140428068	1.56069358317177	10.8400881684024	14.0151517588613
Adrenal gland	13.8042768363315	2.5383855236815	10.439776843798	13.9980668417512
CD8 cell	13.5960423589091	2.99701096811662	10.4337147378766	13.7898145659134
Testis	13.3942778580103	1.63531157243882	9.76088193849834	13.5880817212316
Prostate	13.035244976764	2.36459040513261	9.720144587169	13.2290313655099
Putamen	12.9858977946387	2.53316247731996	10.0994682051553	13.1796275555587
Atrial appendage	12.9602395149445	2.58665127697348	9.79916062465997	13.1540115842477
Tibial nerve	12.7387809744515	2.60840884356404	9.68985271123477	12.9325389125478
Sun-exposed skin	12.5158774128161	0.70433566770313	10.7142995487455	12.7085987475975
Cortex	12.2422793592588	1.09420223450174	10.5002873341816	12.4348388866799
Esophagus mucosa	12.0916830528514	-0.708262792236041	10.9535560914862	12.280417767997
Vagina	12.0079234358717	0.207047510578608	10.2816907133332	12.2004363132284
Hippocampus	11.9950200383234	0.925461033918882	10.1748563713296	12.187787455955
Lung	11.9240537712832	0.933890125979677	9.57462816042609	12.117562887701
Esophagus muscularis	11.7421037278578	0.473128294278154	10.1159296090687	11.9342772864254
Omnibus	11.2909137734282	4.15195927366184	6.33597081440716	11.4847330235626
Stomach	11.2782941401379	0.451145616233214	10.0219433475211	11.4682461697267
Thyroid	9.50794167748112	-1.33075872958964	9.29204918716236	9.65729278605427
Near-gene control	-0.704194802990375	-3.77035988864668	-0.275295651544398	-0.944660786340126
