# Supplementary material for: Modeling regulatory network topology improves genome-wide analyses of complex human traits
Source: Nat Commun. 2021 May 14;12:2851. doi: 10.1038/s41467-021-22588-0 (PMC8121952; doi:10.1038/s41467-021-22588-0)
Supplement: Supplementary file 9 — Source Data [file 41467_2021_22588_MOESM9_ESM.zip › source_data/ldl_net.txt]

network	log10_bf40	log10_bf10	log10_bf20	log10_bf30
NK cell	30.7142496479603	8.77408087637712	14.6229511640273	30.9080696739765
CD8 cell	28.7678192231436	6.12967602470792	14.3445706523059	28.9616392491596
Pancreas	28.4828385641723	11.7446091944942	12.8679215028708	28.6766585901884
Liver	27.884244003307	13.7923906108492	10.8335805732008	28.0780640293232
Aorta	27.5696854303416	6.7686615008484	14.1538389624509	27.7635054563576
Monocyte	27.4463829931856	7.54796790183874	13.7754051277441	27.6402030192015
B cell	26.7919750726977	6.58514828629392	13.8565319486622	26.9857950987138
CD4 cell	26.4756384972564	6.57450941937598	14.0938275951544	26.6694585232724
Ovary	23.2127963910208	5.1078435240182	14.9246749965093	23.4066164166791
Visceral omentum	22.1168677612021	3.45631387019705	14.867565233078	22.3106877833045
Breast	20.0027232478491	6.14951289913014	12.8537523054414	20.1965432689345
Transverse colon	18.2121042100762	5.07250234584113	12.2322953418507	18.4059241632983
Uterus	17.4645511009485	2.45866164678902	13.4267304223719	17.6583647577366
Sigmoid colon	16.6443111123427	5.34369536016408	11.3428411193815	16.8381307912747
Atrial appendage	16.5381844767926	4.92302256322152	10.90769414988	16.7320043400985
Stomach	16.1294265302708	2.34094164810988	11.6306664809004	16.323244352623
Cerebellum	16.0349162826477	5.45236198571894	10.5673403685646	16.2287360718912
Gastroesophageal junction	15.9967018509895	6.60536389143756	9.81158975714774	16.1905218316049
Lung	15.9469685086094	1.30041530805054	12.3272662301726	16.1407718540758
Left ventricle	15.7279465901821	6.35419174135821	9.71127545198645	15.9217665492986
Sun-exposed skin	15.0885981487494	3.11219508028238	11.3413226448644	15.2824057400741
Terminal ileum	14.8114457392699	2.39613568776467	11.0932755220888	15.0052524686823
Skeletal muscle	14.7290053607048	6.28666588655176	9.14582330940015	14.9228252050343
Subcutaneous adipose	14.7106476445988	6.64865872330738	8.87432741610104	14.9044675687184
Adrenal gland	14.6887800635306	3.95228245666402	10.3582447512664	14.8825968433803
Testis	14.669932651751	2.01612139204747	10.6880649546883	14.8637454327367
Esophagus mucosa	14.0592854471061	2.22287060884425	10.7147368652881	14.2530740411646
Spleen	13.3101015025288	2.84841876917009	9.9860939056151	13.5038885741603
Esophagus muscularis	13.2185116631089	1.61487194248704	10.6575822671109	13.4121406728363
Cortex	13.2156168841015	3.03863910613692	10.4560158990658	13.4093160275253
Tibial nerve	13.2141647555837	3.27232223830321	9.8173124023657	13.407956916154
Thyroid	13.1369811938755	1.58923724618302	9.85271293785001	13.3307651076791
Putamen	13.0507998016943	2.95300057198153	10.5198315247899	13.2444151651722
Vagina	12.7978825687543	0.689972228770367	10.7889091052594	12.9910213998774
Omnibus	12.1563704541148	3.71462054915693	7.11014811615455	12.3501898551641
Caudate	12.1111439273982	2.24174796173951	10.2281337231057	12.3040533079323
Prostate	11.7583094709482	1.02500396733238	10.1240059804724	11.950513619247
Hippocampus	11.7401429651363	1.15661162026115	10.5293303208613	11.9296652649829
Near-gene control	9.97230727488804	-2.49092499206109	6.35975935924196	10.1661103432839
