# Supplementary material for: Modeling regulatory network topology improves genome-wide analyses of complex human traits
Source: Nat Commun. 2021 May 14;12:2851. doi: 10.1038/s41467-021-22588-0 (PMC8121952; doi:10.1038/s41467-021-22588-0)
Supplement: Supplementary file 9 — Source Data [file 41467_2021_22588_MOESM9_ESM.zip › source_data/af_net.txt]

network	log10_bf40	log10_bf10	log10_bf20	log10_bf30
Skeletal muscle	14.9319462457279	4.98989736751628	6.46586639356349	15.1257662714984
Transverse colon	14.8771034178425	2.47623542085932	8.92136728256853	15.0709233669158
Atrial appendage	14.3324253968613	4.66147125288865	6.56628797649643	14.526245421672
Terminal ileum	13.6462409340609	1.09297920923921	8.11017424713885	13.8400607578507
Left ventricle	12.8384869812251	3.82104499985344	7.10984681158929	13.0323068773776
Monocyte	12.6849691507028	2.77239512461162	8.1285530321213	12.8787872470133
Gastroesophageal junction	12.6830607278515	3.10521594402697	6.83512747027966	12.8768806552279
Sigmoid colon	12.668873191182	1.91007924527421	8.9544361901593	12.8626798058005
Esophagus muscularis	12.6007103872248	2.73490297448275	6.64502437896048	12.7945303362797
Pancreas	12.4127564702587	4.29049857083989	7.56908046399624	12.6065754998205
NK cell	12.38333635285	1.77617676618718	8.99420922123912	12.5771280133055
Stomach	12.2623297972127	1.80204349510588	9.09699907233933	12.4561023337574
CD8 cell	12.21116603977	1.98547097223963	8.97842325848161	12.4049454044273
B cell	12.2103525877286	1.92765983383377	7.52920935344234	12.4041711657637
Prostate	11.9337885007562	2.77387718058509	7.98175920519749	12.1276007664177
Tibial nerve	11.8474836319571	2.62381796324686	8.21494803901476	12.0412874630865
Aorta	11.6145893153398	3.06469679832313	7.75628966424569	11.8083997115331
Uterus	11.4332818118175	1.43499732569113	8.2060429020516	11.6270606578615
Lung	11.3120164012912	1.70423877820719	7.91373385725216	11.5058086534688
Spleen	11.277126804081	1.104844413545	8.74027947317127	11.4707449200526
Adrenal gland	11.2427177896792	2.20059279984874	8.33393556432868	11.4364520792929
Subcutaneous adipose	10.9424185579904	1.61607754941309	7.69417866471513	11.1361993480374
Breast	10.9021090441537	2.17289115412215	7.65588070002673	11.0958896519425
Visceral omentum	10.8409858270952	1.76586323367983	7.55227572186111	11.0347701083193
CD4 cell	10.8138097997732	0.876556731339323	8.44200799012429	11.0073345348417
Liver	10.7179201468834	2.00211983063042	7.69971359935333	10.9116735333673
Vagina	10.3612534966035	1.27562716323413	7.00862777389912	10.5550426698035
Esophagus mucosa	10.3060947089369	1.66147964833201	7.92146683639877	10.4996280400308
Sun-exposed skin	10.1464975322097	0.263194781958992	8.76560368821823	10.3374171451729
Cerebellum	10.0822317910528	0.365945595019937	8.63990642430538	10.2735350867141
Ovary	9.49985592097825	0.917237257663847	7.24617344715824	9.69328831837905
Hippocampus	9.42847599009881	0.514731346150158	8.08148064478098	9.61915929158946
Testis	9.36617428137677	1.13970414819489	7.26342326763233	9.55944548984047
Thyroid	9.22720919812186	1.87449325061049	6.54804011037698	9.42088373948358
Cortex	9.22362422079189	-0.0570441067461248	8.58177057972041	9.40129697047756
Putamen	9.025935190962	0.132129000430504	8.23314572795635	9.20841099808795
Caudate	8.63588211805523	-0.34847203972159	8.13524683480336	8.80718682865153
Omnibus	8.27387317601901	2.4896371247654	4.48690521697157	8.46768173914639
Near-gene control	1.36058656433693	0.801726968414824	0.84579993147061	1.51113674596786
