# Supplementary material for: Modeling regulatory network topology improves genome-wide analyses of complex human traits
Source: Nat Commun. 2021 May 14;12:2851. doi: 10.1038/s41467-021-22588-0 (PMC8121952; doi:10.1038/s41467-021-22588-0)
Supplement: Supplementary file 9 — Source Data [file 41467_2021_22588_MOESM9_ESM.zip › source_data/bmi_net.txt]

network	log10_bf40	log10_bf10	log10_bf20	log10_bf30
NK cell	13.5962997610614	-0.487311809877549	12.1841501617928	13.7874214065985
Pancreas	13.3162744135944	1.19828649226418	10.0455905267657	13.5100571799376
Skeletal muscle	12.9688692662094	-0.795878397494669	12.2218490116802	13.1500657710882
Transverse colon	12.9041042623783	-0.957749576197493	12.5383877181698	13.0669069801903
Sigmoid colon	12.7399320725478	-1.25545379910698	12.3505098886844	12.9044393843108
Adrenal gland	12.7302526141797	-1.38071011651034	12.2089065016822	12.9026321695637
Terminal ileum	12.6982070798455	-1.30404368880453	11.8665541599854	12.8816656253584
Subcutaneous adipose	12.6751050060391	-1.01046353386732	12.2726699551513	12.8405065414052
CD8 cell	12.5755268879772	-1.44326422916768	12.3946806956741	12.720924743019
Spleen	12.4811304942289	-1.67149052921901	12.2913633906252	12.6275685858946
Gastroesophageal junction	12.4604782522969	-0.867864204740196	11.7598987035027	12.6402267419797
B cell	12.2548292488403	-0.919028867185874	11.6308506139678	12.4318102092991
Lung	12.2496287913207	-1.33899173450603	11.5786204964615	12.4283683636497
Atrial appendage	12.0778239113052	-1.79691688084337	12.2076344133776	12.1661040545357
Left ventricle	12.0290918817127	-0.781036642728117	11.3857532835264	12.206820782407
Vagina	11.9897327034028	-1.21843403822585	11.4612705185042	12.1624693038119
Cerebellum	11.939435296154	-1.15881353976889	11.2546977660694	12.1186521265774
Ovary	11.9269453842789	-1.19419883467241	11.5543781724675	12.0902510017454
Aorta	11.9134913488656	-1.07373624128708	11.6258106004752	12.0699187708642
Visceral omentum	11.8994068968769	-1.65492702827707	11.7705295255059	12.0382439246789
Tibial nerve	11.8866914903459	-1.35449505775553	11.7230907254178	12.0300093577766
Stomach	11.8722673511665	-1.78492110727292	11.9998777232332	11.9611507723263
CD4 cell	11.7933148836963	-1.8622474125317	11.959901419989	11.87090728542
Monocyte	11.7291751038801	-1.42398679882684	11.4803016647347	11.8819370958908
Uterus	11.6319829099781	-2.01201281498929	11.7354263226383	11.7272440994438
Esophagus muscularis	11.4845198691617	-2.10092669163236	11.8047519103334	11.5015101183967
Sun-exposed skin	11.4641577488351	-2.66623498343099	11.895245381003	11.4125360089599
Liver	11.3247403290461	-0.140522750732629	10.3362550692533	11.5113656763066
Breast	11.2377500955652	-1.44179020628093	11.1430683755561	11.3717585532071
Cortex	11.0173299834608	-1.99354732513082	11.2339417284028	11.0783402515506
Thyroid	10.6678697313041	-1.78588437607119	10.7204349047769	10.7751928995792
Putamen	10.6655970060777	-2.28996493170453	11.213948218561	10.4973565883782
Caudate	10.5358753098011	-2.48411800060558	11.1960705865648	10.1583645364646
Hippocampus	10.528529394676	-2.2069592671819	10.8622597520085	10.5385742625338
Prostate	10.50078534066	-2.32681339795972	10.9540705523374	10.4315073171778
Esophagus mucosa	10.2696713819009	-2.116073116728	10.5626557072854	10.299735553783
Testis	10.0683460598781	-2.98601622397676	10.7856154195106	9.48115059453097
Omnibus	7.09054569815826	-1.41639865274926	7.4002138994974	7.11274936931841
Near-gene control	2.11801824610843	-1.02613900801346	2.42165199699491	2.14284762116211
