# Supplementary material for: Modeling regulatory network topology improves genome-wide analyses of complex human traits
Source: Nat Commun. 2021 May 14;12:2851. doi: 10.1038/s41467-021-22588-0 (PMC8121952; doi:10.1038/s41467-021-22588-0)
Supplement: Supplementary file 9 — Source Data [file 41467_2021_22588_MOESM9_ESM.zip › source_data/scz_gene.txt]

hgnc_symbol	chr	start	stop	role	network	base_p1	near_p1	p1
CACNA1C	12	2079952	2802108	TG	Esophagus muscularis	0.999999999993255	0.99999999999517	0.999999999999714
CACNA1C	12	2079952	2802108	TG	Spleen	0.999999999993255	0.99999999999517	0.999999999999697
CACNA1C	12	2079952	2802108	TG	Left ventricle	0.999999999993255	0.99999999999517	0.999999999999675
CACNA1C	12	2079952	2802108	TG	Atrial appendage	0.999999999993255	0.99999999999517	0.999999999999673
CACNA1C	12	2079952	2802108	TG	Sigmoid colon	0.999999999993255	0.99999999999517	0.999999999999656
CACNA1C	12	2079952	2802108	TG	Testis	0.999999999993255	0.99999999999517	0.999999999999615
CACNA1C	12	2079952	2802108	TG	Omnibus	0.999999999993255	0.99999999999517	0.9999999999996
RBFOX1	16	6069095	7763340	TG	Skeletal muscle	0.999999999673051	0.999999998508476	0.999999998675581
CNNM2	10	104678050	104849978	TG	Omnibus	0.999999959594931	0.999999993157318	0.999999996070023
MAD1L1	7	1855429	2272878	TG	Omnibus	0.999999956120927	0.999999981440012	0.999999993159984
WBP1L	10	104503727	104576021	TG	Omnibus	0.999999905392991	0.999999985796747	0.999999992195526
AS3MT	10	104629273	104661656	TG	Omnibus	0.999999889893753	0.99999998330616	0.999999990766892
CYP17A1	10	104590288	104597290	TG	Omnibus	0.999999887946121	0.999999983211652	0.999999990749287
WBP1L	10	104503727	104576021	TG	Skeletal muscle	0.999999905392991	0.999999985796747	0.999999985042815
CYP17A1	10	104590288	104597290	TG	Monocyte	0.999999887946121	0.999999983211652	0.999999947778051
WBP1L	10	104503727	104576021	TG	Adrenal gland	0.999999905392991	0.999999985796747	0.999999865705581
AS3MT	10	104629273	104661656	TG	Adrenal gland	0.999999889893753	0.99999998330616	0.999999840186776
CYP17A1	10	104590288	104597290	TG	Adrenal gland	0.999999887946121	0.999999983211652	0.999999837299415
WBP1L	10	104503727	104576021	TG	Testis	0.999999905392991	0.999999985796747	0.999999825767736
WBP1L	10	104503727	104576021	TG	Thyroid	0.999999905392991	0.999999985796747	0.99999981233013
WBP1L	10	104503727	104576021	TG	Sigmoid colon	0.999999905392991	0.999999985796747	0.999999806017099
WBP1L	10	104503727	104576021	TG	Tibial nerve	0.999999905392991	0.999999985796747	0.99999979475152
WBP1L	10	104503727	104576021	TG	Visceral omentum	0.999999905392991	0.999999985796747	0.9999997946425
CYP17A1	10	104590288	104597290	TG	Testis	0.999999887946121	0.999999983211652	0.999999789805219
WBP1L	10	104503727	104576021	TG	Spleen	0.999999905392991	0.999999985796747	0.999999779549253
WBP1L	10	104503727	104576021	TG	Gastroesophageal junction	0.999999905392991	0.999999985796747	0.999999779531607
AS3MT	10	104629273	104661656	TG	Thyroid	0.999999889893753	0.99999998330616	0.999999777706381
CYP17A1	10	104590288	104597290	TG	Thyroid	0.999999887946121	0.999999983211652	0.999999773006618
WBP1L	10	104503727	104576021	TG	Aorta	0.999999905392991	0.999999985796747	0.999999765000741
AS3MT	10	104629273	104661656	TG	Tibial nerve	0.999999889893753	0.99999998330616	0.999999757264488
WBP1L	10	104503727	104576021	TG	Atrial appendage	0.999999905392991	0.999999985796747	0.999999756084637
WBP1L	10	104503727	104576021	TG	Esophagus mucosa	0.999999905392991	0.999999985796747	0.999999746159823
WBP1L	10	104503727	104576021	TG	Ovary	0.999999905392991	0.999999985796747	0.999999728417939
TSNARE1	8	143293441	143484601	TG	Omnibus	0.999999853113047	0.999999969661411	0.999999714200294
WBP1L	10	104503727	104576021	TG	Prostate	0.999999905392991	0.999999985796747	0.9999996994162
WBP1L	10	104503727	104576021	TG	Esophagus muscularis	0.999999905392991	0.999999985796747	0.999999691379658
WBP1L	10	104503727	104576021	TG	Stomach	0.999999905392991	0.999999985796747	0.999999666513356
WBP1L	10	104503727	104576021	TG	Vagina	0.999999905392991	0.999999985796747	0.999999649732686
FHIT	3	59735036	61237133	TG	Testis	0.999998222217216	0.999999389737107	0.999999640820331
FHIT	3	59735036	61237133	TG	Thyroid	0.999998222217216	0.999999389737107	0.999999639844015
FHIT	3	59735036	61237133	TG	Liver	0.999998222217216	0.999999389737107	0.999999638186949
FHIT	3	59735036	61237133	TG	CD4 cell	0.999998222217216	0.999999389737107	0.999999637322505
FHIT	3	59735036	61237133	TG	CD8 cell	0.999998222217216	0.999999389737107	0.999999635091875
WBP1L	10	104503727	104576021	TG	Lung	0.999999905392991	0.999999985796747	0.999999627297516
WBP1L	10	104503727	104576021	TG	Breast	0.999999905392991	0.999999985796747	0.999999610089907
FHIT	3	59735036	61237133	TG	Pancreas	0.999998222217216	0.999999389737107	0.999999584382851
WBP1L	10	104503727	104576021	TG	Subcutaneous adipose	0.999999905392991	0.999999985796747	0.999999554404896
AS3MT	10	104629273	104661656	TG	Breast	0.999999889893753	0.99999998330616	0.999999541282629
WBP1L	10	104503727	104576021	TG	Sun-exposed skin	0.999999905392991	0.999999985796747	0.999999536721556
PTPRD	9	8314246	10612723	TG	Cortex	0.999943563783039	0.999991236587116	0.999999499560518
PTPRD	9	8314246	10612723	TG	Cerebellum	0.999943563783039	0.999991236587116	0.999999493417207
WBP1L	10	104503727	104576021	TG	Uterus	0.999999905392991	0.999999985796747	0.999999312624912
AS3MT	10	104629273	104661656	TG	Cortex	0.999999889893753	0.99999998330616	0.999999069862317
WBP1L	10	104503727	104576021	TG	Terminal ileum	0.999999905392991	0.999999985796747	0.999998938593271
FOXP1	3	71003844	71633140	TF	Thyroid	0.99999039791116	0.999950426276469	0.999998387137379
FOXP1	3	71003844	71633140	TF	B cell	0.99999039791116	0.999950426276469	0.99999834073544
CDH13	16	82660408	83830204	TG	Skeletal muscle	0.999913303661848	0.99997341510922	0.999998207150166
CDH13	16	82660408	83830204	TG	Uterus	0.999913303661848	0.99997341510922	0.999998149395438
CDH13	16	82660408	83830204	TG	Sun-exposed skin	0.999913303661848	0.99997341510922	0.999998130239536
CDH13	16	82660408	83830204	TG	Aorta	0.999913303661848	0.99997341510922	0.999998024126379
CDH13	16	82660408	83830204	TG	Esophagus mucosa	0.999913303661848	0.99997341510922	0.999997920018018
CDH13	16	82660408	83830204	TG	Atrial appendage	0.999913303661848	0.99997341510922	0.999997883738734
CDH13	16	82660408	83830204	TG	Vagina	0.999913303661848	0.99997341510922	0.999997874479449
CDH13	16	82660408	83830204	TG	Left ventricle	0.999913303661848	0.99997341510922	0.999997705393098
FOXP1	3	71003844	71633140	TF	CD4 cell	0.99999039791116	0.999950426276469	0.999997608421954
FOXP1	3	71003844	71633140	TF	NK cell	0.99999039791116	0.999950426276469	0.999997443186635
FOXP1	3	71003844	71633140	TF	Gastroesophageal junction	0.99999039791116	0.999950426276469	0.999997399754008
FOXP1	3	71003844	71633140	TF	CD8 cell	0.99999039791116	0.999950426276469	0.999996502817291
FOXP1	3	71003844	71633140	TF	Sigmoid colon	0.99999039791116	0.999950426276469	0.999996180084601
FOXP1	3	71003844	71633140	TF	Omnibus	0.99999039791116	0.999950426276469	0.999996055921921
SLC39A8	4	103172198	103352415	TG	Visceral omentum	0.999981428072296	0.999950882031292	0.999995634824634
CHRNA3	15	78885394	78913637	TG	Omnibus	0.999999430500667	0.999999738456036	0.999995400695483
CHRNA5	15	78857862	78887611	TG	Omnibus	0.999999429313593	0.999999737858821	0.999995390688562
HYKK	15	78799906	78829714	TG	Omnibus	0.999999406235898	0.999999726585748	0.999995192955656
KCTD13	16	29916333	29938356	TG	Cerebellum	0.999975206715265	0.999993893685016	0.999995035478935
KCTD13	16	29916333	29938356	TG	Testis	0.999975206715265	0.999993893685016	0.999995033167374
TMEM219	16	29952206	29984373	TG	Cerebellum	0.999975002055458	0.999993861858988	0.999995017381252
TMEM219	16	29952206	29984373	TG	Testis	0.999975002055458	0.999993861858988	0.99999501516613
ASPHD1	16	29911696	29931185	TG	Cerebellum	0.999974970851468	0.999993860499669	0.999995013171856
DOC2A	16	30016830	30034591	TG	Cerebellum	0.999974791715605	0.999993831360696	0.999995003703031
TAOK2	16	29984962	30003582	TG	Cerebellum	0.999974636361422	0.999993804018387	0.999994981280451
TAOK2	16	29984962	30003582	TG	Testis	0.999974636361422	0.999993804018387	0.99999497787016
PSMA4	15	78832747	78841604	TG	Omnibus	0.999999388215153	0.999999718796973	0.999994959800098
KCTD13	16	29916333	29938356	TG	Cortex	0.999975206715265	0.999993893685016	0.999994955076326
TMEM219	16	29952206	29984373	TG	Pancreas	0.999975002055458	0.999993861858988	0.999994954072708
ASPHD1	16	29911696	29931185	TG	Pancreas	0.999974970851468	0.999993860499669	0.999994944810352
FAM57B	16	30035748	30064299	TG	Cerebellum	0.999974298873185	0.999993746505948	0.999994944214531
TMEM219	16	29952206	29984373	TG	Cortex	0.999975002055458	0.999993861858988	0.99999493941319
ASPHD1	16	29911696	29931185	TG	Cortex	0.999974970851468	0.999993860499669	0.999994931105296
INO80E	16	30006615	30017114	TG	Pancreas	0.99997470270265	0.999993818032016	0.999994927753126
DOC2A	16	30016830	30034591	TG	Cortex	0.999974791715605	0.999993831360696	0.999994926111921
TMEM219	16	29952206	29984373	TG	Prostate	0.999975002055458	0.999993861858988	0.999994917000736
TAOK2	16	29984962	30003582	TG	Cortex	0.999974636361422	0.999993804018387	0.999994902727889
TMEM219	16	29952206	29984373	TG	Stomach	0.999975002055458	0.999993861858988	0.999994872604655
INO80E	16	30006615	30017114	TG	Stomach	0.99997470270265	0.999993818032016	0.99999484063825
SEZ6L2	16	29882480	29910868	TG	Testis	0.999972802232562	0.999993576673625	0.99999483724605
TMEM219	16	29952206	29984373	TG	Transverse colon	0.999975002055458	0.999993861858988	0.999994834180527
SEZ6L2	16	29882480	29910868	TG	Cerebellum	0.999972802232562	0.999993576673625	0.999994826470882
SEZ6L2	16	29882480	29910868	TG	Pancreas	0.999972802232562	0.999993576673625	0.999994759846084
TMEM219	16	29952206	29984373	TG	Esophagus muscularis	0.999975002055458	0.999993861858988	0.999994758615235
SEZ6L2	16	29882480	29910868	TG	Cortex	0.999972802232562	0.999993576673625	0.999994728255532
SEZ6L2	16	29882480	29910868	TG	Prostate	0.999972802232562	0.999993576673625	0.999994727553308
TMEM219	16	29952206	29984373	TG	Esophagus mucosa	0.999975002055458	0.999993861858988	0.999994726598126
CDIPT	16	29869678	29875057	TG	Testis	0.999970688257947	0.999993335198564	0.999994695802003
MVP	16	29831715	29859355	TG	CD8 cell	0.999969866289854	0.99999325546751	0.999994679542846
CDIPT	16	29869678	29875057	TG	Cerebellum	0.999970688257947	0.999993335198564	0.999994674771042
MVP	16	29831715	29859355	TG	Testis	0.999969866289854	0.99999325546751	0.999994651713783
MVP	16	29831715	29859355	TG	Cerebellum	0.999969866289854	0.99999325546751	0.999994627153616
TMEM219	16	29952206	29984373	TG	Atrial appendage	0.999975002055458	0.999993861858988	0.999994618253563
CDIPT	16	29869678	29875057	TG	Pancreas	0.999970688257947	0.999993335198564	0.999994608753717
MVP	16	29831715	29859355	TG	CD4 cell	0.999969866289854	0.99999325546751	0.999994599975399
ASPHD1	16	29911696	29931185	TG	Hippocampus	0.999974970851468	0.999993860499669	0.99999459755814
TMEM219	16	29952206	29984373	TG	Hippocampus	0.999975002055458	0.999993861858988	0.99999459464268
MVP	16	29831715	29859355	TG	Gastroesophageal junction	0.999969866289854	0.99999325546751	0.999994572300412
MVP	16	29831715	29859355	TG	Pancreas	0.999969866289854	0.99999325546751	0.999994561397738
CDIPT	16	29869678	29875057	TG	Cortex	0.999970688257947	0.999993335198564	0.999994559144549
MVP	16	29831715	29859355	TG	Prostate	0.999969866289854	0.99999325546751	0.999994518387368
MVP	16	29831715	29859355	TG	Cortex	0.999969866289854	0.99999325546751	0.999994505189659
TMEM219	16	29952206	29984373	TG	Aorta	0.999975002055458	0.999993861858988	0.999994496882348
TMEM219	16	29952206	29984373	TG	Thyroid	0.999975002055458	0.999993861858988	0.999994457039916
TMEM219	16	29952206	29984373	TG	Adrenal gland	0.999975002055458	0.999993861858988	0.999994446910773
MVP	16	29831715	29859355	TG	Stomach	0.999969866289854	0.99999325546751	0.999994422445898
MVP	16	29831715	29859355	TG	Liver	0.999969866289854	0.99999325546751	0.999994412800302
MVP	16	29831715	29859355	TG	NK cell	0.999969866289854	0.99999325546751	0.9999944016546
TMEM219	16	29952206	29984373	TG	Sigmoid colon	0.999975002055458	0.999993861858988	0.999994390879397
MVP	16	29831715	29859355	TG	Transverse colon	0.999969866289854	0.99999325546751	0.999994375375536
SEZ6L2	16	29882480	29910868	TG	Hippocampus	0.999972802232562	0.999993576673625	0.999994347701255
CDIPT	16	29869678	29875057	TG	Esophagus muscularis	0.999970688257947	0.999993335198564	0.999994341762601
MVP	16	29831715	29859355	TG	Esophagus muscularis	0.999969866289854	0.99999325546751	0.999994278992229
MVP	16	29831715	29859355	TG	Esophagus mucosa	0.999969866289854	0.99999325546751	0.99999424266093
TMEM219	16	29952206	29984373	TG	Putamen	0.999975002055458	0.999993861858988	0.999994214121667
ASPHD1	16	29911696	29931185	TG	Putamen	0.999974970851468	0.999993860499669	0.999994211971901
MVP	16	29831715	29859355	TG	Left ventricle	0.999969866289854	0.99999325546751	0.999994200463415
MVP	16	29831715	29859355	TG	B cell	0.999969866289854	0.99999325546751	0.999994198176989
TMEM219	16	29952206	29984373	TG	Lung	0.999975002055458	0.999993861858988	0.999994180252473
SEZ6L2	16	29882480	29910868	TG	Adrenal gland	0.999972802232562	0.999993576673625	0.999994176102338
TMEM219	16	29952206	29984373	TG	Subcutaneous adipose	0.999975002055458	0.999993861858988	0.999994170711129
TAOK2	16	29984962	30003582	TG	Lung	0.999974636361422	0.999993804018387	0.99999412171889
KCTD13	16	29916333	29938356	TG	Spleen	0.999975206715265	0.999993893685016	0.999994120623855
MVP	16	29831715	29859355	TG	Atrial appendage	0.999969866289854	0.99999325546751	0.999994094766663
TMEM219	16	29952206	29984373	TG	Ovary	0.999975002055458	0.999993861858988	0.999994093743615
TMEM219	16	29952206	29984373	TG	Spleen	0.999975002055458	0.999993861858988	0.999994091761582
MVP	16	29831715	29859355	TG	Hippocampus	0.999969866289854	0.99999325546751	0.999994068782431
TMEM219	16	29952206	29984373	TG	Caudate	0.999975002055458	0.999993861858988	0.999994042600922
ASPHD1	16	29911696	29931185	TG	Caudate	0.999974970851468	0.999993860499669	0.999994039750477
TAOK2	16	29984962	30003582	TG	Spleen	0.999974636361422	0.999993804018387	0.999994037203166
MVP	16	29831715	29859355	TG	Monocyte	0.999969866289854	0.99999325546751	0.999994014460397
TMEM219	16	29952206	29984373	TG	Tibial nerve	0.999975002055458	0.999993861858988	0.999993958858615
MVP	16	29831715	29859355	TG	Aorta	0.999969866289854	0.99999325546751	0.999993927670329
SEZ6L2	16	29882480	29910868	TG	Putamen	0.999972802232562	0.999993576673625	0.999993921595268
KCTD13	16	29916333	29938356	TG	Omnibus	0.999975206715265	0.999993893685016	0.999993903297945
MVP	16	29831715	29859355	TG	Thyroid	0.999969866289854	0.99999325546751	0.999993898149252
MVP	16	29831715	29859355	TG	Adrenal gland	0.999969866289854	0.99999325546751	0.999993870136848
TMEM219	16	29952206	29984373	TG	Omnibus	0.999975002055458	0.999993861858988	0.999993868005719
ASPHD1	16	29911696	29931185	TG	Omnibus	0.999974970851468	0.999993860499669	0.999993867371658
DOC2A	16	30016830	30034591	TG	Omnibus	0.999974791715605	0.999993831360696	0.999993837669981
INO80E	16	30006615	30017114	TG	Omnibus	0.99997470270265	0.999993818032016	0.999993822253711
MVP	16	29831715	29859355	TG	Sigmoid colon	0.999969866289854	0.99999325546751	0.999993811206466
SEZ6L2	16	29882480	29910868	TG	Ovary	0.999972802232562	0.999993576673625	0.99999380219742
HIRIP3	16	30003645	30007757	TG	Omnibus	0.999974564865683	0.999993792041086	0.999993793731168
CREB3L1	11	46299212	46342972	TF	Subcutaneous adipose	0.999747195592909	0.999940905674105	0.999993793156484
FAM57B	16	30035748	30064299	TG	Omnibus	0.999974298873185	0.999993746505948	0.999993748351694
SEZ6L2	16	29882480	29910868	TG	Caudate	0.999972802232562	0.999993576673625	0.999993725721151
C16orf92	16	30034655	30039057	TG	Omnibus	0.99997410894128	0.999993718204255	0.999993716517769
ASPHD1	16	29911696	29931185	TG	Visceral omentum	0.999974970851468	0.999993860499669	0.99999371391749
TMEM219	16	29952206	29984373	TG	Visceral omentum	0.999975002055458	0.999993861858988	0.999993712458576
CDIPT	16	29869678	29875057	TG	Putamen	0.999970688257947	0.999993335198564	0.999993673090444
MVP	16	29831715	29859355	TG	Putamen	0.999969866289854	0.99999325546751	0.999993590275283
SEZ6L2	16	29882480	29910868	TG	Omnibus	0.999972802232562	0.999993576673625	0.999993559341757
MACROD2	20	13976015	16033842	TG	Terminal ileum	0.999682074124268	0.999944044729047	0.999993551072485
CDIPT	16	29869678	29875057	TG	Ovary	0.999970688257947	0.999993335198564	0.99999354300562
MVP	16	29831715	29859355	TG	Subcutaneous adipose	0.999969866289854	0.99999325546751	0.999993537393219
MVP	16	29831715	29859355	TG	Lung	0.999969866289854	0.99999325546751	0.999993531970765
FOXP1	3	71003844	71633140	TF	Esophagus muscularis	0.99999039791116	0.999950426276469	0.999993467859604
CDIPT	16	29869678	29875057	TG	Caudate	0.999970688257947	0.999993335198564	0.999993459245422
MVP	16	29831715	29859355	TG	Ovary	0.999969866289854	0.99999325546751	0.999993455166205
TMEM219	16	29952206	29984373	TG	Sun-exposed skin	0.999975002055458	0.999993861858988	0.999993432655229
MVP	16	29831715	29859355	TG	Spleen	0.999969866289854	0.99999325546751	0.999993416721686
MVP	16	29831715	29859355	TG	Caudate	0.999969866289854	0.99999325546751	0.999993370763571
SEZ6L2	16	29882480	29910868	TG	Visceral omentum	0.999972802232562	0.999993576673625	0.999993364510958
CDIPT	16	29869678	29875057	TG	Tibial nerve	0.999970688257947	0.999993335198564	0.999993353217281
CDIPT	16	29869678	29875057	TG	Omnibus	0.999970688257947	0.999993335198564	0.999993295638307
MVP	16	29831715	29859355	TG	Tibial nerve	0.999969866289854	0.99999325546751	0.999993259733567
MVP	16	29831715	29859355	TG	Skeletal muscle	0.999969866289854	0.99999325546751	0.99999322543057
TMEM219	16	29952206	29984373	TG	Breast	0.999975002055458	0.999993861858988	0.999993221662028
MVP	16	29831715	29859355	TG	Omnibus	0.999969866289854	0.99999325546751	0.999993207791721
MACROD2	20	13976015	16033842	TG	Lung	0.999682074124268	0.999944044729047	0.999993165923729
CDIPT	16	29869678	29875057	TG	Visceral omentum	0.999970688257947	0.999993335198564	0.999993061690362
TMEM219	16	29952206	29984373	TG	Uterus	0.999975002055458	0.999993861858988	0.999993057709807
SEZ6L2	16	29882480	29910868	TG	Sun-exposed skin	0.999972802232562	0.999993576673625	0.999993056263998
TMEM219	16	29952206	29984373	TG	Vagina	0.999975002055458	0.999993861858988	0.999993035587382
KCTD13	16	29916333	29938356	TG	Terminal ileum	0.999975206715265	0.999993893685016	0.999992961178168
MVP	16	29831715	29859355	TG	Visceral omentum	0.999969866289854	0.99999325546751	0.999992959695571
TMEM219	16	29952206	29984373	TG	Terminal ileum	0.999975002055458	0.999993861858988	0.999992928403159
MACROD2	20	13976015	16033842	TG	Esophagus mucosa	0.999682074124268	0.999944044729047	0.999992870319815
TAOK2	16	29984962	30003582	TG	Terminal ileum	0.999974636361422	0.999993804018387	0.999992857225529
TCF4	18	52889562	53332018	TF	Sigmoid colon	0.999771625737034	0.999587053818974	0.999992708376472
FOXP1	3	71003844	71633140	TF	Monocyte	0.99999039791116	0.999950426276469	0.999992643514288
MVP	16	29831715	29859355	TG	Sun-exposed skin	0.999969866289854	0.99999325546751	0.999992614702309
MACROD2	20	13976015	16033842	TG	Vagina	0.999682074124268	0.999944044729047	0.999992594219404
CREB3L1	11	46299212	46342972	TF	Terminal ileum	0.999747195592909	0.999940905674105	0.999992542834142
DGKZ	11	46354455	46402104	TG	Subcutaneous adipose	0.999702512247306	0.999928952969726	0.999992519917574
CDIPT	16	29869678	29875057	TG	Breast	0.999970688257947	0.999993335198564	0.999992498077232
MACROD2	20	13976015	16033842	TG	Testis	0.999682074124268	0.999944044729047	0.999992471600975
CREB3L1	11	46299212	46342972	TF	Liver	0.999747195592909	0.999940905674105	0.999992445593446
MVP	16	29831715	29859355	TG	Breast	0.999969866289854	0.99999325546751	0.999992382185018
TCF4	18	52889562	53332018	TF	Gastroesophageal junction	0.999771625737034	0.999587053818974	0.999992342074423
CDIPT	16	29869678	29875057	TG	Vagina	0.999970688257947	0.999993335198564	0.999992257651577
MVP	16	29831715	29859355	TG	Uterus	0.999969866289854	0.99999325546751	0.999992141665846
MVP	16	29831715	29859355	TG	Vagina	0.999969866289854	0.99999325546751	0.999992134390885
TCF4	18	52889562	53332018	TF	Aorta	0.999771625737034	0.999587053818974	0.999992073908858
MDK	11	46402306	46405375	TG	Subcutaneous adipose	0.999669909273444	0.999922215955115	0.999992019913882
CREB3L1	11	46299212	46342972	TF	Spleen	0.999747195592909	0.999940905674105	0.999991987353355
MVP	16	29831715	29859355	TG	Terminal ileum	0.999969866289854	0.99999325546751	0.999991969794051
CREB3L1	11	46299212	46342972	TF	Tibial nerve	0.999747195592909	0.999940905674105	0.999991922789246
TCF4	18	52889562	53332018	TF	Caudate	0.999771625737034	0.999587053818974	0.999991915107578
TCF4	18	52889562	53332018	TF	Pancreas	0.999771625737034	0.999587053818974	0.999991894021534
TCF4	18	52889562	53332018	TF	Subcutaneous adipose	0.999771625737034	0.999587053818974	0.999991720068755
TCF4	18	52889562	53332018	TF	NK cell	0.999771625737034	0.999587053818974	0.999991533343337
TCF4	18	52889562	53332018	TF	Tibial nerve	0.999771625737034	0.999587053818974	0.999991458954261
TCF4	18	52889562	53332018	TF	Visceral omentum	0.999771625737034	0.999587053818974	0.999991287724245
FOXP1	3	71003844	71633140	TF	Uterus	0.99999039791116	0.999950426276469	0.99999128621107
TCF4	18	52889562	53332018	TF	Esophagus muscularis	0.999771625737034	0.999587053818974	0.999991255395867
TCF4	18	52889562	53332018	TF	Hippocampus	0.999771625737034	0.999587053818974	0.999991217921667
TCF4	18	52889562	53332018	TF	Cortex	0.999771625737034	0.999587053818974	0.999991117087287
TCF4	18	52889562	53332018	TF	Esophagus mucosa	0.999771625737034	0.999587053818974	0.999991102645358
TCF4	18	52889562	53332018	TF	Ovary	0.999771625737034	0.999587053818974	0.999991101354662
AMBRA1	11	46417964	46615675	TG	Terminal ileum	0.999723273190062	0.999931643821773	0.999991036411847
TCF4	18	52889562	53332018	TF	Thyroid	0.999771625737034	0.999587053818974	0.999991033826299
TCF4	18	52889562	53332018	TF	Lung	0.999771625737034	0.999587053818974	0.999991009421366
DGKZ	11	46354455	46402104	TG	Terminal ileum	0.999702512247306	0.999928952969726	0.999991004092343
DGKZ	11	46354455	46402104	TG	Liver	0.999702512247306	0.999928952969726	0.999990889142828
TCF4	18	52889562	53332018	TF	Adrenal gland	0.999771625737034	0.999587053818974	0.99999086139833
TCF4	18	52889562	53332018	TF	Atrial appendage	0.999771625737034	0.999587053818974	0.9999908000719
TCF4	18	52889562	53332018	TF	Breast	0.999771625737034	0.999587053818974	0.999990749505523
TCF4	18	52889562	53332018	TF	B cell	0.999771625737034	0.999587053818974	0.999990667350607
TCF4	18	52889562	53332018	TF	Putamen	0.999771625737034	0.999587053818974	0.999990623935831
TCF4	18	52889562	53332018	TF	Cerebellum	0.999771625737034	0.999587053818974	0.999990600711137
TCF4	18	52889562	53332018	TF	Sun-exposed skin	0.999771625737034	0.999587053818974	0.99999058372316
FOXP1	3	71003844	71633140	TF	Breast	0.99999039791116	0.999950426276469	0.999990582830514
TCF4	18	52889562	53332018	TF	Uterus	0.999771625737034	0.999587053818974	0.999990582465009
TCF4	18	52889562	53332018	TF	Vagina	0.999771625737034	0.999587053818974	0.999990572223362
CREB3L1	11	46299212	46342972	TF	Lung	0.999747195592909	0.999940905674105	0.999990518620651
MDK	11	46402306	46405375	TG	Terminal ileum	0.999669909273444	0.999922215955115	0.999990400208187
TCF4	18	52889562	53332018	TF	Stomach	0.999771625737034	0.999587053818974	0.999990363171413
DGKZ	11	46354455	46402104	TG	Spleen	0.999702512247306	0.999928952969726	0.99999032884091
TCF4	18	52889562	53332018	TF	Left ventricle	0.999771625737034	0.999587053818974	0.999990101102778
FOXP1	3	71003844	71633140	TF	Aorta	0.99999039791116	0.999950426276469	0.999990063524808
AMBRA1	11	46417964	46615675	TG	Spleen	0.999723273190062	0.999931643821773	0.999990015395633
PSMA4	15	78832747	78841604	TG	Thyroid	0.999999388215153	0.999999718796973	0.999989675229759
CREB3L1	11	46299212	46342972	TF	Transverse colon	0.999747195592909	0.999940905674105	0.99998964372297
MDK	11	46402306	46405375	TG	Spleen	0.999669909273444	0.999922215955115	0.999989559746627
TCF4	18	52889562	53332018	TF	Prostate	0.999771625737034	0.999587053818974	0.999989528497297
MDK	11	46402306	46405375	TG	Tibial nerve	0.999669909273444	0.999922215955115	0.999989515275113
FOXP1	3	71003844	71633140	TF	Prostate	0.99999039791116	0.999950426276469	0.999989321132621
TCF4	18	52889562	53332018	TF	Spleen	0.999771625737034	0.999587053818974	0.999989199247806
TCF4	18	52889562	53332018	TF	Testis	0.999771625737034	0.999587053818974	0.999989160396459
DGKZ	11	46354455	46402104	TG	Lung	0.999702512247306	0.999928952969726	0.999988453960049
SMG6	17	1963133	2207065	TG	Omnibus	0.999966129507565	0.999985418311783	0.999988126504993
AMBRA1	11	46417964	46615675	TG	Lung	0.999723273190062	0.999931643821773	0.999988108626674
MAN2A2	15	91445448	91465814	TG	Omnibus	0.999996620031329	0.999998333124064	0.999988067749749
FOXP1	3	71003844	71633140	TF	Transverse colon	0.99999039791116	0.999950426276469	0.999988016001503
METTL16	17	2308856	2415185	TG	Uterus	0.999951546244267	0.999980078277631	0.999987880113761
CREB3L1	11	46299212	46342972	TF	Visceral omentum	0.999747195592909	0.999940905674105	0.999987769791195
TCF4	18	52889562	53332018	TF	Monocyte	0.999771625737034	0.999587053818974	0.999987741217732
TCF4	18	52889562	53332018	TF	Skeletal muscle	0.999771625737034	0.999587053818974	0.9999876476181
MDK	11	46402306	46405375	TG	Lung	0.999669909273444	0.999922215955115	0.999987521933487
DGKZ	11	46354455	46402104	TG	Transverse colon	0.999702512247306	0.999928952969726	0.999987444344689
HYKK	15	78799906	78829714	TG	Esophagus mucosa	0.999999406235898	0.999999726585748	0.999986967254133
PRC1	15	91509270	91538859	TG	Omnibus	0.99999620894809	0.999998125008075	0.999986705168098
MNT	17	2287354	2304412	TF	Esophagus muscularis	0.999943523658822	0.999977119307828	0.999986582130185
FURIN	15	91411822	91426688	TG	Omnibus	0.999996266223476	0.99999815216513	0.99998655570402
MDK	11	46402306	46405375	TG	Transverse colon	0.999669909273444	0.999922215955115	0.999986432299257
TCF4	18	52889562	53332018	TF	Terminal ileum	0.999771625737034	0.999587053818974	0.999986430668865
MNT	17	2287354	2304412	TF	Tibial nerve	0.999943523658822	0.999977119307828	0.999986306523995
SRR	17	2206677	2228554	TG	Gastroesophageal junction	0.999945372873928	0.999977674898459	0.999986290730893
MNT	17	2287354	2304412	TF	Testis	0.999943523658822	0.999977119307828	0.999986266276502
CREB3L1	11	46299212	46342972	TF	Pancreas	0.999747195592909	0.999940905674105	0.999986226166351
FES	15	91426925	91439006	TG	Omnibus	0.999996199502038	0.999998122254934	0.999986223260121
PSMA4	15	78832747	78841604	TG	Esophagus mucosa	0.999999388215153	0.999999718796973	0.999986221900795
CREB3L1	11	46299212	46342972	TF	Adrenal gland	0.999747195592909	0.999940905674105	0.999986206218524
SRR	17	2206677	2228554	TG	Ovary	0.999945372873928	0.999977674898459	0.999986199118492
MNT	17	2287354	2304412	TF	Uterus	0.999943523658822	0.999977119307828	0.999986193459508
CREB3L1	11	46299212	46342972	TF	Stomach	0.999747195592909	0.999940905674105	0.999986134702117
MNT	17	2287354	2304412	TF	Adrenal gland	0.999943523658822	0.999977119307828	0.999986109502473
MNT	17	2287354	2304412	TF	Gastroesophageal junction	0.999943523658822	0.999977119307828	0.999986027033657
MNT	17	2287354	2304412	TF	Ovary	0.999943523658822	0.999977119307828	0.999985899293804
DGKZ	11	46354455	46402104	TG	Visceral omentum	0.999702512247306	0.999928952969726	0.999985291985727
MNT	17	2287354	2304412	TF	Pancreas	0.999943523658822	0.999977119307828	0.999985111388235
MNT	17	2287354	2304412	TF	Sigmoid colon	0.999943523658822	0.999977119307828	0.999985104920279
SRR	17	2206677	2228554	TG	Stomach	0.999945372873928	0.999977674898459	0.999985063931178
HDDC3	15	91474148	91475799	TG	Omnibus	0.999995866921492	0.999997948896244	0.999985052799639
PSMA4	15	78832747	78841604	TG	Pancreas	0.999999388215153	0.999999718796973	0.999985044178702
CREB3L1	11	46299212	46342972	TF	Left ventricle	0.999747195592909	0.999940905674105	0.999985032889485
MNT	17	2287354	2304412	TF	Left ventricle	0.999943523658822	0.999977119307828	0.999984936463405
MNT	17	2287354	2304412	TF	Aorta	0.999943523658822	0.999977119307828	0.999984846115392
PSMA4	15	78832747	78841604	TG	Vagina	0.999999388215153	0.999999718796973	0.999984819349909
PSMA4	15	78832747	78841604	TG	Caudate	0.999999388215153	0.999999718796973	0.99998472874374
MNT	17	2287354	2304412	TF	Stomach	0.999943523658822	0.999977119307828	0.999984720220493
TCF4	18	52889562	53332018	TF	Transverse colon	0.999771625737034	0.999587053818974	0.999984713382136
PSMA4	15	78832747	78841604	TG	Liver	0.999999388215153	0.999999718796973	0.999984452619918
PSMA4	15	78832747	78841604	TG	Ovary	0.999999388215153	0.999999718796973	0.999984310469364
PSMA4	15	78832747	78841604	TG	Monocyte	0.999999388215153	0.999999718796973	0.999984166176395
MNT	17	2287354	2304412	TF	Atrial appendage	0.999943523658822	0.999977119307828	0.999984152047304
MDK	11	46402306	46405375	TG	Visceral omentum	0.999669909273444	0.999922215955115	0.999983981927747
SRR	17	2206677	2228554	TG	Liver	0.999945372873928	0.999977674898459	0.999983841215747
TCF4	18	52889562	53332018	TF	Liver	0.999771625737034	0.999587053818974	0.999983797947189
MNT	17	2287354	2304412	TF	Liver	0.999943523658822	0.999977119307828	0.999983530661765
MNT	17	2287354	2304412	TF	Prostate	0.999943523658822	0.999977119307828	0.999983436357824
CREB3L1	11	46299212	46342972	TF	Vagina	0.999747195592909	0.999940905674105	0.999983310245944
DGKZ	11	46354455	46402104	TG	Adrenal gland	0.999702512247306	0.999928952969726	0.999983303010562
MNT	17	2287354	2304412	TF	Vagina	0.999943523658822	0.999977119307828	0.999983232288114
DGKZ	11	46354455	46402104	TG	Pancreas	0.999702512247306	0.999928952969726	0.999983203686177
DGKZ	11	46354455	46402104	TG	Stomach	0.999702512247306	0.999928952969726	0.999983160767438
AMBRA1	11	46417964	46615675	TG	Adrenal gland	0.999723273190062	0.999931643821773	0.999982994599371
PSMA4	15	78832747	78841604	TG	Cerebellum	0.999999388215153	0.999999718796973	0.999982951320196
PSMA4	15	78832747	78841604	TG	Putamen	0.999999388215153	0.999999718796973	0.99998293890462
SRR	17	2206677	2228554	TG	Visceral omentum	0.999945372873928	0.999977674898459	0.999982743990502
MAN2A2	15	91445448	91465814	TG	Testis	0.999996620031329	0.999998333124064	0.999982526828415
MNT	17	2287354	2304412	TF	Visceral omentum	0.999943523658822	0.999977119307828	0.999982361673552
SRR	17	2206677	2228554	TG	Omnibus	0.999945372873928	0.999977674898459	0.99998235243992
SGSM2	17	2240792	2284352	TG	Omnibus	0.999945182753447	0.999977592454899	0.999982290943516
PSMA4	15	78832747	78841604	TG	Aorta	0.999999388215153	0.999999718796973	0.999982136458947
MNT	17	2287354	2304412	TF	Esophagus mucosa	0.999943523658822	0.999977119307828	0.999982103103172
PSMA4	15	78832747	78841604	TG	Hippocampus	0.999999388215153	0.999999718796973	0.999981998294732
MNT	17	2287354	2304412	TF	Omnibus	0.999943523658822	0.999977119307828	0.999981975201228
CREB3L1	11	46299212	46342972	TF	Omnibus	0.999747195592909	0.999940905674105	0.999981944318422
MDK	11	46402306	46405375	TG	Pancreas	0.999669909273444	0.999922215955115	0.99998188009681
TSR1	17	2225797	2240801	TG	Omnibus	0.999943647589509	0.999977020337657	0.999981846797454
MNT	17	2287354	2304412	TF	Lung	0.999943523658822	0.999977119307828	0.999981837981384
FOXP1	3	71003844	71633140	TF	Skeletal muscle	0.99999039791116	0.999950426276469	0.999981818403095
MDK	11	46402306	46405375	TG	Adrenal gland	0.999669909273444	0.999922215955115	0.999981778596938
DGKZ	11	46354455	46402104	TG	Left ventricle	0.999702512247306	0.999928952969726	0.999981770472122
CREB3L1	11	46299212	46342972	TF	Thyroid	0.999747195592909	0.999940905674105	0.999981734407241
MDK	11	46402306	46405375	TG	Stomach	0.999669909273444	0.999922215955115	0.999981727369858
CREB3L1	11	46299212	46342972	TF	Sigmoid colon	0.999747195592909	0.999940905674105	0.999981577097294
ZBTB9	6	33422356	33425325	TG	NK cell	0.999899692019743	0.999931453165414	0.999981268854269
SYNGAP1	6	33387847	33421466	TG	NK cell	0.999898459837703	0.999930931830596	0.999981154073611
DGKZ	11	46354455	46402104	TG	Monocyte	0.999702512247306	0.999928952969726	0.999981040471361
PSMA4	15	78832747	78841604	TG	Tibial nerve	0.999999388215153	0.999999718796973	0.999980658690862
BLM	15	91260558	91358859	TG	Omnibus	0.999995069110318	0.999997531781873	0.999980574322364
MNT	17	2287354	2304412	TF	Skeletal muscle	0.999943523658822	0.999977119307828	0.999980476310573
PSMA4	15	78832747	78841604	TG	CD4 cell	0.999999388215153	0.999999718796973	0.999980406858033
ZBTB9	6	33422356	33425325	TG	Spleen	0.999899692019743	0.999931453165414	0.999980378964276
SYNGAP1	6	33387847	33421466	TG	Spleen	0.999898459837703	0.999930931830596	0.999980254213436
MDK	11	46402306	46405375	TG	Left ventricle	0.999669909273444	0.999922215955115	0.999980209762437
CREB3L1	11	46299212	46342972	TF	Breast	0.999747195592909	0.999940905674105	0.999980084540927
PSMA4	15	78832747	78841604	TG	Sun-exposed skin	0.999999388215153	0.999999718796973	0.999980050816213
AMBRA1	11	46417964	46615675	TG	Vagina	0.999723273190062	0.999931643821773	0.999979849565992
FOXP1	3	71003844	71633140	TF	Vagina	0.99999039791116	0.999950426276469	0.999979844227246
FES	15	91426925	91439006	TG	Testis	0.999996199502038	0.999998122254934	0.999979688830121
MNT	17	2287354	2304412	TF	Thyroid	0.999943523658822	0.999977119307828	0.999979514672558
MNT	17	2287354	2304412	TF	Monocyte	0.999943523658822	0.999977119307828	0.999979394556067
PSMA4	15	78832747	78841604	TG	B cell	0.999999388215153	0.999999718796973	0.999979034170501
UNC45A	15	91473410	91497323	TG	Testis	0.999996001862482	0.999998015504142	0.999979019194321
CREB3L1	11	46299212	46342972	TF	Prostate	0.999747195592909	0.999940905674105	0.999978571481575
MAN2A2	15	91445448	91465814	TG	Thyroid	0.999996620031329	0.999998333124064	0.999978334472966
DGKZ	11	46354455	46402104	TG	Omnibus	0.999702512247306	0.999928952969726	0.999978088342186
AMBRA1	11	46417964	46615675	TG	Thyroid	0.999723273190062	0.999931643821773	0.999978079637976
DGKZ	11	46354455	46402104	TG	Thyroid	0.999702512247306	0.999928952969726	0.999978045713176
MNT	17	2287354	2304412	TF	Spleen	0.999943523658822	0.999977119307828	0.999978027601278
MDK	11	46402306	46405375	TG	Vagina	0.999669909273444	0.999922215955115	0.999977996802875
FOXP1	3	71003844	71633140	TF	Lung	0.99999039791116	0.999950426276469	0.999977895510029
DGKZ	11	46354455	46402104	TG	Sigmoid colon	0.999702512247306	0.999928952969726	0.999977857891579
AMBRA1	11	46417964	46615675	TG	Omnibus	0.999723273190062	0.999931643821773	0.99997782629064
MNT	17	2287354	2304412	TF	Transverse colon	0.999943523658822	0.999977119307828	0.999977821230861
MNT	17	2287354	2304412	TF	CD8 cell	0.999943523658822	0.999977119307828	0.999977436930828
PSMA4	15	78832747	78841604	TG	Breast	0.999999388215153	0.999999718796973	0.999977144535946
PSMA4	15	78832747	78841604	TG	Cortex	0.999999388215153	0.999999718796973	0.999976993563305
FOXP1	3	71003844	71633140	TF	Subcutaneous adipose	0.99999039791116	0.999950426276469	0.999976561751907
MNT	17	2287354	2304412	TF	CD4 cell	0.999943523658822	0.999977119307828	0.999976366082875
FOXP1	3	71003844	71633140	TF	Ovary	0.99999039791116	0.999950426276469	0.999976226340327
MDK	11	46402306	46405375	TG	Omnibus	0.999669909273444	0.999922215955115	0.999976222015748
CHRM4	11	46406640	46408107	TG	Omnibus	0.999670752212343	0.999922309661818	0.999976213132947
AMBRA1	11	46417964	46615675	TG	Breast	0.999723273190062	0.999931643821773	0.999976174531382
DGKZ	11	46354455	46402104	TG	Breast	0.999702512247306	0.999928952969726	0.999976174132519
PSMA4	15	78832747	78841604	TG	Spleen	0.999999388215153	0.999999718796973	0.999975938736959
MDK	11	46402306	46405375	TG	Thyroid	0.999669909273444	0.999922215955115	0.999975926672162
LRP1B	2	140988992	142889270	TG	Thyroid	0.998884876498982	0.999852991805643	0.999975742256677
MAN2A2	15	91445448	91465814	TG	Esophagus mucosa	0.999996620031329	0.999998333124064	0.999975726343907
MDK	11	46402306	46405375	TG	Sigmoid colon	0.999669909273444	0.999922215955115	0.999975626427965
MNT	17	2287354	2304412	TF	Breast	0.999943523658822	0.999977119307828	0.999975564822682
FURIN	15	91411822	91426688	TG	Thyroid	0.999996266223476	0.99999815216513	0.999975443290181
MAN2A2	15	91445448	91465814	TG	Prostate	0.999996620031329	0.999998333124064	0.999974304204874
AMBRA1	11	46417964	46615675	TG	Prostate	0.999723273190062	0.999931643821773	0.999974164991151
PSMA4	15	78832747	78841604	TG	Uterus	0.999999388215153	0.999999718796973	0.999973976659076
DGKZ	11	46354455	46402104	TG	Prostate	0.999702512247306	0.999928952969726	0.999973943619933
MDK	11	46402306	46405375	TG	Breast	0.999669909273444	0.999922215955115	0.999973854693266
PSMA4	15	78832747	78841604	TG	Skeletal muscle	0.999999388215153	0.999999718796973	0.999973698707374
MNT	17	2287354	2304412	TF	Putamen	0.999943523658822	0.999977119307828	0.999973639307014
CREB3L1	11	46299212	46342972	TF	Atrial appendage	0.999747195592909	0.999940905674105	0.999973326814807
MAN2A2	15	91445448	91465814	TG	Liver	0.999996620031329	0.999998333124064	0.999972969466901
MNT	17	2287354	2304412	TF	Terminal ileum	0.999943523658822	0.999977119307828	0.999972759964665
MNT	17	2287354	2304412	TF	Hippocampus	0.999943523658822	0.999977119307828	0.999972340618243
ANKRD44	2	197831741	198175897	TG	Omnibus	0.99999790036147	0.999998404576416	0.999971755383021
CREB3L1	11	46299212	46342972	TF	Ovary	0.999747195592909	0.999940905674105	0.999971552795833
MDK	11	46402306	46405375	TG	Prostate	0.999669909273444	0.999922215955115	0.999971520532231
PSMA4	15	78832747	78841604	TG	Adrenal gland	0.999999388215153	0.999999718796973	0.999971517041277
HYKK	15	78799906	78829714	TG	Terminal ileum	0.999999406235898	0.999999726585748	0.999971470635107
PSMA4	15	78832747	78841604	TG	CD8 cell	0.999999388215153	0.999999718796973	0.999971295126389
CNTN4	3	2140497	3099645	TG	Thyroid	0.999999603704213	0.999997464202185	0.999971235962774
MNT	17	2287354	2304412	TF	NK cell	0.999943523658822	0.999977119307828	0.99997091871689
UNC45A	15	91473410	91497323	TG	Esophagus mucosa	0.999996001862482	0.999998015504142	0.999970898807539
MNT	17	2287354	2304412	TF	B cell	0.999943523658822	0.999977119307828	0.999970888621551
FURIN	15	91411822	91426688	TG	Prostate	0.999996266223476	0.99999815216513	0.999970853525526
FURIN	15	91411822	91426688	TG	Aorta	0.999996266223476	0.99999815216513	0.999969527354713
MNT	17	2287354	2304412	TF	Caudate	0.999943523658822	0.999977119307828	0.999969513600694
HDDC3	15	91474148	91475799	TG	Esophagus mucosa	0.999995866921492	0.999997948896244	0.999969414886926
FURIN	15	91411822	91426688	TG	Liver	0.999996266223476	0.99999815216513	0.999969328912188
UNC45A	15	91473410	91497323	TG	Prostate	0.999996001862482	0.999998015504142	0.999969236635135
PSMA4	15	78832747	78841604	TG	Stomach	0.999999388215153	0.999999718796973	0.999968772386393
MNT	17	2287354	2304412	TF	Cortex	0.999943523658822	0.999977119307828	0.999968537819459
TRANK1	3	36868311	36986548	TG	Omnibus	0.999998130572075	0.999996089290658	0.999968078837101
DGKZ	11	46354455	46402104	TG	Atrial appendage	0.999702512247306	0.999928952969726	0.999967708797491
MNT	17	2287354	2304412	TF	Subcutaneous adipose	0.999943523658822	0.999977119307828	0.999967581157169
CREB3L1	11	46299212	46342972	TF	Testis	0.999747195592909	0.999940905674105	0.999967297282147
MAN2A2	15	91445448	91465814	TG	Monocyte	0.999996620031329	0.999998333124064	0.999966916756697
DGKZ	11	46354455	46402104	TG	Uterus	0.999702512247306	0.999928952969726	0.999966768004752
MAN2A2	15	91445448	91465814	TG	NK cell	0.999996620031329	0.999998333124064	0.999966752934339
BRD2	6	32936437	32949282	TG	Spleen	0.919929453217595	0.9723359015588	0.999966737021048
PSMA4	15	78832747	78841604	TG	Subcutaneous adipose	0.999999388215153	0.999999718796973	0.999966531624092
MAN2A2	15	91445448	91465814	TG	Cerebellum	0.999996620031329	0.999998333124064	0.999965941286619
DGKZ	11	46354455	46402104	TG	Ovary	0.999702512247306	0.999928952969726	0.99996583659934
PSMA4	15	78832747	78841604	TG	Sigmoid colon	0.999999388215153	0.999999718796973	0.99996565411366
MAN2A2	15	91445448	91465814	TG	Lung	0.999996620031329	0.999998333124064	0.999965438831441
FURIN	15	91411822	91426688	TG	Vagina	0.999996266223476	0.99999815216513	0.999965047033913
FURIN	15	91411822	91426688	TG	Visceral omentum	0.999996266223476	0.99999815216513	0.999964397424031
MDK	11	46402306	46405375	TG	Atrial appendage	0.999669909273444	0.999922215955115	0.999964352438114
FES	15	91426925	91439006	TG	Visceral omentum	0.999996199502038	0.999998122254934	0.999963392835055
PRC1	15	91509270	91538859	TG	Monocyte	0.99999620894809	0.999998125008075	0.999963370788365
MDK	11	46402306	46405375	TG	Uterus	0.999669909273444	0.999922215955115	0.999963121757162
CREB3L1	11	46299212	46342972	TF	Skeletal muscle	0.999747195592909	0.999940905674105	0.999962691343846
UNC45A	15	91473410	91497323	TG	Visceral omentum	0.999996001862482	0.999998015504142	0.999962444504232
FURIN	15	91411822	91426688	TG	Monocyte	0.999996266223476	0.99999815216513	0.999962430374391
FURIN	15	91411822	91426688	TG	NK cell	0.999996266223476	0.99999815216513	0.999962240843614
MDK	11	46402306	46405375	TG	Ovary	0.999669909273444	0.999922215955115	0.999962153308385
MAN2A2	15	91445448	91465814	TG	Sun-exposed skin	0.999996620031329	0.999998333124064	0.999961843566057
FURIN	15	91411822	91426688	TG	Left ventricle	0.999996266223476	0.99999815216513	0.999961425309277
AMBRA1	11	46417964	46615675	TG	Testis	0.999723273190062	0.999931643821773	0.999961403601966
FES	15	91426925	91439006	TG	Monocyte	0.999996199502038	0.999998122254934	0.999961365358803
FES	15	91426925	91439006	TG	NK cell	0.999996199502038	0.999998122254934	0.999961140282005
FURIN	15	91411822	91426688	TG	Lung	0.999996266223476	0.99999815216513	0.999960760230049
DGKZ	11	46354455	46402104	TG	Testis	0.999702512247306	0.999928952969726	0.999960657933393
UNC45A	15	91473410	91497323	TG	Monocyte	0.999996001862482	0.999998015504142	0.999960295848978
UNC45A	15	91473410	91497323	TG	NK cell	0.999996001862482	0.999998015504142	0.999960156717761
CTNNA2	2	79412357	80875905	TG	Cerebellum	0.99949588506592	0.999848678798959	0.999960061391404
CTNNA2	2	79412357	80875905	TG	Cortex	0.99949588506592	0.999848678798959	0.999959946543311
FES	15	91426925	91439006	TG	Lung	0.999996199502038	0.999998122254934	0.999959653716689
CTNNA2	2	79412357	80875905	TG	Hippocampus	0.99949588506592	0.999848678798959	0.999959465171381
MAN2A2	15	91445448	91465814	TG	CD4 cell	0.999996620031329	0.999998333124064	0.999959136046669
MAGI2	7	77646393	79082890	TG	Cortex	0.999465904361977	0.999786848292579	0.999958620610628
HDDC3	15	91474148	91475799	TG	Monocyte	0.999995866921492	0.999997948896244	0.999958247415909
MAN2A2	15	91445448	91465814	TG	Cortex	0.999996620031329	0.999998333124064	0.999958178172483
HDDC3	15	91474148	91475799	TG	NK cell	0.999995866921492	0.999997948896244	0.999958067752186
CTNNA2	2	79412357	80875905	TG	Caudate	0.99949588506592	0.999848678798959	0.999958009642531
MAN2A2	15	91445448	91465814	TG	Breast	0.999996620031329	0.999998333124064	0.999957615442954
MAN2A2	15	91445448	91465814	TG	Spleen	0.999996620031329	0.999998333124064	0.999957455477107
ZBTB9	6	33422356	33425325	TG	Breast	0.999899692019743	0.999931453165414	0.99995737813245
SYNGAP1	6	33387847	33421466	TG	Cortex	0.999898459837703	0.999930931830596	0.999957366675386
CTNNA2	2	79412357	80875905	TG	Testis	0.99949588506592	0.999848678798959	0.999957364425432
CTNNA2	2	79412357	80875905	TG	Putamen	0.99949588506592	0.999848678798959	0.999957349499732
SYNGAP1	6	33387847	33421466	TG	Breast	0.999898459837703	0.999930931830596	0.999957188210492
VPS37B	12	123349882	123380991	TG	Pancreas	0.999757657058611	0.999969818389689	0.999956767929765
ACTR5	20	37377085	37400834	TG	Omnibus	0.999992754764761	0.999993642284532	0.999956763685611
FURIN	15	91411822	91426688	TG	Sun-exposed skin	0.999996266223476	0.99999815216513	0.999956701035922
MDK	11	46402306	46405375	TG	Testis	0.999669909273444	0.999922215955115	0.999956466616433
DGKZ	11	46354455	46402104	TG	Skeletal muscle	0.999702512247306	0.999928952969726	0.999955218567039
FURIN	15	91411822	91426688	TG	Esophagus muscularis	0.999996266223476	0.99999815216513	0.999954773547987
MAGI2	7	77646393	79082890	TG	Thyroid	0.999465904361977	0.999786848292579	0.999954456568353
ZBTB9	6	33422356	33425325	TG	Hippocampus	0.999899692019743	0.999931453165414	0.999954415321351
MAN2A2	15	91445448	91465814	TG	CD8 cell	0.999996620031329	0.999998333124064	0.999954246607564
SYNGAP1	6	33387847	33421466	TG	Hippocampus	0.999898459837703	0.999930931830596	0.999954242731085
MNT	17	2287354	2304412	TF	Cerebellum	0.999943523658822	0.999977119307828	0.999954122883658
ZBTB9	6	33422356	33425325	TG	Caudate	0.999899692019743	0.999931453165414	0.999954020510853
SYNGAP1	6	33387847	33421466	TG	Caudate	0.999898459837703	0.999930931830596	0.999953844191342
ZBTB9	6	33422356	33425325	TG	Putamen	0.999899692019743	0.999931453165414	0.999953431961547
SYNGAP1	6	33387847	33421466	TG	Putamen	0.999898459837703	0.999930931830596	0.999953251914968
SYNGAP1	6	33387847	33421466	TG	Terminal ileum	0.999898459837703	0.999930931830596	0.999953150100422
FOXP1	3	71003844	71633140	TF	Stomach	0.99999039791116	0.999950426276469	0.999953097304198
FURIN	15	91411822	91426688	TG	Cortex	0.999996266223476	0.99999815216513	0.999952530057974
UNC45A	15	91473410	91497323	TG	Esophagus muscularis	0.999996001862482	0.999998015504142	0.999952346819128
MAN2A2	15	91445448	91465814	TG	Atrial appendage	0.999996620031329	0.999998333124064	0.999951979825052
HDDC3	15	91474148	91475799	TG	Sun-exposed skin	0.999995866921492	0.999997948896244	0.999951927788367
FURIN	15	91411822	91426688	TG	Spleen	0.999996266223476	0.99999815216513	0.99995166590779
FOXP1	3	71003844	71633140	TF	Terminal ileum	0.99999039791116	0.999950426276469	0.999951573674016
UNC45A	15	91473410	91497323	TG	CD4 cell	0.999996001862482	0.999998015504142	0.999951089677416
OGFOD2	12	123459127	123464590	TG	Pancreas	0.99972321264931	0.999966372131796	0.999950935027606
FES	15	91426925	91439006	TG	B cell	0.999996199502038	0.999998122254934	0.99995090719766
ZBTB9	6	33422356	33425325	TG	CD4 cell	0.999899692019743	0.999931453165414	0.999950902800065
FURIN	15	91411822	91426688	TG	Uterus	0.999996266223476	0.99999815216513	0.999950668162169
SYNGAP1	6	33387847	33421466	TG	CD4 cell	0.999898459837703	0.999930931830596	0.999950646065473
FES	15	91426925	91439006	TG	Tibial nerve	0.999996199502038	0.999998122254934	0.999950631050615
PPP1R16B	20	37434348	37551667	TG	Omnibus	0.99999181651573	0.999992848806205	0.999950600952799
ARL6IP4	12	123464607	123467456	TG	Pancreas	0.999720320634061	0.999966067735913	0.999950436782086
FES	15	91426925	91439006	TG	Spleen	0.999996199502038	0.999998122254934	0.999950288852342
UNC45A	15	91473410	91497323	TG	B cell	0.999996001862482	0.999998015504142	0.999949531389357
BRD2	6	32936437	32949282	TG	NK cell	0.919929453217595	0.9723359015588	0.999949503679581
ZBTB9	6	33422356	33425325	TG	Cerebellum	0.999899692019743	0.999931453165414	0.999949464775235
SYNGAP1	6	33387847	33421466	TG	Cerebellum	0.999898459837703	0.999930931830596	0.999949292256023
SLC32A1	20	37353105	37358015	TG	Omnibus	0.999992018145706	0.9999929669387	0.999949137962963
ZBTB9	6	33422356	33425325	TG	B cell	0.999899692019743	0.999931453165414	0.999948655052353
HDDC3	15	91474148	91475799	TG	CD4 cell	0.999995866921492	0.999997948896244	0.999948558999738
SYNGAP1	6	33387847	33421466	TG	B cell	0.999898459837703	0.999930931830596	0.999948359771102
ZBTB9	6	33422356	33425325	TG	Pancreas	0.999899692019743	0.999931453165414	0.999948254097249
ZBTB9	6	33422356	33425325	TG	Monocyte	0.999899692019743	0.999931453165414	0.999948216419163
SYNGAP1	6	33387847	33421466	TG	Pancreas	0.999898459837703	0.999930931830596	0.999947945877055
SYNGAP1	6	33387847	33421466	TG	Monocyte	0.999898459837703	0.999930931830596	0.999947931299085
SYNGAP1	6	33387847	33421466	TG	Tibial nerve	0.999898459837703	0.999930931830596	0.999947516000552
HDDC3	15	91474148	91475799	TG	Cortex	0.999995866921492	0.999997948896244	0.999947332057087
BLM	15	91260558	91358859	TG	Monocyte	0.999995069110318	0.999997531781873	0.999947114344644
ZBTB9	6	33422356	33425325	TG	Testis	0.999899692019743	0.999931453165414	0.999947078335554
SYNGAP1	6	33387847	33421466	TG	Testis	0.999898459837703	0.999930931830596	0.999946793174626
SYNGAP1	6	33387847	33421466	TG	Thyroid	0.999898459837703	0.999930931830596	0.999946759208572
SYNGAP1	6	33387847	33421466	TG	Aorta	0.999898459837703	0.999930931830596	0.999946651814801
HDDC3	15	91474148	91475799	TG	Spleen	0.999995866921492	0.999997948896244	0.999946389313108
ZBTB9	6	33422356	33425325	TG	CD8 cell	0.999899692019743	0.999931453165414	0.999946366634544
SYNGAP1	6	33387847	33421466	TG	CD8 cell	0.999898459837703	0.999930931830596	0.999946094737898
FURIN	15	91411822	91426688	TG	Atrial appendage	0.999996266223476	0.99999815216513	0.999945483600268
SYNGAP1	6	33387847	33421466	TG	Lung	0.999898459837703	0.999930931830596	0.999945280291647
UNC45A	15	91473410	91497323	TG	CD8 cell	0.999996001862482	0.999998015504142	0.999945116943599
ZBTB9	6	33422356	33425325	TG	Liver	0.999899692019743	0.999931453165414	0.999945105633277
SYNGAP1	6	33387847	33421466	TG	Esophagus muscularis	0.999898459837703	0.999930931830596	0.99994497583346
SYNGAP1	6	33387847	33421466	TG	Liver	0.999898459837703	0.999930931830596	0.999944766751971
SYNGAP1	6	33387847	33421466	TG	Uterus	0.999898459837703	0.999930931830596	0.999944433948421
ZBTB9	6	33422356	33425325	TG	Esophagus mucosa	0.999899692019743	0.999931453165414	0.999944418709057
SYNGAP1	6	33387847	33421466	TG	Esophagus mucosa	0.999898459837703	0.999930931830596	0.99994405660186
SYNGAP1	6	33387847	33421466	TG	Atrial appendage	0.999898459837703	0.999930931830596	0.999943631558907
MNT	17	2287354	2304412	TF	Sun-exposed skin	0.999943523658822	0.999977119307828	0.999943352865724
KIFC1	6	33359313	33377701	TG	Monocyte	0.999886675096505	0.9999238978537	0.999943264453414
ZBTB9	6	33422356	33425325	TG	Omnibus	0.999899692019743	0.999931453165414	0.999943192986615
SYNGAP1	6	33387847	33421466	TG	Vagina	0.999898459837703	0.999930931830596	0.999943067786085
SYNGAP1	6	33387847	33421466	TG	Gastroesophageal junction	0.999898459837703	0.999930931830596	0.99994300082523
SYNGAP1	6	33387847	33421466	TG	Omnibus	0.999898459837703	0.999930931830596	0.999942839545863
CREB3L1	11	46299212	46342972	TF	Sun-exposed skin	0.999747195592909	0.999940905674105	0.999942614391354
KIFC1	6	33359313	33377701	TG	Testis	0.999886675096505	0.9999238978537	0.999942172928872
FOXP1	3	71003844	71633140	TF	Pancreas	0.99999039791116	0.999950426276469	0.999942077911727
SYNGAP1	6	33387847	33421466	TG	Subcutaneous adipose	0.999898459837703	0.999930931830596	0.999941701899612
DAXX	6	33286335	33297046	TG	Pancreas	0.999880348049682	0.999920859138044	0.99994100796431
FXR1	3	180585929	180700541	TG	Putamen	0.997654662736434	0.985878234498694	0.999940082387813
SYNGAP1	6	33387847	33421466	TG	Ovary	0.999898459837703	0.999930931830596	0.99993981896124
MAN2A2	15	91445448	91465814	TG	Stomach	0.999996620031329	0.999998333124064	0.999938806261773
SYNGAP1	6	33387847	33421466	TG	Sigmoid colon	0.999898459837703	0.999930931830596	0.999938803539307
KIFC1	6	33359313	33377701	TG	Omnibus	0.999886675096505	0.9999238978537	0.999937436924516
DAXX	6	33286335	33297046	TG	Liver	0.999880348049682	0.999920859138044	0.999937399380224
KIFC1	6	33359313	33377701	TG	Vagina	0.999886675096505	0.9999238978537	0.99993732549151
SYNGAP1	6	33387847	33421466	TG	Transverse colon	0.999898459837703	0.999930931830596	0.999936890321572
DAXX	6	33286335	33297046	TG	Esophagus mucosa	0.999880348049682	0.999920859138044	0.999936370826847
KDM4C	9	6720863	7175648	TG	Omnibus	0.999971391894455	0.99996791479419	0.999935438582222
PSD3	8	18384811	18942240	TG	Omnibus	0.999996603887658	0.999995654838584	0.999933596397374
ZBTB9	6	33422356	33425325	TG	Visceral omentum	0.999899692019743	0.999931453165414	0.999933378132176
MAN2A2	15	91445448	91465814	TG	Terminal ileum	0.999996620031329	0.999998333124064	0.999933159731421
SYNGAP1	6	33387847	33421466	TG	Visceral omentum	0.999898459837703	0.999930931830596	0.99993288141644
BLM	15	91260558	91358859	TG	B cell	0.999995069110318	0.999997531781873	0.999932807245295
FXR1	3	180585929	180700541	TG	Hippocampus	0.997654662736434	0.985878234498694	0.999932784804601
AMBRA1	11	46417964	46615675	TG	Sun-exposed skin	0.999723273190062	0.999931643821773	0.999931549712088
DGKZ	11	46354455	46402104	TG	Sun-exposed skin	0.999702512247306	0.999928952969726	0.999931311584848
FURIN	15	91411822	91426688	TG	Stomach	0.999996266223476	0.99999815216513	0.999930495417665
FXR1	3	180585929	180700541	TG	Cortex	0.997654662736434	0.985878234498694	0.999929990721139
BCL11B	14	99635624	99737861	TG	CD8 cell	0.999725346495285	0.99967240983943	0.999929745173526
BCL11B	14	99635624	99737861	TG	CD4 cell	0.999725346495285	0.99967240983943	0.999929633123347
BCL11B	14	99635624	99737861	TG	NK cell	0.999725346495285	0.99967240983943	0.999929532399435
CREB3L1	11	46299212	46342972	TF	Gastroesophageal junction	0.999747195592909	0.999940905674105	0.999929531770543
FOXP1	3	71003844	71633140	TF	Liver	0.99999039791116	0.999950426276469	0.999929521781641
BCL11B	14	99635624	99737861	TG	Spleen	0.999725346495285	0.99967240983943	0.999928607533585
BCL11B	14	99635624	99737861	TG	Esophagus mucosa	0.999725346495285	0.99967240983943	0.999928100298829
BCL11B	14	99635624	99737861	TG	Caudate	0.999725346495285	0.99967240983943	0.999927861841216
BCL11B	14	99635624	99737861	TG	Hippocampus	0.999725346495285	0.99967240983943	0.999927383465637
BCL11B	14	99635624	99737861	TG	Putamen	0.999725346495285	0.99967240983943	0.999927308741835
BCL11B	14	99635624	99737861	TG	Terminal ileum	0.999725346495285	0.99967240983943	0.999926465399355
SIAE	11	124503009	124565603	TG	Cortex	0.999788930384318	0.999913274374747	0.999925874984258
BCL11B	14	99635624	99737861	TG	Sun-exposed skin	0.999725346495285	0.99967240983943	0.999925826793816
PRKG1	10	52750945	54058110	TG	Thyroid	0.99995149829505	0.999954839983393	0.999925803723746
MAN2A2	15	91445448	91465814	TG	Skeletal muscle	0.999996620031329	0.999998333124064	0.999925695259029
BCL11B	14	99635624	99737861	TG	Thyroid	0.999725346495285	0.99967240983943	0.999925414994921
PRKG1	10	52750945	54058110	TG	Esophagus mucosa	0.99995149829505	0.999954839983393	0.999924782545371
FOXP1	3	71003844	71633140	TF	Esophagus mucosa	0.99999039791116	0.999950426276469	0.999924674138624
FURIN	15	91411822	91426688	TG	Terminal ileum	0.999996266223476	0.99999815216513	0.999924031519921
PRKG1	10	52750945	54058110	TG	Skeletal muscle	0.99995149829505	0.999954839983393	0.999923905494402
PRKG1	10	52750945	54058110	TG	Aorta	0.99995149829505	0.999954839983393	0.999923211712962
PRKG1	10	52750945	54058110	TG	Vagina	0.99995149829505	0.999954839983393	0.999922968209731
MDK	11	46402306	46405375	TG	Sun-exposed skin	0.999669909273444	0.999922215955115	0.999922886428568
PRKG1	10	52750945	54058110	TG	Lung	0.99995149829505	0.999954839983393	0.999922866594912
PRKG1	10	52750945	54058110	TG	Adrenal gland	0.99995149829505	0.999954839983393	0.999922827689593
CREB3L1	11	46299212	46342972	TF	Esophagus muscularis	0.999747195592909	0.999940905674105	0.999922291067506
ZBTB9	6	33422356	33425325	TG	Sun-exposed skin	0.999899692019743	0.999931453165414	0.999922212650771
PRKG1	10	52750945	54058110	TG	Esophagus muscularis	0.99995149829505	0.999954839983393	0.999922146472764
PRKG1	10	52750945	54058110	TG	Visceral omentum	0.99995149829505	0.999954839983393	0.999921968905548
SYNGAP1	6	33387847	33421466	TG	Sun-exposed skin	0.999898459837703	0.999930931830596	0.999921593091121
PRKG1	10	52750945	54058110	TG	Ovary	0.99995149829505	0.999954839983393	0.999920855792474
PRKG1	10	52750945	54058110	TG	Tibial nerve	0.99995149829505	0.999954839983393	0.999920768934785
BCL11B	14	99635624	99737861	TG	Vagina	0.999725346495285	0.99967240983943	0.999919970704022
PRKG1	10	52750945	54058110	TG	Sigmoid colon	0.99995149829505	0.999954839983393	0.999918668159373
PRKG1	10	52750945	54058110	TG	Gastroesophageal junction	0.99995149829505	0.999954839983393	0.999918125162178
PRKG1	10	52750945	54058110	TG	Left ventricle	0.99995149829505	0.999954839983393	0.999918014659017
PRKG1	10	52750945	54058110	TG	Uterus	0.99995149829505	0.999954839983393	0.999917778157318
PRKG1	10	52750945	54058110	TG	Atrial appendage	0.99995149829505	0.999954839983393	0.999916988337231
CREB3L1	11	46299212	46342972	TF	CD8 cell	0.999747195592909	0.999940905674105	0.999916198008776
BCL11B	14	99635624	99737861	TG	Omnibus	0.999725346495285	0.99967240983943	0.999915926574448
DGKZ	11	46354455	46402104	TG	Gastroesophageal junction	0.999702512247306	0.999928952969726	0.999915328118957
SIAE	11	124503009	124565603	TG	Thyroid	0.999788930384318	0.999913274374747	0.999913350013329
FOXP1	3	71003844	71633140	TF	Spleen	0.99999039791116	0.999950426276469	0.999910690788132
CREB3L1	11	46299212	46342972	TF	Putamen	0.999747195592909	0.999940905674105	0.999910159492421
CREB3L1	11	46299212	46342972	TF	Hippocampus	0.999747195592909	0.999940905674105	0.999908678440786
TCF4	18	52889562	53332018	TF	Omnibus	0.999771625737034	0.999587053818974	0.999907889235346
PITPNM2	12	123468027	123634562	TG	Transverse colon	0.999831297671208	0.999977580532356	0.999906475966104
DGKZ	11	46354455	46402104	TG	Esophagus muscularis	0.999702512247306	0.999928952969726	0.999906124416416
MAN2A2	15	91445448	91465814	TG	Transverse colon	0.999996620031329	0.999998333124064	0.999906042588738
FOXP1	3	71003844	71633140	TF	Tibial nerve	0.99999039791116	0.999950426276469	0.999905772031668
SNX19	11	130745331	130786404	TG	Omnibus	0.999983460929697	0.999978022906996	0.999905275197629
MDK	11	46402306	46405375	TG	Gastroesophageal junction	0.999669909273444	0.999922215955115	0.999904649036377
PITPNM2	12	123468027	123634562	TG	Testis	0.999831297671208	0.999977580532356	0.999904057270581
FOXP1	3	71003844	71633140	TF	Caudate	0.99999039791116	0.999950426276469	0.999903463638744
CREB3L1	11	46299212	46342972	TF	Caudate	0.999747195592909	0.999940905674105	0.999903106939481
DGKZ	11	46354455	46402104	TG	CD8 cell	0.999702512247306	0.999928952969726	0.999899507639427
ANKRD44	2	197831741	198175897	TG	Thyroid	0.99999790036147	0.999998404576416	0.999897955354139
ZBTB9	6	33422356	33425325	TG	Stomach	0.999899692019743	0.999931453165414	0.999897282569539
SYNGAP1	6	33387847	33421466	TG	Stomach	0.999898459837703	0.999930931830596	0.999896453887349
MDK	11	46402306	46405375	TG	Esophagus muscularis	0.999669909273444	0.999922215955115	0.999894242649443
FURIN	15	91411822	91426688	TG	Transverse colon	0.999996266223476	0.99999815216513	0.999893210460599
DGKZ	11	46354455	46402104	TG	Putamen	0.999702512247306	0.999928952969726	0.999892289427454
DGKZ	11	46354455	46402104	TG	Hippocampus	0.999702512247306	0.999928952969726	0.999889575668099
CTNNA3	10	67672276	69455927	TG	Skeletal muscle	0.996770193219282	0.999301960286765	0.999888471462454
MDK	11	46402306	46405375	TG	CD8 cell	0.999669909273444	0.999922215955115	0.999886562620051
DGKZ	11	46354455	46402104	TG	Caudate	0.999702512247306	0.999928952969726	0.999883806704801
CREB3L1	11	46299212	46342972	TF	Cortex	0.999747195592909	0.999940905674105	0.999880757164657
TCF4	18	52889562	53332018	TF	CD4 cell	0.999771625737034	0.999587053818974	0.999878924333678
MDK	11	46402306	46405375	TG	Putamen	0.999669909273444	0.999922215955115	0.999878185371648
PPP1R16B	20	37434348	37551667	TG	Thyroid	0.99999181651573	0.999992848806205	0.999876325245456
FOXP1	3	71003844	71633140	TF	Testis	0.99999039791116	0.999950426276469	0.999875383377647
MDK	11	46402306	46405375	TG	Hippocampus	0.999669909273444	0.999922215955115	0.999875322008728
HSPD1	2	198351305	198381461	TG	Omnibus	0.999993010818589	0.999994055608015	0.999872071850332
SF3B1	2	198254508	198299815	TG	Omnibus	0.999992994217997	0.999994044157695	0.999870503658729
MDK	11	46402306	46405375	TG	Caudate	0.999669909273444	0.999922215955115	0.999868475477327
MARK3	14	103851729	103970168	TG	Omnibus	0.999982101444418	0.999994020728633	0.999867327220562
COQ10B	2	198318147	198340032	TG	Omnibus	0.999992819178033	0.999993879531338	0.999865806695319
ANKRD44	2	197831741	198175897	TG	Liver	0.99999790036147	0.999998404576416	0.999865080974466
TCF4	18	52889562	53332018	TF	CD8 cell	0.999771625737034	0.999587053818974	0.999861756169251
VPS37B	12	123349882	123380991	TG	Transverse colon	0.999757657058611	0.999969818389689	0.999860260653105
VPS37B	12	123349882	123380991	TG	Testis	0.999757657058611	0.999969818389689	0.999858857353938
DGKZ	11	46354455	46402104	TG	Cortex	0.999702512247306	0.999928952969726	0.999857379349845
ABCB9	12	123405498	123466196	TG	Testis	0.999752673696511	0.99996959845245	0.999855351055177
ANKRD44	2	197831741	198175897	TG	Esophagus mucosa	0.99999790036147	0.999998404576416	0.999853584479631
CREB3L1	11	46299212	46342972	TF	B cell	0.999747195592909	0.999940905674105	0.99985289474362
DLG2	11	83166055	85338966	TG	Sun-exposed skin	0.997145850005255	0.999022620101653	0.999851928999853
FOXP1	3	71003844	71633140	TF	Visceral omentum	0.99999039791116	0.999950426276469	0.999851122397098
PTPRF	1	43990858	44089343	TG	Liver	0.999880443193121	0.999954601436742	0.99985105104139
DGKZ	11	46354455	46402104	TG	NK cell	0.999702512247306	0.999928952969726	0.999849253907558
SIAE	11	124503009	124565603	TG	Adrenal gland	0.999788930384318	0.999913274374747	0.999847708283354
IGSF9B	11	133778459	133826880	TG	Testis	0.99999917004181	0.999998541016618	0.999843257634118
PSD3	8	18384811	18942240	TG	Testis	0.999996603887658	0.999995654838584	0.999841614758855
DLG2	11	83166055	85338966	TG	Esophagus mucosa	0.997145850005255	0.999022620101653	0.999840347683644
MDK	11	46402306	46405375	TG	Cortex	0.999669909273444	0.999922215955115	0.999838316859589
CREB3L1	11	46299212	46342972	TF	CD4 cell	0.999747195592909	0.999940905674105	0.999837776029655
ANKRD44	2	197831741	198175897	TG	Vagina	0.99999790036147	0.999998404576416	0.999837544146206
PTPRF	1	43990858	44089343	TG	Thyroid	0.999880443193121	0.999954601436742	0.999836535508166
ANKRD44	2	197831741	198175897	TG	Ovary	0.99999790036147	0.999998404576416	0.999836358208332
ANKRD44	2	197831741	198175897	TG	CD4 cell	0.99999790036147	0.999998404576416	0.999834659307296
PITPNM2	12	123468027	123634562	TG	Thyroid	0.999831297671208	0.999977580532356	0.999834096765562
ANKRD44	2	197831741	198175897	TG	NK cell	0.99999790036147	0.999998404576416	0.999834013046047
ARL6IP4	12	123464607	123467456	TG	Testis	0.999720320634061	0.999966067735913	0.999833645166011
DLG2	11	83166055	85338966	TG	Thyroid	0.997145850005255	0.999022620101653	0.999833309072839
KLC1	14	104028233	104167888	TG	Omnibus	0.999976384733713	0.999986186843103	0.999833202030255
PSD3	8	18384811	18942240	TG	Esophagus mucosa	0.999996603887658	0.999995654838584	0.999833086835821
ANKRD44	2	197831741	198175897	TG	Aorta	0.99999790036147	0.999998404576416	0.999831379101068
PPP1R16B	20	37434348	37551667	TG	Hippocampus	0.99999181651573	0.999992848806205	0.999830489719043
KDM4C	9	6720863	7175648	TG	Testis	0.999971391894455	0.99996791479419	0.999830438924542
FXR1	3	180585929	180700541	TG	Cerebellum	0.997654662736434	0.985878234498694	0.99982886304583
PPP1R16B	20	37434348	37551667	TG	Cerebellum	0.99999181651573	0.999992848806205	0.999828681596715
MDK	11	46402306	46405375	TG	NK cell	0.999669909273444	0.999922215955115	0.999828581251075
FOXP1	3	71003844	71633140	TF	Atrial appendage	0.99999039791116	0.999950426276469	0.999828432340168
DGKI	7	137065783	137531838	TG	Thyroid	0.999650717158092	0.999196954971562	0.999827227251461
GRAMD1B	11	123396344	123498482	TG	Omnibus	0.999838749110454	0.999900030910184	0.999826278616476
SIAE	11	124503009	124565603	TG	Lung	0.999788930384318	0.999913274374747	0.999825677949447
PTPRF	1	43990858	44089343	TG	Testis	0.999880443193121	0.999954601436742	0.999824266572945
PSD3	8	18384811	18942240	TG	Adrenal gland	0.999996603887658	0.999995654838584	0.99982344363879
FOXP1	3	71003844	71633140	TF	Left ventricle	0.99999039791116	0.999950426276469	0.999822346848963
DGKZ	11	46354455	46402104	TG	B cell	0.999702512247306	0.999928952969726	0.999821760901023
PSD3	8	18384811	18942240	TG	Ovary	0.999996603887658	0.999995654838584	0.999821635941545
PSD3	8	18384811	18942240	TG	Spleen	0.999996603887658	0.999995654838584	0.999820297612208
KDM4C	9	6720863	7175648	TG	Thyroid	0.999971391894455	0.99996791479419	0.999817309691549
ANKRD44	2	197831741	198175897	TG	Lung	0.99999790036147	0.999998404576416	0.999816273457092
PPP1R16B	20	37434348	37551667	TG	CD8 cell	0.99999181651573	0.999992848806205	0.999815857448145
TRANK1	3	36868311	36986548	TG	Thyroid	0.999998130572075	0.999996089290658	0.999814788788408
IGSF9B	11	133778459	133826880	TG	Thyroid	0.99999917004181	0.999998541016618	0.99981215984578
PPP1R16B	20	37434348	37551667	TG	NK cell	0.99999181651573	0.999992848806205	0.999811976584508
ANKRD44	2	197831741	198175897	TG	Monocyte	0.99999790036147	0.999998404576416	0.999811757404351
PPP1R16B	20	37434348	37551667	TG	Ovary	0.99999181651573	0.999992848806205	0.999811651846253
ANKRD44	2	197831741	198175897	TG	B cell	0.99999790036147	0.999998404576416	0.999809458846016
TRANK1	3	36868311	36986548	TG	Testis	0.999998130572075	0.999996089290658	0.99980875954977
PPP1R16B	20	37434348	37551667	TG	B cell	0.99999181651573	0.999992848806205	0.999807587034013
PSD3	8	18384811	18942240	TG	Vagina	0.999996603887658	0.999995654838584	0.999807006261762
PPP1R16B	20	37434348	37551667	TG	CD4 cell	0.99999181651573	0.999992848806205	0.999804907249823
SLC39A8	4	103172198	103352415	TG	Vagina	0.999981428072296	0.999950882031292	0.999804331031406
ADAMTSL3	15	84322838	84708594	TG	Omnibus	0.99998489419377	0.999984735129878	0.999804292661796
DGKZ	11	46354455	46402104	TG	CD4 cell	0.999702512247306	0.999928952969726	0.999804008711763
ANKRD44	2	197831741	198175897	TG	Sun-exposed skin	0.99999790036147	0.999998404576416	0.99980388523465
FOXP1	3	71003844	71633140	TF	Adrenal gland	0.99999039791116	0.999950426276469	0.999803438087966
PPP1R16B	20	37434348	37551667	TG	Cortex	0.99999181651573	0.999992848806205	0.999803433716407
OPCML	11	132284871	133402414	TG	Cortex	0.999871951231512	0.999889904909232	0.999803003078429
ANKRD44	2	197831741	198175897	TG	Tibial nerve	0.99999790036147	0.999998404576416	0.999802921766271
OPCML	11	132284871	133402414	TG	Cerebellum	0.999871951231512	0.999889904909232	0.999801414716397
PSD3	8	18384811	18942240	TG	Terminal ileum	0.999996603887658	0.999995654838584	0.999799798922782
OPCML	11	132284871	133402414	TG	Hippocampus	0.999871951231512	0.999889904909232	0.999799660292799
PPP1R16B	20	37434348	37551667	TG	Spleen	0.99999181651573	0.999992848806205	0.999799460440163
ATP2A2	12	110718561	110788898	TG	Liver	0.999895574440636	0.999944884949383	0.999798030054354
PTPRF	1	43990858	44089343	TG	Sigmoid colon	0.999880443193121	0.999954601436742	0.999796425789086
MDK	11	46402306	46405375	TG	B cell	0.999669909273444	0.999922215955115	0.999796162367184
PTPRF	1	43990858	44089343	TG	Pancreas	0.999880443193121	0.999954601436742	0.9997958147715
PPP1R16B	20	37434348	37551667	TG	Caudate	0.99999181651573	0.999992848806205	0.999795707943839
KDM4C	9	6720863	7175648	TG	Esophagus mucosa	0.999971391894455	0.99996791479419	0.999794039513309
ANKRD44	2	197831741	198175897	TG	CD8 cell	0.99999790036147	0.999998404576416	0.999793801458837
PPP1R16B	20	37434348	37551667	TG	Putamen	0.99999181651573	0.999992848806205	0.999789939411205
KDM4C	9	6720863	7175648	TG	Vagina	0.999971391894455	0.99996791479419	0.999789841719159
ANKRD44	2	197831741	198175897	TG	Esophagus muscularis	0.99999790036147	0.999998404576416	0.999788808906217
KDM4C	9	6720863	7175648	TG	Liver	0.999971391894455	0.99996791479419	0.99978788532556
CREB3L1	11	46299212	46342972	TF	Esophagus mucosa	0.999747195592909	0.999940905674105	0.999787470026488
KDM4C	9	6720863	7175648	TG	Prostate	0.999971391894455	0.99996791479419	0.999786569262767
CREB3L1	11	46299212	46342972	TF	Aorta	0.999747195592909	0.999940905674105	0.999782803280074
SNX19	11	130745331	130786404	TG	Testis	0.999983460929697	0.999978022906996	0.999782748244621
IFT81	12	110562140	110656602	TG	Omnibus	0.999902445572718	0.999948245192343	0.99978227022301
ANKRD44	2	197831741	198175897	TG	Spleen	0.99999790036147	0.999998404576416	0.999781928281204
MARK3	14	103851729	103970168	TG	Testis	0.999982101444418	0.999994020728633	0.999780779202125
SLC39A8	4	103172198	103352415	TG	Lung	0.999981428072296	0.999950882031292	0.999778680572752
FOXP1	3	71003844	71633140	TF	Putamen	0.99999039791116	0.999950426276469	0.999778507104615
PTPRF	1	43990858	44089343	TG	Prostate	0.999880443193121	0.999954601436742	0.999777159019277
MDK	11	46402306	46405375	TG	CD4 cell	0.999669909273444	0.999922215955115	0.999776354105998
GRAMD1B	11	123396344	123498482	TG	Testis	0.999838749110454	0.999900030910184	0.999775861523516
KDM4C	9	6720863	7175648	TG	Lung	0.999971391894455	0.99996791479419	0.999775399799585
KDM4C	9	6720863	7175648	TG	B cell	0.999971391894455	0.99996791479419	0.99977514493497
VPS45	1	150039369	150117505	TG	Cerebellum	0.997950109274678	0.999609878973548	0.99977418774787
PPP1R16B	20	37434348	37551667	TG	Uterus	0.99999181651573	0.999992848806205	0.999773791719436
PTPRF	1	43990858	44089343	TG	Omnibus	0.999880443193121	0.999954601436742	0.999773121137537
KDM4C	9	6720863	7175648	TG	Pancreas	0.999971391894455	0.99996791479419	0.999771555668475
PTPRF	1	43990858	44089343	TG	Esophagus mucosa	0.999880443193121	0.999954601436742	0.999771483239279
VPS45	1	150039369	150117505	TG	Testis	0.997950109274678	0.999609878973548	0.999770154485705
KDM4A	1	44115829	44171186	TG	Omnibus	0.999878119690263	0.999954432354145	0.999764306251973
ATP2A2	12	110718561	110788898	TG	Omnibus	0.999895574440636	0.999944884949383	0.999764276120232
PTPRF	1	43990858	44089343	TG	Tibial nerve	0.999880443193121	0.999954601436742	0.999763881330869
ANAPC7	12	110810705	110841535	TG	Omnibus	0.999894939623758	0.999944746967036	0.999761539215549
MTMR11	1	149900543	149908791	TG	Testis	0.997720892757391	0.999592540302623	0.999760417840571
VPS45	1	150039369	150117505	TG	Liver	0.997950109274678	0.999609878973548	0.999759940096182
KDM4C	9	6720863	7175648	TG	Sun-exposed skin	0.999971391894455	0.99996791479419	0.999757850076486
SIAE	11	124503009	124565603	TG	Liver	0.999788930384318	0.999913274374747	0.999755652599831
ANKRD44	2	197831741	198175897	TG	Uterus	0.99999790036147	0.999998404576416	0.999754787084183
AMBRA1	11	46417964	46615675	TG	Esophagus mucosa	0.999723273190062	0.999931643821773	0.999751398498862
KDM4C	9	6720863	7175648	TG	Spleen	0.999971391894455	0.99996791479419	0.999751242487798
VPS37B	12	123349882	123380991	TG	Thyroid	0.999757657058611	0.999969818389689	0.999750146885408
MTMR11	1	149900543	149908791	TG	Liver	0.997720892757391	0.999592540302623	0.999749307246706
KDM4C	9	6720863	7175648	TG	CD8 cell	0.999971391894455	0.99996791479419	0.999748360340469
VPS45	1	150039369	150117505	TG	Subcutaneous adipose	0.997950109274678	0.999609878973548	0.999746890430991
DGKZ	11	46354455	46402104	TG	Esophagus mucosa	0.999702512247306	0.999928952969726	0.99974574714792
RBMS3	3	29322473	30051886	TG	Omnibus	0.999820783652848	0.99976408480029	0.999745637732582
PTPRF	1	43990858	44089343	TG	Atrial appendage	0.999880443193121	0.999954601436742	0.999745101858863
KDM4C	9	6720863	7175648	TG	Stomach	0.999971391894455	0.99996791479419	0.999743548197382
PITPNM2	12	123468027	123634562	TG	Cerebellum	0.999831297671208	0.999977580532356	0.999743047815055
PTPRF	1	43990858	44089343	TG	Gastroesophageal junction	0.999880443193121	0.999954601436742	0.999742933251283
KDM4C	9	6720863	7175648	TG	Uterus	0.999971391894455	0.99996791479419	0.99974178353123
IFT81	12	110562140	110656602	TG	Thyroid	0.999902445572718	0.999948245192343	0.999740345843134
KDM4C	9	6720863	7175648	TG	Breast	0.999971391894455	0.99996791479419	0.99974023941877
PITPNM2	12	123468027	123634562	TG	Left ventricle	0.999831297671208	0.999977580532356	0.999739365774986
KDM4C	9	6720863	7175648	TG	NK cell	0.999971391894455	0.99996791479419	0.999738916328248
DGKZ	11	46354455	46402104	TG	Aorta	0.999702512247306	0.999928952969726	0.999738266455195
PTPRF	1	43990858	44089343	TG	Visceral omentum	0.999880443193121	0.999954601436742	0.999738126068077
PTPRF	1	43990858	44089343	TG	Ovary	0.999880443193121	0.999954601436742	0.999735059336689
PTPRF	1	43990858	44089343	TG	Breast	0.999880443193121	0.999954601436742	0.999732994596354
VPS45	1	150039369	150117505	TG	Vagina	0.997950109274678	0.999609878973548	0.999732929972925
VPS45	1	150039369	150117505	TG	B cell	0.997950109274678	0.999609878973548	0.999732725358801
PITPNM2	12	123468027	123634562	TG	Omnibus	0.999831297671208	0.999977580532356	0.999732636114327
FOXP1	3	71003844	71633140	TF	Sun-exposed skin	0.99999039791116	0.999950426276469	0.999732511430696
PTPRF	1	43990858	44089343	TG	Adrenal gland	0.999880443193121	0.999954601436742	0.99973239134676
IGSF9B	11	133778459	133826880	TG	Cerebellum	0.99999917004181	0.999998541016618	0.999730680184554
KLC1	14	104028233	104167888	TG	Testis	0.999976384733713	0.999986186843103	0.999727619160335
DPYD	1	97543299	98386605	TG	Spleen	0.995580986204188	0.998846485688941	0.999726634484992
PTPRF	1	43990858	44089343	TG	Putamen	0.999880443193121	0.999954601436742	0.999726363129432
ZNF391	6	27342394	27371683	TG	Thyroid	0.99982754853819	0.999856968414738	0.999723709631768
DPYD	1	97543299	98386605	TG	Terminal ileum	0.995580986204188	0.998846485688941	0.999723253551834
PTPRF	1	43990858	44089343	TG	Vagina	0.999880443193121	0.999954601436742	0.999722034972185
MTMR11	1	149900543	149908791	TG	Vagina	0.997720892757391	0.999592540302623	0.99972122715055
ANKRD44	2	197831741	198175897	TG	Adrenal gland	0.99999790036147	0.999998404576416	0.999721056756734
PTPRF	1	43990858	44089343	TG	Hippocampus	0.999880443193121	0.999954601436742	0.999720247404
PQLC1	18	77662420	77711664	TG	Omnibus	0.999520765244395	0.999512623189879	0.999719469880156
DPYD	1	97543299	98386605	TG	Monocyte	0.995580986204188	0.998846485688941	0.999719319745528
ATP2A2	12	110718561	110788898	TG	Thyroid	0.999895574440636	0.999944884949383	0.999717969437431
PTPRF	1	43990858	44089343	TG	Caudate	0.999880443193121	0.999954601436742	0.999717705219588
DPYD	1	97543299	98386605	TG	Sun-exposed skin	0.995580986204188	0.998846485688941	0.999717158874514
TRANK1	3	36868311	36986548	TG	Liver	0.999998130572075	0.999996089290658	0.999715251419311
DPYD	1	97543299	98386605	TG	Lung	0.995580986204188	0.998846485688941	0.999714321093031
ANAPC7	12	110810705	110841535	TG	Thyroid	0.999894939623758	0.999944746967036	0.999714306719724
KDM4C	9	6720863	7175648	TG	Subcutaneous adipose	0.999971391894455	0.99996791479419	0.999713900220663
TRANK1	3	36868311	36986548	TG	Prostate	0.999998130572075	0.999996089290658	0.999712771730952
APOPT1	14	104029299	104073860	TG	Omnibus	0.999964209797427	0.999979755678972	0.99971229815299
MDK	11	46402306	46405375	TG	Esophagus mucosa	0.999669909273444	0.999922215955115	0.999710024056511
PTPRF	1	43990858	44089343	TG	Sun-exposed skin	0.999880443193121	0.999954601436742	0.999709840690417
SNX19	11	130745331	130786404	TG	Esophagus mucosa	0.999983460929697	0.999978022906996	0.999709223628006
LPP	3	187871072	188608460	TG	Spleen	0.998853054561395	0.998712882066067	0.999708453140924
PITPNM2	12	123468027	123634562	TG	Adrenal gland	0.999831297671208	0.999977580532356	0.999708428844183
ATP2A2	12	110718561	110788898	TG	Testis	0.999895574440636	0.999944884949383	0.999708088026111
DPYD	1	97543299	98386605	TG	Esophagus mucosa	0.995580986204188	0.998846485688941	0.999706186672095
DPYD	1	97543299	98386605	TG	Vagina	0.995580986204188	0.998846485688941	0.999705365383057
PTPRF	1	43990858	44089343	TG	Cerebellum	0.999880443193121	0.999954601436742	0.999705361844884
LPP	3	187871072	188608460	TG	Subcutaneous adipose	0.998853054561395	0.998712882066067	0.999704274684112
ANAPC7	12	110810705	110841535	TG	Testis	0.999894939623758	0.999944746967036	0.99970418798633
TRANK1	3	36868311	36986548	TG	Aorta	0.999998130572075	0.999996089290658	0.99970303378498
PTPRF	1	43990858	44089343	TG	Lung	0.999880443193121	0.999954601436742	0.999702162223389
CACNB2	10	18429606	18830798	TG	Omnibus	0.999985222288717	0.999952764181491	0.999700923811802
MDK	11	46402306	46405375	TG	Aorta	0.999669909273444	0.999922215955115	0.999700878907142
TRANK1	3	36868311	36986548	TG	Vagina	0.999998130572075	0.999996089290658	0.999700407017834
TRANK1	3	36868311	36986548	TG	Monocyte	0.999998130572075	0.999996089290658	0.999700375327405
PITPNM2	12	123468027	123634562	TG	Spleen	0.999831297671208	0.999977580532356	0.999699220938115
LPP	3	187871072	188608460	TG	Monocyte	0.998853054561395	0.998712882066067	0.999698980514135
LPP	3	187871072	188608460	TG	Visceral omentum	0.998853054561395	0.998712882066067	0.999697472665662
GRAMD1B	11	123396344	123498482	TG	Left ventricle	0.999838749110454	0.999900030910184	0.999696841098883
PTPRF	1	43990858	44089343	TG	Uterus	0.999880443193121	0.999954601436742	0.999696490153378
PITPNM2	12	123468027	123634562	TG	Ovary	0.999831297671208	0.999977580532356	0.999695991441619
VPS45	1	150039369	150117505	TG	Monocyte	0.997950109274678	0.999609878973548	0.999694536845548
GRAMD1B	11	123396344	123498482	TG	Monocyte	0.999838749110454	0.999900030910184	0.999693784753435
LPP	3	187871072	188608460	TG	Sigmoid colon	0.998853054561395	0.998712882066067	0.999693552997553
IGSF9B	11	133778459	133826880	TG	Left ventricle	0.99999917004181	0.999998541016618	0.999693127047154
SNX19	11	130745331	130786404	TG	Prostate	0.999983460929697	0.999978022906996	0.999692972956948
PTPRF	1	43990858	44089343	TG	Spleen	0.999880443193121	0.999954601436742	0.999692646187547
KDM4C	9	6720863	7175648	TG	Terminal ileum	0.999971391894455	0.99996791479419	0.999691491814428
VPS45	1	150039369	150117505	TG	NK cell	0.997950109274678	0.999609878973548	0.999690310338924
KLC1	14	104028233	104167888	TG	Thyroid	0.999976384733713	0.999986186843103	0.999687910465971
ZNF385D	3	21459915	22414812	TG	Testis	0.997978579637676	0.999052785997614	0.999687258473784
GRAMD1B	11	123396344	123498482	TG	Hippocampus	0.999838749110454	0.999900030910184	0.999686106631843
ZNF385D	3	21459915	22414812	TG	Vagina	0.997978579637676	0.999052785997614	0.999685904647234
LPP	3	187871072	188608460	TG	Esophagus muscularis	0.998853054561395	0.998712882066067	0.999681920519978
MSANTD2	11	124636394	124670569	TG	Cerebellum	0.99912113852113	0.999588040594328	0.999681546000209
VPS45	1	150039369	150117505	TG	Pancreas	0.997950109274678	0.999609878973548	0.999681057632565
KDM4C	9	6720863	7175648	TG	Transverse colon	0.999971391894455	0.99996791479419	0.999680992652305
SREBF2	22	42229109	42303312	TF	Caudate	0.997145579885122	0.999232914676785	0.999680772238562
PTPRF	1	43990858	44089343	TG	Subcutaneous adipose	0.999880443193121	0.999954601436742	0.999680158992841
MTMR11	1	149900543	149908791	TG	Monocyte	0.997720892757391	0.999592540302623	0.999678906389292
ATP2A2	12	110718561	110788898	TG	Prostate	0.999895574440636	0.999944884949383	0.999678367149894
GRAMD1B	11	123396344	123498482	TG	Caudate	0.999838749110454	0.999900030910184	0.999677806825322
GRAMD1B	11	123396344	123498482	TG	Cerebellum	0.999838749110454	0.999900030910184	0.999676846277127
TRMT61A	14	103995521	104003410	TG	Omnibus	0.999961001351218	0.999977985411224	0.999676834943631
CKB	14	103985996	103989448	TG	Omnibus	0.999960825529342	0.999977893886458	0.999674601272148
ANAPC7	12	110810705	110841535	TG	Prostate	0.999894939623758	0.999944746967036	0.999673851604925
BAG5	14	104022881	104029168	TG	Omnibus	0.999960762237651	0.999977895009587	0.999673137491877
ATP2A2	12	110718561	110788898	TG	Esophagus mucosa	0.999895574440636	0.999944884949383	0.999673046877592
LPP	3	187871072	188608460	TG	Aorta	0.998853054561395	0.998712882066067	0.999672519293462
IGSF9B	11	133778459	133826880	TG	Esophagus muscularis	0.99999917004181	0.999998541016618	0.99967177146517
ATP2A2	12	110718561	110788898	TG	Cortex	0.999895574440636	0.999944884949383	0.999670609513253
LPP	3	187871072	188608460	TG	Tibial nerve	0.998853054561395	0.998712882066067	0.999670077365071
LPP	3	187871072	188608460	TG	Gastroesophageal junction	0.998853054561395	0.998712882066067	0.999669732488139
ANKRD44	2	197831741	198175897	TG	Sigmoid colon	0.99999790036147	0.999998404576416	0.999669005338129
IGSF9B	11	133778459	133826880	TG	CD4 cell	0.99999917004181	0.999998541016618	0.999668703784931
ANAPC7	12	110810705	110841535	TG	Esophagus mucosa	0.999894939623758	0.999944746967036	0.999668382665762
VPS45	1	150039369	150117505	TG	Sigmoid colon	0.997950109274678	0.999609878973548	0.999668332015064
SIAE	11	124503009	124565603	TG	Transverse colon	0.999788930384318	0.999913274374747	0.99966814901613
PTPRF	1	43990858	44089343	TG	Cortex	0.999880443193121	0.999954601436742	0.999666523164286
ANAPC7	12	110810705	110841535	TG	Cortex	0.999894939623758	0.999944746967036	0.999665921179012
MTMR11	1	149900543	149908791	TG	Pancreas	0.997720892757391	0.999592540302623	0.999665145370532
VPS45	1	150039369	150117505	TG	Ovary	0.997950109274678	0.999609878973548	0.999664995139656
GRAMD1B	11	123396344	123498482	TG	Cortex	0.999838749110454	0.999900030910184	0.999664655186849
SREBF2	22	42229109	42303312	TF	Hippocampus	0.997145579885122	0.999232914676785	0.999663980562319
GRAMD1B	11	123396344	123498482	TG	Putamen	0.999838749110454	0.999900030910184	0.999662857453481
FOXO3	6	108881038	109005977	TF	B cell	0.999141468227379	0.999315951586259	0.999662242006198
MSANTD2	11	124636394	124670569	TG	Cortex	0.99912113852113	0.999588040594328	0.999662232599608
PTPRF	1	43990858	44089343	TG	Stomach	0.999880443193121	0.999954601436742	0.999662176959356
SNX19	11	130745331	130786404	TG	Lung	0.999983460929697	0.999978022906996	0.999661592850806
LPP	3	187871072	188608460	TG	Skeletal muscle	0.998853054561395	0.998712882066067	0.999661285385042
PQLC1	18	77662420	77711664	TG	Skeletal muscle	0.999520765244395	0.999512623189879	0.999660968373462
SREBF2	22	42229109	42303312	TF	Cortex	0.997145579885122	0.999232914676785	0.999660948288327
SREBF2	22	42229109	42303312	TF	Cerebellum	0.997145579885122	0.999232914676785	0.999659332610544
FOXO3	6	108881038	109005977	TF	CD4 cell	0.999141468227379	0.999315951586259	0.999658630329037
GRAMD1B	11	123396344	123498482	TG	Adrenal gland	0.999838749110454	0.999900030910184	0.999655101993305
TRANK1	3	36868311	36986548	TG	B cell	0.999998130572075	0.999996089290658	0.999652743831017
HSPD1	2	198351305	198381461	TG	Testis	0.999993010818589	0.999994055608015	0.999651738219076
SREBF2	22	42229109	42303312	TF	Putamen	0.997145579885122	0.999232914676785	0.999649633092218
SEPT3	22	42372276	42394225	TG	Caudate	0.996911152710526	0.999153111220247	0.999649296218814
FOXO3	6	108881038	109005977	TF	CD8 cell	0.999141468227379	0.999315951586259	0.999649014767974
LPP	3	187871072	188608460	TG	Uterus	0.998853054561395	0.998712882066067	0.999648234990586
MTMR11	1	149900543	149908791	TG	Ovary	0.997720892757391	0.999592540302623	0.99964786176247
VPS45	1	150039369	150117505	TG	Gastroesophageal junction	0.997950109274678	0.999609878973548	0.999647199170951
SF3B1	2	198254508	198299815	TG	Testis	0.999992994217997	0.999994044157695	0.999646020840939
PITPNM2	12	123468027	123634562	TG	Monocyte	0.999831297671208	0.999977580532356	0.999645778020964
ANKRD44	2	197831741	198175897	TG	Terminal ileum	0.99999790036147	0.999998404576416	0.999645567204541
TRANK1	3	36868311	36986548	TG	Cerebellum	0.999998130572075	0.999996089290658	0.999645443932539
VPS45	1	150039369	150117505	TG	Breast	0.997950109274678	0.999609878973548	0.999644643032469
IFT81	12	110562140	110656602	TG	Aorta	0.999902445572718	0.999948245192343	0.99964349503363
LPP	3	187871072	188608460	TG	Ovary	0.998853054561395	0.998712882066067	0.999643342728907
TRANK1	3	36868311	36986548	TG	Visceral omentum	0.999998130572075	0.999996089290658	0.999643171766636
TRANK1	3	36868311	36986548	TG	Caudate	0.999998130572075	0.999996089290658	0.999642095849908
TRANK1	3	36868311	36986548	TG	Breast	0.999998130572075	0.999996089290658	0.999642062274232
VPS45	1	150039369	150117505	TG	Tibial nerve	0.997950109274678	0.999609878973548	0.999639959331874
VPS45	1	150039369	150117505	TG	Atrial appendage	0.997950109274678	0.999609878973548	0.999638952664921
TRANK1	3	36868311	36986548	TG	Lung	0.999998130572075	0.999996089290658	0.999638728660382
FOXO3	6	108881038	109005977	TF	Transverse colon	0.999141468227379	0.999315951586259	0.999638325366116
IGSF9B	11	133778459	133826880	TG	CD8 cell	0.99999917004181	0.999998541016618	0.999637588542449
TRANK1	3	36868311	36986548	TG	Tibial nerve	0.999998130572075	0.999996089290658	0.999637047722484
IFT81	12	110562140	110656602	TG	Ovary	0.999902445572718	0.999948245192343	0.999636694808679
SOX5	12	23682440	24103966	TF	NK cell	0.999208290795912	0.997435323714668	0.999635824546462
VPS45	1	150039369	150117505	TG	Aorta	0.997950109274678	0.999609878973548	0.999634503736376
SOX5	12	23682440	24103966	TF	B cell	0.999208290795912	0.997435323714668	0.999633275144394
LPP	3	187871072	188608460	TG	Thyroid	0.998853054561395	0.998712882066067	0.999631956792069
COQ10B	2	198318147	198340032	TG	Testis	0.999992819178033	0.999993879531338	0.999631390585081
SNX19	11	130745331	130786404	TG	Sun-exposed skin	0.999983460929697	0.999978022906996	0.999631338186842
FOXO3	6	108881038	109005977	TF	Terminal ileum	0.999141468227379	0.999315951586259	0.999629474888207
SEPT3	22	42372276	42394225	TG	Hippocampus	0.996911152710526	0.999153111220247	0.999629313335538
SEPT3	22	42372276	42394225	TG	Cortex	0.996911152710526	0.999153111220247	0.999629239330977
MSANTD2	11	124636394	124670569	TG	Omnibus	0.99912113852113	0.999588040594328	0.999628995726264
VPS37B	12	123349882	123380991	TG	Stomach	0.999757657058611	0.999969818389689	0.999628970313995
FOXO3	6	108881038	109005977	TF	Adrenal gland	0.999141468227379	0.999315951586259	0.999628910159142
SEPT3	22	42372276	42394225	TG	Cerebellum	0.996911152710526	0.999153111220247	0.99962860015244
SNX19	11	130745331	130786404	TG	Vagina	0.999983460929697	0.999978022906996	0.999628505151213
PITPNM2	12	123468027	123634562	TG	Lung	0.999831297671208	0.999977580532356	0.999628425131885
VPS45	1	150039369	150117505	TG	Spleen	0.997950109274678	0.999609878973548	0.999625450272955
FOXO3	6	108881038	109005977	TF	Stomach	0.999141468227379	0.999315951586259	0.999625142179733
ANAPC7	12	110810705	110841535	TG	Pancreas	0.999894939623758	0.999944746967036	0.999624362263515
IFT81	12	110562140	110656602	TG	Vagina	0.999902445572718	0.999948245192343	0.99962382323114
PITPNM2	12	123468027	123634562	TG	Terminal ileum	0.999831297671208	0.999977580532356	0.999623608872947
LPP	3	187871072	188608460	TG	Breast	0.998853054561395	0.998712882066067	0.999623144218852
VPS45	1	150039369	150117505	TG	Left ventricle	0.997950109274678	0.999609878973548	0.999619116315534
ESAM	11	124622026	124632186	TG	Cerebellum	0.998984101261461	0.999514163541725	0.999618163733241
FOXO3	6	108881038	109005977	TF	NK cell	0.999141468227379	0.999315951586259	0.999617967611622
LPP	3	187871072	188608460	TG	Atrial appendage	0.998853054561395	0.998712882066067	0.999615321224891
LPP	3	187871072	188608460	TG	Adrenal gland	0.998853054561395	0.998712882066067	0.999614689010334
KLC1	14	104028233	104167888	TG	Pancreas	0.999976384733713	0.999986186843103	0.999614501695085
MTMR11	1	149900543	149908791	TG	Aorta	0.997720892757391	0.999592540302623	0.999614451810482
ATP2A2	12	110718561	110788898	TG	Esophagus muscularis	0.999895574440636	0.999944884949383	0.999614094701317
SEPT3	22	42372276	42394225	TG	Putamen	0.996911152710526	0.999153111220247	0.999614046627336
VPS45	1	150039369	150117505	TG	Visceral omentum	0.997950109274678	0.999609878973548	0.999613264992809
ATP2A2	12	110718561	110788898	TG	Aorta	0.999895574440636	0.999944884949383	0.999612607277996
VPS45	1	150039369	150117505	TG	Thyroid	0.997950109274678	0.999609878973548	0.999612568398481
TRANK1	3	36868311	36986548	TG	Esophagus muscularis	0.999998130572075	0.999996089290658	0.999612349059302
ATP2A2	12	110718561	110788898	TG	Left ventricle	0.999895574440636	0.999944884949383	0.999612151729203
TRANK1	3	36868311	36986548	TG	Spleen	0.999998130572075	0.999996089290658	0.999611891731846
PITPNM2	12	123468027	123634562	TG	Esophagus mucosa	0.999831297671208	0.999977580532356	0.999611793863983
LPP	3	187871072	188608460	TG	Lung	0.998853054561395	0.998712882066067	0.999610365652326
LPP	3	187871072	188608460	TG	Left ventricle	0.998853054561395	0.998712882066067	0.999609792938143
TRANK1	3	36868311	36986548	TG	Ovary	0.999998130572075	0.999996089290658	0.999608425793503
SNX19	11	130745331	130786404	TG	Spleen	0.999983460929697	0.999978022906996	0.999607613453367
FOXO3	6	108881038	109005977	TF	Monocyte	0.999141468227379	0.999315951586259	0.999606985204279
KLC1	14	104028233	104167888	TG	Esophagus mucosa	0.999976384733713	0.999986186843103	0.999606938829121
ANAPC7	12	110810705	110841535	TG	Aorta	0.999894939623758	0.999944746967036	0.999606761829758
TRANK1	3	36868311	36986548	TG	CD8 cell	0.999998130572075	0.999996089290658	0.999605529447395
ATP2A2	12	110718561	110788898	TG	Ovary	0.999895574440636	0.999944884949383	0.999605128130287
TRANK1	3	36868311	36986548	TG	CD4 cell	0.999998130572075	0.999996089290658	0.999604831847772
ATP2A2	12	110718561	110788898	TG	Lung	0.999895574440636	0.999944884949383	0.999603619842457
ERBB4	2	212240446	213403565	TG	Putamen	0.997997944016739	0.99888996745557	0.999603347684591
ERBB4	2	212240446	213403565	TG	Caudate	0.997997944016739	0.99888996745557	0.99960327172383
IFT81	12	110562140	110656602	TG	Uterus	0.999902445572718	0.999948245192343	0.999600760100098
VPS45	1	150039369	150117505	TG	Sun-exposed skin	0.997950109274678	0.999609878973548	0.999600569760093
LPP	3	187871072	188608460	TG	Sun-exposed skin	0.998853054561395	0.998712882066067	0.999600116056527
ATP2A2	12	110718561	110788898	TG	Visceral omentum	0.999895574440636	0.999944884949383	0.999599105272965
LPP	3	187871072	188608460	TG	Omnibus	0.998853054561395	0.998712882066067	0.999598159564695
ATP2A2	12	110718561	110788898	TG	Putamen	0.999895574440636	0.999944884949383	0.999595881783336
IFT81	12	110562140	110656602	TG	Breast	0.999902445572718	0.999948245192343	0.999594825758
IGSF9B	11	133778459	133826880	TG	Gastroesophageal junction	0.99999917004181	0.999998541016618	0.999594721614168
ESAM	11	124622026	124632186	TG	Cortex	0.998984101261461	0.999514163541725	0.999594479005036
VPS37B	12	123349882	123380991	TG	Omnibus	0.999757657058611	0.999969818389689	0.999593438453963
FOXO3	6	108881038	109005977	TF	Omnibus	0.999141468227379	0.999315951586259	0.999592290524243
ABCB9	12	123405498	123466196	TG	Cerebellum	0.999752673696511	0.99996959845245	0.999591601218566
ATP2A2	12	110718561	110788898	TG	Vagina	0.999895574440636	0.999944884949383	0.999591149331995
IFT81	12	110562140	110656602	TG	Tibial nerve	0.999902445572718	0.999948245192343	0.999590464405147
TRANK1	3	36868311	36986548	TG	Sigmoid colon	0.999998130572075	0.999996089290658	0.999590321519462
FXR1	3	180585929	180700541	TG	Esophagus mucosa	0.997654662736434	0.985878234498694	0.999590319099767
GRAMD1B	11	123396344	123498482	TG	Terminal ileum	0.999838749110454	0.999900030910184	0.999588591337901
FOXO3	6	108881038	109005977	TF	Sigmoid colon	0.999141468227379	0.999315951586259	0.999587532258212
VPS45	1	150039369	150117505	TG	Caudate	0.997950109274678	0.999609878973548	0.999586649599548
FOXO3	6	108881038	109005977	TF	Spleen	0.999141468227379	0.999315951586259	0.999586417607614
FOXO3	6	108881038	109005977	TF	Esophagus mucosa	0.999141468227379	0.999315951586259	0.999586018578301
FOXO3	6	108881038	109005977	TF	Uterus	0.999141468227379	0.999315951586259	0.999585751453646
ANAPC7	12	110810705	110841535	TG	Vagina	0.999894939623758	0.999944746967036	0.999584982035635
NRGN	11	124609742	124617106	TG	Cortex	0.998942985308065	0.999498576930498	0.999584742567517
ATP2A2	12	110718561	110788898	TG	Cerebellum	0.999895574440636	0.999944884949383	0.999584331541827
SREBF2	22	42229109	42303312	TF	Adrenal gland	0.997145579885122	0.999232914676785	0.999584050309416
FOXO3	6	108881038	109005977	TF	Liver	0.999141468227379	0.999315951586259	0.99958272770969
ABCB9	12	123405498	123466196	TG	Omnibus	0.999752673696511	0.99996959845245	0.99958236998924
ATP2A2	12	110718561	110788898	TG	Spleen	0.999895574440636	0.999944884949383	0.999580993418055
SOX5	12	23682440	24103966	TF	Liver	0.999208290795912	0.997435323714668	0.999580282798556
SREBF2	22	42229109	42303312	TF	CD8 cell	0.997145579885122	0.999232914676785	0.999578945712815
LPP	3	187871072	188608460	TG	Pancreas	0.998853054561395	0.998712882066067	0.999578809984007
TRANK1	3	36868311	36986548	TG	Cortex	0.999998130572075	0.999996089290658	0.99957824803241
SREBF2	22	42229109	42303312	TF	Tibial nerve	0.997145579885122	0.999232914676785	0.999578104032398
ATP2A2	12	110718561	110788898	TG	Hippocampus	0.999895574440636	0.999944884949383	0.99957801983921
MTMR11	1	149900543	149908791	TG	Sun-exposed skin	0.997720892757391	0.999592540302623	0.999577968707994
ANAPC7	12	110810705	110841535	TG	Cerebellum	0.999894939623758	0.999944746967036	0.999577868179421
GIGYF2	2	233562009	233725285	TG	Omnibus	0.999623628845543	0.999678097081358	0.999577051819242
ESAM	11	124622026	124632186	TG	Hippocampus	0.998984101261461	0.999514163541725	0.999576983512136
VPS45	1	150039369	150117505	TG	CD8 cell	0.997950109274678	0.999609878973548	0.999576827645515
GIGYF2	2	233562009	233725285	TG	Testis	0.999623628845543	0.999678097081358	0.999576193488686
ATP2A2	12	110718561	110788898	TG	Sun-exposed skin	0.999895574440636	0.999944884949383	0.999575817021572
FOXO3	6	108881038	109005977	TF	Aorta	0.999141468227379	0.999315951586259	0.999574211121749
IGSF9B	11	133778459	133826880	TG	Sigmoid colon	0.99999917004181	0.999998541016618	0.999572056127838
ESAM	11	124622026	124632186	TG	Caudate	0.998984101261461	0.999514163541725	0.999571367873612
TRANK1	3	36868311	36986548	TG	NK cell	0.999998130572075	0.999996089290658	0.999569944432988
VPS45	1	150039369	150117505	TG	Esophagus mucosa	0.997950109274678	0.999609878973548	0.999569872985182
FOXO3	6	108881038	109005977	TF	Thyroid	0.999141468227379	0.999315951586259	0.999569426683266
SOX5	12	23682440	24103966	TF	Subcutaneous adipose	0.999208290795912	0.997435323714668	0.999568660027638
VPS45	1	150039369	150117505	TG	Esophagus muscularis	0.997950109274678	0.999609878973548	0.999567403998532
FOXO3	6	108881038	109005977	TF	Ovary	0.999141468227379	0.999315951586259	0.999566730395459
MARK3	14	103851729	103970168	TG	Spleen	0.999982101444418	0.999994020728633	0.999566269594991
ATP2A2	12	110718561	110788898	TG	Uterus	0.999895574440636	0.999944884949383	0.999566042837235
VPS45	1	150039369	150117505	TG	Adrenal gland	0.997950109274678	0.999609878973548	0.999565673724117
MSANTD2	11	124636394	124670569	TG	Thyroid	0.99912113852113	0.999588040594328	0.999565573585711
ATP2A2	12	110718561	110788898	TG	Caudate	0.999895574440636	0.999944884949383	0.999564632312901
EPHX2	8	27348296	27403081	TG	Omnibus	0.999875229823848	0.999923599361699	0.999563877177227
SREBF2	22	42229109	42303312	TF	Pancreas	0.997145579885122	0.999232914676785	0.99956144197836
NRGN	11	124609742	124617106	TG	Hippocampus	0.998942985308065	0.999498576930498	0.999560913719086
ATP2A2	12	110718561	110788898	TG	Breast	0.999895574440636	0.999944884949383	0.999559829667715
VPS45	1	150039369	150117505	TG	Putamen	0.997950109274678	0.999609878973548	0.999559566443424
ANAPC7	12	110810705	110841535	TG	Uterus	0.999894939623758	0.999944746967036	0.999558938872645
ESAM	11	124622026	124632186	TG	Omnibus	0.998984101261461	0.999514163541725	0.99955860733103
PTPRF	1	43990858	44089343	TG	Terminal ileum	0.999880443193121	0.999954601436742	0.999557966922714
ANAPC7	12	110810705	110841535	TG	Caudate	0.999894939623758	0.999944746967036	0.999557795132227
SREBF2	22	42229109	42303312	TF	Testis	0.997145579885122	0.999232914676785	0.999557722859617
VSIG2	11	124617368	124622134	TG	Omnibus	0.998977537448384	0.999511790501468	0.999556419387739
SREBF2	22	42229109	42303312	TF	Terminal ileum	0.997145579885122	0.999232914676785	0.999555886909458
VPS45	1	150039369	150117505	TG	CD4 cell	0.997950109274678	0.999609878973548	0.999555825911117
NRGN	11	124609742	124617106	TG	Caudate	0.998942985308065	0.999498576930498	0.999555793786652
KLC1	14	104028233	104167888	TG	Aorta	0.999976384733713	0.999986186843103	0.99955526594901
ATP2B2	3	10365707	10749716	TG	Omnibus	0.999725337401911	0.999893855273492	0.999555043475477
ATP2A2	12	110718561	110788898	TG	Tibial nerve	0.999895574440636	0.999944884949383	0.999554796413766
SIAE	11	124503009	124565603	TG	Terminal ileum	0.999788930384318	0.999913274374747	0.999553337056457
VPS45	1	150039369	150117505	TG	Lung	0.997950109274678	0.999609878973548	0.999549262714976
PSMB9	6	32811913	32827362	TG	Spleen	0.706015933220826	0.60674009421587	0.999549174084413
FOXO3	6	108881038	109005977	TF	Sun-exposed skin	0.999141468227379	0.999315951586259	0.999548462333831
ANAPC7	12	110810705	110841535	TG	Tibial nerve	0.999894939623758	0.999944746967036	0.999547682234026
TRANK1	3	36868311	36986548	TG	Adrenal gland	0.999998130572075	0.999996089290658	0.999546964907283
NRGN	11	124609742	124617106	TG	Omnibus	0.998942985308065	0.999498576930498	0.999544167264282
ASIC2	17	31340105	32501983	TG	Omnibus	0.997189315539578	0.998583692011556	0.999544072313067
FOXO3	6	108881038	109005977	TF	Visceral omentum	0.999141468227379	0.999315951586259	0.999543260804726
FOXO3	6	108881038	109005977	TF	Atrial appendage	0.999141468227379	0.999315951586259	0.999542748748615
ERBB4	2	212240446	213403565	TG	Testis	0.997997944016739	0.99888996745557	0.999541870471965
FOXO3	6	108881038	109005977	TF	Lung	0.999141468227379	0.999315951586259	0.999539948505643
SREBF2	22	42229109	42303312	TF	Transverse colon	0.997145579885122	0.999232914676785	0.999539167666081
GIGYF2	2	233562009	233725285	TG	Esophagus mucosa	0.999623628845543	0.999678097081358	0.999537875675607
FOXO3	6	108881038	109005977	TF	Left ventricle	0.999141468227379	0.999315951586259	0.999537591603421
PITPNM2	12	123468027	123634562	TG	Atrial appendage	0.999831297671208	0.999977580532356	0.99953253798465
LPP	3	187871072	188608460	TG	Vagina	0.998853054561395	0.998712882066067	0.999532175715115
VPS37B	12	123349882	123380991	TG	Spleen	0.999757657058611	0.999969818389689	0.999531581299899
FOXO3	6	108881038	109005977	TF	Skeletal muscle	0.999141468227379	0.999315951586259	0.999531543556904
TRANK1	3	36868311	36986548	TG	Stomach	0.999998130572075	0.999996089290658	0.999531195580621
SNX19	11	130745331	130786404	TG	Terminal ileum	0.999983460929697	0.999978022906996	0.999529918748526
SOX5	12	23682440	24103966	TF	Ovary	0.999208290795912	0.997435323714668	0.999529380318364
VPS45	1	150039369	150117505	TG	Hippocampus	0.997950109274678	0.999609878973548	0.999528142185631
TRANK1	3	36868311	36986548	TG	Uterus	0.999998130572075	0.999996089290658	0.999527923658825
ATP2A2	12	110718561	110788898	TG	Atrial appendage	0.999895574440636	0.999944884949383	0.999527412210617
FOXO3	6	108881038	109005977	TF	Vagina	0.999141468227379	0.999315951586259	0.9995264255328
PTPRF	1	43990858	44089343	TG	Transverse colon	0.999880443193121	0.999954601436742	0.999526383669308
ATP2A2	12	110718561	110788898	TG	Gastroesophageal junction	0.999895574440636	0.999944884949383	0.999526109736745
ARL6IP4	12	123464607	123467456	TG	Cerebellum	0.999720320634061	0.999966067735913	0.999526082707047
OGFOD2	12	123459127	123464590	TG	Omnibus	0.99972321264931	0.999966372131796	0.999524347685295
KLC1	14	104028233	104167888	TG	Vagina	0.999976384733713	0.999986186843103	0.999521953148621
FOXO3	6	108881038	109005977	TF	Gastroesophageal junction	0.999141468227379	0.999315951586259	0.999521354236155
SREBF2	22	42229109	42303312	TF	Omnibus	0.997145579885122	0.999232914676785	0.999520212995555
SREBF2	22	42229109	42303312	TF	Lung	0.997145579885122	0.999232914676785	0.999518971072463
ARL6IP4	12	123464607	123467456	TG	Omnibus	0.999720320634061	0.999966067735913	0.999518520137416
KLC1	14	104028233	104167888	TG	Prostate	0.999976384733713	0.999986186843103	0.999517683350786
KLC1	14	104028233	104167888	TG	Hippocampus	0.999976384733713	0.999986186843103	0.99951744618161
ATP2A2	12	110718561	110788898	TG	Skeletal muscle	0.999895574440636	0.999944884949383	0.999515848096598
ESAM	11	124622026	124632186	TG	Putamen	0.998984101261461	0.999514163541725	0.999515768503532
ATP2A2	12	110718561	110788898	TG	Adrenal gland	0.999895574440636	0.999944884949383	0.999514324311792
IFT81	12	110562140	110656602	TG	Sigmoid colon	0.999902445572718	0.999948245192343	0.999511797931021
TRANK1	3	36868311	36986548	TG	Subcutaneous adipose	0.999998130572075	0.999996089290658	0.999511711139606
ATP2A2	12	110718561	110788898	TG	Stomach	0.999895574440636	0.999944884949383	0.999511350118671
SREBF2	22	42229109	42303312	TF	Gastroesophageal junction	0.997145579885122	0.999232914676785	0.999511043214281
SFXN5	2	73169165	73302747	TG	Caudate	0.998585962896117	0.999013037036962	0.999510336127458
KLC1	14	104028233	104167888	TG	Sun-exposed skin	0.999976384733713	0.999986186843103	0.999510073630492
VPS45	1	150039369	150117505	TG	Cortex	0.997950109274678	0.999609878973548	0.999509462040669
VPS45	1	150039369	150117505	TG	Prostate	0.997950109274678	0.999609878973548	0.999507412730056
FOXO3	6	108881038	109005977	TF	Esophagus muscularis	0.999141468227379	0.999315951586259	0.999507361827359
FOXO3	6	108881038	109005977	TF	Pancreas	0.999141468227379	0.999315951586259	0.999506665179891
SFXN5	2	73169165	73302747	TG	Putamen	0.998585962896117	0.999013037036962	0.999505203175405
SREBF2	22	42229109	42303312	TF	CD4 cell	0.997145579885122	0.999232914676785	0.999505085275811
SREBF2	22	42229109	42303312	TF	Liver	0.997145579885122	0.999232914676785	0.999504869234107
GRIN2A	16	9852376	10276611	TG	Omnibus	0.999789965695769	0.999758502635367	0.99950411296059
FOXO3	6	108881038	109005977	TF	Breast	0.999141468227379	0.999315951586259	0.99950365891389
SREBF2	22	42229109	42303312	TF	Left ventricle	0.997145579885122	0.999232914676785	0.999503541188528
SREBF2	22	42229109	42303312	TF	Skeletal muscle	0.997145579885122	0.999232914676785	0.999498792812325
SREBF2	22	42229109	42303312	TF	Thyroid	0.997145579885122	0.999232914676785	0.999498362723616
SREBF2	22	42229109	42303312	TF	Esophagus mucosa	0.997145579885122	0.999232914676785	0.999498335649518
NRGN	11	124609742	124617106	TG	Putamen	0.998942985308065	0.999498576930498	0.999497328123689
KLC1	14	104028233	104167888	TG	Ovary	0.999976384733713	0.999986186843103	0.999495034927021
ROBO2	3	75955846	77699115	TG	Sun-exposed skin	0.996713520347533	0.998119406837166	0.999492333026072
KLC1	14	104028233	104167888	TG	Visceral omentum	0.999976384733713	0.999986186843103	0.999491454105466
RBMS3	3	29322473	30051886	TG	Thyroid	0.999820783652848	0.99976408480029	0.999491039574679
PITPNM2	12	123468027	123634562	TG	Caudate	0.999831297671208	0.999977580532356	0.999490674610954
C2orf69	2	200775979	200820658	TG	Omnibus	0.999987826218138	0.999969268325293	0.999490083574713
SREBF2	22	42229109	42303312	TF	B cell	0.997145579885122	0.999232914676785	0.999489672955573
FOXO3	6	108881038	109005977	TF	Cerebellum	0.999141468227379	0.999315951586259	0.999486354988538
SFXN5	2	73169165	73302747	TG	Hippocampus	0.998585962896117	0.999013037036962	0.999482627717921
ESAM	11	124622026	124632186	TG	Thyroid	0.998984101261461	0.999514163541725	0.999482426713108
FOXO3	6	108881038	109005977	TF	Subcutaneous adipose	0.999141468227379	0.999315951586259	0.999482314327611
GIGYF2	2	233562009	233725285	TG	Lung	0.999623628845543	0.999678097081358	0.999482162010099
FOXO3	6	108881038	109005977	TF	Prostate	0.999141468227379	0.999315951586259	0.999481839621857
VSIG2	11	124617368	124622134	TG	Thyroid	0.998977537448384	0.999511790501468	0.999479284720752
CREB3L1	11	46299212	46342972	TF	Cerebellum	0.999747195592909	0.999940905674105	0.999478107728004
SREBF2	22	42229109	42303312	TF	Prostate	0.997145579885122	0.999232914676785	0.999477720488893
SOX5	12	23682440	24103966	TF	Testis	0.999208290795912	0.997435323714668	0.999476870401335
SREBF2	22	42229109	42303312	TF	Monocyte	0.997145579885122	0.999232914676785	0.999476708204661
KLC1	14	104028233	104167888	TG	Tibial nerve	0.999976384733713	0.999986186843103	0.999476215646492
ROBO2	3	75955846	77699115	TG	Esophagus mucosa	0.996713520347533	0.998119406837166	0.999475783910978
SFXN5	2	73169165	73302747	TG	Testis	0.998585962896117	0.999013037036962	0.999475730341729
HSPD1	2	198351305	198381461	TG	Thyroid	0.999993010818589	0.999994055608015	0.999475065873806
KLC1	14	104028233	104167888	TG	Spleen	0.999976384733713	0.999986186843103	0.999475043196174
VPS45	1	150039369	150117505	TG	Uterus	0.997950109274678	0.999609878973548	0.99947462630008
ATP2A2	12	110718561	110788898	TG	Sigmoid colon	0.999895574440636	0.999944884949383	0.999469005757666
ESAM	11	124622026	124632186	TG	Skeletal muscle	0.998984101261461	0.999514163541725	0.999468303044097
TRANK1	3	36868311	36986548	TG	Terminal ileum	0.999998130572075	0.999996089290658	0.999467129739557
SEPT3	22	42372276	42394225	TG	Omnibus	0.996911152710526	0.999153111220247	0.99946711687084
SF3B1	2	198254508	198299815	TG	Thyroid	0.999992994217997	0.999994044157695	0.99946596911114
CENPM	22	42334725	42343168	TG	Omnibus	0.996827748512372	0.999144883813049	0.999464720962544
FOXO3	6	108881038	109005977	TF	Testis	0.999141468227379	0.999315951586259	0.999463659068811
PITPNM2	12	123468027	123634562	TG	NK cell	0.999831297671208	0.999977580532356	0.999461758365176
ROBO2	3	75955846	77699115	TG	Testis	0.996713520347533	0.998119406837166	0.999461363301962
KLC1	14	104028233	104167888	TG	Caudate	0.999976384733713	0.999986186843103	0.999458822823924
WBP2NL	22	42394729	42454460	TG	Omnibus	0.996946980329129	0.999142177804465	0.999458144322782
FOXO3	6	108881038	109005977	TF	Tibial nerve	0.999141468227379	0.999315951586259	0.999454864089412
LPP	3	187871072	188608460	TG	Prostate	0.998853054561395	0.998712882066067	0.999454448671795
GIGYF2	2	233562009	233725285	TG	Spleen	0.999623628845543	0.999678097081358	0.99945340460675
KLC1	14	104028233	104167888	TG	Cortex	0.999976384733713	0.999986186843103	0.999452336711432
ATP2A2	12	110718561	110788898	TG	Subcutaneous adipose	0.999895574440636	0.999944884949383	0.999452120659793
KLC1	14	104028233	104167888	TG	Putamen	0.999976384733713	0.999986186843103	0.999451553600612
FOXO3	6	108881038	109005977	TF	Hippocampus	0.999141468227379	0.999315951586259	0.9994498815261
ADAMTSL3	15	84322838	84708594	TG	Thyroid	0.99998489419377	0.999984735129878	0.999449381351228
VPS37B	12	123349882	123380991	TG	Monocyte	0.999757657058611	0.999969818389689	0.999445490241903
SREBF2	22	42229109	42303312	TF	Atrial appendage	0.997145579885122	0.999232914676785	0.999445406875738
CKB	14	103985996	103989448	TG	Testis	0.999960825529342	0.999977893886458	0.999444893680175
KLC1	14	104028233	104167888	TG	Cerebellum	0.999976384733713	0.999986186843103	0.999443332324754
SREBF2	22	42229109	42303312	TF	Sun-exposed skin	0.997145579885122	0.999232914676785	0.999443181726868
VPS37B	12	123349882	123380991	TG	Aorta	0.999757657058611	0.999969818389689	0.999441732841934
MTMR11	1	149900543	149908791	TG	Uterus	0.997720892757391	0.999592540302623	0.999440724476971
SOX5	12	23682440	24103966	TF	Omnibus	0.999208290795912	0.997435323714668	0.999440074367706
APOPT1	14	104029299	104073860	TG	Thyroid	0.999964209797427	0.999979755678972	0.999439739559858
TRANK1	3	36868311	36986548	TG	Transverse colon	0.999998130572075	0.999996089290658	0.999433781260237
ARL6IP4	12	123464607	123467456	TG	Ovary	0.999720320634061	0.999966067735913	0.999433760612249
LPP	3	187871072	188608460	TG	Testis	0.998853054561395	0.998712882066067	0.999432106948947
LPP	3	187871072	188608460	TG	Stomach	0.998853054561395	0.998712882066067	0.999430997796618
KLC1	14	104028233	104167888	TG	Lung	0.999976384733713	0.999986186843103	0.999429715483859
VPS37B	12	123349882	123380991	TG	Prostate	0.999757657058611	0.999969818389689	0.999428857522679
SREBF2	22	42229109	42303312	TF	Esophagus muscularis	0.997145579885122	0.999232914676785	0.999428620230536
ABCB9	12	123405498	123466196	TG	Monocyte	0.999752673696511	0.99996959845245	0.999428028659683
ADAMTSL3	15	84322838	84708594	TG	Prostate	0.99998489419377	0.999984735129878	0.999424443079071
SREBF2	22	42229109	42303312	TF	NK cell	0.997145579885122	0.999232914676785	0.999420472151228
LPP	3	187871072	188608460	TG	Hippocampus	0.998853054561395	0.998712882066067	0.999419462217271
VPS37B	12	123349882	123380991	TG	Lung	0.999757657058611	0.999969818389689	0.999416600303074
NFATC3	16	68118654	68263162	TF	Terminal ileum	0.964964477513677	0.999121785893696	0.999415994232789
NFATC3	16	68118654	68263162	TF	Lung	0.964964477513677	0.999121785893696	0.999414652499652
NFATC3	16	68118654	68263162	TF	Vagina	0.964964477513677	0.999121785893696	0.999414256992416
NFATC3	16	68118654	68263162	TF	Uterus	0.964964477513677	0.999121785893696	0.999413221080948
ATP2A2	12	110718561	110788898	TG	Terminal ileum	0.999895574440636	0.999944884949383	0.999410439048513
KLC1	14	104028233	104167888	TG	Esophagus muscularis	0.999976384733713	0.999986186843103	0.999409746792358
NFATC3	16	68118654	68263162	TF	Monocyte	0.964964477513677	0.999121785893696	0.999409491763426
KLC1	14	104028233	104167888	TG	Breast	0.999976384733713	0.999986186843103	0.999408609689453
NFATC3	16	68118654	68263162	TF	Sun-exposed skin	0.964964477513677	0.999121785893696	0.999407977317864
GIGYF2	2	233562009	233725285	TG	Terminal ileum	0.999623628845543	0.999678097081358	0.99940775217911
FOXO3	6	108881038	109005977	TF	Cortex	0.999141468227379	0.999315951586259	0.999406466024873
PITPNM2	12	123468027	123634562	TG	Hippocampus	0.999831297671208	0.999977580532356	0.999405452267709
VPS37B	12	123349882	123380991	TG	Terminal ileum	0.999757657058611	0.999969818389689	0.99940409221647
NFATC3	16	68118654	68263162	TF	Transverse colon	0.964964477513677	0.999121785893696	0.999401040805984
NFATC3	16	68118654	68263162	TF	Esophagus mucosa	0.964964477513677	0.999121785893696	0.999399745110099
NFATC3	16	68118654	68263162	TF	Aorta	0.964964477513677	0.999121785893696	0.99939881939928
ANAPC7	12	110810705	110841535	TG	B cell	0.999894939623758	0.999944746967036	0.999398668881596
GPC6	13	93879095	95059655	TG	Omnibus	0.998567007260048	0.999113070345709	0.999397129565212
PLA2G15	16	68279207	68294961	TG	Aorta	0.960467882357383	0.999103442470419	0.999397128342563
NFATC3	16	68118654	68263162	TF	Visceral omentum	0.964964477513677	0.999121785893696	0.999397074624659
PLA2G15	16	68279207	68294961	TG	Visceral omentum	0.960467882357383	0.999103442470419	0.999395573245333
HSPD1	2	198351305	198381461	TG	Pancreas	0.999993010818589	0.999994055608015	0.999395129948396
NFATC3	16	68118654	68263162	TF	Ovary	0.964964477513677	0.999121785893696	0.999394810916445
VPS37B	12	123349882	123380991	TG	Esophagus mucosa	0.999757657058611	0.999969818389689	0.999394565165811
NFATC3	16	68118654	68263162	TF	Adrenal gland	0.964964477513677	0.999121785893696	0.999394288046623
KLC1	14	104028233	104167888	TG	Gastroesophageal junction	0.999976384733713	0.999986186843103	0.999391540850791
ESRP2	16	68263014	68272005	TG	Lung	0.956845847038775	0.999068537816899	0.999390225219193
ESRP2	16	68263014	68272005	TG	Vagina	0.956845847038775	0.999068537816899	0.999389654173419
ESRP2	16	68263014	68272005	TG	Terminal ileum	0.956845847038775	0.999068537816899	0.999388826711421
WWOX	16	78133310	79246564	TG	Omnibus	0.998616052429182	0.999672128733419	0.999387993819749
VPS45	1	150039369	150117505	TG	Stomach	0.997950109274678	0.999609878973548	0.999385243588313
DGKZ	11	46354455	46402104	TG	Cerebellum	0.999702512247306	0.999928952969726	0.999384696324159
SF3B1	2	198254508	198299815	TG	Pancreas	0.999992994217997	0.999994044157695	0.99938450864145
NFATC3	16	68118654	68263162	TF	Omnibus	0.964964477513677	0.999121785893696	0.999384389660205
ESRP2	16	68263014	68272005	TG	Sun-exposed skin	0.956845847038775	0.999068537816899	0.999384286056871
NFATC3	16	68118654	68263162	TF	Esophagus muscularis	0.964964477513677	0.999121785893696	0.999382573961197
NFATC3	16	68118654	68263162	TF	Subcutaneous adipose	0.964964477513677	0.999121785893696	0.99938247970593
NFATC3	16	68118654	68263162	TF	Spleen	0.964964477513677	0.999121785893696	0.999382081925411
SREBF2	22	42229109	42303312	TF	Sigmoid colon	0.997145579885122	0.999232914676785	0.999381784430211
PITPNM2	12	123468027	123634562	TG	Putamen	0.999831297671208	0.999977580532356	0.9993813446435
ANAPC7	12	110810705	110841535	TG	CD4 cell	0.999894939623758	0.999944746967036	0.999381330831997
PLA2G15	16	68279207	68294961	TG	Subcutaneous adipose	0.960467882357383	0.999103442470419	0.999380608811507
PSMB9	6	32811913	32827362	TG	NK cell	0.706015933220826	0.60674009421587	0.999380037405626
ESAM	11	124622026	124632186	TG	Ovary	0.998984101261461	0.999514163541725	0.999379442194674
ESRP2	16	68263014	68272005	TG	Transverse colon	0.956845847038775	0.999068537816899	0.999378654830742
PLA2G15	16	68279207	68294961	TG	Omnibus	0.960467882357383	0.999103442470419	0.999377517856153
NFATC3	16	68118654	68263162	TF	Skeletal muscle	0.964964477513677	0.999121785893696	0.999377479137922
ESRP2	16	68263014	68272005	TG	Esophagus mucosa	0.956845847038775	0.999068537816899	0.999377103349475
PLA2G15	16	68279207	68294961	TG	Skeletal muscle	0.960467882357383	0.999103442470419	0.999376014229328
PITPNM2	12	123468027	123634562	TG	Cortex	0.999831297671208	0.999977580532356	0.999376002436614
ESAM	11	124622026	124632186	TG	Left ventricle	0.998984101261461	0.999514163541725	0.99937358879766
DUS2	16	68021649	68113223	TG	Monocyte	0.932402792703036	0.999052250238075	0.999372471446967
NFATC3	16	68118654	68263162	TF	Thyroid	0.964964477513677	0.999121785893696	0.99937244152315
NFATC3	16	68118654	68263162	TF	Prostate	0.964964477513677	0.999121785893696	0.9993700141912
SREBF2	22	42229109	42303312	TF	Aorta	0.997145579885122	0.999232914676785	0.999369419073818
NFATC3	16	68118654	68263162	TF	Liver	0.964964477513677	0.999121785893696	0.999367566222593
ADAMTSL3	15	84322838	84708594	TG	Pancreas	0.99998489419377	0.999984735129878	0.999366689572646
FOXO3	6	108881038	109005977	TF	Putamen	0.999141468227379	0.999315951586259	0.999365857945279
ESAM	11	124622026	124632186	TG	Prostate	0.998984101261461	0.999514163541725	0.999364570681958
NFATC3	16	68118654	68263162	TF	Left ventricle	0.964964477513677	0.999121785893696	0.999364547962617
EMX1	2	73143389	73162020	TF	Cortex	0.997801772251362	0.998483153539756	0.999364379142996
NFATC3	16	68118654	68263162	TF	NK cell	0.964964477513677	0.999121785893696	0.999363049053726
PLA2G15	16	68279207	68294961	TG	Left ventricle	0.960467882357383	0.999103442470419	0.999361003695738
CKB	14	103985996	103989448	TG	Thyroid	0.999960825529342	0.999977893886458	0.999359184156628
NFATC3	16	68118654	68263162	TF	Sigmoid colon	0.964964477513677	0.999121785893696	0.999359150727063
NFATC3	16	68118654	68263162	TF	Breast	0.964964477513677	0.999121785893696	0.999357565910214
ESRP2	16	68263014	68272005	TG	Omnibus	0.956845847038775	0.999068537816899	0.999356285195909
SREBF2	22	42229109	42303312	TF	Vagina	0.997145579885122	0.999232914676785	0.999355681952632
NFATC3	16	68118654	68263162	TF	Gastroesophageal junction	0.964964477513677	0.999121785893696	0.999354756185835
ESRP2	16	68263014	68272005	TG	Thyroid	0.956845847038775	0.999068537816899	0.999350817143938
ATP2A2	12	110718561	110788898	TG	Transverse colon	0.999895574440636	0.999944884949383	0.999349251427602
ESRP2	16	68263014	68272005	TG	Prostate	0.956845847038775	0.999068537816899	0.999349192645867
LPP	3	187871072	188608460	TG	Esophagus mucosa	0.998853054561395	0.998712882066067	0.999348065445002
NFATC3	16	68118654	68263162	TF	Atrial appendage	0.964964477513677	0.999121785893696	0.999348052642126
ESRP2	16	68263014	68272005	TG	Liver	0.956845847038775	0.999068537816899	0.999345224689761
NFATC3	16	68118654	68263162	TF	Testis	0.964964477513677	0.999121785893696	0.99934420734105
OGFOD2	12	123459127	123464590	TG	Monocyte	0.99972321264931	0.999966372131796	0.999344014198468
ANAPC7	12	110810705	110841535	TG	NK cell	0.999894939623758	0.999944746967036	0.999343752564778
MTMR11	1	149900543	149908791	TG	Stomach	0.997720892757391	0.999592540302623	0.999341056460492
DUS2	16	68021649	68113223	TG	Omnibus	0.932402792703036	0.999052250238075	0.999339366752661
ESRP2	16	68263014	68272005	TG	Breast	0.956845847038775	0.999068537816899	0.99933655833822
NFATC3	16	68118654	68263162	TF	Tibial nerve	0.964964477513677	0.999121785893696	0.999333932561914
DUS2	16	68021649	68113223	TG	NK cell	0.932402792703036	0.999052250238075	0.99933372444203
PLA2G15	16	68279207	68294961	TG	Tibial nerve	0.960467882357383	0.999103442470419	0.999333465499863
KLC1	14	104028233	104167888	TG	Uterus	0.999976384733713	0.999986186843103	0.999332249375395
FOXO3	6	108881038	109005977	TF	Caudate	0.999141468227379	0.999315951586259	0.999328311492048
SOX5	12	23682440	24103966	TF	Stomach	0.999208290795912	0.997435323714668	0.999327213898549
NFATC3	16	68118654	68263162	TF	B cell	0.964964477513677	0.999121785893696	0.999323046935377
WWOX	16	78133310	79246564	TG	Thyroid	0.998616052429182	0.999672128733419	0.999311520965263
ANAPC7	12	110810705	110841535	TG	CD8 cell	0.999894939623758	0.999944746967036	0.999310200728889
ATP2B2	3	10365707	10749716	TG	Cerebellum	0.999725337401911	0.999893855273492	0.999308172893233
HSPD1	2	198351305	198381461	TG	Liver	0.999993010818589	0.999994055608015	0.999305645321504
NFATC3	16	68118654	68263162	TF	Putamen	0.964964477513677	0.999121785893696	0.999305074590725
SREBF2	22	42229109	42303312	TF	Spleen	0.997145579885122	0.999232914676785	0.999303776206725
ADAMTSL3	15	84322838	84708594	TG	Liver	0.99998489419377	0.999984735129878	0.999303597632804
CACNA1I	22	39966758	40085742	TG	Omnibus	0.999755651629832	0.999945410989613	0.999302019165863
NFATC3	16	68118654	68263162	TF	Hippocampus	0.964964477513677	0.999121785893696	0.999296203066416
NFATC3	16	68118654	68263162	TF	Stomach	0.964964477513677	0.999121785893696	0.99929518629778
SF3B1	2	198254508	198299815	TG	Liver	0.999992994217997	0.999994044157695	0.999292743407446
ATP2B2	3	10365707	10749716	TG	Caudate	0.999725337401911	0.999893855273492	0.999292527750745
MDK	11	46402306	46405375	TG	Cerebellum	0.999669909273444	0.999922215955115	0.999291886444854
C12orf42	12	103631369	103889749	TG	B cell	0.998857565753816	0.998985414566358	0.999291821184908
DUS2	16	68021649	68113223	TG	B cell	0.932402792703036	0.999052250238075	0.999291046591643
ESAM	11	124622026	124632186	TG	Atrial appendage	0.998984101261461	0.999514163541725	0.999287320832009
GALNT10	5	153570290	153800544	TG	Omnibus	0.999609154492232	0.999594593088818	0.999285991367281
EPHX2	8	27348296	27403081	TG	Testis	0.999875229823848	0.999923599361699	0.999285845930636
NFATC3	16	68118654	68263162	TF	Caudate	0.964964477513677	0.999121785893696	0.999282987805028
HSPD1	2	198351305	198381461	TG	Cerebellum	0.999993010818589	0.999994055608015	0.999281074273714
NFATC3	16	68118654	68263162	TF	CD8 cell	0.964964477513677	0.999121785893696	0.999280273392967
ESRP2	16	68263014	68272005	TG	Stomach	0.956845847038775	0.999068537816899	0.999275990000441
SREBF2	22	42229109	42303312	TF	Stomach	0.997145579885122	0.999232914676785	0.999270752177101
ADAMTSL3	15	84322838	84708594	TG	Aorta	0.99998489419377	0.999984735129878	0.999268525649016
SF3B1	2	198254508	198299815	TG	Cerebellum	0.999992994217997	0.999994044157695	0.999267585055986
EMX1	2	73143389	73162020	TF	Hippocampus	0.997801772251362	0.998483153539756	0.999263108680421
KCNB1	20	47980414	48099184	TG	Stomach	0.998370165369873	0.998713051394985	0.999262842963191
PDE4D	5	58264865	59817947	TG	Sigmoid colon	0.992550069483975	0.997361368488135	0.99925838665421
PDE4D	5	58264865	59817947	TG	Spleen	0.992550069483975	0.997361368488135	0.999257354947142
PDE4D	5	58264865	59817947	TG	Terminal ileum	0.992550069483975	0.997361368488135	0.999253308733736
KLC1	14	104028233	104167888	TG	Sigmoid colon	0.999976384733713	0.999986186843103	0.999250076523609
HSPD1	2	198351305	198381461	TG	Esophagus mucosa	0.999993010818589	0.999994055608015	0.999247126449693
KLF12	13	74260226	74708394	TF	Thyroid	0.998294788705915	0.997905149921085	0.999245895105691
PDE4D	5	58264865	59817947	TG	Stomach	0.992550069483975	0.997361368488135	0.999245528796321
NFATC3	16	68118654	68263162	TF	Pancreas	0.964964477513677	0.999121785893696	0.999245311590979
VPS37B	12	123349882	123380991	TG	Breast	0.999757657058611	0.999969818389689	0.99924490519037
KCNB1	20	47980414	48099184	TG	Cortex	0.998370165369873	0.998713051394985	0.999243509259388
VPS45	1	150039369	150117505	TG	Transverse colon	0.997950109274678	0.999609878973548	0.999241944023574
KLC1	14	104028233	104167888	TG	Skeletal muscle	0.999976384733713	0.999986186843103	0.999241440172325
PDE4D	5	58264865	59817947	TG	Skeletal muscle	0.992550069483975	0.997361368488135	0.99923772224471
SREBF2	22	42229109	42303312	TF	Ovary	0.997145579885122	0.999232914676785	0.999237028867646
ADAMTSL3	15	84322838	84708594	TG	Ovary	0.99998489419377	0.999984735129878	0.999233486530063
SF3B1	2	198254508	198299815	TG	Esophagus mucosa	0.999992994217997	0.999994044157695	0.999232900710107
PDE4D	5	58264865	59817947	TG	Lung	0.992550069483975	0.997361368488135	0.999231178663268
ADAMTSL3	15	84322838	84708594	TG	Lung	0.99998489419377	0.999984735129878	0.999231005895009
PDE4D	5	58264865	59817947	TG	Visceral omentum	0.992550069483975	0.997361368488135	0.999229781519873
ADAMTSL3	15	84322838	84708594	TG	Left ventricle	0.99998489419377	0.999984735129878	0.99922748644025
ESRP2	16	68263014	68272005	TG	Pancreas	0.956845847038775	0.999068537816899	0.999227163133474
PDE4D	5	58264865	59817947	TG	Aorta	0.992550069483975	0.997361368488135	0.999226050769197
ADAMTSL3	15	84322838	84708594	TG	Tibial nerve	0.99998489419377	0.999984735129878	0.999225474955009
EMX1	2	73143389	73162020	TF	Testis	0.997801772251362	0.998483153539756	0.999222848161654
ABCB9	12	123405498	123466196	TG	Breast	0.999752673696511	0.99996959845245	0.999222432127103
KLC1	14	104028233	104167888	TG	Stomach	0.999976384733713	0.999986186843103	0.999220727830168
KCNB1	20	47980414	48099184	TG	Sigmoid colon	0.998370165369873	0.998713051394985	0.999220588723337
SREBF2	22	42229109	42303312	TF	Subcutaneous adipose	0.997145579885122	0.999232914676785	0.999220017089181
PDE4D	5	58264865	59817947	TG	Esophagus muscularis	0.992550069483975	0.997361368488135	0.999218341562891
KLF12	13	74260226	74708394	TF	Adrenal gland	0.998294788705915	0.997905149921085	0.999218019090508
ADAMTSL3	15	84322838	84708594	TG	Vagina	0.99998489419377	0.999984735129878	0.999217187381467
MSANTD2	11	124636394	124670569	TG	Lung	0.99912113852113	0.999588040594328	0.999212593274541
PDE4D	5	58264865	59817947	TG	Esophagus mucosa	0.992550069483975	0.997361368488135	0.99921211076294
NFATC3	16	68118654	68263162	TF	CD4 cell	0.964964477513677	0.999121785893696	0.999211545732441
KLF12	13	74260226	74708394	TF	Uterus	0.998294788705915	0.997905149921085	0.999210550682989
KCNB1	20	47980414	48099184	TG	Putamen	0.998370165369873	0.998713051394985	0.99920890906965
KLF12	13	74260226	74708394	TF	Visceral omentum	0.998294788705915	0.997905149921085	0.999208408872218
COQ10B	2	198318147	198340032	TG	Esophagus mucosa	0.999992819178033	0.999993879531338	0.999198562407537
PDE4D	5	58264865	59817947	TG	Vagina	0.992550069483975	0.997361368488135	0.999197320404157
KCNB1	20	47980414	48099184	TG	Hippocampus	0.998370165369873	0.998713051394985	0.999192639052692
PDE4D	5	58264865	59817947	TG	Atrial appendage	0.992550069483975	0.997361368488135	0.999192465355517
ADAMTSL3	15	84322838	84708594	TG	Esophagus muscularis	0.99998489419377	0.999984735129878	0.999191383696844
VPS37B	12	123349882	123380991	TG	Caudate	0.999757657058611	0.999969818389689	0.999190563299142
CACNB2	10	18429606	18830798	TG	Esophagus mucosa	0.999985222288717	0.999952764181491	0.999187622049074
PDE4D	5	58264865	59817947	TG	Prostate	0.992550069483975	0.997361368488135	0.999185173084177
KCNB1	20	47980414	48099184	TG	Gastroesophageal junction	0.998370165369873	0.998713051394985	0.999184408867899
ADAMTSL3	15	84322838	84708594	TG	Sun-exposed skin	0.99998489419377	0.999984735129878	0.9991833978768
ATP2B2	3	10365707	10749716	TG	Putamen	0.999725337401911	0.999893855273492	0.999182486669157
MTMR11	1	149900543	149908791	TG	Transverse colon	0.997720892757391	0.999592540302623	0.999182250971782
SPR	2	73114489	73119287	TG	Cortex	0.997050660592845	0.997972959155959	0.999181832506734
KLC1	14	104028233	104167888	TG	Subcutaneous adipose	0.999976384733713	0.999986186843103	0.999180586511109
KLF12	13	74260226	74708394	TF	Cortex	0.998294788705915	0.997905149921085	0.999175673839895
KCNB1	20	47980414	48099184	TG	Omnibus	0.998370165369873	0.998713051394985	0.999172338725499
ESAM	11	124622026	124632186	TG	Adrenal gland	0.998984101261461	0.999514163541725	0.99916715639527
KCNB1	20	47980414	48099184	TG	Esophagus muscularis	0.998370165369873	0.998713051394985	0.999166042277895
EPHX2	8	27348296	27403081	TG	Thyroid	0.999875229823848	0.999923599361699	0.999166030118622
FOXP1	3	71003844	71633140	TF	Cortex	0.99999039791116	0.999950426276469	0.999165657339446
KLF12	13	74260226	74708394	TF	Putamen	0.998294788705915	0.997905149921085	0.99916382339882
SOX5	12	23682440	24103966	TF	Tibial nerve	0.999208290795912	0.997435323714668	0.999162638863409
KLF12	13	74260226	74708394	TF	Testis	0.998294788705915	0.997905149921085	0.999161438075527
HSPD1	2	198351305	198381461	TG	Vagina	0.999993010818589	0.999994055608015	0.999160663654542
KCNB1	20	47980414	48099184	TG	Caudate	0.998370165369873	0.998713051394985	0.999157374322302
KLF12	13	74260226	74708394	TF	Sigmoid colon	0.998294788705915	0.997905149921085	0.999154634799643
NTM	11	131240373	132206716	TG	Cerebellum	0.997159534077431	0.997727746752517	0.99915428507312
NTM	11	131240373	132206716	TG	Cortex	0.997159534077431	0.997727746752517	0.999153106840798
KLF12	13	74260226	74708394	TF	Monocyte	0.998294788705915	0.997905149921085	0.999152887982341
ADAMTSL3	15	84322838	84708594	TG	Visceral omentum	0.99998489419377	0.999984735129878	0.999152868778833
HSPD1	2	198351305	198381461	TG	Ovary	0.999993010818589	0.999994055608015	0.999150621824445
HSPD1	2	198351305	198381461	TG	CD4 cell	0.999993010818589	0.999994055608015	0.999146444259034
PLA2G15	16	68279207	68294961	TG	Cerebellum	0.960467882357383	0.999103442470419	0.999145357672218
NFATC3	16	68118654	68263162	TF	Cerebellum	0.964964477513677	0.999121785893696	0.999144707545656
SF3B1	2	198254508	198299815	TG	Vagina	0.999992994217997	0.999994044157695	0.999144696126859
VPS37B	12	123349882	123380991	TG	NK cell	0.999757657058611	0.999969818389689	0.999138990291905
NTM	11	131240373	132206716	TG	Lung	0.997159534077431	0.997727746752517	0.999138107590764
HSPD1	2	198351305	198381461	TG	NK cell	0.999993010818589	0.999994055608015	0.999137876299481
NTM	11	131240373	132206716	TG	Hippocampus	0.997159534077431	0.997727746752517	0.999137766702129
SF3B1	2	198254508	198299815	TG	Ovary	0.999992994217997	0.999994044157695	0.999134692748157
KLF12	13	74260226	74708394	TF	Cerebellum	0.998294788705915	0.997905149921085	0.999134506836571
KLF12	13	74260226	74708394	TF	Pancreas	0.998294788705915	0.997905149921085	0.999132688320237
KLF12	13	74260226	74708394	TF	Prostate	0.998294788705915	0.997905149921085	0.999132070204877
SF3B1	2	198254508	198299815	TG	CD4 cell	0.999992994217997	0.999994044157695	0.999130208468468
NTM	11	131240373	132206716	TG	Caudate	0.997159534077431	0.997727746752517	0.999124224662555
CACNB2	10	18429606	18830798	TG	Esophagus muscularis	0.999985222288717	0.999952764181491	0.999123955695492
KLF12	13	74260226	74708394	TF	Spleen	0.998294788705915	0.997905149921085	0.999123728473065
KCNB1	20	47980414	48099184	TG	Aorta	0.998370165369873	0.998713051394985	0.999121895006306
SF3B1	2	198254508	198299815	TG	NK cell	0.999992994217997	0.999994044157695	0.999121711909232
KCNB1	20	47980414	48099184	TG	Subcutaneous adipose	0.998370165369873	0.998713051394985	0.999119041750104
KLF12	13	74260226	74708394	TF	Aorta	0.998294788705915	0.997905149921085	0.999118495736646
HSPD1	2	198351305	198381461	TG	Left ventricle	0.999993010818589	0.999994055608015	0.99911844720215
KLF12	13	74260226	74708394	TF	Hippocampus	0.998294788705915	0.997905149921085	0.999118365284067
SF3B1	2	198254508	198299815	TG	Aorta	0.999992994217997	0.999994044157695	0.999114608389648
NTM	11	131240373	132206716	TG	Putamen	0.997159534077431	0.997727746752517	0.999112501975782
KLC1	14	104028233	104167888	TG	Transverse colon	0.999976384733713	0.999986186843103	0.999109957836561
KCNB1	20	47980414	48099184	TG	Skeletal muscle	0.998370165369873	0.998713051394985	0.999108941315409
KCNB1	20	47980414	48099184	TG	Tibial nerve	0.998370165369873	0.998713051394985	0.999106059264368
COQ10B	2	198318147	198340032	TG	Vagina	0.999992819178033	0.999993879531338	0.999105921409913
KLF12	13	74260226	74708394	TF	Atrial appendage	0.998294788705915	0.997905149921085	0.999103286262091
KLF12	13	74260226	74708394	TF	Breast	0.998294788705915	0.997905149921085	0.999102296945009
SF3B1	2	198254508	198299815	TG	Left ventricle	0.999992994217997	0.999994044157695	0.999101286498664
SREBF2	22	42229109	42303312	TF	Uterus	0.997145579885122	0.999232914676785	0.99910069909268
KLF12	13	74260226	74708394	TF	Vagina	0.998294788705915	0.997905149921085	0.999100428056567
KLF12	13	74260226	74708394	TF	Subcutaneous adipose	0.998294788705915	0.997905149921085	0.999099740880703
ADAMTSL3	15	84322838	84708594	TG	Atrial appendage	0.99998489419377	0.999984735129878	0.999097323844121
ARL6IP4	12	123464607	123467456	TG	Breast	0.999720320634061	0.999966067735913	0.999094758095418
NTM	11	131240373	132206716	TG	Atrial appendage	0.997159534077431	0.997727746752517	0.99909061417954
FOXP1	3	71003844	71633140	TF	Hippocampus	0.99999039791116	0.999950426276469	0.999090613609947
LPP	3	187871072	188608460	TG	Transverse colon	0.998853054561395	0.998712882066067	0.999088909025859
KLF12	13	74260226	74708394	TF	Skeletal muscle	0.998294788705915	0.997905149921085	0.999087435352839
ATP2B2	3	10365707	10749716	TG	Cortex	0.999725337401911	0.999893855273492	0.999085189227035
KLF12	13	74260226	74708394	TF	Ovary	0.998294788705915	0.997905149921085	0.999083949210639
KLF12	13	74260226	74708394	TF	Esophagus muscularis	0.998294788705915	0.997905149921085	0.999079101902249
VPS37B	12	123349882	123380991	TG	Visceral omentum	0.999757657058611	0.999969818389689	0.999074644060842
GPC6	13	93879095	95059655	TG	Aorta	0.998567007260048	0.999113070345709	0.999072157399089
HSPD1	2	198351305	198381461	TG	Prostate	0.999993010818589	0.999994055608015	0.999071645466664
SREBF2	22	42229109	42303312	TF	Visceral omentum	0.997145579885122	0.999232914676785	0.999070677717953
KLF12	13	74260226	74708394	TF	Caudate	0.998294788705915	0.997905149921085	0.999066795031531
ESAM	11	124622026	124632186	TG	Lung	0.998984101261461	0.999514163541725	0.999064616915377
DGKI	7	137065783	137531838	TG	Omnibus	0.999650717158092	0.999196954971562	0.999062646610106
KLC1	14	104028233	104167888	TG	Terminal ileum	0.999976384733713	0.999986186843103	0.999062335563783
HSPD1	2	198351305	198381461	TG	Hippocampus	0.999993010818589	0.999994055608015	0.999059434650661
SF3B1	2	198254508	198299815	TG	Prostate	0.999992994217997	0.999994044157695	0.999053561694623
HSPD1	2	198351305	198381461	TG	Lung	0.999993010818589	0.999994055608015	0.999051888107935
EPHX2	8	27348296	27403081	TG	Liver	0.999875229823848	0.999923599361699	0.999049104428703
VPS37B	12	123349882	123380991	TG	Hippocampus	0.999757657058611	0.999969818389689	0.999046232722611
HSPD1	2	198351305	198381461	TG	Visceral omentum	0.999993010818589	0.999994055608015	0.999040799705579
SF3B1	2	198254508	198299815	TG	Hippocampus	0.999992994217997	0.999994044157695	0.999040499936176
MSANTD2	11	124636394	124670569	TG	Aorta	0.99912113852113	0.999588040594328	0.99903953217909
SF3B1	2	198254508	198299815	TG	Lung	0.999992994217997	0.999994044157695	0.999033287751481
ADAMTSL3	15	84322838	84708594	TG	Gastroesophageal junction	0.99998489419377	0.999984735129878	0.999029566953826
ARL6IP4	12	123464607	123467456	TG	Caudate	0.999720320634061	0.999966067735913	0.999025515373317
KLF12	13	74260226	74708394	TF	Liver	0.998294788705915	0.997905149921085	0.999024546018472
HSPD1	2	198351305	198381461	TG	Caudate	0.999993010818589	0.999994055608015	0.999021916218127
SF3B1	2	198254508	198299815	TG	Visceral omentum	0.999992994217997	0.999994044157695	0.99902173934972
SOX5	12	23682440	24103966	TF	Visceral omentum	0.999208290795912	0.997435323714668	0.999019604157647
HSPD1	2	198351305	198381461	TG	B cell	0.999993010818589	0.999994055608015	0.999015584610566
SF3B1	2	198254508	198299815	TG	Monocyte	0.999992994217997	0.999994044157695	0.999014042829715
ADAMTSL3	15	84322838	84708594	TG	Uterus	0.99998489419377	0.999984735129878	0.999013822006587
SOX5	12	23682440	24103966	TF	Skeletal muscle	0.999208290795912	0.997435323714668	0.99901158760543
SF3B1	2	198254508	198299815	TG	B cell	0.999992994217997	0.999994044157695	0.998996500793581
VPS37B	12	123349882	123380991	TG	Cortex	0.999757657058611	0.999969818389689	0.998994082344322
MSANTD2	11	124636394	124670569	TG	Uterus	0.99912113852113	0.999588040594328	0.998991769149878
COQ10B	2	198318147	198340032	TG	Lung	0.999992819178033	0.999993879531338	0.998988919414129
HSPD1	2	198351305	198381461	TG	Sun-exposed skin	0.999993010818589	0.999994055608015	0.998987990475147
KCNB1	20	47980414	48099184	TG	Visceral omentum	0.998370165369873	0.998713051394985	0.99898610825783
KLF12	13	74260226	74708394	TF	Lung	0.998294788705915	0.997905149921085	0.998984679117875
HSPD1	2	198351305	198381461	TG	Tibial nerve	0.999993010818589	0.999994055608015	0.998983656559869
CKB	14	103985996	103989448	TG	Prostate	0.999960825529342	0.999977893886458	0.998981871837843
KCNB1	20	47980414	48099184	TG	Cerebellum	0.998370165369873	0.998713051394985	0.998979225910286
CKB	14	103985996	103989448	TG	Hippocampus	0.999960825529342	0.999977893886458	0.998979224130476
SPR	2	73114489	73119287	TG	Testis	0.997050660592845	0.997972959155959	0.998975337591548
SF3B1	2	198254508	198299815	TG	Sun-exposed skin	0.999992994217997	0.999994044157695	0.998967337462191
VPS45	1	150039369	150117505	TG	Terminal ileum	0.997950109274678	0.999609878973548	0.998966379995363
SF3B1	2	198254508	198299815	TG	Tibial nerve	0.999992994217997	0.999994044157695	0.998963172519409
HSPD1	2	198351305	198381461	TG	Putamen	0.999993010818589	0.999994055608015	0.998958636805925
MSANTD2	11	124636394	124670569	TG	Sun-exposed skin	0.99912113852113	0.999588040594328	0.998954625132443
VSIG2	11	124617368	124622134	TG	Stomach	0.998977537448384	0.999511790501468	0.998950176629067
SOX5	12	23682440	24103966	TF	Sun-exposed skin	0.999208290795912	0.997435323714668	0.998939209688965
KLF12	13	74260226	74708394	TF	Omnibus	0.998294788705915	0.997905149921085	0.998937727009927
SF3B1	2	198254508	198299815	TG	Putamen	0.999992994217997	0.999994044157695	0.998937308130186
HSPD1	2	198351305	198381461	TG	CD8 cell	0.999993010818589	0.999994055608015	0.998935299354071
KLF12	13	74260226	74708394	TF	Left ventricle	0.998294788705915	0.997905149921085	0.998934278748697
ADAMTSL3	15	84322838	84708594	TG	Stomach	0.99998489419377	0.999984735129878	0.998929986035283
EPHX2	8	27348296	27403081	TG	Prostate	0.999875229823848	0.999923599361699	0.998922941407387
COQ10B	2	198318147	198340032	TG	Sun-exposed skin	0.999992819178033	0.999993879531338	0.998920110374896
SF3B1	2	198254508	198299815	TG	CD8 cell	0.999992994217997	0.999994044157695	0.99891398593483
SOX5	12	23682440	24103966	TF	Aorta	0.999208290795912	0.997435323714668	0.998913068387512
HSPD1	2	198351305	198381461	TG	Esophagus muscularis	0.999993010818589	0.999994055608015	0.99891230937065
GPC6	13	93879095	95059655	TG	Liver	0.998567007260048	0.999113070345709	0.998912046992169
ESAM	11	124622026	124632186	TG	Gastroesophageal junction	0.998984101261461	0.999514163541725	0.998908365124151
PTN	7	136912088	137028611	TG	Uterus	0.998985229772983	0.997445914442972	0.998899717481578
SF3B1	2	198254508	198299815	TG	Esophagus muscularis	0.999992994217997	0.999994044157695	0.99889022628363
ADAMTSL3	15	84322838	84708594	TG	Sigmoid colon	0.99998489419377	0.999984735129878	0.998876855473272
MTMR11	1	149900543	149908791	TG	Terminal ileum	0.997720892757391	0.999592540302623	0.998875146593001
SOX5	12	23682440	24103966	TF	Uterus	0.999208290795912	0.997435323714668	0.998872598300787
ESAM	11	124622026	124632186	TG	Vagina	0.998984101261461	0.999514163541725	0.99886940104492
APOPT1	14	104029299	104073860	TG	Gastroesophageal junction	0.999964209797427	0.999979755678972	0.998867253760047
SOX5	12	23682440	24103966	TF	Thyroid	0.999208290795912	0.997435323714668	0.998864618401597
HSPD1	2	198351305	198381461	TG	Spleen	0.999993010818589	0.999994055608015	0.998863211294607
ESAM	11	124622026	124632186	TG	Aorta	0.998984101261461	0.999514163541725	0.998858291146272
EPHX2	8	27348296	27403081	TG	Ovary	0.999875229823848	0.999923599361699	0.998857438242868
ARL6IP4	12	123464607	123467456	TG	Hippocampus	0.999720320634061	0.999966067735913	0.998852265952582
CKB	14	103985996	103989448	TG	Caudate	0.999960825529342	0.999977893886458	0.99884673791322
PTN	7	136912088	137028611	TG	Breast	0.998985229772983	0.997445914442972	0.998845041986318
SF3B1	2	198254508	198299815	TG	Spleen	0.999992994217997	0.999994044157695	0.998839802361004
CKB	14	103985996	103989448	TG	Putamen	0.999960825529342	0.999977893886458	0.998830452916026
CKB	14	103985996	103989448	TG	Cortex	0.999960825529342	0.999977893886458	0.998829143344071
KLF12	13	74260226	74708394	TF	B cell	0.998294788705915	0.997905149921085	0.998826744208363
SREBF2	22	42229109	42303312	TF	Breast	0.997145579885122	0.999232914676785	0.998811471198972
CKB	14	103985996	103989448	TG	Cerebellum	0.999960825529342	0.999977893886458	0.998810531189648
FRMD4A	10	13685706	14504141	TG	Spleen	0.99103510323818	0.994274391533118	0.998809961036198
MSANTD2	11	124636394	124670569	TG	Spleen	0.99912113852113	0.999588040594328	0.998806684803035
MSANTD2	11	124636394	124670569	TG	CD4 cell	0.99912113852113	0.999588040594328	0.998804424965759
SOX5	12	23682440	24103966	TF	Caudate	0.999208290795912	0.997435323714668	0.998803022502695
ESAM	11	124622026	124632186	TG	Uterus	0.998984101261461	0.999514163541725	0.998801799888785
ARL6IP4	12	123464607	123467456	TG	Putamen	0.999720320634061	0.999966067735913	0.99880167230991
HSPD1	2	198351305	198381461	TG	Breast	0.999993010818589	0.999994055608015	0.998795947505284
EPHX2	8	27348296	27403081	TG	Sun-exposed skin	0.999875229823848	0.999923599361699	0.998791900292259
ARL6IP4	12	123464607	123467456	TG	Cortex	0.999720320634061	0.999966067735913	0.998788048517989
KLF12	13	74260226	74708394	TF	Gastroesophageal junction	0.998294788705915	0.997905149921085	0.998788002100965
COQ10B	2	198318147	198340032	TG	Spleen	0.999992819178033	0.999993879531338	0.998785644226593
HSPD1	2	198351305	198381461	TG	Cortex	0.999993010818589	0.999994055608015	0.998773624250383
FRMD4A	10	13685706	14504141	TG	Sun-exposed skin	0.99103510323818	0.994274391533118	0.998773602904639
KLF12	13	74260226	74708394	TF	CD8 cell	0.998294788705915	0.997905149921085	0.998771141059095
SF3B1	2	198254508	198299815	TG	Breast	0.999992994217997	0.999994044157695	0.998770619967991
ESAM	11	124622026	124632186	TG	Liver	0.998984101261461	0.999514163541725	0.998760097703467
ESAM	11	124622026	124632186	TG	Sun-exposed skin	0.998984101261461	0.999514163541725	0.998757707217136
FRMD4A	10	13685706	14504141	TG	Lung	0.99103510323818	0.994274391533118	0.998752834136718
SF3B1	2	198254508	198299815	TG	Cortex	0.999992994217997	0.999994044157695	0.998747622723931
FRMD4A	10	13685706	14504141	TG	Tibial nerve	0.99103510323818	0.994274391533118	0.998747191533101
ESAM	11	124622026	124632186	TG	Esophagus mucosa	0.998984101261461	0.999514163541725	0.998743773137533
FRMD4A	10	13685706	14504141	TG	Esophagus muscularis	0.99103510323818	0.994274391533118	0.998743442584553
FRMD4A	10	13685706	14504141	TG	Visceral omentum	0.99103510323818	0.994274391533118	0.998741241614344
HSPD1	2	198351305	198381461	TG	Uterus	0.999993010818589	0.999994055608015	0.998738617871209
CKB	14	103985996	103989448	TG	Esophagus muscularis	0.999960825529342	0.999977893886458	0.998738523044647
KLF12	13	74260226	74708394	TF	CD4 cell	0.998294788705915	0.997905149921085	0.998734073909156
SOX5	12	23682440	24103966	TF	Sigmoid colon	0.999208290795912	0.997435323714668	0.998729587442381
FRMD4A	10	13685706	14504141	TG	Ovary	0.99103510323818	0.994274391533118	0.998721302932578
EMX1	2	73143389	73162020	TF	Omnibus	0.997801772251362	0.998483153539756	0.998718121616996
KLF12	13	74260226	74708394	TF	Terminal ileum	0.998294788705915	0.997905149921085	0.998716819320437
SF3B1	2	198254508	198299815	TG	Uterus	0.999992994217997	0.999994044157695	0.998712280645422
GPM6A	4	176554085	176923815	TG	Thyroid	0.999929066573856	0.999867166056972	0.998704581695139
VPS37B	12	123349882	123380991	TG	Vagina	0.999757657058611	0.999969818389689	0.998697056812076
CKB	14	103985996	103989448	TG	Gastroesophageal junction	0.999960825529342	0.999977893886458	0.998694518095453
FRMD4A	10	13685706	14504141	TG	Vagina	0.99103510323818	0.994274391533118	0.998687551430964
FRMD4A	10	13685706	14504141	TG	Prostate	0.99103510323818	0.994274391533118	0.998664375246243
MSANTD2	11	124636394	124670569	TG	Transverse colon	0.99912113852113	0.999588040594328	0.998663849679924
ZSWIM6	5	60628100	60841997	TG	Monocyte	0.999995404016572	0.999983701030049	0.998661439594476
KLF12	13	74260226	74708394	TF	NK cell	0.998294788705915	0.997905149921085	0.998660728165865
HSPD1	2	198351305	198381461	TG	Atrial appendage	0.999993010818589	0.999994055608015	0.998617159553588
VPS37B	12	123349882	123380991	TG	Sun-exposed skin	0.999757657058611	0.999969818389689	0.998610795598398
KLF12	13	74260226	74708394	TF	Tibial nerve	0.998294788705915	0.997905149921085	0.998609664053152
SOX5	12	23682440	24103966	TF	Putamen	0.999208290795912	0.997435323714668	0.998603776593207
HSPD1	2	198351305	198381461	TG	Stomach	0.999993010818589	0.999994055608015	0.998597977491658
SF3B1	2	198254508	198299815	TG	Atrial appendage	0.999992994217997	0.999994044157695	0.998587434826609
APOPT1	14	104029299	104073860	TG	Sigmoid colon	0.999964209797427	0.999979755678972	0.998583430093302
KLF12	13	74260226	74708394	TF	Transverse colon	0.998294788705915	0.997905149921085	0.998581094167035
ESAM	11	124622026	124632186	TG	CD4 cell	0.998984101261461	0.999514163541725	0.998580322790533
ESAM	11	124622026	124632186	TG	Spleen	0.998984101261461	0.999514163541725	0.998579966485956
MSANTD2	11	124636394	124670569	TG	CD8 cell	0.99912113852113	0.999588040594328	0.99857623893265
SF3B1	2	198254508	198299815	TG	Stomach	0.999992994217997	0.999994044157695	0.998567768454508
HSPD1	2	198351305	198381461	TG	Adrenal gland	0.999993010818589	0.999994055608015	0.998564530940694
KDM3B	5	137688285	137772717	TG	Skeletal muscle	0.997966890561378	0.998388739052051	0.998563904401286
APOPT1	14	104029299	104073860	TG	Skeletal muscle	0.999964209797427	0.999979755678972	0.998562077287306
KDM3B	5	137688285	137772717	TG	Testis	0.997966890561378	0.998388739052051	0.998557855591954
CKB	14	103985996	103989448	TG	Uterus	0.999960825529342	0.999977893886458	0.998551970884296
CTDP1	18	77439801	77514510	TG	Omnibus	0.998079711379164	0.997979067338107	0.998542805047284
EPHX2	8	27348296	27403081	TG	Adrenal gland	0.999875229823848	0.999923599361699	0.99853829354529
KDM3B	5	137688285	137772717	TG	Monocyte	0.997966890561378	0.998388739052051	0.998536832634496
TMTC1	12	29653773	29937692	TG	Omnibus	0.999069339733977	0.999088182893173	0.998534149268642
SF3B1	2	198254508	198299815	TG	Adrenal gland	0.999992994217997	0.999994044157695	0.998533992031675
HSPD1	2	198351305	198381461	TG	Subcutaneous adipose	0.999993010818589	0.999994055608015	0.998526233551083
HSPD1	2	198351305	198381461	TG	Skeletal muscle	0.999993010818589	0.999994055608015	0.998521653971679
HSPD1	2	198351305	198381461	TG	Gastroesophageal junction	0.999993010818589	0.999994055608015	0.99851881853273
ESAM	11	124622026	124632186	TG	Visceral omentum	0.998984101261461	0.999514163541725	0.99851384506116
GPM6A	4	176554085	176923815	TG	Cerebellum	0.999929066573856	0.999867166056972	0.998511713027169
KDM3B	5	137688285	137772717	TG	Tibial nerve	0.997966890561378	0.998388739052051	0.998510557284173
KDM3B	5	137688285	137772717	TG	Subcutaneous adipose	0.997966890561378	0.998388739052051	0.998509784783318
KDM3B	5	137688285	137772717	TG	Prostate	0.997966890561378	0.998388739052051	0.998509199232894
SF3B1	2	198254508	198299815	TG	Subcutaneous adipose	0.999992994217997	0.999994044157695	0.998494322379477
SF3B1	2	198254508	198299815	TG	Skeletal muscle	0.999992994217997	0.999994044157695	0.998489484058245
SF3B1	2	198254508	198299815	TG	Gastroesophageal junction	0.999992994217997	0.999994044157695	0.998486804909571
KDM3B	5	137688285	137772717	TG	Thyroid	0.997966890561378	0.998388739052051	0.998486086205942
CORO7	16	4404543	4475706	TG	Omnibus	0.996090070436348	0.998058940491858	0.998483264987191
DNAJA3	16	4475806	4506776	TG	Omnibus	0.996071684437493	0.998053041845658	0.998476938108317
KDM3B	5	137688285	137772717	TG	B cell	0.997966890561378	0.998388739052051	0.998476387472053
KDM3B	5	137688285	137772717	TG	Left ventricle	0.997966890561378	0.998388739052051	0.998474375710065
ADAMTSL3	15	84322838	84708594	TG	Transverse colon	0.99998489419377	0.999984735129878	0.998472957004598
GPM6A	4	176554085	176923815	TG	Hippocampus	0.999929066573856	0.999867166056972	0.998468274272785
SOX5	12	23682440	24103966	TF	Vagina	0.999208290795912	0.997435323714668	0.998466672372553
CDIP1	16	4560676	4588829	TG	Cerebellum	0.995716778916524	0.997885539371733	0.998463392741799
RERE	1	8412457	8877702	TG	Omnibus	0.999456939040587	0.999518189863668	0.998461356456556
KDM3B	5	137688285	137772717	TG	NK cell	0.997966890561378	0.998388739052051	0.998457309191774
KLF12	13	74260226	74708394	TF	Esophagus mucosa	0.998294788705915	0.997905149921085	0.998436117952241
KDM3B	5	137688285	137772717	TG	Gastroesophageal junction	0.997966890561378	0.998388739052051	0.998433401489838
KDM3B	5	137688285	137772717	TG	Spleen	0.997966890561378	0.998388739052051	0.998426932707941
PTN	7	136912088	137028611	TG	Prostate	0.998985229772983	0.997445914442972	0.998426170738439
SOX5	12	23682440	24103966	TF	Pancreas	0.999208290795912	0.997435323714668	0.998423517853303
NMRAL1	16	4511681	4545764	TG	Omnibus	0.99592984062556	0.997986159670987	0.998423485018992
HMOX2	16	4524691	4560348	TG	Omnibus	0.995928917904185	0.997984354109549	0.998420240134367
GPM6A	4	176554085	176923815	TG	Putamen	0.999929066573856	0.999867166056972	0.998418234110006
KLF12	13	74260226	74708394	TF	Stomach	0.998294788705915	0.997905149921085	0.998406969691198
GPM6A	4	176554085	176923815	TG	Esophagus muscularis	0.999929066573856	0.999867166056972	0.998398979949011
VASN	16	4421849	4433529	TG	Omnibus	0.995778388407064	0.997929595075475	0.998395490971619
KDM3B	5	137688285	137772717	TG	Omnibus	0.997966890561378	0.998388739052051	0.998388067975263
RORA	15	60780483	61521518	TF	Monocyte	0.995004611523891	0.996851304302008	0.99836606998358
CKB	14	103985996	103989448	TG	Sigmoid colon	0.999960825529342	0.999977893886458	0.99836289630002
CTDP1	18	77439801	77514510	TG	CD4 cell	0.998079711379164	0.997979067338107	0.998361349146128
GPM6A	4	176554085	176923815	TG	Tibial nerve	0.999929066573856	0.999867166056972	0.998353263019029
BCL11A	2	60678302	60780702	TG	B cell	0.997246125336641	0.997224290376696	0.998352788026052
CDIP1	16	4560676	4588829	TG	Omnibus	0.995716778916524	0.997885539371733	0.998344905810121
LRRC4C	11	40135753	41481323	TG	Hippocampus	0.982881331697367	0.995163317564721	0.998335390479937
GPM6A	4	176554085	176923815	TG	Cortex	0.999929066573856	0.999867166056972	0.998320770605526
LRRC4C	11	40135753	41481323	TG	Caudate	0.982881331697367	0.995163317564721	0.998301626602531
KLF12	13	74260226	74708394	TF	Sun-exposed skin	0.998294788705915	0.997905149921085	0.998301108579986
CKB	14	103985996	103989448	TG	Stomach	0.999960825529342	0.999977893886458	0.998298388768562
HSPD1	2	198351305	198381461	TG	Sigmoid colon	0.999993010818589	0.999994055608015	0.998288919899354
GPM6A	4	176554085	176923815	TG	Caudate	0.999929066573856	0.999867166056972	0.998287203228567
LRRC4C	11	40135753	41481323	TG	Putamen	0.982881331697367	0.995163317564721	0.998283858469018
SPR	2	73114489	73119287	TG	Omnibus	0.997050660592845	0.997972959155959	0.998283844267717
GLIS3	9	3824127	4348392	TG	Vagina	0.996137359935419	0.996884126564145	0.998282293714992
LRRC4C	11	40135753	41481323	TG	Thyroid	0.982881331697367	0.995163317564721	0.998280734469639
RORA	15	60780483	61521518	TF	Hippocampus	0.995004611523891	0.996851304302008	0.998278750787467
CORO7	16	4404543	4475706	TG	Putamen	0.996090070436348	0.998058940491858	0.998273152389948
NRXN1	2	50145643	51259674	TG	Omnibus	0.991991672088988	0.99752282325924	0.998258885104065
SF3B1	2	198254508	198299815	TG	Sigmoid colon	0.999992994217997	0.999994044157695	0.998250649810179
GLIS3	9	3824127	4348392	TG	Lung	0.996137359935419	0.996884126564145	0.998248731518099
EPHX2	8	27348296	27403081	TG	Terminal ileum	0.999875229823848	0.999923599361699	0.998248500562161
CORO7	16	4404543	4475706	TG	B cell	0.996090070436348	0.998058940491858	0.998203335276283
KDM3B	5	137688285	137772717	TG	Sun-exposed skin	0.997966890561378	0.998388739052051	0.998192963774824
VASN	16	4421849	4433529	TG	Cortex	0.995778388407064	0.997929595075475	0.99818997789349
KDM3B	5	137688285	137772717	TG	Adrenal gland	0.997966890561378	0.998388739052051	0.998186547463362
RORA	15	60780483	61521518	TF	Cortex	0.995004611523891	0.996851304302008	0.998181141082324
KDM3B	5	137688285	137772717	TG	Breast	0.997966890561378	0.998388739052051	0.998177047448005
KDM3B	5	137688285	137772717	TG	Transverse colon	0.997966890561378	0.998388739052051	0.998168284198008
HSPD1	2	198351305	198381461	TG	Terminal ileum	0.999993010818589	0.999994055608015	0.998168272390446
DNAJA3	16	4475806	4506776	TG	Pancreas	0.996071684437493	0.998053041845658	0.998151489371659
RORA	15	60780483	61521518	TF	Caudate	0.995004611523891	0.996851304302008	0.998145422589285
CDIP1	16	4560676	4588829	TG	Cortex	0.995716778916524	0.997885539371733	0.998134607641285
SF3B1	2	198254508	198299815	TG	Terminal ileum	0.999992994217997	0.999994044157695	0.998126528285173
CDIP1	16	4560676	4588829	TG	Putamen	0.995716778916524	0.997885539371733	0.998096012049059
SOX5	12	23682440	24103966	TF	Terminal ileum	0.999208290795912	0.997435323714668	0.998083151055322
EPHX2	8	27348296	27403081	TG	Transverse colon	0.999875229823848	0.999923599361699	0.998070023219772
SOX5	12	23682440	24103966	TF	Hippocampus	0.999208290795912	0.997435323714668	0.998061524077791
RORA	15	60780483	61521518	TF	Putamen	0.995004611523891	0.996851304302008	0.998042604603347
COQ10B	2	198318147	198340032	TG	Terminal ileum	0.999992819178033	0.999993879531338	0.998035340771703
KDM3B	5	137688285	137772717	TG	Esophagus mucosa	0.997966890561378	0.998388739052051	0.998033299980425
CKB	14	103985996	103989448	TG	Transverse colon	0.999960825529342	0.999977893886458	0.99802898439579
VASN	16	4421849	4433529	TG	Pancreas	0.995778388407064	0.997929595075475	0.99802027408918
CORO7	16	4404543	4475706	TG	CD4 cell	0.996090070436348	0.998058940491858	0.99801701113114
CDIP1	16	4560676	4588829	TG	Caudate	0.995716778916524	0.997885539371733	0.998015721141935
CORO7	16	4404543	4475706	TG	CD8 cell	0.996090070436348	0.998058940491858	0.998008557930583
CDIP1	16	4560676	4588829	TG	Hippocampus	0.995716778916524	0.997885539371733	0.997983382481636
FXR1	3	180585929	180700541	TG	Tibial nerve	0.997654662736434	0.985878234498694	0.997974503039304
KDM3B	5	137688285	137772717	TG	Lung	0.997966890561378	0.998388739052051	0.997972651359272
CDIP1	16	4560676	4588829	TG	Pancreas	0.995716778916524	0.997885539371733	0.997965127903266
EMX1	2	73143389	73162020	TF	Prostate	0.997801772251362	0.998483153539756	0.997952702628986
KDM3B	5	137688285	137772717	TG	Cerebellum	0.997966890561378	0.998388739052051	0.997952663149565
FAM124B	2	225243415	225266802	TG	Omnibus	0.999414597564566	0.999195947643001	0.997921463668517
HMOX2	16	4524691	4560348	TG	CD4 cell	0.995928917904185	0.997984354109549	0.997920719420532
HMOX2	16	4524691	4560348	TG	CD8 cell	0.995928917904185	0.997984354109549	0.997915000149735
KDM3B	5	137688285	137772717	TG	Stomach	0.997966890561378	0.998388739052051	0.997911805528249
BCL11A	2	60678302	60780702	TG	Omnibus	0.997246125336641	0.997224290376696	0.99790816385418
CTDP1	18	77439801	77514510	TG	CD8 cell	0.998079711379164	0.997979067338107	0.997874621380277
RORA	15	60780483	61521518	TF	B cell	0.995004611523891	0.996851304302008	0.997862973300994
RORA	15	60780483	61521518	TF	Visceral omentum	0.995004611523891	0.996851304302008	0.997848887306351
RORA	15	60780483	61521518	TF	Terminal ileum	0.995004611523891	0.996851304302008	0.997838527931626
KDM3B	5	137688285	137772717	TG	Sigmoid colon	0.997966890561378	0.998388739052051	0.997830264611481
RORA	15	60780483	61521518	TF	Transverse colon	0.995004611523891	0.996851304302008	0.997795018812467
CDIP1	16	4560676	4588829	TG	CD8 cell	0.995716778916524	0.997885539371733	0.997792598310661
RORA	15	60780483	61521518	TF	Tibial nerve	0.995004611523891	0.996851304302008	0.997766153261575
SOX5	12	23682440	24103966	TF	Monocyte	0.999208290795912	0.997435323714668	0.997765577701778
SOX5	12	23682440	24103966	TF	Gastroesophageal junction	0.999208290795912	0.997435323714668	0.997760561337666
ZSCAN31	6	28292470	28324048	TG	Testis	0.998561737454091	0.999856545647821	0.99775915844435
ANKS1B	12	99120235	100378432	TG	Caudate	0.985525104475732	0.992213877637676	0.99774903796517
FRMD4A	10	13685706	14504141	TG	Omnibus	0.99103510323818	0.994274391533118	0.997715838608375
RORA	15	60780483	61521518	TF	Aorta	0.995004611523891	0.996851304302008	0.997712718992891
NAV2	11	19372271	20143144	TG	Tibial nerve	0.985142129675452	0.990837179153615	0.997666971561065
GLIS3	9	3824127	4348392	TG	Omnibus	0.996137359935419	0.996884126564145	0.997655507848995
LPP	3	187871072	188608460	TG	Terminal ileum	0.998853054561395	0.998712882066067	0.99764992064698
DNAJA3	16	4475806	4506776	TG	Skeletal muscle	0.996071684437493	0.998053041845658	0.997648678678303
KDM3B	5	137688285	137772717	TG	Atrial appendage	0.997966890561378	0.998388739052051	0.997627605110894
KDM3B	5	137688285	137772717	TG	Esophagus muscularis	0.997966890561378	0.998388739052051	0.997607386058342
NKAIN2	6	124125286	125146803	TG	Hippocampus	0.987207671812518	0.994670684324505	0.997605699191787
TENM4	11	78363876	79151992	TG	Sun-exposed skin	0.997388105995952	0.995140989287915	0.997556466296393
RORA	15	60780483	61521518	TF	Atrial appendage	0.995004611523891	0.996851304302008	0.997541349393648
RORA	15	60780483	61521518	TF	Cerebellum	0.995004611523891	0.996851304302008	0.997536797307758
HSPD1	2	198351305	198381461	TG	Transverse colon	0.999993010818589	0.999994055608015	0.99753324583054
MYO1A	12	57422301	57444982	TG	Monocyte	0.984154778441676	0.995329218920531	0.997526222580937
NAV2	11	19372271	20143144	TG	Thyroid	0.985142129675452	0.990837179153615	0.997510520300016
RORA	15	60780483	61521518	TF	Spleen	0.995004611523891	0.996851304302008	0.997499532132085
TENM4	11	78363876	79151992	TG	Ovary	0.997388105995952	0.995140989287915	0.99749099598098
TENM4	11	78363876	79151992	TG	Esophagus mucosa	0.997388105995952	0.995140989287915	0.997484329624043
RORA	15	60780483	61521518	TF	Left ventricle	0.995004611523891	0.996851304302008	0.997474101243762
SF3B1	2	198254508	198299815	TG	Transverse colon	0.999992994217997	0.999994044157695	0.997474007951996
KDM3B	5	137688285	137772717	TG	Vagina	0.997966890561378	0.998388739052051	0.997464335843746
TENM4	11	78363876	79151992	TG	Vagina	0.997388105995952	0.995140989287915	0.997447638946557
RORA	15	60780483	61521518	TF	Uterus	0.995004611523891	0.996851304302008	0.997444909296775
BTN3A2	6	26365387	26378546	TG	NK cell	0.995275277747144	0.993761610269048	0.997438309047698
TENM4	11	78363876	79151992	TG	Thyroid	0.997388105995952	0.995140989287915	0.997435752465478
VPS45	1	150039369	150117505	TG	Omnibus	0.997950109274678	0.999609878973548	0.997428048543127
C2orf69	2	200775979	200820658	TG	Thyroid	0.999987826218138	0.999969268325293	0.997422372563658
KDM3B	5	137688285	137772717	TG	Hippocampus	0.997966890561378	0.998388739052051	0.997410058110934
NKAIN2	6	124125286	125146803	TG	Putamen	0.987207671812518	0.994670684324505	0.99740865037369
DNAJA3	16	4475806	4506776	TG	Tibial nerve	0.996071684437493	0.998053041845658	0.997372032406716
SLC45A1	1	8377886	8404227	TG	Omnibus	0.999222543152544	0.999301435970791	0.997371833376714
FTCDNL1	2	200625267	200715896	TG	Thyroid	0.999988280753791	0.999971116452228	0.997366166885936
RORA	15	60780483	61521518	TF	Lung	0.995004611523891	0.996851304302008	0.997348048714602
COQ10B	2	198318147	198340032	TG	Transverse colon	0.999992819178033	0.999993879531338	0.997347875535814
SOX5	12	23682440	24103966	TF	Breast	0.999208290795912	0.997435323714668	0.997345149378497
RORA	15	60780483	61521518	TF	Breast	0.995004611523891	0.996851304302008	0.997343940235014
PTGIS	20	48120411	48184683	TG	Sigmoid colon	0.995604421081708	0.996342350467423	0.997329024162644
SOX5	12	23682440	24103966	TF	Cortex	0.999208290795912	0.997435323714668	0.997328470045206
SOX5	12	23682440	24103966	TF	Esophagus muscularis	0.999208290795912	0.997435323714668	0.997325713834926
RORA	15	60780483	61521518	TF	Ovary	0.995004611523891	0.996851304302008	0.997308805235398
PTGIS	20	48120411	48184683	TG	Uterus	0.995604421081708	0.996342350467423	0.99729903077201
RORA	15	60780483	61521518	TF	Subcutaneous adipose	0.995004611523891	0.996851304302008	0.997292386821313
SOX5	12	23682440	24103966	TF	Lung	0.999208290795912	0.997435323714668	0.997292270822849
BTN2A2	6	26383324	26395102	TG	B cell	0.995392268906222	0.993909398203837	0.997290251570536
BTN3A2	6	26365387	26378546	TG	CD4 cell	0.995275277747144	0.993761610269048	0.997286743179788
PTGIS	20	48120411	48184683	TG	Omnibus	0.995604421081708	0.996342350467423	0.997286432926004
RORA	15	60780483	61521518	TF	Esophagus mucosa	0.995004611523891	0.996851304302008	0.99728228555019
CORO7	16	4404543	4475706	TG	Monocyte	0.996090070436348	0.998058940491858	0.997280827914593
RORA	15	60780483	61521518	TF	Sigmoid colon	0.995004611523891	0.996851304302008	0.997275506054636
PQLC1	18	77662420	77711664	TG	Tibial nerve	0.999520765244395	0.999512623189879	0.997273182743177
PTGIS	20	48120411	48184683	TG	Gastroesophageal junction	0.995604421081708	0.996342350467423	0.997272751434243
DNAJA3	16	4475806	4506776	TG	Monocyte	0.996071684437493	0.998053041845658	0.997272730824985
PTGIS	20	48120411	48184683	TG	Aorta	0.995604421081708	0.996342350467423	0.997266884448614
NMRAL1	16	4511681	4545764	TG	Tibial nerve	0.99592984062556	0.997986159670987	0.997261193720476
PTGIS	20	48120411	48184683	TG	Esophagus muscularis	0.995604421081708	0.996342350467423	0.997236181997035
PTGIS	20	48120411	48184683	TG	Atrial appendage	0.995604421081708	0.996342350467423	0.997229767922386
BTN3A2	6	26365387	26378546	TG	CD8 cell	0.995275277747144	0.993761610269048	0.997229534668912
RORA	15	60780483	61521518	TF	Prostate	0.995004611523891	0.996851304302008	0.997226234975244
DNAJA3	16	4475806	4506776	TG	Thyroid	0.996071684437493	0.998053041845658	0.997207038178835
VASN	16	4421849	4433529	TG	Sun-exposed skin	0.995778388407064	0.997929595075475	0.997206458518765
BTN3A2	6	26365387	26378546	TG	B cell	0.995275277747144	0.993761610269048	0.997197088574777
SPR	2	73114489	73119287	TG	Prostate	0.997050660592845	0.997972959155959	0.99719347990888
RORA	15	60780483	61521518	TF	Esophagus muscularis	0.995004611523891	0.996851304302008	0.997184051898058
DNAJA3	16	4475806	4506776	TG	Liver	0.996071684437493	0.998053041845658	0.997170203622036
BTN3A2	6	26365387	26378546	TG	Terminal ileum	0.995275277747144	0.993761610269048	0.997169857722763
NMRAL1	16	4511681	4545764	TG	Monocyte	0.99592984062556	0.997986159670987	0.997156796570773
HMOX2	16	4524691	4560348	TG	Monocyte	0.995928917904185	0.997984354109549	0.99715440070757
VASN	16	4421849	4433529	TG	Tibial nerve	0.995778388407064	0.997929595075475	0.997144715453429
BTN3A2	6	26365387	26378546	TG	Monocyte	0.995275277747144	0.993761610269048	0.997135256521288
SOX5	12	23682440	24103966	TF	Spleen	0.999208290795912	0.997435323714668	0.997133482270235
CORO7	16	4404543	4475706	TG	Stomach	0.996090070436348	0.998058940491858	0.997121979046928
HIST1H4H	6	26281283	26285762	TG	NK cell	0.994895774064706	0.993668069404983	0.997120081291378
BCL11A	2	60678302	60780702	TG	Spleen	0.997246125336641	0.997224290376696	0.99711563501323
BTN3A2	6	26365387	26378546	TG	Visceral omentum	0.995275277747144	0.993761610269048	0.997114257983564
DPP6	7	153584182	154685995	TG	Cortex	0.986933682486923	0.992647618332792	0.997112885039182
KDM3B	5	137688285	137772717	TG	Liver	0.997966890561378	0.998388739052051	0.997109276850392
DNAJA3	16	4475806	4506776	TG	Stomach	0.996071684437493	0.998053041845658	0.997109157164925
CORO7	16	4404543	4475706	TG	NK cell	0.996090070436348	0.998058940491858	0.997107675636986
DNAJA3	16	4475806	4506776	TG	NK cell	0.996071684437493	0.998053041845658	0.997101224322418
PTGIS	20	48120411	48184683	TG	Visceral omentum	0.995604421081708	0.996342350467423	0.997097690940392
CDIP1	16	4560676	4588829	TG	Tibial nerve	0.995716778916524	0.997885539371733	0.997093394663488
BTN3A2	6	26365387	26378546	TG	Esophagus mucosa	0.995275277747144	0.993761610269048	0.997093033912851
SOX5	12	23682440	24103966	TF	Atrial appendage	0.999208290795912	0.997435323714668	0.99708892279748
BTN3A2	6	26365387	26378546	TG	Tibial nerve	0.995275277747144	0.993761610269048	0.99708841738639
KDM3B	5	137688285	137772717	TG	Visceral omentum	0.997966890561378	0.998388739052051	0.997085933959382
BTN3A2	6	26365387	26378546	TG	Adrenal gland	0.995275277747144	0.993761610269048	0.997079746273753
BTN3A1	6	26402465	26415444	TG	NK cell	0.994705166016075	0.993289842081517	0.997077588844206
BTN3A2	6	26365387	26378546	TG	Lung	0.995275277747144	0.993761610269048	0.997076827202485
KDM3B	5	137688285	137772717	TG	Ovary	0.997966890561378	0.998388739052051	0.997065280175898
BTN3A2	6	26365387	26378546	TG	Thyroid	0.995275277747144	0.993761610269048	0.997061581625723
PTGIS	20	48120411	48184683	TG	Ovary	0.995604421081708	0.996342350467423	0.997053851296352
DNAJA3	16	4475806	4506776	TG	Left ventricle	0.996071684437493	0.998053041845658	0.997051797912899
BTN3A2	6	26365387	26378546	TG	Testis	0.995275277747144	0.993761610269048	0.997051059802813
RORA	15	60780483	61521518	TF	Gastroesophageal junction	0.995004611523891	0.996851304302008	0.997049032623877
BTN3A2	6	26365387	26378546	TG	Ovary	0.995275277747144	0.993761610269048	0.997043496706193
BTN3A2	6	26365387	26378546	TG	Subcutaneous adipose	0.995275277747144	0.993761610269048	0.997042423135281
BTN3A2	6	26365387	26378546	TG	Stomach	0.995275277747144	0.993761610269048	0.997042143145897
BTN3A2	6	26365387	26378546	TG	Aorta	0.995275277747144	0.993761610269048	0.997036139287995
BTN3A2	6	26365387	26378546	TG	Vagina	0.995275277747144	0.993761610269048	0.997031622793202
BTN3A2	6	26365387	26378546	TG	Uterus	0.995275277747144	0.993761610269048	0.997027649198393
BTN3A2	6	26365387	26378546	TG	Atrial appendage	0.995275277747144	0.993761610269048	0.997026077419925
ZSCAN31	6	28292470	28324048	TG	Thyroid	0.998561737454091	0.999856545647821	0.99702378111722
BTN3A2	6	26365387	26378546	TG	Prostate	0.995275277747144	0.993761610269048	0.997023696113293
BTN3A2	6	26365387	26378546	TG	Pancreas	0.995275277747144	0.993761610269048	0.997023062550007
BTN3A2	6	26365387	26378546	TG	Breast	0.995275277747144	0.993761610269048	0.99701398572846
BTN3A2	6	26365387	26378546	TG	Esophagus muscularis	0.995275277747144	0.993761610269048	0.997000875469873
AKAP6	14	32798479	33300567	TG	Omnibus	0.998137060283836	0.997550763831825	0.996998172468435
BTN3A2	6	26365387	26378546	TG	Sigmoid colon	0.995275277747144	0.993761610269048	0.996995826542234
BTN3A2	6	26365387	26378546	TG	Liver	0.995275277747144	0.993761610269048	0.99699484333234
DNAJA3	16	4475806	4506776	TG	Aorta	0.996071684437493	0.998053041845658	0.996994467442903
TMTC1	12	29653773	29937692	TG	Testis	0.999069339733977	0.999088182893173	0.996990580705907
BTN3A2	6	26365387	26378546	TG	Sun-exposed skin	0.995275277747144	0.993761610269048	0.996983387974517
RORA	15	60780483	61521518	TF	Pancreas	0.995004611523891	0.996851304302008	0.996983376817736
CDIP1	16	4560676	4588829	TG	Monocyte	0.995716778916524	0.997885539371733	0.996974523158516
HMOX2	16	4524691	4560348	TG	NK cell	0.995928917904185	0.997984354109549	0.99697302927997
BTN3A2	6	26365387	26378546	TG	Spleen	0.995275277747144	0.993761610269048	0.99697018192337
VASN	16	4421849	4433529	TG	Thyroid	0.995778388407064	0.997929595075475	0.996962814323611
KDM3B	5	137688285	137772717	TG	Aorta	0.997966890561378	0.998388739052051	0.996951099800739
HIST1H4H	6	26281283	26285762	TG	CD4 cell	0.994895774064706	0.993668069404983	0.996950122536636
RORA	15	60780483	61521518	TF	Vagina	0.995004611523891	0.996851304302008	0.996949627655915
VASN	16	4421849	4433529	TG	Prostate	0.995778388407064	0.997929595075475	0.996927140142535
BTN3A2	6	26365387	26378546	TG	Transverse colon	0.995275277747144	0.993761610269048	0.996926866253798
VASN	16	4421849	4433529	TG	Liver	0.995778388407064	0.997929595075475	0.996925411563022
BTN3A1	6	26402465	26415444	TG	CD4 cell	0.994705166016075	0.993289842081517	0.996907131636028
DPP6	7	153584182	154685995	TG	Thyroid	0.986933682486923	0.992647618332792	0.996892271023199
CDIP1	16	4560676	4588829	TG	Liver	0.995716778916524	0.997885539371733	0.996882061703468
HIST1H4H	6	26281283	26285762	TG	CD8 cell	0.994895774064706	0.993668069404983	0.99687858045952
PTN	7	136912088	137028611	TG	Esophagus mucosa	0.998985229772983	0.997445914442972	0.996875521929289
DNAJA3	16	4475806	4506776	TG	Adrenal gland	0.996071684437493	0.998053041845658	0.996856854104309
HIST1H4H	6	26281283	26285762	TG	B cell	0.994895774064706	0.993668069404983	0.996854977834347
VASN	16	4421849	4433529	TG	Stomach	0.995778388407064	0.997929595075475	0.996852893463934
CACNA2D3	3	54156574	55108584	TG	Vagina	0.979077161414022	0.990218118382923	0.996849432848852
DPP6	7	153584182	154685995	TG	Testis	0.986933682486923	0.992647618332792	0.996844944092247
VASN	16	4421849	4433529	TG	Gastroesophageal junction	0.995778388407064	0.997929595075475	0.996835437353048
BTN3A1	6	26402465	26415444	TG	CD8 cell	0.994705166016075	0.993289842081517	0.996833231450353
KDM3B	5	137688285	137772717	TG	Cortex	0.997966890561378	0.998388739052051	0.996832885467315
BTN2A2	6	26383324	26395102	TG	Omnibus	0.995392268906222	0.993909398203837	0.996827434605914
BTN3A1	6	26402465	26415444	TG	B cell	0.994705166016075	0.993289842081517	0.996808474882895
HIST1H4H	6	26281283	26285762	TG	Monocyte	0.994895774064706	0.993668069404983	0.996798011879949
CORO7	16	4404543	4475706	TG	Spleen	0.996090070436348	0.998058940491858	0.996797967805821
KDM3B	5	137688285	137772717	TG	Pancreas	0.997966890561378	0.998388739052051	0.996794574347741
VASN	16	4421849	4433529	TG	Left ventricle	0.995778388407064	0.997929595075475	0.99679046826026
CDIP1	16	4560676	4588829	TG	NK cell	0.995716778916524	0.997885539371733	0.996783327649535
ZSCAN23	6	28399707	28411279	TG	Testis	0.998076968518624	0.99982216787648	0.996782738145573
DNAJA3	16	4475806	4506776	TG	Spleen	0.996071684437493	0.998053041845658	0.996781508364598
HIST1H4H	6	26281283	26285762	TG	Testis	0.994895774064706	0.993668069404983	0.996779175050648
HIST1H4H	6	26281283	26285762	TG	Esophagus mucosa	0.994895774064706	0.993668069404983	0.99677740613777
HIST1H4H	6	26281283	26285762	TG	Visceral omentum	0.994895774064706	0.993668069404983	0.996773702104526
HIST1H4H	6	26281283	26285762	TG	Hippocampus	0.994895774064706	0.993668069404983	0.996766768759656
CACNA2D3	3	54156574	55108584	TG	Testis	0.979077161414022	0.990218118382923	0.996766481065373
SOX5	12	23682440	24103966	TF	Transverse colon	0.999208290795912	0.997435323714668	0.996766178878814
HIST1H4H	6	26281283	26285762	TG	Terminal ileum	0.994895774064706	0.993668069404983	0.996763672363131
BTN3A1	6	26402465	26415444	TG	Terminal ileum	0.994705166016075	0.993289842081517	0.996758159920225
HIST1H4H	6	26281283	26285762	TG	Thyroid	0.994895774064706	0.993668069404983	0.996756699736751
PTGIS	20	48120411	48184683	TG	Vagina	0.995604421081708	0.996342350467423	0.996744853257898
CDIP1	16	4560676	4588829	TG	Left ventricle	0.995716778916524	0.997885539371733	0.996741131461109
BTN3A1	6	26402465	26415444	TG	Monocyte	0.994705166016075	0.993289842081517	0.996740243062984
HIST1H4H	6	26281283	26285762	TG	Tibial nerve	0.994895774064706	0.993668069404983	0.996731678177033
HIST1H4H	6	26281283	26285762	TG	Lung	0.994895774064706	0.993668069404983	0.996730638118175
BTN3A2	6	26365387	26378546	TG	Omnibus	0.995275277747144	0.993761610269048	0.99672955339246
VASN	16	4421849	4433529	TG	Aorta	0.995778388407064	0.997929595075475	0.996724648029446
RORA	15	60780483	61521518	TF	Thyroid	0.995004611523891	0.996851304302008	0.996724138418467
BTN3A1	6	26402465	26415444	TG	Visceral omentum	0.994705166016075	0.993289842081517	0.996714414671553
TMTC1	12	29653773	29937692	TG	Thyroid	0.999069339733977	0.999088182893173	0.9967040035345
BTN3A1	6	26402465	26415444	TG	Esophagus mucosa	0.994705166016075	0.993289842081517	0.996701694642282
RYR2	1	237205505	237997288	TG	Aorta	0.984755307934558	0.991533574810335	0.99669883961313
HIST1H4H	6	26281283	26285762	TG	Aorta	0.994895774064706	0.993668069404983	0.996696877033472
HIST1H4H	6	26281283	26285762	TG	Adrenal gland	0.994895774064706	0.993668069404983	0.996692343108513
HIST1H4H	6	26281283	26285762	TG	Pancreas	0.994895774064706	0.993668069404983	0.996691807172623
HIST1H4H	6	26281283	26285762	TG	Vagina	0.994895774064706	0.993668069404983	0.996688647813973
HIST1H4H	6	26281283	26285762	TG	Ovary	0.994895774064706	0.993668069404983	0.996687454615554
BTN3A1	6	26402465	26415444	TG	Tibial nerve	0.994705166016075	0.993289842081517	0.996679830585605
BTN3A1	6	26402465	26415444	TG	Thyroid	0.994705166016075	0.993289842081517	0.996674010029076
CDIP1	16	4560676	4588829	TG	Aorta	0.995716778916524	0.997885539371733	0.996672328811145
BTN3A1	6	26402465	26415444	TG	Lung	0.994705166016075	0.993289842081517	0.996671865002631
BTN3A1	6	26402465	26415444	TG	Testis	0.994705166016075	0.993289842081517	0.996668462219528
HIST1H4H	6	26281283	26285762	TG	Prostate	0.994895774064706	0.993668069404983	0.996667189092068
BTN3A1	6	26402465	26415444	TG	Adrenal gland	0.994705166016075	0.993289842081517	0.996664133702639
BTN3A3	6	26440700	26453643	TG	NK cell	0.994078302369443	0.992779765534489	0.996659587049552
HIST1H4H	6	26281283	26285762	TG	Cortex	0.994895774064706	0.993668069404983	0.996657623176683
HIST1H4H	6	26281283	26285762	TG	Liver	0.994895774064706	0.993668069404983	0.996654629201029
HIST1H4H	6	26281283	26285762	TG	Atrial appendage	0.994895774064706	0.993668069404983	0.99664486948974
HIST1H4H	6	26281283	26285762	TG	Stomach	0.994895774064706	0.993668069404983	0.996638770148779
HIST1H4H	6	26281283	26285762	TG	Breast	0.994895774064706	0.993668069404983	0.996637756784361
HIST1H4H	6	26281283	26285762	TG	Left ventricle	0.994895774064706	0.993668069404983	0.996636415799241
HIST1H4H	6	26281283	26285762	TG	Uterus	0.994895774064706	0.993668069404983	0.996634296119272
BTN3A1	6	26402465	26415444	TG	Ovary	0.994705166016075	0.993289842081517	0.996632041216445
HIST1H4H	6	26281283	26285762	TG	Esophagus muscularis	0.994895774064706	0.993668069404983	0.996631611429016
BTN3A1	6	26402465	26415444	TG	Aorta	0.994705166016075	0.993289842081517	0.996630800255497
HIST1H4H	6	26281283	26285762	TG	Subcutaneous adipose	0.994895774064706	0.993668069404983	0.996627566259191
BTN3A1	6	26402465	26415444	TG	Vagina	0.994705166016075	0.993289842081517	0.996623245631765
BTN3A1	6	26402465	26415444	TG	Stomach	0.994705166016075	0.993289842081517	0.996620961374837
ANK3	10	61786056	62493248	TG	Transverse colon	0.984649994545697	0.991380083998775	0.996619410583598
HIST1H4H	6	26281283	26285762	TG	Sun-exposed skin	0.994895774064706	0.993668069404983	0.996618641289421
BTN3A1	6	26402465	26415444	TG	Prostate	0.994705166016075	0.993289842081517	0.996615291232343
BTN3A1	6	26402465	26415444	TG	Subcutaneous adipose	0.994705166016075	0.993289842081517	0.996613756934679
TMTC1	12	29653773	29937692	TG	Monocyte	0.999069339733977	0.999088182893173	0.996613685318571
LRRN3	7	110731062	110765510	TG	Testis	0.999999137659305	0.999982775896727	0.996610831131523
HIST1H4H	6	26281283	26285762	TG	Caudate	0.994895774064706	0.993668069404983	0.996605823086454
HIST1H4H	6	26281283	26285762	TG	Cerebellum	0.994895774064706	0.993668069404983	0.996604154096453
BTN3A1	6	26402465	26415444	TG	Uterus	0.994705166016075	0.993289842081517	0.996603566569883
GMEB2	20	62218955	62258394	TF	Uterus	0.989961988876211	0.995651407558284	0.996602061065752
HIST1H4H	6	26281283	26285762	TG	Gastroesophageal junction	0.994895774064706	0.993668069404983	0.99660174700963
HIST1H4H	6	26281283	26285762	TG	Spleen	0.994895774064706	0.993668069404983	0.996598106905894
BTN3A1	6	26402465	26415444	TG	Breast	0.994705166016075	0.993289842081517	0.996595362737714
RYR2	1	237205505	237997288	TG	Atrial appendage	0.984755307934558	0.991533574810335	0.996595047737817
BTN3A1	6	26402465	26415444	TG	Liver	0.994705166016075	0.993289842081517	0.9965929786676
HIST1H4H	6	26281283	26285762	TG	Putamen	0.994895774064706	0.993668069404983	0.996592429710852
GMEB2	20	62218955	62258394	TF	Atrial appendage	0.989961988876211	0.995651407558284	0.996590163260426
BTN2A1	6	26458150	26476849	TG	NK cell	0.994000337653194	0.992759920953147	0.996589541896826
GMEB2	20	62218955	62258394	TF	Skeletal muscle	0.989961988876211	0.995651407558284	0.996585278216069
BTN3A1	6	26402465	26415444	TG	Esophagus muscularis	0.994705166016075	0.993289842081517	0.996584285851249
RYR2	1	237205505	237997288	TG	Thyroid	0.984755307934558	0.991533574810335	0.996582376762136
HIST1H4H	6	26281283	26285762	TG	Sigmoid colon	0.994895774064706	0.993668069404983	0.996575635581974
VASN	16	4421849	4433529	TG	Subcutaneous adipose	0.995778388407064	0.997929595075475	0.996575538248031
DNAJA3	16	4475806	4506776	TG	Ovary	0.996071684437493	0.998053041845658	0.996574433622897
VASN	16	4421849	4433529	TG	Adrenal gland	0.995778388407064	0.997929595075475	0.99657169357041
HIST1H4H	6	26281283	26285762	TG	Skeletal muscle	0.994895774064706	0.993668069404983	0.996565171223787
GMEB2	20	62218955	62258394	TF	B cell	0.989961988876211	0.995651407558284	0.996564294817185
BTN3A1	6	26402465	26415444	TG	Sun-exposed skin	0.994705166016075	0.993289842081517	0.996563613866108
BTN3A1	6	26402465	26415444	TG	Sigmoid colon	0.994705166016075	0.993289842081517	0.996561826815454
GMEB2	20	62218955	62258394	TF	Vagina	0.989961988876211	0.995651407558284	0.996559505127126
ANK3	10	61786056	62493248	TG	Skeletal muscle	0.984649994545697	0.991380083998775	0.996556918663711
GMEB2	20	62218955	62258394	TF	Tibial nerve	0.989961988876211	0.995651407558284	0.996553431160817
GMEB2	20	62218955	62258394	TF	Stomach	0.989961988876211	0.995651407558284	0.996553090659455
GMEB2	20	62218955	62258394	TF	Thyroid	0.989961988876211	0.995651407558284	0.996550444647378
BTN3A1	6	26402465	26415444	TG	Cerebellum	0.994705166016075	0.993289842081517	0.996549770197984
BTN3A1	6	26402465	26415444	TG	Spleen	0.994705166016075	0.993289842081517	0.996541772518545
GMEB2	20	62218955	62258394	TF	Gastroesophageal junction	0.989961988876211	0.995651407558284	0.996534741613709
GMEB2	20	62218955	62258394	TF	Adrenal gland	0.989961988876211	0.995651407558284	0.996530551045544
GMEB2	20	62218955	62258394	TF	Liver	0.989961988876211	0.995651407558284	0.996525816267237
PQLC1	18	77662420	77711664	TG	Testis	0.999520765244395	0.999512623189879	0.996517005752127
RORA	15	60780483	61521518	TF	Stomach	0.995004611523891	0.996851304302008	0.996514169958353
GMEB2	20	62218955	62258394	TF	Testis	0.989961988876211	0.995651407558284	0.996509149455146
GMEB2	20	62218955	62258394	TF	Pancreas	0.989961988876211	0.995651407558284	0.996498562537205
RYR2	1	237205505	237997288	TG	Left ventricle	0.984755307934558	0.991533574810335	0.996494681687979
RORA	15	60780483	61521518	TF	Omnibus	0.995004611523891	0.996851304302008	0.996485180674861
BTN3A1	6	26402465	26415444	TG	Transverse colon	0.994705166016075	0.993289842081517	0.996474058548439
TMTC1	12	29653773	29937692	TG	Prostate	0.999069339733977	0.999088182893173	0.996473703012536
ANK3	10	61786056	62493248	TG	Ovary	0.984649994545697	0.991380083998775	0.996468250206343
ANK3	10	61786056	62493248	TG	Tibial nerve	0.984649994545697	0.991380083998775	0.996466087005981
HIST1H4H	6	26281283	26285762	TG	Transverse colon	0.994895774064706	0.993668069404983	0.996464587063803
BTN3A3	6	26440700	26453643	TG	CD4 cell	0.994078302369443	0.992779765534489	0.996463119574932
GMEB2	20	62218955	62258394	TF	Esophagus muscularis	0.989961988876211	0.995651407558284	0.99645903246965
KCNMA1	10	78629359	79398353	TG	Subcutaneous adipose	0.987009498997932	0.994128371068933	0.996456892862619
TMTC1	12	29653773	29937692	TG	Esophagus mucosa	0.999069339733977	0.999088182893173	0.996452895448751
GMEB2	20	62218955	62258394	TF	CD8 cell	0.989961988876211	0.995651407558284	0.996447080496935
GMEB2	20	62218955	62258394	TF	Lung	0.989961988876211	0.995651407558284	0.996446147492162
GMEB2	20	62218955	62258394	TF	Left ventricle	0.989961988876211	0.995651407558284	0.996445087641908
KCNMA1	10	78629359	79398353	TG	Sigmoid colon	0.987009498997932	0.994128371068933	0.996439842687004
ANK3	10	61786056	62493248	TG	Esophagus mucosa	0.984649994545697	0.991380083998775	0.996435217927479
GMEB2	20	62218955	62258394	TF	Sigmoid colon	0.989961988876211	0.995651407558284	0.996432151339279
GMEB2	20	62218955	62258394	TF	Prostate	0.989961988876211	0.995651407558284	0.996430699244791
NMRAL1	16	4511681	4545764	TG	Ovary	0.99592984062556	0.997986159670987	0.996427919528113
GMEB2	20	62218955	62258394	TF	Ovary	0.989961988876211	0.995651407558284	0.996426309965109
PRKD1	14	30045687	30661104	TG	Aorta	0.99948521554719	0.999157897783466	0.996425610177623
ANK3	10	61786056	62493248	TG	Vagina	0.984649994545697	0.991380083998775	0.996409841710115
ANK3	10	61786056	62493248	TG	Atrial appendage	0.984649994545697	0.991380083998775	0.996407718410966
KCNMA1	10	78629359	79398353	TG	Skeletal muscle	0.987009498997932	0.994128371068933	0.99640642781689
TMTC1	12	29653773	29937692	TG	Lung	0.999069339733977	0.999088182893173	0.99640410704079
HIST1H4H	6	26281283	26285762	TG	Omnibus	0.994895774064706	0.993668069404983	0.996396779817347
KCNMA1	10	78629359	79398353	TG	Stomach	0.987009498997932	0.994128371068933	0.996394558617858
BTN2A1	6	26458150	26476849	TG	CD4 cell	0.994000337653194	0.992759920953147	0.996387346205792
PRKD1	14	30045687	30661104	TG	Pancreas	0.99948521554719	0.999157897783466	0.996384664130094
GMEB2	20	62218955	62258394	TF	NK cell	0.989961988876211	0.995651407558284	0.996384562807468
KCNMA1	10	78629359	79398353	TG	Uterus	0.987009498997932	0.994128371068933	0.996383145610337
GMEB2	20	62218955	62258394	TF	CD4 cell	0.989961988876211	0.995651407558284	0.996379521522348
BTN3A3	6	26440700	26453643	TG	CD8 cell	0.994078302369443	0.992779765534489	0.996370262224374
SOX5	12	23682440	24103966	TF	Left ventricle	0.999208290795912	0.997435323714668	0.996368838903043
TMTC1	12	29653773	29937692	TG	Spleen	0.999069339733977	0.999088182893173	0.996366399450588
GMEB2	20	62218955	62258394	TF	Esophagus mucosa	0.989961988876211	0.995651407558284	0.99636375648584
ANK3	10	61786056	62493248	TG	Thyroid	0.984649994545697	0.991380083998775	0.996361089384332
BTN3A3	6	26440700	26453643	TG	B cell	0.994078302369443	0.992779765534489	0.996360284649738
GMEB2	20	62218955	62258394	TF	Omnibus	0.989961988876211	0.995651407558284	0.996358508992596
ZSCAN31	6	28292470	28324048	TG	Esophagus mucosa	0.998561737454091	0.999856545647821	0.996354415383773
TMTC1	12	29653773	29937692	TG	Sun-exposed skin	0.999069339733977	0.999088182893173	0.996345428980233
KDM3B	5	137688285	137772717	TG	CD4 cell	0.997966890561378	0.998388739052051	0.996342141724742
RORA	15	60780483	61521518	TF	NK cell	0.995004611523891	0.996851304302008	0.996341824006827
KCNMA1	10	78629359	79398353	TG	Aorta	0.987009498997932	0.994128371068933	0.9963386625005
PQLC1	18	77662420	77711664	TG	Thyroid	0.999520765244395	0.999512623189879	0.996320179099651
ANK3	10	61786056	62493248	TG	Left ventricle	0.984649994545697	0.991380083998775	0.996316005134459
GMEB2	20	62218955	62258394	TF	Aorta	0.989961988876211	0.995651407558284	0.996312307283586
KCNMA1	10	78629359	79398353	TG	Esophagus muscularis	0.987009498997932	0.994128371068933	0.996307224106069
BTN3A1	6	26402465	26415444	TG	Omnibus	0.994705166016075	0.993289842081517	0.996303851264494
TBC1D5	3	17198654	18486309	TG	Terminal ileum	0.983548714899909	0.99151746288348	0.996302334481175
BTN3A3	6	26440700	26453643	TG	Monocyte	0.994078302369443	0.992779765534489	0.996296592221576
KCNMA1	10	78629359	79398353	TG	Esophagus mucosa	0.987009498997932	0.994128371068933	0.996294494712526
TMTC1	12	29653773	29937692	TG	Vagina	0.999069339733977	0.999088182893173	0.996293415425606
HELZ2	20	62189439	62205592	TG	Thyroid	0.988828399981353	0.995258330206505	0.996288609946742
BTN2A1	6	26458150	26476849	TG	CD8 cell	0.994000337653194	0.992759920953147	0.996287816026257
BTN2A1	6	26458150	26476849	TG	B cell	0.994000337653194	0.992759920953147	0.996285256042215
PQLC1	18	77662420	77711664	TG	Spleen	0.999520765244395	0.999512623189879	0.996278051936553
RORA	15	60780483	61521518	TF	CD8 cell	0.995004611523891	0.996851304302008	0.996276262538402
KIRREL3	11	126293254	126873355	TG	Hippocampus	0.98451466198917	0.989071568969811	0.996275671485925
TBC1D5	3	17198654	18486309	TG	Spleen	0.983548714899909	0.99151746288348	0.9962735644558
KCNMA1	10	78629359	79398353	TG	Gastroesophageal junction	0.987009498997932	0.994128371068933	0.996269715513551
HELZ2	20	62189439	62205592	TG	Stomach	0.988828399981353	0.995258330206505	0.996266134337641
GMEB2	20	62218955	62258394	TF	Cerebellum	0.989961988876211	0.995651407558284	0.996266069766116
BTN3A3	6	26440700	26453643	TG	Terminal ileum	0.994078302369443	0.992779765534489	0.996257272301874
BTN3A3	6	26440700	26453643	TG	Esophagus mucosa	0.994078302369443	0.992779765534489	0.996254999294767
BTN3A3	6	26440700	26453643	TG	Visceral omentum	0.994078302369443	0.992779765534489	0.996253145318447
VASN	16	4421849	4433529	TG	Ovary	0.995778388407064	0.997929595075475	0.996250662396845
KCNMA1	10	78629359	79398353	TG	Vagina	0.987009498997932	0.994128371068933	0.996243616946504
HELZ2	20	62189439	62205592	TG	B cell	0.988828399981353	0.995258330206505	0.996243357199481
HELZ2	20	62189439	62205592	TG	Liver	0.988828399981353	0.995258330206505	0.996241869254179
RBX1	22	41347351	41369313	TG	Monocyte	0.98348839269136	0.990920979282707	0.996235275340743
TMTC1	12	29653773	29937692	TG	Esophagus muscularis	0.999069339733977	0.999088182893173	0.996233005259318
KIRREL3	11	126293254	126873355	TG	Caudate	0.98451466198917	0.989071568969811	0.996232062575753
EPB41	1	29213603	29446553	TG	B cell	0.997173938057953	0.99844039473671	0.996228747714928
KIRREL3	11	126293254	126873355	TG	Putamen	0.98451466198917	0.989071568969811	0.99622521101196
BTN2A1	6	26458150	26476849	TG	Monocyte	0.994000337653194	0.992759920953147	0.996223856850245
C2orf69	2	200775979	200820658	TG	Liver	0.999987826218138	0.999969268325293	0.996206327245015
CORO7	16	4404543	4475706	TG	Lung	0.996090070436348	0.998058940491858	0.996206321780159
BTN3A3	6	26440700	26453643	TG	Lung	0.994078302369443	0.992779765534489	0.996203949739521
BTN3A3	6	26440700	26453643	TG	Tibial nerve	0.994078302369443	0.992779765534489	0.996203095799076
GMEB2	20	62218955	62258394	TF	Subcutaneous adipose	0.989961988876211	0.995651407558284	0.996203039664066
BTN2A1	6	26458150	26476849	TG	Testis	0.994000337653194	0.992759920953147	0.996193952988322
DNAJA3	16	4475806	4506776	TG	Lung	0.996071684437493	0.998053041845658	0.996191800656321
TBC1D5	3	17198654	18486309	TG	Lung	0.983548714899909	0.99151746288348	0.99618945616724
BTN2A1	6	26458150	26476849	TG	Esophagus mucosa	0.994000337653194	0.992759920953147	0.996189396667551
BTN2A1	6	26458150	26476849	TG	Hippocampus	0.994000337653194	0.992759920953147	0.996185042589892
BTN2A1	6	26458150	26476849	TG	Visceral omentum	0.994000337653194	0.992759920953147	0.9961813159438
BTN2A1	6	26458150	26476849	TG	Thyroid	0.994000337653194	0.992759920953147	0.996174755290705
BTN3A3	6	26440700	26453643	TG	Adrenal gland	0.994078302369443	0.992779765534489	0.996169355685603
BTN3A3	6	26440700	26453643	TG	Aorta	0.994078302369443	0.992779765534489	0.996168698819653
BTN2A1	6	26458150	26476849	TG	Terminal ileum	0.994000337653194	0.992759920953147	0.996165525061628
KIRREL3	11	126293254	126873355	TG	Cerebellum	0.98451466198917	0.989071568969811	0.996159820719121
GMEB2	20	62218955	62258394	TF	Breast	0.989961988876211	0.995651407558284	0.996158247570504
BTN3A3	6	26440700	26453643	TG	Pancreas	0.994078302369443	0.992779765534489	0.996157691647991
BTN3A3	6	26440700	26453643	TG	Vagina	0.994078302369443	0.992779765534489	0.996157065627347
BTN3A3	6	26440700	26453643	TG	Ovary	0.994078302369443	0.992779765534489	0.996153804067707
TMTC1	12	29653773	29937692	TG	Ovary	0.999069339733977	0.999088182893173	0.996152914289584
BTN3A3	6	26440700	26453643	TG	Prostate	0.994078302369443	0.992779765534489	0.996142107792067
TMTC1	12	29653773	29937692	TG	Visceral omentum	0.999069339733977	0.999088182893173	0.996135279659745
TBC1D5	3	17198654	18486309	TG	Esophagus mucosa	0.983548714899909	0.99151746288348	0.99613516323667
HELZ2	20	62189439	62205592	TG	Lung	0.988828399981353	0.995258330206505	0.996133779161992
BTN3A3	6	26440700	26453643	TG	Liver	0.994078302369443	0.992779765534489	0.996132727108106
BTN2A1	6	26458150	26476849	TG	Lung	0.994000337653194	0.992759920953147	0.996129962874527
VASN	16	4421849	4433529	TG	Uterus	0.995778388407064	0.997929595075475	0.996127250050135
BTN2A1	6	26458150	26476849	TG	Tibial nerve	0.994000337653194	0.992759920953147	0.996125725166659
PTK6	20	62159778	62168723	TG	Stomach	0.988232273615064	0.995055608994629	0.996120812094735
BTN3A3	6	26440700	26453643	TG	Stomach	0.994078302369443	0.992779765534489	0.996118719901873
GMEB2	20	62218955	62258394	TF	Visceral omentum	0.989961988876211	0.995651407558284	0.996115166761837
BTN3A3	6	26440700	26453643	TG	Uterus	0.994078302369443	0.992779765534489	0.996108022740425
GMEB2	20	62218955	62258394	TF	Cortex	0.989961988876211	0.995651407558284	0.996107939699389
TMTC1	12	29653773	29937692	TG	Uterus	0.999069339733977	0.999088182893173	0.996107015371979
BTN3A3	6	26440700	26453643	TG	Breast	0.994078302369443	0.992779765534489	0.996103494102759
BTN3A3	6	26440700	26453643	TG	Left ventricle	0.994078302369443	0.992779765534489	0.996102668801909
HELZ2	20	62189439	62205592	TG	CD8 cell	0.988828399981353	0.995258330206505	0.99610220809489
TMTC1	12	29653773	29937692	TG	Skeletal muscle	0.999069339733977	0.999088182893173	0.996101256890188
BTN3A3	6	26440700	26453643	TG	Esophagus muscularis	0.994078302369443	0.992779765534489	0.996099323672446
BTN2A1	6	26458150	26476849	TG	Aorta	0.994000337653194	0.992759920953147	0.996098827245551
BTN3A3	6	26440700	26453643	TG	Subcutaneous adipose	0.994078302369443	0.992779765534489	0.996097217857032
BTN2A1	6	26458150	26476849	TG	Pancreas	0.994000337653194	0.992759920953147	0.996087124971785
TBC1D5	3	17198654	18486309	TG	Vagina	0.983548714899909	0.99151746288348	0.996086863721648
BTN2A1	6	26458150	26476849	TG	Vagina	0.994000337653194	0.992759920953147	0.996084814511492
RORA	15	60780483	61521518	TF	Liver	0.995004611523891	0.996851304302008	0.99608436286204
BTN2A1	6	26458150	26476849	TG	Adrenal gland	0.994000337653194	0.992759920953147	0.996084063518325
PGBD1	6	28249314	28270326	TG	Omnibus	0.998173213707787	0.999833182823568	0.996083222565789
FTCDNL1	2	200625267	200715896	TG	Liver	0.999988280753791	0.999971116452228	0.996080890940748
BTN3A3	6	26440700	26453643	TG	Sun-exposed skin	0.994078302369443	0.992779765534489	0.996079981198113
BTN2A1	6	26458150	26476849	TG	Ovary	0.994000337653194	0.992759920953147	0.996076969078446
YPEL4	11	57412560	57417417	TG	Omnibus	0.996940627774101	0.998457377851226	0.996076884474273
HELZ2	20	62189439	62205592	TG	Omnibus	0.988828399981353	0.995258330206505	0.996075371115953
BTN2A1	6	26458150	26476849	TG	Prostate	0.994000337653194	0.992759920953147	0.996067165290874
BTN2A1	6	26458150	26476849	TG	Liver	0.994000337653194	0.992759920953147	0.996062103223374
CCSER1	4	91048686	92523064	TG	Transverse colon	0.970416961822042	0.988694066619142	0.996060644046707
CCSER1	4	91048686	92523064	TG	Terminal ileum	0.970416961822042	0.988694066619142	0.996055531332049
CTNND1	11	57520715	57587018	TG	Testis	0.996828164891681	0.99841867594446	0.996054901368753
TMTC1	12	29653773	29937692	TG	Tibial nerve	0.999069339733977	0.999088182893173	0.996054277563155
GMEB2	20	62218955	62258394	TF	Caudate	0.989961988876211	0.995651407558284	0.996053407096475
BTN3A3	6	26440700	26453643	TG	Spleen	0.994078302369443	0.992779765534489	0.99605000292296
CLP1	11	57416465	57429340	TG	Omnibus	0.996920915147954	0.99844932013091	0.996046263937355
TMTC1	12	29653773	29937692	TG	Gastroesophageal junction	0.999069339733977	0.999088182893173	0.996041678976147
BTN2A1	6	26458150	26476849	TG	Cortex	0.994000337653194	0.992759920953147	0.996041366010303
HELZ2	20	62189439	62205592	TG	CD4 cell	0.988828399981353	0.995258330206505	0.996040641457285
BTN3A3	6	26440700	26453643	TG	Sigmoid colon	0.994078302369443	0.992779765534489	0.996039804117754
HELZ2	20	62189439	62205592	TG	Esophagus mucosa	0.988828399981353	0.995258330206505	0.996032286541068
HELZ2	20	62189439	62205592	TG	NK cell	0.988828399981353	0.995258330206505	0.99603055961835
BTN2A1	6	26458150	26476849	TG	Stomach	0.994000337653194	0.992759920953147	0.996030189710938
BTN2A1	6	26458150	26476849	TG	Left ventricle	0.994000337653194	0.992759920953147	0.996029358305332
BTN2A1	6	26458150	26476849	TG	Atrial appendage	0.994000337653194	0.992759920953147	0.996027028924044
BTN2A1	6	26458150	26476849	TG	Uterus	0.994000337653194	0.992759920953147	0.996025133700915
BTN2A1	6	26458150	26476849	TG	Breast	0.994000337653194	0.992759920953147	0.996022021704195
BTN2A1	6	26458150	26476849	TG	Esophagus muscularis	0.994000337653194	0.992759920953147	0.996020663889246
CREB5	7	28338940	28865511	TF	Aorta	0.991767771422755	0.993333686795217	0.996019969647966
CCSER1	4	91048686	92523064	TG	B cell	0.970416961822042	0.988694066619142	0.996017354034574
TBC1D5	3	17198654	18486309	TG	Testis	0.983548714899909	0.99151746288348	0.996012491368284
CCSER1	4	91048686	92523064	TG	Stomach	0.970416961822042	0.988694066619142	0.996010424187768
GMEB2	20	62218955	62258394	TF	Transverse colon	0.989961988876211	0.995651407558284	0.996007192165635
[truncated: 143,503 more rows]
