# Supplementary material for: Modeling regulatory network topology improves genome-wide analyses of complex human traits
Source: Nat Commun. 2021 May 14;12:2851. doi: 10.1038/s41467-021-22588-0 (PMC8121952; doi:10.1038/s41467-021-22588-0)
Supplement: Supplementary file 9 — Source Data [file 41467_2021_22588_MOESM9_ESM.zip › source_data/bc_gene.txt]

hgnc_symbol	chr	start	stop	role	network	base_p1	near_p1	p1
FGFR2	10	123237848	123357972	TG	Testis	1	1	1
FGFR2	10	123237848	123357972	TG	Pancreas	1	1	1
FGFR2	10	123237848	123357972	TG	Sun-exposed skin	1	1	1
FGFR2	10	123237848	123357972	TG	Ovary	1	1	1
TOX3	16	52471917	52581714	TG	Terminal ileum	1	1	1
FGFR2	10	123237848	123357972	TG	Sigmoid colon	1	1	1
FGFR2	10	123237848	123357972	TG	Thyroid	1	1	1
FGFR2	10	123237848	123357972	TG	Uterus	1	1	1
FGFR2	10	123237848	123357972	TG	Hippocampus	1	1	1
FGFR2	10	123237848	123357972	TG	Cortex	1	1	1
FGFR2	10	123237848	123357972	TG	Esophagus mucosa	1	1	1
FGFR2	10	123237848	123357972	TG	Prostate	1	1	1
FGFR2	10	123237848	123357972	TG	Stomach	1	1	1
TOX3	16	52471917	52581714	TG	Stomach	1	1	1
FGFR2	10	123237848	123357972	TG	Lung	1	1	1
FGFR2	10	123237848	123357972	TG	Transverse colon	1	1	1
TOX3	16	52471917	52581714	TG	Transverse colon	1	1	1
FGFR2	10	123237848	123357972	TG	Vagina	1	1	1
FGFR2	10	123237848	123357972	TG	Caudate	1	1	1
FGFR2	10	123237848	123357972	TG	Putamen	1	1	1
FGFR2	10	123237848	123357972	TG	Adrenal gland	1	1	1
FGFR2	10	123237848	123357972	TG	Esophagus muscularis	1	1	1
ESR1	6	151977826	152450754	TF	Aorta	0.999999989935767	0.999999965096014	0.999999999884977
ESR1	6	151977826	152450754	TF	Breast	0.999999989935767	0.999999965096014	0.999999999825668
ESR1	6	151977826	152450754	TF	Tibial nerve	0.999999989935767	0.999999965096014	0.999999999768733
ESR1	6	151977826	152450754	TF	Visceral omentum	0.999999989935767	0.999999965096014	0.99999999974059
ESR1	6	151977826	152450754	TF	Vagina	0.999999989935767	0.999999965096014	0.999999999554691
ESR1	6	151977826	152450754	TF	Thyroid	0.999999989935767	0.999999965096014	0.999999998697439
ESR1	6	151977826	152450754	TF	Adrenal gland	0.999999989935767	0.999999965096014	0.999999998211566
ESR1	6	151977826	152450754	TF	Pancreas	0.999999989935767	0.999999965096014	0.999999998188142
ESR1	6	151977826	152450754	TF	Subcutaneous adipose	0.999999989935767	0.999999965096014	0.999999997972285
ESR1	6	151977826	152450754	TF	Ovary	0.999999989935767	0.999999965096014	0.999999997895546
ESR1	6	151977826	152450754	TF	Liver	0.999999989935767	0.999999965096014	0.9999999975223
ESR1	6	151977826	152450754	TF	Sigmoid colon	0.999999989935767	0.999999965096014	0.99999999741096
ESR1	6	151977826	152450754	TF	Prostate	0.999999989935767	0.999999965096014	0.999999997358724
ESR1	6	151977826	152450754	TF	Omnibus	0.999999989935767	0.999999965096014	0.999999997177961
ESR1	6	151977826	152450754	TF	Uterus	0.999999989935767	0.999999965096014	0.999999995853183
ESR1	6	151977826	152450754	TF	CD8 cell	0.999999989935767	0.999999965096014	0.999999994811882
ESR1	6	151977826	152450754	TF	NK cell	0.999999989935767	0.999999965096014	0.999999994587477
ESR1	6	151977826	152450754	TF	Monocyte	0.999999989935767	0.999999965096014	0.999999993794823
ESR1	6	151977826	152450754	TF	CD4 cell	0.999999989935767	0.999999965096014	0.99999999347186
CCDC170	6	151815165	151942328	TG	Omnibus	0.999999972470691	0.999999919193964	0.999999989796548
ESR1	6	151977826	152450754	TF	B cell	0.999999989935767	0.999999965096014	0.999999989710326
ESR1	6	151977826	152450754	TF	Skeletal muscle	0.999999989935767	0.999999965096014	0.999999988040472
MAP3K1	5	56111401	56191979	TG	Pancreas	0.999999711747596	0.999999773717298	0.999999774562404
MAP3K1	5	56111401	56191979	TG	Testis	0.999999711747596	0.999999773717298	0.999999758423575
MAP3K1	5	56111401	56191979	TG	Monocyte	0.999999711747596	0.999999773717298	0.999999750304704
MAP3K1	5	56111401	56191979	TG	CD4 cell	0.999999711747596	0.999999773717298	0.999999745614169
MAP3K1	5	56111401	56191979	TG	Prostate	0.999999711747596	0.999999773717298	0.999999744102937
MAP3K1	5	56111401	56191979	TG	NK cell	0.999999711747596	0.999999773717298	0.999999744099068
MAP3K1	5	56111401	56191979	TG	CD8 cell	0.999999711747596	0.999999773717298	0.999999742730906
MAP3K1	5	56111401	56191979	TG	B cell	0.999999711747596	0.999999773717298	0.999999740329788
MAP3K1	5	56111401	56191979	TG	Uterus	0.999999711747596	0.999999773717298	0.999999731019442
MAP3K1	5	56111401	56191979	TG	Esophagus mucosa	0.999999711747596	0.999999773717298	0.999999722077439
MAP3K1	5	56111401	56191979	TG	Breast	0.999999711747596	0.999999773717298	0.999999693884601
MAP3K1	5	56111401	56191979	TG	Omnibus	0.999999711747596	0.999999773717298	0.99999968977932
MAP3K1	5	56111401	56191979	TG	Tibial nerve	0.999999711747596	0.999999773717298	0.9999996794393
MAP3K1	5	56111401	56191979	TG	Thyroid	0.999999711747596	0.999999773717298	0.999999647086188
MAP3K1	5	56111401	56191979	TG	Spleen	0.999999711747596	0.999999773717298	0.99999962711429
MAP3K1	5	56111401	56191979	TG	Vagina	0.999999711747596	0.999999773717298	0.999999596736702
MAP3K1	5	56111401	56191979	TG	Sun-exposed skin	0.999999711747596	0.999999773717298	0.999999541322166
PTHLH	12	28111017	28125638	TG	Aorta	0.997587212356059	0.997824567576999	0.999983551496449
PTHLH	12	28111017	28125638	TG	Atrial appendage	0.997587212356059	0.997824567576999	0.999943079976405
PTHLH	12	28111017	28125638	TG	Spleen	0.997587212356059	0.997824567576999	0.999881024635987
ZMIZ1	10	80828792	81076276	TG	Thyroid	0.998787406683283	0.999250940455442	0.9997742842946
ZNF365	10	64133951	64431771	TG	Caudate	0.998841609377166	0.999250771194136	0.999707643202633
ZMIZ1	10	80828792	81076276	TG	Ovary	0.998787406683283	0.999250940455442	0.999684588640692
PTHLH	12	28111017	28125638	TG	Vagina	0.997587212356059	0.997824567576999	0.999576933260314
ZNF365	10	64133951	64431771	TG	CD8 cell	0.998841609377166	0.999250771194136	0.999316789146969
ZNF365	10	64133951	64431771	TG	NK cell	0.998841609377166	0.999250771194136	0.999287658153959
ZNF365	10	64133951	64431771	TG	Putamen	0.998841609377166	0.999250771194136	0.999048794309248
PTHLH	12	28111017	28125638	TG	Omnibus	0.997587212356059	0.997824567576999	0.998551885010946
PTHLH	12	28111017	28125638	TG	Esophagus mucosa	0.997587212356059	0.997824567576999	0.9975939437669
RAD51B	14	68286496	69196935	TG	Omnibus	0.990150758940531	0.992657463985138	0.996923906710254
KCTD1	18	24034874	24237365	TG	Sun-exposed skin	0.888022753360236	0.931828037996064	0.982353843016228
AQP4	18	24432002	24445782	TG	Lung	0.890406110875179	0.934087918687473	0.982258231821939
AQP4	18	24432002	24445782	TG	Cortex	0.890406110875179	0.934087918687473	0.981949674759938
AQP4	18	24432002	24445782	TG	Caudate	0.890406110875179	0.934087918687473	0.981599823424508
KCTD1	18	24034874	24237365	TG	Atrial appendage	0.888022753360236	0.931828037996064	0.981078205199323
KCTD1	18	24034874	24237365	TG	Tibial nerve	0.888022753360236	0.931828037996064	0.981061577529661
KCTD1	18	24034874	24237365	TG	Vagina	0.888022753360236	0.931828037996064	0.980798049720091
KCTD1	18	24034874	24237365	TG	Lung	0.888022753360236	0.931828037996064	0.980632102628234
KCTD1	18	24034874	24237365	TG	Spleen	0.888022753360236	0.931828037996064	0.980585691695159
AQP4	18	24432002	24445782	TG	Hippocampus	0.890406110875179	0.934087918687473	0.980375309446222
KCTD1	18	24034874	24237365	TG	Cortex	0.888022753360236	0.931828037996064	0.980285830353571
KCTD1	18	24034874	24237365	TG	Caudate	0.888022753360236	0.931828037996064	0.980013562413693
AQP4	18	24432002	24445782	TG	Thyroid	0.890406110875179	0.934087918687473	0.97893792280881
KCTD1	18	24034874	24237365	TG	Hippocampus	0.888022753360236	0.931828037996064	0.978746855430423
IVL	1	152881021	152884362	TG	Sun-exposed skin	0.785663534923064	0.718975165504856	0.978149446151802
LCE1A	1	152799949	152800573	TG	Sun-exposed skin	0.78546081568365	0.71888559358278	0.977552110348622
KCTD1	18	24034874	24237365	TG	Thyroid	0.888022753360236	0.931828037996064	0.977280816555748
SPRR3	1	152974223	152976332	TG	Vagina	0.785814879129204	0.719014022946745	0.973294543762489
SPRR1A	1	152956557	152958289	TG	Vagina	0.78571076187812	0.718951204181737	0.973202464667418
KCTD1	18	24034874	24237365	TG	Omnibus	0.888022753360236	0.931828037996064	0.970626029466248
HNF4G	8	76320149	76479078	TF	Transverse colon	0.922673781738502	0.943099030147965	0.969182061678638
HNF4G	8	76320149	76479078	TF	Pancreas	0.922673781738502	0.943099030147965	0.968566447605487
KCTD1	18	24034874	24237365	TG	Adrenal gland	0.888022753360236	0.931828037996064	0.968449890969413
KCTD1	18	24034874	24237365	TG	Esophagus mucosa	0.888022753360236	0.931828037996064	0.96839583018985
KCTD1	18	24034874	24237365	TG	Ovary	0.888022753360236	0.931828037996064	0.968386417002783
KCTD1	18	24034874	24237365	TG	Stomach	0.888022753360236	0.931828037996064	0.967625126872315
HNF4G	8	76320149	76479078	TF	Omnibus	0.922673781738502	0.943099030147965	0.966750838122064
HNF4G	8	76320149	76479078	TF	Liver	0.922673781738502	0.943099030147965	0.966176531280559
KCTD1	18	24034874	24237365	TG	Prostate	0.888022753360236	0.931828037996064	0.96521877675219
KCTD1	18	24034874	24237365	TG	Testis	0.888022753360236	0.931828037996064	0.964437684347619
KCTD1	18	24034874	24237365	TG	Uterus	0.888022753360236	0.931828037996064	0.963972795232912
HNF4G	8	76320149	76479078	TF	Breast	0.922673781738502	0.943099030147965	0.961489682654941
HNF4G	8	76320149	76479078	TF	Stomach	0.922673781738502	0.943099030147965	0.959903156108566
HNF4G	8	76320149	76479078	TF	Terminal ileum	0.922673781738502	0.943099030147965	0.957858806458528
MRPL23	11	1968508	2005752	TG	Aorta	0.787074442270801	0.780974643545991	0.955572289806687
TNNT3	11	1940792	1959936	TG	Aorta	0.787053607345631	0.780956209455934	0.955539614814913
LSP1	11	1874200	1913497	TG	Esophagus muscularis	0.78698885378112	0.780892130208131	0.95434190440512
HNF4G	8	76320149	76479078	TF	Prostate	0.922673781738502	0.943099030147965	0.954258260502453
HNF4G	8	76320149	76479078	TF	Testis	0.922673781738502	0.943099030147965	0.952795214280812
HNF4G	8	76320149	76479078	TF	Sigmoid colon	0.922673781738502	0.943099030147965	0.951693348242416
HNF4G	8	76320149	76479078	TF	Ovary	0.922673781738502	0.943099030147965	0.951108115128582
TNNT3	11	1940792	1959936	TG	Atrial appendage	0.787053607345631	0.780956209455934	0.950296780879983
TNNT3	11	1940792	1959936	TG	Vagina	0.787053607345631	0.780956209455934	0.949897983763248
LSP1	11	1874200	1913497	TG	Lung	0.78698885378112	0.780892130208131	0.949713488507934
LSP1	11	1874200	1913497	TG	Spleen	0.78698885378112	0.780892130208131	0.949191084938046
TNNI2	11	1860219	1862910	TG	Spleen	0.786948777173899	0.780853783805706	0.949136018104861
KCTD1	18	24034874	24237365	TG	Cerebellum	0.888022753360236	0.931828037996064	0.946117300083197
LSP1	11	1874200	1913497	TG	Sun-exposed skin	0.78698885378112	0.780892130208131	0.945774061194697
SYT8	11	1848709	1858751	TG	Sun-exposed skin	0.786978180219398	0.780877744151154	0.945765466724213
TNNI2	11	1860219	1862910	TG	Sun-exposed skin	0.786948777173899	0.780853783805706	0.945728354070283
AQP4	18	24432002	24445782	TG	Putamen	0.890406110875179	0.934087918687473	0.943802041150888
HNF4G	8	76320149	76479078	TF	Skeletal muscle	0.922673781738502	0.943099030147965	0.941879828858526
KCTD1	18	24034874	24237365	TG	Putamen	0.888022753360236	0.931828037996064	0.941491892657001
CASP8	2	202098166	202152434	TG	Aorta	0.705536119502066	0.717524065104981	0.941346899977252
CASP8	2	202098166	202152434	TG	Sun-exposed skin	0.705536119502066	0.717524065104981	0.94120239742274
CASP10	2	202047604	202094129	TG	Sun-exposed skin	0.705501544826109	0.717491196063284	0.941123233915701
LSP1	11	1874200	1913497	TG	Thyroid	0.78698885378112	0.780892130208131	0.938888277872959
CASP8	2	202098166	202152434	TG	Breast	0.705536119502066	0.717524065104981	0.935109832893061
CASP8	2	202098166	202152434	TG	Vagina	0.705536119502066	0.717524065104981	0.934784208218865
CASP10	2	202047604	202094129	TG	Vagina	0.705501544826109	0.717491196063284	0.934708969241044
CASP8	2	202098166	202152434	TG	Lung	0.705536119502066	0.717524065104981	0.934032116049821
CASP10	2	202047604	202094129	TG	Lung	0.705501544826109	0.717491196063284	0.933957104987792
CASP8	2	202098166	202152434	TG	Spleen	0.705536119502066	0.717524065104981	0.933832878358255
CASP10	2	202047604	202094129	TG	Spleen	0.705501544826109	0.717491196063284	0.933758630863268
CASP8	2	202098166	202152434	TG	Visceral omentum	0.705536119502066	0.717524065104981	0.933372843097636
CASP10	2	202047604	202094129	TG	Visceral omentum	0.705501544826109	0.717491196063284	0.933299534003771
SPRR1A	1	152956557	152958289	TG	Omnibus	0.78571076187812	0.718951204181737	0.928978800264718
MKL1	22	40806285	41032706	TG	Sun-exposed skin	0.796178491641243	0.802372795202207	0.925490852006443
MKL1	22	40806285	41032706	TG	Spleen	0.796178491641243	0.802372795202207	0.924854521147281
ADSL	22	40742507	40786467	TG	Sun-exposed skin	0.76341714852903	0.801657524473549	0.92472909339029
TNRC6B	22	40440821	40731812	TG	Spleen	0.763256329175673	0.801769699492762	0.924252040893305
MKL1	22	40806285	41032706	TG	Vagina	0.796178491641243	0.802372795202207	0.924236738477546
ADSL	22	40742507	40786467	TG	Spleen	0.76341714852903	0.801657524473549	0.924056009443895
ADSL	22	40742507	40786467	TG	Vagina	0.76341714852903	0.801657524473549	0.923421735106629
CDYL2	16	80631803	80838226	TG	Omnibus	0.765743374614309	0.826753205986599	0.923100045686304
ADSL	22	40742507	40786467	TG	Aorta	0.76341714852903	0.801657524473549	0.921528585466963
CASP8	2	202098166	202152434	TG	Thyroid	0.705536119502066	0.717524065104981	0.919663525993877
CASP10	2	202047604	202094129	TG	Thyroid	0.705501544826109	0.717491196063284	0.919593251366343
SPRR3	1	152974223	152976332	TG	Esophagus mucosa	0.785814879129204	0.719014022946745	0.917405901099905
SPRR1A	1	152956557	152958289	TG	Esophagus mucosa	0.78571076187812	0.718951204181737	0.917264067325571
IVL	1	152881021	152884362	TG	Esophagus mucosa	0.785663534923064	0.718975165504856	0.917167277794214
MKL1	22	40806285	41032706	TG	Lung	0.796178491641243	0.802372795202207	0.915253529501678
SYT8	11	1848709	1858751	TG	Pancreas	0.786978180219398	0.780877744151154	0.91455773485601
LSP1	11	1874200	1913497	TG	Adrenal gland	0.78698885378112	0.780892130208131	0.914421376884124
TNRC6B	22	40440821	40731812	TG	Lung	0.763256329175673	0.801769699492762	0.914399390191348
TNNT3	11	1940792	1959936	TG	Subcutaneous adipose	0.787053607345631	0.780956209455934	0.91431437202091
LSP1	11	1874200	1913497	TG	Subcutaneous adipose	0.78698885378112	0.780892130208131	0.914240568942147
ADSL	22	40742507	40786467	TG	Lung	0.76341714852903	0.801657524473549	0.914197457373362
ADSL	22	40742507	40786467	TG	Breast	0.76341714852903	0.801657524473549	0.912390581641688
ADSL	22	40742507	40786467	TG	Atrial appendage	0.76341714852903	0.801657524473549	0.910620636743182
SYT8	11	1848709	1858751	TG	Esophagus mucosa	0.786978180219398	0.780877744151154	0.909641744867763
TNNI2	11	1860219	1862910	TG	Esophagus mucosa	0.786948777173899	0.780853783805706	0.909606503706465
ADSL	22	40742507	40786467	TG	Esophagus muscularis	0.76341714852903	0.801657524473549	0.907074516955715
SYNE1	6	152442819	152958936	TG	Sun-exposed skin	0.565169134043256	0.633406188191709	0.905993818040862
SYNE1	6	152442819	152958936	TG	Esophagus muscularis	0.565169134043256	0.633406188191709	0.90466998425302
MRPL23	11	1968508	2005752	TG	Uterus	0.787074442270801	0.780974643545991	0.90371773209911
TNNT3	11	1940792	1959936	TG	Uterus	0.787053607345631	0.780956209455934	0.903690754664185
ADSL	22	40742507	40786467	TG	Tibial nerve	0.76341714852903	0.801657524473549	0.902354968089166
MRPL23	11	1968508	2005752	TG	Omnibus	0.787074442270801	0.780974643545991	0.900363290341846
TNNT3	11	1940792	1959936	TG	Omnibus	0.787053607345631	0.780956209455934	0.900338890025792
LSP1	11	1874200	1913497	TG	Omnibus	0.78698885378112	0.780892130208131	0.900269514266862
SYT8	11	1848709	1858751	TG	Omnibus	0.786978180219398	0.780877744151154	0.90025945393207
TNNI2	11	1860219	1862910	TG	Omnibus	0.786948777173899	0.780853783805706	0.900225851549969
MKL1	22	40806285	41032706	TG	Visceral omentum	0.796178491641243	0.802372795202207	0.898768214725402
CASP8	2	202098166	202152434	TG	Terminal ileum	0.705536119502066	0.717524065104981	0.898461704545596
CASP10	2	202047604	202094129	TG	Terminal ileum	0.705501544826109	0.717491196063284	0.898398543926624
ADSL	22	40742507	40786467	TG	Visceral omentum	0.76341714852903	0.801657524473549	0.896784480719434
CASP8	2	202098166	202152434	TG	Transverse colon	0.705536119502066	0.717524065104981	0.895097483080452
CASP10	2	202047604	202094129	TG	Transverse colon	0.705501544826109	0.717491196063284	0.895035228434589
ALS2CR12	2	202152994	202222121	TG	Omnibus	0.705506455500772	0.717487667746365	0.894673821336704
CASP8	2	202098166	202152434	TG	Omnibus	0.705536119502066	0.717524065104981	0.894656609204269
CASP10	2	202047604	202094129	TG	Omnibus	0.705501544826109	0.717491196063284	0.894592963131467
SYNE1	6	152442819	152958936	TG	Lung	0.565169134043256	0.633406188191709	0.894490853420129
SYNE1	6	152442819	152958936	TG	Tibial nerve	0.565169134043256	0.633406188191709	0.894243397662141
SYNE1	6	152442819	152958936	TG	Spleen	0.565169134043256	0.633406188191709	0.894183020717608
SYNE1	6	152442819	152958936	TG	Visceral omentum	0.565169134043256	0.633406188191709	0.893818405728026
SYNE1	6	152442819	152958936	TG	Vagina	0.565169134043256	0.633406188191709	0.890904061237485
CASP8	2	202098166	202152434	TG	Pancreas	0.705536119502066	0.717524065104981	0.88841155609341
CASP8	2	202098166	202152434	TG	Subcutaneous adipose	0.705536119502066	0.717524065104981	0.885427559996142
TNRC6B	22	40440821	40731812	TG	Thyroid	0.763256329175673	0.801769699492762	0.884611359292494
ADSL	22	40742507	40786467	TG	Thyroid	0.76341714852903	0.801657524473549	0.884415826403457
CASP8	2	202098166	202152434	TG	Stomach	0.705536119502066	0.717524065104981	0.88382344200173
CASP10	2	202047604	202094129	TG	Stomach	0.705501544826109	0.717491196063284	0.88376455483203
CASP8	2	202098166	202152434	TG	Esophagus mucosa	0.705536119502066	0.717524065104981	0.88320264445146
CASP10	2	202047604	202094129	TG	Esophagus mucosa	0.705501544826109	0.717491196063284	0.883143641486045
CASP8	2	202098166	202152434	TG	Liver	0.705536119502066	0.717524065104981	0.882659026128642
CASP10	2	202047604	202094129	TG	Liver	0.705501544826109	0.717491196063284	0.882602216837524
TNNT3	11	1940792	1959936	TG	CD4 cell	0.787053607345631	0.780956209455934	0.879537794617349
LSP1	11	1874200	1913497	TG	CD4 cell	0.78698885378112	0.780892130208131	0.879468978678082
TNNI2	11	1860219	1862910	TG	CD4 cell	0.786948777173899	0.780853783805706	0.879423993085933
MKL1	22	40806285	41032706	TG	Omnibus	0.796178491641243	0.802372795202207	0.879355478324098
TNRC6B	22	40440821	40731812	TG	Omnibus	0.763256329175673	0.801769699492762	0.879284825614034
ADSL	22	40742507	40786467	TG	Omnibus	0.76341714852903	0.801657524473549	0.878877754469949
LSP1	11	1874200	1913497	TG	NK cell	0.78698885378112	0.780892130208131	0.87358408878389
TNNT3	11	1940792	1959936	TG	Left ventricle	0.787053607345631	0.780956209455934	0.871169724170263
MKL1	22	40806285	41032706	TG	Terminal ileum	0.796178491641243	0.802372795202207	0.870731666290697
TNRC6B	22	40440821	40731812	TG	Terminal ileum	0.763256329175673	0.801769699492762	0.870163188120348
LSP1	11	1874200	1913497	TG	CD8 cell	0.78698885378112	0.780892130208131	0.870149003014307
TNNT3	11	1940792	1959936	TG	Skeletal muscle	0.787053607345631	0.780956209455934	0.86851774505925
TNNI2	11	1860219	1862910	TG	Skeletal muscle	0.786948777173899	0.780853783805706	0.868400111526272
TNNT3	11	1940792	1959936	TG	B cell	0.787053607345631	0.780956209455934	0.867630068232008
LSP1	11	1874200	1913497	TG	B cell	0.78698885378112	0.780892130208131	0.867559675120866
TNNI2	11	1860219	1862910	TG	B cell	0.786948777173899	0.780853783805706	0.867514165862997
LSP1	11	1874200	1913497	TG	Monocyte	0.78698885378112	0.780892130208131	0.864124395073638
TNNI2	11	1860219	1862910	TG	Monocyte	0.786948777173899	0.780853783805706	0.86408037613323
CASP8	2	202098166	202152434	TG	CD8 cell	0.705536119502066	0.717524065104981	0.856965204379838
CASP10	2	202047604	202094129	TG	CD8 cell	0.705501544826109	0.717491196063284	0.856912062650823
RALY	20	32581452	32696114	TG	Aorta	0.215229115523509	0.21755478055422	0.855809417973433
CASP8	2	202098166	202152434	TG	Monocyte	0.705536119502066	0.717524065104981	0.851091726436911
CASP10	2	202047604	202094129	TG	Monocyte	0.705501544826109	0.717491196063284	0.851039956926259
RALY	20	32581452	32696114	TG	Breast	0.215229115523509	0.21755478055422	0.84999883008957
CASP8	2	202098166	202152434	TG	NK cell	0.705536119502066	0.717524065104981	0.849497947289695
CASP10	2	202047604	202094129	TG	NK cell	0.705501544826109	0.717491196063284	0.849446504877758
MKL1	22	40806285	41032706	TG	Esophagus mucosa	0.796178491641243	0.802372795202207	0.84939656470147
RALY	20	32581452	32696114	TG	Vagina	0.215229115523509	0.21755478055422	0.848993123458092
ADSL	22	40742507	40786467	TG	Esophagus mucosa	0.76341714852903	0.801657524473549	0.848195395213631
RALY	20	32581452	32696114	TG	Atrial appendage	0.215229115523509	0.21755478055422	0.847978887614712
ADSL	22	40742507	40786467	TG	Transverse colon	0.76341714852903	0.801657524473549	0.846030985876617
CASP8	2	202098166	202152434	TG	CD4 cell	0.705536119502066	0.717524065104981	0.844986467482764
CASP10	2	202047604	202094129	TG	CD4 cell	0.705501544826109	0.717491196063284	0.844934936536715
MKL1	22	40806285	41032706	TG	Stomach	0.796178491641243	0.802372795202207	0.843346487131138
SGSM3	22	40766595	40806293	TG	Stomach	0.763574118714543	0.801669988398193	0.842120017641256
ADSL	22	40742507	40786467	TG	Stomach	0.76341714852903	0.801657524473549	0.84210912749433
RALY	20	32581452	32696114	TG	Esophagus muscularis	0.215229115523509	0.21755478055422	0.840903485231745
SYNE1	6	152442819	152958936	TG	Terminal ileum	0.565169134043256	0.633406188191709	0.840868371949703
ZNF18	17	11880756	11900827	TG	Liver	0.602648837944183	0.700845977720111	0.840218757397067
RALY	20	32581452	32696114	TG	Visceral omentum	0.215229115523509	0.21755478055422	0.838321770598023
ADSL	22	40742507	40786467	TG	Caudate	0.76341714852903	0.801657524473549	0.837366768276247
RALY	20	32581452	32696114	TG	Tibial nerve	0.215229115523509	0.21755478055422	0.836723444090291
SGSM3	22	40766595	40806293	TG	Cortex	0.763574118714543	0.801669988398193	0.835253775863731
ADSL	22	40742507	40786467	TG	Cortex	0.76341714852903	0.801657524473549	0.834969295744176
CASP8	2	202098166	202152434	TG	B cell	0.705536119502066	0.717524065104981	0.82780996144971
CASP10	2	202047604	202094129	TG	B cell	0.705501544826109	0.717491196063284	0.827762516610585
ADSL	22	40742507	40786467	TG	Ovary	0.76341714852903	0.801657524473549	0.826925408449653
ADSL	22	40742507	40786467	TG	Hippocampus	0.76341714852903	0.801657524473549	0.826300390699248
RALY	20	32581452	32696114	TG	Sun-exposed skin	0.215229115523509	0.21755478055422	0.825175565761344
ADSL	22	40742507	40786467	TG	Adrenal gland	0.76341714852903	0.801657524473549	0.8249050688168
SYNE1	6	152442819	152958936	TG	Adrenal gland	0.565169134043256	0.633406188191709	0.824176938128672
SYNE1	6	152442819	152958936	TG	Esophagus mucosa	0.565169134043256	0.633406188191709	0.823228497674785
MKL1	22	40806285	41032706	TG	Testis	0.796178491641243	0.802372795202207	0.822484860360323
TNRC6B	22	40440821	40731812	TG	Testis	0.763256329175673	0.801769699492762	0.821290225779655
ADSL	22	40742507	40786467	TG	Testis	0.76341714852903	0.801657524473549	0.821154952462859
SYNE1	6	152442819	152958936	TG	Stomach	0.565169134043256	0.633406188191709	0.820401775649644
RALY	20	32581452	32696114	TG	Spleen	0.215229115523509	0.21755478055422	0.818646910937318
RALY	20	32581452	32696114	TG	Lung	0.215229115523509	0.21755478055422	0.81243146911509
ADSL	22	40742507	40786467	TG	Subcutaneous adipose	0.76341714852903	0.801657524473549	0.812067897694008
SGSM3	22	40766595	40806293	TG	Prostate	0.763574118714543	0.801669988398193	0.811029140805493
ADSL	22	40742507	40786467	TG	Prostate	0.76341714852903	0.801657524473549	0.810894537951589
SYNE1	6	152442819	152958936	TG	Ovary	0.565169134043256	0.633406188191709	0.810861754759622
ZNF18	17	11880756	11900827	TG	CD8 cell	0.602648837944183	0.700845977720111	0.807133302064871
ADSL	22	40742507	40786467	TG	Pancreas	0.76341714852903	0.801657524473549	0.80687116255672
SYNE1	6	152442819	152958936	TG	Prostate	0.565169134043256	0.633406188191709	0.806129040650307
ZNF18	17	11880756	11900827	TG	Monocyte	0.602648837944183	0.700845977720111	0.80290882447946
ADSL	22	40742507	40786467	TG	Liver	0.76341714852903	0.801657524473549	0.802317852297623
SYNE1	6	152442819	152958936	TG	Testis	0.565169134043256	0.633406188191709	0.800577269619061
ADSL	22	40742507	40786467	TG	Uterus	0.76341714852903	0.801657524473549	0.797234641049779
ZNF18	17	11880756	11900827	TG	CD4 cell	0.602648837944183	0.700845977720111	0.795681072049232
ADSL	22	40742507	40786467	TG	NK cell	0.76341714852903	0.801657524473549	0.792152165444447
SYNE1	6	152442819	152958936	TG	Uterus	0.565169134043256	0.633406188191709	0.79030024151044
ADSL	22	40742507	40786467	TG	Sigmoid colon	0.76341714852903	0.801657524473549	0.780395779783932
ADSL	22	40742507	40786467	TG	CD8 cell	0.76341714852903	0.801657524473549	0.779948188304715
RALY	20	32581452	32696114	TG	Thyroid	0.215229115523509	0.21755478055422	0.779069468277899
ZNF18	17	11880756	11900827	TG	B cell	0.602648837944183	0.700845977720111	0.776973866742799
MKL1	22	40806285	41032706	TG	Monocyte	0.796178491641243	0.802372795202207	0.756621499029107
ADSL	22	40742507	40786467	TG	CD4 cell	0.76341714852903	0.801657524473549	0.753596162332545
DNAJC1	10	22045466	22292698	TG	Sun-exposed skin	0.260080982235659	0.32951865701298	0.74708358069788
DNAJC1	10	22045466	22292698	TG	Vagina	0.260080982235659	0.32951865701298	0.727838034697131
MLLT10	10	21823094	22032559	TG	Vagina	0.273479042662311	0.335229347632955	0.727538566682363
ADSL	22	40742507	40786467	TG	Monocyte	0.76341714852903	0.801657524473549	0.725240662593065
TNRC6B	22	40440821	40731812	TG	Monocyte	0.763256329175673	0.801769699492762	0.722718308288485
DNAJC1	10	22045466	22292698	TG	Lung	0.260080982235659	0.32951865701298	0.72263118678121
MLLT10	10	21823094	22032559	TG	Lung	0.273479042662311	0.335229347632955	0.722304124414951
DNAJC1	10	22045466	22292698	TG	Spleen	0.260080982235659	0.32951865701298	0.722211687446715
ADSL	22	40742507	40786467	TG	Left ventricle	0.76341714852903	0.801657524473549	0.721961801904661
MLLT10	10	21823094	22032559	TG	Spleen	0.273479042662311	0.335229347632955	0.721927772046345
DNAJC1	10	22045466	22292698	TG	Visceral omentum	0.260080982235659	0.32951865701298	0.72165438437948
RALY	20	32581452	32696114	TG	Cortex	0.215229115523509	0.21755478055422	0.709660010095833
RALY	20	32581452	32696114	TG	Caudate	0.215229115523509	0.21755478055422	0.707806494164153
RALY	20	32581452	32696114	TG	Transverse colon	0.215229115523509	0.21755478055422	0.700696057798209
DNAJC1	10	22045466	22292698	TG	Thyroid	0.260080982235659	0.32951865701298	0.693612801355553
RALY	20	32581452	32696114	TG	Pancreas	0.215229115523509	0.21755478055422	0.693360149548005
RALY	20	32581452	32696114	TG	Hippocampus	0.215229115523509	0.21755478055422	0.683950514112106
ADSL	22	40742507	40786467	TG	B cell	0.76341714852903	0.801657524473549	0.681069792526769
MYO9B	19	17186591	17325346	TG	Spleen	0.415909282301903	0.346486577834659	0.679902713689497
BABAM1	19	17378159	17392058	TG	Spleen	0.415467391958215	0.346124770423855	0.679005227816007
NR2F6	19	17342692	17356749	TF	Spleen	0.415288619281127	0.345966208192747	0.678743160484323
USE1	19	17326155	17330638	TG	Spleen	0.415242290202231	0.345925446240234	0.678696828543701
MRPL34	19	17403418	17417652	TG	Spleen	0.415179756950017	0.34586358601145	0.678508867039631
DDA1	19	17420327	17434110	TG	Spleen	0.415073945691129	0.345769746675718	0.678342664467622
PLVAP	19	17462257	17488159	TG	Spleen	0.414960269722298	0.345614173515239	0.678287852042533
RALY	20	32581452	32696114	TG	Uterus	0.215229115523509	0.21755478055422	0.658147898086903
RALY	20	32581452	32696114	TG	Subcutaneous adipose	0.215229115523509	0.21755478055422	0.651693435186374
CDKN2B	9	22002902	22009362	TG	Sun-exposed skin	0.249551933571372	0.255602671667683	0.64561491889151
RALY	20	32581452	32696114	TG	Sigmoid colon	0.215229115523509	0.21755478055422	0.644377056614551
DNAJC1	10	22045466	22292698	TG	Terminal ileum	0.260080982235659	0.32951865701298	0.628446306028276
MLLT10	10	21823094	22032559	TG	Terminal ileum	0.273479042662311	0.335229347632955	0.628163890509303
ADSL	22	40742507	40786467	TG	Gastroesophageal junction	0.76341714852903	0.801657524473549	0.626929228614555
CDKN2B	9	22002902	22009362	TG	Vagina	0.249551933571372	0.255602671667683	0.619776886910629
L3MBTL3	6	130334844	130462594	TG	Omnibus	0.262664894437063	0.341545137121651	0.610224004998866
MTAP	9	21802542	21931646	TG	Vagina	0.21888096799544	0.223189226983532	0.608951652618975
CDKN2B	9	22002902	22009362	TG	Lung	0.249551933571372	0.255602671667683	0.608805804543877
CDKN2B	9	22002902	22009362	TG	Spleen	0.249551933571372	0.255602671667683	0.60809493584008
CDKN2B	9	22002902	22009362	TG	Visceral omentum	0.249551933571372	0.255602671667683	0.606240625093903
CDKN2B	9	22002902	22009362	TG	Tibial nerve	0.249551933571372	0.255602671667683	0.605884949666452
DNAJC1	10	22045466	22292698	TG	Esophagus mucosa	0.260080982235659	0.32951865701298	0.601750446495285
MTAP	9	21802542	21931646	TG	Tibial nerve	0.21888096799544	0.223189226983532	0.594716750077386
BABAM1	19	17378159	17392058	TG	Esophagus muscularis	0.415467391958215	0.346124770423855	0.587435891554971
NR2F6	19	17342692	17356749	TF	Esophagus muscularis	0.415288619281127	0.345966208192747	0.587220626904908
USE1	19	17326155	17330638	TG	Esophagus muscularis	0.415242290202231	0.345925446240234	0.587192529750225
MRPL34	19	17403418	17417652	TG	Esophagus muscularis	0.415179756950017	0.34586358601145	0.586824268020945
DDA1	19	17420327	17434110	TG	Esophagus muscularis	0.415073945691129	0.345769746675718	0.586617121731489
RALY	20	32581452	32696114	TG	Ovary	0.215229115523509	0.21755478055422	0.575651451825932
DNAJC1	10	22045466	22292698	TG	Prostate	0.260080982235659	0.32951865701298	0.57352493600437
BABAM1	19	17378159	17392058	TG	Sun-exposed skin	0.415467391958215	0.346124770423855	0.572795458843791
NR2F6	19	17342692	17356749	TF	Sun-exposed skin	0.415288619281127	0.345966208192747	0.572561483110062
USE1	19	17326155	17330638	TG	Sun-exposed skin	0.415242290202231	0.345925446240234	0.572526721960595
MRPL34	19	17403418	17417652	TG	Sun-exposed skin	0.415179756950017	0.34586358601145	0.572255732236074
DDA1	19	17420327	17434110	TG	Sun-exposed skin	0.415073945691129	0.345769746675718	0.57208208895051
BABAM1	19	17378159	17392058	TG	Tibial nerve	0.415467391958215	0.346124770423855	0.567891314504864
NR2F6	19	17342692	17356749	TF	Tibial nerve	0.415288619281127	0.345966208192747	0.567687647272031
USE1	19	17326155	17330638	TG	Tibial nerve	0.415242290202231	0.345925446240234	0.567659327553358
MRPL34	19	17403418	17417652	TG	Tibial nerve	0.415179756950017	0.34586358601145	0.567305368958095
DDA1	19	17420327	17434110	TG	Tibial nerve	0.415073945691129	0.345769746675718	0.567106765109665
MTAP	9	21802542	21931646	TG	Thyroid	0.21888096799544	0.223189226983532	0.565938290859949
DNAJC1	10	22045466	22292698	TG	Testis	0.260080982235659	0.32951865701298	0.561163160684501
MLLT10	10	21823094	22032559	TG	Testis	0.273479042662311	0.335229347632955	0.560913579324659
RALY	20	32581452	32696114	TG	Esophagus mucosa	0.215229115523509	0.21755478055422	0.54842677755585
BABAM1	19	17378159	17392058	TG	Vagina	0.415467391958215	0.346124770423855	0.548188769553565
NR2F6	19	17342692	17356749	TF	Vagina	0.415288619281127	0.345966208192747	0.547969705444399
MRPL34	19	17403418	17417652	TG	Vagina	0.415179756950017	0.34586358601145	0.547510177440018
BABAM1	19	17378159	17392058	TG	Visceral omentum	0.415467391958215	0.346124770423855	0.546426870929071
NR2F6	19	17342692	17356749	TF	Visceral omentum	0.415288619281127	0.345966208192747	0.546237760919521
MRPL34	19	17403418	17417652	TG	Visceral omentum	0.415179756950017	0.34586358601145	0.545819368126766
DDA1	19	17420327	17434110	TG	Visceral omentum	0.415073945691129	0.345769746675718	0.545600752676415
ADSL	22	40742507	40786467	TG	Skeletal muscle	0.76341714852903	0.801657524473549	0.542990645587734
BABAM1	19	17378159	17392058	TG	Aorta	0.415467391958215	0.346124770423855	0.535541524414579
NR2F6	19	17342692	17356749	TF	Aorta	0.415288619281127	0.345966208192747	0.5353600254071
USE1	19	17326155	17330638	TG	Aorta	0.415242290202231	0.345925446240234	0.535339426292488
MRPL34	19	17403418	17417652	TG	Aorta	0.415179756950017	0.34586358601145	0.534856087365079
DDA1	19	17420327	17434110	TG	Aorta	0.415073945691129	0.345769746675718	0.534632266391129
BABAM1	19	17378159	17392058	TG	Breast	0.415467391958215	0.346124770423855	0.533560184742964
NR2F6	19	17342692	17356749	TF	Breast	0.415288619281127	0.345966208192747	0.533384563598537
USE1	19	17326155	17330638	TG	Breast	0.415242290202231	0.345925446240234	0.53336614735212
MRPL34	19	17403418	17417652	TG	Breast	0.415179756950017	0.34586358601145	0.532895214042622
DDA1	19	17420327	17434110	TG	Breast	0.415073945691129	0.345769746675718	0.53265765664893
MYO9B	19	17186591	17325346	TG	Omnibus	0.415909282301903	0.346486577834659	0.529106656768685
USHBP1	19	17359985	17393595	TG	Omnibus	0.415496316337376	0.346148925188986	0.528555181552653
BABAM1	19	17378159	17392058	TG	Omnibus	0.415467391958215	0.346124770423855	0.528519831278781
NR2F6	19	17342692	17356749	TF	Omnibus	0.415288619281127	0.345966208192747	0.528299812442233
OCEL1	19	17337013	17340028	TG	Omnibus	0.415249891595631	0.345933269236756	0.528256958046597
USE1	19	17326155	17330638	TG	Omnibus	0.415242290202231	0.345925446240234	0.528253371463412
ABHD8	19	17402940	17421045	TG	Omnibus	0.415179756950017	0.34586358601145	0.528187170643191
MRPL34	19	17403418	17417652	TG	Omnibus	0.415179756950017	0.34586358601145	0.528187170643191
ANKLE1	19	17392454	17398455	TG	Omnibus	0.415166985148331	0.345856053451965	0.528173807163951
ANO8	19	17434032	17445638	TG	Omnibus	0.415147290773983	0.345831551017681	0.528165112055899
DDA1	19	17420327	17434110	TG	Omnibus	0.415073945691129	0.345769746675718	0.52807148876085
PLVAP	19	17462257	17488159	TG	Omnibus	0.414960269722298	0.345614173515239	0.528017065067279
CDKN2A	9	21967751	21995300	TG	Omnibus	0.249571793683192	0.255619344634461	0.517017921207032
CDKN2B	9	22002902	22009362	TG	Omnibus	0.249551933571372	0.255602671667683	0.516898269238386
BABAM1	19	17378159	17392058	TG	Thyroid	0.415467391958215	0.346124770423855	0.507753474052418
NR2F6	19	17342692	17356749	TF	Thyroid	0.415288619281127	0.345966208192747	0.507554785012829
USE1	19	17326155	17330638	TG	Thyroid	0.415242290202231	0.345925446240234	0.507520764785698
MRPL34	19	17403418	17417652	TG	Thyroid	0.415179756950017	0.34586358601145	0.507280707146364
DDA1	19	17420327	17434110	TG	Thyroid	0.415073945691129	0.345769746675718	0.507123912572067
PLVAP	19	17462257	17488159	TG	Thyroid	0.414960269722298	0.345614173515239	0.506967046893552
CDKN2B	9	22002902	22009362	TG	Terminal ileum	0.249551933571372	0.255602671667683	0.500851494226656
MTAP	9	21802542	21931646	TG	Omnibus	0.21888096799544	0.223189226983532	0.499827188108601
RALY	20	32581452	32696114	TG	Prostate	0.215229115523509	0.21755478055422	0.498927723591293
EIF2S2	20	32676104	32700138	TG	Omnibus	0.19162558455142	0.195520878709572	0.497012751905857
BABAM1	19	17378159	17392058	TG	Caudate	0.415467391958215	0.346124770423855	0.496780757560893
NR2F6	19	17342692	17356749	TF	Caudate	0.415288619281127	0.345966208192747	0.496593502197643
USE1	19	17326155	17330638	TG	Caudate	0.415242290202231	0.345925446240234	0.496567183967441
MRPL34	19	17403418	17417652	TG	Caudate	0.415179756950017	0.34586358601145	0.496177651956365
DDA1	19	17420327	17434110	TG	Caudate	0.415073945691129	0.345769746675718	0.495979878785248
BABAM1	19	17378159	17392058	TG	Hippocampus	0.415467391958215	0.346124770423855	0.494732541919153
NR2F6	19	17342692	17356749	TF	Hippocampus	0.415288619281127	0.345966208192747	0.494539563629883
USE1	19	17326155	17330638	TG	Hippocampus	0.415242290202231	0.345925446240234	0.494511579409098
MRPL34	19	17403418	17417652	TG	Hippocampus	0.415179756950017	0.34586358601145	0.494157210886931
RALY	20	32581452	32696114	TG	Adrenal gland	0.215229115523509	0.21755478055422	0.494143717190429
DDA1	19	17420327	17434110	TG	Hippocampus	0.415073945691129	0.345769746675718	0.493952273528734
CDKN2B	9	22002902	22009362	TG	Transverse colon	0.249551933571372	0.255602671667683	0.49296642142962
PXDN	2	1635659	1748624	TG	Sun-exposed skin	0.116213196518127	0.17562665519247	0.492595817250697
BABAM1	19	17378159	17392058	TG	Atrial appendage	0.415467391958215	0.346124770423855	0.490784338975235
NR2F6	19	17342692	17356749	TF	Atrial appendage	0.415288619281127	0.345966208192747	0.490577944942087
MRPL34	19	17403418	17417652	TG	Atrial appendage	0.415179756950017	0.34586358601145	0.490296892456649
DDA1	19	17420327	17434110	TG	Atrial appendage	0.415073945691129	0.345769746675718	0.490117561983869
PXDN	2	1635659	1748624	TG	Aorta	0.116213196518127	0.17562665519247	0.487867374143025
PXDN	2	1635659	1748624	TG	Esophagus muscularis	0.116213196518127	0.17562665519247	0.483579054063687
MYO9B	19	17186591	17325346	TG	Cortex	0.415909282301903	0.346486577834659	0.482346141541201
BABAM1	19	17378159	17392058	TG	Cortex	0.415467391958215	0.346124770423855	0.481472742348074
NR2F6	19	17342692	17356749	TF	Cortex	0.415288619281127	0.345966208192747	0.481291470200333
USE1	19	17326155	17330638	TG	Cortex	0.415242290202231	0.345925446240234	0.481260331134492
ABHD8	19	17402940	17421045	TG	Cortex	0.415179756950017	0.34586358601145	0.480963289533296
MRPL34	19	17403418	17417652	TG	Cortex	0.415179756950017	0.34586358601145	0.480963289533296
DDA1	19	17420327	17434110	TG	Cortex	0.415073945691129	0.345769746675718	0.48078810796829
MYO9B	19	17186591	17325346	TG	Lung	0.415909282301903	0.346486577834659	0.476444807269994
NR2F6	19	17342692	17356749	TF	Lung	0.415288619281127	0.345966208192747	0.475286264217597
MRPL34	19	17403418	17417652	TG	Lung	0.415179756950017	0.34586358601145	0.474931396722508
DDA1	19	17420327	17434110	TG	Lung	0.415073945691129	0.345769746675718	0.474748311977821
CDKN2B	9	22002902	22009362	TG	Esophagus mucosa	0.249551933571372	0.255602671667683	0.471990932974783
BABAM1	19	17378159	17392058	TG	Subcutaneous adipose	0.415467391958215	0.346124770423855	0.471291653106017
NR2F6	19	17342692	17356749	TF	Subcutaneous adipose	0.415288619281127	0.345966208192747	0.47111755317107
USE1	19	17326155	17330638	TG	Subcutaneous adipose	0.415242290202231	0.345925446240234	0.47108929712045
MRPL34	19	17403418	17417652	TG	Subcutaneous adipose	0.415179756950017	0.34586358601145	0.470778241487401
DDA1	19	17420327	17434110	TG	Subcutaneous adipose	0.415073945691129	0.345769746675718	0.470596846429972
CDKN2B	9	22002902	22009362	TG	Subcutaneous adipose	0.249551933571372	0.255602671667683	0.470462653941121
PXDN	2	1635659	1748624	TG	Vagina	0.116213196518127	0.17562665519247	0.467932355034077
CDKN2B	9	22002902	22009362	TG	Stomach	0.249551933571372	0.255602671667683	0.46543260599122
CDKN2B	9	22002902	22009362	TG	Liver	0.249551933571372	0.255602671667683	0.465262467132353
PXDN	2	1635659	1748624	TG	Breast	0.116213196518127	0.17562665519247	0.461315094330103
PXDN	2	1635659	1748624	TG	Atrial appendage	0.116213196518127	0.17562665519247	0.457860644671963
RALY	20	32581452	32696114	TG	Gastroesophageal junction	0.215229115523509	0.21755478055422	0.457713332146116
PXDN	2	1635659	1748624	TG	Tibial nerve	0.116213196518127	0.17562665519247	0.457572044432807
PXDN	2	1635659	1748624	TG	Spleen	0.116213196518127	0.17562665519247	0.456879843943654
PXDN	2	1635659	1748624	TG	Lung	0.116213196518127	0.17562665519247	0.45671457643223
PXDN	2	1635659	1748624	TG	Visceral omentum	0.116213196518127	0.17562665519247	0.456485039535047
HS1BP3	2	20760208	20850849	TG	Sun-exposed skin	0.104869400010159	0.130254102349216	0.453582315217405
PXDN	2	1635659	1748624	TG	Cortex	0.116213196518127	0.17562665519247	0.451551131493379
PXDN	2	1635659	1748624	TG	Caudate	0.116213196518127	0.17562665519247	0.448667157515582
MTAP	9	21802542	21931646	TG	Liver	0.21888096799544	0.223189226983532	0.445580580675221
DDX60L	4	169277886	169458937	TG	Spleen	0.265206953089756	0.324782518630779	0.443994633092874
DDX60L	4	169277886	169458937	TG	Vagina	0.265206953089756	0.324782518630779	0.442676026045568
DDX60L	4	169277886	169458937	TG	Lung	0.265206953089756	0.324782518630779	0.442306221766252
HS1BP3	2	20760208	20850849	TG	Esophagus muscularis	0.104869400010159	0.130254102349216	0.441375029817553
PXDN	2	1635659	1748624	TG	Hippocampus	0.116213196518127	0.17562665519247	0.441339981373174
RALY	20	32581452	32696114	TG	Stomach	0.215229115523509	0.21755478055422	0.438648071027469
GDF7	2	20866424	20873418	TG	Aorta	0.103906573228672	0.129041540933528	0.436483419163087
PXDN	2	1635659	1748624	TG	Thyroid	0.116213196518127	0.17562665519247	0.435537386703087
CDKN2B	9	22002902	22009362	TG	Testis	0.249551933571372	0.255602671667683	0.429404774318613
DDX60L	4	169277886	169458937	TG	Liver	0.265206953089756	0.324782518630779	0.428399893265401
HS1BP3	2	20760208	20850849	TG	Vagina	0.104869400010159	0.130254102349216	0.426755093658352
DDX60L	4	169277886	169458937	TG	Omnibus	0.265206953089756	0.324782518630779	0.418224563331033
HS1BP3	2	20760208	20850849	TG	Tibial nerve	0.104869400010159	0.130254102349216	0.412545182211781
THBS3	1	155165379	155178842	TG	Esophagus muscularis	0.180438643559633	0.157165051744014	0.41219469693955
CLK2	1	155232659	155248282	TG	Esophagus muscularis	0.173530580015003	0.151104211350852	0.409465246961768
CDKN2B	9	22002902	22009362	TG	Monocyte	0.249551933571372	0.255602671667683	0.408270956165286
DDX60	4	169137444	169239958	TG	Spleen	0.25769050339279	0.3144771984041	0.40687541889923
BABAM1	19	17378159	17392058	TG	Sigmoid colon	0.415467391958215	0.346124770423855	0.404556840018385
NR2F6	19	17342692	17356749	TF	Sigmoid colon	0.415288619281127	0.345966208192747	0.404406363334289
USE1	19	17326155	17330638	TG	Sigmoid colon	0.415242290202231	0.345925446240234	0.404376383129268
MRPL34	19	17403418	17417652	TG	Sigmoid colon	0.415179756950017	0.34586358601145	0.404101716560346
DDA1	19	17420327	17434110	TG	Sigmoid colon	0.415073945691129	0.345769746675718	0.403935657342988
DDX60L	4	169277886	169458937	TG	Terminal ileum	0.265206953089756	0.324782518630779	0.402268009955567
DPM3	1	155112367	155113071	TG	Esophagus muscularis	0.168687925415366	0.14701097988294	0.401826136022097
EFNA1	1	155099936	155107333	TG	Esophagus muscularis	0.165082471095217	0.143775494800887	0.397804224407947
THBS3	1	155165379	155178842	TG	Vagina	0.180438643559633	0.157165051744014	0.3975639185279
CLK2	1	155232659	155248282	TG	Vagina	0.173530580015003	0.151104211350852	0.39469203619217
MYO9B	19	17186591	17325346	TG	CD8 cell	0.415909282301903	0.346486577834659	0.394670482598392
RALY	20	32581452	32696114	TG	Skeletal muscle	0.215229115523509	0.21755478055422	0.393713631766077
THBS3	1	155165379	155178842	TG	Aorta	0.180438643559633	0.157165051744014	0.393669855108003
BABAM1	19	17378159	17392058	TG	CD8 cell	0.415467391958215	0.346124770423855	0.393634418506136
NR2F6	19	17342692	17356749	TF	CD8 cell	0.415288619281127	0.345966208192747	0.393509223688707
USE1	19	17326155	17330638	TG	CD8 cell	0.415242290202231	0.345925446240234	0.393494623964319
MRPL34	19	17403418	17417652	TG	CD8 cell	0.415179756950017	0.34586358601145	0.393064208894874
DDA1	19	17420327	17434110	TG	CD8 cell	0.415073945691129	0.345769746675718	0.392856147660608
HS1BP3	2	20760208	20850849	TG	Thyroid	0.104869400010159	0.130254102349216	0.39282630070354
TRIM46	1	155145873	155157447	TG	Aorta	0.178784782287754	0.155761002412047	0.392017735945092
DDX60L	4	169277886	169458937	TG	Testis	0.265206953089756	0.324782518630779	0.39168244332147
CLK2	1	155232659	155248282	TG	Aorta	0.173530580015003	0.151104211350852	0.39065555814007
DPM3	1	155112367	155113071	TG	Vagina	0.168687925415366	0.14701097988294	0.387272381902852
THBS3	1	155165379	155178842	TG	Spleen	0.180438643559633	0.157165051744014	0.384660251819449
EFNA1	1	155099936	155107333	TG	Vagina	0.165082471095217	0.143775494800887	0.383244774212193
SLC50A1	1	155107820	155111329	TG	Aorta	0.168712615491165	0.147028034736457	0.382707194776492
DPM3	1	155112367	155113071	TG	Aorta	0.168687925415366	0.14701097988294	0.382624804651818
CLK2	1	155232659	155248282	TG	Spleen	0.173530580015003	0.151104211350852	0.381071820922633
PXDN	2	1635659	1748624	TG	Omnibus	0.116213196518127	0.17562665519247	0.380886620180309
SLC50A1	1	155107820	155111329	TG	Spleen	0.168712615491165	0.147028034736457	0.373158750104518
BABAM1	19	17378159	17392058	TG	NK cell	0.415467391958215	0.346124770423855	0.370396760882358
THBS3	1	155165379	155178842	TG	Lung	0.180438643559633	0.157165051744014	0.370320834951556
NR2F6	19	17342692	17356749	TF	NK cell	0.415288619281127	0.345966208192747	0.370261002525629
USE1	19	17326155	17330638	TG	NK cell	0.415242290202231	0.345925446240234	0.370237162559732
CDKN2B	9	22002902	22009362	TG	Skeletal muscle	0.249551933571372	0.255602671667683	0.370174700801047
ANKLE1	19	17392454	17398455	TG	NK cell	0.415166985148331	0.345856053451965	0.369876809934585
MUC1	1	155158300	155162707	TG	Lung	0.179969144302222	0.156766212281614	0.369865570414276
MRPL34	19	17403418	17417652	TG	NK cell	0.415179756950017	0.34586358601145	0.369853879107209
DDA1	19	17420327	17434110	TG	NK cell	0.415073945691129	0.345769746675718	0.36965258391266
EFNA1	1	155099936	155107333	TG	Spleen	0.165082471095217	0.143775494800887	0.368743511340357
DDX60L	4	169277886	169458937	TG	Monocyte	0.265206953089756	0.324782518630779	0.368139377836353
CLK2	1	155232659	155248282	TG	Lung	0.173530580015003	0.151104211350852	0.366241766299917
THBS3	1	155165379	155178842	TG	Tibial nerve	0.180438643559633	0.157165051744014	0.366010762792677
DDX60L	4	169277886	169458937	TG	CD8 cell	0.265206953089756	0.324782518630779	0.366005162797692
MUC1	1	155158300	155162707	TG	Tibial nerve	0.179969144302222	0.156766212281614	0.365573351148358
THBS3	1	155165379	155178842	TG	Caudate	0.180438643559633	0.157165051744014	0.364629619547529
TRIM46	1	155145873	155157447	TG	Tibial nerve	0.178784782287754	0.155761002412047	0.364269921860708
DDX60L	4	169277886	169458937	TG	NK cell	0.265206953089756	0.324782518630779	0.364102477329467
BABAM1	19	17378159	17392058	TG	B cell	0.415467391958215	0.346124770423855	0.363962735892544
NR2F6	19	17342692	17356749	TF	B cell	0.415288619281127	0.345966208192747	0.363819935876628
USE1	19	17326155	17330638	TG	B cell	0.415242290202231	0.345925446240234	0.363793155597335
MYO9B	19	17186591	17325346	TG	CD4 cell	0.415909282301903	0.346486577834659	0.36377756468936
THBS3	1	155165379	155178842	TG	Cortex	0.180438643559633	0.157165051744014	0.363577858928071
MRPL34	19	17403418	17417652	TG	B cell	0.415179756950017	0.34586358601145	0.363536829557815
DDA1	19	17420327	17434110	TG	B cell	0.415073945691129	0.345769746675718	0.363376492477891
CCDC91	12	28286182	28732883	TG	Vagina	0.236564371396963	0.257148506461588	0.363026745971594
FAM189B	1	155216996	155225274	TG	Tibial nerve	0.174927454631356	0.152339681632687	0.363003971775988
BABAM1	19	17378159	17392058	TG	CD4 cell	0.415467391958215	0.346124770423855	0.362820921302199
TRIM46	1	155145873	155157447	TG	Caudate	0.178784782287754	0.155761002412047	0.362789131359321
NR2F6	19	17342692	17356749	TF	CD4 cell	0.415288619281127	0.345966208192747	0.362700015818603
USE1	19	17326155	17330638	TG	CD4 cell	0.415242290202231	0.345925446240234	0.362681873924324
CLK2	1	155232659	155248282	TG	Tibial nerve	0.173530580015003	0.151104211350852	0.362451559719273
MRPL34	19	17403418	17417652	TG	CD4 cell	0.415179756950017	0.34586358601145	0.362318128206147
DDA1	19	17420327	17434110	TG	CD4 cell	0.415073945691129	0.345769746675718	0.362132990303862
TRIM46	1	155145873	155157447	TG	Cortex	0.178784782287754	0.155761002412047	0.361725874329606
CLK2	1	155232659	155248282	TG	Caudate	0.173530580015003	0.151104211350852	0.360388391779511
FAM189B	1	155216996	155225274	TG	Cortex	0.174927454631356	0.152339681632687	0.359813664802424
MYO9B	19	17186591	17325346	TG	Terminal ileum	0.415909282301903	0.346486577834659	0.359284024657929
CLK2	1	155232659	155248282	TG	Cortex	0.173530580015003	0.151104211350852	0.359103754726863
NR2F6	19	17342692	17356749	TF	Terminal ileum	0.415288619281127	0.345966208192747	0.358630888988557
MRPL34	19	17403418	17417652	TG	Terminal ileum	0.415179756950017	0.34586358601145	0.358425972062461
DDA1	19	17420327	17434110	TG	Terminal ileum	0.415073945691129	0.345769746675718	0.358300412759604
RALY	20	32581452	32696114	TG	CD8 cell	0.215229115523509	0.21755478055422	0.357821283112722
THBS3	1	155165379	155178842	TG	Hippocampus	0.180438643559633	0.157165051744014	0.357747676699512
TRIM46	1	155145873	155157447	TG	Hippocampus	0.178784782287754	0.155761002412047	0.35591221394159
TCF7L2	10	114710009	114927437	TF	Sun-exposed skin	0.205465301156648	0.223243286023666	0.355866128533292
DDX60L	4	169277886	169458937	TG	CD4 cell	0.265206953089756	0.324782518630779	0.354852480782958
PXDN	2	1635659	1748624	TG	Terminal ileum	0.116213196518127	0.17562665519247	0.354821180692205
DPM3	1	155112367	155113071	TG	Tibial nerve	0.168687925415366	0.14701097988294	0.354296014627955
EFNA1	1	155099936	155107333	TG	Lung	0.165082471095217	0.143775494800887	0.353784522124077
SCAMP3	1	155225770	155232221	TG	Hippocampus	0.17455623723951	0.152028540789412	0.353690990886482
MAML3	4	140637907	141075338	TG	Sun-exposed skin	0.13123742563688	0.15459482935159	0.353286665660364
CLK2	1	155232659	155248282	TG	Hippocampus	0.173530580015003	0.151104211350852	0.353282931737025
BABAM1	19	17378159	17392058	TG	Uterus	0.415467391958215	0.346124770423855	0.352892811892306
NR2F6	19	17342692	17356749	TF	Uterus	0.415288619281127	0.345966208192747	0.352754288264879
ABHD8	19	17402940	17421045	TG	Uterus	0.415179756950017	0.34586358601145	0.35246421300972
MRPL34	19	17403418	17417652	TG	Uterus	0.415179756950017	0.34586358601145	0.35246421300972
DDA1	19	17420327	17434110	TG	Uterus	0.415073945691129	0.345769746675718	0.352316646652538
DPM3	1	155112367	155113071	TG	Caudate	0.168687925415366	0.14701097988294	0.352230290245714
EFNA1	1	155099936	155107333	TG	Tibial nerve	0.165082471095217	0.143775494800887	0.349813942701603
PXDN	2	1635659	1748624	TG	Transverse colon	0.116213196518127	0.17562665519247	0.348502245248368
BABAM1	19	17378159	17392058	TG	Ovary	0.415467391958215	0.346124770423855	0.347475210757946
NR2F6	19	17342692	17356749	TF	Ovary	0.415288619281127	0.345966208192747	0.347355272376114
USE1	19	17326155	17330638	TG	Ovary	0.415242290202231	0.345925446240234	0.347333053522107
MRPL34	19	17403418	17417652	TG	Ovary	0.415179756950017	0.34586358601145	0.346953385381211
DDA1	19	17420327	17434110	TG	Ovary	0.415073945691129	0.345769746675718	0.346760412866283
EFNA1	1	155099936	155107333	TG	Cortex	0.165082471095217	0.143775494800887	0.34648420663711
DDX60	4	169137444	169239958	TG	CD8 cell	0.25769050339279	0.3144771984041	0.34627250142727
RALY	20	32581452	32696114	TG	Left ventricle	0.215229115523509	0.21755478055422	0.34618939968703
DDX60	4	169137444	169239958	TG	NK cell	0.25769050339279	0.3144771984041	0.345409860479074
PXDN	2	1635659	1748624	TG	Pancreas	0.116213196518127	0.17562665519247	0.344772023734111
THBS3	1	155165379	155178842	TG	Visceral omentum	0.180438643559633	0.157165051744014	0.344404288175361
MTX1	1	155178490	155183615	TG	Thyroid	0.18070477875531	0.157386348053505	0.34345187187205
THBS3	1	155165379	155178842	TG	Sun-exposed skin	0.180438643559633	0.157165051744014	0.343321830653958
THBS3	1	155165379	155178842	TG	Thyroid	0.180438643559633	0.157165051744014	0.343150494665287
BABAM1	19	17378159	17392058	TG	Esophagus mucosa	0.415467391958215	0.346124770423855	0.342802564638173
MUC1	1	155158300	155162707	TG	Thyroid	0.179969144302222	0.156766212281614	0.342710485677043
NR2F6	19	17342692	17356749	TF	Esophagus mucosa	0.415288619281127	0.345966208192747	0.342645696027997
USE1	19	17326155	17330638	TG	Esophagus mucosa	0.415242290202231	0.345925446240234	0.342610988234614
MRPL34	19	17403418	17417652	TG	Esophagus mucosa	0.415179756950017	0.34586358601145	0.342455122149597
DDX60L	4	169277886	169458937	TG	B cell	0.265206953089756	0.324782518630779	0.342348364983675
DDA1	19	17420327	17434110	TG	Esophagus mucosa	0.415073945691129	0.345769746675718	0.342348168729316
EFNA1	1	155099936	155107333	TG	Hippocampus	0.165082471095217	0.143775494800887	0.340845604400499
GBA	1	155204243	155214490	TG	Thyroid	0.176124943117226	0.153367972477539	0.340276114116126
CLK2	1	155232659	155248282	TG	Visceral omentum	0.173530580015003	0.151104211350852	0.33932860230984
SCAMP3	1	155225770	155232221	TG	Sun-exposed skin	0.17455623723951	0.152028540789412	0.339290328747972
SCAMP3	1	155225770	155232221	TG	Thyroid	0.17455623723951	0.152028540789412	0.339216190172942
CLK2	1	155232659	155248282	TG	Sun-exposed skin	0.173530580015003	0.151104211350852	0.338858715793257
CLK2	1	155232659	155248282	TG	Thyroid	0.173530580015003	0.151104211350852	0.338792105709575
HS1BP3	2	20760208	20850849	TG	Omnibus	0.104869400010159	0.130254102349216	0.338491089488137
PXDN	2	1635659	1748624	TG	Esophagus mucosa	0.116213196518127	0.17562665519247	0.338377443073167
MYO9B	19	17186591	17325346	TG	Monocyte	0.415909282301903	0.346486577834659	0.337491393756684
BABAM1	19	17378159	17392058	TG	Monocyte	0.415467391958215	0.346124770423855	0.336526438561312
NR2F6	19	17342692	17356749	TF	Monocyte	0.415288619281127	0.345966208192747	0.336411692618041
USE1	19	17326155	17330638	TG	Monocyte	0.415242290202231	0.345925446240234	0.336393618333036
DDX60	4	169137444	169239958	TG	CD4 cell	0.25769050339279	0.3144771984041	0.336182487004279
MRPL34	19	17403418	17417652	TG	Monocyte	0.415179756950017	0.34586358601145	0.335992177647537
DDA1	19	17420327	17434110	TG	Monocyte	0.415073945691129	0.345769746675718	0.335797951162733
TCF7L2	10	114710009	114927437	TF	Esophagus muscularis	0.205465301156648	0.223243286023666	0.335531129496585
THBS3	1	155165379	155178842	TG	Atrial appendage	0.180438643559633	0.157165051744014	0.335415632018353
GDF7	2	20866424	20873418	TG	Omnibus	0.103906573228672	0.129041540933528	0.334728942955358
PXDN	2	1635659	1748624	TG	Adrenal gland	0.116213196518127	0.17562665519247	0.333255224440621
PXDN	2	1635659	1748624	TG	Subcutaneous adipose	0.116213196518127	0.17562665519247	0.331803642566501
SLC50A1	1	155107820	155111329	TG	Visceral omentum	0.168712615491165	0.147028034736457	0.331600922484094
DPM3	1	155112367	155113071	TG	Visceral omentum	0.168687925415366	0.14701097988294	0.331522645701129
SLC50A1	1	155107820	155111329	TG	Thyroid	0.168712615491165	0.147028034736457	0.331464968802438
SLC50A1	1	155107820	155111329	TG	Sun-exposed skin	0.168712615491165	0.147028034736457	0.331427255664804
DPM3	1	155112367	155113071	TG	Thyroid	0.168687925415366	0.14701097988294	0.331394742252794
THBS3	1	155165379	155178842	TG	Breast	0.180438643559633	0.157165051744014	0.331290851159067
MUC1	1	155158300	155162707	TG	Breast	0.179969144302222	0.156766212281614	0.330755699416488
PXDN	2	1635659	1748624	TG	Ovary	0.116213196518127	0.17562665519247	0.330545885130917
CLK2	1	155232659	155248282	TG	Atrial appendage	0.173530580015003	0.151104211350852	0.329815545375443
RALY	20	32581452	32696114	TG	NK cell	0.215229115523509	0.21755478055422	0.329629879284174
RALY	20	32581452	32696114	TG	CD4 cell	0.215229115523509	0.21755478055422	0.329289785905009
EFNA1	1	155099936	155107333	TG	Thyroid	0.165082471095217	0.143775494800887	0.327179960577094
EFNA1	1	155099936	155107333	TG	Sun-exposed skin	0.165082471095217	0.143775494800887	0.326905523565864
EFNA1	1	155099936	155107333	TG	Visceral omentum	0.165082471095217	0.143775494800887	0.326875489455692
PXDN	2	1635659	1748624	TG	Stomach	0.116213196518127	0.17562665519247	0.326643720955992
CCDC91	12	28286182	28732883	TG	Testis	0.236564371396963	0.257148506461588	0.325948057466578
KRTCAP2	1	155141884	155145951	TG	Breast	0.176087746399371	0.153446041497546	0.325878391543508
CLK2	1	155232659	155248282	TG	Breast	0.173530580015003	0.151104211350852	0.325630496693565
DDX60	4	169137444	169239958	TG	B cell	0.25769050339279	0.3144771984041	0.325445204475652
TCF7L2	10	114710009	114927437	TF	Spleen	0.205465301156648	0.223243286023666	0.325341739481275
BABAM1	19	17378159	17392058	TG	Pancreas	0.415467391958215	0.346124770423855	0.323402030461837
NR2F6	19	17342692	17356749	TF	Pancreas	0.415288619281127	0.345966208192747	0.323264261551204
USE1	19	17326155	17330638	TG	Pancreas	0.415242290202231	0.345925446240234	0.323231566752668
PCDH18	4	138440072	138453648	TG	Sun-exposed skin	0.129212934052351	0.178022858837217	0.323191876124407
PXDN	2	1635659	1748624	TG	Sigmoid colon	0.116213196518127	0.17562665519247	0.32314892619669
MRPL34	19	17403418	17417652	TG	Pancreas	0.415179756950017	0.34586358601145	0.323016005324692
DDA1	19	17420327	17434110	TG	Pancreas	0.415073945691129	0.345769746675718	0.322887082151027
TCF7L2	10	114710009	114927437	TF	Atrial appendage	0.205465301156648	0.223243286023666	0.321284463535617
BABAM1	19	17378159	17392058	TG	Adrenal gland	0.415467391958215	0.346124770423855	0.319068297586065
NR2F6	19	17342692	17356749	TF	Adrenal gland	0.415288619281127	0.345966208192747	0.31893387635047
TET2	4	106067032	106200973	TG	Sun-exposed skin	0.105460961914508	0.132937078248423	0.318767205255846
MRPL34	19	17403418	17417652	TG	Adrenal gland	0.415179756950017	0.34586358601145	0.318665670137212
DDA1	19	17420327	17434110	TG	Adrenal gland	0.415073945691129	0.345769746675718	0.31854168155347
ALX4	11	44281994	44331716	TF	Breast	0.115905421739489	0.137295291297832	0.31822984713571
SLC50A1	1	155107820	155111329	TG	Breast	0.168712615491165	0.147028034736457	0.31776531667223
DPM3	1	155112367	155113071	TG	Breast	0.168687925415366	0.14701097988294	0.317686899403317
PCDH18	4	138440072	138453648	TG	Esophagus muscularis	0.129212934052351	0.178022858837217	0.317441580251103
EFNA1	1	155099936	155107333	TG	Atrial appendage	0.165082471095217	0.143775494800887	0.317133956509484
TCF7L2	10	114710009	114927437	TF	Tibial nerve	0.205465301156648	0.223243286023666	0.316694864911071
TCF7L2	10	114710009	114927437	TF	Visceral omentum	0.205465301156648	0.223243286023666	0.315689133989194
MAML3	4	140637907	141075338	TG	Vagina	0.13123742563688	0.15459482935159	0.315488525613996
TCF7L2	10	114710009	114927437	TF	Vagina	0.205465301156648	0.223243286023666	0.313307313036486
TCF7L2	10	114710009	114927437	TF	Hippocampus	0.205465301156648	0.223243286023666	0.313078201857148
BABAM1	19	17378159	17392058	TG	Liver	0.415467391958215	0.346124770423855	0.312938042120902
EFNA1	1	155099936	155107333	TG	Breast	0.165082471095217	0.143775494800887	0.312902873101981
NR2F6	19	17342692	17356749	TF	Liver	0.415288619281127	0.345966208192747	0.312791468267703
USE1	19	17326155	17330638	TG	Liver	0.415242290202231	0.345925446240234	0.312755778199371
BABAM1	19	17378159	17392058	TG	Transverse colon	0.415467391958215	0.346124770423855	0.312745532196563
NR2F6	19	17342692	17356749	TF	Transverse colon	0.415288619281127	0.345966208192747	0.312633767175448
MRPL34	19	17403418	17417652	TG	Liver	0.415179756950017	0.34586358601145	0.312631469957337
USE1	19	17326155	17330638	TG	Transverse colon	0.415242290202231	0.345925446240234	0.312608336291423
DDA1	19	17420327	17434110	TG	Liver	0.415073945691129	0.345769746675718	0.312514487764916
MRPL34	19	17403418	17417652	TG	Transverse colon	0.415179756950017	0.34586358601145	0.312355025815861
DDA1	19	17420327	17434110	TG	Transverse colon	0.415073945691129	0.345769746675718	0.312200687734786
TCF7L2	10	114710009	114927437	TF	Breast	0.205465301156648	0.223243286023666	0.311945843480942
TCF7L2	10	114710009	114927437	TF	Aorta	0.205465301156648	0.223243286023666	0.311686949045142
FAM174A	5	99871009	99922445	TG	Esophagus mucosa	0.296961458707193	0.319971871082477	0.311101965542052
EXT2	11	44117099	44266979	TG	Aorta	0.115064648463037	0.136488435949852	0.311041113189165
PCDH18	4	138440072	138453648	TG	Vagina	0.129212934052351	0.178022858837217	0.310873192997112
TCF7L2	10	114710009	114927437	TF	Lung	0.205465301156648	0.223243286023666	0.310261543982543
PXDN	2	1635659	1748624	TG	Prostate	0.116213196518127	0.17562665519247	0.309701254581826
TCF7L2	10	114710009	114927437	TF	Cortex	0.205465301156648	0.223243286023666	0.306862961290513
PCDH18	4	138440072	138453648	TG	Tibial nerve	0.129212934052351	0.178022858837217	0.304407307368799
TCF7L2	10	114710009	114927437	TF	Caudate	0.205465301156648	0.223243286023666	0.30429752866903
PCDH18	4	138440072	138453648	TG	Visceral omentum	0.129212934052351	0.178022858837217	0.304214559539515
PXDN	2	1635659	1748624	TG	Uterus	0.116213196518127	0.17562665519247	0.303235963308961
BABAM1	19	17378159	17392058	TG	Gastroesophageal junction	0.415467391958215	0.346124770423855	0.303010185175484
NR2F6	19	17342692	17356749	TF	Gastroesophageal junction	0.415288619281127	0.345966208192747	0.302884130191724
USE1	19	17326155	17330638	TG	Gastroesophageal junction	0.415242290202231	0.345925446240234	0.302855736023524
MRPL34	19	17403418	17417652	TG	Gastroesophageal junction	0.415179756950017	0.34586358601145	0.302657740759975
DDA1	19	17420327	17434110	TG	Gastroesophageal junction	0.415073945691129	0.345769746675718	0.302529597261928
PXDN	2	1635659	1748624	TG	Testis	0.116213196518127	0.17562665519247	0.302484392599075
TET2	4	106067032	106200973	TG	Vagina	0.105460961914508	0.132937078248423	0.301962528272944
PDGFD	11	103777914	104035107	TG	Adrenal gland	0.110676342146952	0.162775747215912	0.301259052997249
BABAM1	19	17378159	17392058	TG	Prostate	0.415467391958215	0.346124770423855	0.2995121892401
NR2F6	19	17342692	17356749	TF	Prostate	0.415288619281127	0.345966208192747	0.299381468014808
MRPL34	19	17403418	17417652	TG	Prostate	0.415179756950017	0.34586358601145	0.299151073794329
HS1BP3	2	20760208	20850849	TG	Pancreas	0.104869400010159	0.130254102349216	0.297917765980554
GRID1	10	87359312	88126250	TG	Thyroid	0.0985375095596693	0.121875971296544	0.296382569483522
PCDH18	4	138440072	138453648	TG	Thyroid	0.129212934052351	0.178022858837217	0.29537921177248
TCF7L2	10	114710009	114927437	TF	Thyroid	0.205465301156648	0.223243286023666	0.295216188265398
TET2	4	106067032	106200973	TG	Spleen	0.105460961914508	0.132937078248423	0.295121502142467
TET2	4	106067032	106200973	TG	Lung	0.105460961914508	0.132937078248423	0.29425543609211
ALX4	11	44281994	44331716	TF	Esophagus muscularis	0.115905421739489	0.137295291297832	0.294249956399722
MYO9B	19	17186591	17325346	TG	Testis	0.415909282301903	0.346486577834659	0.29176137471079
BABAM1	19	17378159	17392058	TG	Testis	0.415467391958215	0.346124770423855	0.291199895786937
NR2F6	19	17342692	17356749	TF	Testis	0.415288619281127	0.345966208192747	0.291078790296271
MRPL34	19	17403418	17417652	TG	Testis	0.415179756950017	0.34586358601145	0.290835174976049
DDA1	19	17420327	17434110	TG	Testis	0.415073945691129	0.345769746675718	0.290704141251309
ALX4	11	44281994	44331716	TF	Sun-exposed skin	0.115905421739489	0.137295291297832	0.288716818971647
NTN4	12	96051583	96184930	TG	Tibial nerve	0.104275881251694	0.119149532053988	0.285842507593833
PXDN	2	1635659	1748624	TG	Gastroesophageal junction	0.116213196518127	0.17562665519247	0.285697077085159
TET2	4	106067032	106200973	TG	Thyroid	0.105460961914508	0.132937078248423	0.284114988339175
EXT2	11	44117099	44266979	TG	Tibial nerve	0.115064648463037	0.136488435949852	0.284071321324805
HS1BP3	2	20760208	20850849	TG	Stomach	0.104869400010159	0.130254102349216	0.283315745381552
ALX4	11	44281994	44331716	TF	Tibial nerve	0.115905421739489	0.137295291297832	0.281458309924556
FAM174A	5	99871009	99922445	TG	Lung	0.296961458707193	0.319971871082477	0.281035586383477
HS1BP3	2	20760208	20850849	TG	Sigmoid colon	0.104869400010159	0.130254102349216	0.28082577547986
TCF7L2	10	114710009	114927437	TF	Esophagus mucosa	0.205465301156648	0.223243286023666	0.280552880082568
NTN4	12	96051583	96184930	TG	Aorta	0.104275881251694	0.119149532053988	0.279895151026848
NTN4	12	96051583	96184930	TG	Lung	0.104275881251694	0.119149532053988	0.27965058509131
MTX1	1	155178490	155183615	TG	Omnibus	0.18070477875531	0.157386348053505	0.279062845151036
THBS3	1	155165379	155178842	TG	Omnibus	0.180438643559633	0.157165051744014	0.278754344710185
MUC1	1	155158300	155162707	TG	Omnibus	0.179969144302222	0.156766212281614	0.278262641283929
EXT2	11	44117099	44266979	TG	Visceral omentum	0.115064648463037	0.136488435949852	0.27771233865946
NTN4	12	96051583	96184930	TG	Esophagus muscularis	0.104275881251694	0.119149532053988	0.277433759997072
TRIM46	1	155145873	155157447	TG	Omnibus	0.178784782287754	0.155761002412047	0.276921224331737
PTPRD	9	8314246	10612723	TG	Cortex	0.042078534106258	0.0836632721103227	0.276699028672746
ALX4	11	44281994	44331716	TF	Atrial appendage	0.115905421739489	0.137295291297832	0.276545244867444
ALX4	11	44281994	44331716	TF	Visceral omentum	0.115905421739489	0.137295291297832	0.275005738744386
GBA	1	155204243	155214490	TG	Omnibus	0.176124943117226	0.153367972477539	0.274978459051866
KRTCAP2	1	155141884	155145951	TG	Omnibus	0.176087746399371	0.153446041497546	0.273857374696306
SCAMP3	1	155225770	155232221	TG	Omnibus	0.17455623723951	0.152028540789412	0.273590208853488
CLK2	1	155232659	155248282	TG	Omnibus	0.173530580015003	0.151104211350852	0.272868986554514
ALX4	11	44281994	44331716	TF	Caudate	0.115905421739489	0.137295291297832	0.272004544112614
EXT2	11	44117099	44266979	TG	Thyroid	0.115064648463037	0.136488435949852	0.271809280447706
TCF7L2	10	114710009	114927437	TF	Pancreas	0.205465301156648	0.223243286023666	0.270935562381092
FAM174A	5	99871009	99922445	TG	Vagina	0.296961458707193	0.319971871082477	0.27061290639091
PDE4D	5	58264865	59817947	TG	Esophagus muscularis	0.0461195210489813	0.0751320280874852	0.269882395535715
HCN3	1	155247374	155259639	TG	Omnibus	0.169953013340348	0.147948370765295	0.269727369834924
ALX4	11	44281994	44331716	TF	Thyroid	0.115905421739489	0.137295291297832	0.269404779490986
TCF7L2	10	114710009	114927437	TF	Testis	0.205465301156648	0.223243286023666	0.268725023138535
EBF1	5	158122928	158526769	TF	Sun-exposed skin	0.105723795931603	0.136924861133832	0.268491936928391
TCF7L2	10	114710009	114927437	TF	Omnibus	0.205465301156648	0.223243286023666	0.268288249471938
TCF7L2	10	114710009	114927437	TF	Liver	0.205465301156648	0.223243286023666	0.267907286124424
NTN4	12	96051583	96184930	TG	Vagina	0.104275881251694	0.119149532053988	0.267446096312399
EXT2	11	44117099	44266979	TG	Vagina	0.115064648463037	0.136488435949852	0.266903022212543
PDE4D	5	58264865	59817947	TG	Aorta	0.0461195210489813	0.0751320280874852	0.266774520834503
CPEB3	10	93806449	94050844	TG	Vagina	0.116622050321575	0.13055583511684	0.266687179455621
ALX4	11	44281994	44331716	TF	Hippocampus	0.115905421739489	0.137295291297832	0.266427017542587
SLC50A1	1	155107820	155111329	TG	Omnibus	0.168712615491165	0.147028034736457	0.266165377433856
DPM3	1	155112367	155113071	TG	Omnibus	0.168687925415366	0.14701097988294	0.266109994224784
NTN4	12	96051583	96184930	TG	Breast	0.104275881251694	0.119149532053988	0.265705021931465
EXT2	11	44117099	44266979	TG	Omnibus	0.115064648463037	0.136488435949852	0.26532311279233
TCF7L2	10	114710009	114927437	TF	Prostate	0.205465301156648	0.223243286023666	0.265263102750697
FAM174A	5	99871009	99922445	TG	Sun-exposed skin	0.296961458707193	0.319971871082477	0.265013655552202
TCF7L2	10	114710009	114927437	TF	Adrenal gland	0.205465301156648	0.223243286023666	0.264840878560648
ALX4	11	44281994	44331716	TF	Omnibus	0.115905421739489	0.137295291297832	0.264618148538538
BABAM1	19	17378159	17392058	TG	Skeletal muscle	0.415467391958215	0.346124770423855	0.263628448829045
NR2F6	19	17342692	17356749	TF	Skeletal muscle	0.415288619281127	0.345966208192747	0.263511401459325
USE1	19	17326155	17330638	TG	Skeletal muscle	0.415242290202231	0.345925446240234	0.263480341998893
MRPL34	19	17403418	17417652	TG	Skeletal muscle	0.415179756950017	0.34586358601145	0.263326895382409
DDA1	19	17420327	17434110	TG	Skeletal muscle	0.415073945691129	0.345769746675718	0.263213671130892
EFNA1	1	155099936	155107333	TG	Omnibus	0.165082471095217	0.143775494800887	0.261952837962124
CPEB3	10	93806449	94050844	TG	Lung	0.116622050321575	0.13055583511684	0.261668056457933
CPEB3	10	93806449	94050844	TG	Spleen	0.116622050321575	0.13055583511684	0.261367914569263
PDE4D	5	58264865	59817947	TG	Vagina	0.0461195210489813	0.0751320280874852	0.260810865515801
POPDC3	6	105606155	105627870	TG	Atrial appendage	0.0595219062534006	0.0852540663995942	0.26067325012111
ME3	11	86152150	86383678	TG	Vagina	0.0708657999969728	0.0820382050388691	0.259800941781637
TCF7L2	10	114710009	114927437	TF	Ovary	0.205465301156648	0.223243286023666	0.257578868131763
TCF7L2	10	114710009	114927437	TF	Subcutaneous adipose	0.205465301156648	0.223243286023666	0.257501324001508
POPDC3	6	105606155	105627870	TG	Cortex	0.0595219062534006	0.0852540663995942	0.256480488300593
TCF7L2	10	114710009	114927437	TF	NK cell	0.205465301156648	0.223243286023666	0.255485077757994
BABAM1	19	17378159	17392058	TG	Stomach	0.415467391958215	0.346124770423855	0.255165689680528
TCF7L2	10	114710009	114927437	TF	Uterus	0.205465301156648	0.223243286023666	0.255100042306747
NR2F6	19	17342692	17356749	TF	Stomach	0.415288619281127	0.345966208192747	0.255057468967701
USE1	19	17326155	17330638	TG	Stomach	0.415242290202231	0.345925446240234	0.255027244938212
TCF7L2	10	114710009	114927437	TF	Sigmoid colon	0.205465301156648	0.223243286023666	0.255006113700682
TCF7L2	10	114710009	114927437	TF	B cell	0.205465301156648	0.223243286023666	0.254962599538372
RALY	20	32581452	32696114	TG	Liver	0.215229115523509	0.21755478055422	0.254874390479992
MRPL34	19	17403418	17417652	TG	Stomach	0.415179756950017	0.34586358601145	0.254816883500605
DDA1	19	17420327	17434110	TG	Stomach	0.415073945691129	0.345769746675718	0.254687223445186
THBS3	1	155165379	155178842	TG	Pancreas	0.180438643559633	0.157165051744014	0.253691325836719
EBF1	5	158122928	158526769	TF	Cortex	0.105723795931603	0.136924861133832	0.253454785350934
MUC1	1	155158300	155162707	TG	Pancreas	0.179969144302222	0.156766212281614	0.253133863512562
TET2	4	106067032	106200973	TG	Omnibus	0.105460961914508	0.132937078248423	0.252664744408185
THBS3	1	155165379	155178842	TG	Ovary	0.180438643559633	0.157165051744014	0.252059515949086
MUC1	1	155158300	155162707	TG	Ovary	0.179969144302222	0.156766212281614	0.251500266086886
MACROD2	20	13976015	16033842	TG	Vagina	0.0476228064360956	0.0737720318893667	0.251290112054691
EBF1	5	158122928	158526769	TF	Lung	0.105723795931603	0.136924861133832	0.250241904000041
NTN4	12	96051583	96184930	TG	Atrial appendage	0.104275881251694	0.119149532053988	0.249770030769663
POPDC3	6	105606155	105627870	TG	Hippocampus	0.0595219062534006	0.0852540663995942	0.249383481526063
THBS3	1	155165379	155178842	TG	Subcutaneous adipose	0.180438643559633	0.157165051744014	0.249206202163966
RALY	20	32581452	32696114	TG	Testis	0.215229115523509	0.21755478055422	0.249108401389807
PDE4D	5	58264865	59817947	TG	Lung	0.0461195210489813	0.0751320280874852	0.248448354514534
ME3	11	86152150	86383678	TG	Lung	0.0708657999969728	0.0820382050388691	0.248415957063174
TCF7L2	10	114710009	114927437	TF	Terminal ileum	0.205465301156648	0.223243286023666	0.248336582009851
KRTCAP2	1	155141884	155145951	TG	Pancreas	0.176087746399371	0.153446041497546	0.248313720114338
TCF7L2	10	114710009	114927437	TF	CD8 cell	0.205465301156648	0.223243286023666	0.248104573577736
PDE4D	5	58264865	59817947	TG	Spleen	0.0461195210489813	0.0751320280874852	0.248003264739262
TCF7L2	10	114710009	114927437	TF	CD4 cell	0.205465301156648	0.223243286023666	0.247807197782577
PXDN	2	1635659	1748624	TG	Left ventricle	0.116213196518127	0.17562665519247	0.246855864087126
CLK2	1	155232659	155248282	TG	Pancreas	0.173530580015003	0.151104211350852	0.246686243853859
KRTCAP2	1	155141884	155145951	TG	Ovary	0.176087746399371	0.153446041497546	0.246627841741691
PDE4D	5	58264865	59817947	TG	Visceral omentum	0.0461195210489813	0.0751320280874852	0.246612429634747
PCDH18	4	138440072	138453648	TG	Subcutaneous adipose	0.129212934052351	0.178022858837217	0.246309099429155
PCDH18	4	138440072	138453648	TG	Ovary	0.129212934052351	0.178022858837217	0.246146674639573
ME3	11	86152150	86383678	TG	Visceral omentum	0.0708657999969728	0.0820382050388691	0.246133808109864
TCF7L2	10	114710009	114927437	TF	Left ventricle	0.205465301156648	0.223243286023666	0.24591233891891
MAML3	4	140637907	141075338	TG	Omnibus	0.13123742563688	0.15459482935159	0.245850181088155
PDE4D	5	58264865	59817947	TG	Atrial appendage	0.0461195210489813	0.0751320280874852	0.245564475716414
SCAMP3	1	155225770	155232221	TG	Ovary	0.17455623723951	0.152028540789412	0.245375447687234
HS1BP3	2	20760208	20850849	TG	Gastroesophageal junction	0.104869400010159	0.130254102349216	0.245074609311882
TCF7L2	10	114710009	114927437	TF	Gastroesophageal junction	0.205465301156648	0.223243286023666	0.244750031719241
CLK2	1	155232659	155248282	TG	Ovary	0.173530580015003	0.151104211350852	0.244337917984065
THBS3	1	155165379	155178842	TG	Liver	0.180438643559633	0.157165051744014	0.24323674307793
PXDN	2	1635659	1748624	TG	Skeletal muscle	0.116213196518127	0.17562665519247	0.242881555079292
MTX1	1	155178490	155183615	TG	Uterus	0.18070477875531	0.157386348053505	0.24284773921824
THBS3	1	155165379	155178842	TG	Uterus	0.180438643559633	0.157165051744014	0.242533090865834
THBS3	1	155165379	155178842	TG	Sigmoid colon	0.180438643559633	0.157165051744014	0.242500544709363
PCDH18	4	138440072	138453648	TG	Sigmoid colon	0.129212934052351	0.178022858837217	0.242089871276138
MUC1	1	155158300	155162707	TG	Uterus	0.179969144302222	0.156766212281614	0.241983271033714
CLK2	1	155232659	155248282	TG	Subcutaneous adipose	0.173530580015003	0.151104211350852	0.241343358479476
PIP4K2A	10	22823778	23003484	TG	Sun-exposed skin	0.0883657455991393	0.0996011187735929	0.240517735697734
EBF1	5	158122928	158526769	TF	Hippocampus	0.105723795931603	0.136924861133832	0.239984662694273
THBS3	1	155165379	155178842	TG	Stomach	0.180438643559633	0.157165051744014	0.239722400330913
DPM3	1	155112367	155113071	TG	Pancreas	0.168687925415366	0.14701097988294	0.239629803488119
MUC1	1	155158300	155162707	TG	Stomach	0.179969144302222	0.156766212281614	0.23915021342499
THBS3	1	155165379	155178842	TG	Adrenal gland	0.180438643559633	0.157165051744014	0.23901448554363
KRTCAP2	1	155141884	155145951	TG	Liver	0.176087746399371	0.153446041497546	0.238254685711219
SLC50A1	1	155107820	155111329	TG	Ovary	0.168712615491165	0.147028034736457	0.23789864062556
DPM3	1	155112367	155113071	TG	Ovary	0.168687925415366	0.14701097988294	0.237846948772666
TRIM46	1	155145873	155157447	TG	Stomach	0.178784782287754	0.155761002412047	0.23764584297612
MACROD2	20	13976015	16033842	TG	Lung	0.0476228064360956	0.0737720318893667	0.237146784997044
PCDH18	4	138440072	138453648	TG	Prostate	0.129212934052351	0.178022858837217	0.236633964956114
CLK2	1	155232659	155248282	TG	Liver	0.173530580015003	0.151104211350852	0.236210203419425
PIP4K2A	10	22823778	23003484	TG	Esophagus muscularis	0.0883657455991393	0.0996011187735929	0.235543656177223
TCF7L2	10	114710009	114927437	TF	Cerebellum	0.205465301156648	0.223243286023666	0.235140491829848
THBS3	1	155165379	155178842	TG	Testis	0.180438643559633	0.157165051744014	0.235082498527309
SLC50A1	1	155107820	155111329	TG	Subcutaneous adipose	0.168712615491165	0.147028034736457	0.235044460706681
DPM3	1	155112367	155113071	TG	Subcutaneous adipose	0.168687925415366	0.14701097988294	0.234994282034
THBS3	1	155165379	155178842	TG	Esophagus mucosa	0.180438643559633	0.157165051744014	0.234935421284484
TCF7L2	10	114710009	114927437	TF	Skeletal muscle	0.205465301156648	0.223243286023666	0.234694239279239
CLK2	1	155232659	155248282	TG	Uterus	0.173530580015003	0.151104211350852	0.234642480105623
MUC1	1	155158300	155162707	TG	Esophagus mucosa	0.179969144302222	0.156766212281614	0.234429953009341
CLK2	1	155232659	155248282	TG	Sigmoid colon	0.173530580015003	0.151104211350852	0.234371722849291
ALX4	11	44281994	44331716	TF	Pancreas	0.115905421739489	0.137295291297832	0.233980463170464
TCF7L2	10	114710009	114927437	TF	Monocyte	0.205465301156648	0.223243286023666	0.233629091306866
THBS3	1	155165379	155178842	TG	Terminal ileum	0.180438643559633	0.157165051744014	0.233599448643528
PCDH18	4	138440072	138453648	TG	Uterus	0.129212934052351	0.178022858837217	0.233290492904614
EFNA1	1	155099936	155107333	TG	Ovary	0.165082471095217	0.143775494800887	0.233213104528332
BABAM1	19	17378159	17392058	TG	Left ventricle	0.415467391958215	0.346124770423855	0.232764491092204
NR2F6	19	17342692	17356749	TF	Left ventricle	0.415288619281127	0.345966208192747	0.232664941310795
USE1	19	17326155	17330638	TG	Left ventricle	0.415242290202231	0.345925446240234	0.232635653473902
MRPL34	19	17403418	17417652	TG	Left ventricle	0.415179756950017	0.34586358601145	0.232516810825403
DDA1	19	17420327	17434110	TG	Left ventricle	0.415073945691129	0.345769746675718	0.232423005277447
SCAMP3	1	155225770	155232221	TG	Adrenal gland	0.17455623723951	0.152028540789412	0.232207954059762
TCF7L2	10	114710009	114927437	TF	Transverse colon	0.205465301156648	0.223243286023666	0.232161983942082
CLK2	1	155232659	155248282	TG	Stomach	0.173530580015003	0.151104211350852	0.231479604196927
SLC27A6	5	127873706	128369335	TG	Esophagus muscularis	0.0600429500025476	0.0837969441828538	0.231406860074573
CLK2	1	155232659	155248282	TG	Adrenal gland	0.173530580015003	0.151104211350852	0.231141339505567
TCF7L2	10	114710009	114927437	TF	Stomach	0.205465301156648	0.223243286023666	0.230685475284248
EFNA1	1	155099936	155107333	TG	Subcutaneous adipose	0.165082471095217	0.143775494800887	0.230435577913878
SLC50A1	1	155107820	155111329	TG	Liver	0.168712615491165	0.147028034736457	0.230238492392155
DPM3	1	155112367	155113071	TG	Liver	0.168687925415366	0.14701097988294	0.23019614065862
KRTCAP2	1	155141884	155145951	TG	Testis	0.176087746399371	0.153446041497546	0.229813230529383
THBS3	1	155165379	155178842	TG	Transverse colon	0.180438643559633	0.157165051744014	0.229386681380649
MUC1	1	155158300	155162707	TG	Transverse colon	0.179969144302222	0.156766212281614	0.22886263254792
SLC50A1	1	155107820	155111329	TG	Uterus	0.168712615491165	0.147028034736457	0.228659985901221
DPM3	1	155112367	155113071	TG	Uterus	0.168687925415366	0.14701097988294	0.22861050766634
PIP4K2A	10	22823778	23003484	TG	Vagina	0.0883657455991393	0.0996011187735929	0.228440356032211
RALY	20	32581452	32696114	TG	B cell	0.215229115523509	0.21755478055422	0.228291509338064
CPEB3	10	93806449	94050844	TG	Omnibus	0.116622050321575	0.13055583511684	0.227995935870519
CLK2	1	155232659	155248282	TG	Esophagus mucosa	0.173530580015003	0.151104211350852	0.227701108873207
TET2	4	106067032	106200973	TG	Esophagus mucosa	0.105460961914508	0.132937078248423	0.22730953418524
CLK2	1	155232659	155248282	TG	Testis	0.173530580015003	0.151104211350852	0.227186178885338
EXT2	11	44117099	44266979	TG	Liver	0.115064648463037	0.136488435949852	0.227179999411302
CLK2	1	155232659	155248282	TG	Terminal ileum	0.173530580015003	0.151104211350852	0.225813057159751
EFNA1	1	155099936	155107333	TG	Liver	0.165082471095217	0.143775494800887	0.225583166619828
SLC50A1	1	155107820	155111329	TG	Stomach	0.168712615491165	0.147028034736457	0.225311056963227
DPM3	1	155112367	155113071	TG	Stomach	0.168687925415366	0.14701097988294	0.225262499361048
DPM3	1	155112367	155113071	TG	Adrenal gland	0.168687925415366	0.14701097988294	0.225209319527848
RALY	20	32581452	32696114	TG	Cerebellum	0.215229115523509	0.21755478055422	0.225145819738611
PCDH18	4	138440072	138453648	TG	Gastroesophageal junction	0.129212934052351	0.178022858837217	0.22409552783759
EFNA1	1	155099936	155107333	TG	Uterus	0.165082471095217	0.143775494800887	0.223849442913045
PIP4K2A	10	22823778	23003484	TG	Atrial appendage	0.0883657455991393	0.0996011187735929	0.223343138684294
PIP4K2A	10	22823778	23003484	TG	Tibial nerve	0.0883657455991393	0.0996011187735929	0.223189675395911
PIP4K2A	10	22823778	23003484	TG	Lung	0.0883657455991393	0.0996011187735929	0.222621133579636
PIP4K2A	10	22823778	23003484	TG	Visceral omentum	0.0883657455991393	0.0996011187735929	0.222603608366831
THBS3	1	155165379	155178842	TG	NK cell	0.180438643559633	0.157165051744014	0.222551895285767
PIP4K2A	10	22823778	23003484	TG	Spleen	0.0883657455991393	0.0996011187735929	0.222499332283231
SLC50A1	1	155107820	155111329	TG	Esophagus mucosa	0.168712615491165	0.147028034736457	0.222275465712417
ALX4	11	44281994	44331716	TF	Subcutaneous adipose	0.115905421739489	0.137295291297832	0.221900521926842
NTN4	12	96051583	96184930	TG	Spleen	0.104275881251694	0.119149532053988	0.221712664073729
CLK2	1	155232659	155248282	TG	Transverse colon	0.173530580015003	0.151104211350852	0.221569025166368
THBS3	1	155165379	155178842	TG	Prostate	0.180438643559633	0.157165051744014	0.220898520700003
EFNA1	1	155099936	155107333	TG	Stomach	0.165082471095217	0.143775494800887	0.22067377771897
THBS3	1	155165379	155178842	TG	CD8 cell	0.180438643559633	0.157165051744014	0.220566479168016
TRIM46	1	155145873	155157447	TG	NK cell	0.178784782287754	0.155761002412047	0.220562366607585
PIP4K2A	10	22823778	23003484	TG	Cortex	0.0883657455991393	0.0996011187735929	0.220370007020001
CPEB3	10	93806449	94050844	TG	Terminal ileum	0.116622050321575	0.13055583511684	0.219410355608233
PIP4K2A	10	22823778	23003484	TG	Caudate	0.0883657455991393	0.0996011187735929	0.219322433872038
CDH13	16	82660408	83830204	TG	Sun-exposed skin	0.0272841991445608	0.0373251667505435	0.218740974307528
TRIM46	1	155145873	155157447	TG	CD8 cell	0.178784782287754	0.155761002412047	0.218668776694259
FHIT	3	59735036	61237133	TG	Thyroid	0.0357463916078345	0.0631660320094194	0.218411731508298
EBF1	5	158122928	158526769	TF	Caudate	0.105723795931603	0.136924861133832	0.218154086493489
EFNA1	1	155099936	155107333	TG	Esophagus mucosa	0.165082471095217	0.143775494800887	0.21792296538422
DOCK1	10	128593978	129250781	TG	Sun-exposed skin	0.0455471851542492	0.0617139704417276	0.216866978888065
EXT2	11	44117099	44266979	TG	Ovary	0.115064648463037	0.136488435949852	0.21663320008868
EBF1	5	158122928	158526769	TF	Esophagus muscularis	0.105723795931603	0.136924861133832	0.216576027373548
SLC50A1	1	155107820	155111329	TG	Transverse colon	0.168712615491165	0.147028034736457	0.21617038770443
DPM3	1	155112367	155113071	TG	Transverse colon	0.168687925415366	0.14701097988294	0.216129625906571
PIP4K2A	10	22823778	23003484	TG	Hippocampus	0.0883657455991393	0.0996011187735929	0.216065325774805
DIRC3	2	218148742	218621316	TG	Esophagus muscularis	0.053608140039075	0.0585228460980659	0.215746860944602
SCAMP3	1	155225770	155232221	TG	NK cell	0.17455623723951	0.152028540789412	0.215619850498128
EBF1	5	158122928	158526769	TF	Spleen	0.105723795931603	0.136924861133832	0.214975681657098
EFNA1	1	155099936	155107333	TG	Terminal ileum	0.165082471095217	0.143775494800887	0.214952496928128
PIP4K2A	10	22823778	23003484	TG	Thyroid	0.0883657455991393	0.0996011187735929	0.214716465210422
CLK2	1	155232659	155248282	TG	NK cell	0.173530580015003	0.151104211350852	0.214539594478027
THBS3	1	155165379	155178842	TG	Gastroesophageal junction	0.180438643559633	0.157165051744014	0.214272369983231
MTX1	1	155178490	155183615	TG	Monocyte	0.18070477875531	0.157386348053505	0.213581547168026
THBS3	1	155165379	155178842	TG	Monocyte	0.180438643559633	0.157165051744014	0.213288205586353
DIRC3	2	218148742	218621316	TG	Aorta	0.053608140039075	0.0585228460980659	0.212805950177224
CLK2	1	155232659	155248282	TG	Prostate	0.173530580015003	0.151104211350852	0.212737966415815
CLK2	1	155232659	155248282	TG	CD8 cell	0.173530580015003	0.151104211350852	0.21255214748339
LRP1B	2	140988992	142889270	TG	Thyroid	0.035754532236409	0.0690185383634436	0.212145138381696
EFNA1	1	155099936	155107333	TG	Transverse colon	0.165082471095217	0.143775494800887	0.21179172078645
NTN4	12	96051583	96184930	TG	Omnibus	0.104275881251694	0.119149532053988	0.211427500118364
EBF1	5	158122928	158526769	TF	Thyroid	0.105723795931603	0.136924861133832	0.210704522680158
TET2	4	106067032	106200973	TG	Uterus	0.105460961914508	0.132937078248423	0.209692008516397
CPEB3	10	93806449	94050844	TG	Esophagus mucosa	0.116622050321575	0.13055583511684	0.209528759644634
TCF7L2	10	114710009	114927437	TF	Putamen	0.205465301156648	0.223243286023666	0.209160609988747
SLC50A1	1	155107820	155111329	TG	NK cell	0.168712615491165	0.147028034736457	0.208635033200757
ALX4	11	44281994	44331716	TF	Stomach	0.115905421739489	0.137295291297832	0.208377973628037
ALX4	11	44281994	44331716	TF	Prostate	0.115905421739489	0.137295291297832	0.208290687885419
EBF1	5	158122928	158526769	TF	Vagina	0.105723795931603	0.136924861133832	0.207874234780202
PPARGC1A	4	23756664	23905712	TG	Atrial appendage	0.049696475593792	0.0811979120302624	0.207834015632492
KLF4	9	110247133	110252763	TF	Esophagus muscularis	0.0750164937342176	0.107853349634334	0.207675525429493
DPM3	1	155112367	155113071	TG	Prostate	0.168687925415366	0.14701097988294	0.207473237357292
MAML3	4	140637907	141075338	TG	Terminal ileum	0.13123742563688	0.15459482935159	0.207268649661525
EXT2	11	44117099	44266979	TG	Testis	0.115064648463037	0.136488435949852	0.207196015993813
ALX4	11	44281994	44331716	TF	Testis	0.115905421739489	0.137295291297832	0.206861404292057
CLK2	1	155232659	155248282	TG	Gastroesophageal junction	0.173530580015003	0.151104211350852	0.206731659451793
SCAMP3	1	155225770	155232221	TG	Monocyte	0.17455623723951	0.152028540789412	0.206447854620904
CACNA1C	12	2079952	2802108	TG	Esophagus muscularis	0.0902989224618933	0.102567372658	0.206322785223496
EBF1	5	158122928	158526769	TF	Liver	0.105723795931603	0.136924861133832	0.205948737320022
CLK2	1	155232659	155248282	TG	Monocyte	0.173530580015003	0.151104211350852	0.205353976975154
ME3	11	86152150	86383678	TG	Omnibus	0.0708657999969728	0.0820382050388691	0.204405050082078
EFNA1	1	155099936	155107333	TG	Prostate	0.165082471095217	0.143775494800887	0.202900506232262
KLF4	9	110247133	110252763	TF	Hippocampus	0.0750164937342176	0.107853349634334	0.201871999492568
EBF1	5	158122928	158526769	TF	Atrial appendage	0.105723795931603	0.136924861133832	0.201360537219809
KLF4	9	110247133	110252763	TF	Cortex	0.0750164937342176	0.107853349634334	0.201257701666239
THBS3	1	155165379	155178842	TG	CD4 cell	0.180438643559633	0.157165051744014	0.200595442900585
OVOL1	11	65554493	65564690	TG	Sun-exposed skin	0.0946218780524389	0.0686719672477233	0.200574308379262
DIRC3	2	218148742	218621316	TG	Spleen	0.053608140039075	0.0585228460980659	0.200403379827116
BNC2	9	16409501	16870841	TG	Vagina	0.0398436273822472	0.0595413658033472	0.200330050696339
KLF4	9	110247133	110252763	TF	Thyroid	0.0750164937342176	0.107853349634334	0.200264405983183
SLC50A1	1	155107820	155111329	TG	Monocyte	0.168712615491165	0.147028034736457	0.200193327122188
DPM3	1	155112367	155113071	TG	Monocyte	0.168687925415366	0.14701097988294	0.200157224108631
EXT2	11	44117099	44266979	TG	Uterus	0.115064648463037	0.136488435949852	0.19912783737701
CFL1	11	65590493	65629497	TG	Sun-exposed skin	0.0942621173348481	0.0684330353287305	0.199056417598667
THBS3	1	155165379	155178842	TG	Left ventricle	0.180438643559633	0.157165051744014	0.199024646962626
TET2	4	106067032	106200973	TG	CD8 cell	0.105460961914508	0.132937078248423	0.199018744384477
TRIM46	1	155145873	155157447	TG	CD4 cell	0.178784782287754	0.155761002412047	0.198813053539293
AP5B1	11	65543364	65548273	TG	Sun-exposed skin	0.0939679516247959	0.0682515216685109	0.19878888958778
ALX4	11	44281994	44331716	TF	Uterus	0.115905421739489	0.137295291297832	0.198580861868034
EBF1	5	158122928	158526769	TF	Breast	0.105723795931603	0.136924861133832	0.198379700990928
MYO9B	19	17186591	17325346	TG	Cerebellum	0.415909282301903	0.346486577834659	0.198005382989054
THBS3	1	155165379	155178842	TG	B cell	0.180438643559633	0.157165051744014	0.197789306065095
BABAM1	19	17378159	17392058	TG	Cerebellum	0.415467391958215	0.346124770423855	0.19766413815085
SNX32	11	65601112	65624367	TG	Sun-exposed skin	0.0938123358544756	0.0681552546168191	0.197587294993631
ADSL	22	40742507	40786467	TG	Putamen	0.76341714852903	0.801657524473549	0.197579867379644
NR2F6	19	17342692	17356749	TF	Cerebellum	0.415288619281127	0.345966208192747	0.197575662701276
USE1	19	17326155	17330638	TG	Cerebellum	0.415242290202231	0.345925446240234	0.197547589378777
ANKLE1	19	17392454	17398455	TG	Cerebellum	0.415166985148331	0.345856053451965	0.197431427450072
ABHD8	19	17402940	17421045	TG	Cerebellum	0.415179756950017	0.34586358601145	0.197425770941458
MRPL34	19	17403418	17417652	TG	Cerebellum	0.415179756950017	0.34586358601145	0.197425770941458
DDA1	19	17420327	17434110	TG	Cerebellum	0.415073945691129	0.345769746675718	0.197334111419331
EFEMP2	11	65633912	65641063	TG	Sun-exposed skin	0.0937274083921506	0.068105336575078	0.197283741617934
CACNA1C	12	2079952	2802108	TG	Spleen	0.0902989224618933	0.102567372658	0.197245722419821
EBF1	5	158122928	158526769	TF	Aorta	0.105723795931603	0.136924861133832	0.196984080728744
CDH13	16	82660408	83830204	TG	Aorta	0.0272841991445608	0.0373251667505435	0.196583554248596
TRIM46	1	155145873	155157447	TG	B cell	0.178784782287754	0.155761002412047	0.195994122207687
TET2	4	106067032	106200973	TG	Monocyte	0.105460961914508	0.132937078248423	0.195912327766719
PPARGC1A	4	23756664	23905712	TG	Thyroid	0.049696475593792	0.0811979120302624	0.195556895500625
CDH13	16	82660408	83830204	TG	Vagina	0.0272841991445608	0.0373251667505435	0.195494291644342
RUNX1	21	36160098	37376965	TF	Sun-exposed skin	0.0357949135756485	0.0467881624346497	0.194673135700099
ALX4	11	44281994	44331716	TF	Gastroesophageal junction	0.115905421739489	0.137295291297832	0.194636666844507
CLK2	1	155232659	155248282	TG	Skeletal muscle	0.173530580015003	0.151104211350852	0.194600960771432
CPEB3	10	93806449	94050844	TG	Testis	0.116622050321575	0.13055583511684	0.19451952248793
CLK2	1	155232659	155248282	TG	CD4 cell	0.173530580015003	0.151104211350852	0.193024251060606
KLF4	9	110247133	110252763	TF	Caudate	0.0750164937342176	0.107853349634334	0.192705353631054
KLF4	9	110247133	110252763	TF	Breast	0.0750164937342176	0.107853349634334	0.192120767879205
CLK2	1	155232659	155248282	TG	Left ventricle	0.173530580015003	0.151104211350852	0.192092275169623
EBF1	5	158122928	158526769	TF	Terminal ileum	0.105723795931603	0.136924861133832	0.191721743144876
EFNA3	1	155036224	155060014	TG	Omnibus	0.0888184164032644	0.0734873397125596	0.191221494436911
TET2	4	106067032	106200973	TG	CD4 cell	0.105460961914508	0.132937078248423	0.190890557084186
PPP2R1A	19	52693292	52730687	TG	Sun-exposed skin	0.0525727464266474	0.0402594614667649	0.190405028375366
CLK2	1	155232659	155248282	TG	B cell	0.173530580015003	0.151104211350852	0.190169328104029
DOCK1	10	128593978	129250781	TG	Breast	0.0455471851542492	0.0617139704417276	0.190124978761305
DIRC3	2	218148742	218621316	TG	Thyroid	0.053608140039075	0.0585228460980659	0.189841313914853
SMURF1	7	98625061	98741723	TG	Sun-exposed skin	0.0558107982461842	0.0476272490333028	0.189120738933629
DPM3	1	155112367	155113071	TG	Skeletal muscle	0.168687925415366	0.14701097988294	0.18895889662655
FYN	6	111981535	112194655	TG	Sun-exposed skin	0.0449849052537158	0.0531184534746462	0.188652084807876
SLC50A1	1	155107820	155111329	TG	CD4 cell	0.168712615491165	0.147028034736457	0.187952411673825
COL14A1	8	121072019	121384275	TG	Sun-exposed skin	0.0588481465385463	0.0720083774675916	0.187469601815954
RNASEH2C	11	65482367	65488418	TG	Sun-exposed skin	0.0898032977945668	0.0654971388541472	0.18726417798048
THBS3	1	155165379	155178842	TG	Cerebellum	0.180438643559633	0.157165051744014	0.186441268867579
NTN4	12	96051583	96184930	TG	Prostate	0.104275881251694	0.119149532053988	0.186363113722442
NTN4	12	96051583	96184930	TG	Testis	0.104275881251694	0.119149532053988	0.186308231563804
CFL1	11	65590493	65629497	TG	Lung	0.0942621173348481	0.0684330353287305	0.186259611319002
AP5B1	11	65543364	65548273	TG	Lung	0.0939679516247959	0.0682515216685109	0.185890952081951
THBS3	1	155165379	155178842	TG	Putamen	0.180438643559633	0.157165051744014	0.185876209454862
CFL1	11	65590493	65629497	TG	Spleen	0.0942621173348481	0.0684330353287305	0.18568752584094
SLC50A1	1	155107820	155111329	TG	B cell	0.168712615491165	0.147028034736457	0.185352226826715
AP5B1	11	65543364	65548273	TG	Spleen	0.0939679516247959	0.0682515216685109	0.185268220832352
ME3	11	86152150	86383678	TG	Terminal ileum	0.0708657999969728	0.0820382050388691	0.184903481880611
CFL1	11	65590493	65629497	TG	Vagina	0.0942621173348481	0.0684330353287305	0.184893064758279
TRIM46	1	155145873	155157447	TG	Cerebellum	0.178784782287754	0.155761002412047	0.184730065920541
EFEMP2	11	65633912	65641063	TG	Lung	0.0937274083921506	0.068105336575078	0.184726151897584
PDCD4	10	112631565	112659764	TG	Spleen	0.0691709217045375	0.0835563962647346	0.184693289878114
PIP4K2A	10	22823778	23003484	TG	Liver	0.0883657455991393	0.0996011187735929	0.184452739008062
PDCD4	10	112631565	112659764	TG	Sun-exposed skin	0.0691709217045375	0.0835563962647346	0.184346982099416
TRIM46	1	155145873	155157447	TG	Putamen	0.178784782287754	0.155761002412047	0.184225066110373
EFEMP2	11	65633912	65641063	TG	Spleen	0.0937274083921506	0.068105336575078	0.184174367185634
EFEMP2	11	65633912	65641063	TG	Vagina	0.0937274083921506	0.068105336575078	0.183369153348351
PIP4K2A	10	22823778	23003484	TG	Omnibus	0.0883657455991393	0.0996011187735929	0.183331392910646
PREP	6	105725440	105850959	TG	Omnibus	0.0616962325503285	0.0880103259042573	0.183112592527609
TLN2	15	62682725	63136830	TG	Sun-exposed skin	0.0469411598549191	0.0561658051692301	0.183065264930257
DOCK1	10	128593978	129250781	TG	Thyroid	0.0455471851542492	0.0617139704417276	0.182777337497826
EFNA1	1	155099936	155107333	TG	Left ventricle	0.165082471095217	0.143775494800887	0.182583337896612
FYN	6	111981535	112194655	TG	Aorta	0.0449849052537158	0.0531184534746462	0.182446549512662
COL14A1	8	121072019	121384275	TG	Esophagus muscularis	0.0588481465385463	0.0720083774675916	0.182102078212944
ALX4	11	44281994	44331716	TF	CD4 cell	0.115905421739489	0.137295291297832	0.182083691919529
MAML3	4	140637907	141075338	TG	Esophagus mucosa	0.13123742563688	0.15459482935159	0.182059978876761
CFL1	11	65590493	65629497	TG	Tibial nerve	0.0942621173348481	0.0684330353287305	0.181758473640852
CFL1	11	65590493	65629497	TG	Esophagus muscularis	0.0942621173348481	0.0684330353287305	0.181561080912872
PDCD4	10	112631565	112659764	TG	Vagina	0.0691709217045375	0.0835563962647346	0.181559761259723
ME3	11	86152150	86383678	TG	Transverse colon	0.0708657999969728	0.0820382050388691	0.181544973044017
FYN	6	111981535	112194655	TG	Esophagus muscularis	0.0449849052537158	0.0531184534746462	0.181151454158984
FAM189B	1	155216996	155225274	TG	Cerebellum	0.174927454631356	0.152339681632687	0.180871542874963
SNX32	11	65601112	65624367	TG	Tibial nerve	0.0938123358544756	0.0681552546168191	0.180523197760323
SCAMP3	1	155225770	155232221	TG	Cerebellum	0.17455623723951	0.152028540789412	0.180499537973777
NTN4	12	96051583	96184930	TG	Ovary	0.104275881251694	0.119149532053988	0.180422320683606
PDCD4	10	112631565	112659764	TG	Lung	0.0691709217045375	0.0835563962647346	0.180314156723292
EFEMP2	11	65633912	65641063	TG	Tibial nerve	0.0937274083921506	0.068105336575078	0.180274030865048
MUS81	11	65624597	65635124	TG	Esophagus muscularis	0.0938030076734473	0.068153473238498	0.180257165503892
EFEMP2	11	65633912	65641063	TG	Esophagus muscularis	0.0937274083921506	0.068105336575078	0.180078527606001
SCAMP3	1	155225770	155232221	TG	Putamen	0.17455623723951	0.152028540789412	0.180069538562342
ROBO2	3	75955846	77699115	TG	Sun-exposed skin	0.0229960848007799	0.0432231800528695	0.179873373074414
FTO	16	53737875	54155853	TG	Omnibus	0.0497379599376755	0.0730498905678468	0.179766516969081
COL14A1	8	121072019	121384275	TG	Aorta	0.0588481465385463	0.0720083774675916	0.179723029342425
RALY	20	32581452	32696114	TG	Putamen	0.215229115523509	0.21755478055422	0.179714022403289
PIP4K2A	10	22823778	23003484	TG	Terminal ileum	0.0883657455991393	0.0996011187735929	0.179475493542545
CLK2	1	155232659	155248282	TG	Cerebellum	0.173530580015003	0.151104211350852	0.179461127363816
POPDC3	6	105606155	105627870	TG	Omnibus	0.0595219062534006	0.0852540663995942	0.179455377181647
CDH13	16	82660408	83830204	TG	Atrial appendage	0.0272841991445608	0.0373251667505435	0.179404203909629
CFL1	11	65590493	65629497	TG	Caudate	0.0942621173348481	0.0684330353287305	0.179279408494555
TET2	4	106067032	106200973	TG	B cell	0.105460961914508	0.132937078248423	0.179247192468299
CLK2	1	155232659	155248282	TG	Putamen	0.173530580015003	0.151104211350852	0.17908130489555
EBF1	5	158122928	158526769	TF	Transverse colon	0.105723795931603	0.136924861133832	0.178668824088539
BTAF1	10	93683526	93790082	TG	Aorta	0.0735639386965311	0.0826958823187871	0.178567137829704
PDCD4	10	112631565	112659764	TG	Visceral omentum	0.0691709217045375	0.0835563962647346	0.178217199629821
PPP2R1A	19	52693292	52730687	TG	Aorta	0.0525727464266474	0.0402594614667649	0.17816384547526
MIER3	5	56215429	56267502	TG	Transverse colon	0.0687647951594273	0.0897660181854074	0.178143188526686
SNX32	11	65601112	65624367	TG	Caudate	0.0938123358544756	0.0681552546168191	0.178076857272302
RUNX1	21	36160098	37376965	TF	Esophagus muscularis	0.0357949135756485	0.0467881624346497	0.178063081594839
EFEMP2	11	65633912	65641063	TG	Caudate	0.0937274083921506	0.068105336575078	0.177856546920288
RUNX1	21	36160098	37376965	TF	Hippocampus	0.0357949135756485	0.0467881624346497	0.177837341198861
EBF1	5	158122928	158526769	TF	Visceral omentum	0.105723795931603	0.136924861133832	0.177698598480433
CFL1	11	65590493	65629497	TG	Atrial appendage	0.0942621173348481	0.0684330353287305	0.177569016613674
PPP2R1A	19	52693292	52730687	TG	Esophagus muscularis	0.0525727464266474	0.0402594614667649	0.17735435052262
BTAF1	10	93683526	93790082	TG	Sun-exposed skin	0.0735639386965311	0.0826958823187871	0.177239842712504
AP5B1	11	65543364	65548273	TG	Atrial appendage	0.0939679516247959	0.0682515216685109	0.177111530769655
RUNX1	21	36160098	37376965	TF	Caudate	0.0357949135756485	0.0467881624346497	0.176898373727996
EBF1	5	158122928	158526769	TF	Omnibus	0.105723795931603	0.136924861133832	0.176785217666058
CFL1	11	65590493	65629497	TG	Cortex	0.0942621173348481	0.0684330353287305	0.176760397022106
COL14A1	8	121072019	121384275	TG	Vagina	0.0588481465385463	0.0720083774675916	0.176625637366281
FYN	6	111981535	112194655	TG	Vagina	0.0449849052537158	0.0531184534746462	0.176279568021812
RBM20	10	112404155	112599227	TG	Atrial appendage	0.0737399874949863	0.0892203718887579	0.176196059133283
EFEMP2	11	65633912	65641063	TG	Atrial appendage	0.0937274083921506	0.068105336575078	0.176173412782371
KAT5	11	65479467	65487075	TG	Lung	0.089962037533664	0.0655993885089249	0.175908992301669
HCN3	1	155247374	155259639	TG	Cerebellum	0.169953013340348	0.147948370765295	0.175819880045348
CFL1	11	65590493	65629497	TG	Hippocampus	0.0942621173348481	0.0684330353287305	0.175724682372893
TLN2	15	62682725	63136830	TG	Esophagus muscularis	0.0469411598549191	0.0561658051692301	0.175624813806431
SNX32	11	65601112	65624367	TG	Cortex	0.0938123358544756	0.0681552546168191	0.17559446644254
RNASEH2C	11	65482367	65488418	TG	Lung	0.0898032977945668	0.0654971388541472	0.175496309007492
EFEMP2	11	65633912	65641063	TG	Cortex	0.0937274083921506	0.068105336575078	0.175376709610123
EBF1	5	158122928	158526769	TF	CD8 cell	0.105723795931603	0.136924861133832	0.175373207839026
BABAM1	19	17378159	17392058	TG	Putamen	0.415467391958215	0.346124770423855	0.175278324548451
CFL1	11	65590493	65629497	TG	Breast	0.0942621173348481	0.0684330353287305	0.17526503902042
NR2F6	19	17342692	17356749	TF	Putamen	0.415288619281127	0.345966208192747	0.17520288574589
USE1	19	17326155	17330638	TG	Putamen	0.415242290202231	0.345925446240234	0.17517800908926
PDCD4	10	112631565	112659764	TG	Aorta	0.0691709217045375	0.0835563962647346	0.175172146146341
MRPL34	19	17403418	17417652	TG	Putamen	0.415179756950017	0.34586358601145	0.175010209657181
RNASEH2C	11	65482367	65488418	TG	Spleen	0.0898032977945668	0.0654971388541472	0.174932440516996
DDA1	19	17420327	17434110	TG	Putamen	0.415073945691129	0.345769746675718	0.174904935410645
EBF1	5	158122928	158526769	TF	CD4 cell	0.105723795931603	0.136924861133832	0.174710715571173
SNX32	11	65601112	65624367	TG	Hippocampus	0.0938123358544756	0.0681552546168191	0.174534379561123
PDE4D	5	58264865	59817947	TG	Terminal ileum	0.0461195210489813	0.0751320280874852	0.174459544529366
RNASEH2C	11	65482367	65488418	TG	Vagina	0.0898032977945668	0.0654971388541472	0.174371314394135
EFEMP2	11	65633912	65641063	TG	Hippocampus	0.0937274083921506	0.068105336575078	0.174311879361311
SLC50A1	1	155107820	155111329	TG	Cerebellum	0.168712615491165	0.147028034736457	0.174215867866541
EBF1	5	158122928	158526769	TF	Esophagus mucosa	0.105723795931603	0.136924861133832	0.174102963304003
SNX32	11	65601112	65624367	TG	Breast	0.0938123358544756	0.0681552546168191	0.174101722306829
EFEMP2	11	65633912	65641063	TG	Breast	0.0937274083921506	0.068105336575078	0.173888692675201
EBF1	5	158122928	158526769	TF	Adrenal gland	0.105723795931603	0.136924861133832	0.173866167627508
OVOL1	11	65554493	65564690	TG	Thyroid	0.0946218780524389	0.0686719672477233	0.173236242933792
BTAF1	10	93683526	93790082	TG	Esophagus muscularis	0.0735639386965311	0.0826958823187871	0.173217489274099
PPP2R1A	19	52693292	52730687	TG	Vagina	0.0525727464266474	0.0402594614667649	0.173177518262022
CFL1	11	65590493	65629497	TG	Aorta	0.0942621173348481	0.0684330353287305	0.172758251458248
PIP4K2A	10	22823778	23003484	TG	Esophagus mucosa	0.0883657455991393	0.0996011187735929	0.172596388814641
ALX4	11	44281994	44331716	TF	Left ventricle	0.115905421739489	0.137295291297832	0.172592177198277
AP5B1	11	65543364	65548273	TG	Aorta	0.0939679516247959	0.0682515216685109	0.172539933125038
OPCML	11	132284871	133402414	TG	Cortex	0.0269107807428983	0.0420015761793641	0.172434152888924
MIER3	5	56215429	56267502	TG	Esophagus mucosa	0.0687647951594273	0.0897660181854074	0.172359287139582
CFL1	11	65590493	65629497	TG	Thyroid	0.0942621173348481	0.0684330353287305	0.17205558655698
COL14A1	8	121072019	121384275	TG	Spleen	0.0588481465385463	0.0720083774675916	0.171832225660498
AP5B1	11	65543364	65548273	TG	Thyroid	0.0939679516247959	0.0682515216685109	0.171777905089163
COL14A1	8	121072019	121384275	TG	Lung	0.0588481465385463	0.0720083774675916	0.171715315656436
ALX4	11	44281994	44331716	TF	B cell	0.115905421739489	0.137295291297832	0.171657906264609
SNX32	11	65601112	65624367	TG	Aorta	0.0938123358544756	0.0681552546168191	0.171622577426302
EBF1	5	158122928	158526769	TF	Tibial nerve	0.105723795931603	0.136924861133832	0.171610733567608
MUS81	11	65624597	65635124	TG	Aorta	0.0938030076734473	0.068153473238498	0.171568950154481
COL14A1	8	121072019	121384275	TG	Atrial appendage	0.0588481465385463	0.0720083774675916	0.17145183796671
EFEMP2	11	65633912	65641063	TG	Aorta	0.0937274083921506	0.068105336575078	0.171406649938639
COL14A1	8	121072019	121384275	TG	Breast	0.0588481465385463	0.0720083774675916	0.171369536704907
RNASEH2C	11	65482367	65488418	TG	Esophagus muscularis	0.0898032977945668	0.0654971388541472	0.171322282539083
FYN	6	111981535	112194655	TG	Tibial nerve	0.0449849052537158	0.0531184534746462	0.171012814233822
CACNA1C	12	2079952	2802108	TG	Atrial appendage	0.0902989224618933	0.102567372658	0.170965728969504
EFEMP2	11	65633912	65641063	TG	Thyroid	0.0937274083921506	0.068105336575078	0.170676725614863
COL14A1	8	121072019	121384275	TG	Visceral omentum	0.0588481465385463	0.0720083774675916	0.170673676401313
COL14A1	8	121072019	121384275	TG	Tibial nerve	0.0588481465385463	0.0720083774675916	0.17058109520719
PIP4K2A	10	22823778	23003484	TG	Adrenal gland	0.0883657455991393	0.0996011187735929	0.170444412500028
SMURF1	7	98625061	98741723	TG	Vagina	0.0558107982461842	0.0476272490333028	0.170431844438062
PIP4K2A	10	22823778	23003484	TG	Subcutaneous adipose	0.0883657455991393	0.0996011187735929	0.170244358962136
EFNA1	1	155099936	155107333	TG	Putamen	0.165082471095217	0.143775494800887	0.170206873520764
EFNA1	1	155099936	155107333	TG	Cerebellum	0.165082471095217	0.143775494800887	0.17019240053922
TLN2	15	62682725	63136830	TG	Vagina	0.0469411598549191	0.0561658051692301	0.170024307404098
ALX4	11	44281994	44331716	TF	Skeletal muscle	0.115905421739489	0.137295291297832	0.169837127659639
BTAF1	10	93683526	93790082	TG	Vagina	0.0735639386965311	0.0826958823187871	0.169734147735257
FYN	6	111981535	112194655	TG	Lung	0.0449849052537158	0.0531184534746462	0.169104629905864
CCND2	12	4382938	4414516	TG	Esophagus muscularis	0.030632630354262	0.0354875343445028	0.168838906545902
STX2	12	131274145	131323811	TG	Sun-exposed skin	0.0308494314717014	0.0421955461404295	0.168737261414282
FYN	6	111981535	112194655	TG	Spleen	0.0449849052537158	0.0531184534746462	0.168466720672225
FYN	6	111981535	112194655	TG	Atrial appendage	0.0449849052537158	0.0531184534746462	0.168387976518107
ME3	11	86152150	86383678	TG	Stomach	0.0708657999969728	0.0820382050388691	0.168195836879057
FYN	6	111981535	112194655	TG	Visceral omentum	0.0449849052537158	0.0531184534746462	0.168057506753992
OPCML	11	132284871	133402414	TG	Hippocampus	0.0269107807428983	0.0420015761793641	0.167724342417669
EBF1	5	158122928	158526769	TF	Pancreas	0.105723795931603	0.136924861133832	0.167705510824625
PPP2R1A	19	52693292	52730687	TG	Lung	0.0525727464266474	0.0402594614667649	0.167620179508948
PIP4K2A	10	22823778	23003484	TG	Stomach	0.0883657455991393	0.0996011187735929	0.167614347455855
CDK14	7	90095738	90839905	TG	Thyroid	0.036100712362986	0.0495184249096562	0.167539770615048
CCND2	12	4382938	4414516	TG	Aorta	0.030632630354262	0.0354875343445028	0.167386278432808
COL5A2	2	189896622	190044605	TG	Sun-exposed skin	0.0504138832910356	0.0600803555728752	0.167367221002914
RNASEH2C	11	65482367	65488418	TG	Atrial appendage	0.0898032977945668	0.0654971388541472	0.167180814116884
NTN4	12	96051583	96184930	TG	Liver	0.104275881251694	0.119149532053988	0.166798623231652
PDE4D	5	58264865	59817947	TG	Esophagus mucosa	0.0461195210489813	0.0751320280874852	0.166614578328856
BTAF1	10	93683526	93790082	TG	Lung	0.0735639386965311	0.0826958823187871	0.166389802071199
BTAF1	10	93683526	93790082	TG	Spleen	0.0735639386965311	0.0826958823187871	0.16626140875792
PPP2R1A	19	52693292	52730687	TG	Spleen	0.0525727464266474	0.0402594614667649	0.166077725388286
PRKG1	10	52750945	54058110	TG	Esophagus muscularis	0.0211724218727263	0.0340672616471797	0.165753264697929
EBF1	5	158122928	158526769	TF	Prostate	0.105723795931603	0.136924861133832	0.165734521049222
FYN	6	111981535	112194655	TG	Cortex	0.0449849052537158	0.0531184534746462	0.165446671411787
RNASEH2C	11	65482367	65488418	TG	Breast	0.0898032977945668	0.0654971388541472	0.165392683069833
CFL1	11	65590493	65629497	TG	Visceral omentum	0.0942621173348481	0.0684330353287305	0.165318383809413
BTAF1	10	93683526	93790082	TG	Visceral omentum	0.0735639386965311	0.0826958823187871	0.16523275658617
DLEU1	13	50656307	51297372	TG	Thyroid	0.0426200234142619	0.0492366946953756	0.165214194324241
AP5B1	11	65543364	65548273	TG	Visceral omentum	0.0939679516247959	0.0682515216685109	0.165127734444372
BTAF1	10	93683526	93790082	TG	Breast	0.0735639386965311	0.0826958823187871	0.164877057042844
KLF4	9	110247133	110252763	TF	Aorta	0.0750164937342176	0.107853349634334	0.164710745366672
TLN2	15	62682725	63136830	TG	Lung	0.0469411598549191	0.0561658051692301	0.164339823505771
RBM20	10	112404155	112599227	TG	Omnibus	0.0737399874949863	0.0892203718887579	0.164279771991945
SNX32	11	65601112	65624367	TG	Visceral omentum	0.0938123358544756	0.0681552546168191	0.164273208086944
MUS81	11	65624597	65635124	TG	Visceral omentum	0.0938030076734473	0.068153473238498	0.164231128632314
COL14A1	8	121072019	121384275	TG	Thyroid	0.0588481465385463	0.0720083774675916	0.164223467771032
BTAF1	10	93683526	93790082	TG	Tibial nerve	0.0735639386965311	0.0826958823187871	0.164157759253545
EBF1	5	158122928	158526769	TF	Monocyte	0.105723795931603	0.136924861133832	0.164109902105944
EFEMP2	11	65633912	65641063	TG	Visceral omentum	0.0937274083921506	0.068105336575078	0.164071349248696
PDCD4	10	112631565	112659764	TG	Atrial appendage	0.0691709217045375	0.0835563962647346	0.163820004395206
EBF1	5	158122928	158526769	TF	Ovary	0.105723795931603	0.136924861133832	0.163738813682832
TLN2	15	62682725	63136830	TG	Spleen	0.0469411598549191	0.0561658051692301	0.163720490915426
FYN	6	111981535	112194655	TG	Caudate	0.0449849052537158	0.0531184534746462	0.163609953763947
NTN4	12	96051583	96184930	TG	Esophagus mucosa	0.104275881251694	0.119149532053988	0.163452242509329
MACROD2	20	13976015	16033842	TG	Terminal ileum	0.0476228064360956	0.0737720318893667	0.163448301482889
PLXDC2	10	20105168	20578785	TG	Sun-exposed skin	0.0217189461537966	0.0382383906490522	0.16302920375867
LNX1	4	54325468	54567572	TG	Sun-exposed skin	0.0300781510570227	0.0407616956861925	0.162995692227068
PPP2R1A	19	52693292	52730687	TG	Tibial nerve	0.0525727464266474	0.0402594614667649	0.162990364128036
TLN2	15	62682725	63136830	TG	Visceral omentum	0.0469411598549191	0.0561658051692301	0.162861569373076
PDCD4	10	112631565	112659764	TG	Thyroid	0.0691709217045375	0.0835563962647346	0.162851849771317
TLN2	15	62682725	63136830	TG	Atrial appendage	0.0469411598549191	0.0561658051692301	0.162757247214603
DIRC3	2	218148742	218621316	TG	Omnibus	0.053608140039075	0.0585228460980659	0.162692787821139
KAT5	11	65479467	65487075	TG	Thyroid	0.089962037533664	0.0655993885089249	0.162690231239698
PDCD4	10	112631565	112659764	TG	Breast	0.0691709217045375	0.0835563962647346	0.16255012568329
DPYD	1	97543299	98386605	TG	Sun-exposed skin	0.0214166056676365	0.0395685431468141	0.162456783843594
RNASEH2C	11	65482367	65488418	TG	Thyroid	0.0898032977945668	0.0654971388541472	0.162319339724306
TLN2	15	62682725	63136830	TG	Tibial nerve	0.0469411598549191	0.0561658051692301	0.162210495522333
ATXN1	6	16299343	16761722	TG	Vagina	0.0273289042415211	0.0387478537246561	0.16213719157841
KLF4	9	110247133	110252763	TF	Vagina	0.0750164937342176	0.107853349634334	0.162104379054163
RUNX1	21	36160098	37376965	TF	Atrial appendage	0.0357949135756485	0.0467881624346497	0.162086234052427
PPP2R1A	19	52693292	52730687	TG	Visceral omentum	0.0525727464266474	0.0402594614667649	0.162036152483752
CCND2	12	4382938	4414516	TG	Vagina	0.030632630354262	0.0354875343445028	0.161508509774141
STX2	12	131274145	131323811	TG	Esophagus muscularis	0.0308494314717014	0.0421955461404295	0.161404123616399
KLF4	9	110247133	110252763	TF	Tibial nerve	0.0750164937342176	0.107853349634334	0.161296063488377
KLF4	9	110247133	110252763	TF	Spleen	0.0750164937342176	0.107853349634334	0.161247515183591
STX2	12	131274145	131323811	TG	Aorta	0.0308494314717014	0.0421955461404295	0.161100597856793
FYN	6	111981535	112194655	TG	Hippocampus	0.0449849052537158	0.0531184534746462	0.161093155403681
PRKG1	10	52750945	54058110	TG	Aorta	0.0211724218727263	0.0340672616471797	0.160978222805523
COL3A1	2	189839046	189877472	TG	Sun-exposed skin	0.0489842421829705	0.058410958478369	0.16086902836703
TLN2	15	62682725	63136830	TG	Cortex	0.0469411598549191	0.0561658051692301	0.160572499465095
PPP2R1A	19	52693292	52730687	TG	Breast	0.0525727464266474	0.0402594614667649	0.160535116617371
FYN	6	111981535	112194655	TG	Thyroid	0.0449849052537158	0.0531184534746462	0.160525945775776
COL5A2	2	189896622	190044605	TG	Esophagus muscularis	0.0504138832910356	0.0600803555728752	0.160441839888303
PIP4K2A	10	22823778	23003484	TG	Prostate	0.0883657455991393	0.0996011187735929	0.160428829807055
PRKG1	10	52750945	54058110	TG	Vagina	0.0211724218727263	0.0340672616471797	0.160301078727853
COL5A2	2	189896622	190044605	TG	Aorta	0.0504138832910356	0.0600803555728752	0.160153026318695
SMURF1	7	98625061	98741723	TG	Lung	0.0558107982461842	0.0476272490333028	0.159905908557879
BTAF1	10	93683526	93790082	TG	Thyroid	0.0735639386965311	0.0826958823187871	0.159339818744061
PDCD4	10	112631565	112659764	TG	Esophagus muscularis	0.0691709217045375	0.0835563962647346	0.159335419016935
COX11	17	53029263	53046146	TG	Aorta	0.0616029147394706	0.0758474506137194	0.158893819301317
PIP4K2A	10	22823778	23003484	TG	Uterus	0.0883657455991393	0.0996011187735929	0.158109167379699
MACROD2	20	13976015	16033842	TG	Esophagus mucosa	0.0476228064360956	0.0737720318893667	0.157419190090467
ME3	11	86152150	86383678	TG	Prostate	0.0708657999969728	0.0820382050388691	0.157314624322891
TLN2	15	62682725	63136830	TG	Hippocampus	0.0469411598549191	0.0561658051692301	0.156628062770697
PPP2R1A	19	52693292	52730687	TG	Cortex	0.0525727464266474	0.0402594614667649	0.156337478538088
RNASEH2C	11	65482367	65488418	TG	Visceral omentum	0.0898032977945668	0.0654971388541472	0.156316903229422
TLN2	15	62682725	63136830	TG	Thyroid	0.0469411598549191	0.0561658051692301	0.156274801431363
PDE4D	5	58264865	59817947	TG	Stomach	0.0461195210489813	0.0751320280874852	0.156131968615882
PIP4K2A	10	22823778	23003484	TG	Testis	0.0883657455991393	0.0996011187735929	0.1561188192423
PDCD4	10	112631565	112659764	TG	Tibial nerve	0.0691709217045375	0.0835563962647346	0.15607012338124
PIP4K2A	10	22823778	23003484	TG	Monocyte	0.0883657455991393	0.0996011187735929	0.155377483430801
COL5A2	2	189896622	190044605	TG	Vagina	0.0504138832910356	0.0600803555728752	0.155303464580018
PPP2R1A	19	52693292	52730687	TG	Caudate	0.0525727464266474	0.0402594614667649	0.154895605036102
ME3	11	86152150	86383678	TG	Uterus	0.0708657999969728	0.0820382050388691	0.154437658638137
COL3A1	2	189839046	189877472	TG	Esophagus muscularis	0.0489842421829705	0.058410958478369	0.154431184279191
COL3A1	2	189839046	189877472	TG	Aorta	0.0489842421829705	0.058410958478369	0.154197756874494
PPP2R1A	19	52693292	52730687	TG	Atrial appendage	0.0525727464266474	0.0402594614667649	0.154120496464565
SLC14A2	18	42792960	43263072	TG	Omnibus	0.0542587196715549	0.0677636547471384	0.154034663199949
CNTN4	3	2140497	3099645	TG	Thyroid	0.0230585579590357	0.0383893982898626	0.153808049126842
CCND2	12	4382938	4414516	TG	Spleen	0.030632630354262	0.0354875343445028	0.153371131923404
KLF4	9	110247133	110252763	TF	Omnibus	0.0750164937342176	0.107853349634334	0.153308702214539
RUNX1	21	36160098	37376965	TF	Thyroid	0.0357949135756485	0.0467881624346497	0.153254220335269
PDE4D	5	58264865	59817947	TG	Sigmoid colon	0.0461195210489813	0.0751320280874852	0.153158121664701
ATXN1	6	16299343	16761722	TG	Spleen	0.0273289042415211	0.0387478537246561	0.153066587532094
PIP4K2A	10	22823778	23003484	TG	NK cell	0.0883657455991393	0.0996011187735929	0.153064547738373
ATXN1	6	16299343	16761722	TG	Lung	0.0273289042415211	0.0387478537246561	0.15301970752815
DLG2	11	83166055	85338966	TG	Sun-exposed skin	0.0182947799814894	0.0293082771337339	0.152926698767652
CCND2	12	4382938	4414516	TG	Atrial appendage	0.030632630354262	0.0354875343445028	0.152777945411705
OVOL1	11	65554493	65564690	TG	Terminal ileum	0.0946218780524389	0.0686719672477233	0.152737990758988
COL5A2	2	189896622	190044605	TG	Atrial appendage	0.0504138832910356	0.0600803555728752	0.15260595762433
CCND2	12	4382938	4414516	TG	Visceral omentum	0.030632630354262	0.0354875343445028	0.152559442935048
ME3	11	86152150	86383678	TG	Testis	0.0708657999969728	0.0820382050388691	0.15255335307033
DEPTOR	8	120885957	121063152	TG	Vagina	0.0495298954400477	0.0604165094178795	0.151861012304394
CFL1	11	65590493	65629497	TG	Terminal ileum	0.0942621173348481	0.0684330353287305	0.151828517291263
MBLAC2	5	89754020	89770585	TG	Sun-exposed skin	0.0443398953128159	0.0598633763133763	0.15164386860154
LMX1B	9	129376722	129463311	TF	Sun-exposed skin	0.0370800956658916	0.0431117907148465	0.151605661102871
PIP5K1B	9	71320575	71624092	TG	Vagina	0.0402163255526241	0.0475424460450357	0.151574059826399
AP5B1	11	65543364	65548273	TG	Terminal ileum	0.0939679516247959	0.0682515216685109	0.151528186844844
PDCD4	10	112631565	112659764	TG	Omnibus	0.0691709217045375	0.0835563962647346	0.15149661798863
COL5A2	2	189896622	190044605	TG	Tibial nerve	0.0504138832910356	0.0600803555728752	0.150783401981825
EFEMP2	11	65633912	65641063	TG	Terminal ileum	0.0937274083921506	0.068105336575078	0.150723260950229
PIP4K2A	10	22823778	23003484	TG	Gastroesophageal junction	0.0883657455991393	0.0996011187735929	0.15071997649577
LNX1	4	54325468	54567572	TG	Vagina	0.0300781510570227	0.0407616956861925	0.150385866130906
PIP4K2A	10	22823778	23003484	TG	CD8 cell	0.0883657455991393	0.0996011187735929	0.150375228851472
PPARGC1A	4	23756664	23905712	TG	Transverse colon	0.049696475593792	0.0811979120302624	0.15036592795487
OVOL1	11	65554493	65564690	TG	Omnibus	0.0946218780524389	0.0686719672477233	0.150331850273785
COL5A2	2	189896622	190044605	TG	Visceral omentum	0.0504138832910356	0.0600803555728752	0.150316213163836
PPP2R1A	19	52693292	52730687	TG	Thyroid	0.0525727464266474	0.0402594614667649	0.150012015746996
MET	7	116312444	116438440	TG	Sun-exposed skin	0.0397871546680917	0.0483430626961485	0.149741909718815
COL3A1	2	189839046	189877472	TG	Vagina	0.0489842421829705	0.058410958478369	0.14947807174524
CFL1	11	65590493	65629497	TG	Omnibus	0.0942621173348481	0.0684330353287305	0.149371226347503
PRKG1	10	52750945	54058110	TG	Lung	0.0211724218727263	0.0340672616471797	0.14936624459017
PPP2R1A	19	52693292	52730687	TG	Hippocampus	0.0525727464266474	0.0402594614667649	0.149299225808241
KLF4	9	110247133	110252763	TF	Lung	0.0750164937342176	0.107853349634334	0.149230449189647
ZNF616	19	52616344	52643175	TG	Thyroid	0.0522656404172263	0.0400356797280004	0.149172743085038
MAPT	17	43971748	44105700	TG	Cortex	0.0709856939451226	0.0682801871035778	0.149152608714435
AP5B1	11	65543364	65548273	TG	Omnibus	0.0939679516247959	0.0682515216685109	0.149118118211311
EBF1	5	158122928	158526769	TF	Uterus	0.105723795931603	0.136924861133832	0.148890327920241
ZNF385D	3	21459915	22414812	TG	Vagina	0.0186500523122314	0.0373582012430063	0.148865240709664
MBLAC2	5	89754020	89770585	TG	Esophagus muscularis	0.0443398953128159	0.0598633763133763	0.148656087493826
MAPT	17	43971748	44105700	TG	Caudate	0.0709856939451226	0.0682801871035778	0.148606773369173
TPP2	13	103249353	103331521	TG	Sun-exposed skin	0.0467851403095077	0.0574575927430744	0.148582157248882
MYO18B	22	26138111	26427007	TG	Aorta	0.0452840606269846	0.0531129990560693	0.148530248477823
PLXDC2	10	20105168	20578785	TG	Vagina	0.0217189461537966	0.0382383906490522	0.148489963661397
SNX32	11	65601112	65624367	TG	Omnibus	0.0938123358544756	0.0681552546168191	0.148434311947441
MUS81	11	65624597	65635124	TG	Omnibus	0.0938030076734473	0.068153473238498	0.148401064906819
EFEMP2	11	65633912	65641063	TG	Omnibus	0.0937274083921506	0.068105336575078	0.148259387408032
DPYD	1	97543299	98386605	TG	Vagina	0.0214166056676365	0.0395685431468141	0.148073032409988
DEPTOR	8	120885957	121063152	TG	Spleen	0.0495298954400477	0.0604165094178795	0.147795470160567
NTN1	17	8924859	9147317	TG	Esophagus muscularis	0.0313433664104924	0.0296754825330328	0.147772622040646
MAPT	17	43971748	44105700	TG	Hippocampus	0.0709856939451226	0.0682801871035778	0.147763996194198
MAGI1	3	65339200	66024509	TG	Sun-exposed skin	0.0197283436178785	0.0337585603054853	0.147660000070588
PRKG1	10	52750945	54058110	TG	Visceral omentum	0.0211724218727263	0.0340672616471797	0.147499553770973
STX2	12	131274145	131323811	TG	Atrial appendage	0.0308494314717014	0.0421955461404295	0.147460356057485
DEPTOR	8	120885957	121063152	TG	Lung	0.0495298954400477	0.0604165094178795	0.147424917158859
KLF4	9	110247133	110252763	TF	Atrial appendage	0.0750164937342176	0.107853349634334	0.147394354494771
IYD	6	150690028	150727105	TG	Thyroid	0.0511936117660095	0.0536181018882758	0.14725008939089
DEPTOR	8	120885957	121063152	TG	Breast	0.0495298954400477	0.0604165094178795	0.147187558689505
STX2	12	131274145	131323811	TG	Visceral omentum	0.0308494314717014	0.0421955461404295	0.147142317640131
STX2	12	131274145	131323811	TG	Tibial nerve	0.0308494314717014	0.0421955461404295	0.147011529912776
MBLAC2	5	89754020	89770585	TG	Aorta	0.0443398953128159	0.0598633763133763	0.147011340951819
COL3A1	2	189839046	189877472	TG	Atrial appendage	0.0489842421829705	0.058410958478369	0.146942193406466
PRKG1	10	52750945	54058110	TG	Atrial appendage	0.0211724218727263	0.0340672616471797	0.146296730247544
ZNF432	19	52534632	52598991	TG	Thyroid	0.0510136632490253	0.0390624532366257	0.14617875010432
PIP5K1B	9	71320575	71624092	TG	Lung	0.0402163255526241	0.0475424460450357	0.146158933091454
COL14A1	8	121072019	121384275	TG	Omnibus	0.0588481465385463	0.0720083774675916	0.146137590041272
COL3A1	2	189839046	189877472	TG	Breast	0.0489842421829705	0.058410958478369	0.146126672602518
COL5A2	2	189896622	190044605	TG	Hippocampus	0.0504138832910356	0.0600803555728752	0.146124332113828
PDE4D	5	58264865	59817947	TG	Prostate	0.0461195210489813	0.0751320280874852	0.145761901476834
PRKG1	10	52750945	54058110	TG	Tibial nerve	0.0211724218727263	0.0340672616471797	0.145628198878695
KLF4	9	110247133	110252763	TF	Adrenal gland	0.0750164937342176	0.107853349634334	0.1454898761911
COL3A1	2	189839046	189877472	TG	Lung	0.0489842421829705	0.058410958478369	0.145441826682526
CCND2	12	4382938	4414516	TG	Thyroid	0.030632630354262	0.0354875343445028	0.145431819670301
COL3A1	2	189839046	189877472	TG	Spleen	0.0489842421829705	0.058410958478369	0.145379324739157
COL3A1	2	189839046	189877472	TG	Tibial nerve	0.0489842421829705	0.058410958478369	0.145232720826335
KLF4	9	110247133	110252763	TF	Visceral omentum	0.0750164937342176	0.107853349634334	0.145158279836475
PIP5K1B	9	71320575	71624092	TG	Atrial appendage	0.0402163255526241	0.0475424460450357	0.144999191222955
PIP5K1B	9	71320575	71624092	TG	Visceral omentum	0.0402163255526241	0.0475424460450357	0.144887595901496
COL3A1	2	189839046	189877472	TG	Visceral omentum	0.0489842421829705	0.058410958478369	0.144805716531143
TRAPPC9	8	140742586	141468678	TG	Thyroid	0.0273584496882977	0.038815756884732	0.144746556429624
EBF1	5	158122928	158526769	TF	Stomach	0.105723795931603	0.136924861133832	0.144609228233555
PIP4K2A	10	22823778	23003484	TG	CD4 cell	0.0883657455991393	0.0996011187735929	0.144451340423077
OVOL1	11	65554493	65564690	TG	Transverse colon	0.0946218780524389	0.0686719672477233	0.144198422751187
NTN1	17	8924859	9147317	TG	Aorta	0.0313433664104924	0.0296754825330328	0.143957084585862
ATP8A1	4	42410390	42659122	TG	Vagina	0.0368192153531377	0.0483097697492232	0.143855024687847
RNASEH2C	11	65482367	65488418	TG	Terminal ileum	0.0898032977945668	0.0654971388541472	0.143726499198991
FBN2	5	127593601	127994878	TG	Esophagus mucosa	0.0563098748075519	0.0782222998037952	0.14361257123612
MBLAC2	5	89754020	89770585	TG	Vagina	0.0443398953128159	0.0598633763133763	0.143543060677165
MECOM	3	168801287	169381406	TF	Aorta	0.0494566341056534	0.0606275338596898	0.143457074802489
LNX1	4	54325468	54567572	TG	Lung	0.0300781510570227	0.0407616956861925	0.143396233858318
CFL1	11	65590493	65629497	TG	Transverse colon	0.0942621173348481	0.0684330353287305	0.143390340508787
EBF1	5	158122928	158526769	TF	Sigmoid colon	0.105723795931603	0.136924861133832	0.143346574383825
EBF1	5	158122928	158526769	TF	Testis	0.105723795931603	0.136924861133832	0.143095285451559
LNX1	4	54325468	54567572	TG	Breast	0.0300781510570227	0.0407616956861925	0.142711101062432
FHIT	3	59735036	61237133	TG	Pancreas	0.0357463916078345	0.0631660320094194	0.142676374311978
PRKG1	10	52750945	54058110	TG	Thyroid	0.0211724218727263	0.0340672616471797	0.142570263928868
SNX32	11	65601112	65624367	TG	Transverse colon	0.0938123358544756	0.0681552546168191	0.142558085218512
MUS81	11	65624597	65635124	TG	Transverse colon	0.0938030076734473	0.068153473238498	0.14253514668186
EFEMP2	11	65633912	65641063	TG	Transverse colon	0.0937274083921506	0.068105336575078	0.142404024809142
LNX1	4	54325468	54567572	TG	Visceral omentum	0.0300781510570227	0.0407616956861925	0.142058976227119
DEPTOR	8	120885957	121063152	TG	Hippocampus	0.0495298954400477	0.0604165094178795	0.141873138070377
ME3	11	86152150	86383678	TG	Monocyte	0.0708657999969728	0.0820382050388691	0.14175264437163
KAT5	11	65479467	65487075	TG	Omnibus	0.089962037533664	0.0655993885089249	0.141590824951857
RNASEH2C	11	65482367	65488418	TG	Omnibus	0.0898032977945668	0.0654971388541472	0.141286586963105
STX2	12	131274145	131323811	TG	Thyroid	0.0308494314717014	0.0421955461404295	0.141031282951018
DEPTOR	8	120885957	121063152	TG	Thyroid	0.0495298954400477	0.0604165094178795	0.140766155391213
DLEU1	13	50656307	51297372	TG	Omnibus	0.0426200234142619	0.0492366946953756	0.140678795654245
PDCD4	10	112631565	112659764	TG	Terminal ileum	0.0691709217045375	0.0835563962647346	0.140537236880444
MLIP	6	53794780	54131078	TG	Sun-exposed skin	0.0267880580498478	0.0370090954073933	0.140486500317543
PEBP4	8	22570769	22857513	TG	Lung	0.0354640174455963	0.0305353305966975	0.140356706458792
EXT1	8	118806729	119124092	TG	Sun-exposed skin	0.0241066236716648	0.0366902254552733	0.140343686243932
TPP2	13	103249353	103331521	TG	Vagina	0.0467851403095077	0.0574575927430744	0.140319039820457
ATP8A1	4	42410390	42659122	TG	Lung	0.0368192153531377	0.0483097697492232	0.140278036287534
ATP8A1	4	42410390	42659122	TG	Spleen	0.0368192153531377	0.0483097697492232	0.140067406765929
RUNX1	21	36160098	37376965	TF	Aorta	0.0357949135756485	0.0467881624346497	0.139893159460271
C9orf92	9	16203933	16276311	TG	Omnibus	0.0389311641299052	0.0567042845617783	0.139868397502128
PIP4K2A	10	22823778	23003484	TG	B cell	0.0883657455991393	0.0996011187735929	0.139845326914426
MAML3	4	140637907	141075338	TG	Testis	0.13123742563688	0.15459482935159	0.139799567483008
PPARGC1A	4	23756664	23905712	TG	Stomach	0.049696475593792	0.0811979120302624	0.139793481986838
TPP2	13	103249353	103331521	TG	Breast	0.0467851403095077	0.0574575927430744	0.139697884064095
PLXDC2	10	20105168	20578785	TG	Lung	0.0217189461537966	0.0382383906490522	0.139651017346176
TOM1L1	17	52976748	53039310	TG	Aorta	0.052711682090825	0.0651929871249629	0.139533433841319
RBM20	10	112404155	112599227	TG	Esophagus mucosa	0.0737399874949863	0.0892203718887579	0.139211526274846
COL3A1	2	189839046	189877472	TG	Thyroid	0.0489842421829705	0.058410958478369	0.139031183183073
DPYD	1	97543299	98386605	TG	Lung	0.0214166056676365	0.0395685431468141	0.139030135406847
MBLAC2	5	89754020	89770585	TG	Spleen	0.0443398953128159	0.0598633763133763	0.138989108555227
ATP8A1	4	42410390	42659122	TG	Visceral omentum	0.0368192153531377	0.0483097697492232	0.138977528405321
MBLAC2	5	89754020	89770585	TG	Breast	0.0443398953128159	0.0598633763133763	0.138913071366828
MAGI1	3	65339200	66024509	TG	Esophagus muscularis	0.0197283436178785	0.0337585603054853	0.138891662565359
ATP8A1	4	42410390	42659122	TG	Atrial appendage	0.0368192153531377	0.0483097697492232	0.138746623252513
PLXDC2	10	20105168	20578785	TG	Breast	0.0217189461537966	0.0382383906490522	0.138730982225696
COX11	17	53029263	53046146	TG	Sun-exposed skin	0.0616029147394706	0.0758474506137194	0.138648160501985
MET	7	116312444	116438440	TG	Vagina	0.0397871546680917	0.0483430626961485	0.138621017205876
DPYD	1	97543299	98386605	TG	Spleen	0.0214166056676365	0.0395685431468141	0.138497242797838
ATP8A1	4	42410390	42659122	TG	Tibial nerve	0.0368192153531377	0.0483097697492232	0.138271978358303
FYN	6	111981535	112194655	TG	Omnibus	0.0449849052537158	0.0531184534746462	0.138207439643744
MBLAC2	5	89754020	89770585	TG	Tibial nerve	0.0443398953128159	0.0598633763133763	0.138036174574698
PLXDC2	10	20105168	20578785	TG	Tibial nerve	0.0217189461537966	0.0382383906490522	0.137652429364444
FIP1L1	4	54243810	55161439	TG	Omnibus	0.0341848432390115	0.0468389334208485	0.137519576234719
BTAF1	10	93683526	93790082	TG	Pancreas	0.0735639386965311	0.0826958823187871	0.137462240963309
FAM53B	10	126307861	126432838	TG	Spleen	0.0296002275266392	0.0367098130999605	0.137379918688003
FHIT	3	59735036	61237133	TG	Liver	0.0357463916078345	0.0631660320094194	0.137353505520471
NRXN1	2	50145643	51259674	TG	Omnibus	0.0276841200733933	0.0540782640971102	0.137178477553444
MBLAC2	5	89754020	89770585	TG	Cortex	0.0443398953128159	0.0598633763133763	0.136865094942362
TRAF3IP2	6	111877657	111927481	TG	Omnibus	0.0455016448141573	0.0535691099875244	0.136781632868163
TPP2	13	103249353	103331521	TG	Visceral omentum	0.0467851403095077	0.0574575927430744	0.136749595050762
ATP8A1	4	42410390	42659122	TG	Cortex	0.0368192153531377	0.0483097697492232	0.1366710963869
COX11	17	53029263	53046146	TG	Vagina	0.0616029147394706	0.0758474506137194	0.136561259438248
COL14A1	8	121072019	121384275	TG	Terminal ileum	0.0588481465385463	0.0720083774675916	0.136540148516706
PFKFB3	10	6186881	6277495	TG	Sun-exposed skin	0.0333819000510167	0.0369792346601358	0.136525073045459
LRRC4C	11	40135753	41481323	TG	Thyroid	0.0189895089812991	0.0392296574712615	0.136302273109482
LNX1	4	54325468	54567572	TG	Thyroid	0.0300781510570227	0.0407616956861925	0.136171863061125
TPP2	13	103249353	103331521	TG	Spleen	0.0467851403095077	0.0574575927430744	0.136111043641983
CACNA1C	12	2079952	2802108	TG	Sigmoid colon	0.0902989224618933	0.102567372658	0.135966500681846
MECOM	3	168801287	169381406	TG	Esophagus muscularis	0.0494566341056534	0.0606275338596898	0.135819237427592
PDCD4	10	112631565	112659764	TG	Caudate	0.0691709217045375	0.0835563962647346	0.135795183064222
RNASEH2C	11	65482367	65488418	TG	Transverse colon	0.0898032977945668	0.0654971388541472	0.135793099483078
TLN2	15	62682725	63136830	TG	Omnibus	0.0469411598549191	0.0561658051692301	0.135366958222047
ATP8A1	4	42410390	42659122	TG	Caudate	0.0368192153531377	0.0483097697492232	0.13514579356486
CACNA2D3	3	54156574	55108584	TG	Vagina	0.0193901395059268	0.0299756266055503	0.134785527704668
PDCD4	10	112631565	112659764	TG	Transverse colon	0.0691709217045375	0.0835563962647346	0.13458263123662
FRMD4A	10	13685706	14504141	TG	Sun-exposed skin	0.0195623787934021	0.0235824708759569	0.134521832364833
TTC28	22	28374004	29075853	TG	Omnibus	0.0423403556320221	0.0495569718938349	0.134498964169156
MET	7	116312444	116438440	TG	Aorta	0.0397871546680917	0.0483430626961485	0.134393301893475
IGF1R	15	99192200	99507759	TG	Sun-exposed skin	0.0247217640260575	0.0338297470842686	0.134312890904876
IFITM3	11	319669	327537	TG	Sun-exposed skin	0.0326184206282105	0.0260261762638946	0.13430610727659
MAGI1	3	65339200	66024509	TG	Vagina	0.0197283436178785	0.0337585603054853	0.13427422388182
LRRC4C	11	40135753	41481323	TG	Caudate	0.0189895089812991	0.0392296574712615	0.134219219731106
PKP3	11	392614	404908	TG	Sun-exposed skin	0.0326064095456246	0.0259789280645011	0.134165172720476
COL14A1	8	121072019	121384275	TG	Transverse colon	0.0588481465385463	0.0720083774675916	0.133939323533903
ATP8A1	4	42410390	42659122	TG	Thyroid	0.0368192153531377	0.0483097697492232	0.133847812368974
PLXDC2	10	20105168	20578785	TG	Thyroid	0.0217189461537966	0.0382383906490522	0.133682747167462
MYO18B	22	26138111	26427007	TG	Atrial appendage	0.0452840606269846	0.0531129990560693	0.133666466467448
CAPZA2	7	116451124	116562103	TG	Cortex	0.0398457098710524	0.0483400764581626	0.133637088660354
EXT1	8	118806729	119124092	TG	Esophagus muscularis	0.0241066236716648	0.0366902254552733	0.133632599580076
MBLAC2	5	89754020	89770585	TG	Hippocampus	0.0443398953128159	0.0598633763133763	0.133607855155862
PREX1	20	47240790	47444420	TG	Esophagus muscularis	0.0343597350565596	0.0435478321251973	0.133586690599672
ATP8A1	4	42410390	42659122	TG	Hippocampus	0.0368192153531377	0.0483097697492232	0.133477661319595
OVOL1	11	65554493	65564690	TG	Stomach	0.0946218780524389	0.0686719672477233	0.133412498997528
MBLAC2	5	89754020	89770585	TG	Thyroid	0.0443398953128159	0.0598633763133763	0.133226455242413
MACROD2	20	13976015	16033842	TG	Testis	0.0476228064360956	0.0737720318893667	0.133176477677946
RUNX1	21	36160098	37376965	TF	Tibial nerve	0.0357949135756485	0.0467881624346497	0.132890125867699
CFL1	11	65590493	65629497	TG	Adrenal gland	0.0942621173348481	0.0684330353287305	0.132880757331541
CFL1	11	65590493	65629497	TG	Subcutaneous adipose	0.0942621173348481	0.0684330353287305	0.132754151996524
CFL1	11	65590493	65629497	TG	Stomach	0.0942621173348481	0.0684330353287305	0.132720394278724
SIGIRR	11	405716	417455	TG	Sun-exposed skin	0.0323359577677828	0.0257769988219437	0.132707036880041
BTAF1	10	93683526	93790082	TG	Esophagus mucosa	0.0735639386965311	0.0826958823187871	0.13267065765088
RANBP9	6	13621730	13711796	TG	Sun-exposed skin	0.0297027549887123	0.0392088063754438	0.132665908295886
LRRC4C	11	40135753	41481323	TG	Hippocampus	0.0189895089812991	0.0392296574712615	0.132560522582445
PDCD4	10	112631565	112659764	TG	Hippocampus	0.0691709217045375	0.0835563962647346	0.13254659347568
EFEMP2	11	65633912	65641063	TG	Adrenal gland	0.0937274083921506	0.068105336575078	0.13202734925299
SNX32	11	65601112	65624367	TG	Subcutaneous adipose	0.0938123358544756	0.0681552546168191	0.13202109149993
SNX32	11	65601112	65624367	TG	Stomach	0.0938123358544756	0.0681552546168191	0.131974291892147
MUS81	11	65624597	65635124	TG	Stomach	0.0938030076734473	0.068153473238498	0.131947606730645
EFEMP2	11	65633912	65641063	TG	Subcutaneous adipose	0.0937274083921506	0.068105336575078	0.131888248994083
EFEMP2	11	65633912	65641063	TG	Stomach	0.0937274083921506	0.068105336575078	0.131830372433742
MET	7	116312444	116438440	TG	Breast	0.0397871546680917	0.0483430626961485	0.131748186073689
RBM17	10	6130950	6159420	TG	Sun-exposed skin	0.032637584989043	0.0360413577402142	0.131735358719555
TPP2	13	103249353	103331521	TG	Thyroid	0.0467851403095077	0.0574575927430744	0.131680940234721
BTAF1	10	93683526	93790082	TG	Liver	0.0735639386965311	0.0826958823187871	0.131641612039706
BTAF1	10	93683526	93790082	TG	Subcutaneous adipose	0.0735639386965311	0.0826958823187871	0.131637806943107
DIRC3	2	218148742	218621316	TG	Sigmoid colon	0.053608140039075	0.0585228460980659	0.131567770393917
FAM53B	10	126307861	126432838	TG	Caudate	0.0296002275266392	0.0367098130999605	0.13149025877254
PEBP4	8	22570769	22857513	TG	Thyroid	0.0354640174455963	0.0305353305966975	0.131236199648664
NTN4	12	96051583	96184930	TG	Gastroesophageal junction	0.104275881251694	0.119149532053988	0.130957992496871
FAM89A	1	231154704	231175992	TG	Sun-exposed skin	0.0254689499346095	0.0281389587101185	0.130955913115466
COX11	17	53029263	53046146	TG	Spleen	0.0616029147394706	0.0758474506137194	0.130944139309602
EXT1	8	118806729	119124092	TG	Aorta	0.0241066236716648	0.0366902254552733	0.130899158369028
BNC2	9	16409501	16870841	TG	Esophagus mucosa	0.0398436273822472	0.0595413658033472	0.130713577171115
BTAF1	10	93683526	93790082	TG	Ovary	0.0735639386965311	0.0826958823187871	0.130428433168617
OSBPL1A	18	21742008	21977844	TG	Sun-exposed skin	0.0376560196075914	0.0461935841555889	0.130394188454904
SYNE2	14	64319683	64693165	TG	Aorta	0.0420573189403127	0.0446375499103805	0.130310750782242
MECOM	3	168801287	169381406	TG	Vagina	0.0494566341056534	0.0606275338596898	0.130200521218981
IGF1R	15	99192200	99507759	TG	Vagina	0.0247217640260575	0.0338297470842686	0.130166486928679
KLF4	9	110247133	110252763	TF	Sun-exposed skin	0.0750164937342176	0.107853349634334	0.130099146260159
COL14A1	8	121072019	121384275	TG	Esophagus mucosa	0.0588481465385463	0.0720083774675916	0.130061623256119
FAM53B	10	126307861	126432838	TG	Hippocampus	0.0296002275266392	0.0367098130999605	0.129983861025212
MECOM	3	168801287	169381406	TG	Tibial nerve	0.0494566341056534	0.0606275338596898	0.129894716237627
MLIP	6	53794780	54131078	TG	Vagina	0.0267880580498478	0.0370090954073933	0.129834272738176
CCSER1	4	91048686	92523064	TG	Sun-exposed skin	0.0185347716400149	0.0311401460567445	0.129830625609709
MECOM	3	168801287	169381406	TG	Atrial appendage	0.0494566341056534	0.0606275338596898	0.129627059733872
CFL1	11	65590493	65629497	TG	Pancreas	0.0942621173348481	0.0684330353287305	0.129581805350747
IMPACT	18	22006580	22033499	TG	Sun-exposed skin	0.0381050700061225	0.04691100230854	0.129484905142684
PDCD4	10	112631565	112659764	TG	Esophagus mucosa	0.0691709217045375	0.0835563962647346	0.129465634132111
FAM53B	10	126307861	126432838	TG	Thyroid	0.0296002275266392	0.0367098130999605	0.129462904170238
EXT1	8	118806729	119124092	TG	Vagina	0.0241066236716648	0.0366902254552733	0.12939109392108
BTAF1	10	93683526	93790082	TG	Sigmoid colon	0.0735639386965311	0.0826958823187871	0.129385680822163
AP5B1	11	65543364	65548273	TG	Pancreas	0.0939679516247959	0.0682515216685109	0.12934947865259
COX11	17	53029263	53046146	TG	Visceral omentum	0.0616029147394706	0.0758474506137194	0.129272188657034
EBF1	5	158122928	158526769	TF	Gastroesophageal junction	0.105723795931603	0.136924861133832	0.129047291602001
MET	7	116312444	116438440	TG	Tibial nerve	0.0397871546680917	0.0483430626961485	0.128919038536113
IYD	6	150690028	150727105	TG	Omnibus	0.0511936117660095	0.0536181018882758	0.128841928871695
MUS81	11	65624597	65635124	TG	Pancreas	0.0938030076734473	0.068153473238498	0.12883560740769
EBF1	5	158122928	158526769	TF	Skeletal muscle	0.105723795931603	0.136924861133832	0.128823884462407
EFEMP2	11	65633912	65641063	TG	Pancreas	0.0937274083921506	0.068105336575078	0.12872350530083
RUNX1	21	36160098	37376965	TF	Visceral omentum	0.0357949135756485	0.0467881624346497	0.128627896034202
PFKFB3	10	6186881	6277495	TG	Aorta	0.0333819000510167	0.0369792346601358	0.128418116693544
CACNA1C	12	2079952	2802108	TG	Omnibus	0.0902989224618933	0.102567372658	0.128333233481612
COL14A1	8	121072019	121384275	TG	Adrenal gland	0.0588481465385463	0.0720083774675916	0.12823582317021
COL14A1	8	121072019	121384275	TG	Subcutaneous adipose	0.0588481465385463	0.0720083774675916	0.12804333701441
SYNE2	14	64319683	64693165	TG	Sun-exposed skin	0.0420573189403127	0.0446375499103805	0.127930359049967
KLF4	9	110247133	110252763	TF	Pancreas	0.0750164937342176	0.107853349634334	0.12788234871951
IFITM3	11	319669	327537	TG	Esophagus muscularis	0.0326184206282105	0.0260261762638946	0.127742505956956
MAPK10	4	86936276	87515284	TG	Omnibus	0.0424661044128679	0.0541859837971923	0.127632025438226
FBN2	5	127593601	127994878	TG	Testis	0.0563098748075519	0.0782222998037952	0.127587798484098
MECOM	3	168801287	169381406	TF	Caudate	0.0494566341056534	0.0606275338596898	0.127417272568932
CFL1	11	65590493	65629497	TG	Ovary	0.0942621173348481	0.0684330353287305	0.127409322865236
COL5A2	2	189896622	190044605	TG	Omnibus	0.0504138832910356	0.0600803555728752	0.127349348685858
CFL1	11	65590493	65629497	TG	Sigmoid colon	0.0942621173348481	0.0684330353287305	0.127310651722774
CFL1	11	65590493	65629497	TG	Liver	0.0942621173348481	0.0684330353287305	0.126973576174863
KLF4	9	110247133	110252763	TF	Liver	0.0750164937342176	0.107853349634334	0.126907634814577
COL14A1	8	121072019	121384275	TG	Ovary	0.0588481465385463	0.0720083774675916	0.126898669338749
COL14A1	8	121072019	121384275	TG	Liver	0.0588481465385463	0.0720083774675916	0.126826871334195
MECOM	3	168801287	169381406	TF	Lung	0.0494566341056534	0.0606275338596898	0.126820885594978
IMPACT	18	22006580	22033499	TG	Aorta	0.0381050700061225	0.04691100230854	0.126794198828777
MUS81	11	65624597	65635124	TG	Ovary	0.0938030076734473	0.068153473238498	0.126702812818356
AP5B1	11	65543364	65548273	TG	Liver	0.0939679516247959	0.0682515216685109	0.126651420817859
EFEMP2	11	65633912	65641063	TG	Ovary	0.0937274083921506	0.068105336575078	0.126591987596268
OSBPL1A	18	21742008	21977844	TG	Esophagus muscularis	0.0376560196075914	0.0461935841555889	0.126553955382321
FAM208B	10	5726801	5805703	TG	Lung	0.0302794386790393	0.0319289272985405	0.126542996311846
EFEMP2	11	65633912	65641063	TG	Sigmoid colon	0.0937274083921506	0.068105336575078	0.12650001029259
FAM208B	10	5726801	5805703	TG	Spleen	0.0302794386790393	0.0319289272985405	0.126489855726031
PFKFB3	10	6186881	6277495	TG	Vagina	0.0333819000510167	0.0369792346601358	0.126386533947487
RBM17	10	6130950	6159420	TG	Esophagus muscularis	0.032637584989043	0.0360413577402142	0.126358145901672
FYN	6	111981535	112194655	TG	Terminal ileum	0.0449849052537158	0.0531184534746462	0.1263396624652
MAGI1	3	65339200	66024509	TG	Lung	0.0197283436178785	0.0337585603054853	0.126289249621512
SNX32	11	65601112	65624367	TG	Liver	0.0938123358544756	0.0681552546168191	0.126276279100431
MAN2A2	15	91445448	91465814	TG	Sun-exposed skin	0.0272858641315837	0.0276859221181231	0.1262715894987
SIGIRR	11	405716	417455	TG	Esophagus muscularis	0.0323359577677828	0.0257769988219437	0.126209084287283
COL14A1	8	121072019	121384275	TG	Stomach	0.0588481465385463	0.0720083774675916	0.126197280319927
EFEMP2	11	65633912	65641063	TG	Liver	0.0937274083921506	0.068105336575078	0.126147938910251
IMPACT	18	22006580	22033499	TG	Esophagus muscularis	0.0381050700061225	0.04691100230854	0.125957355316907
RNASEH2C	11	65482367	65488418	TG	Subcutaneous adipose	0.0898032977945668	0.0654971388541472	0.125941929349331
RNASEH2C	11	65482367	65488418	TG	Adrenal gland	0.0898032977945668	0.0654971388541472	0.125857071972737
RNASEH2C	11	65482367	65488418	TG	Stomach	0.0898032977945668	0.0654971388541472	0.125811477271432
MAGI1	3	65339200	66024509	TG	Spleen	0.0197283436178785	0.0337585603054853	0.125727084031953
BTAF1	10	93683526	93790082	TG	Prostate	0.0735639386965311	0.0826958823187871	0.125722439865638
COL1A2	7	94023873	94060544	TG	Sun-exposed skin	0.027054792098807	0.0325358207840541	0.125695539299946
CTNND2	5	10971952	11904155	TG	Caudate	0.025702424494052	0.0371382785667192	0.125691578794448
NARF	17	80416056	80448413	TG	Sun-exposed skin	0.0475959951161709	0.0373505531630331	0.125643990945464
HDDC3	15	91474148	91475799	TG	Sun-exposed skin	0.0272480686786138	0.027674777433433	0.125491943493299
IFITM3	11	319669	327537	TG	Aorta	0.0326184206282105	0.0260261762638946	0.1254063223202
CDC14A	1	100810584	100985833	TG	Sun-exposed skin	0.0231080307183917	0.0257413815501934	0.125281687903313
COL14A1	8	121072019	121384275	TG	Sigmoid colon	0.0588481465385463	0.0720083774675916	0.125236618732783
DEPTOR	8	120885957	121063152	TG	Omnibus	0.0495298954400477	0.0604165094178795	0.125155492793685
MECOM	3	168801287	169381406	TF	Hippocampus	0.0494566341056534	0.0606275338596898	0.125058753528009
MAGI1	3	65339200	66024509	TG	Visceral omentum	0.0197283436178785	0.0337585603054853	0.125003182984668
OVOL1	11	65554493	65564690	TG	Esophagus mucosa	0.0946218780524389	0.0686719672477233	0.124994563445728
MET	7	116312444	116438440	TG	Thyroid	0.0397871546680917	0.0483430626961485	0.124950254896101
CACNA1C	12	2079952	2802108	TG	Testis	0.0902989224618933	0.102567372658	0.124877436155263
FRMD4A	10	13685706	14504141	TG	Esophagus muscularis	0.0195623787934021	0.0235824708759569	0.124792017613377
TLN2	15	62682725	63136830	TG	Terminal ileum	0.0469411598549191	0.0561658051692301	0.124484591321758
UNC45A	15	91473410	91497323	TG	Esophagus muscularis	0.0281495170230067	0.0286074986834317	0.124465561634392
MAGI1	3	65339200	66024509	TG	Breast	0.0197283436178785	0.0337585603054853	0.124452000447692
BTAF1	10	93683526	93790082	TG	Uterus	0.0735639386965311	0.0826958823187871	0.124291693713951
CFL1	11	65590493	65629497	TG	Esophagus mucosa	0.0942621173348481	0.0684330353287305	0.124291042002797
FYN	6	111981535	112194655	TG	Transverse colon	0.0449849052537158	0.0531184534746462	0.124261526383378
AP5B1	11	65543364	65548273	TG	Esophagus mucosa	0.0939679516247959	0.0682515216685109	0.124070103761566
PREX1	20	47240790	47444420	TG	Spleen	0.0343597350565596	0.0435478321251973	0.124054672348867
RBM17	10	6130950	6159420	TG	Aorta	0.032637584989043	0.0360413577402142	0.124039109536002
PREX1	20	47240790	47444420	TG	Lung	0.0343597350565596	0.0435478321251973	0.124006948802193
PDCD4	10	112631565	112659764	TG	Pancreas	0.0691709217045375	0.0835563962647346	0.123920051493319
CAPZA2	7	116451124	116562103	TG	Thyroid	0.0398457098710524	0.0483400764581626	0.123882532512725
C17orf62	17	80400465	80408705	TG	Sun-exposed skin	0.0471687126516605	0.0370300400701716	0.123816039758316
IFITM1	11	313506	315272	TG	Vagina	0.0327697698797008	0.0261461777414597	0.123722033009732
RANBP9	6	13621730	13711796	TG	Vagina	0.0297027549887123	0.0392088063754438	0.123629091326145
CTNND2	5	10971952	11904155	TG	Hippocampus	0.025702424494052	0.0371382785667192	0.123530646179161
EFEMP2	11	65633912	65641063	TG	Esophagus mucosa	0.0937274083921506	0.068105336575078	0.123480421583628
EXT1	8	118806729	119124092	TG	Lung	0.0241066236716648	0.0366902254552733	0.123382786116424
CTNNA2	2	79412357	80875905	TG	Cortex	0.0172097191033328	0.0289439144390819	0.123236812790727
EXT1	8	118806729	119124092	TG	Spleen	0.0241066236716648	0.0366902254552733	0.123171464269166
BTAF1	10	93683526	93790082	TG	Testis	0.0735639386965311	0.0826958823187871	0.123089490075384
MECOM	3	168801287	169381406	TF	Thyroid	0.0494566341056534	0.0606275338596898	0.123072475346903
IFITM3	11	319669	327537	TG	Vagina	0.0326184206282105	0.0260261762638946	0.123043329446562
CFL1	11	65590493	65629497	TG	Prostate	0.0942621173348481	0.0684330353287305	0.122985384863911
PKP3	11	392614	404908	TG	Vagina	0.0326064095456246	0.0259789280645011	0.12292502315755
COL3A1	2	189839046	189877472	TG	Omnibus	0.0489842421829705	0.058410958478369	0.122862173511758
PPP2R1A	19	52693292	52730687	TG	Terminal ileum	0.0525727464266474	0.0402594614667649	0.122855977791242
B4GALNT4	11	369796	382116	TG	Vagina	0.032562139113816	0.025952057545042	0.122750795698089
EBF1	5	158122928	158526769	TF	NK cell	0.105723795931603	0.136924861133832	0.122702052486478
MLIP	6	53794780	54131078	TG	Atrial appendage	0.0267880580498478	0.0370090954073933	0.122602370749793
TOM1L1	17	52976748	53039310	TG	Sun-exposed skin	0.052711682090825	0.0651929871249629	0.122472817781215
OSBPL1A	18	21742008	21977844	TG	Vagina	0.0376560196075914	0.0461935841555889	0.12230061521604
EFEMP2	11	65633912	65641063	TG	Prostate	0.0937274083921506	0.068105336575078	0.122198751117788
TLN2	15	62682725	63136830	TG	Transverse colon	0.0469411598549191	0.0561658051692301	0.122176987651108
PREX1	20	47240790	47444420	TG	Cortex	0.0343597350565596	0.0435478321251973	0.122160893121943
RBM17	10	6130950	6159420	TG	Vagina	0.032637584989043	0.0360413577402142	0.122099685254224
EXT1	8	118806729	119124092	TG	Visceral omentum	0.0241066236716648	0.0366902254552733	0.122037312037763
COX11	17	53029263	53046146	TG	Pancreas	0.0616029147394706	0.0758474506137194	0.122024493095931
DLG2	11	83166055	85338966	TG	Thyroid	0.0182947799814894	0.0293082771337339	0.121948589283831
MLIP	6	53794780	54131078	TG	Tibial nerve	0.0267880580498478	0.0370090954073933	0.121934912154876
SMURF1	7	98625061	98741723	TG	Terminal ileum	0.0558107982461842	0.0476272490333028	0.121921330743544
CREB5	7	28338940	28865511	TF	Sun-exposed skin	0.0157483660083924	0.0241422296919447	0.121857164704604
IMPACT	18	22006580	22033499	TG	Vagina	0.0381050700061225	0.04691100230854	0.1218333521602
EXT1	8	118806729	119124092	TG	Breast	0.0241066236716648	0.0366902254552733	0.121760898454857
PFKFB3	10	6186881	6277495	TG	Spleen	0.0333819000510167	0.0369792346601358	0.121711523708649
CFL1	11	65590493	65629497	TG	Uterus	0.0942621173348481	0.0684330353287305	0.121689418700958
PRICKLE1	12	42852140	42984157	TG	Vagina	0.0204286461516385	0.0298326171439635	0.121683846931394
SIGIRR	11	405716	417455	TG	Vagina	0.0323359577677828	0.0257769988219437	0.121627054568377
EXT1	8	118806729	119124092	TG	Atrial appendage	0.0241066236716648	0.0366902254552733	0.12161007416313
POPDC3	6	105606155	105627870	TG	Left ventricle	0.0595219062534006	0.0852540663995942	0.121604874036014
PFKFB3	10	6186881	6277495	TG	Lung	0.0333819000510167	0.0369792346601358	0.121583738748023
RCC2	1	17733256	17766220	TG	Sun-exposed skin	0.0201925549744361	0.0224000164303917	0.12150006448422
CTNNA2	2	79412357	80875905	TG	Caudate	0.0172097191033328	0.0289439144390819	0.121342233189409
OSR1	2	19551246	19558414	TF	Tibial nerve	0.0413781201410246	0.0507967800529851	0.121338201825561
HBB	11	5246694	5250625	TG	Esophagus muscularis	0.046320089474527	0.0344331292559994	0.121239110650893
EXT1	8	118806729	119124092	TG	Tibial nerve	0.0241066236716648	0.0366902254552733	0.121154841703067
PREX1	20	47240790	47444420	TG	Caudate	0.0343597350565596	0.0435478321251973	0.121082440857772
PFKFB3	10	6186881	6277495	TG	Breast	0.0333819000510167	0.0369792346601358	0.121056801089451
PDCD4	10	112631565	112659764	TG	Stomach	0.0691709217045375	0.0835563962647346	0.121006733351407
PDCD4	10	112631565	112659764	TG	Liver	0.0691709217045375	0.0835563962647346	0.12099465900564
EFEMP2	11	65633912	65641063	TG	Uterus	0.0937274083921506	0.068105336575078	0.120923773341095
RNASEH2C	11	65482367	65488418	TG	Ovary	0.0898032977945668	0.0654971388541472	0.120822473541426
RNASEH2C	11	65482367	65488418	TG	Sigmoid colon	0.0898032977945668	0.0654971388541472	0.120799045320688
MAGI1	3	65339200	66024509	TG	Thyroid	0.0197283436178785	0.0337585603054853	0.120760978961962
TOM1L1	17	52976748	53039310	TG	Vagina	0.052711682090825	0.0651929871249629	0.120747028457339
FHIT	3	59735036	61237133	TG	Testis	0.0357463916078345	0.0631660320094194	0.120696593777025
PKLR	1	155259630	155271225	TG	Terminal ileum	0.103610044063168	0.0925505263057901	0.120682210387519
OSR1	2	19551246	19558414	TF	Esophagus muscularis	0.0413781201410246	0.0507967800529851	0.120659012875993
EBF1	5	158122928	158526769	TF	Subcutaneous adipose	0.105723795931603	0.136924861133832	0.120583636294208
COX11	17	53029263	53046146	TG	Lung	0.0616029147394706	0.0758474506137194	0.120520301186262
PFKFB3	10	6186881	6277495	TG	Visceral omentum	0.0333819000510167	0.0369792346601358	0.120421364348636
TRAPPC9	8	140742586	141468678	TG	Omnibus	0.0273584496882977	0.038815756884732	0.120376699425729
IYD	6	150690028	150727105	TG	Terminal ileum	0.0511936117660095	0.0536181018882758	0.1202608588268
FAM89A	1	231154704	231175992	TG	Vagina	0.0254689499346095	0.0281389587101185	0.120172434166309
COL1A2	7	94023873	94060544	TG	Esophagus muscularis	0.027054792098807	0.0325358207840541	0.120078678773
MET	7	116312444	116438440	TG	Visceral omentum	0.0397871546680917	0.0483430626961485	0.120051896972763
FYN	6	111981535	112194655	TG	Esophagus mucosa	0.0449849052537158	0.0531184534746462	0.119816945598297
CTNNA2	2	79412357	80875905	TG	Hippocampus	0.0172097191033328	0.0289439144390819	0.119773656002547
ZNF438	10	31109136	31320866	TG	Sun-exposed skin	0.0236212316491269	0.0337567299508096	0.119733288596662
FRMD4A	10	13685706	14504141	TG	Vagina	0.0195623787934021	0.0235824708759569	0.119716221126893
COL14A1	8	121072019	121384275	TG	Prostate	0.0588481465385463	0.0720083774675916	0.119626673911842
FAM208B	10	5726801	5805703	TG	Thyroid	0.0302794386790393	0.0319289272985405	0.119571491160462
PIP5K1B	9	71320575	71624092	TG	Omnibus	0.0402163255526241	0.0475424460450357	0.119517232755476
RUNX1	21	36160098	37376965	TF	Vagina	0.0357949135756485	0.0467881624346497	0.119502051282282
OSR1	2	19551246	19558414	TF	Aorta	0.0413781201410246	0.0507967800529851	0.119500266551743
TRAF3IP2	6	111877657	111927481	TG	Esophagus mucosa	0.0455016448141573	0.0535691099875244	0.119359962857329
PPP2R1A	19	52693292	52730687	TG	Transverse colon	0.0525727464266474	0.0402594614667649	0.119324218986722
IMPACT	18	22006580	22033499	TG	Breast	0.0381050700061225	0.04691100230854	0.119290660990637
PREX1	20	47240790	47444420	TG	Hippocampus	0.0343597350565596	0.0435478321251973	0.119145858230423
PFKFB3	10	6186881	6277495	TG	Cortex	0.0333819000510167	0.0369792346601358	0.119094158638216
RANBP9	6	13621730	13711796	TG	Lung	0.0297027549887123	0.0392088063754438	0.119055070749361
PDCD4	10	112631565	112659764	TG	Prostate	0.0691709217045375	0.0835563962647346	0.119052412213061
MET	7	116312444	116438440	TG	Lung	0.0397871546680917	0.0483430626961485	0.119045735770496
PKIB	6	122793076	123047518	TG	Sun-exposed skin	0.0230609644420012	0.0329397136593185	0.119003256994984
COL14A1	8	121072019	121384275	TG	Uterus	0.0588481465385463	0.0720083774675916	0.118757437297805
BTAF1	10	93683526	93790082	TG	CD8 cell	0.0735639386965311	0.0826958823187871	0.118751732696646
PREX1	20	47240790	47444420	TG	Thyroid	0.0343597350565596	0.0435478321251973	0.118696631575293
CFL1	11	65590493	65629497	TG	Testis	0.0942621173348481	0.0684330353287305	0.118661709310196
OSBPL1A	18	21742008	21977844	TG	Atrial appendage	0.0376560196075914	0.0461935841555889	0.118620772519309
OSBPL1A	18	21742008	21977844	TG	Spleen	0.0376560196075914	0.0461935841555889	0.118456359348992
OSBPL1A	18	21742008	21977844	TG	Tibial nerve	0.0376560196075914	0.0461935841555889	0.118443954860821
IMPACT	18	22006580	22033499	TG	Atrial appendage	0.0381050700061225	0.04691100230854	0.118393961566612
MAGI2	7	77646393	79082890	TG	Cortex	0.0162607045132813	0.0275249668911238	0.118388861627825
OSBPL1A	18	21742008	21977844	TG	Lung	0.0376560196075914	0.0461935841555889	0.118359297681962
MAGI2	7	77646393	79082890	TG	Thyroid	0.0162607045132813	0.0275249668911238	0.118336674786274
IMPACT	18	22006580	22033499	TG	Tibial nerve	0.0381050700061225	0.04691100230854	0.118246540265299
IGF1R	15	99192200	99507759	TG	Lung	0.0247217640260575	0.0338297470842686	0.118208257474198
IMPACT	18	22006580	22033499	TG	Spleen	0.0381050700061225	0.04691100230854	0.118101626066539
OSBPL1A	18	21742008	21977844	TG	Visceral omentum	0.0376560196075914	0.0461935841555889	0.118101318164905
RNASEH2C	11	65482367	65488418	TG	Esophagus mucosa	0.0898032977945668	0.0654971388541472	0.11808021404897
IFITM1	11	313506	315272	TG	Breast	0.0327697698797008	0.0261461777414597	0.118026394566124
IMPACT	18	22006580	22033499	TG	Lung	0.0381050700061225	0.04691100230854	0.118015349944653
COL1A2	7	94023873	94060544	TG	Aorta	0.027054792098807	0.0325358207840541	0.118005356245446
BTAF1	10	93683526	93790082	TG	Monocyte	0.0735639386965311	0.0826958823187871	0.117935672579089
EFEMP2	11	65633912	65641063	TG	Testis	0.0937274083921506	0.068105336575078	0.1179147232416
IMPACT	18	22006580	22033499	TG	Visceral omentum	0.0381050700061225	0.04691100230854	0.117872779337343
OSR1	2	19551246	19558414	TF	Atrial appendage	0.0413781201410246	0.0507967800529851	0.117865276110412
DFFA	1	10516579	10532583	TG	Sun-exposed skin	0.0290569683130996	0.028036506043168	0.117793553673372
RBM17	10	6130950	6159420	TG	Spleen	0.032637584989043	0.0360413577402142	0.117698323560398
TLN2	15	62682725	63136830	TG	Esophagus mucosa	0.0469411598549191	0.0561658051692301	0.117653422180393
SLAIN2	4	48343339	48428229	TG	Sun-exposed skin	0.0259931832652153	0.0299568698020066	0.117592371999703
SLIT3	5	168088745	168728133	TG	Aorta	0.0166678482844676	0.0233709366626742	0.117565823023693
LGR6	1	202163029	202288909	TG	Aorta	0.0299134400048313	0.0269085299217572	0.117564443893936
RBM17	10	6130950	6159420	TG	Lung	0.032637584989043	0.0360413577402142	0.117557687519772
LDLRAD3	11	35965531	36253686	TG	Sun-exposed skin	0.0170718656319231	0.0217524255695063	0.117542188315399
CTSW	11	65647280	65651212	TG	Spleen	0.0556937690025474	0.0391915153461894	0.117533180300213
PFKFB3	10	6186881	6277495	TG	Caudate	0.0333819000510167	0.0369792346601358	0.117523850181055
MLIP	6	53794780	54131078	TG	Thyroid	0.0267880580498478	0.0370090954073933	0.117521375613306
EXT1	8	118806729	119124092	TG	Thyroid	0.0241066236716648	0.0366902254552733	0.117515700440647
FYN	6	111981535	112194655	TG	Adrenal gland	0.0449849052537158	0.0531184534746462	0.117422856070065
SYNE2	14	64319683	64693165	TG	Vagina	0.0420573189403127	0.0446375499103805	0.117421583310896
IFITM3	11	319669	327537	TG	Breast	0.0326184206282105	0.0260261762638946	0.117386365946306
HBB	11	5246694	5250625	TG	Vagina	0.046320089474527	0.0344331292559994	0.117362959868464
COL14A1	8	121072019	121384275	TG	Testis	0.0588481465385463	0.0720083774675916	0.117343800469201
RALGDS	9	135973107	136039301	TG	Sun-exposed skin	0.0282737401747886	0.0254216901682018	0.117298079565238
CCSER1	4	91048686	92523064	TG	Vagina	0.0185347716400149	0.0311401460567445	0.117255088808059
PKP3	11	392614	404908	TG	Breast	0.0326064095456246	0.0259789280645011	0.117241003457903
IFITM3	11	319669	327537	TG	Lung	0.0326184206282105	0.0260261762638946	0.117219444716586
COL5A2	2	189896622	190044605	TG	Transverse colon	0.0504138832910356	0.0600803555728752	0.117211729221694
KLF4	9	110247133	110252763	TF	CD8 cell	0.0750164937342176	0.107853349634334	0.117132757684096
IFITM3	11	319669	327537	TG	Atrial appendage	0.0326184206282105	0.0260261762638946	0.11711238889099
PKP3	11	392614	404908	TG	Lung	0.0326064095456246	0.0259789280645011	0.117083790832589
BTAF1	10	93683526	93790082	TG	NK cell	0.0735639386965311	0.0826958823187871	0.117078137745121
RBM17	10	6130950	6159420	TG	Breast	0.032637584989043	0.0360413577402142	0.117049638085466
RNASEH2C	11	65482367	65488418	TG	Prostate	0.0898032977945668	0.0654971388541472	0.117047364751232
SMC2	9	106856541	106903698	TG	Thyroid	0.0332985746223297	0.0408993208413898	0.117028717679137
SHISA3	4	42399856	42404504	TG	Esophagus muscularis	0.032358402959985	0.0421029496290687	0.116985138591149
RBM17	10	6130950	6159420	TG	Atrial appendage	0.032637584989043	0.0360413577402142	0.116951957671353
MARCH5	10	94050920	94113721	TG	Atrial appendage	0.0349880012034805	0.0393916529415106	0.116842579304037
PKLR	1	155259630	155271225	TG	Liver	0.103610044063168	0.0925505263057901	0.116831322439396
SGMS1	10	52065360	52384923	TG	Sun-exposed skin	0.0180668471991568	0.0221615283558626	0.116809312119932
IMPACT	18	22006580	22033499	TG	Cortex	0.0381050700061225	0.04691100230854	0.116765225477182
FYN	6	111981535	112194655	TG	Liver	0.0449849052537158	0.0531184534746462	0.116715156785171
FYN	6	111981535	112194655	TG	Subcutaneous adipose	0.0449849052537158	0.0531184534746462	0.11664973994801
FRYL	4	48499378	48782339	TG	Tibial nerve	0.0294696367464179	0.0343975969011579	0.116628959167218
PIP4K2A	10	22823778	23003484	TG	Putamen	0.0883657455991393	0.0996011187735929	0.116553631566277
DEPTOR	8	120885957	121063152	TG	Terminal ileum	0.0495298954400477	0.0604165094178795	0.116465251806718
RBM17	10	6130950	6159420	TG	Visceral omentum	0.032637584989043	0.0360413577402142	0.116426441861456
SYNE2	14	64319683	64693165	TG	Visceral omentum	0.0420573189403127	0.0446375499103805	0.116231538607595
RBM17	10	6130950	6159420	TG	Tibial nerve	0.032637584989043	0.0360413577402142	0.116226310955202
OSBPL1A	18	21742008	21977844	TG	Caudate	0.0376560196075914	0.0461935841555889	0.11616926871518
BTAF1	10	93683526	93790082	TG	CD4 cell	0.0735639386965311	0.0826958823187871	0.116165647607846
EBF1	5	158122928	158526769	TF	Putamen	0.105723795931603	0.136924861133832	0.116083627981796
SIGIRR	11	405716	417455	TG	Breast	0.0323359577677828	0.0257769988219437	0.116031579279968
IMPACT	18	22006580	22033499	TG	Caudate	0.0381050700061225	0.04691100230854	0.116017502466345
IFITM3	11	319669	327537	TG	Cortex	0.0326184206282105	0.0260261762638946	0.116017459026137
PFKFB3	10	6186881	6277495	TG	Hippocampus	0.0333819000510167	0.0369792346601358	0.11601172568459
COL1A2	7	94023873	94060544	TG	Vagina	0.027054792098807	0.0325358207840541	0.115917400376193
SIGIRR	11	405716	417455	TG	Lung	0.0323359577677828	0.0257769988219437	0.115863996236588
IFITM3	11	319669	327537	TG	Visceral omentum	0.0326184206282105	0.0260261762638946	0.115780511713949
B4GALNT4	11	369796	382116	TG	Cortex	0.032562139113816	0.025952057545042	0.115709701836455
FHDC1	4	153857504	153900848	TG	Sun-exposed skin	0.025258718233019	0.0324711631855937	0.115589994298299
SLIT3	5	168088745	168728133	TG	Vagina	0.0166678482844676	0.0233709366626742	0.115503579105251
FYN	6	111981535	112194655	TG	Ovary	0.0449849052537158	0.0531184534746462	0.115416045565977
IFITM1	11	313506	315272	TG	Spleen	0.0327697698797008	0.0261461777414597	0.115405715982126
RNASEH2C	11	65482367	65488418	TG	Uterus	0.0898032977945668	0.0654971388541472	0.115243576253973
RBM17	10	6130950	6159420	TG	Cortex	0.032637584989043	0.0360413577402142	0.11517146301054
CASD1	7	94138531	94186331	TG	Sun-exposed skin	0.0257065708319446	0.0306040876927994	0.115165292156903
LNX1	4	54325468	54567572	TG	Omnibus	0.0300781510570227	0.0407616956861925	0.115162287661273
NARF	17	80416056	80448413	TG	Vagina	0.0475959951161709	0.0373505531630331	0.115145470379036
TLN2	15	62682725	63136830	TG	Subcutaneous adipose	0.0469411598549191	0.0561658051692301	0.114979873808945
IFITM3	11	319669	327537	TG	Tibial nerve	0.0326184206282105	0.0260261762638946	0.114956803473535
PRICKLE1	12	42852140	42984157	TG	Spleen	0.0204286461516385	0.0298326171439635	0.114952457833647
FYN	6	111981535	112194655	TG	Stomach	0.0449849052537158	0.0531184534746462	0.114935979958845
FAM89A	1	231154704	231175992	TG	Lung	0.0254689499346095	0.0281389587101185	0.114917249751073
CDC14A	1	100810584	100985833	TG	Vagina	0.0231080307183917	0.0257413815501934	0.114834845310151
FAM89A	1	231154704	231175992	TG	Spleen	0.0254689499346095	0.0281389587101185	0.114809523406374
NAV2	11	19372271	20143144	TG	Tibial nerve	0.0182087998004207	0.0233243620050484	0.114797395974228
IFITM3	11	319669	327537	TG	Spleen	0.0326184206282105	0.0260261762638946	0.114782505180699
COL3A1	2	189839046	189877472	TG	Terminal ileum	0.0489842421829705	0.058410958478369	0.114767468116719
SYNE2	14	64319683	64693165	TG	Lung	0.0420573189403127	0.0446375499103805	0.114667810187411
B4GALNT4	11	369796	382116	TG	Tibial nerve	0.032562139113816	0.025952057545042	0.114667496107622
RUNX1	21	36160098	37376965	TF	Spleen	0.0357949135756485	0.0467881624346497	0.114645870547775
SIGIRR	11	405716	417455	TG	Cortex	0.0323359577677828	0.0257769988219437	0.114632885884101
OSR1	2	19551246	19558414	TF	Visceral omentum	0.0413781201410246	0.0507967800529851	0.114616186809706
NARF	17	80416056	80448413	TG	Esophagus muscularis	0.0475959951161709	0.0373505531630331	0.114524978530168
PDCD4	10	112631565	112659764	TG	Ovary	0.0691709217045375	0.0835563962647346	0.114491306433872
SIGIRR	11	405716	417455	TG	Visceral omentum	0.0323359577677828	0.0257769988219437	0.11443561729713
MAML3	4	140637907	141075338	TG	Monocyte	0.13123742563688	0.15459482935159	0.114397085402494
COX11	17	53029263	53046146	TG	Terminal ileum	0.0616029147394706	0.0758474506137194	0.114335725286351
VPS33B	15	91541646	91565833	TG	Sun-exposed skin	0.0253888840223472	0.0259510397468699	0.114302397948916
OSBPL1A	18	21742008	21977844	TG	Hippocampus	0.0376560196075914	0.0461935841555889	0.114270678906779
FBXO32	8	124510129	124553446	TG	Sun-exposed skin	0.0230375491008631	0.0256422964868247	0.114152630537237
IMPACT	18	22006580	22033499	TG	Hippocampus	0.0381050700061225	0.04691100230854	0.114102928309636
PRICKLE1	12	42852140	42984157	TG	Tibial nerve	0.0204286461516385	0.0298326171439635	0.114076242408334
HBB	11	5246694	5250625	TG	Spleen	0.046320089474527	0.0344331292559994	0.114042171952646
COL5A2	2	189896622	190044605	TG	Esophagus mucosa	0.0504138832910356	0.0600803555728752	0.113975978299291
TTC13	1	231041989	231114621	TG	Spleen	0.0249750753390856	0.0275873276902728	0.113910743424498
IFITM3	11	319669	327537	TG	Caudate	0.0326184206282105	0.0260261762638946	0.113910377499515
NARF	17	80416056	80448413	TG	Aorta	0.0475959951161709	0.0373505531630331	0.113707893493333
RBM17	10	6130950	6159420	TG	Caudate	0.032637584989043	0.0360413577402142	0.113693648011382
PRICKLE1	12	42852140	42984157	TG	Visceral omentum	0.0204286461516385	0.0298326171439635	0.113672562807134
NARF	17	80416056	80448413	TG	Spleen	0.0475959951161709	0.0373505531630331	0.113670579780699
TOM1L1	17	52976748	53039310	TG	Visceral omentum	0.052711682090825	0.0651929871249629	0.113658656399969
SIGIRR	11	405716	417455	TG	Tibial nerve	0.0323359577677828	0.0257769988219437	0.11363948823676
OSBPL1A	18	21742008	21977844	TG	Thyroid	0.0376560196075914	0.0461935841555889	0.113626878386463
FAM89A	1	231154704	231175992	TG	Visceral omentum	0.0254689499346095	0.0281389587101185	0.113615185313527
HBB	11	5246694	5250625	TG	Lung	0.046320089474527	0.0344331292559994	0.113614731226032
C17orf62	17	80400465	80408705	TG	Vagina	0.0471687126516605	0.0370300400701716	0.113608378332503
B4GALNT4	11	369796	382116	TG	Caudate	0.032562139113816	0.025952057545042	0.113605808468273
CPM	12	69235977	69365350	TG	Vagina	0.0309904262424767	0.0348997758867494	0.113590622448572
SIGIRR	11	405716	417455	TG	Spleen	0.0323359577677828	0.0257769988219437	0.113488746918664
UNC45A	15	91473410	91497323	TG	Visceral omentum	0.0281495170230067	0.0286074986834317	0.113486249424771
TLN2	15	62682725	63136830	TG	Ovary	0.0469411598549191	0.0561658051692301	0.113413534251834
TLN2	15	62682725	63136830	TG	Stomach	0.0469411598549191	0.0561658051692301	0.113406065701657
IMPACT	18	22006580	22033499	TG	Thyroid	0.0381050700061225	0.04691100230854	0.113395117115307
PKLR	1	155259630	155271225	TG	Omnibus	0.103610044063168	0.0925505263057901	0.113243384169507
COL3A1	2	189839046	189877472	TG	Transverse colon	0.0489842421829705	0.058410958478369	0.113228813538701
FYN	6	111981535	112194655	TG	Sigmoid colon	0.0449849052537158	0.0531184534746462	0.113136389138577
PARD3B	2	205410516	206484886	TG	Sun-exposed skin	0.0136374613448429	0.0221403842008085	0.113095953947517
C17orf62	17	80400465	80408705	TG	Esophagus muscularis	0.0471687126516605	0.0370300400701716	0.113019284071001
METTL21C	13	103338094	103346854	TG	Omnibus	0.0461385227273125	0.0566148257499528	0.112915076705482
ATG10	5	81267844	81572676	TG	Thyroid	0.0259247024744321	0.0332874300612565	0.112863629182429
DFFA	1	10516579	10532583	TG	Esophagus muscularis	0.0290569683130996	0.028036506043168	0.112861293315581
SYNE2	14	64319683	64693165	TG	Esophagus muscularis	0.0420573189403127	0.0446375499103805	0.112800856186811
SMURF1	7	98625061	98741723	TG	Esophagus mucosa	0.0558107982461842	0.0476272490333028	0.112659305281517
RNASEH2C	11	65482367	65488418	TG	Testis	0.0898032977945668	0.0654971388541472	0.112636498760749
FOXK2	17	80477589	80602538	TF	Sun-exposed skin	0.0415448058138926	0.0325266158640385	0.112504439212062
SHISA3	4	42399856	42404504	TG	Atrial appendage	0.032358402959985	0.0421029496290687	0.112478103209815
COL14A1	8	121072019	121384275	TG	Gastroesophageal junction	0.0588481465385463	0.0720083774675916	0.112291663993124
RBM17	10	6130950	6159420	TG	Hippocampus	0.032637584989043	0.0360413577402142	0.112212554322092
C17orf62	17	80400465	80408705	TG	Aorta	0.0471687126516605	0.0370300400701716	0.11221150182484
SHISA3	4	42399856	42404504	TG	Tibial nerve	0.032358402959985	0.0421029496290687	0.112185580411774
C17orf62	17	80400465	80408705	TG	Spleen	0.0471687126516605	0.0370300400701716	0.112157840055137
BNC2	9	16409501	16870841	TG	Testis	0.0398436273822472	0.0595413658033472	0.112142317198552
RALGDS	9	135973107	136039301	TG	Esophagus muscularis	0.0282737401747886	0.0254216901682018	0.112046188935068
COL5A2	2	189896622	190044605	TG	Adrenal gland	0.0504138832910356	0.0600803555728752	0.112041202086176
PPA2	4	106290234	106395238	TG	Sun-exposed skin	0.0287403925937964	0.0365770214373134	0.111960873846434
COL3A1	2	189839046	189877472	TG	Pancreas	0.0489842421829705	0.058410958478369	0.111954026686938
FRMD4A	10	13685706	14504141	TG	Lung	0.0195623787934021	0.0235824708759569	0.111792681884255
NLGN2	17	7308193	7323179	TG	Aorta	0.0353308637799003	0.0229445853345014	0.111788239859778
FRMD4A	10	13685706	14504141	TG	Spleen	0.0195623787934021	0.0235824708759569	0.111712977805412
IFITM3	11	319669	327537	TG	Hippocampus	0.0326184206282105	0.0260261762638946	0.111709645784846
PPP2R1A	19	52693292	52730687	TG	Esophagus mucosa	0.0525727464266474	0.0402594614667649	0.111662369855767
NARF	17	80416056	80448413	TG	Breast	0.0475959951161709	0.0373505531630331	0.111656039979702
EBF1	5	158122928	158526769	TF	Left ventricle	0.105723795931603	0.136924861133832	0.111626748698263
NARF	17	80416056	80448413	TG	Tibial nerve	0.0475959951161709	0.0373505531630331	0.111621224421208
COL1A2	7	94023873	94060544	TG	Spleen	0.027054792098807	0.0325358207840541	0.11155893970574
PDCD4	10	112631565	112659764	TG	Uterus	0.0691709217045375	0.0835563962647346	0.11153619232357
COL1A2	7	94023873	94060544	TG	Lung	0.027054792098807	0.0325358207840541	0.111470399632637
B4GALNT4	11	369796	382116	TG	Hippocampus	0.032562139113816	0.025952057545042	0.111433698469802
PREP	6	105725440	105850959	TG	Skeletal muscle	0.0616962325503285	0.0880103259042573	0.111381319463235
MAN2A2	15	91445448	91465814	TG	Spleen	0.0272858641315837	0.0276859221181231	0.111356339689205
NAV2	11	19372271	20143144	TG	Thyroid	0.0182087998004207	0.0233243620050484	0.111293049208615
MAN2A2	15	91445448	91465814	TG	Lung	0.0272858641315837	0.0276859221181231	0.111272773244318
COL5A2	2	189896622	190044605	TG	Subcutaneous adipose	0.0504138832910356	0.0600803555728752	0.111268380054141
CDH13	16	82660408	83830204	TG	Esophagus mucosa	0.0272841991445608	0.0373251667505435	0.111267999271488
RBM17	10	6130950	6159420	TG	Thyroid	0.032637584989043	0.0360413577402142	0.111143658453107
NTN4	12	96051583	96184930	TG	Left ventricle	0.104275881251694	0.119149532053988	0.111131487045531
COL5A2	2	189896622	190044605	TG	Stomach	0.0504138832910356	0.0600803555728752	0.111116697214628
COL1A2	7	94023873	94060544	TG	Breast	0.027054792098807	0.0325358207840541	0.111058233105188
ZNF616	19	52616344	52643175	TG	Esophagus mucosa	0.0522656404172263	0.0400356797280004	0.110974103672521
MYO18B	22	26138111	26427007	TG	Omnibus	0.0452840606269846	0.0531129990560693	0.110875734560938
DEPTOR	8	120885957	121063152	TG	Esophagus mucosa	0.0495298954400477	0.0604165094178795	0.110856881067283
HDDC3	15	91474148	91475799	TG	Spleen	0.0272480686786138	0.027674777433433	0.110790739268527
COL14A1	8	121072019	121384275	TG	Monocyte	0.0588481465385463	0.0720083774675916	0.110758458157256
MAN2A2	15	91445448	91465814	TG	Breast	0.0272858641315837	0.0276859221181231	0.11075357984091
FDPS	1	155278539	155290457	TG	Atrial appendage	0.0895920256614078	0.0795430692925756	0.110722836530553
ANO9	11	417933	442011	TG	Sun-exposed skin	0.0249179177615483	0.019855290060575	0.110674667544488
SYNE2	14	64319683	64693165	TG	Breast	0.0420573189403127	0.0446375499103805	0.110650817544813
FDPS	1	155278539	155290457	TG	Stomach	0.0895920256614078	0.0795430692925756	0.110650719140307
COL1A2	7	94023873	94060544	TG	Atrial appendage	0.027054792098807	0.0325358207840541	0.11063896303966
PPHLN1	12	42632249	42853517	TG	Thyroid	0.0211593782326595	0.0307867769785612	0.110602032127913
KLF4	9	110247133	110252763	TF	Sigmoid colon	0.0750164937342176	0.107853349634334	0.110562001715094
COL5A2	2	189896622	190044605	TG	Ovary	0.0504138832910356	0.0600803555728752	0.11053740578703
COL1A2	7	94023873	94060544	TG	Visceral omentum	0.027054792098807	0.0325358207840541	0.110529297343263
COX11	17	53029263	53046146	TG	Subcutaneous adipose	0.0616029147394706	0.0758474506137194	0.11041778964033
MAN2A2	15	91445448	91465814	TG	Atrial appendage	0.0272858641315837	0.0276859221181231	0.110348907889076
RBMS3	3	29322473	30051886	TG	Thyroid	0.0188635640294201	0.0326458071374886	0.110269911891164
PIP5K1B	9	71320575	71624092	TG	Terminal ileum	0.0402163255526241	0.0475424460450357	0.110259110586417
FHIT	3	59735036	61237133	TG	CD8 cell	0.0357463916078345	0.0631660320094194	0.110240716449384
FRMD4A	10	13685706	14504141	TG	Visceral omentum	0.0195623787934021	0.0235824708759569	0.11020831825698
C17orf62	17	80400465	80408705	TG	Breast	0.0471687126516605	0.0370300400701716	0.110199159671984
C17orf62	17	80400465	80408705	TG	Tibial nerve	0.0471687126516605	0.0370300400701716	0.110162972701237
DFFA	1	10516579	10532583	TG	Aorta	0.0290569683130996	0.028036506043168	0.110162138154723
COL3A1	2	189839046	189877472	TG	Esophagus mucosa	0.0489842421829705	0.058410958478369	0.110124560767303
FDPS	1	155278539	155290457	TG	Sigmoid colon	0.0895920256614078	0.0795430692925756	0.110034859693965
BTAF1	10	93683526	93790082	TG	B cell	0.0735639386965311	0.0826958823187871	0.11003143547316
FDPS	1	155278539	155290457	TG	Ovary	0.0895920256614078	0.0795430692925756	0.109948643443629
OSR1	2	19551246	19558414	TF	Vagina	0.0413781201410246	0.0507967800529851	0.109937832984442
FAM53B	10	126307861	126432838	TG	Omnibus	0.0296002275266392	0.0367098130999605	0.109891072743729
ASIC2	17	31340105	32501983	TG	Omnibus	0.0222749142809462	0.0286692864812442	0.109833234012253
KCNIP1	5	169780491	170163636	TG	Omnibus	0.0403175243465038	0.0487400021144956	0.10982759186047
COL1A2	7	94023873	94060544	TG	Tibial nerve	0.027054792098807	0.0325358207840541	0.109788797196251
CDC14A	1	100810584	100985833	TG	Lung	0.0231080307183917	0.0257413815501934	0.109681593965259
SGMS1	10	52065360	52384923	TG	Esophagus muscularis	0.0180668471991568	0.0221615283558626	0.109562671082046
FRMD4A	10	13685706	14504141	TG	Tibial nerve	0.0195623787934021	0.0235824708759569	0.109540747742873
CFL1	11	65590493	65629497	TG	Gastroesophageal junction	0.0942621173348481	0.0684330353287305	0.109492335092445
MECOM	3	168801287	169381406	TG	Omnibus	0.0494566341056534	0.0606275338596898	0.109479747274446
FDPS	1	155278539	155290457	TG	Subcutaneous adipose	0.0895920256614078	0.0795430692925756	0.109341697353727
PDE4D	5	58264865	59817947	TG	Skeletal muscle	0.0461195210489813	0.0751320280874852	0.109304688000349
CDC14A	1	100810584	100985833	TG	Spleen	0.0231080307183917	0.0257413815501934	0.109241069866751
SMURF1	7	98625061	98741723	TG	Omnibus	0.0558107982461842	0.0476272490333028	0.109188988644827
DEPTOR	8	120885957	121063152	TG	Adrenal gland	0.0495298954400477	0.0604165094178795	0.109176737723687
CPM	12	69235977	69365350	TG	Lung	0.0309904262424767	0.0348997758867494	0.109124249109678
CAMK4	5	110559351	110830584	TG	Caudate	0.022761008620937	0.0317217497872965	0.109063425804203
PRICKLE1	12	42852140	42984157	TG	Thyroid	0.0204286461516385	0.0298326171439635	0.108993999716834
COL5A2	2	189896622	190044605	TG	Sigmoid colon	0.0504138832910356	0.0600803555728752	0.10896308841269
FBXO32	8	124510129	124553446	TG	Esophagus muscularis	0.0230375491008631	0.0256422964868247	0.108950303302541
PALLD	4	169418217	169849608	TG	Esophagus muscularis	0.0159507437636514	0.0229830742942794	0.108896038021728
EFEMP2	11	65633912	65641063	TG	Gastroesophageal junction	0.0937274083921506	0.068105336575078	0.108819749065387
CCSER1	4	91048686	92523064	TG	Breast	0.0185347716400149	0.0311401460567445	0.108691572489518
DFFA	1	10516579	10532583	TG	Vagina	0.0290569683130996	0.028036506043168	0.108683651343709
PDCD4	10	112631565	112659764	TG	NK cell	0.0691709217045375	0.0835563962647346	0.108655458958959
EGR3	8	22545172	22550815	TF	Lung	0.0285411080673826	0.0245856113043285	0.108594458135122
CDC14A	1	100810584	100985833	TG	Breast	0.0231080307183917	0.0257413815501934	0.10856901866492
COX11	17	53029263	53046146	TG	Hippocampus	0.0616029147394706	0.0758474506137194	0.108484504737241
PPP2R1A	19	52693292	52730687	TG	Subcutaneous adipose	0.0525727464266474	0.0402594614667649	0.108463009027206
PPP2R1A	19	52693292	52730687	TG	Liver	0.0525727464266474	0.0402594614667649	0.108401867976362
CTSW	11	65647280	65651212	TG	Thyroid	0.0556937690025474	0.0391915153461894	0.108397879277709
COL3A1	2	189839046	189877472	TG	Adrenal gland	0.0489842421829705	0.058410958478369	0.108302357812639
POPDC3	6	105606155	105627870	TG	Skeletal muscle	0.0595219062534006	0.0852540663995942	0.108277377313047
MAN2A2	15	91445448	91465814	TG	Cortex	0.0272858641315837	0.0276859221181231	0.108262252104861
FDPS	1	155278539	155290457	TG	Pancreas	0.0895920256614078	0.0795430692925756	0.108242839345903
IFITM3	11	319669	327537	TG	Thyroid	0.0326184206282105	0.0260261762638946	0.108231527944974
ACAP1	17	7239848	7254797	TG	Aorta	0.0343509979144957	0.022426293436011	0.108228090021066
FBXO32	8	124510129	124553446	TG	Aorta	0.0230375491008631	0.0256422964868247	0.10811667273381
PIP5K1B	9	71320575	71624092	TG	Transverse colon	0.0402163255526241	0.0475424460450357	0.108100923990973
CTSW	11	65647280	65651212	TG	Aorta	0.0556937690025474	0.0391915153461894	0.10809256971656
DEPTOR	8	120885957	121063152	TG	Ovary	0.0495298954400477	0.0604165094178795	0.108075973919507
PKP3	11	392614	404908	TG	Thyroid	0.0326064095456246	0.0259789280645011	0.108039992413326
DEPTOR	8	120885957	121063152	TG	Liver	0.0495298954400477	0.0604165094178795	0.108037590518319
PDCD4	10	112631565	112659764	TG	CD8 cell	0.0691709217045375	0.0835563962647346	0.107979113568605
COL1A2	7	94023873	94060544	TG	Caudate	0.027054792098807	0.0325358207840541	0.10795657990889
KCTD11	17	7255208	7258258	TG	Aorta	0.0342476068273028	0.0223578244463451	0.107842123931613
MBLAC2	5	89754020	89770585	TG	Transverse colon	0.0443398953128159	0.0598633763133763	0.107766374996078
FDPS	1	155278539	155290457	TG	Adrenal gland	0.0895920256614078	0.0795430692925756	0.107733665449208
HDDC3	15	91474148	91475799	TG	Cortex	0.0272480686786138	0.027674777433433	0.107731324610001
COL3A1	2	189839046	189877472	TG	Liver	0.0489842421829705	0.058410958478369	0.107711380836264
FOXF2	6	1390069	1395832	TG	Lung	0.0310438933185796	0.0417682647772574	0.107701251683482
SOX6	11	15987995	16761138	TF	Aorta	0.0162952261623907	0.022886945310507	0.107696930743319
PDCD4	10	112631565	112659764	TG	Testis	0.0691709217045375	0.0835563962647346	0.107644901501255
FES	15	91426925	91439006	TG	Spleen	0.0264398904694204	0.026822216226196	0.107638464813317
VPS33B	15	91541646	91565833	TG	Aorta	0.0253888840223472	0.0259510397468699	0.107600591518726
COL3A1	2	189839046	189877472	TG	Subcutaneous adipose	0.0489842421829705	0.058410958478369	0.107567091695139
FES	15	91426925	91439006	TG	Lung	0.0264398904694204	0.026822216226196	0.10754931339998
LMX1B	9	129376722	129463311	TF	Breast	0.0370800956658916	0.0431117907148465	0.107538931863508
RALGDS	9	135973107	136039301	TG	Vagina	0.0282737401747886	0.0254216901682018	0.107499066177217
DEPTOR	8	120885957	121063152	TG	Stomach	0.0495298954400477	0.0604165094178795	0.107409958149011
COL3A1	2	189839046	189877472	TG	Stomach	0.0489842421829705	0.058410958478369	0.107382301767945
PPP2R1A	19	52693292	52730687	TG	Pancreas	0.0525727464266474	0.0402594614667649	0.107344829467204
SYNE2	14	64319683	64693165	TG	Tibial nerve	0.0420573189403127	0.0446375499103805	0.107341586993522
NARF	17	80416056	80448413	TG	Visceral omentum	0.0475959951161709	0.0373505531630331	0.10733002095316
SUMF1	3	3742498	4508965	TG	Lung	0.0204344108161441	0.029799702295711	0.107300970022196
PEBP4	8	22570769	22857513	TG	Atrial appendage	0.0354640174455963	0.0305353305966975	0.107298360042173
FDPS	1	155278539	155290457	TG	Visceral omentum	0.0895920256614078	0.0795430692925756	0.107258425461657
CUX2	12	111471828	111788358	TF	Cortex	0.0268066352103258	0.0258103386249507	0.107257972710123
FYN	6	111981535	112194655	TG	Prostate	0.0449849052537158	0.0531184534746462	0.107232974988557
PELI2	14	56584532	56768244	TG	Omnibus	0.0380955693833278	0.0499951750112978	0.107059551728094
SIGIRR	11	405716	417455	TG	Thyroid	0.0323359577677828	0.0257769988219437	0.106927848048075
TPP2	13	103249353	103331521	TG	Pancreas	0.0467851403095077	0.0574575927430744	0.106925701800296
COL3A1	2	189839046	189877472	TG	Ovary	0.0489842421829705	0.058410958478369	0.106862461704889
PPA2	4	106290234	106395238	TG	Esophagus muscularis	0.0287403925937964	0.0365770214373134	0.106799781549727
ESR2	14	64550950	64804830	TF	Breast	0.0418930023386144	0.0443759084932265	0.106725835345831
DEPTOR	8	120885957	121063152	TG	Sigmoid colon	0.0495298954400477	0.0604165094178795	0.106650738193368
PDCD4	10	112631565	112659764	TG	Subcutaneous adipose	0.0691709217045375	0.0835563962647346	0.106521170785352
SLIT3	5	168088745	168728133	TG	Visceral omentum	0.0166678482844676	0.0233709366626742	0.106503884097185
CASD1	7	94138531	94186331	TG	Vagina	0.0257065708319446	0.0306040876927994	0.106358060316992
MYT1L	2	1792885	2335032	TG	Caudate	0.0297446429792445	0.0457780380337917	0.106304957817127
COL1A2	7	94023873	94060544	TG	Hippocampus	0.027054792098807	0.0325358207840541	0.106302153800873
FDPS	1	155278539	155290457	TG	NK cell	0.0895920256614078	0.0795430692925756	0.106207904808991
FES	15	91426925	91439006	TG	Visceral omentum	0.0264398904694204	0.026822216226196	0.106205835323676
FYN	6	111981535	112194655	TG	Uterus	0.0449849052537158	0.0531184534746462	0.106164064195037
FES	15	91426925	91439006	TG	Tibial nerve	0.0264398904694204	0.026822216226196	0.106071011365327
TOM1L1	17	52976748	53039310	TG	Pancreas	0.052711682090825	0.0651929871249629	0.106059860426862
CCND2	12	4382938	4414516	TG	Terminal ileum	0.030632630354262	0.0354875343445028	0.106005196310431
FDPS	1	155278539	155290457	TG	Cortex	0.0895920256614078	0.0795430692925756	0.10598547725851
C17orf62	17	80400465	80408705	TG	Visceral omentum	0.0471687126516605	0.0370300400701716	0.105970032187508
MBLAC2	5	89754020	89770585	TG	Esophagus mucosa	0.0443398953128159	0.0598633763133763	0.105946077444902
OSR1	2	19551246	19558414	TF	Lung	0.0413781201410246	0.0507967800529851	0.105945865615121
LDLRAD3	11	35965531	36253686	TG	Vagina	0.0170718656319231	0.0217524255695063	0.10580197259751
COL1A2	7	94023873	94060544	TG	Thyroid	0.027054792098807	0.0325358207840541	0.10579146578128
PALLD	4	169418217	169849608	TG	Aorta	0.0159507437636514	0.0229830742942794	0.105688239120711
SGMS1	10	52065360	52384923	TG	Vagina	0.0180668471991568	0.0221615283558626	0.105671405359667
CBX2	17	77751931	77761782	TG	Tibial nerve	0.0265743168846496	0.0276060728124421	0.105582380253736
PALLD	4	169418217	169849608	TG	Vagina	0.0159507437636514	0.0229830742942794	0.105464194546567
TOM1L1	17	52976748	53039310	TG	Lung	0.052711682090825	0.0651929871249629	0.105449784173312
CFL1	11	65590493	65629497	TG	NK cell	0.0942621173348481	0.0684330353287305	0.10544086309512
CCSER1	4	91048686	92523064	TG	Thyroid	0.0185347716400149	0.0311401460567445	0.105417564566673
COL3A1	2	189839046	189877472	TG	Sigmoid colon	0.0489842421829705	0.058410958478369	0.105360578056005
FILIP1L	3	99548985	99833357	TG	Sun-exposed skin	0.0188742787791133	0.0230488252619053	0.105290438970149
EIF5A	17	7210318	7215774	TG	Aorta	0.0335201512131628	0.0219758235440933	0.105207131344394
EVA1A	2	75696428	75796848	TG	Sun-exposed skin	0.0153365065081045	0.0206825498706617	0.105054204833265
KLF4	9	110247133	110252763	TF	NK cell	0.0750164937342176	0.107853349634334	0.104999342677608
RBFOX1	16	6069095	7763340	TG	Skeletal muscle	0.040199682956609	0.0765657513503484	0.10497357617304
FDPS	1	155278539	155290457	TG	Transverse colon	0.0895920256614078	0.0795430692925756	0.104957786609434
MBLAC2	5	89754020	89770585	TG	Pancreas	0.0443398953128159	0.0598633763133763	0.104932912777189
SNX32	11	65601112	65624367	TG	NK cell	0.0938123358544756	0.0681552546168191	0.104929255616224
MUS81	11	65624597	65635124	TG	NK cell	0.0938030076734473	0.068153473238498	0.104914675496969
NTN1	17	8924859	9147317	TG	Omnibus	0.0313433664104924	0.0296754825330328	0.104854065549744
MYT1L	2	1792885	2335032	TG	Hippocampus	0.0297446429792445	0.0457780380337917	0.104849254709743
ELP5	17	7154735	7163259	TG	Aorta	0.0334121537509564	0.0219295786199402	0.104828423291234
EFEMP2	11	65633912	65641063	TG	NK cell	0.0937274083921506	0.068105336575078	0.104827713364389
FDPS	1	155278539	155290457	TG	Prostate	0.0895920256614078	0.0795430692925756	0.104745028094289
CUX2	12	111471828	111788358	TF	Thyroid	0.0268066352103258	0.0258103386249507	0.104738891582549
FBXO32	8	124510129	124553446	TG	Vagina	0.0230375491008631	0.0256422964868247	0.104662749764195
RCC2	1	17733256	17766220	TG	Spleen	0.0201925549744361	0.0224000164303917	0.104562172207063
TLN2	15	62682725	63136830	TG	Uterus	0.0469411598549191	0.0561658051692301	0.104509674801967
DFFA	1	10516579	10532583	TG	Breast	0.0290569683130996	0.028036506043168	0.104370954487775
PPA2	4	106290234	106395238	TG	Vagina	0.0287403925937964	0.0365770214373134	0.104370034826873
LAMA4	6	112429963	112576141	TG	Sun-exposed skin	0.0167439401219368	0.0224707706010557	0.104348483535819
COX11	17	53029263	53046146	TG	Esophagus muscularis	0.0616029147394706	0.0758474506137194	0.10433801722348
PALLD	4	169418217	169849608	TG	Atrial appendage	0.0159507437636514	0.0229830742942794	0.104310596228521
KLF4	9	110247133	110252763	TF	Prostate	0.0750164937342176	0.107853349634334	0.104254007311184
MAN2A2	15	91445448	91465814	TG	Thyroid	0.0272858641315837	0.0276859221181231	0.104151149481861
DFFA	1	10516579	10532583	TG	Atrial appendage	0.0290569683130996	0.028036506043168	0.10413496818367
FYN	6	111981535	112194655	TG	Testis	0.0449849052537158	0.0531184534746462	0.104079165268421
PARD3	10	34398488	35104253	TG	Sun-exposed skin	0.0156494892694827	0.0251225302055856	0.104048877692963
TRAPPC9	8	140742586	141468678	TG	Terminal ileum	0.0273584496882977	0.038815756884732	0.104043564676963
COX11	17	53029263	53046146	TG	Thyroid	0.0616029147394706	0.0758474506137194	0.103951871610803
COQ5	12	120941077	120972237	TG	Sun-exposed skin	0.0316907966338198	0.0297710189550173	0.103837089597401
TPP2	13	103249353	103331521	TG	Esophagus mucosa	0.0467851403095077	0.0574575927430744	0.103817237974243
GMIP	19	19740285	19754476	TG	Sun-exposed skin	0.0267771784609041	0.0226902572256547	0.103749000795722
CCND2	12	4382938	4414516	TG	Transverse colon	0.030632630354262	0.0354875343445028	0.103618707251095
RYR2	1	237205505	237997288	TG	Aorta	0.0151002628783922	0.0211233250648782	0.103540748788152
NARF	17	80416056	80448413	TG	Lung	0.0475959951161709	0.0373505531630331	0.103465641089848
ATXN1	6	16299343	16761722	TG	Terminal ileum	0.0273289042415211	0.0387478537246561	0.103441611906209
DFFA	1	10516579	10532583	TG	Visceral omentum	0.0290569683130996	0.028036506043168	0.103426963343724
TPP2	13	103249353	103331521	TG	Liver	0.0467851403095077	0.0574575927430744	0.103366518288187
LPAR2	19	19734477	19739739	TG	Sun-exposed skin	0.0267174718292639	0.022643570571546	0.103359763962132
MECOM	3	168801287	169381406	TF	Pancreas	0.0494566341056534	0.0606275338596898	0.103357092788666
DFFA	1	10516579	10532583	TG	Tibial nerve	0.0290569683130996	0.028036506043168	0.103326706904611
TLN2	15	62682725	63136830	TG	Testis	0.0469411598549191	0.0561658051692301	0.103318892545713
KLHL38	8	124657767	124665190	TG	Omnibus	0.0355882011357738	0.0379422387275663	0.103308931594796
FDPS	1	155278539	155290457	TG	Liver	0.0895920256614078	0.0795430692925756	0.103277135555882
RALGDS	9	135973107	136039301	TG	Breast	0.0282737401747886	0.0254216901682018	0.103243385758714
FDPS	1	155278539	155290457	TG	Lung	0.0895920256614078	0.0795430692925756	0.103220871125689
MBLAC2	5	89754020	89770585	TG	Subcutaneous adipose	0.0443398953128159	0.0598633763133763	0.103217799111956
PDCD4	10	112631565	112659764	TG	Monocyte	0.0691709217045375	0.0835563962647346	0.103147545852569
DPP6	7	153584182	154685995	TG	Cortex	0.0149894689699382	0.0230904333077	0.103138133916218
IRX2	5	2745959	2752969	TF	Vagina	0.0228900520463267	0.0351109730209893	0.103011797637894
FHIT	3	59735036	61237133	TG	CD4 cell	0.0357463916078345	0.0631660320094194	0.10299753920782
FHDC1	4	153857504	153900848	TG	Lung	0.025258718233019	0.0324711631855937	0.102988773367573
MBLAC2	5	89754020	89770585	TG	Liver	0.0443398953128159	0.0598633763133763	0.102977344705161
ZNF423	16	49521435	49891830	TF	Sun-exposed skin	0.0157499069696326	0.0213989922005139	0.102962559436938
CMSS1	3	99536678	99897447	TG	Aorta	0.019685490613117	0.0240451174103543	0.10282448786006
RALGDS	9	135973107	136039301	TG	Lung	0.0282737401747886	0.0254216901682018	0.10279755842028
CDC14A	1	100810584	100985833	TG	Thyroid	0.0231080307183917	0.0257413815501934	0.102781205467602
DYNLL1	12	120907653	120936296	TG	Sun-exposed skin	0.0315341662767431	0.0296396114106569	0.102771895416751
NLGN2	17	7308193	7323179	TG	Esophagus muscularis	0.0353308637799003	0.0229445853345014	0.102763566335797
MBLAC2	5	89754020	89770585	TG	Ovary	0.0443398953128159	0.0598633763133763	0.102745047625654
PPP2R1A	19	52693292	52730687	TG	Ovary	0.0525727464266474	0.0402594614667649	0.102741461887927
COL5A2	2	189896622	190044605	TG	Uterus	0.0504138832910356	0.0600803555728752	0.102669691804594
PPARGC1A	4	23756664	23905712	TG	Skeletal muscle	0.049696475593792	0.0811979120302624	0.102610978943915
CASD1	7	94138531	94186331	TG	Spleen	0.0257065708319446	0.0306040876927994	0.102595744147938
FOXK2	17	80477589	80602538	TF	Vagina	0.0415448058138926	0.0325266158640385	0.102549149617823
CASD1	7	94138531	94186331	TG	Lung	0.0257065708319446	0.0306040876927994	0.102545551573051
WWOX	16	78133310	79246564	TG	Thyroid	0.0257945859526087	0.0444684962038968	0.102537417626436
ANTXR1	2	69240310	69476459	TG	Sun-exposed skin	0.0222532955833268	0.0234721030862814	0.102530775383455
PREX1	20	47240790	47444420	TG	Omnibus	0.0343597350565596	0.0435478321251973	0.102529458658522
CFL1	11	65590493	65629497	TG	CD8 cell	0.0942621173348481	0.0684330353287305	0.102526654134711
BIN3	8	22477931	22526661	TG	Thyroid	0.0287967722477555	0.0248453835319098	0.10250748600747
FDPS	1	155278539	155290457	TG	CD8 cell	0.0895920256614078	0.0795430692925756	0.102506866144771
SLIT3	5	168088745	168728133	TG	Thyroid	0.0166678482844676	0.0233709366626742	0.102440817738006
SYNE2	14	64319683	64693165	TG	Atrial appendage	0.0420573189403127	0.0446375499103805	0.102419920517428
RALGDS	9	135973107	136039301	TG	Visceral omentum	0.0282737401747886	0.0254216901682018	0.102398829319536
RALGDS	9	135973107	136039301	TG	Spleen	0.0282737401747886	0.0254216901682018	0.102386051145904
KPNA7	7	98771197	98805129	TG	Omnibus	0.0531787741957354	0.0452701909456528	0.102381043369169
ASAP1	8	131064353	131455906	TG	Spleen	0.0172085841892702	0.0288428596968283	0.102378475254015
ANXA13	8	124693034	124749647	TG	Omnibus	0.035578382642727	0.0379643984329364	0.102300148388101
FRAS1	4	78978724	79465423	TG	Sun-exposed skin	0.0143093228266827	0.0199162566113932	0.102288168826689
DFFA	1	10516579	10532583	TG	Cortex	0.0290569683130996	0.028036506043168	0.102246289877192
LNX1	4	54325468	54567572	TG	Terminal ileum	0.0300781510570227	0.0407616956861925	0.102200391846306
C17orf62	17	80400465	80408705	TG	Lung	0.0471687126516605	0.0370300400701716	0.102183348694908
RCC2	1	17733256	17766220	TG	Cortex	0.0201925549744361	0.0224000164303917	0.102098076833007
RALGDS	9	135973107	136039301	TG	Tibial nerve	0.0282737401747886	0.0254216901682018	0.102086126313409
MARCH5	10	94050920	94113721	TG	Caudate	0.0349880012034805	0.0393916529415106	0.102073329277579
MUS81	11	65624597	65635124	TG	CD8 cell	0.0938030076734473	0.068153473238498	0.102032001527714
SNX32	11	65601112	65624367	TG	CD8 cell	0.0938123358544756	0.0681552546168191	0.102030200578445
CASD1	7	94138531	94186331	TG	Breast	0.0257065708319446	0.0306040876927994	0.102014714585415
EFEMP2	11	65633912	65641063	TG	CD8 cell	0.0937274083921506	0.068105336575078	0.101951356301459
MEF2B	19	19256377	19303400	TF	Spleen	0.0292814199649971	0.02040698680163	0.101942077672708
FOXK2	17	80477589	80602538	TF	Esophagus muscularis	0.0415448058138926	0.0325266158640385	0.101917107304084
COX11	17	53029263	53046146	TG	CD8 cell	0.0616029147394706	0.0758474506137194	0.101884407780866
EGR3	8	22545172	22550815	TF	Spleen	0.0285411080673826	0.0245856113043285	0.101856787791516
TPP2	13	103249353	103331521	TG	Subcutaneous adipose	0.0467851403095077	0.0574575927430744	0.101840696148964
KLF4	9	110247133	110252763	TF	B cell	0.0750164937342176	0.107853349634334	0.101828570251905
TMEM170B	6	11537938	11583757	TG	Omnibus	0.0382094270985207	0.0423193259997392	0.101823816447586
CCDC127	5	196986	218330	TG	Omnibus	0.035363899930531	0.0390784296022123	0.101816522473705
CASD1	7	94138531	94186331	TG	Atrial appendage	0.0257065708319446	0.0306040876927994	0.101706075859971
CFL1	11	65590493	65629497	TG	Monocyte	0.0942621173348481	0.0684330353287305	0.101657537706973
DEPTOR	8	120885957	121063152	TG	Prostate	0.0495298954400477	0.0604165094178795	0.101643444176095
NARF	17	80416056	80448413	TG	Atrial appendage	0.0475959951161709	0.0373505531630331	0.101604831761226
COQ5	12	120941077	120972237	TG	Aorta	0.0316907966338198	0.0297710189550173	0.101598797007152
[truncated: 143,503 more rows]
