# Supplementary material for: Modeling regulatory network topology improves genome-wide analyses of complex human traits
Source: Nat Commun. 2021 May 14;12:2851. doi: 10.1038/s41467-021-22588-0 (PMC8121952; doi:10.1038/s41467-021-22588-0)
Supplement: Supplementary file 9 — Source Data [file 41467_2021_22588_MOESM9_ESM.zip › source_data/uc_net.txt]

network	log10_bf40	log10_bf10	log10_bf20	log10_bf30
NK cell	33.5085538922736	18.525204602448	21.2196426059764	33.7023739182897
CD4 cell	32.6073824053958	18.1564169091735	19.6216402416686	32.8012024314119
CD8 cell	32.5899522063414	17.4312280466458	19.9473342192333	32.7837722323574
B cell	31.4813370657722	14.715540569104	21.4951918651255	31.6751570917812
Monocyte	30.5136973562418	16.0296863749179	20.4198761588749	30.7075173822523
Transverse colon	28.2001190872411	16.1716355895907	18.9247816664936	28.3939391132203
Stomach	26.1649341595724	15.0073570997452	18.5029091187862	26.3587541840749
Terminal ileum	25.4203969565016	13.7034527057409	17.9981884042931	25.6142169798891
Testis	25.3556997606129	12.2590034606971	19.0056448539114	25.5495197555942
Spleen	25.3516582893248	11.543906722798	19.7169374311062	25.5454781542083
Adrenal gland	25.2863919576393	15.231859161569	17.6982880890134	25.4802119818554
Sun-exposed skin	24.5765702507159	11.0244309768188	19.7132492212992	24.7703893248487
Tibial nerve	24.392478697052	11.0765165436422	18.1429545715067	24.5862986839497
Subcutaneous adipose	24.1010265837398	10.9181128017451	18.3120914928928	24.2948464967843
Esophagus muscularis	23.8912915045472	12.6960946025144	17.3303924841823	24.0851115114641
Pancreas	23.8861171799791	14.4823130165161	18.4066417012595	24.0799369755962
Breast	23.3474859606256	12.0820346638338	17.7817679467604	23.5413057977612
Visceral omentum	23.1484811684076	9.86056163193633	19.546785283225	23.3422838077261
Esophagus mucosa	22.7646755325594	9.91513839374495	20.2974442596783	22.9582585350096
Left ventricle	22.6138453074536	10.0151193214909	16.5930734326943	22.8076652672279
Prostate	22.2096093538201	12.5930684997775	17.7740804410058	22.4034268307794
Sigmoid colon	22.1692702072893	7.87616415698064	18.0461416039141	22.3630849999732
Vagina	22.1181329461546	9.11041021719839	18.942257423944	22.311906621935
Skeletal muscle	22.0776270661245	9.49707900754526	17.4942477570873	22.2714452786057
Thyroid	21.7703397845514	11.8143061016267	18.297871783143	21.9641363980486
Lung	21.7438355230993	12.8505225361377	17.4895928130034	21.9376516794494
Aorta	21.6187066348006	8.58604229918866	18.120398524176	21.8125046007301
Hippocampus	20.5639052944416	11.7736809477373	15.4347226834041	20.7577248042593
Omnibus	20.5448776817244	14.2981589005331	12.962727762874	20.73869766655
Uterus	20.5068705257905	10.3922895448941	17.9715921025449	20.7004879108632
Putamen	20.3109327642507	10.9907815293675	14.8058305921998	20.5047525730624
Gastroesophageal junction	20.3052096677493	9.75213973756595	15.592729387534	20.4990283465863
Caudate	20.0493698440028	11.207783093177	15.0985257018057	20.2431890917738
Liver	20.0072837525085	10.2555526962477	17.4261461908427	20.2009214486121
Near-gene control	19.9976001641905	3.41138962219867	17.8045683813831	20.1909744360833
Ovary	19.8896111538716	8.41417592099247	18.0614874714071	20.0823977113891
Cortex	19.8865893417515	11.0562932051475	14.4258278187175	20.0804091271495
Cerebellum	19.7906835849051	7.52272454375124	16.7807698791286	19.9844356867184
Atrial appendage	18.6938991385939	10.5977068610482	15.6196485472611	18.887660593006
