# Supplementary material for: Modeling regulatory network topology improves genome-wide analyses of complex human traits
Source: Nat Commun. 2021 May 14;12:2851. doi: 10.1038/s41467-021-22588-0 (PMC8121952; doi:10.1038/s41467-021-22588-0)
Supplement: Supplementary file 9 — Source Data [file 41467_2021_22588_MOESM9_ESM.zip › source_data/bmi_gene.txt]

hgnc_symbol	chr	start	stop	role	network	base_p1	near_p1	p1
TMEM18	2	667335	677439	TG	CD4 cell	1	1	1
SEC16B	1	177893091	177953438	TG	Omnibus	1	1	1
RPGRIP1L	16	53631595	53737850	TG	Omnibus	1	1	1
FTO	16	53737875	54155853	TG	Omnibus	1	1	1
TMEM18	2	667335	677439	TG	Adrenal gland	1	1	1
TMEM18	2	667335	677439	TG	Sun-exposed skin	1	1	1
TMEM18	2	667335	677439	TG	Visceral omentum	1	1	1
SEC16B	1	177893091	177953438	TG	Terminal ileum	1	1	1
TMEM18	2	667335	677439	TG	Prostate	1	1	1
SEC16B	1	177893091	177953438	TG	Liver	1	1	1
TMEM18	2	667335	677439	TG	Sigmoid colon	1	1	1
SEC16B	1	177893091	177953438	TG	Stomach	1	1	1
TMEM18	2	667335	677439	TG	Testis	1	1	1
TMEM18	2	667335	677439	TG	Uterus	1	1	1
TMEM18	2	667335	677439	TG	CD8 cell	1	1	1
TMEM18	2	667335	677439	TG	Esophagus mucosa	1	1	1
TMEM18	2	667335	677439	TG	Ovary	1	1	1
SEC16B	1	177893091	177953438	TG	Tibial nerve	1	1	1
TMEM18	2	667335	677439	TG	Tibial nerve	1	1	1
SEC16B	1	177893091	177953438	TG	Pancreas	1	1	1
TMEM18	2	667335	677439	TG	Pancreas	1	1	1
TMEM18	2	667335	677439	TG	Thyroid	1	1	1
TMEM18	2	667335	677439	TG	NK cell	1	1	1
TFAP2B	6	50786436	50815326	TF	Liver	0.99999999998983	0.999999999993995	0.999999999996414
TFAP2B	6	50786436	50815326	TF	Skeletal muscle	0.99999999998983	0.999999999993995	0.99999999999637
TFAP2B	6	50786436	50815326	TF	Left ventricle	0.99999999998983	0.999999999993995	0.99999999999633
TFAP2B	6	50786436	50815326	TF	Gastroesophageal junction	0.99999999998983	0.999999999993995	0.999999999996287
TFAP2B	6	50786436	50815326	TF	Vagina	0.99999999998983	0.999999999993995	0.999999999996153
TFAP2B	6	50786436	50815326	TF	Subcutaneous adipose	0.99999999998983	0.999999999993995	0.999999999996116
TFAP2B	6	50786436	50815326	TF	Sigmoid colon	0.99999999998983	0.999999999993995	0.999999999995957
TFAP2B	6	50786436	50815326	TF	Uterus	0.99999999998983	0.999999999993995	0.99999999999583
TFAP2B	6	50786436	50815326	TF	Stomach	0.99999999998983	0.999999999993995	0.999999999995756
TFAP2B	6	50786436	50815326	TF	Adrenal gland	0.99999999998983	0.999999999993995	0.999999999995486
TFAP2B	6	50786436	50815326	TF	Sun-exposed skin	0.99999999998983	0.999999999993995	0.999999999994226
TFAP2B	6	50786436	50815326	TF	Omnibus	0.99999999998983	0.999999999993995	0.999999999993755
TFAP2B	6	50786436	50815326	TF	Cerebellum	0.99999999998983	0.999999999993995	0.999999999993417
TFAP2B	6	50786436	50815326	TF	Esophagus mucosa	0.99999999998983	0.999999999993995	0.999999999993322
TFAP2B	6	50786436	50815326	TF	Breast	0.99999999998983	0.999999999993995	0.999999999992677
NCOA1	2	24714783	24993571	TG	Pancreas	0.999999979994978	0.99999998511307	0.999999995917691
NCOA1	2	24714783	24993571	TG	NK cell	0.999999979994978	0.99999998511307	0.999999994311959
ADCY3	2	25042038	25142708	TG	Terminal ileum	0.999999979993392	0.999999985111474	0.999999993941655
NCOA1	2	24714783	24993571	TG	Cerebellum	0.999999979994978	0.99999998511307	0.999999993674419
ADCY3	2	25042038	25142708	TG	Cerebellum	0.999999979993392	0.999999985111474	0.999999993672804
NCOA1	2	24714783	24993571	TG	B cell	0.999999979994978	0.99999998511307	0.999999993640362
NCOA1	2	24714783	24993571	TG	Lung	0.999999979994978	0.99999998511307	0.999999993439314
ADCY3	2	25042038	25142708	TG	Lung	0.999999979993392	0.999999985111474	0.999999993437591
NCOA1	2	24714783	24993571	TG	CD8 cell	0.999999979994978	0.99999998511307	0.999999993388392
NCOA1	2	24714783	24993571	TG	Vagina	0.999999979994978	0.99999998511307	0.999999993355568
ADCY3	2	25042038	25142708	TG	Vagina	0.999999979993392	0.999999985111474	0.999999993353968
ADCY3	2	25042038	25142708	TG	Ovary	0.999999979993392	0.999999985111474	0.999999993269327
ADCY3	2	25042038	25142708	TG	Spleen	0.999999979993392	0.999999985111474	0.99999999318327
NCOA1	2	24714783	24993571	TG	Tibial nerve	0.999999979994978	0.99999998511307	0.999999993115236
ADCY3	2	25042038	25142708	TG	Tibial nerve	0.999999979993392	0.999999985111474	0.999999993113581
ADCY3	2	25042038	25142708	TG	Visceral omentum	0.999999979993392	0.999999985111474	0.999999992900637
ADCY3	2	25042038	25142708	TG	Uterus	0.999999979993392	0.999999985111474	0.999999992739352
NCOA1	2	24714783	24993571	TG	Atrial appendage	0.999999979994978	0.99999998511307	0.999999992645316
ADCY3	2	25042038	25142708	TG	Stomach	0.999999979993392	0.999999985111474	0.999999992570734
NCOA1	2	24714783	24993571	TG	CD4 cell	0.999999979994978	0.99999998511307	0.999999992457493
CENPO	2	25016005	25045245	TG	CD4 cell	0.999999979989121	0.999999985107179	0.999999992451155
NCOA1	2	24714783	24993571	TG	Cortex	0.999999979994978	0.99999998511307	0.999999992249073
ADCY3	2	25042038	25142708	TG	Cortex	0.999999979993392	0.999999985111474	0.999999992247402
NCOA1	2	24714783	24993571	TG	Thyroid	0.999999979994978	0.99999998511307	0.999999992246219
NCOA1	2	24714783	24993571	TG	Esophagus muscularis	0.999999979994978	0.99999998511307	0.999999991770928
NCOA1	2	24714783	24993571	TG	Hippocampus	0.999999979994978	0.99999998511307	0.999999991512057
CENPO	2	25016005	25045245	TG	Omnibus	0.999999979989121	0.999999985107179	0.999999991249301
ADCY3	2	25042038	25142708	TG	Sun-exposed skin	0.999999979993392	0.999999985111474	0.99999999121731
NCOA1	2	24714783	24993571	TG	Testis	0.999999979994978	0.99999998511307	0.999999988180385
ADCY3	2	25042038	25142708	TG	Testis	0.999999979993392	0.999999985111474	0.999999988178841
CENPO	2	25016005	25045245	TG	Testis	0.999999979989121	0.999999985107179	0.999999988174429
RACGAP1	12	50370706	50426919	TG	Pancreas	0.999999613565304	0.999999605985663	0.99999986673204
RACGAP1	12	50370706	50426919	TG	Transverse colon	0.999999613565304	0.999999605985663	0.999999819085525
RACGAP1	12	50370706	50426919	TG	Vagina	0.999999613565304	0.999999605985663	0.999999804028079
RACGAP1	12	50370706	50426919	TG	Spleen	0.999999613565304	0.999999605985663	0.999999790369454
RACGAP1	12	50370706	50426919	TG	Left ventricle	0.999999613565304	0.999999605985663	0.999999786907779
RACGAP1	12	50370706	50426919	TG	Visceral omentum	0.999999613565304	0.999999605985663	0.999999786778289
RACGAP1	12	50370706	50426919	TG	Gastroesophageal junction	0.999999613565304	0.999999605985663	0.999999781764051
RACGAP1	12	50370706	50426919	TG	Sigmoid colon	0.999999613565304	0.999999605985663	0.999999780631081
FAIM2	12	50260679	50298000	TG	Tibial nerve	0.99999961428239	0.999999606682985	0.999999778804179
NCKAP5L	12	50184929	50222533	TG	Tibial nerve	0.999999614257498	0.999999606654968	0.999999778793157
RACGAP1	12	50370706	50426919	TG	Tibial nerve	0.999999613565304	0.999999605985663	0.999999778070948
RACGAP1	12	50370706	50426919	TG	Liver	0.999999613565304	0.999999605985663	0.999999776186744
FAIM2	12	50260679	50298000	TG	Cortex	0.99999961428239	0.999999606682985	0.999999774189891
RACGAP1	12	50370706	50426919	TG	Subcutaneous adipose	0.999999613565304	0.999999605985663	0.999999774021326
RACGAP1	12	50370706	50426919	TG	Cortex	0.999999613565304	0.999999605985663	0.999999773453393
RACGAP1	12	50370706	50426919	TG	Stomach	0.999999613565304	0.999999605985663	0.999999769238786
FAIM2	12	50260679	50298000	TG	Cerebellum	0.99999961428239	0.999999606682985	0.999999762001903
RACGAP1	12	50370706	50426919	TG	Breast	0.999999613565304	0.999999605985663	0.999999761413062
RACGAP1	12	50370706	50426919	TG	Cerebellum	0.999999613565304	0.999999605985663	0.999999761222083
BCDIN3D	12	50231573	50236912	TG	Esophagus mucosa	0.999999614263867	0.999999606662599	0.99999975529839
RACGAP1	12	50370706	50426919	TG	Thyroid	0.999999613565304	0.999999605985663	0.999999754931102
RACGAP1	12	50370706	50426919	TG	Esophagus mucosa	0.999999613565304	0.999999605985663	0.999999754587554
FAIM2	12	50260679	50298000	TG	Hippocampus	0.99999961428239	0.999999606682985	0.999999750221138
RACGAP1	12	50370706	50426919	TG	Hippocampus	0.999999613565304	0.999999605985663	0.999999749485162
BCDIN3D	12	50231573	50236912	TG	NK cell	0.999999614263867	0.999999606662599	0.999999747213311
RACGAP1	12	50370706	50426919	TG	NK cell	0.999999613565304	0.999999605985663	0.999999746492775
RACGAP1	12	50370706	50426919	TG	Sun-exposed skin	0.999999613565304	0.999999605985663	0.999999742714586
RACGAP1	12	50370706	50426919	TG	Esophagus muscularis	0.999999613565304	0.999999605985663	0.999999736980369
RACGAP1	12	50370706	50426919	TG	Uterus	0.999999613565304	0.999999605985663	0.999999720372724
RACGAP1	12	50370706	50426919	TG	CD8 cell	0.999999613565304	0.999999605985663	0.999999717463973
BCDIN3D	12	50231573	50236912	TG	Monocyte	0.999999614263867	0.999999606662599	0.999999715649208
RACGAP1	12	50370706	50426919	TG	Monocyte	0.999999613565304	0.999999605985663	0.999999714937143
RACGAP1	12	50370706	50426919	TG	B cell	0.999999613565304	0.999999605985663	0.999999710472156
FAIM2	12	50260679	50298000	TG	Putamen	0.99999961428239	0.999999606682985	0.999999706704865
FAIM2	12	50260679	50298000	TG	Omnibus	0.99999961428239	0.999999606682985	0.999999706591478
NCKAP5L	12	50184929	50222533	TG	Omnibus	0.999999614257498	0.999999606654968	0.999999706581892
BCDIN3D	12	50231573	50236912	TG	Omnibus	0.999999614263867	0.999999606662599	0.999999706580402
AQP5	12	50355653	50359464	TG	Omnibus	0.999999614199933	0.999999606603788	0.999999706509943
AQP2	12	50344524	50352664	TG	Omnibus	0.99999961419824	0.999999606602085	0.999999706508214
AQP6	12	50360977	50370922	TG	Omnibus	0.999999613742254	0.999999606158843	0.999999706051553
RACGAP1	12	50370706	50426919	TG	Putamen	0.999999613565304	0.999999605985663	0.999999705975887
RACGAP1	12	50370706	50426919	TG	Omnibus	0.999999613565304	0.999999605985663	0.999999705867832
FAIM2	12	50260679	50298000	TG	Caudate	0.99999961428239	0.999999606682985	0.999999682196424
RACGAP1	12	50370706	50426919	TG	Caudate	0.999999613565304	0.999999605985663	0.999999681469043
BCDIN3D	12	50231573	50236912	TG	CD4 cell	0.999999614263867	0.999999606662599	0.999999671207381
RACGAP1	12	50370706	50426919	TG	CD4 cell	0.999999613565304	0.999999605985663	0.999999670471356
AQP5	12	50355653	50359464	TG	Testis	0.999999614199933	0.999999606603788	0.999999641875141
RACGAP1	12	50370706	50426919	TG	Testis	0.999999613565304	0.999999605985663	0.999999641227368
LGR4	11	27387508	27494322	TG	Testis	0.999999757943185	0.999999529235018	0.999999286224321
LIN7C	11	27516123	27528320	TG	Testis	0.999999757889384	0.9999995290708	0.999999285905784
LGR4	11	27387508	27494322	TG	Caudate	0.999999757943185	0.999999529235018	0.999998978896925
LGR4	11	27387508	27494322	TG	Omnibus	0.999999757943185	0.999999529235018	0.999998419228363
LIN7C	11	27516123	27528320	TG	Omnibus	0.999999757889384	0.9999995290708	0.999998418366103
LGR4	11	27387508	27494322	TG	Prostate	0.999999757943185	0.999999529235018	0.99999841376087
LIN7C	11	27516123	27528320	TG	Prostate	0.999999757889384	0.9999995290708	0.999998412869267
LGR4	11	27387508	27494322	TG	Sun-exposed skin	0.999999757943185	0.999999529235018	0.999998260431764
LGR4	11	27387508	27494322	TG	Esophagus mucosa	0.999999757943185	0.999999529235018	0.999998215911205
LIN7C	11	27516123	27528320	TG	Esophagus mucosa	0.999999757889384	0.9999995290708	0.999998214891683
LIN7C	11	27516123	27528320	TG	Esophagus muscularis	0.999999757889384	0.9999995290708	0.999998124750657
LGR4	11	27387508	27494322	TG	Thyroid	0.999999757943185	0.999999529235018	0.999998041328566
LGR4	11	27387508	27494322	TG	Stomach	0.999999757943185	0.999999529235018	0.99999770791493
LGR4	11	27387508	27494322	TG	Visceral omentum	0.999999757943185	0.999999529235018	0.999997654981771
LGR4	11	27387508	27494322	TG	Uterus	0.999999757943185	0.999999529235018	0.999997644922179
LGR4	11	27387508	27494322	TG	Ovary	0.999999757943185	0.999999529235018	0.999997578852341
LGR4	11	27387508	27494322	TG	Vagina	0.999999757943185	0.999999529235018	0.999997564592517
LIN7C	11	27516123	27528320	TG	Vagina	0.999999757889384	0.9999995290708	0.999997563162043
LGR4	11	27387508	27494322	TG	Liver	0.999999757943185	0.999999529235018	0.999997502005328
LIN7C	11	27516123	27528320	TG	Lung	0.999999757889384	0.9999995290708	0.99999749159019
LGR4	11	27387508	27494322	TG	Spleen	0.999999757943185	0.999999529235018	0.999997479052935
LIN7C	11	27516123	27528320	TG	Spleen	0.999999757889384	0.9999995290708	0.999997477511507
LGR4	11	27387508	27494322	TG	Sigmoid colon	0.999999757943185	0.999999529235018	0.999997404923815
LGR4	11	27387508	27494322	TG	Subcutaneous adipose	0.999999757943185	0.999999529235018	0.999997340534983
LGR4	11	27387508	27494322	TG	Adrenal gland	0.999999757943185	0.999999529235018	0.999997267863037
LGR4	11	27387508	27494322	TG	Transverse colon	0.999999757943185	0.999999529235018	0.999997151947388
LGR4	11	27387508	27494322	TG	Terminal ileum	0.999999757943185	0.999999529235018	0.9999970917456
LIN7C	11	27516123	27528320	TG	Terminal ileum	0.999999757889384	0.9999995290708	0.999997089853891
LGR4	11	27387508	27494322	TG	Pancreas	0.999999757943185	0.999999529235018	0.999995523503222
CLN3	16	28477983	28506896	TG	Pancreas	0.999963721728264	0.999966434181459	0.999991777495888
NUPR1	16	28548606	28550495	TG	Pancreas	0.999963721728264	0.999966434181459	0.999991777495888
SULT1A1	16	28616903	28634946	TG	Pancreas	0.999963721728264	0.999966434181459	0.999991777495888
CLN3	16	28477983	28506896	TG	NK cell	0.999963721728264	0.999966434181459	0.999989181597569
APOBR	16	28505970	28510291	TG	NK cell	0.999963721728264	0.999966434181459	0.999989181597569
CLN3	16	28477983	28506896	TG	Terminal ileum	0.999963721728264	0.999966434181459	0.999987969752659
NUPR1	16	28548606	28550495	TG	Terminal ileum	0.999963721728264	0.999966434181459	0.999987969752659
SULT1A2	16	28603264	28608430	TG	Terminal ileum	0.999963721728264	0.999966434181459	0.999987969752659
SULT1A1	16	28616903	28634946	TG	Terminal ileum	0.999963721728264	0.999966434181459	0.999987969752659
CLN3	16	28477983	28506896	TG	B cell	0.999963721728264	0.999966434181459	0.99998796838718
APOBR	16	28505970	28510291	TG	B cell	0.999963721728264	0.999966434181459	0.99998796838718
CLN3	16	28477983	28506896	TG	Transverse colon	0.999963721728264	0.999966434181459	0.999987519721026
APOBR	16	28505970	28510291	TG	Transverse colon	0.999963721728264	0.999966434181459	0.999987519721026
SULT1A1	16	28616903	28634946	TG	Transverse colon	0.999963721728264	0.999966434181459	0.999987519721026
CLN3	16	28477983	28506896	TG	CD8 cell	0.999963721728264	0.999966434181459	0.999987410805705
APOBR	16	28505970	28510291	TG	CD8 cell	0.999963721728264	0.999966434181459	0.999987410805705
NUPR1	16	28548606	28550495	TG	Gastroesophageal junction	0.999963721728264	0.999966434181459	0.999987195469093
NUPR1	16	28548606	28550495	TG	Subcutaneous adipose	0.999963721728264	0.999966434181459	0.999987166480875
CLN3	16	28477983	28506896	TG	Monocyte	0.999963721728264	0.999966434181459	0.999987156048211
APOBR	16	28505970	28510291	TG	Monocyte	0.999963721728264	0.999966434181459	0.999987156048211
IL27	16	28510683	28523372	TG	Monocyte	0.999963721728264	0.999966434181459	0.999987156048211
SULT1A1	16	28616903	28634946	TG	Monocyte	0.999963721728264	0.999966434181459	0.999987156048211
NUPR1	16	28548606	28550495	TG	Sigmoid colon	0.999963721728264	0.999966434181459	0.999987094822819
NUPR1	16	28548606	28550495	TG	Adrenal gland	0.999963721728264	0.999966434181459	0.999987026383547
SULT1A1	16	28616903	28634946	TG	Adrenal gland	0.999963721728264	0.999966434181459	0.999987026383547
NUPR1	16	28548606	28550495	TG	Left ventricle	0.999963721728264	0.999966434181459	0.999986976436816
NUPR1	16	28548606	28550495	TG	Cerebellum	0.999963721728264	0.999966434181459	0.999986878371216
SULT1A1	16	28616903	28634946	TG	Cerebellum	0.999963721728264	0.999966434181459	0.999986878371216
NUPR1	16	28548606	28550495	TG	Liver	0.999963721728264	0.999966434181459	0.999986866466221
SULT1A2	16	28603264	28608430	TG	Liver	0.999963721728264	0.999966434181459	0.999986866466221
SULT1A1	16	28616903	28634946	TG	Liver	0.999963721728264	0.999966434181459	0.999986866466221
CLN3	16	28477983	28506896	TG	Lung	0.999963721728264	0.999966434181459	0.999986716289691
APOBR	16	28505970	28510291	TG	Lung	0.999963721728264	0.999966434181459	0.999986716289691
NUPR1	16	28548606	28550495	TG	Lung	0.999963721728264	0.999966434181459	0.999986716289691
SULT1A2	16	28603264	28608430	TG	Lung	0.999963721728264	0.999966434181459	0.999986716289691
SULT1A1	16	28616903	28634946	TG	Lung	0.999963721728264	0.999966434181459	0.999986716289691
NUPR1	16	28548606	28550495	TG	Spleen	0.999963721728264	0.999966434181459	0.999986215637912
SULT1A1	16	28616903	28634946	TG	Spleen	0.999963721728264	0.999966434181459	0.999986215637912
NUPR1	16	28548606	28550495	TG	Ovary	0.999963721728264	0.999966434181459	0.999986163903266
SULT1A1	16	28616903	28634946	TG	Ovary	0.999963721728264	0.999966434181459	0.999986163903266
NUPR1	16	28548606	28550495	TG	Vagina	0.999963721728264	0.999966434181459	0.999986144280903
SULT1A1	16	28616903	28634946	TG	Vagina	0.999963721728264	0.999966434181459	0.999986144280903
CLN3	16	28477983	28506896	TG	Breast	0.999963721728264	0.999966434181459	0.999985908884869
NUPR1	16	28548606	28550495	TG	Breast	0.999963721728264	0.999966434181459	0.999985908884869
NUPR1	16	28548606	28550495	TG	Tibial nerve	0.999963721728264	0.999966434181459	0.999985897691993
SULT1A1	16	28616903	28634946	TG	Tibial nerve	0.999963721728264	0.999966434181459	0.999985897691993
CLN3	16	28477983	28506896	TG	CD4 cell	0.999963721728264	0.999966434181459	0.999985815343347
APOBR	16	28505970	28510291	TG	CD4 cell	0.999963721728264	0.999966434181459	0.999985815343347
NUPR1	16	28548606	28550495	TG	Visceral omentum	0.999963721728264	0.999966434181459	0.999985637503258
SULT1A1	16	28616903	28634946	TG	Visceral omentum	0.999963721728264	0.999966434181459	0.999985637503258
NUPR1	16	28548606	28550495	TG	Aorta	0.999963721728264	0.999966434181459	0.999985311467879
NUPR1	16	28548606	28550495	TG	Atrial appendage	0.999963721728264	0.999966434181459	0.999985120232882
SULT1A1	16	28616903	28634946	TG	Atrial appendage	0.999963721728264	0.999966434181459	0.999985120232882
NUPR1	16	28548606	28550495	TG	Uterus	0.999963721728264	0.999966434181459	0.999985120082422
SULT1A1	16	28616903	28634946	TG	Uterus	0.999963721728264	0.999966434181459	0.999985120082422
CLN3	16	28477983	28506896	TG	Stomach	0.999963721728264	0.999966434181459	0.999984807631183
APOBR	16	28505970	28510291	TG	Stomach	0.999963721728264	0.999966434181459	0.999984807631183
NUPR1	16	28548606	28550495	TG	Stomach	0.999963721728264	0.999966434181459	0.999984807631183
SULT1A1	16	28616903	28634946	TG	Stomach	0.999963721728264	0.999966434181459	0.999984807631183
NUPR1	16	28548606	28550495	TG	Cortex	0.999963721728264	0.999966434181459	0.999983918217641
SULT1A1	16	28616903	28634946	TG	Cortex	0.999963721728264	0.999966434181459	0.999983918217641
CLN3	16	28477983	28506896	TG	Thyroid	0.999963721728264	0.999966434181459	0.999983756116171
NUPR1	16	28548606	28550495	TG	Thyroid	0.999963721728264	0.999966434181459	0.999983756116171
SULT1A2	16	28603264	28608430	TG	Thyroid	0.999963721728264	0.999966434181459	0.999983756116171
SULT1A1	16	28616903	28634946	TG	Thyroid	0.999963721728264	0.999966434181459	0.999983756116171
NUPR1	16	28548606	28550495	TG	Hippocampus	0.999963721728264	0.999966434181459	0.999982756359875
NUPR1	16	28548606	28550495	TG	Esophagus muscularis	0.999963721728264	0.999966434181459	0.999982731422974
SULT1A1	16	28616903	28634946	TG	Esophagus muscularis	0.999963721728264	0.999966434181459	0.999982731422974
CLN3	16	28477983	28506896	TG	Esophagus mucosa	0.999963721728264	0.999966434181459	0.999982596755556
NUPR1	16	28548606	28550495	TG	Esophagus mucosa	0.999963721728264	0.999966434181459	0.999982596755556
CLN3	16	28477983	28506896	TG	Omnibus	0.999963721728264	0.999966434181459	0.999981781821745
APOBR	16	28505970	28510291	TG	Omnibus	0.999963721728264	0.999966434181459	0.999981781821745
NUPR1	16	28548606	28550495	TG	Omnibus	0.999963721728264	0.999966434181459	0.999981781821745
SULT1A2	16	28603264	28608430	TG	Omnibus	0.999963721728264	0.999966434181459	0.999981781821745
SULT1A1	16	28616903	28634946	TG	Omnibus	0.999963721728264	0.999966434181459	0.999981781821745
NUPR1	16	28548606	28550495	TG	Sun-exposed skin	0.999963721728264	0.999966434181459	0.999981627738054
NUPR1	16	28548606	28550495	TG	Prostate	0.999963721728264	0.999966434181459	0.999981369012393
NUPR1	16	28548606	28550495	TG	Testis	0.999963721728264	0.999966434181459	0.999973402533293
RASA2	3	141205889	141334184	TG	NK cell	0.999464522341613	0.999653799068914	0.9998437803653
RASA2	3	141205889	141334184	TG	Terminal ileum	0.999464522341613	0.999653799068914	0.999831185567762
RASA2	3	141205889	141334184	TG	B cell	0.999464522341613	0.999653799068914	0.999828319556219
RASA2	3	141205889	141334184	TG	Lung	0.999464522341613	0.999653799068914	0.9998223921706
RASA2	3	141205889	141334184	TG	Vagina	0.999464522341613	0.999653799068914	0.999818246408181
RASA2	3	141205889	141334184	TG	CD8 cell	0.999464522341613	0.999653799068914	0.999818106866315
RASA2	3	141205889	141334184	TG	Monocyte	0.999464522341613	0.999653799068914	0.999817850570637
RASA2	3	141205889	141334184	TG	Spleen	0.999464522341613	0.999653799068914	0.999815517398947
RASA2	3	141205889	141334184	TG	Uterus	0.999464522341613	0.999653799068914	0.999802971718471
RASA2	3	141205889	141334184	TG	CD4 cell	0.999464522341613	0.999653799068914	0.999798639199584
RASA2	3	141205889	141334184	TG	Thyroid	0.999464522341613	0.999653799068914	0.999793161862323
RASA2	3	141205889	141334184	TG	Esophagus mucosa	0.999464522341613	0.999653799068914	0.999777010392909
RASA2	3	141205889	141334184	TG	Omnibus	0.999464522341613	0.999653799068914	0.999768545168472
RASA2	3	141205889	141334184	TG	Sun-exposed skin	0.999464522341613	0.999653799068914	0.999767058134686
GPRC5B	16	19868616	19897489	TG	Skeletal muscle	0.996528537685941	0.997209014974563	0.998877900718318
GPRC5B	16	19868616	19897489	TG	Terminal ileum	0.996528537685941	0.997209014974563	0.998871052121015
GPRC5B	16	19868616	19897489	TG	Left ventricle	0.996528537685941	0.997209014974563	0.998810153591195
GPRC5B	16	19868616	19897489	TG	Adrenal gland	0.996528537685941	0.997209014974563	0.99879701297761
GPRC5B	16	19868616	19897489	TG	Cerebellum	0.996528537685941	0.997209014974563	0.998764739993394
IQCK	16	19727778	19868907	TG	Ovary	0.996529098829342	0.997209588716861	0.998753816378231
GPRC5B	16	19868616	19897489	TG	Ovary	0.996528537685941	0.997209014974563	0.998753186513905
GPRC5B	16	19868616	19897489	TG	Vagina	0.996528537685941	0.997209014974563	0.998721599010072
GPRC5B	16	19868616	19897489	TG	Tibial nerve	0.996528537685941	0.997209014974563	0.998699567916887
IQCK	16	19727778	19868907	TG	Breast	0.996529098829342	0.997209588716861	0.998673753088571
GPRC5B	16	19868616	19897489	TG	Breast	0.996528537685941	0.997209014974563	0.998673109196281
IQCK	16	19727778	19868907	TG	Visceral omentum	0.996529098829342	0.997209588716861	0.998656366871291
GPRC5B	16	19868616	19897489	TG	Visceral omentum	0.996528537685941	0.997209014974563	0.998655720326533
IQCK	16	19727778	19868907	TG	Uterus	0.996529098829342	0.997209588716861	0.998655189468322
GPRC5B	16	19868616	19897489	TG	Uterus	0.996528537685941	0.997209014974563	0.99865456523323
IQCK	16	19727778	19868907	TG	Stomach	0.996529098829342	0.997209588716861	0.998618195998703
GPRC5B	16	19868616	19897489	TG	Stomach	0.996528537685941	0.997209014974563	0.998617564208503
GPRC5B	16	19868616	19897489	TG	Cortex	0.996528537685941	0.997209014974563	0.998545534137488
IQCK	16	19727778	19868907	TG	Thyroid	0.996529098829342	0.997209588716861	0.998540106827363
KNOP1	16	19714902	19729557	TG	Thyroid	0.996528750039933	0.997209256480978	0.998539757206644
GPRC5B	16	19868616	19897489	TG	Thyroid	0.996528537685941	0.997209014974563	0.998539487374751
IQCK	16	19727778	19868907	TG	Hippocampus	0.996529098829342	0.997209588716861	0.998440312097044
GPRC5B	16	19868616	19897489	TG	Hippocampus	0.996528537685941	0.997209014974563	0.998439690510345
IQCK	16	19727778	19868907	TG	Omnibus	0.996529098829342	0.997209588716861	0.998420577496645
KNOP1	16	19714902	19729557	TG	Omnibus	0.996528750039933	0.997209256480978	0.998420233770082
GPRC5B	16	19868616	19897489	TG	Omnibus	0.996528537685941	0.997209014974563	0.998419986046831
GPRC5B	16	19868616	19897489	TG	Sun-exposed skin	0.996528537685941	0.997209014974563	0.998356180955352
GPRC5B	16	19868616	19897489	TG	Prostate	0.996528537685941	0.997209014974563	0.998337975599388
IQCK	16	19727778	19868907	TG	Putamen	0.996529098829342	0.997209588716861	0.998220850684293
GPRC5B	16	19868616	19897489	TG	Putamen	0.996528537685941	0.997209014974563	0.998220233396703
ADCY9	16	4003388	4166186	TG	Terminal ileum	0.99578766727833	0.994982717987791	0.99808333297111
ADCY9	16	4003388	4166186	TG	NK cell	0.99578766727833	0.994982717987791	0.998041372858821
IQCK	16	19727778	19868907	TG	Caudate	0.996529098829342	0.997209588716861	0.998033609993111
GPRC5B	16	19868616	19897489	TG	Caudate	0.996528537685941	0.997209014974563	0.998032998098291
ADCY9	16	4003388	4166186	TG	Transverse colon	0.99578766727833	0.994982717987791	0.998019280927423
ADCY9	16	4003388	4166186	TG	Lung	0.99578766727833	0.994982717987791	0.997999731420829
ADCY9	16	4003388	4166186	TG	Vagina	0.99578766727833	0.994982717987791	0.997933196240592
ADCY9	16	4003388	4166186	TG	Gastroesophageal junction	0.99578766727833	0.994982717987791	0.997854477414455
ADCY9	16	4003388	4166186	TG	Left ventricle	0.99578766727833	0.994982717987791	0.997843094142256
ADCY9	16	4003388	4166186	TG	Spleen	0.99578766727833	0.994982717987791	0.99783423902632
ADCY9	16	4003388	4166186	TG	Ovary	0.99578766727833	0.994982717987791	0.997795289498491
ADCY9	16	4003388	4166186	TG	Skeletal muscle	0.99578766727833	0.994982717987791	0.997773654133671
IQCK	16	19727778	19868907	TG	Testis	0.996529098829342	0.997209588716861	0.997762218832151
GPRC5B	16	19868616	19897489	TG	Testis	0.996528537685941	0.997209014974563	0.997761617518962
ADCY9	16	4003388	4166186	TG	Liver	0.99578766727833	0.994982717987791	0.997715155033579
ADCY9	16	4003388	4166186	TG	Aorta	0.99578766727833	0.994982717987791	0.997695357594231
ADCY9	16	4003388	4166186	TG	Atrial appendage	0.99578766727833	0.994982717987791	0.997676422911792
ADCY9	16	4003388	4166186	TG	Uterus	0.99578766727833	0.994982717987791	0.997662968807258
ADCY9	16	4003388	4166186	TG	Tibial nerve	0.99578766727833	0.994982717987791	0.997573482910294
ADCY9	16	4003388	4166186	TG	Esophagus muscularis	0.99578766727833	0.994982717987791	0.997479302894651
ADCY9	16	4003388	4166186	TG	Stomach	0.99578766727833	0.994982717987791	0.997438301192852
ADCY9	16	4003388	4166186	TG	Thyroid	0.99578766727833	0.994982717987791	0.997349404137022
ADCY9	16	4003388	4166186	TG	Esophagus mucosa	0.99578766727833	0.994982717987791	0.996993202267384
ADCY9	16	4003388	4166186	TG	Sun-exposed skin	0.99578766727833	0.994982717987791	0.996858209043191
ADCY9	16	4003388	4166186	TG	Cerebellum	0.99578766727833	0.994982717987791	0.996478580887473
ADCY9	16	4003388	4166186	TG	Testis	0.99578766727833	0.994982717987791	0.996205689313257
ADCY9	16	4003388	4166186	TG	Caudate	0.99578766727833	0.994982717987791	0.995387259631111
CREBBP	16	3775055	3930727	TG	Omnibus	0.996024407302449	0.995241952151391	0.994986884307041
ADCY9	16	4003388	4166186	TG	Omnibus	0.99578766727833	0.994982717987791	0.994720304857593
SAE1	19	47616531	47713886	TG	Pancreas	0.970546026346698	0.96881714451432	0.991625436689707
SAE1	19	47616531	47713886	TG	NK cell	0.970546026346698	0.96881714451432	0.989593629177167
ZC3H4	19	47567444	47617009	TG	CD8 cell	0.970547015946588	0.96881814666241	0.987589718465886
GTF3A	13	27998681	28009958	TG	NK cell	0.954821449019937	0.967975519259821	0.987435730536425
GTF3A	13	27998681	28009958	TG	Skeletal muscle	0.954821449019937	0.967975519259821	0.986442151737557
GTF3A	13	27998681	28009958	TG	Adrenal gland	0.954821449019937	0.967975519259821	0.986367472682898
GTF3A	13	27998681	28009958	TG	Gastroesophageal junction	0.954821449019937	0.967975519259821	0.98628622664805
GTF3A	13	27998681	28009958	TG	Sigmoid colon	0.954821449019937	0.967975519259821	0.986173260995153
GTF3A	13	27998681	28009958	TG	Liver	0.954821449019937	0.967975519259821	0.986086638211801
GTF3A	13	27998681	28009958	TG	Subcutaneous adipose	0.954821449019937	0.967975519259821	0.986081238219747
GTF3A	13	27998681	28009958	TG	Cerebellum	0.954821449019937	0.967975519259821	0.986036102048872
SAE1	19	47616531	47713886	TG	Liver	0.970546026346698	0.96881714451432	0.986002834490825
GTF3A	13	27998681	28009958	TG	Lung	0.954821449019937	0.967975519259821	0.985847898250163
GTF3A	13	27998681	28009958	TG	B cell	0.954821449019937	0.967975519259821	0.985841076246791
GTF3A	13	27998681	28009958	TG	Left ventricle	0.954821449019937	0.967975519259821	0.985822283480529
GTF3A	13	27998681	28009958	TG	Ovary	0.954821449019937	0.967975519259821	0.985575758757129
GTF3A	13	27998681	28009958	TG	CD8 cell	0.954821449019937	0.967975519259821	0.985415767078086
GTF3A	13	27998681	28009958	TG	Spleen	0.954821449019937	0.967975519259821	0.985402231346533
GTF3A	13	27998681	28009958	TG	Vagina	0.954821449019937	0.967975519259821	0.985386151250723
GTF3A	13	27998681	28009958	TG	Monocyte	0.954821449019937	0.967975519259821	0.985256461555752
MTIF3	13	28009776	28024739	TG	Monocyte	0.954797138997575	0.967951304089668	0.985231466556299
GTF3A	13	27998681	28009958	TG	Tibial nerve	0.954821449019937	0.967975519259821	0.985027355092049
GTF3A	13	27998681	28009958	TG	Aorta	0.954821449019937	0.967975519259821	0.984915412731089
GTF3A	13	27998681	28009958	TG	Breast	0.954821449019937	0.967975519259821	0.984884576780972
SAE1	19	47616531	47713886	TG	Aorta	0.970546026346698	0.96881714451432	0.98479511870952
GTF3A	13	27998681	28009958	TG	Visceral omentum	0.954821449019937	0.967975519259821	0.984744850761592
SAE1	19	47616531	47713886	TG	Left ventricle	0.970546026346698	0.96881714451432	0.98452789101143
GTF3A	13	27998681	28009958	TG	Atrial appendage	0.954821449019937	0.967975519259821	0.983874912154395
ZC3H4	19	47567444	47617009	TG	CD4 cell	0.970547015946588	0.96881814666241	0.983580988253769
GTF3A	13	27998681	28009958	TG	CD4 cell	0.954821449019937	0.967975519259821	0.983307709598557
GTF3A	13	27998681	28009958	TG	Cortex	0.954821449019937	0.967975519259821	0.983122488127145
GTF3A	13	27998681	28009958	TG	Thyroid	0.954821449019937	0.967975519259821	0.983090068739439
SAE1	19	47616531	47713886	TG	Visceral omentum	0.970546026346698	0.96881714451432	0.983008554258814
GTF3A	13	27998681	28009958	TG	Uterus	0.954821449019937	0.967975519259821	0.982892995969679
GTF3A	13	27998681	28009958	TG	Esophagus muscularis	0.954821449019937	0.967975519259821	0.982188164879496
TMEM160	19	47549165	47551888	TG	Thyroid	0.970546183836231	0.968817343997462	0.982129407618715
SAE1	19	47616531	47713886	TG	Thyroid	0.970546026346698	0.96881714451432	0.982129195451662
SAE1	19	47616531	47713886	TG	Sigmoid colon	0.970546026346698	0.96881714451432	0.982099555951132
ZC3H4	19	47567444	47617009	TG	Stomach	0.970547015946588	0.96881814666241	0.981937132754077
SAE1	19	47616531	47713886	TG	Stomach	0.970546026346698	0.96881714451432	0.981936142598446
SAE1	19	47616531	47713886	TG	Ovary	0.970546026346698	0.96881714451432	0.981821471760578
GTF3A	13	27998681	28009958	TG	Esophagus mucosa	0.954821449019937	0.967975519259821	0.98158080189451
GTF3A	13	27998681	28009958	TG	Hippocampus	0.954821449019937	0.967975519259821	0.981432206316861
SAE1	19	47616531	47713886	TG	Tibial nerve	0.970546026346698	0.96881714451432	0.981378668364099
SAE1	19	47616531	47713886	TG	Esophagus mucosa	0.970546026346698	0.96881714451432	0.980986285750597
GTF3A	13	27998681	28009958	TG	Sun-exposed skin	0.954821449019937	0.967975519259821	0.980972639223369
C18orf8	18	21083473	21111746	TG	Pancreas	0.72129500901856	0.93419972956714	0.980799893613878
SAE1	19	47616531	47713886	TG	Gastroesophageal junction	0.970546026346698	0.96881714451432	0.9806305388777
GTF3A	13	27998681	28009958	TG	Prostate	0.954821449019937	0.967975519259821	0.980475201771203
GTF3A	13	27998681	28009958	TG	Terminal ileum	0.954821449019937	0.967975519259821	0.979844985895759
GTF3A	13	27998681	28009958	TG	Stomach	0.954821449019937	0.967975519259821	0.979086401946332
GTF3A	13	27998681	28009958	TG	Putamen	0.954821449019937	0.967975519259821	0.978973829802801
GTF3A	13	27998681	28009958	TG	Pancreas	0.954821449019937	0.967975519259821	0.978746142100512
GTF3A	13	27998681	28009958	TG	Transverse colon	0.954821449019937	0.967975519259821	0.976700767965145
GTF3A	13	27998681	28009958	TG	Caudate	0.954821449019937	0.967975519259821	0.976497786400249
SAE1	19	47616531	47713886	TG	Esophagus muscularis	0.970546026346698	0.96881714451432	0.973681190200534
GTF3A	13	27998681	28009958	TG	Testis	0.954821449019937	0.967975519259821	0.973514441006249
C18orf8	18	21083473	21111746	TG	NK cell	0.72129500901856	0.93419972956714	0.973161531874246
RIOK3	18	21032787	21066567	TG	NK cell	0.721221024695057	0.934179400550567	0.973139060579911
NPC1	18	21086148	21166862	TG	Terminal ileum	0.721340051879471	0.934214194686371	0.971641465116969
C18orf8	18	21083473	21111746	TG	Terminal ileum	0.72129500901856	0.93419972956714	0.971626222902434
RIOK3	18	21032787	21066567	TG	Terminal ileum	0.721221024695057	0.934179400550567	0.971604263931188
RIOK3	18	21032787	21066567	TG	Skeletal muscle	0.721221024695057	0.934179400550567	0.97084955704401
C18orf8	18	21083473	21111746	TG	Transverse colon	0.72129500901856	0.93419972956714	0.970765629294405
RIOK3	18	21032787	21066567	TG	Transverse colon	0.721221024695057	0.934179400550567	0.970743815440495
NPC1	18	21086148	21166862	TG	Adrenal gland	0.721340051879471	0.934214194686371	0.970677664842194
NPC1	18	21086148	21166862	TG	Sigmoid colon	0.721340051879471	0.934214194686371	0.970127509271894
NPC1	18	21086148	21166862	TG	Liver	0.721340051879471	0.934214194686371	0.970087753884153
C18orf8	18	21083473	21111746	TG	Liver	0.72129500901856	0.93419972956714	0.970072744800621
ARHGAP35	19	47421933	47508334	TG	Omnibus	0.970552134244054	0.968823132668578	0.970057137324829
NPAS1	19	47523077	47549033	TG	Omnibus	0.970547521401919	0.968818678785455	0.970052916280783
ZC3H4	19	47567444	47617009	TG	Omnibus	0.970547015946588	0.96881814666241	0.970052398431965
TMEM160	19	47549165	47551888	TG	Omnibus	0.970546183836231	0.968817343997462	0.970051580923034
RIOK3	18	21032787	21066567	TG	Liver	0.721221024695057	0.934179400550567	0.970051179439324
NPC1	18	21086148	21166862	TG	Subcutaneous adipose	0.721340051879471	0.934214194686371	0.969715802249641
RIOK3	18	21032787	21066567	TG	Cerebellum	0.721221024695057	0.934179400550567	0.969691159044663
RIOK3	18	21032787	21066567	TG	Subcutaneous adipose	0.721221024695057	0.934179400550567	0.969678401984911
RIOK3	18	21032787	21066567	TG	Left ventricle	0.721221024695057	0.934179400550567	0.969649374460767
C18orf8	18	21083473	21111746	TG	B cell	0.72129500901856	0.93419972956714	0.969398963507914
RIOK3	18	21032787	21066567	TG	B cell	0.721221024695057	0.934179400550567	0.969376062736238
SAE1	19	47616531	47713886	TG	Testis	0.970546026346698	0.96881714451432	0.969359395476522
NPC1	18	21086148	21166862	TG	Lung	0.721340051879471	0.934214194686371	0.969225611556667
ANKRD29	18	21178890	21242849	TG	Lung	0.381185309306821	0.934208456547858	0.969219124340969
C18orf8	18	21083473	21111746	TG	Lung	0.72129500901856	0.93419972956714	0.969210193194664
NPC1	18	21086148	21166862	TG	CD8 cell	0.721340051879471	0.934214194686371	0.968813040471589
C18orf8	18	21083473	21111746	TG	CD8 cell	0.72129500901856	0.93419972956714	0.96879787395334
RIOK3	18	21032787	21066567	TG	CD8 cell	0.721221024695057	0.934179400550567	0.968775618839018
NPC1	18	21086148	21166862	TG	Ovary	0.721340051879471	0.934214194686371	0.968581729008297
C18orf8	18	21083473	21111746	TG	Ovary	0.72129500901856	0.93419972956714	0.968566644549454
RIOK3	18	21032787	21066567	TG	Ovary	0.721221024695057	0.934179400550567	0.96854488555742
NPC1	18	21086148	21166862	TG	Spleen	0.721340051879471	0.934214194686371	0.968462756111274
C18orf8	18	21083473	21111746	TG	Spleen	0.72129500901856	0.93419972956714	0.968447599383702
RIOK3	18	21032787	21066567	TG	Spleen	0.721221024695057	0.934179400550567	0.968425792946279
NPC1	18	21086148	21166862	TG	Vagina	0.721340051879471	0.934214194686371	0.968135093372553
RIOK3	18	21032787	21066567	TG	Vagina	0.721221024695057	0.934179400550567	0.968097849340168
TMEM241	18	20777108	21017925	TG	Monocyte	0.719396749461765	0.934235807303506	0.967906468082646
NPC1	18	21086148	21166862	TG	Monocyte	0.721340051879471	0.934214194686371	0.967900529411567
C18orf8	18	21083473	21111746	TG	Monocyte	0.72129500901856	0.93419972956714	0.967885176035858
RIOK3	18	21032787	21066567	TG	Monocyte	0.721221024695057	0.934179400550567	0.967862584914866
C18orf8	18	21083473	21111746	TG	Aorta	0.72129500901856	0.93419972956714	0.967474389850642
NPC1	18	21086148	21166862	TG	Breast	0.721340051879471	0.934214194686371	0.96725650488896
C18orf8	18	21083473	21111746	TG	Breast	0.72129500901856	0.93419972956714	0.967241369548854
RIOK3	18	21032787	21066567	TG	Breast	0.721221024695057	0.934179400550567	0.967219604860929
C18orf8	18	21083473	21111746	TG	Visceral omentum	0.72129500901856	0.93419972956714	0.966647664382865
RIOK3	18	21032787	21066567	TG	Visceral omentum	0.721221024695057	0.934179400550567	0.966625786911597
NPC1	18	21086148	21166862	TG	Stomach	0.721340051879471	0.934214194686371	0.96520002211395
C18orf8	18	21083473	21111746	TG	Stomach	0.72129500901856	0.93419972956714	0.965184902640983
RIOK3	18	21032787	21066567	TG	Stomach	0.721221024695057	0.934179400550567	0.965163188161037
C18orf8	18	21083473	21111746	TG	CD4 cell	0.72129500901856	0.93419972956714	0.965041187015959
RIOK3	18	21032787	21066567	TG	CD4 cell	0.721221024695057	0.934179400550567	0.965019110300413
C18orf8	18	21083473	21111746	TG	Cortex	0.72129500901856	0.93419972956714	0.963504219860827
NPC1	18	21086148	21166862	TG	Thyroid	0.721340051879471	0.934214194686371	0.963182994972996
C18orf8	18	21083473	21111746	TG	Thyroid	0.72129500901856	0.93419972956714	0.963167696067108
RIOK3	18	21032787	21066567	TG	Thyroid	0.721221024695057	0.934179400550567	0.963145890119652
RIOK3	18	21032787	21066567	TG	Esophagus muscularis	0.721221024695057	0.934179400550567	0.961304363996657
C1QTNF4	11	47611216	47616211	TG	Cerebellum	0.927550029775585	0.929825899216819	0.960941580861099
NPC1	18	21086148	21166862	TG	Esophagus mucosa	0.721340051879471	0.934214194686371	0.960420636956935
C18orf8	18	21083473	21111746	TG	Esophagus mucosa	0.72129500901856	0.93419972956714	0.960405555934251
RIOK3	18	21032787	21066567	TG	Esophagus mucosa	0.721221024695057	0.934179400550567	0.960384039707872
NPC1	18	21086148	21166862	TG	Omnibus	0.721340051879471	0.934214194686371	0.959203679921538
ANKRD29	18	21178890	21242849	TG	Omnibus	0.381185309306821	0.934208456547858	0.959197472595696
C18orf8	18	21083473	21111746	TG	Omnibus	0.72129500901856	0.93419972956714	0.959188732602164
RIOK3	18	21032787	21066567	TG	Omnibus	0.721221024695057	0.934179400550567	0.959167356156239
NPC1	18	21086148	21166862	TG	Sun-exposed skin	0.721340051879471	0.934214194686371	0.958205262482442
C18orf8	18	21083473	21111746	TG	Sun-exposed skin	0.72129500901856	0.93419972956714	0.958190013664888
RIOK3	18	21032787	21066567	TG	Sun-exposed skin	0.721221024695057	0.934179400550567	0.958168320335018
NPC1	18	21086148	21166862	TG	Prostate	0.721340051879471	0.934214194686371	0.957756985423498
RIOK3	18	21032787	21066567	TG	Putamen	0.721221024695057	0.934179400550567	0.955395932480774
NPC1	18	21086148	21166862	TG	Testis	0.721340051879471	0.934214194686371	0.944472800839044
C18orf8	18	21083473	21111746	TG	Testis	0.72129500901856	0.93419972956714	0.944458099203888
PAX2	10	102495360	102589698	TF	Pancreas	0.777977462437578	0.797214712532125	0.940962640967017
GTF3A	13	27998681	28009958	TG	Omnibus	0.954821449019937	0.967975519259821	0.940934055653642
C1QTNF4	11	47611216	47616211	TG	Cortex	0.927550029775585	0.929825899216819	0.937663666473215
PTPMT1	11	47586982	47595013	TG	Esophagus mucosa	0.927550029775585	0.929825899216819	0.936683723516312
HIF1AN	10	102288829	102319755	TG	Pancreas	0.771430949089043	0.790691768932636	0.935844604032249
CELF1	11	47487496	47587121	TG	Vagina	0.927551200756558	0.929827038461842	0.933509921828066
PTPMT1	11	47586982	47595013	TG	Vagina	0.927550029775585	0.929825899216819	0.933508816351929
NDUFS3	11	47586888	47606114	TG	Aorta	0.927550029775585	0.929825899216819	0.93204186893502
FUBP1	1	78409740	78444794	TG	Pancreas	0.712083524119496	0.789147437003423	0.930451096096935
CELF1	11	47487496	47587121	TG	Terminal ileum	0.927551200756558	0.929827038461842	0.927978651625194
PTPMT1	11	47586982	47595013	TG	Terminal ileum	0.927550029775585	0.929825899216819	0.927977547284711
CELF1	11	47487496	47587121	TG	Prostate	0.927551200756558	0.929827038461842	0.926579732868248
PTPMT1	11	47586982	47595013	TG	Prostate	0.927550029775585	0.929825899216819	0.9265785700624
MTCH2	11	47638867	47664175	TG	Thyroid	0.927551637396256	0.929827555240966	0.925844849673596
CELF1	11	47487496	47587121	TG	Thyroid	0.927551200756558	0.929827038461842	0.925844428933015
PTPMT1	11	47586982	47595013	TG	Thyroid	0.927550029775585	0.929825899216819	0.925843263606361
PTPMT1	11	47586982	47595013	TG	Sun-exposed skin	0.927550029775585	0.929825899216819	0.922882573568533
C1QTNF4	11	47611216	47616211	TG	Hippocampus	0.927550029775585	0.929825899216819	0.921240303463422
GP2	16	20320894	20339130	TG	Pancreas	0.676894926881805	0.720288951339732	0.913956189015346
CELF1	11	47487496	47587121	TG	Testis	0.927551200756558	0.929827038461842	0.913039954612991
PTPMT1	11	47586982	47595013	TG	Testis	0.927550029775585	0.929825899216819	0.91303880414298
HIF1AN	10	102288829	102319755	TG	NK cell	0.771430949089043	0.790691768932636	0.912444876609694
PAX2	10	102495360	102589698	TF	Cerebellum	0.777977462437578	0.797214712532125	0.907999220033475
HIF1AN	10	102288829	102319755	TG	Transverse colon	0.771430949089043	0.790691768932636	0.907880931036782
HIF1AN	10	102288829	102319755	TG	Gastroesophageal junction	0.771430949089043	0.790691768932636	0.906203376195645
HIF1AN	10	102288829	102319755	TG	Terminal ileum	0.771430949089043	0.790691768932636	0.906158419202593
HIF1AN	10	102288829	102319755	TG	Subcutaneous adipose	0.771430949089043	0.790691768932636	0.905649665606941
HIF1AN	10	102288829	102319755	TG	Sigmoid colon	0.771430949089043	0.790691768932636	0.905400329809466
HIF1AN	10	102288829	102319755	TG	Adrenal gland	0.771430949089043	0.790691768932636	0.905317700153366
FUBP1	1	78409740	78444794	TG	NK cell	0.712083524119496	0.789147437003423	0.905154488047053
HIF1AN	10	102288829	102319755	TG	B cell	0.771430949089043	0.790691768932636	0.905051189963412
C1QTNF4	11	47611216	47616211	TG	Putamen	0.927550029775585	0.929825899216819	0.903763918326252
MTCH2	11	47638867	47664175	TG	Liver	0.927551637396256	0.929827555240966	0.902667215966476
HIF1AN	10	102288829	102319755	TG	Lung	0.771430949089043	0.790691768932636	0.902387547147247
HIF1AN	10	102288829	102319755	TG	Liver	0.771430949089043	0.790691768932636	0.902352908099745
HIF1AN	10	102288829	102319755	TG	Cerebellum	0.771430949089043	0.790691768932636	0.902312998879232
HIF1AN	10	102288829	102319755	TG	Left ventricle	0.771430949089043	0.790691768932636	0.90199200523181
RPL27A	11	8703958	8736306	TG	Pancreas	0.660060367294958	0.701281623285111	0.901343728920474
PAX2	10	102495360	102589698	TF	Ovary	0.777977462437578	0.797214712532125	0.900711848575876
HIF1AN	10	102288829	102319755	TG	CD8 cell	0.771430949089043	0.790691768932636	0.900671470501406
HIF1AN	10	102288829	102319755	TG	Monocyte	0.771430949089043	0.790691768932636	0.899096314414053
HIF1AN	10	102288829	102319755	TG	Vagina	0.771430949089043	0.790691768932636	0.89871420661323
DNAJB4	1	78444859	78483648	TG	Skeletal muscle	0.712195986668339	0.789231063011254	0.898473016406489
FUBP1	1	78409740	78444794	TG	Skeletal muscle	0.712083524119496	0.789147437003423	0.898423144458707
NEXN	1	78354198	78409580	TG	Skeletal muscle	0.712043473674949	0.789127631661989	0.898421706186288
HIF1AN	10	102288829	102319755	TG	Tibial nerve	0.771430949089043	0.790691768932636	0.898225576480664
HIF1AN	10	102288829	102319755	TG	Aorta	0.771430949089043	0.790691768932636	0.897772037156222
GIPC2	1	78445226	78604133	TG	Transverse colon	0.712269687540282	0.789311906037534	0.897518366732058
FUBP1	1	78409740	78444794	TG	Transverse colon	0.712083524119496	0.789147437003423	0.897383963638624
HIF1AN	10	102288829	102319755	TG	Breast	0.771430949089043	0.790691768932636	0.896576562146528
FUBP1	1	78409740	78444794	TG	Cerebellum	0.712083524119496	0.789147437003423	0.896521131719477
DNAJB4	1	78444859	78483648	TG	Gastroesophageal junction	0.712195986668339	0.789231063011254	0.896487817925627
FUBP1	1	78409740	78444794	TG	Gastroesophageal junction	0.712083524119496	0.789147437003423	0.896437384450423
NEXN	1	78354198	78409580	TG	Gastroesophageal junction	0.712043473674949	0.789127631661989	0.896435940367859
HIF1AN	10	102288829	102319755	TG	Visceral omentum	0.771430949089043	0.790691768932636	0.896081394790153
GIPC2	1	78445226	78604133	TG	Terminal ileum	0.712269687540282	0.789311906037534	0.895893762412429
FUBP1	1	78409740	78444794	TG	Terminal ileum	0.712083524119496	0.789147437003423	0.895752777853997
PTPMT1	11	47586982	47595013	TG	Caudate	0.927550029775585	0.929825899216819	0.895677587388583
C1QTNF4	11	47611216	47616211	TG	Caudate	0.927550029775585	0.929825899216819	0.895677587388583
DNAJB4	1	78444859	78483648	TG	Sigmoid colon	0.712195986668339	0.789231063011254	0.89547702955696
FUBP1	1	78409740	78444794	TG	Sigmoid colon	0.712083524119496	0.789147437003423	0.895426490807281
NEXN	1	78354198	78409580	TG	Sigmoid colon	0.712043473674949	0.789127631661989	0.895424600780155
DNAJB4	1	78444859	78483648	TG	Subcutaneous adipose	0.712195986668339	0.789231063011254	0.895191143876828
FUBP1	1	78409740	78444794	TG	Subcutaneous adipose	0.712083524119496	0.789147437003423	0.895139864018756
GIPC2	1	78445226	78604133	TG	Liver	0.712269687540282	0.789311906037534	0.895002681371643
HIF1AN	10	102288829	102319755	TG	Ovary	0.771430949089043	0.790691768932636	0.894889556447484
FUBP1	1	78409740	78444794	TG	Liver	0.712083524119496	0.789147437003423	0.894870078611266
DNAJB4	1	78444859	78483648	TG	B cell	0.712195986668339	0.789231063011254	0.893776551893975
FUBP1	1	78409740	78444794	TG	B cell	0.712083524119496	0.789147437003423	0.893725653887337
DNAJB4	1	78444859	78483648	TG	Left ventricle	0.712195986668339	0.789231063011254	0.893250980645228
FUBP1	1	78409740	78444794	TG	Left ventricle	0.712083524119496	0.789147437003423	0.893200207476229
NEXN	1	78354198	78409580	TG	Left ventricle	0.712043473674949	0.789127631661989	0.893198374286568
HIF1AN	10	102288829	102319755	TG	Atrial appendage	0.771430949089043	0.790691768932636	0.892742440668605
CELF1	11	47487496	47587121	TG	Lung	0.927551200756558	0.929827038461842	0.891565619495507
PTPMT1	11	47586982	47595013	TG	Lung	0.927550029775585	0.929825899216819	0.891564398378541
FUBP1	1	78409740	78444794	TG	CD8 cell	0.712083524119496	0.789147437003423	0.891005078670008
DNAJB4	1	78444859	78483648	TG	Ovary	0.712195986668339	0.789231063011254	0.890800753750294
FUBP1	1	78409740	78444794	TG	Ovary	0.712083524119496	0.789147437003423	0.89074943751106
NEXN	1	78354198	78409580	TG	Ovary	0.712043473674949	0.789127631661989	0.890747397322683
HIF1AN	10	102288829	102319755	TG	CD4 cell	0.771430949089043	0.790691768932636	0.88978740968107
GIPC2	1	78445226	78604133	TG	Adrenal gland	0.712269687540282	0.789311906037534	0.889451730953518
DNAJB4	1	78444859	78483648	TG	Adrenal gland	0.712195986668339	0.789231063011254	0.889361724375349
FUBP1	1	78409740	78444794	TG	Adrenal gland	0.712083524119496	0.789147437003423	0.889307488130445
FUBP1	1	78409740	78444794	TG	Monocyte	0.712083524119496	0.789147437003423	0.888397929827537
DNAJB4	1	78444859	78483648	TG	Aorta	0.712195986668339	0.789231063011254	0.887515470636884
DNAJB4	1	78444859	78483648	TG	Breast	0.712195986668339	0.789231063011254	0.88748091632108
FUBP1	1	78409740	78444794	TG	Aorta	0.712083524119496	0.789147437003423	0.887462076327426
NEXN	1	78354198	78409580	TG	Aorta	0.712043473674949	0.789127631661989	0.88745857872521
FUBP1	1	78409740	78444794	TG	Breast	0.712083524119496	0.789147437003423	0.887427628238567
FUBP1	1	78409740	78444794	TG	Lung	0.712083524119496	0.789147437003423	0.887140557120183
NEXN	1	78354198	78409580	TG	Lung	0.712043473674949	0.789127631661989	0.887137969769865
HIF1AN	10	102288829	102319755	TG	Stomach	0.771430949089043	0.790691768932636	0.886884098843699
HIF1AN	10	102288829	102319755	TG	Cortex	0.771430949089043	0.790691768932636	0.886481118139652
DNAJB4	1	78444859	78483648	TG	Vagina	0.712195986668339	0.789231063011254	0.886002558387988
FUBP1	1	78409740	78444794	TG	Vagina	0.712083524119496	0.789147437003423	0.885946898300447
NEXN	1	78354198	78409580	TG	Vagina	0.712043473674949	0.789127631661989	0.885943703349528
HIF1AN	10	102288829	102319755	TG	Thyroid	0.771430949089043	0.790691768932636	0.8852011739375
HIF1AN	10	102288829	102319755	TG	Skeletal muscle	0.771430949089043	0.790691768932636	0.885198752709861
GIPC2	1	78445226	78604133	TG	Spleen	0.712269687540282	0.789311906037534	0.884833244740038
DNAJB4	1	78444859	78483648	TG	Spleen	0.712195986668339	0.789231063011254	0.884745342107185
FUBP1	1	78409740	78444794	TG	Spleen	0.712083524119496	0.789147437003423	0.88469041159758
FNBP4	11	47738072	47788995	TG	Omnibus	0.927555213644255	0.929831347072571	0.88437005457902
MTCH2	11	47638867	47664175	TG	Omnibus	0.927551637396256	0.929827555240966	0.884367067663369
CELF1	11	47487496	47587121	TG	Omnibus	0.927551200756558	0.929827038461842	0.884366705221639
NDUFS3	11	47586888	47606114	TG	Omnibus	0.927550029775585	0.929825899216819	0.884365396537405
PTPMT1	11	47586982	47595013	TG	Omnibus	0.927550029775585	0.929825899216819	0.884365396537405
KBTBD4	11	47593749	47600567	TG	Omnibus	0.927550029775585	0.929825899216819	0.884365396537405
FAM180B	11	47608198	47610746	TG	Omnibus	0.927550029775585	0.929825899216819	0.884365396537405
C1QTNF4	11	47611216	47616211	TG	Omnibus	0.927550029775585	0.929825899216819	0.884365396537405
HIF1AN	10	102288829	102319755	TG	Spleen	0.771430949089043	0.790691768932636	0.883679527906136
DNAJB4	1	78444859	78483648	TG	Tibial nerve	0.712195986668339	0.789231063011254	0.882914236308628
FUBP1	1	78409740	78444794	TG	Tibial nerve	0.712083524119496	0.789147437003423	0.882858841408726
NEXN	1	78354198	78409580	TG	Tibial nerve	0.712043473674949	0.789127631661989	0.882855803985164
HIF1AN	10	102288829	102319755	TG	Esophagus muscularis	0.771430949089043	0.790691768932636	0.881261087826486
DNAJB4	1	78444859	78483648	TG	Visceral omentum	0.712195986668339	0.789231063011254	0.881163820880215
FUBP1	1	78409740	78444794	TG	Visceral omentum	0.712083524119496	0.789147437003423	0.881107185764136
NEXN	1	78354198	78409580	TG	Visceral omentum	0.712043473674949	0.789127631661989	0.88110341078066
FUBP1	1	78409740	78444794	TG	CD4 cell	0.712083524119496	0.789147437003423	0.878975214562376
DNAJB4	1	78444859	78483648	TG	Uterus	0.712195986668339	0.789231063011254	0.878888833034307
FUBP1	1	78409740	78444794	TG	Uterus	0.712083524119496	0.789147437003423	0.878832250459792
NEXN	1	78354198	78409580	TG	Uterus	0.712043473674949	0.789127631661989	0.878827977437806
HIF1AN	10	102288829	102319755	TG	Esophagus mucosa	0.771430949089043	0.790691768932636	0.87757748833286
FUBP1	1	78409740	78444794	TG	Stomach	0.712083524119496	0.789147437003423	0.877304133101589
HIF1AN	10	102288829	102319755	TG	Hippocampus	0.771430949089043	0.790691768932636	0.877230726745141
DNAJB4	1	78444859	78483648	TG	Atrial appendage	0.712195986668339	0.789231063011254	0.876599225356895
FUBP1	1	78409740	78444794	TG	Atrial appendage	0.712083524119496	0.789147437003423	0.876541112754995
NEXN	1	78354198	78409580	TG	Atrial appendage	0.712043473674949	0.789127631661989	0.87653651451114
GP2	16	20320894	20339130	TG	Terminal ileum	0.676894926881805	0.720288951339732	0.875484421215112
PAX2	10	102495360	102589698	TF	Prostate	0.777977462437578	0.797214712532125	0.874341816656384
CELF1	11	47487496	47587121	TG	Spleen	0.927551200756558	0.929827038461842	0.873395045182497
PTPMT1	11	47586982	47595013	TG	Spleen	0.927550029775585	0.929825899216819	0.873393659504401
HIF1AN	10	102288829	102319755	TG	Sun-exposed skin	0.771430949089043	0.790691768932636	0.873316999943855
DNAJB4	1	78444859	78483648	TG	Thyroid	0.712195986668339	0.789231063011254	0.871815036073358
FUBP1	1	78409740	78444794	TG	Thyroid	0.712083524119496	0.789147437003423	0.871757155350439
NEXN	1	78354198	78409580	TG	Thyroid	0.712043473674949	0.789127631661989	0.871752146328655
FUBP1	1	78409740	78444794	TG	Cortex	0.712083524119496	0.789147437003423	0.871206680299842
NDUFS3	11	47586888	47606114	TG	Monocyte	0.927550029775585	0.929825899216819	0.868776783292121
KBTBD4	11	47593749	47600567	TG	Monocyte	0.927550029775585	0.929825899216819	0.868776783292121
HIF1AN	10	102288829	102319755	TG	Prostate	0.771430949089043	0.790691768932636	0.868357885260751
DNAJB4	1	78444859	78483648	TG	Esophagus muscularis	0.712195986668339	0.789231063011254	0.867788758925918
FUBP1	1	78409740	78444794	TG	Esophagus muscularis	0.712083524119496	0.789147437003423	0.867729905250324
NEXN	1	78354198	78409580	TG	Esophagus muscularis	0.712043473674949	0.789127631661989	0.867723941643469
NAV1	1	201592411	201796102	TG	Adrenal gland	0.687095429633515	0.72011388613935	0.866941572717856
LMOD1	1	201865580	201915715	TG	Adrenal gland	0.686908685148147	0.719917372378385	0.866722585425691
IPO9	1	201798269	201853422	TG	Adrenal gland	0.686889446723452	0.719898117083895	0.866686670710105
SHISA4	1	201857808	201861434	TG	Adrenal gland	0.686819498083298	0.71982523739702	0.866605637701714
IPO9	1	201798269	201853422	TG	Cerebellum	0.686889446723452	0.719898117083895	0.866517582027014
SHISA4	1	201857808	201861434	TG	Cerebellum	0.686819498083298	0.71982523739702	0.866435584624359
RPL27A	11	8703958	8736306	TG	NK cell	0.660060367294958	0.701281623285111	0.864221137778983
FUBP1	1	78409740	78444794	TG	Esophagus mucosa	0.712083524119496	0.789147437003423	0.863834131621793
RPL27A	11	8703958	8736306	TG	Terminal ileum	0.660060367294958	0.701281623285111	0.863336669627464
NAV1	1	201592411	201796102	TG	Subcutaneous adipose	0.687095429633515	0.72011388613935	0.863173743632886
LMOD1	1	201865580	201915715	TG	Subcutaneous adipose	0.686908685148147	0.719917372378385	0.862950703709233
IPO9	1	201798269	201853422	TG	Subcutaneous adipose	0.686889446723452	0.719898117083895	0.862914345939412
DNAJB4	1	78444859	78483648	TG	Hippocampus	0.712195986668339	0.789231063011254	0.862717134943799
FUBP1	1	78409740	78444794	TG	Hippocampus	0.712083524119496	0.789147437003423	0.862655233505491
GIPC2	1	78445226	78604133	TG	Omnibus	0.712269687540282	0.789311906037534	0.862279219031838
DNAJB4	1	78444859	78483648	TG	Omnibus	0.712195986668339	0.789231063011254	0.862196742692375
HIF1AN	10	102288829	102319755	TG	Putamen	0.771430949089043	0.790691768932636	0.862166762113981
NEXN	1	78354198	78409580	TG	Omnibus	0.712043473674949	0.789127631661989	0.862129807189612
RPL27A	11	8703958	8736306	TG	Transverse colon	0.660060367294958	0.701281623285111	0.860944309011017
CADM1	11	115039938	115375675	TG	Adrenal gland	0.598891484093176	0.738304802490065	0.860654900802397
PAN3	13	28712643	28869475	TG	NK cell	0.612830809634799	0.702663765122127	0.860608176444941
NAV1	1	201592411	201796102	TG	Left ventricle	0.687095429633515	0.72011388613935	0.860472532505952
IPO9	1	201798269	201853422	TG	Left ventricle	0.686889446723452	0.719898117083895	0.860215138621917
SHISA4	1	201857808	201861434	TG	Left ventricle	0.686819498083298	0.71982523739702	0.860132914840725
CDX2	13	28536274	28545276	TF	NK cell	0.612425717469993	0.702095269660529	0.859911208516839
CADM1	11	115039938	115375675	TG	Cerebellum	0.598891484093176	0.738304802490065	0.859345048687262
NAV1	1	201592411	201796102	TG	Sigmoid colon	0.687095429633515	0.72011388613935	0.858949377894248
LMOD1	1	201865580	201915715	TG	Sigmoid colon	0.686908685148147	0.719917372378385	0.858726503661112
IPO9	1	201798269	201853422	TG	Sigmoid colon	0.686889446723452	0.719898117083895	0.85869227511334
RPL27A	11	8703958	8736306	TG	Skeletal muscle	0.660060367294958	0.701281623285111	0.85800475987981
FUBP1	1	78409740	78444794	TG	Sun-exposed skin	0.712083524119496	0.789147437003423	0.857550535075108
CADM1	11	115039938	115375675	TG	Lung	0.598891484093176	0.738304802490065	0.857083738782483
RPL27A	11	8703958	8736306	TG	Cerebellum	0.660060367294958	0.701281623285111	0.856731300131668
ST5	11	8714898	8932498	TG	Adrenal gland	0.660150077007207	0.701381036169041	0.856412402253828
RPL27A	11	8703958	8736306	TG	Adrenal gland	0.660060367294958	0.701281623285111	0.85628941469421
DNAJB4	1	78444859	78483648	TG	Prostate	0.712195986668339	0.789231063011254	0.855388359545537
FUBP1	1	78409740	78444794	TG	Prostate	0.712083524119496	0.789147437003423	0.855324798505222
NEXN	1	78354198	78409580	TG	Prostate	0.712043473674949	0.789127631661989	0.855316783779386
NAV1	1	201592411	201796102	TG	Tibial nerve	0.687095429633515	0.72011388613935	0.854468873684391
LMOD1	1	201865580	201915715	TG	Tibial nerve	0.686908685148147	0.719917372378385	0.854245442907391
IPO9	1	201798269	201853422	TG	Tibial nerve	0.686889446723452	0.719898117083895	0.854210774213554
SHISA4	1	201857808	201861434	TG	Tibial nerve	0.686819498083298	0.71982523739702	0.854128526491475
RPL27A	11	8703958	8736306	TG	Gastroesophageal junction	0.660060367294958	0.701281623285111	0.853647304971238
NAV1	1	201592411	201796102	TG	Spleen	0.687095429633515	0.72011388613935	0.85345609846946
IPO9	1	201798269	201853422	TG	Spleen	0.686889446723452	0.719898117083895	0.853198618990427
ST5	11	8714898	8932498	TG	Lung	0.660150077007207	0.701381036169041	0.852996840906724
RPL27A	11	8703958	8736306	TG	Lung	0.660060367294958	0.701281623285111	0.852875710605262
RPL27A	11	8703958	8736306	TG	Subcutaneous adipose	0.660060367294958	0.701281623285111	0.852676804600829
CDX2	13	28536274	28545276	TF	Skeletal muscle	0.612425717469993	0.702095269660529	0.852522943750513
PAN3	13	28712643	28869475	TG	Cerebellum	0.612830809634799	0.702663765122127	0.852276401112906
FLT3	13	28577411	28674729	TG	Cerebellum	0.612694128489964	0.702379028180712	0.851930939318388
ST5	11	8714898	8932498	TG	Sigmoid colon	0.660150077007207	0.701381036169041	0.850870517217809
RPL27A	11	8703958	8736306	TG	Sigmoid colon	0.660060367294958	0.701281623285111	0.850749099214523
HIF1AN	10	102288829	102319755	TG	Caudate	0.771430949089043	0.790691768932636	0.849917742943118
RPL27A	11	8703958	8736306	TG	Liver	0.660060367294958	0.701281623285111	0.849398202407491
RPL27A	11	8703958	8736306	TG	B cell	0.660060367294958	0.701281623285111	0.848822417916483
ST5	11	8714898	8932498	TG	Ovary	0.660150077007207	0.701381036169041	0.848081881747751
RPL27A	11	8703958	8736306	TG	Ovary	0.660060367294958	0.701281623285111	0.847961782815831
FUBP1	1	78409740	78444794	TG	Putamen	0.712083524119496	0.789147437003423	0.847143955346831
RPL27A	11	8703958	8736306	TG	Vagina	0.660060367294958	0.701281623285111	0.847023268812346
NAV1	1	201592411	201796102	TG	Aorta	0.687095429633515	0.72011388613935	0.84684780370303
IPO9	1	201798269	201853422	TG	NK cell	0.686889446723452	0.719898117083895	0.846827223569969
LMOD1	1	201865580	201915715	TG	Aorta	0.686908685148147	0.719917372378385	0.846630179701709
IPO9	1	201798269	201853422	TG	Aorta	0.686889446723452	0.719898117083895	0.846595892200361
SHISA4	1	201857808	201861434	TG	Aorta	0.686819498083298	0.71982523739702	0.84651528186789
PAX2	10	102495360	102589698	TF	Uterus	0.777977462437578	0.797214712532125	0.84643352586739
RPL27A	11	8703958	8736306	TG	Left ventricle	0.660060367294958	0.701281623285111	0.846194151845193
IPO9	1	201798269	201853422	TG	B cell	0.686889446723452	0.719898117083895	0.846142924900966
ST5	11	8714898	8932498	TG	Spleen	0.660150077007207	0.701381036169041	0.845967402411552
RPL27A	11	8703958	8736306	TG	Spleen	0.660060367294958	0.701281623285111	0.845848226140899
RPL27A	11	8703958	8736306	TG	Tibial nerve	0.660060367294958	0.701281623285111	0.844804465864363
PAN3	13	28712643	28869475	TG	B cell	0.612830809634799	0.702663765122127	0.843917302586806
IPO9	1	201798269	201853422	TG	Skeletal muscle	0.686889446723452	0.719898117083895	0.843829867594895
SHISA4	1	201857808	201861434	TG	Skeletal muscle	0.686819498083298	0.71982523739702	0.843746902061667
NAV1	1	201592411	201796102	TG	Cortex	0.687095429633515	0.72011388613935	0.843614266069691
FLT3	13	28577411	28674729	TG	B cell	0.612694128489964	0.702379028180712	0.843560771506091
IPO9	1	201798269	201853422	TG	Cortex	0.686889446723452	0.719898117083895	0.843363790186976
SHISA4	1	201857808	201861434	TG	Cortex	0.686819498083298	0.71982523739702	0.843283893564879
PAN3	13	28712643	28869475	TG	CD8 cell	0.612830809634799	0.702663765122127	0.842940990773929
RPL27A	11	8703958	8736306	TG	CD8 cell	0.660060367294958	0.701281623285111	0.8423433745067
RPL27A	11	8703958	8736306	TG	Monocyte	0.660060367294958	0.701281623285111	0.841894101395364
RPL27A	11	8703958	8736306	TG	Breast	0.660060367294958	0.701281623285111	0.84104119766305
HIF1AN	10	102288829	102319755	TG	Uterus	0.771430949089043	0.790691768932636	0.84044363675372
RPL27A	11	8703958	8736306	TG	Visceral omentum	0.660060367294958	0.701281623285111	0.840023780427022
NAV1	1	201592411	201796102	TG	Atrial appendage	0.687095429633515	0.72011388613935	0.837522760134195
IPO9	1	201798269	201853422	TG	Atrial appendage	0.686889446723452	0.719898117083895	0.837273709016343
RPL27A	11	8703958	8736306	TG	Aorta	0.660060367294958	0.701281623285111	0.83726192336387
SHISA4	1	201857808	201861434	TG	Atrial appendage	0.686819498083298	0.71982523739702	0.837193483919601
ST5	11	8714898	8932498	TG	Stomach	0.660150077007207	0.701381036169041	0.836165570875591
RPL27A	11	8703958	8736306	TG	Stomach	0.660060367294958	0.701281623285111	0.836047460310236
DNAJB4	1	78444859	78483648	TG	Caudate	0.712195986668339	0.789231063011254	0.834990250152703
FUBP1	1	78409740	78444794	TG	Caudate	0.712083524119496	0.789147437003423	0.834922433181148
RPL27A	11	8703958	8736306	TG	Atrial appendage	0.660060367294958	0.701281623285111	0.833222014553287
PAX2	10	102495360	102589698	TF	Testis	0.777977462437578	0.797214712532125	0.833017122372302
ST5	11	8714898	8932498	TG	Uterus	0.660150077007207	0.701381036169041	0.83233883081675
RPL27A	11	8703958	8736306	TG	Uterus	0.660060367294958	0.701281623285111	0.832218009080484
RPL27A	11	8703958	8736306	TG	Cortex	0.660060367294958	0.701281623285111	0.831922593153573
CADM1	11	115039938	115375675	TG	Thyroid	0.598891484093176	0.738304802490065	0.831511268032662
NAV1	1	201592411	201796102	TG	Hippocampus	0.687095429633515	0.72011388613935	0.829767499977363
IPO9	1	201798269	201853422	TG	Hippocampus	0.686889446723452	0.719898117083895	0.829516192178573
SHISA4	1	201857808	201861434	TG	Hippocampus	0.686819498083298	0.71982523739702	0.829436456260647
HIF1AN	10	102288829	102319755	TG	Testis	0.771430949089043	0.790691768932636	0.826720054897582
NAV1	1	201592411	201796102	TG	Uterus	0.687095429633515	0.72011388613935	0.826683657573288
LMOD1	1	201865580	201915715	TG	Uterus	0.686908685148147	0.719917372378385	0.826468851533519
IPO9	1	201798269	201853422	TG	Uterus	0.686889446723452	0.719898117083895	0.826440000016034
PAN3	13	28712643	28869475	TG	CD4 cell	0.612830809634799	0.702663765122127	0.826271561024695
ST5	11	8714898	8932498	TG	Thyroid	0.660150077007207	0.701381036169041	0.825741224352318
RPL27A	11	8703958	8736306	TG	Thyroid	0.660060367294958	0.701281623285111	0.825624427690313
RPL27A	11	8703958	8736306	TG	CD4 cell	0.660060367294958	0.701281623285111	0.824948538828494
CADM1	11	115039938	115375675	TG	Hippocampus	0.598891484093176	0.738304802490065	0.823916777854195
PAN3	13	28712643	28869475	TG	Thyroid	0.612830809634799	0.702663765122127	0.82389058659811
NAV1	1	201592411	201796102	TG	Esophagus muscularis	0.687095429633515	0.72011388613935	0.823758614597773
LMOD1	1	201865580	201915715	TG	Esophagus muscularis	0.686908685148147	0.719917372378385	0.823541624596182
IPO9	1	201798269	201853422	TG	Esophagus muscularis	0.686889446723452	0.719898117083895	0.823510135520079
GP2	16	20320894	20339130	TG	Omnibus	0.676894926881805	0.720288951339732	0.82325631809693
IPO9	1	201798269	201853422	TG	CD8 cell	0.686889446723452	0.719898117083895	0.822807657353499
CDX2	13	28536274	28545276	TF	Uterus	0.612425717469993	0.702095269660529	0.821657745277499
IPO9	1	201798269	201853422	TG	CD4 cell	0.686889446723452	0.719898117083895	0.821100617768329
GP2	16	20320894	20339130	TG	Prostate	0.676894926881805	0.720288951339732	0.819218520815648
RPL27A	11	8703958	8736306	TG	Hippocampus	0.660060367294958	0.701281623285111	0.819101850594889
PRKD1	14	30045687	30661104	TG	Pancreas	0.478614571999543	0.651294452962117	0.818944951906683
ST5	11	8714898	8932498	TG	Esophagus muscularis	0.660150077007207	0.701381036169041	0.817167636677186
RPL27A	11	8703958	8736306	TG	Esophagus muscularis	0.660060367294958	0.701281623285111	0.817052869286554
FUBP1	1	78409740	78444794	TG	Testis	0.712083524119496	0.789147437003423	0.816898838077327
RPL27A	11	8703958	8736306	TG	Esophagus mucosa	0.660060367294958	0.701281623285111	0.81571627958788
ST5	11	8714898	8932498	TG	Omnibus	0.660150077007207	0.701381036169041	0.809341530527154
RPL27A	11	8703958	8736306	TG	Omnibus	0.660060367294958	0.701281623285111	0.809227036342325
TRIM66	11	8633584	8693413	TG	Omnibus	0.66005095168276	0.70126770060551	0.809201675839674
NAV1	1	201592411	201796102	TG	Putamen	0.687095429633515	0.72011388613935	0.808766562078846
IPO9	1	201798269	201853422	TG	Putamen	0.686889446723452	0.719898117083895	0.80852117570223
SHISA4	1	201857808	201861434	TG	Putamen	0.686819498083298	0.71982523739702	0.808441946297363
RPL27A	11	8703958	8736306	TG	Sun-exposed skin	0.660060367294958	0.701281623285111	0.807996748191056
CDX2	13	28536274	28545276	TF	Terminal ileum	0.612425717469993	0.702095269660529	0.807392076547176
URAD	13	28551851	28562791	TG	Terminal ileum	0.612429920487562	0.702093234631188	0.807385575052259
NAV1	1	201592411	201796102	TG	Visceral omentum	0.687095429633515	0.72011388613935	0.806814620839099
LMOD1	1	201865580	201915715	TG	Visceral omentum	0.686908685148147	0.719917372378385	0.806603251468562
IPO9	1	201798269	201853422	TG	Visceral omentum	0.686889446723452	0.719898117083895	0.806575355064287
SHISA4	1	201857808	201861434	TG	Visceral omentum	0.686819498083298	0.71982523739702	0.806496207397817
ST5	11	8714898	8932498	TG	Prostate	0.660150077007207	0.701381036169041	0.805594036518745
RPL27A	11	8703958	8736306	TG	Prostate	0.660060367294958	0.701281623285111	0.805480267169976
NAV1	1	201592411	201796102	TG	Gastroesophageal junction	0.687095429633515	0.72011388613935	0.801912955671273
LMOD1	1	201865580	201915715	TG	Gastroesophageal junction	0.686908685148147	0.719917372378385	0.801709504992473
IPO9	1	201798269	201853422	TG	Gastroesophageal junction	0.686889446723452	0.719898117083895	0.801679573593753
RPL27A	11	8703958	8736306	TG	Putamen	0.660060367294958	0.701281623285111	0.797471877976361
NAV1	1	201592411	201796102	TG	Caudate	0.687095429633515	0.72011388613935	0.794114225064277
IPO9	1	201798269	201853422	TG	Caudate	0.686889446723452	0.719898117083895	0.793877252566606
SHISA4	1	201857808	201861434	TG	Caudate	0.686819498083298	0.71982523739702	0.793799836761889
CDX2	13	28536274	28545276	TF	Stomach	0.612425717469993	0.702095269660529	0.792194191583641
URAD	13	28551851	28562791	TG	Stomach	0.612429920487562	0.702093234631188	0.79218851453434
CDX2	13	28536274	28545276	TF	Pancreas	0.612425717469993	0.702095269660529	0.79131406157422
NAV1	1	201592411	201796102	TG	Thyroid	0.687095429633515	0.72011388613935	0.785793035485506
IPO9	1	201798269	201853422	TG	Thyroid	0.686889446723452	0.719898117083895	0.785560109688705
SHISA4	1	201857808	201861434	TG	Thyroid	0.686819498083298	0.71982523739702	0.785483274023943
NAV1	1	201592411	201796102	TG	Monocyte	0.687095429633515	0.72011388613935	0.784929042325541
IPO9	1	201798269	201853422	TG	Monocyte	0.686889446723452	0.719898117083895	0.784691868846357
SHISA4	1	201857808	201861434	TG	Monocyte	0.686819498083298	0.71982523739702	0.784611120968651
FHIT	3	59735036	61237133	TG	Pancreas	0.313296430422642	0.568751811022827	0.783237157991008
CADM1	11	115039938	115375675	TG	Caudate	0.598891484093176	0.738304802490065	0.782778221993734
NAV1	1	201592411	201796102	TG	Sun-exposed skin	0.687095429633515	0.72011388613935	0.779219862511465
IPO9	1	201798269	201853422	TG	Sun-exposed skin	0.686889446723452	0.719898117083895	0.778990861690563
RPL27A	11	8703958	8736306	TG	Caudate	0.660060367294958	0.701281623285111	0.778055010930123
CDX2	13	28536274	28545276	TF	Transverse colon	0.612425717469993	0.702095269660529	0.773985437869478
URAD	13	28551851	28562791	TG	Transverse colon	0.612429920487562	0.702093234631188	0.773980151711512
NAV1	1	201592411	201796102	TG	Testis	0.687095429633515	0.72011388613935	0.766166551495238
IPO9	1	201798269	201853422	TG	Testis	0.686889446723452	0.719898117083895	0.765935112408507
SHISA4	1	201857808	201861434	TG	Testis	0.686819498083298	0.71982523739702	0.765859012641153
CADM1	11	115039938	115375675	TG	Testis	0.598891484093176	0.738304802490065	0.761837180316546
NCAM1	11	112831997	113149158	TG	NK cell	0.28553298219441	0.319559069419843	0.75934973007704
EHBP1	2	62900986	63273622	TG	Terminal ileum	0.425800207229258	0.582409545407321	0.754590727898743
ST5	11	8714898	8932498	TG	Testis	0.660150077007207	0.701381036169041	0.751117008393735
RPL27A	11	8703958	8736306	TG	Testis	0.660060367294958	0.701281623285111	0.751011867170631
GALNT10	5	153570290	153800544	TG	Breast	0.464226365671417	0.594361735362399	0.748605835446168
EHBP1	2	62900986	63273622	TG	Lung	0.425800207229258	0.582409545407321	0.742785870225599
NCAM1	11	112831997	113149158	TG	Skeletal muscle	0.28553298219441	0.319559069419843	0.740398510504754
RPTOR	17	78518619	78940171	TG	NK cell	0.394304572865787	0.506182709736192	0.739649856744199
PRKD1	14	30045687	30661104	TG	Aorta	0.478614571999543	0.651294452962117	0.739221584835203
EHBP1	2	62900986	63273622	TG	Vagina	0.425800207229258	0.582409545407321	0.738801726024781
NCAM1	11	112831997	113149158	TG	Gastroesophageal junction	0.28553298219441	0.319559069419843	0.737179319441727
PAX2	10	102495360	102589698	TF	Omnibus	0.777977462437578	0.797214712532125	0.733280106251152
NCAM1	11	112831997	113149158	TG	Adrenal gland	0.28553298219441	0.319559069419843	0.73229505496409
NCAM1	11	112831997	113149158	TG	Sigmoid colon	0.28553298219441	0.319559069419843	0.730424067905771
MFAP3	5	153418466	153600038	TG	Thyroid	0.464202542626629	0.594238816601635	0.729670884732764
NCAM1	11	112831997	113149158	TG	Cerebellum	0.28553298219441	0.319559069419843	0.728772343126149
RPTOR	17	78518619	78940171	TG	Skeletal muscle	0.394304572865787	0.506182709736192	0.728021507846855
HIF1AN	10	102288829	102319755	TG	Omnibus	0.771430949089043	0.790691768932636	0.726627800681431
NCAM1	11	112831997	113149158	TG	Left ventricle	0.28553298219441	0.319559069419843	0.722447515415088
NCAM1	11	112831997	113149158	TG	Vagina	0.28553298219441	0.319559069419843	0.712502520562776
RPTOR	17	78518619	78940171	TG	Spleen	0.394304572865787	0.506182709736192	0.711632680029795
RPTOR	17	78518619	78940171	TG	CD8 cell	0.394304572865787	0.506182709736192	0.711514227155378
RPTOR	17	78518619	78940171	TG	Monocyte	0.394304572865787	0.506182709736192	0.707121718904808
NCAM1	11	112831997	113149158	TG	Ovary	0.28553298219441	0.319559069419843	0.703576603027673
RPTOR	17	78518619	78940171	TG	Aorta	0.394304572865787	0.506182709736192	0.701627268494904
NCAM1	11	112831997	113149158	TG	Uterus	0.28553298219441	0.319559069419843	0.697388606286301
EHBP1	2	62900986	63273622	TG	Esophagus mucosa	0.425800207229258	0.582409545407321	0.693962337274793
SPDEF	6	34505579	34524110	TF	NK cell	0.390428959349591	0.437758351177065	0.689927351587449
FHIT	3	59735036	61237133	TG	Liver	0.313296430422642	0.568751811022827	0.689684170747877
NCAM1	11	112831997	113149158	TG	Atrial appendage	0.28553298219441	0.319559069419843	0.687445340355329
RPTOR	17	78518619	78940171	TG	CD4 cell	0.394304572865787	0.506182709736192	0.685223485443104
NCAM1	11	112831997	113149158	TG	Tibial nerve	0.28553298219441	0.319559069419843	0.684713953262562
RPTOR	17	78518619	78940171	TG	Thyroid	0.394304572865787	0.506182709736192	0.678093739708182
FHIT	3	59735036	61237133	TG	CD8 cell	0.313296430422642	0.568751811022827	0.677747517914149
NCAM1	11	112831997	113149158	TG	Aorta	0.28553298219441	0.319559069419843	0.677690220645936
NCAM1	11	112831997	113149158	TG	Cortex	0.28553298219441	0.319559069419843	0.668883450523862
NCAM1	11	112831997	113149158	TG	Stomach	0.28553298219441	0.319559069419843	0.66296150196723
GALNT10	5	153570290	153800544	TG	Omnibus	0.464226365671417	0.594361735362399	0.66096779844071
SPDEF	6	34505579	34524110	TF	Monocyte	0.390428959349591	0.437758351177065	0.659764436551279
FHIT	3	59735036	61237133	TG	Thyroid	0.313296430422642	0.568751811022827	0.657315109919493
IPO9	1	201798269	201853422	TG	Liver	0.686889446723452	0.719898117083895	0.654769225135315
FHIT	3	59735036	61237133	TG	CD4 cell	0.313296430422642	0.568751811022827	0.654644985660338
RPTOR	17	78518619	78940171	TG	Omnibus	0.394304572865787	0.506182709736192	0.651477790034689
NCAM1	11	112831997	113149158	TG	Esophagus muscularis	0.28553298219441	0.319559069419843	0.648629403045327
NAV1	1	201592411	201796102	TG	Omnibus	0.687095429633515	0.72011388613935	0.641342514164605
LMOD1	1	201865580	201915715	TG	Omnibus	0.686908685148147	0.719917372378385	0.641165063296671
IPO9	1	201798269	201853422	TG	Omnibus	0.686889446723452	0.719898117083895	0.641151658621891
SHISA4	1	201857808	201861434	TG	Omnibus	0.686819498083298	0.71982523739702	0.641084786768061
NCAM1	11	112831997	113149158	TG	Thyroid	0.28553298219441	0.319559069419843	0.632791765409533
NAV1	1	201592411	201796102	TG	Vagina	0.687095429633515	0.72011388613935	0.628743001751156
LMOD1	1	201865580	201915715	TG	Vagina	0.686908685148147	0.719917372378385	0.628575132859321
IPO9	1	201798269	201853422	TG	Vagina	0.686889446723452	0.719898117083895	0.628560002100968
SHISA4	1	201857808	201861434	TG	Vagina	0.686819498083298	0.71982523739702	0.628498369586153
RARB	3	25215823	25639423	TF	Pancreas	0.264904205399504	0.445647767424322	0.627595045546325
RARB	3	25215823	25639423	TF	NK cell	0.264904205399504	0.445647767424322	0.619719666686504
EHBP1	2	62900986	63273622	TG	Testis	0.425800207229258	0.582409545407321	0.612306576179032
IPO9	1	201798269	201853422	TG	Lung	0.686889446723452	0.719898117083895	0.609344485127964
IPO9	1	201798269	201853422	TG	Prostate	0.686889446723452	0.719898117083895	0.607608092266323
GRID1	10	87359312	88126250	TG	Thyroid	0.315167565626038	0.529578896620294	0.607526144119606
RARB	3	25215823	25639423	TF	Cerebellum	0.264904205399504	0.445647767424322	0.595772075569698
NAV1	1	201592411	201796102	TG	Ovary	0.687095429633515	0.72011388613935	0.586706339596193
LMOD1	1	201865580	201915715	TG	Ovary	0.686908685148147	0.719917372378385	0.58655234988298
IPO9	1	201798269	201853422	TG	Ovary	0.686889446723452	0.719898117083895	0.586539853253097
SHISA4	1	201857808	201861434	TG	Ovary	0.686819498083298	0.71982523739702	0.586479451434737
RARB	3	25215823	25639423	TF	Monocyte	0.264904205399504	0.445647767424322	0.5851845411967
NAV1	1	201592411	201796102	TG	Stomach	0.687095429633515	0.72011388613935	0.573753938938062
LMOD1	1	201865580	201915715	TG	Stomach	0.686908685148147	0.719917372378385	0.573619485429104
IPO9	1	201798269	201853422	TG	Stomach	0.686889446723452	0.719898117083895	0.573610846775328
IPO9	1	201798269	201853422	TG	Terminal ileum	0.686889446723452	0.719898117083895	0.572981084403144
RPTOR	17	78518619	78940171	TG	Testis	0.394304572865787	0.506182709736192	0.568879111423043
IPO9	1	201798269	201853422	TG	Esophagus mucosa	0.686889446723452	0.719898117083895	0.567834488782739
NAV1	1	201592411	201796102	TG	Breast	0.687095429633515	0.72011388613935	0.566665156109763
IPO9	1	201798269	201853422	TG	Breast	0.686889446723452	0.719898117083895	0.566510036474432
NCAM1	11	112831997	113149158	TG	Hippocampus	0.28553298219441	0.319559069419843	0.56414830964942
FLT3	13	28577411	28674729	TG	Omnibus	0.612694128489964	0.702379028180712	0.558250249804864
URAD	13	28551851	28562791	TG	Omnibus	0.612429920487562	0.702093234631188	0.558019399722882
NCAM1	11	112831997	113149158	TG	Omnibus	0.28553298219441	0.319559069419843	0.558013834715446
CDX2	13	28536274	28545276	TF	Omnibus	0.612425717469993	0.702095269660529	0.558007808942354
NAV1	1	201592411	201796102	TG	Transverse colon	0.687095429633515	0.72011388613935	0.556188469959691
LMOD1	1	201865580	201915715	TG	Transverse colon	0.686908685148147	0.719917372378385	0.556033303507559
IPO9	1	201798269	201853422	TG	Transverse colon	0.686889446723452	0.719898117083895	0.556025259859361
RARB	3	25215823	25639423	TF	CD8 cell	0.264904205399504	0.445647767424322	0.550547191427239
RARB	3	25215823	25639423	TF	B cell	0.264904205399504	0.445647767424322	0.550415648902602
RAX	18	56934267	56941318	TF	Pancreas	0.147043655368591	0.253129515562424	0.54918733015275
FHIT	3	59735036	61237133	TG	Testis	0.313296430422642	0.568751811022827	0.547722183130516
SPDEF	6	34505579	34524110	TF	Subcutaneous adipose	0.390428959349591	0.437758351177065	0.541142070496536
NCAM1	11	112831997	113149158	TG	Caudate	0.28553298219441	0.319559069419843	0.539880458412549
RARB	3	25215823	25639423	TF	Terminal ileum	0.264904205399504	0.445647767424322	0.530487593750667
RARB	3	25215823	25639423	TF	CD4 cell	0.264904205399504	0.445647767424322	0.530391928006879
PACSIN1	6	34433916	34503006	TG	Cerebellum	0.394588121502063	0.44216658423776	0.50866858079558
SPDEF	6	34505579	34524110	TF	Cerebellum	0.390428959349591	0.437758351177065	0.503724937585385
ZNF646	16	31085743	31095517	TG	Pancreas	0.201137262225169	0.17551188737027	0.502649877493716
VKORC1	16	31102163	31107301	TG	Pancreas	0.200905807789581	0.175293920963913	0.50255582919699
KAT8	16	31127075	31142714	TG	Pancreas	0.199919232674257	0.174241367842556	0.502402303400342
PRSS8	16	31142756	31147083	TG	Pancreas	0.199919232674257	0.174241367842556	0.502402303400342
PRSS36	16	31150246	31161415	TG	Pancreas	0.197864429550795	0.171680291557317	0.502265475469546
FUS	16	31191431	31203127	TG	Pancreas	0.19540936089079	0.168632518106685	0.502117230208158
KLF16	19	1852399	1863567	TF	Pancreas	0.399631488775094	0.37236263287291	0.497431958505292
RARB	3	25215823	25639423	TF	Ovary	0.264904205399504	0.445647767424322	0.495741327490604
RARB	3	25215823	25639423	TF	Subcutaneous adipose	0.264904205399504	0.445647767424322	0.49132631021038
RARB	3	25215823	25639423	TF	Sun-exposed skin	0.264904205399504	0.445647767424322	0.48557305420578
LMX1B	9	129376722	129463311	TF	Skeletal muscle	0.316141903169271	0.408782107683977	0.485268332810491
BTBD2	19	1985447	2034880	TG	Pancreas	0.38338268353793	0.358577850694321	0.480938453187303
MKNK2	19	2037470	2051243	TG	Pancreas	0.383162254112471	0.358381689677216	0.480801781609901
NEGR1	1	71861623	72748417	TG	Sigmoid colon	0.146528146020344	0.360905238541667	0.478166378219162
RARB	3	25215823	25639423	TF	Transverse colon	0.264904205399504	0.445647767424322	0.476979641426014
LMX1B	9	129376722	129463311	TF	Sun-exposed skin	0.316141903169271	0.408782107683977	0.47116794231793
CAST	5	95860971	96115299	TG	NK cell	0.166544758752491	0.25383021730645	0.468390126382955
RARB	3	25215823	25639423	TF	Lung	0.264904205399504	0.445647767424322	0.466161495969655
RARB	3	25215823	25639423	TF	Aorta	0.264904205399504	0.445647767424322	0.465788551253588
PDIA2	16	333152	337215	TG	Pancreas	0.185897161668954	0.164235322148392	0.463656431171101
DECR2	16	451826	462487	TG	Pancreas	0.182958426105045	0.160982903439647	0.46308879088652
NCAM1	11	112831997	113149158	TG	Putamen	0.28553298219441	0.319559069419843	0.460434889221916
CAST	5	95860971	96115299	TG	Terminal ileum	0.166544758752491	0.25383021730645	0.459959712925293
RARB	3	25215823	25639423	TF	Visceral omentum	0.264904205399504	0.445647767424322	0.458054108724708
RARB	3	25215823	25639423	TF	Testis	0.264904205399504	0.445647767424322	0.456728621294964
CAST	5	95860971	96115299	TG	Liver	0.166544758752491	0.25383021730645	0.45608285109521
RARB	3	25215823	25639423	TF	Hippocampus	0.264904205399504	0.445647767424322	0.45410365521184
CAST	5	95860971	96115299	TG	Transverse colon	0.166544758752491	0.25383021730645	0.453847699529815
CAST	5	95860971	96115299	TG	Skeletal muscle	0.166544758752491	0.25383021730645	0.453200227796479
CAST	5	95860971	96115299	TG	Gastroesophageal junction	0.166544758752491	0.25383021730645	0.45124049194225
CAST	5	95860971	96115299	TG	Adrenal gland	0.166544758752491	0.25383021730645	0.44865950483403
CAST	5	95860971	96115299	TG	Sigmoid colon	0.166544758752491	0.25383021730645	0.446234312271342
NEGR1	1	71861623	72748417	TG	Thyroid	0.146528146020344	0.360905238541667	0.444431571276921
CAST	5	95860971	96115299	TG	Lung	0.166544758752491	0.25383021730645	0.442290111962543
CAST	5	95860971	96115299	TG	Left ventricle	0.166544758752491	0.25383021730645	0.441684978032179
SPDEF	6	34505579	34524110	TF	Ovary	0.390428959349591	0.437758351177065	0.438725749722517
RARB	3	25215823	25639423	TF	Esophagus mucosa	0.264904205399504	0.445647767424322	0.437515272607825
CAST	5	95860971	96115299	TG	Vagina	0.166544758752491	0.25383021730645	0.437121405899084
RARB	3	25215823	25639423	TF	Spleen	0.264904205399504	0.445647767424322	0.436887607151097
CAST	5	95860971	96115299	TG	Ovary	0.166544758752491	0.25383021730645	0.436302873800332
CAST	5	95860971	96115299	TG	Spleen	0.166544758752491	0.25383021730645	0.433692293194517
RARB	3	25215823	25639423	TF	Vagina	0.264904205399504	0.445647767424322	0.433622498968858
LMX1B	9	129376722	129463311	TF	Breast	0.316141903169271	0.408782107683977	0.432270389664358
CAST	5	95860971	96115299	TG	Monocyte	0.166544758752491	0.25383021730645	0.431931385767787
FUS	16	31191431	31203127	TG	NK cell	0.19540936089079	0.168632518106685	0.430682115097125
CAST	5	95860971	96115299	TG	Breast	0.166544758752491	0.25383021730645	0.430669418571739
PYCARD	16	31212806	31214771	TG	NK cell	0.19240563438023	0.164653687774982	0.430414871313233
CAST	5	95860971	96115299	TG	Tibial nerve	0.166544758752491	0.25383021730645	0.429909079300539
CAST	5	95860971	96115299	TG	Visceral omentum	0.166544758752491	0.25383021730645	0.42724401403178
SPDEF	6	34505579	34524110	TF	Uterus	0.390428959349591	0.437758351177065	0.426802709649334
ABHD17A	19	1876809	1885546	TG	Vagina	0.400077973601125	0.372788130735053	0.42277132384661
RARB	3	25215823	25639423	TF	Liver	0.264904205399504	0.445647767424322	0.422739871897732
KLF16	19	1852399	1863567	TF	Vagina	0.399631488775094	0.37236263287291	0.422529146938714
CAST	5	95860971	96115299	TG	Uterus	0.166544758752491	0.25383021730645	0.422100727943322
LMX1B	9	129376722	129463311	TF	Omnibus	0.316141903169271	0.408782107683977	0.421954527177006
CAST	5	95860971	96115299	TG	Atrial appendage	0.166544758752491	0.25383021730645	0.419008506675226
CAST	5	95860971	96115299	TG	Stomach	0.166544758752491	0.25383021730645	0.416669992731319
RARB	3	25215823	25639423	TF	Tibial nerve	0.264904205399504	0.445647767424322	0.416566006068133
RARB	3	25215823	25639423	TF	Breast	0.264904205399504	0.445647767424322	0.410706053901724
KLF16	19	1852399	1863567	TF	Ovary	0.399631488775094	0.37236263287291	0.408803126097917
KLF16	19	1852399	1863567	TF	Uterus	0.399631488775094	0.37236263287291	0.408555705984593
MKNK2	19	2037470	2051243	TG	Vagina	0.383162254112471	0.358381689677216	0.407603147073552
CAST	5	95860971	96115299	TG	Thyroid	0.166544758752491	0.25383021730645	0.405132399857806
RAX	18	56934267	56941318	TF	Uterus	0.147043655368591	0.253129515562424	0.404465054258439
ZNF668	16	31072164	31085641	TG	Transverse colon	0.20166092525852	0.176076271044381	0.404102880412697
BCKDK	16	31117428	31124110	TG	Transverse colon	0.20005064341564	0.17436907177937	0.403653856604671
KAT8	16	31127075	31142714	TG	Transverse colon	0.199919232674257	0.174241367842556	0.403632640511408
PRSS8	16	31142756	31147083	TG	Transverse colon	0.199919232674257	0.174241367842556	0.403632640511408
FUS	16	31191431	31203127	TG	Transverse colon	0.19540936089079	0.168632518106685	0.403012362554106
PYCARD	16	31212806	31214771	TG	Transverse colon	0.19240563438023	0.164653687774982	0.402636718673861
KLF16	19	1852399	1863567	TF	Skeletal muscle	0.399631488775094	0.37236263287291	0.401917925889625
ZNF646	16	31085743	31095517	TG	B cell	0.201137262225169	0.17551188737027	0.401686485091316
KAT8	16	31127075	31142714	TG	B cell	0.199919232674257	0.174241367842556	0.401310569887119
FUS	16	31191431	31203127	TG	B cell	0.19540936089079	0.168632518106685	0.400731794210912
PYCARD	16	31212806	31214771	TG	B cell	0.19240563438023	0.164653687774982	0.400389081824957
ABHD17A	19	1876809	1885546	TG	Visceral omentum	0.400077973601125	0.372788130735053	0.400314857063792
ABHD17A	19	1876809	1885546	TG	Breast	0.400077973601125	0.372788130735053	0.40020167951121
KLF16	19	1852399	1863567	TF	Visceral omentum	0.399631488775094	0.37236263287291	0.399968818164203
FUS	16	31191431	31203127	TG	CD8 cell	0.19540936089079	0.168632518106685	0.399933836550598
KLF16	19	1852399	1863567	TF	Breast	0.399631488775094	0.37236263287291	0.399859194093583
KAT8	16	31127075	31142714	TG	Terminal ileum	0.199919232674257	0.174241367842556	0.399520906807868
PRSS8	16	31142756	31147083	TG	Terminal ileum	0.199919232674257	0.174241367842556	0.399520906807868
FUS	16	31191431	31203127	TG	Terminal ileum	0.19540936089079	0.168632518106685	0.398905167666629
PYCARD	16	31212806	31214771	TG	Terminal ileum	0.19240563438023	0.164653687774982	0.398535088290438
BCKDK	16	31117428	31124110	TG	Skeletal muscle	0.20005064341564	0.17436907177937	0.395517044669053
KAT8	16	31127075	31142714	TG	Skeletal muscle	0.199919232674257	0.174241367842556	0.395493378043788
FUS	16	31191431	31203127	TG	Skeletal muscle	0.19540936089079	0.168632518106685	0.394859994409096
BCKDK	16	31117428	31124110	TG	Gastroesophageal junction	0.20005064341564	0.17436907177937	0.3945071126676
TRIM72	16	31225342	31236510	TG	Skeletal muscle	0.192422398370823	0.164669514192469	0.394504688119472
KAT8	16	31127075	31142714	TG	Gastroesophageal junction	0.199919232674257	0.174241367842556	0.394484103378915
BTBD2	19	1985447	2034880	TG	Ovary	0.38338268353793	0.358577850694321	0.393927506915148
FUS	16	31191431	31203127	TG	Gastroesophageal junction	0.19540936089079	0.168632518106685	0.393852348803219
MKNK2	19	2037470	2051243	TG	Ovary	0.383162254112471	0.358381689677216	0.393758241947547
MKNK2	19	2037470	2051243	TG	Uterus	0.383162254112471	0.358381689677216	0.39359302622625
VKORC1	16	31102163	31107301	TG	Subcutaneous adipose	0.200905807789581	0.175293920963913	0.391878637650897
CAST	5	95860971	96115299	TG	Esophagus muscularis	0.166544758752491	0.25383021730645	0.391800588095399
KAT8	16	31127075	31142714	TG	Subcutaneous adipose	0.199919232674257	0.174241367842556	0.391598814224511
FUS	16	31191431	31203127	TG	Subcutaneous adipose	0.19540936089079	0.168632518106685	0.390910711305705
RARB	3	25215823	25639423	TF	Adrenal gland	0.264904205399504	0.445647767424322	0.390635112161707
VKORC1	16	31102163	31107301	TG	Sigmoid colon	0.200905807789581	0.175293920963913	0.390543720473715
CAST	5	95860971	96115299	TG	Esophagus mucosa	0.166544758752491	0.25383021730645	0.39035793056285
KAT8	16	31127075	31142714	TG	Sigmoid colon	0.199919232674257	0.174241367842556	0.390258723178533
RARB	3	25215823	25639423	TF	Stomach	0.264904205399504	0.445647767424322	0.389577194107591
FUS	16	31191431	31203127	TG	Sigmoid colon	0.19540936089079	0.168632518106685	0.389556688217765
CTNNA2	2	79412357	80875905	TG	Cerebellum	0.132076723252913	0.258558501608663	0.388347978645141
ZNF668	16	31072164	31085641	TG	Monocyte	0.20166092525852	0.176076271044381	0.387972947794164
ZNF646	16	31085743	31095517	TG	Monocyte	0.201137262225169	0.17551188737027	0.387876456535885
BCKDK	16	31117428	31124110	TG	Monocyte	0.20005064341564	0.17436907177937	0.387500730249196
KAT8	16	31127075	31142714	TG	Monocyte	0.199919232674257	0.174241367842556	0.38747206458974
MKNK2	19	2037470	2051243	TG	Skeletal muscle	0.383162254112471	0.358381689677216	0.387160874131892
FUS	16	31191431	31203127	TG	Monocyte	0.19540936089079	0.168632518106685	0.386796145022132
PYCARD	16	31212806	31214771	TG	Monocyte	0.19240563438023	0.164653687774982	0.386389576993869
VKORC1	16	31102163	31107301	TG	Cerebellum	0.200905807789581	0.175293920963913	0.386177394762797
BCKDK	16	31117428	31124110	TG	Cerebellum	0.20005064341564	0.17436907177937	0.385924516139873
KAT8	16	31127075	31142714	TG	Cerebellum	0.199919232674257	0.174241367842556	0.385899450824051
MKNK2	19	2037470	2051243	TG	Visceral omentum	0.383162254112471	0.358381689677216	0.385699844531668
AXIN1	16	337440	402673	TG	NK cell	0.186042755292702	0.164363078232911	0.385432563926273
MKNK2	19	2037470	2051243	TG	Breast	0.383162254112471	0.358381689677216	0.385413071344292
FUS	16	31191431	31203127	TG	Cerebellum	0.19540936089079	0.168632518106685	0.385216307802894
VKORC1	16	31102163	31107301	TG	Adrenal gland	0.200905807789581	0.175293920963913	0.385085998687885
KLF16	19	1852399	1863567	TF	Stomach	0.399631488775094	0.37236263287291	0.385083903223165
TRIM72	16	31225342	31236510	TG	Cerebellum	0.192422398370823	0.164669514192469	0.384827664782109
BCKDK	16	31117428	31124110	TG	Adrenal gland	0.20005064341564	0.17436907177937	0.384822301155206
KAT8	16	31127075	31142714	TG	Adrenal gland	0.199919232674257	0.174241367842556	0.384794896824184
CAST	5	95860971	96115299	TG	Omnibus	0.166544758752491	0.25383021730645	0.384665889349004
FUS	16	31191431	31203127	TG	Adrenal gland	0.19540936089079	0.168632518106685	0.384074604287671
KLF16	19	1852399	1863567	TF	Left ventricle	0.399631488775094	0.37236263287291	0.382021236159463
ABHD17A	19	1876809	1885546	TG	Adrenal gland	0.400077973601125	0.372788130735053	0.381642194216318
KLF16	19	1852399	1863567	TF	Adrenal gland	0.399631488775094	0.37236263287291	0.381287094440115
CSNK1G2	19	1941188	1981337	TG	Stomach	0.393951191713684	0.36761933884156	0.380335678363328
RARB	3	25215823	25639423	TF	Sigmoid colon	0.264904205399504	0.445647767424322	0.379473474702136
CAST	5	95860971	96115299	TG	Sun-exposed skin	0.166544758752491	0.25383021730645	0.379439407024644
BCKDK	16	31117428	31124110	TG	Left ventricle	0.20005064341564	0.17436907177937	0.378956292655114
KAT8	16	31127075	31142714	TG	Left ventricle	0.199919232674257	0.174241367842556	0.378927319394927
FUS	16	31191431	31203127	TG	Left ventricle	0.19540936089079	0.168632518106685	0.378190245829696
KAT8	16	31127075	31142714	TG	Lung	0.199919232674257	0.174241367842556	0.376984769305034
PRSS8	16	31142756	31147083	TG	Lung	0.199919232674257	0.174241367842556	0.376984769305034
KAT8	16	31127075	31142714	TG	CD4 cell	0.199919232674257	0.174241367842556	0.376514736179767
FUS	16	31191431	31203127	TG	Lung	0.19540936089079	0.168632518106685	0.376223357797479
RARB	3	25215823	25639423	TF	Skeletal muscle	0.264904205399504	0.445647767424322	0.376190628371944
RARB	3	25215823	25639423	TF	Prostate	0.264904205399504	0.445647767424322	0.376054410203132
KLF16	19	1852399	1863567	TF	Gastroesophageal junction	0.399631488775094	0.37236263287291	0.375813070672129
PYCARD	16	31212806	31214771	TG	Lung	0.19240563438023	0.164653687774982	0.375763772325021
FUS	16	31191431	31203127	TG	CD4 cell	0.19540936089079	0.168632518106685	0.375707640706305
ABHD17A	19	1876809	1885546	TG	NK cell	0.400077973601125	0.372788130735053	0.375526887356135
ABHD17A	19	1876809	1885546	TG	Thyroid	0.400077973601125	0.372788130735053	0.375237468713568
PYCARD	16	31212806	31214771	TG	CD4 cell	0.19240563438023	0.164653687774982	0.375214053657895
KLF16	19	1852399	1863567	TF	NK cell	0.399631488775094	0.37236263287291	0.375118594271083
KLF16	19	1852399	1863567	TF	Thyroid	0.399631488775094	0.37236263287291	0.374767428129579
SPDEF	6	34505579	34524110	TF	Lung	0.390428959349591	0.437758351177065	0.373679892780544
ZNF668	16	31072164	31085641	TG	Liver	0.20166092525852	0.176076271044381	0.372443344721246
ZNF646	16	31085743	31095517	TG	Liver	0.201137262225169	0.17551188737027	0.372327231797629
VKORC1	16	31102163	31107301	TG	Liver	0.200905807789581	0.175293920963913	0.372191862799888
BCKDK	16	31117428	31124110	TG	Liver	0.20005064341564	0.17436907177937	0.371913093099963
KAT8	16	31127075	31142714	TG	Liver	0.199919232674257	0.174241367842556	0.371881786067012
KAT8	16	31127075	31142714	TG	Spleen	0.199919232674257	0.174241367842556	0.371599196019045
NME4	16	446725	460367	TG	Transverse colon	0.185807198198594	0.164109035722196	0.371333961532805
FUS	16	31191431	31203127	TG	Liver	0.19540936089079	0.168632518106685	0.371101439821669
MKNK2	19	2037470	2051243	TG	Stomach	0.383162254112471	0.358381689677216	0.371021040482374
FUS	16	31191431	31203127	TG	Spleen	0.19540936089079	0.168632518106685	0.370723402953616
VKORC1	16	31102163	31107301	TG	Ovary	0.200905807789581	0.175293920963913	0.370670476936271
BCKDK	16	31117428	31124110	TG	Ovary	0.20005064341564	0.17436907177937	0.370384767610797
KAT8	16	31127075	31142714	TG	Ovary	0.199919232674257	0.174241367842556	0.370351955359682
CSNK1G2	19	1941188	1981337	TG	NK cell	0.393951191713684	0.36761933884156	0.370222896840251
DECR2	16	451826	462487	TG	Transverse colon	0.182958426105045	0.160982903439647	0.370217711673881
PYCARD	16	31212806	31214771	TG	Spleen	0.19240563438023	0.164653687774982	0.370188085808238
VKORC1	16	31102163	31107301	TG	Breast	0.200905807789581	0.175293920963913	0.369773107552725
FUS	16	31191431	31203127	TG	Ovary	0.19540936089079	0.168632518106685	0.369502090890946
BCKDK	16	31117428	31124110	TG	Breast	0.20005064341564	0.17436907177937	0.369479262084895
KAT8	16	31127075	31142714	TG	Breast	0.199919232674257	0.174241367842556	0.369446583923085
PRSS8	16	31142756	31147083	TG	Breast	0.199919232674257	0.174241367842556	0.369446583923085
KLF16	19	1852399	1863567	TF	Aorta	0.399631488775094	0.37236263287291	0.369222681438819
KAT8	16	31127075	31142714	TG	Tibial nerve	0.199919232674257	0.174241367842556	0.369140628043021
CAST	5	95860971	96115299	TG	Prostate	0.166544758752491	0.25383021730645	0.368901581318963
FUS	16	31191431	31203127	TG	Breast	0.19540936089079	0.168632518106685	0.368529506216091
FUS	16	31191431	31203127	TG	Tibial nerve	0.19540936089079	0.168632518106685	0.368252984649516
PYCARD	16	31212806	31214771	TG	Breast	0.19240563438023	0.164653687774982	0.367960918740252
BTBD2	19	1985447	2034880	TG	Left ventricle	0.38338268353793	0.358577850694321	0.367924104283823
MKNK2	19	2037470	2051243	TG	Left ventricle	0.383162254112471	0.358381689677216	0.367739858618005
MKNK2	19	2037470	2051243	TG	Adrenal gland	0.383162254112471	0.358381689677216	0.367329339196348
KAT8	16	31127075	31142714	TG	Vagina	0.199919232674257	0.174241367842556	0.366707266596395
KLF16	19	1852399	1863567	TF	Transverse colon	0.399631488775094	0.37236263287291	0.366536201274595
LMX1B	9	129376722	129463311	TF	Thyroid	0.316141903169271	0.408782107683977	0.366516184389108
FUS	16	31191431	31203127	TG	Vagina	0.19540936089079	0.168632518106685	0.36586495520491
PYCARD	16	31212806	31214771	TG	Vagina	0.19240563438023	0.164653687774982	0.365350649336167
SPDEF	6	34505579	34524110	TF	Skeletal muscle	0.390428959349591	0.437758351177065	0.365242118296686
KLF16	19	1852399	1863567	TF	Sigmoid colon	0.399631488775094	0.37236263287291	0.364608400154641
KLF16	19	1852399	1863567	TF	Subcutaneous adipose	0.399631488775094	0.37236263287291	0.364199605873353
STX4	16	31044210	31054296	TG	Stomach	0.202053973860023	0.176439922800586	0.364084767513513
RARB	3	25215823	25639423	TF	Thyroid	0.264904205399504	0.445647767424322	0.364080731744831
VKORC1	16	31102163	31107301	TG	Stomach	0.200905807789581	0.175293920963913	0.363567866138216
VKORC1	16	31102163	31107301	TG	Visceral omentum	0.200905807789581	0.175293920963913	0.363301583667327
BCKDK	16	31117428	31124110	TG	Stomach	0.20005064341564	0.17436907177937	0.36325662013288
KAT8	16	31127075	31142714	TG	Stomach	0.199919232674257	0.174241367842556	0.363220050822125
PRSS8	16	31142756	31147083	TG	Stomach	0.199919232674257	0.174241367842556	0.363220050822125
BCKDK	16	31117428	31124110	TG	Visceral omentum	0.20005064341564	0.17436907177937	0.3629970037171
KAT8	16	31127075	31142714	TG	Visceral omentum	0.199919232674257	0.174241367842556	0.362959764940019
RARB	3	25215823	25639423	TF	Atrial appendage	0.264904205399504	0.445647767424322	0.362806655651827
NME4	16	446725	460367	TG	Adrenal gland	0.185807198198594	0.164109035722196	0.362788053140843
PRSS36	16	31150246	31161415	TG	Stomach	0.197864429550795	0.171680291557317	0.362750474658269
FUS	16	31191431	31203127	TG	Aorta	0.19540936089079	0.168632518106685	0.362547736211873
FUS	16	31191431	31203127	TG	Stomach	0.19540936089079	0.168632518106685	0.362185441235142
FUS	16	31191431	31203127	TG	Visceral omentum	0.19540936089079	0.168632518106685	0.362004933555771
PYCARD	16	31212806	31214771	TG	Stomach	0.19240563438023	0.164653687774982	0.361538236024501
PYCARD	16	31212806	31214771	TG	Visceral omentum	0.19240563438023	0.164653687774982	0.36141555798226
BTBD2	19	1985447	2034880	TG	Gastroesophageal junction	0.38338268353793	0.358577850694321	0.361072464151803
MKNK2	19	2037470	2051243	TG	Gastroesophageal junction	0.383162254112471	0.358381689677216	0.360875950670361
BTBD2	19	1985447	2034880	TG	Thyroid	0.38338268353793	0.358577850694321	0.360706695587892
MKNK2	19	2037470	2051243	TG	NK cell	0.383162254112471	0.358381689677216	0.360640549444832
MKNK2	19	2037470	2051243	TG	Thyroid	0.383162254112471	0.358381689677216	0.360508321239996
BCKDK	16	31117428	31124110	TG	Atrial appendage	0.20005064341564	0.17436907177937	0.359825018102453
KAT8	16	31127075	31142714	TG	Atrial appendage	0.199919232674257	0.174241367842556	0.35978705982632
FUS	16	31191431	31203127	TG	Atrial appendage	0.19540936089079	0.168632518106685	0.358745339524935
ABHD17A	19	1876809	1885546	TG	Atrial appendage	0.400077973601125	0.372788130735053	0.358743115764424
KLF16	19	1852399	1863567	TF	Terminal ileum	0.399631488775094	0.37236263287291	0.358329147509412
NME4	16	446725	460367	TG	Liver	0.185807198198594	0.164109035722196	0.358237769620261
STX4	16	31044210	31054296	TG	Uterus	0.202053973860023	0.176439922800586	0.358211152866934
KLF16	19	1852399	1863567	TF	Atrial appendage	0.399631488775094	0.37236263287291	0.35818379082236
ZNF668	16	31072164	31085641	TG	Uterus	0.20166092525852	0.176076271044381	0.357959374026704
VKORC1	16	31102163	31107301	TG	Uterus	0.200905807789581	0.175293920963913	0.357665560991925
KAT8	16	31127075	31142714	TG	Uterus	0.199919232674257	0.174241367842556	0.357298565278963
DECR2	16	451826	462487	TG	Liver	0.182958426105045	0.160982903439647	0.357056687483971
FUS	16	31191431	31203127	TG	Uterus	0.19540936089079	0.168632518106685	0.356223731068315
NME4	16	446725	460367	TG	Subcutaneous adipose	0.185807198198594	0.164109035722196	0.355554162476381
BTBD2	19	1985447	2034880	TG	Aorta	0.38338268353793	0.358577850694321	0.354802611557352
MKNK2	19	2037470	2051243	TG	Aorta	0.383162254112471	0.358381689677216	0.354606153849091
RARB	3	25215823	25639423	TF	Left ventricle	0.264904205399504	0.445647767424322	0.354056651881195
BTBD2	19	1985447	2034880	TG	Transverse colon	0.38338268353793	0.358577850694321	0.353187127314412
MKNK2	19	2037470	2051243	TG	Transverse colon	0.383162254112471	0.358381689677216	0.352991843349625
CTNNA2	2	79412357	80875905	TG	Cortex	0.132076723252913	0.258558501608663	0.352695281283417
NME4	16	446725	460367	TG	Sigmoid colon	0.185807198198594	0.164109035722196	0.35197480499389
SEC11C	18	56806709	56826068	TG	Prostate	0.147266581860751	0.253524872714045	0.351241303165653
MKNK2	19	2037470	2051243	TG	Sigmoid colon	0.383162254112471	0.358381689677216	0.351110649720001
NME4	16	446725	460367	TG	Ovary	0.185807198198594	0.164109035722196	0.35107369336812
RAX	18	56934267	56941318	TF	Prostate	0.147043655368591	0.253129515562424	0.350673321614297
MKNK2	19	2037470	2051243	TG	Subcutaneous adipose	0.383162254112471	0.358381689677216	0.350159855605638
NME4	16	446725	460367	TG	Left ventricle	0.185807198198594	0.164109035722196	0.348424281775274
BCKDK	16	31117428	31124110	TG	Cortex	0.20005064341564	0.17436907177937	0.347923775453939
KAT8	16	31127075	31142714	TG	Cortex	0.199919232674257	0.174241367842556	0.347881764122774
AXIN1	16	337440	402673	TG	Monocyte	0.186042755292702	0.164363078232911	0.347393196191596
NME4	16	446725	460367	TG	Vagina	0.185807198198594	0.164109035722196	0.347357580088708
FUS	16	31191431	31203127	TG	Cortex	0.19540936089079	0.168632518106685	0.346707713060286
ABHD17A	19	1876809	1885546	TG	Lung	0.400077973601125	0.372788130735053	0.346173785749152
KLF16	19	1852399	1863567	TF	Lung	0.399631488775094	0.37236263287291	0.345698075995073
MKNK2	19	2037470	2051243	TG	Atrial appendage	0.383162254112471	0.358381689677216	0.344569367552316
MKNK2	19	2037470	2051243	TG	Terminal ileum	0.383162254112471	0.358381689677216	0.34453862138811
ABHD17A	19	1876809	1885546	TG	Cerebellum	0.400077973601125	0.372788130735053	0.343670754369215
KLF16	19	1852399	1863567	TF	Cerebellum	0.399631488775094	0.37236263287291	0.343167285162958
NME4	16	446725	460367	TG	Visceral omentum	0.185807198198594	0.164109035722196	0.340747491662048
NME4	16	446725	460367	TG	Gastroesophageal junction	0.185807198198594	0.164109035722196	0.340506513934951
NME4	16	446725	460367	TG	Uterus	0.185807198198594	0.164109035722196	0.340473813404185
DECR2	16	451826	462487	TG	Uterus	0.182958426105045	0.160982903439647	0.339107022996201
CTNNA2	2	79412357	80875905	TG	Hippocampus	0.132076723252913	0.258558501608663	0.337692567620065
KAT8	16	31127075	31142714	TG	Esophagus muscularis	0.199919232674257	0.174241367842556	0.336004104065829
ZNF668	16	31072164	31085641	TG	Thyroid	0.20166092525852	0.176076271044381	0.335106551596375
VKORC1	16	31102163	31107301	TG	Thyroid	0.200905807789581	0.175293920963913	0.334785943528193
FUS	16	31191431	31203127	TG	Esophagus muscularis	0.19540936089079	0.168632518106685	0.334664221726688
BCKDK	16	31117428	31124110	TG	Thyroid	0.20005064341564	0.17436907177937	0.334427591992546
KAT8	16	31127075	31142714	TG	Thyroid	0.199919232674257	0.174241367842556	0.334381021971083
PRSS8	16	31142756	31147083	TG	Thyroid	0.199919232674257	0.174241367842556	0.334381021971083
KLF16	19	1852399	1863567	TF	Esophagus muscularis	0.399631488775094	0.37236263287291	0.33411266036208
RARB	3	25215823	25639423	TF	Uterus	0.264904205399504	0.445647767424322	0.333968558914133
NME4	16	446725	460367	TG	B cell	0.185807198198594	0.164109035722196	0.333572820239206
FUS	16	31191431	31203127	TG	Thyroid	0.19540936089079	0.168632518106685	0.333107377231633
MKNK2	19	2037470	2051243	TG	Lung	0.383162254112471	0.358381689677216	0.331485777961493
BTBD2	19	1985447	2034880	TG	Cerebellum	0.38338268353793	0.358577850694321	0.329595838062285
MKNK2	19	2037470	2051243	TG	Cerebellum	0.383162254112471	0.358381689677216	0.329379508709985
NME4	16	446725	460367	TG	Atrial appendage	0.185807198198594	0.164109035722196	0.329348892073911
BCKDK	16	31117428	31124110	TG	Hippocampus	0.20005064341564	0.17436907177937	0.328951557321562
KAT8	16	31127075	31142714	TG	Hippocampus	0.199919232674257	0.174241367842556	0.328900757974511
KLF16	19	1852399	1863567	TF	Monocyte	0.399631488775094	0.37236263287291	0.327760610403895
FUS	16	31191431	31203127	TG	Hippocampus	0.19540936089079	0.168632518106685	0.327467916490542
RARB	3	25215823	25639423	TF	Cortex	0.264904205399504	0.445647767424322	0.326820404215855
ABHD17A	19	1876809	1885546	TG	CD8 cell	0.400077973601125	0.372788130735053	0.326626342705416
KLF16	19	1852399	1863567	TF	CD8 cell	0.399631488775094	0.37236263287291	0.325885111556011
ABHD17A	19	1876809	1885546	TG	Spleen	0.400077973601125	0.372788130735053	0.324487635313239
KLF16	19	1852399	1863567	TF	Spleen	0.399631488775094	0.37236263287291	0.323730250518558
KLF16	19	1852399	1863567	TF	Liver	0.399631488775094	0.37236263287291	0.323000953238631
ZNF668	16	31072164	31085641	TG	Esophagus mucosa	0.20166092525852	0.176076271044381	0.322518281702996
VKORC1	16	31102163	31107301	TG	Esophagus mucosa	0.200905807789581	0.175293920963913	0.32216190676707
CSNK1G2	19	1941188	1981337	TG	CD8 cell	0.393951191713684	0.36761933884156	0.321931930954461
PRSS8	16	31142756	31147083	TG	Esophagus mucosa	0.199919232674257	0.174241367842556	0.321711582696145
RARB	3	25215823	25639423	TF	Gastroesophageal junction	0.264904205399504	0.445647767424322	0.321701707121861
MKNK2	19	2037470	2051243	TG	Esophagus muscularis	0.383162254112471	0.358381689677216	0.321200412843803
NCAM1	11	112831997	113149158	TG	Testis	0.28553298219441	0.319559069419843	0.320336645899081
FUS	16	31191431	31203127	TG	Esophagus mucosa	0.19540936089079	0.168632518106685	0.320175358661861
NME4	16	446725	460367	TG	Aorta	0.185807198198594	0.164109035722196	0.319089544244878
MRPL28	16	417384	420527	TG	Aorta	0.18591556599895	0.164245424582985	0.319068286019685
DECR2	16	451826	462487	TG	Aorta	0.182958426105045	0.160982903439647	0.317637686080204
ZNF646	16	31085743	31095517	TG	Sun-exposed skin	0.201137262225169	0.17551188737027	0.315059749632509
MKNK2	19	2037470	2051243	TG	Monocyte	0.383162254112471	0.358381689677216	0.314946969377993
VKORC1	16	31102163	31107301	TG	Sun-exposed skin	0.200905807789581	0.175293920963913	0.314901756799396
BCKDK	16	31117428	31124110	TG	Sun-exposed skin	0.20005064341564	0.17436907177937	0.314481339851018
KAT8	16	31127075	31142714	TG	Sun-exposed skin	0.199919232674257	0.174241367842556	0.3144245301854
PRSS8	16	31142756	31147083	TG	Sun-exposed skin	0.199919232674257	0.174241367842556	0.3144245301854
STX4	16	31044210	31054296	TG	Omnibus	0.202053973860023	0.176439922800586	0.313642621619648
PRSS53	16	31094746	31100949	TG	Omnibus	0.201081304510712	0.175459619039544	0.31311532287336
VKORC1	16	31102163	31107301	TG	Omnibus	0.200905807789581	0.175293920963913	0.312996064796529
MKNK2	19	2037470	2051243	TG	CD8 cell	0.383162254112471	0.358381689677216	0.312935730926967
FUS	16	31191431	31203127	TG	Sun-exposed skin	0.19540936089079	0.168632518106685	0.312763982598438
KAT8	16	31127075	31142714	TG	Prostate	0.199919232674257	0.174241367842556	0.312602826988954
PRSS8	16	31142756	31147083	TG	Prostate	0.199919232674257	0.174241367842556	0.312602826988954
BCKDK	16	31117428	31124110	TG	Omnibus	0.20005064341564	0.17436907177937	0.312582206255373
KAT8	16	31127075	31142714	TG	Omnibus	0.199919232674257	0.174241367842556	0.312524176355949
PRSS8	16	31142756	31147083	TG	Omnibus	0.199919232674257	0.174241367842556	0.312524176355949
NME4	16	446725	460367	TG	Stomach	0.185807198198594	0.164109035722196	0.312419175490769
PRSS36	16	31150246	31161415	TG	Omnibus	0.197864429550795	0.171680291557317	0.311796023702272
PYCARD	16	31212806	31214771	TG	Sun-exposed skin	0.19240563438023	0.164653687774982	0.311698988414811
NME4	16	446725	460367	TG	Thyroid	0.185807198198594	0.164109035722196	0.311287027357127
FUS	16	31191431	31203127	TG	Prostate	0.19540936089079	0.168632518106685	0.310949597560537
FUS	16	31191431	31203127	TG	Omnibus	0.19540936089079	0.168632518106685	0.310916122670374
HIP1	7	75162621	75368280	TG	Omnibus	0.16283822227039	0.199865021837037	0.31082749796005
MKNK2	19	2037470	2051243	TG	Spleen	0.383162254112471	0.358381689677216	0.310486172808414
BTBD2	19	1985447	2034880	TG	Liver	0.38338268353793	0.358577850694321	0.310391676099329
MKNK2	19	2037470	2051243	TG	Liver	0.383162254112471	0.358381689677216	0.310162738423309
TRIM72	16	31225342	31236510	TG	Omnibus	0.192422398370823	0.164669514192469	0.309910992237337
PYDC1	16	31227283	31228680	TG	Omnibus	0.192412988641031	0.164660455614106	0.309900660177769
PYCARD	16	31212806	31214771	TG	Omnibus	0.19240563438023	0.164653687774982	0.309890204549567
NME4	16	446725	460367	TG	CD8 cell	0.185807198198594	0.164109035722196	0.309371243274294
CTNNA2	2	79412357	80875905	TG	Putamen	0.132076723252913	0.258558501608663	0.308078092017335
KLF16	19	1852399	1863567	TF	Esophagus mucosa	0.399631488775094	0.37236263287291	0.301228406816175
RARB	3	25215823	25639423	TF	Omnibus	0.264904205399504	0.445647767424322	0.30052409654623
DECR2	16	451826	462487	TG	Esophagus mucosa	0.182958426105045	0.160982903439647	0.298950960705762
CAST	5	95860971	96115299	TG	Testis	0.166544758752491	0.25383021730645	0.297327913909772
LMX1B	9	129376722	129463311	TF	Testis	0.316141903169271	0.408782107683977	0.29549533784496
KAT8	16	31127075	31142714	TG	Putamen	0.199919232674257	0.174241367842556	0.295356612344763
ABHD17A	19	1876809	1885546	TG	CD4 cell	0.400077973601125	0.372788130735053	0.294240457794106
FUS	16	31191431	31203127	TG	Putamen	0.19540936089079	0.168632518106685	0.293436345328217
KLF16	19	1852399	1863567	TF	CD4 cell	0.399631488775094	0.37236263287291	0.292861434992119
RARB	3	25215823	25639423	TF	Esophagus muscularis	0.264904205399504	0.445647767424322	0.292296596959026
SCAMP4	19	1905213	1926016	TG	Omnibus	0.400403149619958	0.373101281474981	0.292107771962183
ADAT3	19	1905377	1913444	TG	Omnibus	0.400398060185776	0.373097040439885	0.292104169632088
KLF16	19	1852399	1863567	TF	B cell	0.399631488775094	0.37236263287291	0.291450565025084
ABHD17A	19	1876809	1885546	TG	Omnibus	0.400077973601125	0.372788130735053	0.291189577657165
RARB	3	25215823	25639423	TF	Putamen	0.264904205399504	0.445647767424322	0.291090308828838
NME4	16	446725	460367	TG	CD4 cell	0.185807198198594	0.164109035722196	0.290334830938322
CSNK1G2	19	1941188	1981337	TG	CD4 cell	0.393951191713684	0.36761933884156	0.290278605452506
BTBD2	19	1985447	2034880	TG	Esophagus mucosa	0.38338268353793	0.358577850694321	0.290142526687176
KLF16	19	1852399	1863567	TF	Omnibus	0.399631488775094	0.37236263287291	0.289992090401494
MKNK2	19	2037470	2051243	TG	Esophagus mucosa	0.383162254112471	0.358381689677216	0.289876093734246
CSNK1G2	19	1941188	1981337	TG	Omnibus	0.393951191713684	0.36761933884156	0.287264161379007
RAX	18	56934267	56941318	TF	Omnibus	0.147043655368591	0.253129515562424	0.286693889534321
NME4	16	446725	460367	TG	Esophagus muscularis	0.185807198198594	0.164109035722196	0.285403614500148
MKNK2	19	2037470	2051243	TG	CD4 cell	0.383162254112471	0.358381689677216	0.281676103723198
CTNNA2	2	79412357	80875905	TG	Caudate	0.132076723252913	0.258558501608663	0.281518494095999
XXYLT1	3	194789008	194991896	TG	B cell	0.18560050556012	0.212574121341855	0.281208873553329
RARB	3	25215823	25639423	TF	Caudate	0.264904205399504	0.445647767424322	0.279909504236327
MKNK2	19	2037470	2051243	TG	B cell	0.383162254112471	0.358381689677216	0.279698586464455
BTBD2	19	1985447	2034880	TG	Omnibus	0.38338268353793	0.358577850694321	0.279135263398025
MKNK2	19	2037470	2051243	TG	Omnibus	0.383162254112471	0.358381689677216	0.278864489114782
DNASE1	16	3661729	3730144	TG	Pancreas	0.141057343030617	0.132574631121241	0.2772078028847
ABHD17A	19	1876809	1885546	TG	Sun-exposed skin	0.400077973601125	0.372788130735053	0.276839761142649
GALNT9	12	132680924	132905935	TG	Cerebellum	0.111016345621076	0.133996381139517	0.275836179241111
XXYLT1	3	194789008	194991896	TG	Monocyte	0.18560050556012	0.212574121341855	0.275550024773203
KLF16	19	1852399	1863567	TF	Sun-exposed skin	0.399631488775094	0.37236263287291	0.27539088035353
KLF16	19	1852399	1863567	TF	Tibial nerve	0.399631488775094	0.37236263287291	0.275222977058998
NME4	16	446725	460367	TG	Prostate	0.185807198198594	0.164109035722196	0.273471457651985
XXYLT1	3	194789008	194991896	TG	CD8 cell	0.18560050556012	0.212574121341855	0.271371720502064
SCARB2	4	77079890	77135046	TG	Pancreas	0.0728611850358132	0.0944062865378799	0.270873602035976
FUS	16	31191431	31203127	TG	Caudate	0.19540936089079	0.168632518106685	0.265156951364253
MKNK2	19	2037470	2051243	TG	Sun-exposed skin	0.383162254112471	0.358381689677216	0.264923232877196
BTBD2	19	1985447	2034880	TG	Tibial nerve	0.38338268353793	0.358577850694321	0.264087892793943
MKNK2	19	2037470	2051243	TG	Tibial nerve	0.383162254112471	0.358381689677216	0.263803329543692
XXYLT1	3	194789008	194991896	TG	CD4 cell	0.18560050556012	0.212574121341855	0.263145418667642
XXYLT1	3	194789008	194991896	TG	Aorta	0.18560050556012	0.212574121341855	0.262846282803377
XXYLT1	3	194789008	194991896	TG	Sigmoid colon	0.18560050556012	0.212574121341855	0.2609707450894
NUP54	4	77035812	77069668	TG	Pancreas	0.0666153200242519	0.0872037435970204	0.260844250131644
CTNNA2	2	79412357	80875905	TG	Testis	0.132076723252913	0.258558501608663	0.260166988455955
KLF16	19	1852399	1863567	TF	Cortex	0.399631488775094	0.37236263287291	0.260057232916191
XXYLT1	3	194789008	194991896	TG	Visceral omentum	0.18560050556012	0.212574121341855	0.259553509192991
CPS1	2	211342406	211543831	TG	Terminal ileum	0.0827158711368394	0.144866025411136	0.25918928146025
XXYLT1	3	194789008	194991896	TG	Transverse colon	0.18560050556012	0.212574121341855	0.259180146166888
XXYLT1	3	194789008	194991896	TG	Spleen	0.18560050556012	0.212574121341855	0.259169815143624
XXYLT1	3	194789008	194991896	TG	Left ventricle	0.18560050556012	0.212574121341855	0.258264847502106
XXYLT1	3	194789008	194991896	TG	Tibial nerve	0.18560050556012	0.212574121341855	0.257500419390721
CPS1	2	211342406	211543831	TG	Liver	0.0827158711368394	0.144866025411136	0.254154300880774
XXYLT1	3	194789008	194991896	TG	Ovary	0.18560050556012	0.212574121341855	0.25336365171889
KLF16	19	1852399	1863567	TF	Hippocampus	0.399631488775094	0.37236263287291	0.252588893338724
XXYLT1	3	194789008	194991896	TG	Stomach	0.18560050556012	0.212574121341855	0.252443300234995
XXYLT1	3	194789008	194991896	TG	Uterus	0.18560050556012	0.212574121341855	0.251089698549783
BTBD2	19	1985447	2034880	TG	Cortex	0.38338268353793	0.358577850694321	0.251031669518403
MKNK2	19	2037470	2051243	TG	Cortex	0.383162254112471	0.358381689677216	0.250733568589271
XXYLT1	3	194789008	194991896	TG	Vagina	0.18560050556012	0.212574121341855	0.249028776919349
MAGI2	7	77646393	79082890	TG	Thyroid	0.104087815871722	0.174986564455442	0.245895022851329
MAGI2	7	77646393	79082890	TG	Cortex	0.104087815871722	0.174986564455442	0.245215421142981
XXYLT1	3	194789008	194991896	TG	Esophagus muscularis	0.18560050556012	0.212574121341855	0.244889531140974
BTBD2	19	1985447	2034880	TG	Hippocampus	0.38338268353793	0.358577850694321	0.243707041004844
MKNK2	19	2037470	2051243	TG	Hippocampus	0.383162254112471	0.358381689677216	0.243391891295674
XXYLT1	3	194789008	194991896	TG	Omnibus	0.18560050556012	0.212574121341855	0.240652217155658
XXYLT1	3	194789008	194991896	TG	Thyroid	0.18560050556012	0.212574121341855	0.240023229422265
ZNF646	16	31085743	31095517	TG	Testis	0.201137262225169	0.17551188737027	0.238004531479111
VKORC1	16	31102163	31107301	TG	Testis	0.200905807789581	0.175293920963913	0.237815306762632
DCAF7	17	61627822	61671639	TG	Pancreas	0.141750179542411	0.146958969121702	0.237440543267335
BCKDK	16	31117428	31124110	TG	Testis	0.20005064341564	0.17436907177937	0.23719901503455
KAT8	16	31127075	31142714	TG	Testis	0.199919232674257	0.174241367842556	0.237107036899462
XXYLT1	3	194789008	194991896	TG	Esophagus mucosa	0.18560050556012	0.212574121341855	0.236098260026661
SPDEF	6	34505579	34524110	TF	Omnibus	0.390428959349591	0.437758351177065	0.236080932927231
FUS	16	31191431	31203127	TG	Testis	0.19540936089079	0.168632518106685	0.234184033603706
TLR4	9	120466610	120479149	TG	Adrenal gland	0.0721317201794424	0.148020211822662	0.233539014554201
MAP3K3	17	61699775	61773663	TG	NK cell	0.157185439320037	0.162870372059289	0.232835697230716
NME4	16	446725	460367	TG	Tibial nerve	0.185807198198594	0.164109035722196	0.231622702214088
TLR4	9	120466610	120479149	TG	Lung	0.0721317201794424	0.148020211822662	0.229582372366404
XXYLT1	3	194789008	194991896	TG	Prostate	0.18560050556012	0.212574121341855	0.229542363073549
XXYLT1	3	194789008	194991896	TG	Sun-exposed skin	0.18560050556012	0.212574121341855	0.229287464542604
GBE1	3	81538850	81811312	TG	Pancreas	0.0995266720578964	0.161443661308888	0.228696547603669
AXIN1	16	337440	402673	TG	Cerebellum	0.186042755292702	0.164363078232911	0.227195527105967
PDIA2	16	333152	337215	TG	Cerebellum	0.185897161668954	0.164235322148392	0.227017342038646
NME4	16	446725	460367	TG	Cerebellum	0.185807198198594	0.164109035722196	0.226990482009782
KLF16	19	1852399	1863567	TF	Prostate	0.399631488775094	0.37236263287291	0.22633506839804
TLR4	9	120466610	120479149	TG	Spleen	0.0721317201794424	0.148020211822662	0.225778410377736
RAB11FIP3	16	475619	573011	TG	Cerebellum	0.183217071648938	0.161185252147753	0.225128114550784
TLR4	9	120466610	120479149	TG	Monocyte	0.0721317201794424	0.148020211822662	0.224224143365903
MAP3K3	17	61699775	61773663	TG	Terminal ileum	0.157185439320037	0.162870372059289	0.223667730864038
MAP3K3	17	61699775	61773663	TG	B cell	0.157185439320037	0.162870372059289	0.219599211784571
GALNT9	12	132680924	132905935	TG	Omnibus	0.111016345621076	0.133996381139517	0.219325273690579
MAP3K3	17	61699775	61773663	TG	Cerebellum	0.157185439320037	0.162870372059289	0.218522257672124
MKNK2	19	2037470	2051243	TG	Prostate	0.383162254112471	0.358381689677216	0.218477690456907
MAP3K3	17	61699775	61773663	TG	CD8 cell	0.157185439320037	0.162870372059289	0.217215435399764
ACAP2	3	194995465	195163807	TG	Terminal ileum	0.147187689029472	0.163634439472808	0.217199959567185
MAP3K3	17	61699775	61773663	TG	Lung	0.157185439320037	0.162870372059289	0.217069287333723
DCAF7	17	61627822	61671639	TG	NK cell	0.141750179542411	0.146958969121702	0.217035822138483
MAP3K3	17	61699775	61773663	TG	Spleen	0.157185439320037	0.162870372059289	0.216650764291256
MAP3K3	17	61699775	61773663	TG	Vagina	0.157185439320037	0.162870372059289	0.216288800812811
MAP3K3	17	61699775	61773663	TG	Monocyte	0.157185439320037	0.162870372059289	0.215746883076086
DERL2	17	5374571	5390131	TG	Pancreas	0.100899851621526	0.0988448935034724	0.215357600350826
MAP3K3	17	61699775	61773663	TG	Tibial nerve	0.157185439320037	0.162870372059289	0.213889379171389
ACAP2	3	194995465	195163807	TG	Vagina	0.147187689029472	0.163634439472808	0.21184908099737
ACAP2	3	194995465	195163807	TG	Lung	0.147187689029472	0.163634439472808	0.211831749188663
ACAP2	3	194995465	195163807	TG	Spleen	0.147187689029472	0.163634439472808	0.210889088292858
MAP3K3	17	61699775	61773663	TG	CD4 cell	0.157185439320037	0.162870372059289	0.210696774990563
PDZRN4	12	41582250	41968392	TG	Sigmoid colon	0.123421978831826	0.161886255096075	0.207817114443259
DCAF7	17	61627822	61671639	TG	Terminal ileum	0.141750179542411	0.146958969121702	0.20732049664027
DCAF7	17	61627822	61671639	TG	Transverse colon	0.141750179542411	0.146958969121702	0.206383492045536
RHBDD1	2	227700297	227863931	TG	B cell	0.133562212856053	0.161303904090861	0.205742946329969
PDZRN4	12	41582250	41968392	TG	Vagina	0.123421978831826	0.161886255096075	0.205536707009892
COL4A4	2	227867427	228028829	TG	Skeletal muscle	0.129833826166269	0.156786413573289	0.205347138287755
COL4A4	2	227867427	228028829	TG	Adrenal gland	0.129833826166269	0.156786413573289	0.204573451697824
PDZRN4	12	41582250	41968392	TG	Tibial nerve	0.123421978831826	0.161886255096075	0.204030229062632
DCAF7	17	61627822	61671639	TG	Adrenal gland	0.141750179542411	0.146958969121702	0.204003165854518
DCAF7	17	61627822	61671639	TG	Gastroesophageal junction	0.141750179542411	0.146958969121702	0.20399751880239
DCAF7	17	61627822	61671639	TG	Subcutaneous adipose	0.141750179542411	0.146958969121702	0.203725546062674
DCAF7	17	61627822	61671639	TG	B cell	0.141750179542411	0.146958969121702	0.203020914092938
MAP3K3	17	61699775	61773663	TG	Esophagus mucosa	0.157185439320037	0.162870372059289	0.202597017335201
COL4A4	2	227867427	228028829	TG	Lung	0.129833826166269	0.156786413573289	0.202478206356655
DCAF7	17	61627822	61671639	TG	Cerebellum	0.141750179542411	0.146958969121702	0.202287007424936
RALYL	8	85095022	85834079	TG	Cortex	0.0888679523697738	0.177617559581334	0.201895003486961
DCAF7	17	61627822	61671639	TG	Liver	0.141750179542411	0.146958969121702	0.201354744399895
DCAF7	17	61627822	61671639	TG	Left ventricle	0.141750179542411	0.146958969121702	0.201246869838912
DCAF7	17	61627822	61671639	TG	CD8 cell	0.141750179542411	0.146958969121702	0.200867803524066
DCAF7	17	61627822	61671639	TG	Lung	0.141750179542411	0.146958969121702	0.200506106648439
DCAF7	17	61627822	61671639	TG	Spleen	0.141750179542411	0.146958969121702	0.20023163828524
MAP3K3	17	61699775	61773663	TG	Omnibus	0.157185439320037	0.162870372059289	0.199896651987392
ACAP2	3	194995465	195163807	TG	Esophagus mucosa	0.147187689029472	0.163634439472808	0.199788649750076
DCAF7	17	61627822	61671639	TG	Ovary	0.141750179542411	0.146958969121702	0.199673503390725
DCAF7	17	61627822	61671639	TG	Vagina	0.141750179542411	0.146958969121702	0.19953241217527
DCAF7	17	61627822	61671639	TG	Monocyte	0.141750179542411	0.146958969121702	0.19951491090998
CHDH	3	53846362	53880417	TG	Pancreas	0.104900905175586	0.123763236225272	0.199163143089716
SCARB2	4	77079890	77135046	TG	Terminal ileum	0.0728611850358132	0.0944062865378799	0.198787702014613
DCAF7	17	61627822	61671639	TG	Breast	0.141750179542411	0.146958969121702	0.198394900892212
COL4A4	2	227867427	228028829	TG	Aorta	0.129833826166269	0.156786413573289	0.198008930909689
DCAF7	17	61627822	61671639	TG	Tibial nerve	0.141750179542411	0.146958969121702	0.197681719644752
SPDEF	6	34505579	34524110	TF	Stomach	0.390428959349591	0.437758351177065	0.197237101713876
DCAF7	17	61627822	61671639	TG	Visceral omentum	0.141750179542411	0.146958969121702	0.196920434623965
DCAF7	17	61627822	61671639	TG	Aorta	0.141750179542411	0.146958969121702	0.196739202468057
REG3A	2	79384132	79386879	TG	Pancreas	0.0128392663573951	0.00766215195382272	0.196644555914591
DCAF7	17	61627822	61671639	TG	Uterus	0.141750179542411	0.146958969121702	0.196403425611178
RHBDD1	2	227700297	227863931	TG	Thyroid	0.133562212856053	0.161303904090861	0.196325472898528
COQ4	9	131084815	131096351	TG	Pancreas	0.113266340046556	0.106367855572507	0.196122217393311
SCARB2	4	77079890	77135046	TG	Transverse colon	0.0728611850358132	0.0944062865378799	0.195808443743183
KLF16	19	1852399	1863567	TF	Putamen	0.399631488775094	0.37236263287291	0.195801667637753
RALYL	8	85095022	85834079	TG	Cerebellum	0.0888679523697738	0.177617559581334	0.19571300990509
DCAF7	17	61627822	61671639	TG	Atrial appendage	0.141750179542411	0.146958969121702	0.195497729852168
NUP54	4	77035812	77069668	TG	NK cell	0.0666153200242519	0.0872037435970204	0.195084970671766
DCAF7	17	61627822	61671639	TG	Stomach	0.141750179542411	0.146958969121702	0.194972760848022
SCARB2	4	77079890	77135046	TG	Skeletal muscle	0.0728611850358132	0.0944062865378799	0.194534039359048
DCAF7	17	61627822	61671639	TG	CD4 cell	0.141750179542411	0.146958969121702	0.194387532105534
PDZRN4	12	41582250	41968392	TG	Esophagus muscularis	0.123421978831826	0.161886255096075	0.193780029524276
SCARB2	4	77079890	77135046	TG	Gastroesophageal junction	0.0728611850358132	0.0944062865378799	0.192724658468768
GBE1	3	81538850	81811312	TG	Liver	0.0995266720578964	0.161443661308888	0.192718384452254
DCAF7	17	61627822	61671639	TG	Cortex	0.141750179542411	0.146958969121702	0.192260457541899
SCARB2	4	77079890	77135046	TG	Subcutaneous adipose	0.0728611850358132	0.0944062865378799	0.191554876069112
HSD17B12	11	43577986	43878167	TG	Adrenal gland	0.112049421432012	0.141864103404619	0.191299359663539
COL4A4	2	227867427	228028829	TG	Thyroid	0.129833826166269	0.156786413573289	0.191200963153705
DMXL2	15	51739908	51915030	TG	Monocyte	0.124450336344873	0.142478653208896	0.191190232893558
SCARB2	4	77079890	77135046	TG	Sigmoid colon	0.0728611850358132	0.0944062865378799	0.191059128635847
GBE1	3	81538850	81811312	TG	Adrenal gland	0.0995266720578964	0.161443661308888	0.190922530164998
BTBD2	19	1985447	2034880	TG	Putamen	0.38338268353793	0.358577850694321	0.190745301521905
SCARB2	4	77079890	77135046	TG	Adrenal gland	0.0728611850358132	0.0944062865378799	0.190659348894189
GBE1	3	81538850	81811312	TG	Skeletal muscle	0.0995266720578964	0.161443661308888	0.190389951259778
GBE1	3	81538850	81811312	TG	Subcutaneous adipose	0.0995266720578964	0.161443661308888	0.190364705813297
MKNK2	19	2037470	2051243	TG	Putamen	0.383162254112471	0.358381689677216	0.190339565776307
GBE1	3	81538850	81811312	TG	Sigmoid colon	0.0995266720578964	0.161443661308888	0.190308265581922
DNASE1	16	3661729	3730144	TG	Terminal ileum	0.141057343030617	0.132574631121241	0.190129342657863
GBE1	3	81538850	81811312	TG	Left ventricle	0.0995266720578964	0.161443661308888	0.189812103460967
DCAF7	17	61627822	61671639	TG	Thyroid	0.141750179542411	0.146958969121702	0.189770280645778
GBE1	3	81538850	81811312	TG	Ovary	0.0995266720578964	0.161443661308888	0.189217454072916
SCARB2	4	77079890	77135046	TG	Cerebellum	0.0728611850358132	0.0944062865378799	0.188631332635193
DCAF7	17	61627822	61671639	TG	Esophagus muscularis	0.141750179542411	0.146958969121702	0.188389717590781
GBE1	3	81538850	81811312	TG	Monocyte	0.0995266720578964	0.161443661308888	0.188169323040601
DNASE1	16	3661729	3730144	TG	Transverse colon	0.141057343030617	0.132574631121241	0.187784297583653
SCARB2	4	77079890	77135046	TG	Liver	0.0728611850358132	0.0944062865378799	0.187569567137411
GBE1	3	81538850	81811312	TG	Tibial nerve	0.0995266720578964	0.161443661308888	0.187455884970838
SCARB2	4	77079890	77135046	TG	Left ventricle	0.0728611850358132	0.0944062865378799	0.187411240475741
GBE1	3	81538850	81811312	TG	Aorta	0.0995266720578964	0.161443661308888	0.187344039318984
DCAF7	17	61627822	61671639	TG	Hippocampus	0.141750179542411	0.146958969121702	0.187115645316985
GBE1	3	81538850	81811312	TG	Visceral omentum	0.0995266720578964	0.161443661308888	0.187099552134257
URM1	9	131133598	131153015	TG	Pancreas	0.108743706681884	0.102196467728524	0.186837559995536
SCARB2	4	77079890	77135046	TG	Lung	0.0728611850358132	0.0944062865378799	0.18678326510376
GBE1	3	81538850	81811312	TG	Lung	0.0995266720578964	0.161443661308888	0.186550694812483
DCAF7	17	61627822	61671639	TG	Esophagus mucosa	0.141750179542411	0.146958969121702	0.186303646392682
DMXL2	15	51739908	51915030	TG	CD4 cell	0.124450336344873	0.142478653208896	0.18611098619555
AXIN1	16	337440	402673	TG	Omnibus	0.186042755292702	0.164363078232911	0.185796625436687
NUP54	4	77035812	77069668	TG	Transverse colon	0.0666153200242519	0.0872037435970204	0.185782612081495
TMEM8A	16	420773	437113	TG	Omnibus	0.185930686597911	0.164257948662672	0.185684362430325
ARHGDIG	16	318726	333003	TG	Omnibus	0.185913636274472	0.164250679947337	0.1856703244751
MRPL28	16	417384	420527	TG	Omnibus	0.18591556599895	0.164245424582985	0.185669815348087
PDIA2	16	333152	337215	TG	Omnibus	0.185897161668954	0.164235322148392	0.185653799964723
RGS11	16	318300	325980	TG	Omnibus	0.185847071746511	0.164186283945251	0.185606148316987
NME4	16	446725	460367	TG	Omnibus	0.185807198198594	0.164109035722196	0.185563593906987
GBE1	3	81538850	81811312	TG	Vagina	0.0995266720578964	0.161443661308888	0.185427152118464
SCARB2	4	77079890	77135046	TG	CD8 cell	0.0728611850358132	0.0944062865378799	0.185231869207547
ART3	4	76932337	77033955	TG	Skeletal muscle	0.0668397483655127	0.0875056181005314	0.185082683854319
PACSIN1	6	34433916	34503006	TG	Cortex	0.394588121502063	0.44216658423776	0.185015884211554
DCAF7	17	61627822	61671639	TG	Sun-exposed skin	0.141750179542411	0.146958969121702	0.184648534445096
NUP54	4	77035812	77069668	TG	Skeletal muscle	0.0666153200242519	0.0872037435970204	0.184409958635215
DNASE1	16	3661729	3730144	TG	Vagina	0.141057343030617	0.132574631121241	0.184281516587415
NME4	16	446725	460367	TG	Testis	0.185807198198594	0.164109035722196	0.184157935221919
GBE1	3	81538850	81811312	TG	Uterus	0.0995266720578964	0.161443661308888	0.183609454569127
SCARB2	4	77079890	77135046	TG	Spleen	0.0728611850358132	0.0944062865378799	0.183592623016015
DCAF7	17	61627822	61671639	TG	Omnibus	0.141750179542411	0.146958969121702	0.183337620056887
SPDEF	6	34505579	34524110	TF	Cortex	0.390428959349591	0.437758351177065	0.183140549961816
RAB11FIP3	16	475619	573011	TG	Omnibus	0.183217071648938	0.161185252147753	0.182972578430828
SCARB2	4	77079890	77135046	TG	Ovary	0.0728611850358132	0.0944062865378799	0.182726066486837
DECR2	16	451826	462487	TG	Omnibus	0.182958426105045	0.160982903439647	0.182724999524878
NUP54	4	77035812	77069668	TG	Gastroesophageal junction	0.0666153200242519	0.0872037435970204	0.182716745732861
DNASE1	16	3661729	3730144	TG	Spleen	0.141057343030617	0.132574631121241	0.182574670549511
DCAF7	17	61627822	61671639	TG	Prostate	0.141750179542411	0.146958969121702	0.182529731150399
SCARB2	4	77079890	77135046	TG	Monocyte	0.0728611850358132	0.0944062865378799	0.182341691096592
GBE1	3	81538850	81811312	TG	Thyroid	0.0995266720578964	0.161443661308888	0.182332004354825
KLF16	19	1852399	1863567	TF	Caudate	0.399631488775094	0.37236263287291	0.18191332346201
SCARB2	4	77079890	77135046	TG	Breast	0.0728611850358132	0.0944062865378799	0.181678739302758
NUP54	4	77035812	77069668	TG	Subcutaneous adipose	0.0666153200242519	0.0872037435970204	0.181574957843872
RAB11FIP3	16	475619	573011	TG	Testis	0.183217071648938	0.161185252147753	0.181399681319918
SCARB2	4	77079890	77135046	TG	Tibial nerve	0.0728611850358132	0.0944062865378799	0.181067350219212
NUP54	4	77035812	77069668	TG	Sigmoid colon	0.0666153200242519	0.0872037435970204	0.181051413525896
SCARB2	4	77079890	77135046	TG	Vagina	0.0728611850358132	0.0944062865378799	0.180538603428141
DNASE1	16	3661729	3730144	TG	Monocyte	0.141057343030617	0.132574631121241	0.179929662888943
DCAF7	17	61627822	61671639	TG	Putamen	0.141750179542411	0.146958969121702	0.178763416576091
NUP54	4	77035812	77069668	TG	Cerebellum	0.0666153200242519	0.0872037435970204	0.178668545556819
SCARB2	4	77079890	77135046	TG	Visceral omentum	0.0728611850358132	0.0944062865378799	0.178524774767303
ART3	4	76932337	77033955	TG	Left ventricle	0.0668397483655127	0.0875056181005314	0.178173261306853
SCARB2	4	77079890	77135046	TG	Aorta	0.0728611850358132	0.0944062865378799	0.178019438697213
TACO1	17	61678231	61685725	TG	Omnibus	0.139790548882777	0.144622509326014	0.177891719875875
MAP3K3	17	61699775	61773663	TG	Testis	0.157185439320037	0.162870372059289	0.177703196002635
NUP54	4	77035812	77069668	TG	Liver	0.0666153200242519	0.0872037435970204	0.177641009621969
BTBD2	19	1985447	2034880	TG	Caudate	0.38338268353793	0.358577850694321	0.177603788213509
NUP54	4	77035812	77069668	TG	B cell	0.0666153200242519	0.0872037435970204	0.177575491878978
NUP54	4	77035812	77069668	TG	Left ventricle	0.0666153200242519	0.0872037435970204	0.177525049724739
C1QBP	17	5336097	5352150	TG	NK cell	0.1016136470823	0.0995367377894782	0.177400079175123
MKNK2	19	2037470	2051243	TG	Caudate	0.383162254112471	0.358381689677216	0.177174633282187
CACNA1D	3	53528683	53847760	TG	Terminal ileum	0.106249568247757	0.12553444078138	0.176921595105884
NUP54	4	77035812	77069668	TG	Lung	0.0666153200242519	0.0872037435970204	0.176895586475668
DHX33	17	5344232	5372380	TG	NK cell	0.101223138106126	0.0991579802346551	0.176844299424122
SCARB2	4	77079890	77135046	TG	Uterus	0.0728611850358132	0.0944062865378799	0.176630379916383
DERL2	17	5374571	5390131	TG	NK cell	0.100899851621526	0.0988448935034724	0.176337853362805
PDE1C	7	31790793	32338941	TG	Left ventricle	0.0855230834383306	0.119408417529838	0.17607942375638
SCARB2	4	77079890	77135046	TG	Atrial appendage	0.0728611850358132	0.0944062865378799	0.175948331893783
TINAGL1	1	32042116	32053288	TG	Pancreas	0.0798330284223803	0.0835555169020743	0.17564684146614
CACNA1D	3	53528683	53847760	TG	Transverse colon	0.106249568247757	0.12553444078138	0.175597330319464
NUP54	4	77035812	77069668	TG	CD8 cell	0.0666153200242519	0.0872037435970204	0.175317789231379
SCARB2	4	77079890	77135046	TG	CD4 cell	0.0728611850358132	0.0944062865378799	0.175174133197127
MIS12	17	5389605	5394134	TG	NK cell	0.0999368286626062	0.097883900952019	0.174512580612642
ADPGK	15	73043710	73078187	TG	Pancreas	0.0776555995264496	0.0936901960135128	0.174343125898682
SCARB2	4	77079890	77135046	TG	Stomach	0.0728611850358132	0.0944062865378799	0.174334233164025
GBE1	3	81538850	81811312	TG	Esophagus muscularis	0.0995266720578964	0.161443661308888	0.174142502709826
CACNA1D	3	53528683	53847760	TG	Adrenal gland	0.106249568247757	0.12553444078138	0.173774623392143
NUP54	4	77035812	77069668	TG	Spleen	0.0666153200242519	0.0872037435970204	0.173744871090777
PDE1C	7	31790793	32338941	TG	Vagina	0.0855230834383306	0.119408417529838	0.173308940393132
CXCL11	4	76954835	76962568	TG	Spleen	0.0663666086962876	0.0869064207318836	0.173230722247045
CHDH	3	53846362	53880417	TG	Terminal ileum	0.104900905175586	0.123763236225272	0.172954645211796
NUP54	4	77035812	77069668	TG	Ovary	0.0666153200242519	0.0872037435970204	0.172867848204479
NUP54	4	77035812	77069668	TG	Breast	0.0666153200242519	0.0872037435970204	0.171881171514881
DNASE1	16	3661729	3730144	TG	Stomach	0.141057343030617	0.132574631121241	0.171734110261842
CACNA1D	3	53528683	53847760	TG	Lung	0.106249568247757	0.12553444078138	0.171707539200474
DCAF7	17	61627822	61671639	TG	Caudate	0.141750179542411	0.146958969121702	0.1716283865297
SPDEF	6	34505579	34524110	TF	Hippocampus	0.390428959349591	0.437758351177065	0.171452961883778
NUP54	4	77035812	77069668	TG	Tibial nerve	0.0666153200242519	0.0872037435970204	0.17124446527798
MTA3	2	42721709	42984087	TG	Testis	0.132761177750616	0.164167169199881	0.170910577497422
AK5	1	77747736	78025651	TG	Hippocampus	0.105303929603686	0.134379412037361	0.170744354100108
NUP54	4	77035812	77069668	TG	Vagina	0.0666153200242519	0.0872037435970204	0.170555867703775
CACNA1D	3	53528683	53847760	TG	Spleen	0.106249568247757	0.12553444078138	0.170096649571987
SCARB2	4	77079890	77135046	TG	Cortex	0.0728611850358132	0.0944062865378799	0.170057606493108
CACNA1D	3	53528683	53847760	TG	Breast	0.106249568247757	0.12553444078138	0.169302603544273
DERL2	17	5374571	5390131	TG	Terminal ileum	0.100899851621526	0.0988448935034724	0.169206093713776
CHDH	3	53846362	53880417	TG	Cerebellum	0.104900905175586	0.123763236225272	0.169066357739514
DHX33	17	5344232	5372380	TG	Transverse colon	0.101223138106126	0.0991579802346551	0.168815214366713
NUP54	4	77035812	77069668	TG	Visceral omentum	0.0666153200242519	0.0872037435970204	0.168784559076665
DERL2	17	5374571	5390131	TG	Transverse colon	0.100899851621526	0.0988448935034724	0.168313983879473
NUP54	4	77035812	77069668	TG	Aorta	0.0666153200242519	0.0872037435970204	0.168250346931333
CHDH	3	53846362	53880417	TG	Lung	0.104900905175586	0.123763236225272	0.167989325569599
CHDH	3	53846362	53880417	TG	Liver	0.104900905175586	0.123763236225272	0.167984780288484
DERL2	17	5374571	5390131	TG	Skeletal muscle	0.100899851621526	0.0988448935034724	0.167336474113838
NUP54	4	77035812	77069668	TG	Uterus	0.0666153200242519	0.0872037435970204	0.16686477611653
MIS12	17	5389605	5394134	TG	Transverse colon	0.0999368286626062	0.097883900952019	0.166545078273816
NUP54	4	77035812	77069668	TG	Atrial appendage	0.0666153200242519	0.0872037435970204	0.16631160232298
CACNA1D	3	53528683	53847760	TG	Stomach	0.106249568247757	0.12553444078138	0.16626295543084
DERL2	17	5374571	5390131	TG	Gastroesophageal junction	0.100899851621526	0.0988448935034724	0.165740235359583
CHDH	3	53846362	53880417	TG	Breast	0.104900905175586	0.123763236225272	0.165711810109796
NUP54	4	77035812	77069668	TG	CD4 cell	0.0666153200242519	0.0872037435970204	0.165699754050631
MIS12	17	5389605	5394134	TG	Skeletal muscle	0.0999368286626062	0.097883900952019	0.165573606170585
DERL2	17	5374571	5390131	TG	Subcutaneous adipose	0.100899851621526	0.0988448935034724	0.165006065449755
DERL2	17	5374571	5390131	TG	Sigmoid colon	0.100899851621526	0.0988448935034724	0.164861820559837
DERL2	17	5374571	5390131	TG	Adrenal gland	0.100899851621526	0.0988448935034724	0.164858688395901
XRN2	20	21283942	21370463	TG	Pancreas	0.0442282637404198	0.0771781193244036	0.164827468635265
SCARB2	4	77079890	77135046	TG	Thyroid	0.0728611850358132	0.0944062865378799	0.164743449556652
NUP54	4	77035812	77069668	TG	Stomach	0.0666153200242519	0.0872037435970204	0.164737042378548
URM1	9	131133598	131153015	TG	NK cell	0.108743706681884	0.102196467728524	0.164714075001691
C1QBP	17	5336097	5352150	TG	B cell	0.1016136470823	0.0995367377894782	0.163365696407014
MIS12	17	5389605	5394134	TG	Subcutaneous adipose	0.0999368286626062	0.097883900952019	0.163267965214272
C1QBP	17	5336097	5352150	TG	Liver	0.1016136470823	0.0995367377894782	0.163260521519842
C1QBP	17	5336097	5352150	TG	CD8 cell	0.1016136470823	0.0995367377894782	0.163242324240885
MIS12	17	5389605	5394134	TG	Sigmoid colon	0.0999368286626062	0.097883900952019	0.16313859128734
CHDH	3	53846362	53880417	TG	Stomach	0.104900905175586	0.123763236225272	0.162782555091139
TRUB2	9	131071382	131085021	TG	Liver	0.113698617761935	0.106753381432509	0.162423909025217
CACNA1D	3	53528683	53847760	TG	Thyroid	0.106249568247757	0.12553444078138	0.162401741834106
DERL2	17	5374571	5390131	TG	B cell	0.100899851621526	0.0988448935034724	0.16231883205422
DERL2	17	5374571	5390131	TG	Liver	0.100899851621526	0.0988448935034724	0.162212553679626
DERL2	17	5374571	5390131	TG	CD8 cell	0.100899851621526	0.0988448935034724	0.162177897894396
SCARB2	4	77079890	77135046	TG	Esophagus muscularis	0.0728611850358132	0.0944062865378799	0.162123311029351
DNASE1	16	3661729	3730144	TG	Prostate	0.141057343030617	0.132574631121241	0.161842147880736
DERL2	17	5374571	5390131	TG	Cerebellum	0.100899851621526	0.0988448935034724	0.161702653021528
COQ4	9	131084815	131096351	TG	Liver	0.113266340046556	0.106367855572507	0.161619842283927
DCAF7	17	61627822	61671639	TG	Testis	0.141750179542411	0.146958969121702	0.161419849986364
DERL2	17	5374571	5390131	TG	Left ventricle	0.100899851621526	0.0988448935034724	0.16135429732192
SCARB2	4	77079890	77135046	TG	Hippocampus	0.0728611850358132	0.0944062865378799	0.161234037544444
COQ4	9	131084815	131096351	TG	Spleen	0.113266340046556	0.106367855572507	0.16112504574433
DERL2	17	5374571	5390131	TG	Lung	0.100899851621526	0.0988448935034724	0.160911472630632
MIS12	17	5389605	5394134	TG	B cell	0.0999368286626062	0.097883900952019	0.160576669057722
MIS12	17	5389605	5394134	TG	Liver	0.0999368286626062	0.097883900952019	0.160518875048169
MIS12	17	5389605	5394134	TG	CD8 cell	0.0999368286626062	0.097883900952019	0.160451845338899
DERL2	17	5374571	5390131	TG	Spleen	0.100899851621526	0.0988448935034724	0.160133690969873
PDE1C	7	31790793	32338941	TG	Esophagus muscularis	0.0855230834383306	0.119408417529838	0.160058174531298
MIS12	17	5389605	5394134	TG	Cerebellum	0.0999368286626062	0.097883900952019	0.159980874431172
EP400NL	12	132568828	132613029	TG	Testis	0.11137114784187	0.134480052461286	0.15986028240211
DERL2	17	5374571	5390131	TG	Ovary	0.100899851621526	0.0988448935034724	0.159314716428834
CHDH	3	53846362	53880417	TG	Thyroid	0.104900905175586	0.123763236225272	0.159153058160539
DHX33	17	5344232	5372380	TG	Monocyte	0.101223138106126	0.0991579802346551	0.158964716260217
SCARB2	4	77079890	77135046	TG	Esophagus mucosa	0.0728611850358132	0.0944062865378799	0.158735557989547
DERL2	17	5374571	5390131	TG	Vagina	0.100899851621526	0.0988448935034724	0.158636781556961
DERL2	17	5374571	5390131	TG	Monocyte	0.100899851621526	0.0988448935034724	0.158476141345053
MIS12	17	5389605	5394134	TG	Spleen	0.0999368286626062	0.097883900952019	0.158455260440748
DERL2	17	5374571	5390131	TG	Breast	0.100899851621526	0.0988448935034724	0.158386259570277
NUP88	17	5264258	5323480	TG	Aorta	0.102482550141572	0.10038418668639	0.158154974542556
DERL2	17	5374571	5390131	TG	Tibial nerve	0.100899851621526	0.0988448935034724	0.1578614211102
MIS12	17	5389605	5394134	TG	Ovary	0.0999368286626062	0.097883900952019	0.157640525438105
TCF7L2	10	114710009	114927437	TF	Pancreas	0.0462041585291719	0.0767704236672219	0.15759242584896
DHX33	17	5344232	5372380	TG	Visceral omentum	0.101223138106126	0.0991579802346551	0.157368325341539
DERL2	17	5374571	5390131	TG	Visceral omentum	0.100899851621526	0.0988448935034724	0.15689563212367
MIS12	17	5389605	5394134	TG	Breast	0.0999368286626062	0.097883900952019	0.156718386925905
SCG3	15	51973550	52013223	TG	Cerebellum	0.0962993800629239	0.110119314277627	0.1564251298109
DHX33	17	5344232	5372380	TG	Aorta	0.101223138106126	0.0991579802346551	0.156306253915899
MIS12	17	5389605	5394134	TG	Tibial nerve	0.0999368286626062	0.097883900952019	0.156192765041625
DHX33	17	5344232	5372380	TG	Uterus	0.101223138106126	0.0991579802346551	0.156178850054909
URM1	9	131133598	131153015	TG	Cerebellum	0.108743706681884	0.102196467728524	0.155890603996789
DERL2	17	5374571	5390131	TG	Aorta	0.100899851621526	0.0988448935034724	0.15583182512228
KCNH6	17	61600695	61626338	TG	Terminal ileum	0.101365821228535	0.105425000130366	0.15581147009974
DERL2	17	5374571	5390131	TG	Uterus	0.100899851621526	0.0988448935034724	0.155705360986455
DERL2	17	5374571	5390131	TG	Stomach	0.100899851621526	0.0988448935034724	0.155675905034825
MIS12	17	5389605	5394134	TG	Visceral omentum	0.0999368286626062	0.097883900952019	0.155257970637437
NUP54	4	77035812	77069668	TG	Thyroid	0.0666153200242519	0.0872037435970204	0.155232977731711
DERL2	17	5374571	5390131	TG	Atrial appendage	0.100899851621526	0.0988448935034724	0.155162156715198
SCARB2	4	77079890	77135046	TG	Sun-exposed skin	0.0728611850358132	0.0944062865378799	0.155048862285408
C1QBP	17	5336097	5352150	TG	CD4 cell	0.1016136470823	0.0995367377894782	0.154633221149451
URM1	9	131133598	131153015	TG	Left ventricle	0.108743706681884	0.102196467728524	0.154596540796648
MIS12	17	5389605	5394134	TG	Aorta	0.0999368286626062	0.097883900952019	0.154198477638669
MIS12	17	5389605	5394134	TG	Uterus	0.0999368286626062	0.097883900952019	0.15407577062001
MIS12	17	5389605	5394134	TG	Stomach	0.0999368286626062	0.097883900952019	0.154054197904359
DERL2	17	5374571	5390131	TG	CD4 cell	0.100899851621526	0.0988448935034724	0.153654249530737
URM1	9	131133598	131153015	TG	CD8 cell	0.108743706681884	0.102196467728524	0.153334661127424
URM1	9	131133598	131153015	TG	Ovary	0.108743706681884	0.102196467728524	0.153190139534484
CHDH	3	53846362	53880417	TG	Omnibus	0.104900905175586	0.123763236225272	0.152832658856397
NUP54	4	77035812	77069668	TG	Esophagus muscularis	0.0666153200242519	0.0872037435970204	0.152723343863112
AK5	1	77747736	78025651	TG	Caudate	0.105303929603686	0.134379412037361	0.152526831983991
NUP54	4	77035812	77069668	TG	Hippocampus	0.0666153200242519	0.0872037435970204	0.15207906210542
MIS12	17	5389605	5394134	TG	CD4 cell	0.0999368286626062	0.097883900952019	0.152035248627272
ACSM5	16	20420856	20452658	TG	Subcutaneous adipose	0.0918916822442252	0.102791174004634	0.151731096206607
URM1	9	131133598	131153015	TG	Monocyte	0.108743706681884	0.102196467728524	0.151668859142147
CHDH	3	53846362	53880417	TG	Prostate	0.104900905175586	0.123763236225272	0.151544385537164
SPDEF	6	34505579	34524110	TF	Sigmoid colon	0.390428959349591	0.437758351177065	0.151445409358314
CLIP1	12	122755979	122907179	TG	Pancreas	0.0860158920808932	0.0891617049550482	0.150960057802814
DERL2	17	5374571	5390131	TG	Cortex	0.100899851621526	0.0988448935034724	0.150769805071301
URM1	9	131133598	131153015	TG	Aorta	0.108743706681884	0.102196467728524	0.150737129959663
SPDEF	6	34505579	34524110	TF	Left ventricle	0.390428959349591	0.437758351177065	0.150615214956706
COQ4	9	131084815	131096351	TG	Thyroid	0.113266340046556	0.106367855572507	0.150134605150322
COL16A1	1	32117848	32169920	TG	Terminal ileum	0.0836821054574833	0.087502393883618	0.150132609297237
SCARB2	4	77079890	77135046	TG	Prostate	0.0728611850358132	0.0944062865378799	0.149925212394666
GOLGA2	9	131018108	131038274	TG	Transverse colon	0.101536202741449	0.0953529328699085	0.149788263394889
ACSM5	16	20420856	20452658	TG	Liver	0.0918916822442252	0.102791174004634	0.149638911039662
NUP54	4	77035812	77069668	TG	Esophagus mucosa	0.0666153200242519	0.0872037435970204	0.149485629017634
ADPGK	15	73043710	73078187	TG	NK cell	0.0776555995264496	0.0936901960135128	0.149455459140014
CLIP1	12	122755979	122907179	TG	NK cell	0.0860158920808932	0.0891617049550482	0.149397739697192
SLC27A4	9	131102925	131123749	TG	Cortex	0.111080533962252	0.104365229449992	0.149371946191247
MIS12	17	5389605	5394134	TG	Cortex	0.0999368286626062	0.097883900952019	0.149201420707188
SPDEF	6	34505579	34524110	TF	Gastroesophageal junction	0.390428959349591	0.437758351177065	0.149183974619191
COL16A1	1	32117848	32169920	TG	Transverse colon	0.0836821054574833	0.087502393883618	0.149129897037512
C12orf42	12	103631369	103889749	TG	B cell	0.109095165605715	0.134498181143221	0.148262190586321
DERL2	17	5374571	5390131	TG	Thyroid	0.100899851621526	0.0988448935034724	0.148011302259822
LIMD2	17	61773262	61778532	TG	Pancreas	0.101051308198008	0.104635612878218	0.147955407335841
ACSM2A	16	20462783	20498991	TG	Liver	0.0911248748420705	0.101872498419148	0.147913941935096
URM1	9	131133598	131153015	TG	CD4 cell	0.108743706681884	0.102196467728524	0.147903297726633
AKT3	1	243651535	244014381	TG	Uterus	0.0743453680862451	0.109728753105942	0.147728139563745
DNASE1	16	3661729	3730144	TG	Testis	0.141057343030617	0.132574631121241	0.147447630630881
GOLGA2	9	131018108	131038274	TG	Sigmoid colon	0.101536202741449	0.0953529328699085	0.147154002008231
GOLGA2	9	131018108	131038274	TG	Gastroesophageal junction	0.101536202741449	0.0953529328699085	0.147139003424328
GOLGA2	9	131018108	131038274	TG	Subcutaneous adipose	0.101536202741449	0.0953529328699085	0.146987855041147
DERL2	17	5374571	5390131	TG	Esophagus muscularis	0.100899851621526	0.0988448935034724	0.146977982641089
COL16A1	1	32117848	32169920	TG	Gastroesophageal junction	0.0836821054574833	0.087502393883618	0.14669569421918
MIS12	17	5389605	5394134	TG	Thyroid	0.0999368286626062	0.097883900952019	0.146472456026388
PEF1	1	32095463	32110497	TG	Adrenal gland	0.0838787337505114	0.0877290680170676	0.14630229597902
COQ4	9	131084815	131096351	TG	Esophagus mucosa	0.113266340046556	0.106367855572507	0.14612435788325
URM1	9	131133598	131153015	TG	Cortex	0.108743706681884	0.102196467728524	0.14602887042178
COL16A1	1	32117848	32169920	TG	Subcutaneous adipose	0.0836821054574833	0.087502393883618	0.146023815020412
NUP54	4	77035812	77069668	TG	Sun-exposed skin	0.0666153200242519	0.0872037435970204	0.14590971223273
COL16A1	1	32117848	32169920	TG	Sigmoid colon	0.0836821054574833	0.087502393883618	0.145909002333118
COL16A1	1	32117848	32169920	TG	Adrenal gland	0.0836821054574833	0.087502393883618	0.14580320694101
GOLGA2	9	131018108	131038274	TG	Cerebellum	0.101536202741449	0.0953529328699085	0.145415167204756
COQ4	9	131084815	131096351	TG	Sun-exposed skin	0.113266340046556	0.106367855572507	0.145387288957039
DERL2	17	5374571	5390131	TG	Hippocampus	0.100899851621526	0.0988448935034724	0.145136151389969
C1QBP	17	5336097	5352150	TG	Esophagus mucosa	0.1016136470823	0.0995367377894782	0.144989637884257
ADPGK	15	73043710	73078187	TG	Transverse colon	0.0776555995264496	0.0936901960135128	0.144631905036717
ART3	4	76932337	77033955	TG	Omnibus	0.0668397483655127	0.0875056181005314	0.144468450085427
COL16A1	1	32117848	32169920	TG	Cerebellum	0.0836821054574833	0.087502393883618	0.144392494245073
COQ4	9	131084815	131096351	TG	Omnibus	0.113266340046556	0.106367855572507	0.14432364629841
PDILT	16	20370492	20416059	TG	Stomach	0.0920461912812976	0.102983023254339	0.144102583814934
DERL2	17	5374571	5390131	TG	Esophagus mucosa	0.100899851621526	0.0988448935034724	0.144041179074803
CBX1	17	46147414	46178883	TG	Pancreas	0.185356020007444	0.188518385678387	0.143918230841538
PEF1	1	32095463	32110497	TG	Lung	0.0838787337505114	0.0877290680170676	0.143871950034249
TINAGL1	1	32042116	32053288	TG	Terminal ileum	0.0798330284223803	0.0835555169020743	0.143687079061023
MIS12	17	5389605	5394134	TG	Hippocampus	0.0999368286626062	0.097883900952019	0.143629997710573
SCARB2	4	77079890	77135046	TG	Putamen	0.0728611850358132	0.0944062865378799	0.143456625415175
COL16A1	1	32117848	32169920	TG	Lung	0.0836821054574833	0.087502393883618	0.143387764423124
SCG3	15	51973550	52013223	TG	Cortex	0.0962993800629239	0.110119314277627	0.143218712225003
COL16A1	1	32117848	32169920	TG	Left ventricle	0.0836821054574833	0.087502393883618	0.142912271056268
TINAGL1	1	32042116	32053288	TG	Transverse colon	0.0798330284223803	0.0835555169020743	0.1427412860891
ADPGK	15	73043710	73078187	TG	Subcutaneous adipose	0.0776555995264496	0.0936901960135128	0.142618000964398
MIS12	17	5389605	5394134	TG	Esophagus mucosa	0.0999368286626062	0.097883900952019	0.142558567007224
RBFOX1	16	6069095	7763340	TG	Skeletal muscle	0.0350380046047476	0.0974782334469363	0.142536308198416
CERCAM	9	131174030	131199626	TG	Pancreas	0.0797083947704084	0.074772313391637	0.142320428135526
GOLGA2	9	131018108	131038274	TG	Tibial nerve	0.101536202741449	0.0953529328699085	0.142216871616594
GOLGA2	9	131018108	131038274	TG	Vagina	0.101536202741449	0.0953529328699085	0.142160680945097
ADPGK	15	73043710	73078187	TG	B cell	0.0776555995264496	0.0936901960135128	0.142155105348535
DERL2	17	5374571	5390131	TG	Sun-exposed skin	0.100899851621526	0.0988448935034724	0.141817320523289
PEF1	1	32095463	32110497	TG	Ovary	0.0838787337505114	0.0877290680170676	0.141660296346558
TINAGL1	1	32042116	32053288	TG	Skeletal muscle	0.0798330284223803	0.0835555169020743	0.141539573958641
SLC27A4	9	131102925	131123749	TG	Omnibus	0.111080533962252	0.104365229449992	0.14129614428399
URM1	9	131133598	131153015	TG	Hippocampus	0.108743706681884	0.102196467728524	0.141242487651014
COL16A1	1	32117848	32169920	TG	Ovary	0.0836821054574833	0.087502393883618	0.141188520239131
ADPGK	15	73043710	73078187	TG	Lung	0.0776555995264496	0.0936901960135128	0.141023811234916
NUP54	4	77035812	77069668	TG	Prostate	0.0666153200242519	0.0872037435970204	0.140956959697695
COL16A1	1	32117848	32169920	TG	Tibial nerve	0.0836821054574833	0.087502393883618	0.140650436808496
COL16A1	1	32117848	32169920	TG	Vagina	0.0836821054574833	0.087502393883618	0.140646708246761
COL16A1	1	32117848	32169920	TG	Breast	0.0836821054574833	0.087502393883618	0.140599630351169
TINAGL1	1	32042116	32053288	TG	Gastroesophageal junction	0.0798330284223803	0.0835555169020743	0.140385933462518
MIS12	17	5389605	5394134	TG	Sun-exposed skin	0.0999368286626062	0.097883900952019	0.140352302652171
GOLGA2	9	131018108	131038274	TG	Visceral omentum	0.101536202741449	0.0953529328699085	0.140324902832406
SPDEF	6	34505579	34524110	TF	Atrial appendage	0.390428959349591	0.437758351177065	0.140292177367018
DERL2	17	5374571	5390131	TG	Omnibus	0.100899851621526	0.0988448935034724	0.140228762087308
DERL2	17	5374571	5390131	TG	Prostate	0.100899851621526	0.0988448935034724	0.139938909916406
ADPGK	15	73043710	73078187	TG	CD8 cell	0.0776555995264496	0.0936901960135128	0.139847090963832
TINAGL1	1	32042116	32053288	TG	Subcutaneous adipose	0.0798330284223803	0.0835555169020743	0.139723916156738
ADPGK	15	73043710	73078187	TG	Ovary	0.0776555995264496	0.0936901960135128	0.139639995938804
TINAGL1	1	32042116	32053288	TG	Sigmoid colon	0.0798330284223803	0.0835555169020743	0.139579769928267
NME4	16	446725	460367	TG	Cortex	0.185807198198594	0.164109035722196	0.139567802051102
TINAGL1	1	32042116	32053288	TG	Adrenal gland	0.0798330284223803	0.0835555169020743	0.139509592499845
ADPGK	15	73043710	73078187	TG	Spleen	0.0776555995264496	0.0936901960135128	0.139348185490924
PEF1	1	32095463	32110497	TG	Visceral omentum	0.0838787337505114	0.0877290680170676	0.139158581131206
SCG3	15	51973550	52013223	TG	Hippocampus	0.0962993800629239	0.110119314277627	0.138756346730708
COL16A1	1	32117848	32169920	TG	Visceral omentum	0.0836821054574833	0.087502393883618	0.138692365428834
PEF1	1	32095463	32110497	TG	Aorta	0.0838787337505114	0.0877290680170676	0.138602127710667
URM1	9	131133598	131153015	TG	Omnibus	0.108743706681884	0.102196467728524	0.138186072226315
CLIP1	12	122755979	122907179	TG	Vagina	0.0860158920808932	0.0891617049550482	0.138180708635541
ADPGK	15	73043710	73078187	TG	Tibial nerve	0.0776555995264496	0.0936901960135128	0.138154564394989
COL16A1	1	32117848	32169920	TG	Aorta	0.0836821054574833	0.087502393883618	0.138139805794318
ADPGK	15	73043710	73078187	TG	Breast	0.0776555995264496	0.0936901960135128	0.138048669861182
CLIP1	12	122755979	122907179	TG	Terminal ileum	0.0860158920808932	0.0891617049550482	0.137871121834463
ADPGK	15	73043710	73078187	TG	Monocyte	0.0776555995264496	0.0936901960135128	0.137698416542233
RCAN2	6	46188475	46459709	TG	Atrial appendage	0.0796066562289552	0.100390309788335	0.137618190537022
COL16A1	1	32117848	32169920	TG	Stomach	0.0836821054574833	0.087502393883618	0.137444105473423
CLIP1	12	122755979	122907179	TG	B cell	0.0860158920808932	0.0891617049550482	0.137189836720064
TINAGL1	1	32042116	32053288	TG	Lung	0.0798330284223803	0.0835555169020743	0.137181187235512
ADPGK	15	73043710	73078187	TG	Visceral omentum	0.0776555995264496	0.0936901960135128	0.137085521736188
COL16A1	1	32117848	32169920	TG	Uterus	0.0836821054574833	0.087502393883618	0.136970781567975
ADPGK	15	73043710	73078187	TG	Aorta	0.0776555995264496	0.0936901960135128	0.136912328568906
COL16A1	1	32117848	32169920	TG	Atrial appendage	0.0836821054574833	0.087502393883618	0.136855402685246
TINAGL1	1	32042116	32053288	TG	Left ventricle	0.0798330284223803	0.0835555169020743	0.136683337278583
LIMD2	17	61773262	61778532	TG	NK cell	0.101051308198008	0.104635612878218	0.136511352181638
LIMD2	17	61773262	61778532	TG	B cell	0.101051308198008	0.104635612878218	0.136479220821028
CACNA1D	3	53528683	53847760	TG	Testis	0.106249568247757	0.12553444078138	0.136264297172481
LIMD2	17	61773262	61778532	TG	Transverse colon	0.101051308198008	0.104635612878218	0.136181258620133
CLIP1	12	122755979	122907179	TG	Adrenal gland	0.0860158920808932	0.0891617049550482	0.13578072287065
DERL2	17	5374571	5390131	TG	Putamen	0.100899851621526	0.0988448935034724	0.135722170245643
TINAGL1	1	32042116	32053288	TG	Spleen	0.0798330284223803	0.0835555169020743	0.135525557596683
KCNH6	17	61600695	61626338	TG	Omnibus	0.101365821228535	0.105425000130366	0.135450025597338
SCG3	15	51973550	52013223	TG	Omnibus	0.0962993800629239	0.110119314277627	0.135443526301713
LIMD2	17	61773262	61778532	TG	Sigmoid colon	0.101051308198008	0.104635612878218	0.135082653069053
TINAGL1	1	32042116	32053288	TG	Ovary	0.0798330284223803	0.0835555169020743	0.135067574529756
CLIP1	12	122755979	122907179	TG	Subcutaneous adipose	0.0860158920808932	0.0891617049550482	0.134978158177781
ADPGK	15	73043710	73078187	TG	Stomach	0.0776555995264496	0.0936901960135128	0.134907448214006
CLIP1	12	122755979	122907179	TG	Visceral omentum	0.0860158920808932	0.0891617049550482	0.134889204969709
LIMD2	17	61773262	61778532	TG	Subcutaneous adipose	0.101051308198008	0.104635612878218	0.134874869516529
CLIP1	12	122755979	122907179	TG	Lung	0.0860158920808932	0.0891617049550482	0.134848957293863
CBX1	17	46147414	46178883	TG	Cerebellum	0.185356020007444	0.188518385678387	0.13463778380668
KCNH6	17	61600695	61626338	TG	Prostate	0.101365821228535	0.105425000130366	0.134606453433343
NUP54	4	77035812	77069668	TG	Putamen	0.0666153200242519	0.0872037435970204	0.134583827988548
TINAGL1	1	32042116	32053288	TG	Tibial nerve	0.0798330284223803	0.0835555169020743	0.134538480357615
TINAGL1	1	32042116	32053288	TG	Vagina	0.0798330284223803	0.0835555169020743	0.134508484119871
TINAGL1	1	32042116	32053288	TG	Breast	0.0798330284223803	0.0835555169020743	0.134491326706234
TAOK2	16	29984962	30003582	TG	Terminal ileum	0.128642304030028	0.121011372215696	0.134468159115295
SPDEF	6	34505579	34524110	TF	Caudate	0.390428959349591	0.437758351177065	0.134348264885953
MIS12	17	5389605	5394134	TG	Putamen	0.0999368286626062	0.097883900952019	0.134330040677921
LIMD2	17	61773262	61778532	TG	CD8 cell	0.101051308198008	0.104635612878218	0.13419820823714
ADPGK	15	73043710	73078187	TG	CD4 cell	0.0776555995264496	0.0936901960135128	0.134126951200274
CHDH	3	53846362	53880417	TG	Testis	0.104900905175586	0.123763236225272	0.134091893337219
TMEM219	16	29952206	29984373	TG	Terminal ileum	0.128341971168856	0.120736852878974	0.134076125068152
LIMD2	17	61773262	61778532	TG	Vagina	0.101051308198008	0.104635612878218	0.134025715008341
CLIP1	12	122755979	122907179	TG	Left ventricle	0.0860158920808932	0.0891617049550482	0.133970871764392
GOLGA2	9	131018108	131038274	TG	Thyroid	0.101536202741449	0.0953529328699085	0.133914960768212
CLIP1	12	122755979	122907179	TG	Breast	0.0860158920808932	0.0891617049550482	0.133877549440727
LIMD2	17	61773262	61778532	TG	Lung	0.101051308198008	0.104635612878218	0.133847633690675
LIMD2	17	61773262	61778532	TG	Monocyte	0.101051308198008	0.104635612878218	0.133844663822323
LIMD2	17	61773262	61778532	TG	Cerebellum	0.101051308198008	0.104635612878218	0.133825948355837
URM1	9	131133598	131153015	TG	Putamen	0.108743706681884	0.102196467728524	0.133820359492548
CLIP1	12	122755979	122907179	TG	Cerebellum	0.0860158920808932	0.0891617049550482	0.133682420192233
LIMD2	17	61773262	61778532	TG	Liver	0.101051308198008	0.104635612878218	0.1336616130331
RCAN2	6	46188475	46459709	TG	Aorta	0.0796066562289552	0.100390309788335	0.133658930598185
SCG3	15	51973550	52013223	TG	Putamen	0.0962993800629239	0.110119314277627	0.133482001957909
CLIP1	12	122755979	122907179	TG	Spleen	0.0860158920808932	0.0891617049550482	0.13347871225663
STRADA	17	61780192	61819330	TG	Omnibus	0.107290386539865	0.111200531118824	0.133436865926365
GOLGA2	9	131018108	131038274	TG	Esophagus muscularis	0.101536202741449	0.0953529328699085	0.133391178397503
BCS1L	2	219523487	219528166	TG	Pancreas	0.085377532838758	0.0795722929146284	0.133292930813714
COL16A1	1	32117848	32169920	TG	Cortex	0.0836821054574833	0.087502393883618	0.133260791524037
CLIP1	12	122755979	122907179	TG	Monocyte	0.0860158920808932	0.0891617049550482	0.133177087703994
LIMD2	17	61773262	61778532	TG	Spleen	0.101051308198008	0.104635612878218	0.133141350168603
TMEM219	16	29952206	29984373	TG	Vagina	0.128341971168856	0.120736852878974	0.132997844467038
STK36	2	219536749	219567439	TG	Pancreas	0.0856837298033407	0.0797238200545077	0.1329082311413
CLIP1	12	122755979	122907179	TG	Ovary	0.0860158920808932	0.0891617049550482	0.132884200578301
CLIP1	12	122755979	122907179	TG	Aorta	0.0860158920808932	0.0891617049550482	0.132660568392197
TINAGL1	1	32042116	32053288	TG	Visceral omentum	0.0798330284223803	0.0835555169020743	0.132651966756727
LYSMD2	15	52015208	52043782	TG	NK cell	0.0768831334804739	0.0884359308019357	0.132619335189187
CLIP1	12	122755979	122907179	TG	Uterus	0.0860158920808932	0.0891617049550482	0.132184989852038
CLIP1	12	122755979	122907179	TG	Liver	0.0860158920808932	0.0891617049550482	0.132165123466841
TINAGL1	1	32042116	32053288	TG	Aorta	0.0798330284223803	0.0835555169020743	0.132110598517474
CLIP1	12	122755979	122907179	TG	Tibial nerve	0.0860158920808932	0.0891617049550482	0.131991325916815
INO80E	16	30006615	30017114	TG	Pancreas	0.128616037982526	0.120988530651701	0.131951711995008
LIMD2	17	61773262	61778532	TG	Tibial nerve	0.101051308198008	0.104635612878218	0.131806067044796
NUDT3	6	34247456	34360451	TG	Skeletal muscle	0.0765850649311405	0.07994180345578	0.131758466454051
LIMD2	17	61773262	61778532	TG	Uterus	0.101051308198008	0.104635612878218	0.131699555365804
LIMD2	17	61773262	61778532	TG	Aorta	0.101051308198008	0.104635612878218	0.131632573525194
TMEM219	16	29952206	29984373	TG	Pancreas	0.128341971168856	0.120736852878974	0.13161651374994
TINAGL1	1	32042116	32053288	TG	Stomach	0.0798330284223803	0.0835555169020743	0.131465198367535
KDM1A	1	23345941	23410182	TG	Pancreas	0.0645399509322286	0.0693683792194768	0.131380480666246
PEF1	1	32095463	32110497	TG	Thyroid	0.0838787337505114	0.0877290680170676	0.13130824808804
ADPGK	15	73043710	73078187	TG	Thyroid	0.0776555995264496	0.0936901960135128	0.130966829263492
TINAGL1	1	32042116	32053288	TG	Uterus	0.0798330284223803	0.0835555169020743	0.130938822819608
TCF7L2	10	114710009	114927437	TF	B cell	0.0462041585291719	0.0767704236672219	0.130886451023488
COL16A1	1	32117848	32169920	TG	Thyroid	0.0836821054574833	0.087502393883618	0.130881945997263
TINAGL1	1	32042116	32053288	TG	Atrial appendage	0.0798330284223803	0.0835555169020743	0.130865489836582
RNF25	2	219528587	219537134	TG	Pancreas	0.083896490053337	0.0781493710435807	0.130783893132671
DNASE1	16	3661729	3730144	TG	Omnibus	0.141057343030617	0.132574631121241	0.130760649504497
LIMD2	17	61773262	61778532	TG	CD4 cell	0.101051308198008	0.104635612878218	0.130759521397235
LIMD2	17	61773262	61778532	TG	Stomach	0.101051308198008	0.104635612878218	0.130589099615717
GOLGA2	9	131018108	131038274	TG	Esophagus mucosa	0.101536202741449	0.0953529328699085	0.13041188032156
CLIP1	12	122755979	122907179	TG	Atrial appendage	0.0860158920808932	0.0891617049550482	0.130382222014352
TMEM219	16	29952206	29984373	TG	Uterus	0.128341971168856	0.120736852878974	0.130294854978528
CLIP1	12	122755979	122907179	TG	Gastroesophageal junction	0.0860158920808932	0.0891617049550482	0.130180075716414
COL16A1	1	32117848	32169920	TG	Esophagus muscularis	0.0836821054574833	0.087502393883618	0.130086557856066
ALDOA	16	30064411	30081778	TG	Terminal ileum	0.12464896889943	0.117253206567638	0.129937368663155
GOLGA2	9	131018108	131038274	TG	Sun-exposed skin	0.101536202741449	0.0953529328699085	0.129810587732343
TMEM219	16	29952206	29984373	TG	Breast	0.128341971168856	0.120736852878974	0.129593376771661
PARD3B	2	205410516	206484886	TG	Terminal ileum	0.0411314819685063	0.0824023426393274	0.129538253745273
FOXP2	7	113726382	114333827	TF	Pancreas	0.0404673628501764	0.0786706788055152	0.129507979689504
CLIP1	12	122755979	122907179	TG	Cortex	0.0860158920808932	0.0891617049550482	0.12939086664863
LIMD2	17	61773262	61778532	TG	Cortex	0.101051308198008	0.104635612878218	0.12895532995086
GOLGA2	9	131018108	131038274	TG	Omnibus	0.101536202741449	0.0953529328699085	0.128861357049844
ALDOA	16	30064411	30081778	TG	Vagina	0.12464896889943	0.117253206567638	0.128820242025126
TMEM219	16	29952206	29984373	TG	Visceral omentum	0.128341971168856	0.120736852878974	0.128590161088539
SCARB2	4	77079890	77135046	TG	Caudate	0.0728611850358132	0.0944062865378799	0.128464448170956
PEF1	1	32095463	32110497	TG	Esophagus mucosa	0.0838787337505114	0.0877290680170676	0.128185212720276
LIMD2	17	61773262	61778532	TG	Thyroid	0.101051308198008	0.104635612878218	0.128081698701955
TAOK2	16	29984962	30003582	TG	Lung	0.128642304030028	0.121011372215696	0.128023372130821
PEF1	1	32095463	32110497	TG	Hippocampus	0.0838787337505114	0.0877290680170676	0.12801515900995
ACE	17	61554422	61599205	TG	Terminal ileum	0.079236580784217	0.0826534598769488	0.127731636280181
TMEM219	16	29952206	29984373	TG	Tibial nerve	0.128341971168856	0.120736852878974	0.127721490217089
NRXN1	2	50145643	51259674	TG	Omnibus	0.053422701313717	0.111709703599868	0.127710781896269
TMEM219	16	29952206	29984373	TG	Lung	0.128341971168856	0.120736852878974	0.127691814829935
COL16A1	1	32117848	32169920	TG	Hippocampus	0.0836821054574833	0.087502393883618	0.127605237904788
SCG3	15	51973550	52013223	TG	Caudate	0.0962993800629239	0.110119314277627	0.127598531838892
ACE	17	61554422	61599205	TG	Transverse colon	0.079236580784217	0.0826534598769488	0.127417461677739
LIMD2	17	61773262	61778532	TG	Esophagus muscularis	0.101051308198008	0.104635612878218	0.127300492209195
ADPGK	15	73043710	73078187	TG	Esophagus mucosa	0.0776555995264496	0.0936901960135128	0.127288295526948
DERL2	17	5374571	5390131	TG	Caudate	0.100899851621526	0.0988448935034724	0.127248186063332
TAOK2	16	29984962	30003582	TG	Spleen	0.128642304030028	0.121011372215696	0.127215930515836
CLIP1	12	122755979	122907179	TG	Sigmoid colon	0.0860158920808932	0.0891617049550482	0.12719061096417
ARNTL	11	13298199	13408813	TF	NK cell	0.0823962021115884	0.118720250193719	0.127030619080222
URM1	9	131133598	131153015	TG	Caudate	0.108743706681884	0.102196467728524	0.126871061141426
TMEM219	16	29952206	29984373	TG	Spleen	0.128341971168856	0.120736852878974	0.126841142730889
TMEM219	16	29952206	29984373	TG	Ovary	0.128341971168856	0.120736852878974	0.126767813082378
LIMD2	17	61773262	61778532	TG	Hippocampus	0.101051308198008	0.104635612878218	0.126736495408201
YWHAZ	8	101928753	101965616	TG	Pancreas	0.0539754722945655	0.0732093263925379	0.126509799709232
LYSMD2	15	52015208	52043782	TG	B cell	0.0768831334804739	0.0884359308019357	0.126446595308032
ALDOA	16	30064411	30081778	TG	Uterus	0.12464896889943	0.117253206567638	0.126376168371939
CLIP1	12	122755979	122907179	TG	Stomach	0.0860158920808932	0.0891617049550482	0.126145812704232
LIMD2	17	61773262	61778532	TG	Esophagus mucosa	0.101051308198008	0.104635612878218	0.126047171951561
COL16A1	1	32117848	32169920	TG	Sun-exposed skin	0.0836821054574833	0.087502393883618	0.125971022126174
XRN2	20	21283942	21370463	TG	NK cell	0.0442282637404198	0.0771781193244036	0.125948162306629
TMEM163	2	135213330	135476570	TG	Pancreas	0.0451424567891549	0.0677673132841654	0.125930515353686
ALDOA	16	30064411	30081778	TG	Breast	0.12464896889943	0.117253206567638	0.125601309454543
RABEP1	17	5185558	5289129	TG	Omnibus	0.0902780417996819	0.0884469408564263	0.125546641477452
CLIP1	12	122755979	122907179	TG	Hippocampus	0.0860158920808932	0.0891617049550482	0.125403526401918
ACE	17	61554422	61599205	TG	Subcutaneous adipose	0.079236580784217	0.0826534598769488	0.125344152170722
TMEM219	16	29952206	29984373	TG	Subcutaneous adipose	0.128341971168856	0.120736852878974	0.125341202901061
PARD3B	2	205410516	206484886	TG	Lung	0.0411314819685063	0.0824023426393274	0.125339299677376
ACE	17	61554422	61599205	TG	Adrenal gland	0.079236580784217	0.0826534598769488	0.125333247503395
TMEM219	16	29952206	29984373	TG	Adrenal gland	0.128341971168856	0.120736852878974	0.125227058692715
TINAGL1	1	32042116	32053288	TG	Thyroid	0.0798330284223803	0.0835555169020743	0.125160908819214
LIMD2	17	61773262	61778532	TG	Sun-exposed skin	0.101051308198008	0.104635612878218	0.125075318725854
CLIP1	12	122755979	122907179	TG	Transverse colon	0.0860158920808932	0.0891617049550482	0.125040088864921
PEF1	1	32095463	32110497	TG	Omnibus	0.0838787337505114	0.0877290680170676	0.125012831844739
LIMD2	17	61773262	61778532	TG	Omnibus	0.101051308198008	0.104635612878218	0.124917728333871
PLEKHA5	12	19282648	19529334	TG	Pancreas	0.0295714055202266	0.0561030357282273	0.124831633192266
LIMD2	17	61773262	61778532	TG	Prostate	0.101051308198008	0.104635612878218	0.124788899259164
ALDOA	16	30064411	30081778	TG	Visceral omentum	0.12464896889943	0.117253206567638	0.124670932286706
COL16A1	1	32117848	32169920	TG	Omnibus	0.0836821054574833	0.087502393883618	0.124622047881391
CLIP1	12	122755979	122907179	TG	Sun-exposed skin	0.0860158920808932	0.0891617049550482	0.124614672582962
TINAGL1	1	32042116	32053288	TG	Esophagus muscularis	0.0798330284223803	0.0835555169020743	0.124402629936649
CERCAM	9	131174030	131199626	TG	NK cell	0.0797083947704084	0.074772313391637	0.124290986588444
TMEM219	16	29952206	29984373	TG	Sigmoid colon	0.128341971168856	0.120736852878974	0.124282314410269
CLIP1	12	122755979	122907179	TG	CD8 cell	0.0860158920808932	0.0891617049550482	0.124266439981879
NTM	11	131240373	132206716	TG	Cerebellum	0.0389714455746036	0.0872040676229009	0.124204298660121
ALDOA	16	30064411	30081778	TG	Tibial nerve	0.12464896889943	0.117253206567638	0.123970213525257
ALDOA	16	30064411	30081778	TG	Lung	0.12464896889943	0.117253206567638	0.123865368783744
LYSMD2	15	52015208	52043782	TG	CD8 cell	0.0768831334804739	0.0884359308019357	0.123692190306388
ADPGK	15	73043710	73078187	TG	Prostate	0.0776555995264496	0.0936901960135128	0.123679532907976
TCF7L2	10	114710009	114927437	TF	NK cell	0.0462041585291719	0.0767704236672219	0.123523123311885
CLIP1	12	122755979	122907179	TG	Esophagus mucosa	0.0860158920808932	0.0891617049550482	0.123510464869187
KCTD13	16	29916333	29938356	TG	Terminal ileum	0.118257666967412	0.111218703980023	0.123363472851576
SPDEF	6	34505579	34524110	TF	Sun-exposed skin	0.390428959349591	0.437758351177065	0.123283144090849
PARD3B	2	205410516	206484886	TG	Spleen	0.0411314819685063	0.0824023426393274	0.123277045167503
COL16A1	1	32117848	32169920	TG	Prostate	0.0836821054574833	0.087502393883618	0.123215137333026
ALDOA	16	30064411	30081778	TG	Skeletal muscle	0.12464896889943	0.117253206567638	0.123161889454118
ALDOA	16	30064411	30081778	TG	Spleen	0.12464896889943	0.117253206567638	0.123009817236371
PARD3B	2	205410516	206484886	TG	Vagina	0.0411314819685063	0.0824023426393274	0.122987444274522
TMEM219	16	29952206	29984373	TG	Aorta	0.128341971168856	0.120736852878974	0.122979540144794
NTM	11	131240373	132206716	TG	Lung	0.0389714455746036	0.0872040676229009	0.12289648009446
ALDOA	16	30064411	30081778	TG	Ovary	0.12464896889943	0.117253206567638	0.122839266543443
TMEM219	16	29952206	29984373	TG	Sun-exposed skin	0.128341971168856	0.120736852878974	0.122784261953305
ACE	17	61554422	61599205	TG	Spleen	0.079236580784217	0.0826534598769488	0.122630859000298
CLIP1	12	122755979	122907179	TG	Thyroid	0.0860158920808932	0.0891617049550482	0.122565605807337
MAP2K3	17	21187984	21218552	TG	Pancreas	0.034375703621094	0.0521803159562048	0.122427449249916
ABHD17A	19	1876809	1885546	TG	Testis	0.400077973601125	0.372788130735053	0.122360838812705
BRINP3	1	190066792	190446759	TG	Terminal ileum	0.0489937658353901	0.0967911206090287	0.122345417663849
ACE	17	61554422	61599205	TG	Lung	0.079236580784217	0.0826534598769488	0.122341765166944
CLIP1	12	122755979	122907179	TG	Skeletal muscle	0.0860158920808932	0.0891617049550482	0.122074016379047
CBX1	17	46147414	46178883	TG	Cortex	0.185356020007444	0.188518385678387	0.121917709042757
LIMD2	17	61773262	61778532	TG	Putamen	0.101051308198008	0.104635612878218	0.121799575421323
ALDOA	16	30064411	30081778	TG	Adrenal gland	0.12464896889943	0.117253206567638	0.121541989482492
ALDOA	16	30064411	30081778	TG	Subcutaneous adipose	0.12464896889943	0.117253206567638	0.121423953608188
BRINP3	1	190066792	190446759	TG	Cerebellum	0.0489937658353901	0.0967911206090287	0.121396151176596
ACE	17	61554422	61599205	TG	Vagina	0.079236580784217	0.0826534598769488	0.121175638556819
TMEM219	16	29952206	29984373	TG	Thyroid	0.128341971168856	0.120736852878974	0.120828888277366
KDM4C	9	6720863	7175648	TG	Pancreas	0.0271153316641706	0.0480910072659141	0.120692227817797
CERCAM	9	131174030	131199626	TG	Transverse colon	0.0797083947704084	0.074772313391637	0.1206340467772
ACE	17	61554422	61599205	TG	Tibial nerve	0.079236580784217	0.0826534598769488	0.120630650884161
CDC27	17	45195069	45266788	TG	Uterus	0.103300878457034	0.110071369858766	0.120595728734592
SPDEF	6	34505579	34524110	TF	Transverse colon	0.390428959349591	0.437758351177065	0.120540498757755
ALDOA	16	30064411	30081778	TG	Sigmoid colon	0.12464896889943	0.117253206567638	0.120516758679842
TINAGL1	1	32042116	32053288	TG	Sun-exposed skin	0.0798330284223803	0.0835555169020743	0.120428795582708
CLUAP1	16	3550924	3589048	TG	Uterus	0.0920990527021284	0.086317151605382	0.120106112776455
POFUT2	21	46683843	46707813	TG	Pancreas	0.0556741708483596	0.056110504591809	0.119852239807868
DNM1	9	130965658	131017527	TG	Pancreas	0.0695084317905013	0.0652234000074162	0.119770400830807
TCF7L2	10	114710009	114927437	TF	Cerebellum	0.0462041585291719	0.0767704236672219	0.119624510080356
NUDT3	6	34247456	34360451	TG	Putamen	0.0765850649311405	0.07994180345578	0.119506220237584
ALDOA	16	30064411	30081778	TG	Aorta	0.12464896889943	0.117253206567638	0.119358719843656
TINAGL1	1	32042116	32053288	TG	Omnibus	0.0798330284223803	0.0835555169020743	0.119118588554075
ALDOA	16	30064411	30081778	TG	Sun-exposed skin	0.12464896889943	0.117253206567638	0.119100337538955
COL16A1	1	32117848	32169920	TG	Putamen	0.0836821054574833	0.087502393883618	0.11898847917609
BTBD2	19	1985447	2034880	TG	Testis	0.38338268353793	0.358577850694321	0.118915791160224
SPDEF	6	34505579	34524110	TF	Terminal ileum	0.390428959349591	0.437758351177065	0.118900969971895
NUDT3	6	34247456	34360451	TG	Thyroid	0.0765850649311405	0.07994180345578	0.118842082487346
LYSMD2	15	52015208	52043782	TG	Monocyte	0.0768831334804739	0.0884359308019357	0.118703446227177
BCS1L	2	219523487	219528166	TG	NK cell	0.085377532838758	0.0795722929146284	0.118689052165333
TMEM219	16	29952206	29984373	TG	Atrial appendage	0.128341971168856	0.120736852878974	0.118596700138627
CLIP1	12	122755979	122907179	TG	Esophagus muscularis	0.0860158920808932	0.0891617049550482	0.118506398212139
ACE	17	61554422	61599205	TG	Stomach	0.079236580784217	0.0826534598769488	0.118468475765486
CERCAM	9	131174030	131199626	TG	Gastroesophageal junction	0.0797083947704084	0.074772313391637	0.118449103761485
MKNK2	19	2037470	2051243	TG	Testis	0.383162254112471	0.358381689677216	0.118415063623075
CERCAM	9	131174030	131199626	TG	Sigmoid colon	0.0797083947704084	0.074772313391637	0.118355887121168
CDC27	17	45195069	45266788	TG	Breast	0.103300878457034	0.110071369858766	0.118276223358276
CERCAM	9	131174030	131199626	TG	Subcutaneous adipose	0.0797083947704084	0.074772313391637	0.118226004090353
ZBTB10	8	81397854	81438500	TG	Pancreas	0.0363968614545095	0.0601582375411417	0.118205019208665
CLIP1	12	122755979	122907179	TG	Prostate	0.0860158920808932	0.0891617049550482	0.118135361703678
CERCAM	9	131174030	131199626	TG	Adrenal gland	0.0797083947704084	0.074772313391637	0.118048849354251
CLIP1	12	122755979	122907179	TG	Omnibus	0.0860158920808932	0.0891617049550482	0.1180405912395
OPCML	11	132284871	133402414	TG	Cerebellum	0.0321560770982081	0.0740336512550853	0.117922910254897
XRN2	20	21283942	21370463	TG	Liver	0.0442282637404198	0.0771781193244036	0.117899816538286
LIMD2	17	61773262	61778532	TG	Caudate	0.101051308198008	0.104635612878218	0.11784081073015
TINAGL1	1	32042116	32053288	TG	Prostate	0.0798330284223803	0.0835555169020743	0.11776836972373
VEPH1	3	156977531	157251408	TG	Lung	0.0499587792160662	0.0762140416451831	0.11771267357558
ALDOA	16	30064411	30081778	TG	Left ventricle	0.12464896889943	0.117253206567638	0.117610699498264
AUTS2	7	69063905	70258054	TG	Terminal ileum	0.0307160090296439	0.0780424896844871	0.117575814231746
TMEM219	16	29952206	29984373	TG	Transverse colon	0.128341971168856	0.120736852878974	0.117541924414507
DOC2A	16	30016830	30034591	TG	Omnibus	0.129447482408463	0.121706062942823	0.117371242254339
CLIP1	12	122755979	122907179	TG	CD4 cell	0.0860158920808932	0.0891617049550482	0.117341298333215
NUDT3	6	34247456	34360451	TG	Caudate	0.0765850649311405	0.07994180345578	0.117326364665653
LYSMD2	15	52015208	52043782	TG	Uterus	0.0768831334804739	0.0884359308019357	0.117234362451643
ALDOA	16	30064411	30081778	TG	Thyroid	0.12464896889943	0.117253206567638	0.117124857634173
SNRPC	6	34725183	34741571	TG	Omnibus	0.0520352025079385	0.0455861206509341	0.117007573938833
CERCAM	9	131174030	131199626	TG	Cerebellum	0.0797083947704084	0.074772313391637	0.116874551851976
KCTD13	16	29916333	29938356	TG	Spleen	0.118257666967412	0.111218703980023	0.116728214251084
HIRIP3	16	30003645	30007757	TG	Omnibus	0.128616037982526	0.120988530651701	0.116614282657059
INO80E	16	30006615	30017114	TG	Omnibus	0.128616037982526	0.120988530651701	0.116614282657059
RNF25	2	219528587	219537134	TG	NK cell	0.083896490053337	0.0781493710435807	0.116526262802911
XRN2	20	21283942	21370463	TG	Adrenal gland	0.0442282637404198	0.0771781193244036	0.11643785764706
DARS	2	136664247	136743670	TG	Pancreas	0.0420693071981319	0.0566536128522231	0.116422654558003
TMEM219	16	29952206	29984373	TG	Omnibus	0.128341971168856	0.120736852878974	0.116319906759205
XRN2	20	21283942	21370463	TG	B cell	0.0442282637404198	0.0771781193244036	0.116272365518945
N4BP2L2	13	33006554	33112970	TG	Terminal ileum	0.0595799035096058	0.0815625288021797	0.116218438488844
FAM57B	16	30035748	30064299	TG	Omnibus	0.128091742839537	0.120434681566951	0.116096688015929
FOXP2	7	113726382	114333827	TF	NK cell	0.0404673628501764	0.0786706788055152	0.115996860134684
CERCAM	9	131174030	131199626	TG	Left ventricle	0.0797083947704084	0.074772313391637	0.115879993985551
XRN2	20	21283942	21370463	TG	Sigmoid colon	0.0442282637404198	0.0771781193244036	0.115862453813751
CLIP1	12	122755979	122907179	TG	Putamen	0.0860158920808932	0.0891617049550482	0.115854008402205
C16orf92	16	30034655	30039057	TG	Omnibus	0.127646603608114	0.120064928247972	0.11570666932939
KLF16	19	1852399	1863567	TF	Testis	0.399631488775094	0.37236263287291	0.11568068921466
XRN2	20	21283942	21370463	TG	Subcutaneous adipose	0.0442282637404198	0.0771781193244036	0.11552418464028
CERCAM	9	131174030	131199626	TG	CD8 cell	0.0797083947704084	0.074772313391637	0.115485754067048
LYSMD2	15	52015208	52043782	TG	CD4 cell	0.0768831334804739	0.0884359308019357	0.115482758418998
AKT3	1	243651535	244014381	TG	Testis	0.0743453680862451	0.109728753105942	0.11547381948376
CERCAM	9	131174030	131199626	TG	Spleen	0.0797083947704084	0.074772313391637	0.115384324571937
DOC2A	16	30016830	30034591	TG	Cerebellum	0.129447482408463	0.121706062942823	0.115308027520561
TCF7L2	10	114710009	114927437	TF	Left ventricle	0.0462041585291719	0.0767704236672219	0.115307348103902
STAG1	3	136055077	136471220	TG	Omnibus	0.0635156556724083	0.0928699322645702	0.115220873351343
TMEM219	16	29952206	29984373	TG	Hippocampus	0.128341971168856	0.120736852878974	0.115183946525315
ALDOA	16	30064411	30081778	TG	Atrial appendage	0.12464896889943	0.117253206567638	0.115183440462534
CBX1	17	46147414	46178883	TG	Hippocampus	0.185356020007444	0.188518385678387	0.115129933650622
NTM	11	131240373	132206716	TG	Atrial appendage	0.0389714455746036	0.0872040676229009	0.114987643542345
TMEM219	16	29952206	29984373	TG	Esophagus mucosa	0.128341971168856	0.120736852878974	0.114986458250871
CERCAM	9	131174030	131199626	TG	Ovary	0.0797083947704084	0.074772313391637	0.114766943797959
DERL2	17	5374571	5390131	TG	Testis	0.100899851621526	0.0988448935034724	0.114714192668948
GNB1	1	1716729	1822495	TG	Pancreas	0.0557135344786847	0.0498719417995424	0.114531049700586
TAOK2	16	29984962	30003582	TG	Cerebellum	0.128642304030028	0.121011372215696	0.11452663631265
CERCAM	9	131174030	131199626	TG	Vagina	0.0797083947704084	0.074772313391637	0.114464826255543
CERCAM	9	131174030	131199626	TG	Breast	0.0797083947704084	0.074772313391637	0.114277942837546
AUTS2	7	69063905	70258054	TG	Lung	0.0307160090296439	0.0780424896844871	0.11420828327833
TMEM219	16	29952206	29984373	TG	Cerebellum	0.128341971168856	0.120736852878974	0.114186527483001
CERCAM	9	131174030	131199626	TG	Tibial nerve	0.0797083947704084	0.074772313391637	0.114140562499335
ZBTB10	8	81397854	81438500	TG	NK cell	0.0363968614545095	0.0601582375411417	0.114089581886953
INO80E	16	30006615	30017114	TG	Stomach	0.128616037982526	0.120988530651701	0.114075037879804
RNF25	2	219528587	219537134	TG	Skeletal muscle	0.083896490053337	0.0781493710435807	0.114073900376358
YWHAZ	8	101928753	101965616	TG	NK cell	0.0539754722945655	0.0732093263925379	0.114039817394169
FAM57B	16	30035748	30064299	TG	Cerebellum	0.128091742839537	0.120434681566951	0.114027383826577
ALDOA	16	30064411	30081778	TG	Transverse colon	0.12464896889943	0.117253206567638	0.113943874068225
VEPH1	3	156977531	157251408	TG	Adrenal gland	0.0499587792160662	0.0762140416451831	0.113934686134681
XRN2	20	21283942	21370463	TG	Ovary	0.0442282637404198	0.0771781193244036	0.113924918771002
TMEM219	16	29952206	29984373	TG	Putamen	0.128341971168856	0.120736852878974	0.113820772009058
TMEM219	16	29952206	29984373	TG	Stomach	0.128341971168856	0.120736852878974	0.113761770426321
TMEM219	16	29952206	29984373	TG	Esophagus muscularis	0.128341971168856	0.120736852878974	0.11367594544075
KLC1	14	104028233	104167888	TG	Pancreas	0.0444738223726874	0.0514724156219496	0.113612641020601
MIS12	17	5389605	5394134	TG	Testis	0.0999368286626062	0.097883900952019	0.113580848480796
BCS1L	2	219523487	219528166	TG	B cell	0.085377532838758	0.0795722929146284	0.113377624805667
PPP4C	16	30087299	30096698	TG	Terminal ileum	0.108364096408453	0.10180457940342	0.113284276839015
BCS1L	2	219523487	219528166	TG	Cerebellum	0.085377532838758	0.0795722929146284	0.113269296750465
XRN2	20	21283942	21370463	TG	CD8 cell	0.0442282637404198	0.0771781193244036	0.113161295417821
RNF25	2	219528587	219537134	TG	Gastroesophageal junction	0.083896490053337	0.0781493710435807	0.113143704064427
STK36	2	219536749	219567439	TG	Cerebellum	0.0856837298033407	0.0797238200545077	0.113140594872322
N4BP2L2	13	33006554	33112970	TG	Vagina	0.0595799035096058	0.0815625288021797	0.113139684242974
RNF25	2	219528587	219537134	TG	Subcutaneous adipose	0.083896490053337	0.0781493710435807	0.113090161671709
N4BP2L2	13	33006554	33112970	TG	Lung	0.0595799035096058	0.0815625288021797	0.113061539352175
BCS1L	2	219523487	219528166	TG	Liver	0.085377532838758	0.0795722929146284	0.113014473220928
BCS1L	2	219523487	219528166	TG	Left ventricle	0.085377532838758	0.0795722929146284	0.112992551868338
ALDOA	16	30064411	30081778	TG	Omnibus	0.12464896889943	0.117253206567638	0.112915609442747
LIMD2	17	61773262	61778532	TG	Testis	0.101051308198008	0.104635612878218	0.112868506491231
CERCAM	9	131174030	131199626	TG	Aorta	0.0797083947704084	0.074772313391637	0.112852229659717
BCS1L	2	219523487	219528166	TG	CD8 cell	0.085377532838758	0.0795722929146284	0.112748705323619
XRN2	20	21283942	21370463	TG	Monocyte	0.0442282637404198	0.0771781193244036	0.112656107025983
XRN2	20	21283942	21370463	TG	Skeletal muscle	0.0442282637404198	0.0771781193244036	0.112653814730806
CERCAM	9	131174030	131199626	TG	Visceral omentum	0.0797083947704084	0.074772313391637	0.112647217600571
AUTS2	7	69063905	70258054	TG	Vagina	0.0307160090296439	0.0780424896844871	0.112613029540131
DOC2A	16	30016830	30034591	TG	Cortex	0.129447482408463	0.121706062942823	0.112565824448072
N4BP2L2	13	33006554	33112970	TG	Spleen	0.0595799035096058	0.0815625288021797	0.112376750972253
AUTS2	7	69063905	70258054	TG	Ovary	0.0307160090296439	0.0780424896844871	0.112368064016955
SCARB2	4	77079890	77135046	TG	Testis	0.0728611850358132	0.0944062865378799	0.112343537257007
PPP4C	16	30087299	30096698	TG	Vagina	0.108364096408453	0.10180457940342	0.11232735541742
CERCAM	9	131174030	131199626	TG	Uterus	0.0797083947704084	0.074772313391637	0.112303717550756
XRN2	20	21283942	21370463	TG	Tibial nerve	0.0442282637404198	0.0771781193244036	0.11229287849752
PEF1	1	32095463	32110497	TG	Caudate	0.0838787337505114	0.0877290680170676	0.112058108883819
XRN2	20	21283942	21370463	TG	Aorta	0.0442282637404198	0.0771781193244036	0.111957618694994
NTM	11	131240373	132206716	TG	Cortex	0.0389714455746036	0.0872040676229009	0.111899187057158
TMOD2	15	52043758	52108565	TG	Cortex	0.0739042695930615	0.0851749674391575	0.111878653625886
TMEM219	16	29952206	29984373	TG	Caudate	0.128341971168856	0.120736852878974	0.111835687235795
TAOK2	16	29984962	30003582	TG	Cortex	0.128642304030028	0.121011372215696	0.111825172272883
CDC27	17	45195069	45266788	TG	Sigmoid colon	0.103300878457034	0.110071369858766	0.111785042421873
HAAO	2	42994229	43019733	TG	Liver	0.0519824653300884	0.0664786597630918	0.111741519412512
COL16A1	1	32117848	32169920	TG	Caudate	0.0836821054574833	0.087502393883618	0.111730578033079
ADARB1	21	46493768	46646478	TG	Gastroesophageal junction	0.0639043675361553	0.0646069675836288	0.11170450498413
STK36	2	219536749	219567439	TG	Breast	0.0856837298033407	0.0797238200545077	0.111691125810245
ALDOA	16	30064411	30081778	TG	Hippocampus	0.12464896889943	0.117253206567638	0.111682795066674
PPP4C	16	30087299	30096698	TG	Pancreas	0.108364096408453	0.10180457940342	0.111611288076838
CERCAM	9	131174030	131199626	TG	Atrial appendage	0.0797083947704084	0.074772313391637	0.111594726856745
STK36	2	219536749	219567439	TG	Ovary	0.0856837298033407	0.0797238200545077	0.111588683634618
CERCAM	9	131174030	131199626	TG	Stomach	0.0797083947704084	0.074772313391637	0.111516017311739
RBM6	3	49977440	50137478	TG	Breast	0.0748830036596723	0.0691683576019556	0.11151591668584
BCS1L	2	219523487	219528166	TG	Monocyte	0.085377532838758	0.0795722929146284	0.111477898013058
TMEM219	16	29952206	29984373	TG	Cortex	0.128341971168856	0.120736852878974	0.111465424588843
STK36	2	219536749	219567439	TG	Vagina	0.0856837298033407	0.0797238200545077	0.11137086114601
RNF25	2	219528587	219537134	TG	B cell	0.083896490053337	0.0781493710435807	0.111310928776039
RNF25	2	219528587	219537134	TG	Sigmoid colon	0.083896490053337	0.0781493710435807	0.11125197694464
RNF25	2	219528587	219537134	TG	Lung	0.083896490053337	0.0781493710435807	0.111251214006883
RNF25	2	219528587	219537134	TG	Cerebellum	0.083896490053337	0.0781493710435807	0.111172038337252
AUTS2	7	69063905	70258054	TG	CD8 cell	0.0307160090296439	0.0780424896844871	0.111123638236927
SPDEF	6	34505579	34524110	TF	Breast	0.390428959349591	0.437758351177065	0.111077834996054
RNF25	2	219528587	219537134	TG	Liver	0.083896490053337	0.0781493710435807	0.110951495694066
RNF25	2	219528587	219537134	TG	Left ventricle	0.083896490053337	0.0781493710435807	0.110894932142473
RNF25	2	219528587	219537134	TG	Adrenal gland	0.083896490053337	0.0781493710435807	0.110891552767198
ALDOA	16	30064411	30081778	TG	Cerebellum	0.12464896889943	0.117253206567638	0.11083803183826
RNF25	2	219528587	219537134	TG	CD8 cell	0.083896490053337	0.0781493710435807	0.110713547362121
CDC27	17	45195069	45266788	TG	Aorta	0.103300878457034	0.110071369858766	0.110614031293886
N4BP2L2	13	33006554	33112970	TG	Visceral omentum	0.0595799035096058	0.0815625288021797	0.110608110402193
BCS1L	2	219523487	219528166	TG	Aorta	0.085377532838758	0.0795722929146284	0.110573925258083
ALDOA	16	30064411	30081778	TG	Putamen	0.12464896889943	0.117253206567638	0.110508802941013
ALDOA	16	30064411	30081778	TG	Stomach	0.12464896889943	0.117253206567638	0.110477605328899
RNF25	2	219528587	219537134	TG	Spleen	0.083896490053337	0.0781493710435807	0.110463435508916
FXR1	3	180585929	180700541	TG	Pancreas	0.0389246958626263	0.0636586560265771	0.110363143270168
STK36	2	219536749	219567439	TG	Transverse colon	0.0856837298033407	0.0797238200545077	0.110336714777711
ALDOA	16	30064411	30081778	TG	Esophagus muscularis	0.12464896889943	0.117253206567638	0.110318160163689
BCS1L	2	219523487	219528166	TG	Transverse colon	0.085377532838758	0.0795722929146284	0.110308683232079
PPP4C	16	30087299	30096698	TG	Uterus	0.108364096408453	0.10180457940342	0.110308681141164
ASPHD1	16	29911696	29931185	TG	Pancreas	0.10810696256167	0.101692452261797	0.11028871192756
ALDOA	16	30064411	30081778	TG	Gastroesophageal junction	0.12464896889943	0.117253206567638	0.110170857879708
YWHAZ	8	101928753	101965616	TG	Terminal ileum	0.0539754722945655	0.0732093263925379	0.11006299554109
RNF25	2	219528587	219537134	TG	Breast	0.083896490053337	0.0781493710435807	0.10980568985891
PARD3B	2	205410516	206484886	TG	Esophagus mucosa	0.0411314819685063	0.0824023426393274	0.109720793450808
RNF25	2	219528587	219537134	TG	Ovary	0.083896490053337	0.0781493710435807	0.109646425849844
RNF25	2	219528587	219537134	TG	Vagina	0.083896490053337	0.0781493710435807	0.109611214196882
KDM1A	1	23345941	23410182	TG	Cerebellum	0.0645399509322286	0.0693683792194768	0.109555602398596
RNF25	2	219528587	219537134	TG	Tibial nerve	0.083896490053337	0.0781493710435807	0.109530829398124
RNF25	2	219528587	219537134	TG	Monocyte	0.083896490053337	0.0781493710435807	0.109407337293453
PPP4C	16	30087299	30096698	TG	Breast	0.108364096408453	0.10180457940342	0.109294916108572
LYSMD2	15	52015208	52043782	TG	Omnibus	0.0768831334804739	0.0884359308019357	0.109266131102682
TP63	3	189349205	189615068	TF	Pancreas	0.0290676384156109	0.0494720131836112	0.109252980405323
ACE	17	61554422	61599205	TG	Omnibus	0.079236580784217	0.0826534598769488	0.109238451734723
AUTS2	7	69063905	70258054	TG	Breast	0.0307160090296439	0.0780424896844871	0.10917014991504
GOLGA2	9	131018108	131038274	TG	Testis	0.101536202741449	0.0953529328699085	0.109135403736272
RBM6	3	49977440	50137478	TG	Stomach	0.0748830036596723	0.0691683576019556	0.109115936622782
ALPK1	4	113206665	113363776	TG	Terminal ileum	0.0476078566415166	0.0723800470819151	0.109072560714548
CLIP1	12	122755979	122907179	TG	Caudate	0.0860158920808932	0.0891617049550482	0.109011099471002
YWHAZ	8	101928753	101965616	TG	Gastroesophageal junction	0.0539754722945655	0.0732093263925379	0.108999810285248
CERCAM	9	131174030	131199626	TG	Cortex	0.0797083947704084	0.074772313391637	0.10898630296192
ZZZ3	1	78028101	78149104	TG	Terminal ileum	0.0628280806671642	0.0768514360767558	0.108953634477381
YWHAZ	8	101928753	101965616	TG	B cell	0.0539754722945655	0.0732093263925379	0.108762800836178
YWHAZ	8	101928753	101965616	TG	Adrenal gland	0.0539754722945655	0.0732093263925379	0.108721716850273
ARNTL	11	13298199	13408813	TF	Monocyte	0.0823962021115884	0.118720250193719	0.108699120525325
YWHAZ	8	101928753	101965616	TG	Subcutaneous adipose	0.0539754722945655	0.0732093263925379	0.108682475000904
RNF25	2	219528587	219537134	TG	Visceral omentum	0.083896490053337	0.0781493710435807	0.108601362081911
ALDOA	16	30064411	30081778	TG	Caudate	0.12464896889943	0.117253206567638	0.10857840556441
RNF25	2	219528587	219537134	TG	Aorta	0.083896490053337	0.0781493710435807	0.108557933720324
PPP4C	16	30087299	30096698	TG	Visceral omentum	0.108364096408453	0.10180457940342	0.108542950920766
RNF25	2	219528587	219537134	TG	Uterus	0.083896490053337	0.0781493710435807	0.108475933393347
YWHAZ	8	101928753	101965616	TG	Sigmoid colon	0.0539754722945655	0.0732093263925379	0.108402915178272
ASPHD1	16	29911696	29931185	TG	Visceral omentum	0.10810696256167	0.101692452261797	0.108394276480907
YWHAZ	8	101928753	101965616	TG	Liver	0.0539754722945655	0.0732093263925379	0.108351975366563
ACE	17	61554422	61599205	TG	Prostate	0.079236580784217	0.0826534598769488	0.108339361569474
[truncated: 143,503 more rows]
