# Supplementary material for: Modeling regulatory network topology improves genome-wide analyses of complex human traits
Source: Nat Commun. 2021 May 14;12:2851. doi: 10.1038/s41467-021-22588-0 (PMC8121952; doi:10.1038/s41467-021-22588-0)
Supplement: Supplementary file 9 — Source Data [file 41467_2021_22588_MOESM9_ESM.zip › source_data/ra_gene.txt]

hgnc_symbol	chr	start	stop	role	network	base_p1	near_p1	p1
RSBN1	1	114304454	114355098	TG	CD4 cell	1	1	1
PTPN22	1	114356433	114414381	TG	CD4 cell	1	1	1
PHTF1	1	114239453	114302111	TG	Pancreas	1	1	1
PTPN22	1	114356433	114414381	TG	Pancreas	1	1	1
PTPN22	1	114356433	114414381	TG	Spleen	1	1	1
MAGI3	1	113933371	114228545	TG	Testis	1	1	1
RSBN1	1	114304454	114355098	TG	B cell	1	1	1
PTPN22	1	114356433	114414381	TG	B cell	1	1	1
PTPN22	1	114356433	114414381	TG	NK cell	1	1	1
RSBN1	1	114304454	114355098	TG	CD8 cell	1	1	1
PTPN22	1	114356433	114414381	TG	CD8 cell	1	1	1
PHTF1	1	114239453	114302111	TG	Cerebellum	1	1	1
MAGI3	1	113933371	114228545	TG	Omnibus	1	1	1
PTPN22	1	114356433	114414381	TG	Omnibus	1	1	1
MAGI3	1	113933371	114228545	TG	Esophagus mucosa	1	1	1
RSBN1	1	114304454	114355098	TG	Esophagus mucosa	1	1	1
PTPN22	1	114356433	114414381	TG	Esophagus mucosa	1	1	1
MAGI3	1	113933371	114228545	TG	Stomach	1	1	1
RSBN1	1	114304454	114355098	TG	Stomach	1	1	1
PTPN22	1	114356433	114414381	TG	Subcutaneous adipose	1	1	1
PHTF1	1	114239453	114302111	TG	Aorta	1	1	1
PTPN22	1	114356433	114414381	TG	Aorta	1	1	1
MAGI3	1	113933371	114228545	TG	Thyroid	1	1	1
PTPN22	1	114356433	114414381	TG	Thyroid	1	1	1
MAGI3	1	113933371	114228545	TG	Vagina	1	1	1
PTPN22	1	114356433	114414381	TG	Vagina	1	1	1
RSBN1	1	114304454	114355098	TG	Monocyte	1	1	1
PTPN22	1	114356433	114414381	TG	Monocyte	1	1	1
RSBN1	1	114304454	114355098	TG	Ovary	1	1	1
PTPN22	1	114356433	114414381	TG	Liver	1	1	1
RSBN1	1	114304454	114355098	TG	Tibial nerve	1	1	1
MAGI3	1	113933371	114228545	TG	Transverse colon	1	1	1
RSBN1	1	114304454	114355098	TG	Transverse colon	1	1	1
PTPN22	1	114356433	114414381	TG	Transverse colon	1	1	1
MAGI3	1	113933371	114228545	TG	Terminal ileum	1	1	1
PTPN22	1	114356433	114414381	TG	Terminal ileum	1	1	1
MAGI3	1	113933371	114228545	TG	Lung	1	1	1
PTPN22	1	114356433	114414381	TG	Lung	1	1	1
ICOS	2	204801471	204826300	TG	Omnibus	0.999999678289391	0.999999999999994	0.999999999999964
CTLA4	2	204732509	204738683	TG	Omnibus	0.999999999999977	0.999999999999994	0.999999999999963
CTLA4	2	204732509	204738683	TG	Vagina	0.999999999999977	0.999999999999994	0.99999999999996
PAPOLG	2	60983365	61029220	TG	NK cell	0.999999999999765	0.99999999999952	0.999999999999938
REL	2	61108656	61158745	TF	NK cell	0.999999999999765	0.999999999999519	0.999999999999938
PAPOLG	2	60983365	61029220	TG	B cell	0.999999999999765	0.99999999999952	0.999999999999917
REL	2	61108656	61158745	TF	B cell	0.999999999999765	0.999999999999519	0.999999999999917
PAPOLG	2	60983365	61029220	TG	Monocyte	0.999999999999765	0.99999999999952	0.999999999999915
REL	2	61108656	61158745	TF	Monocyte	0.999999999999765	0.999999999999519	0.999999999999915
REL	2	61108656	61158745	TF	Omnibus	0.999999999999765	0.999999999999519	0.999999999999892
ICOS	2	204801471	204826300	TG	CD8 cell	0.999999678289391	0.999999999999994	0.99999999999989
CTLA4	2	204732509	204738683	TG	CD8 cell	0.999999999999977	0.999999999999994	0.999999999999884
CTLA4	2	204732509	204738683	TG	Visceral omentum	0.999999999999977	0.999999999999994	0.999999999999882
ICOS	2	204801471	204826300	TG	CD4 cell	0.999999678289391	0.999999999999994	0.999999999999861
CTLA4	2	204732509	204738683	TG	CD4 cell	0.999999999999977	0.999999999999994	0.999999999999854
RBPJ	4	26165077	26436541	TG	Tibial nerve	0.999999999999914	0.999999999999934	0.999999999999814
RBPJ	4	26165077	26436541	TG	Testis	0.999999999999914	0.999999999999934	0.999999999999808
RBPJ	4	26165077	26436541	TG	Omnibus	0.999999999999914	0.999999999999934	0.999999999999804
RBPJ	4	26165077	26436541	TG	Vagina	0.999999999999914	0.999999999999934	0.999999999999788
RBPJ	4	26165077	26436541	TG	Esophagus mucosa	0.999999999999914	0.999999999999934	0.999999999999787
RBPJ	4	26165077	26436541	TG	Uterus	0.999999999999914	0.999999999999934	0.999999999999779
RBPJ	4	26165077	26436541	TG	Esophagus muscularis	0.999999999999914	0.999999999999934	0.999999999999733
RBPJ	4	26165077	26436541	TG	Sigmoid colon	0.999999999999914	0.999999999999934	0.999999999999725
RBPJ	4	26165077	26436541	TG	Gastroesophageal junction	0.999999999999914	0.999999999999934	0.999999999999717
RBPJ	4	26165077	26436541	TG	Ovary	0.999999999999914	0.999999999999934	0.999999999999693
RBPJ	4	26165077	26436541	TG	Subcutaneous adipose	0.999999999999914	0.999999999999934	0.999999999999676
RBPJ	4	26165077	26436541	TG	Monocyte	0.999999999999914	0.999999999999934	0.999999999999648
RBPJ	4	26165077	26436541	TG	Atrial appendage	0.999999999999914	0.999999999999934	0.999999999999617
RBPJ	4	26165077	26436541	TG	Visceral omentum	0.999999999999914	0.999999999999934	0.999999999999588
RBPJ	4	26165077	26436541	TG	Sun-exposed skin	0.999999999999914	0.999999999999934	0.999999999999584
REL	2	61108656	61158745	TF	Visceral omentum	0.999999999999765	0.999999999999519	0.99999999999876
REL	2	61108656	61158745	TF	Subcutaneous adipose	0.999999999999765	0.999999999999519	0.999999999998422
REL	2	61108656	61158745	TF	CD8 cell	0.999999999999765	0.999999999999519	0.999999999997976
PAPOLG	2	60983365	61029220	TG	CD8 cell	0.999999999999765	0.99999999999952	0.999999999997974
PHLDB1	11	118477155	118528741	TG	Pancreas	0.999687599630955	0.999999999994979	0.999999999996887
DDX6	11	118620034	118661858	TG	CD8 cell	0.999999999991441	0.999999999994945	0.999999999996663
DDX6	11	118620034	118661858	TG	CD4 cell	0.999999999991441	0.999999999994945	0.999999999996556
DDX6	11	118620034	118661858	TG	B cell	0.999999999991441	0.999999999994945	0.999999999996391
REL	2	61108656	61158745	TF	Testis	0.999999999999765	0.999999999999519	0.999999999996343
PHLDB1	11	118477155	118528741	TG	Subcutaneous adipose	0.999687599630955	0.999999999994979	0.999999999996325
DDX6	11	118620034	118661858	TG	Subcutaneous adipose	0.999999999991441	0.999999999994945	0.999999999996257
PHLDB1	11	118477155	118528741	TG	Gastroesophageal junction	0.999687599630955	0.999999999994979	0.99999999999613
PHLDB1	11	118477155	118528741	TG	Left ventricle	0.999687599630955	0.999999999994979	0.999999999996106
PHLDB1	11	118477155	118528741	TG	Ovary	0.999687599630955	0.999999999994979	0.999999999996016
PHLDB1	11	118477155	118528741	TG	Breast	0.999687599630955	0.999999999994979	0.999999999996009
PHLDB1	11	118477155	118528741	TG	Stomach	0.999687599630955	0.999999999994979	0.999999999995951
PHLDB1	11	118477155	118528741	TG	Testis	0.999687599630955	0.999999999994979	0.999999999995655
DDX6	11	118620034	118661858	TG	NK cell	0.999999999991441	0.999999999994945	0.999999999995601
PHLDB1	11	118477155	118528741	TG	Cerebellum	0.999687599630955	0.999999999994979	0.999999999995595
PHLDB1	11	118477155	118528741	TG	Putamen	0.999687599630955	0.999999999994979	0.999999999995531
PHLDB1	11	118477155	118528741	TG	Atrial appendage	0.999687599630955	0.999999999994979	0.999999999995451
PHLDB1	11	118477155	118528741	TG	Sigmoid colon	0.999687599630955	0.999999999994979	0.999999999995322
PHLDB1	11	118477155	118528741	TG	Thyroid	0.999687599630955	0.999999999994979	0.999999999995302
PHLDB1	11	118477155	118528741	TG	Caudate	0.999687599630955	0.999999999994979	0.999999999995235
REL	2	61108656	61158745	TF	CD4 cell	0.999999999999765	0.999999999999519	0.999999999995141
PHLDB1	11	118477155	118528741	TG	Esophagus muscularis	0.999687599630955	0.999999999994979	0.999999999995136
PAPOLG	2	60983365	61029220	TG	CD4 cell	0.999999999999765	0.99999999999952	0.999999999995136
PHLDB1	11	118477155	118528741	TG	Sun-exposed skin	0.999687599630955	0.999999999994979	0.999999999995126
PHLDB1	11	118477155	118528741	TG	Transverse colon	0.999687599630955	0.999999999994979	0.999999999995111
PHLDB1	11	118477155	118528741	TG	Esophagus mucosa	0.999687599630955	0.999999999994979	0.999999999995067
PHLDB1	11	118477155	118528741	TG	Spleen	0.999687599630955	0.999999999994979	0.999999999995035
PHLDB1	11	118477155	118528741	TG	Prostate	0.999687599630955	0.999999999994979	0.999999999995029
DDX6	11	118620034	118661858	TG	Monocyte	0.999999999991441	0.999999999994945	0.999999999994961
PHLDB1	11	118477155	118528741	TG	Aorta	0.999687599630955	0.999999999994979	0.999999999994957
DDX6	11	118620034	118661858	TG	Spleen	0.999999999991441	0.999999999994945	0.999999999994952
PHLDB1	11	118477155	118528741	TG	Tibial nerve	0.999687599630955	0.999999999994979	0.999999999994941
PHLDB1	11	118477155	118528741	TG	Cortex	0.999687599630955	0.999999999994979	0.999999999994921
PHLDB1	11	118477155	118528741	TG	Visceral omentum	0.999687599630955	0.999999999994979	0.999999999994882
PHLDB1	11	118477155	118528741	TG	Hippocampus	0.999687599630955	0.999999999994979	0.999999999994665
PHLDB1	11	118477155	118528741	TG	Adrenal gland	0.999687599630955	0.999999999994979	0.999999999994499
PHLDB1	11	118477155	118528741	TG	Uterus	0.999687599630955	0.999999999994979	0.999999999994326
PHLDB1	11	118477155	118528741	TG	Omnibus	0.999687599630955	0.999999999994979	0.999999999994078
PHLDB1	11	118477155	118528741	TG	Lung	0.999687599630955	0.999999999994979	0.999999999994039
PHLDB1	11	118477155	118528741	TG	Vagina	0.999687599630955	0.999999999994979	0.999999999994039
TREH	11	118528026	118550399	TG	Omnibus	0.999686686937061	0.999999999994955	0.999999999994031
CD28	2	204571198	204603635	TG	Aorta	0.999999999998867	0.999999999998866	0.999999999993182
TREH	11	118528026	118550399	TG	Terminal ileum	0.999686686937061	0.999999999994955	0.99999999999269
REL	2	61108656	61158745	TF	Thyroid	0.999999999999765	0.999999999999519	0.999999999992142
PAPOLG	2	60983365	61029220	TG	Thyroid	0.999999999999765	0.99999999999952	0.99999999999214
REL	2	61108656	61158745	TF	Ovary	0.999999999999765	0.999999999999519	0.999999999991924
REL	2	61108656	61158745	TF	Tibial nerve	0.999999999999765	0.999999999999519	0.999999999991836
CD28	2	204571198	204603635	TG	Omnibus	0.999999999998867	0.999999999998866	0.999999999991811
REL	2	61108656	61158745	TF	Spleen	0.999999999999765	0.999999999999519	0.999999999991526
HIPK1	1	114471814	114520426	TG	NK cell	0.999927261193326	0.999987036911351	0.999999999991047
REL	2	61108656	61158745	TF	Pancreas	0.999999999999765	0.999999999999519	0.999999999990974
CD28	2	204571198	204603635	TG	Vagina	0.999999999998867	0.999999999998866	0.999999999990836
AP4B1	1	114437370	114447823	TG	NK cell	0.999926668954994	0.99998686522876	0.999999999990692
DCLRE1B	1	114447763	114456708	TG	NK cell	0.999926566089175	0.999986836229747	0.999999999990676
HIPK1	1	114471814	114520426	TG	CD8 cell	0.999927261193326	0.999987036911351	0.9999999999904
REL	2	61108656	61158745	TF	Aorta	0.999999999999765	0.999999999999519	0.99999999999023
DCLRE1B	1	114447763	114456708	TG	CD8 cell	0.999926566089175	0.999986836229747	0.999999999990028
AP4B1	1	114437370	114447823	TG	CD8 cell	0.999926668954994	0.99998686522876	0.99999999999001
HIPK1	1	114471814	114520426	TG	Monocyte	0.999927261193326	0.999987036911351	0.999999999989711
REL	2	61108656	61158745	TF	Liver	0.999999999999765	0.999999999999519	0.999999999989388
DCLRE1B	1	114447763	114456708	TG	Monocyte	0.999926566089175	0.999986836229747	0.999999999989292
AP4B1	1	114437370	114447823	TG	Monocyte	0.999926668954994	0.99998686522876	0.999999999989271
HIPK1	1	114471814	114520426	TG	CD4 cell	0.999927261193326	0.999987036911351	0.999999999988868
DCLRE1B	1	114447763	114456708	TG	CD4 cell	0.999926566089175	0.999986836229747	0.999999999988439
AP4B1	1	114437370	114447823	TG	CD4 cell	0.999926668954994	0.99998686522876	0.999999999988411
REL	2	61108656	61158745	TF	Breast	0.999999999999765	0.999999999999519	0.999999999987281
REL	2	61108656	61158745	TF	Vagina	0.999999999999765	0.999999999999519	0.999999999986532
DCLRE1B	1	114447763	114456708	TG	B cell	0.999926566089175	0.999986836229747	0.999999999986337
AP4B1	1	114437370	114447823	TG	B cell	0.999926668954994	0.99998686522876	0.999999999986315
REL	2	61108656	61158745	TF	Esophagus mucosa	0.999999999999765	0.999999999999519	0.999999999982491
CD28	2	204571198	204603635	TG	NK cell	0.999999999998867	0.999999999998866	0.999999999976159
REL	2	61108656	61158745	TF	Uterus	0.999999999999765	0.999999999999519	0.999999999975633
REL	2	61108656	61158745	TF	Lung	0.999999999999765	0.999999999999519	0.999999999973023
AP4B1	1	114437370	114447823	TG	Sun-exposed skin	0.999926668954994	0.99998686522876	0.999999999971882
CD28	2	204571198	204603635	TG	Subcutaneous adipose	0.999999999998867	0.999999999998866	0.999999999971265
AP4B1	1	114437370	114447823	TG	Transverse colon	0.999926668954994	0.99998686522876	0.99999999997046
CD28	2	204571198	204603635	TG	CD8 cell	0.999999999998867	0.999999999998866	0.999999999969562
CD28	2	204571198	204603635	TG	Visceral omentum	0.999999999998867	0.999999999998866	0.999999999968802
BCL2L15	1	114420790	114430169	TG	Transverse colon	0.999926410231654	0.999986789231801	0.999999999968525
CD28	2	204571198	204603635	TG	Spleen	0.999999999998867	0.999999999998866	0.999999999968207
AP4B1	1	114437370	114447823	TG	Spleen	0.999926668954994	0.99998686522876	0.999999999967464
REL	2	61108656	61158745	TF	Prostate	0.999999999999765	0.999999999999519	0.999999999967003
CD28	2	204571198	204603635	TG	Monocyte	0.999999999998867	0.999999999998866	0.999999999965128
REL	2	61108656	61158745	TF	Esophagus muscularis	0.999999999999765	0.999999999999519	0.999999999964161
CD28	2	204571198	204603635	TG	CD4 cell	0.999999999998867	0.999999999998866	0.999999999964126
REL	2	61108656	61158745	TF	Sun-exposed skin	0.999999999999765	0.999999999999519	0.999999999959591
REL	2	61108656	61158745	TF	Sigmoid colon	0.999999999999765	0.999999999999519	0.999999999958794
REL	2	61108656	61158745	TF	Stomach	0.999999999999765	0.999999999999519	0.999999999958096
AP4B1	1	114437370	114447823	TG	Visceral omentum	0.999926668954994	0.99998686522876	0.999999999953958
REL	2	61108656	61158745	TF	Left ventricle	0.999999999999765	0.999999999999519	0.999999999948964
AP4B1	1	114437370	114447823	TG	Putamen	0.999926668954994	0.99998686522876	0.99999999994115
AP4B1	1	114437370	114447823	TG	Stomach	0.999926668954994	0.99998686522876	0.999999999937765
AP4B1	1	114437370	114447823	TG	Subcutaneous adipose	0.999926668954994	0.99998686522876	0.999999999936605
BCL2L15	1	114420790	114430169	TG	Stomach	0.999926410231654	0.999986789231801	0.999999999935534
REL	2	61108656	61158745	TF	Gastroesophageal junction	0.999999999999765	0.999999999999519	0.999999999934882
AP4B1	1	114437370	114447823	TG	Cortex	0.999926668954994	0.99998686522876	0.999999999933647
AP4B1	1	114437370	114447823	TG	Ovary	0.999926668954994	0.99998686522876	0.99999999993236
REL	2	61108656	61158745	TF	Skeletal muscle	0.999999999999765	0.999999999999519	0.999999999929615
AP4B1	1	114437370	114447823	TG	Atrial appendage	0.999926668954994	0.99998686522876	0.999999999926756
HIPK1	1	114471814	114520426	TG	Lung	0.999927261193326	0.999987036911351	0.999999999914292
AP4B1	1	114437370	114447823	TG	Lung	0.999926668954994	0.99998686522876	0.999999999912023
AP4B1	1	114437370	114447823	TG	Hippocampus	0.999926668954994	0.99998686522876	0.999999999898099
NCOA5	20	44689624	44718591	TG	Liver	0.999999999735517	0.999999999834138	0.999999999872667
CD40	20	44746911	44758502	TG	B cell	0.999999999736008	0.999999999834546	0.999999999866264
CD40	20	44746911	44758502	TG	Monocyte	0.999999999736008	0.999999999834546	0.999999999859189
REL	2	61108656	61158745	TF	Adrenal gland	0.999999999999765	0.999999999999519	0.999999999853692
NCOA5	20	44689624	44718591	TG	Ovary	0.999999999735517	0.999999999834138	0.999999999851059
HIPK1	1	114471814	114520426	TG	Terminal ileum	0.999927261193326	0.999987036911351	0.999999999847631
AP4B1	1	114437370	114447823	TG	Terminal ileum	0.999926668954994	0.99998686522876	0.99999999984446
NCOA5	20	44689624	44718591	TG	CD8 cell	0.999999999735517	0.999999999834138	0.999999999840936
BCL2L15	1	114420790	114430169	TG	Terminal ileum	0.999926410231654	0.999986789231801	0.999999999840858
NCOA5	20	44689624	44718591	TG	CD4 cell	0.999999999735517	0.999999999834138	0.999999999834957
NCOA5	20	44689624	44718591	TG	Thyroid	0.999999999735517	0.999999999834138	0.999999999832961
SLC12A5	20	44650356	44688784	TG	Cerebellum	0.999999999735902	0.999999999834354	0.999999999828855
CD40	20	44746911	44758502	TG	Omnibus	0.999999999736008	0.999999999834546	0.999999999828469
NCOA5	20	44689624	44718591	TG	Cerebellum	0.999999999735517	0.999999999834138	0.999999999828312
SLC12A5	20	44650356	44688784	TG	Omnibus	0.999999999735902	0.999999999834354	0.999999999828263
SLC12A5	20	44650356	44688784	TG	Cortex	0.999999999735902	0.999999999834354	0.999999999825614
NCOA5	20	44689624	44718591	TG	Spleen	0.999999999735517	0.999999999834138	0.999999999823293
NCOA5	20	44689624	44718591	TG	Tibial nerve	0.999999999735517	0.999999999834138	0.999999999815208
REL	2	61108656	61158745	TF	Transverse colon	0.999999999999765	0.999999999999519	0.999999999804821
NCOA5	20	44689624	44718591	TG	Transverse colon	0.999999999735517	0.999999999834138	0.999999999799634
AP4B1	1	114437370	114447823	TG	Skeletal muscle	0.999926668954994	0.99998686522876	0.999999999783119
REL	2	61108656	61158745	TF	Terminal ileum	0.999999999999765	0.999999999999519	0.999999999603623
REL	2	61108656	61158745	TF	Atrial appendage	0.999999999999765	0.999999999999519	0.999999999590215
REL	2	61108656	61158745	TF	Caudate	0.999999999999765	0.999999999999519	0.999999999368321
AP4B1	1	114437370	114447823	TG	Adrenal gland	0.999926668954994	0.99998686522876	0.999999999363382
HIPK1	1	114471814	114520426	TG	Thyroid	0.999927261193326	0.999987036911351	0.99999999923027
AP4B1	1	114437370	114447823	TG	Thyroid	0.999926668954994	0.99998686522876	0.999999999213704
DCLRE1B	1	114447763	114456708	TG	Thyroid	0.999926566089175	0.999986836229747	0.999999999212383
HIPK1	1	114471814	114520426	TG	Testis	0.999927261193326	0.999987036911351	0.999999999195706
AP4B1	1	114437370	114447823	TG	Testis	0.999926668954994	0.99998686522876	0.999999999176448
AP4B1	1	114437370	114447823	TG	Uterus	0.999926668954994	0.99998686522876	0.99999999876265
IL11RA	9	34650699	34661889	TG	Liver	0.999999996977555	0.999999997951309	0.999999998635805
GALT	9	34638130	34651032	TG	Liver	0.99999999697309	0.999999997947479	0.999999998631285
AP4B1	1	114437370	114447823	TG	Breast	0.999926668954994	0.99998686522876	0.999999998623564
IL11RA	9	34650699	34661889	TG	Pancreas	0.999999996977555	0.999999997951309	0.999999998599946
GALT	9	34638130	34651032	TG	Pancreas	0.99999999697309	0.999999997947479	0.999999998595314
IL11RA	9	34650699	34661889	TG	Left ventricle	0.999999996977555	0.999999997951309	0.999999998558461
GALT	9	34638130	34651032	TG	Left ventricle	0.99999999697309	0.999999997947479	0.999999998554005
IL11RA	9	34650699	34661889	TG	B cell	0.999999996977555	0.999999997951309	0.999999998465822
GALT	9	34638130	34651032	TG	B cell	0.99999999697309	0.999999997947479	0.999999998461315
IL11RA	9	34650699	34661889	TG	NK cell	0.999999996977555	0.999999997951309	0.999999998447064
IL11RA	9	34650699	34661889	TG	Ovary	0.999999996977555	0.999999997951309	0.999999998445092
GALT	9	34638130	34651032	TG	NK cell	0.99999999697309	0.999999997947479	0.999999998442619
IL11RA	9	34650699	34661889	TG	Monocyte	0.999999996977555	0.999999997951309	0.999999998387221
IL11RA	9	34650699	34661889	TG	Breast	0.999999996977555	0.999999997951309	0.999999998372381
IL11RA	9	34650699	34661889	TG	Putamen	0.999999996977555	0.999999997951309	0.999999998332456
IL11RA	9	34650699	34661889	TG	Subcutaneous adipose	0.999999996977555	0.999999997951309	0.999999998278763
GALT	9	34638130	34651032	TG	Subcutaneous adipose	0.99999999697309	0.999999997947479	0.999999998273719
IL11RA	9	34650699	34661889	TG	Visceral omentum	0.999999996977555	0.999999997951309	0.999999998269191
IL11RA	9	34650699	34661889	TG	Caudate	0.999999996977555	0.999999997951309	0.999999998248273
IL11RA	9	34650699	34661889	TG	Atrial appendage	0.999999996977555	0.999999997951309	0.99999999824265
IL11RA	9	34650699	34661889	TG	Skeletal muscle	0.999999996977555	0.999999997951309	0.999999998242284
IL11RA	9	34650699	34661889	TG	Gastroesophageal junction	0.999999996977555	0.999999997951309	0.999999998239425
IL11RA	9	34650699	34661889	TG	CD8 cell	0.999999996977555	0.999999997951309	0.999999998233019
GALT	9	34638130	34651032	TG	CD8 cell	0.99999999697309	0.999999997947479	0.999999998229518
IL11RA	9	34650699	34661889	TG	Sun-exposed skin	0.999999996977555	0.999999997951309	0.99999999819949
GALT	9	34638130	34651032	TG	Sun-exposed skin	0.99999999697309	0.999999997947479	0.999999998195799
IL11RA	9	34650699	34661889	TG	CD4 cell	0.999999996977555	0.999999997951309	0.999999998194199
GALT	9	34638130	34651032	TG	CD4 cell	0.99999999697309	0.999999997947479	0.999999998190711
HIPK1	1	114471814	114520426	TG	Prostate	0.999927261193326	0.999987036911351	0.999999998182441
IL11RA	9	34650699	34661889	TG	Testis	0.999999996977555	0.999999997951309	0.999999998174004
GALT	9	34638130	34651032	TG	Testis	0.99999999697309	0.999999997947479	0.999999998169856
AP4B1	1	114437370	114447823	TG	Prostate	0.999926668954994	0.99998686522876	0.999999998146359
IL11RA	9	34650699	34661889	TG	Aorta	0.999999996977555	0.999999997951309	0.999999998145565
GALT	9	34638130	34651032	TG	Aorta	0.99999999697309	0.999999997947479	0.999999998141268
IL11RA	9	34650699	34661889	TG	Spleen	0.999999996977555	0.999999997951309	0.999999998140046
SIGMAR1	9	34634719	34637806	TG	Sun-exposed skin	0.999999996941155	0.9999999979242	0.999999998138278
GALT	9	34638130	34651032	TG	Spleen	0.99999999697309	0.999999997947479	0.999999998136436
IL11RA	9	34650699	34661889	TG	Thyroid	0.999999996977555	0.999999997951309	0.999999998064783
GALT	9	34638130	34651032	TG	Thyroid	0.99999999697309	0.999999997947479	0.999999998061369
IL11RA	9	34650699	34661889	TG	Lung	0.999999996977555	0.999999997951309	0.999999998048913
CCL21	9	34709002	34710121	TG	Thyroid	0.999999996965339	0.999999997940251	0.999999998042784
IL11RA	9	34650699	34661889	TG	Esophagus mucosa	0.999999996977555	0.999999997951309	0.999999998039839
IL11RA	9	34650699	34661889	TG	Stomach	0.999999996977555	0.999999997951309	0.999999998033747
GALT	9	34638130	34651032	TG	Stomach	0.99999999697309	0.999999997947479	0.999999998028655
IL11RA	9	34650699	34661889	TG	Sigmoid colon	0.999999996977555	0.999999997951309	0.999999998021756
GALT	9	34638130	34651032	TG	Sigmoid colon	0.99999999697309	0.999999997947479	0.999999998016994
IL11RA	9	34650699	34661889	TG	Cerebellum	0.999999996977555	0.999999997951309	0.999999998015984
IL11RA	9	34650699	34661889	TG	Omnibus	0.999999996977555	0.999999997951309	0.999999998015708
GALT	9	34638130	34651032	TG	Cerebellum	0.99999999697309	0.999999997947479	0.999999998012743
GALT	9	34638130	34651032	TG	Omnibus	0.99999999697309	0.999999997947479	0.999999998012102
SIGMAR1	9	34634719	34637806	TG	Esophagus mucosa	0.999999996941155	0.9999999979242	0.999999997995956
CCL21	9	34709002	34710121	TG	Omnibus	0.999999996965339	0.999999997940251	0.999999997995093
IL11RA	9	34650699	34661889	TG	Esophagus muscularis	0.999999996977555	0.999999997951309	0.999999997992902
IL11RA	9	34650699	34661889	TG	Hippocampus	0.999999996977555	0.999999997951309	0.999999997983924
IL11RA	9	34650699	34661889	TG	Prostate	0.999999996977555	0.999999997951309	0.999999997981969
SIGMAR1	9	34634719	34637806	TG	Omnibus	0.999999996941155	0.9999999979242	0.999999997971753
IL11RA	9	34650699	34661889	TG	Cortex	0.999999996977555	0.999999997951309	0.999999997960935
IL11RA	9	34650699	34661889	TG	Tibial nerve	0.999999996977555	0.999999997951309	0.999999997936029
GALT	9	34638130	34651032	TG	Tibial nerve	0.99999999697309	0.999999997947479	0.999999997931704
IL11RA	9	34650699	34661889	TG	Vagina	0.999999996977555	0.999999997951309	0.999999997927203
RPP25L	9	34610483	34612101	TG	Omnibus	0.999999996897541	0.999999997892471	0.999999997916452
ARID3C	9	34621376	34628104	TG	Omnibus	0.999999996893483	0.999999997888879	0.999999997909664
IL11RA	9	34650699	34661889	TG	Uterus	0.999999996977555	0.999999997951309	0.999999997898825
GALT	9	34638130	34651032	TG	Uterus	0.99999999697309	0.999999997947479	0.999999997894477
IL11RA	9	34650699	34661889	TG	Adrenal gland	0.999999996977555	0.999999997951309	0.999999997880876
IL11RA	9	34650699	34661889	TG	Transverse colon	0.999999996977555	0.999999997951309	0.999999997873106
GALT	9	34638130	34651032	TG	Transverse colon	0.99999999697309	0.999999997947479	0.999999997869116
IL11RA	9	34650699	34661889	TG	Terminal ileum	0.999999996977555	0.999999997951309	0.999999997744841
GALT	9	34638130	34651032	TG	Terminal ileum	0.99999999697309	0.999999997947479	0.999999997740899
HIPK1	1	114471814	114520426	TG	Esophagus mucosa	0.999927261193326	0.999987036911351	0.999999995722627
AP4B1	1	114437370	114447823	TG	Esophagus mucosa	0.999926668954994	0.99998686522876	0.999999995644352
DCLRE1B	1	114447763	114456708	TG	Esophagus mucosa	0.999926566089175	0.999986836229747	0.999999995635784
BCL2L15	1	114420790	114430169	TG	Esophagus mucosa	0.999926410231654	0.999986789231801	0.999999995582791
AP4B1	1	114437370	114447823	TG	Left ventricle	0.999926668954994	0.99998686522876	0.999999994986505
HIPK1	1	114471814	114520426	TG	Vagina	0.999927261193326	0.999987036911351	0.999999994815034
AP4B1	1	114437370	114447823	TG	Vagina	0.999926668954994	0.99998686522876	0.999999994709915
AP4B1	1	114437370	114447823	TG	Liver	0.999926668954994	0.99998686522876	0.999999994607681
DCLRE1B	1	114447763	114456708	TG	Liver	0.999926566089175	0.999986836229747	0.999999994590413
AP4B1	1	114437370	114447823	TG	Caudate	0.999926668954994	0.99998686522876	0.999999992455795
TAGAP	6	159455500	159466184	TG	B cell	0.999999985322121	0.999999990908911	0.999999992373104
TAGAP	6	159455500	159466184	TG	NK cell	0.999999985322121	0.999999990908911	0.999999991907313
TAGAP	6	159455500	159466184	TG	Monocyte	0.999999985322121	0.999999990908911	0.999999991785952
RPL3	22	39708887	39716394	TG	B cell	0.999997736485249	0.999998869313448	0.999999991766531
ARID5B	10	63661059	63856703	TF	Skeletal muscle	0.984960573805169	0.999999946193306	0.999999991667372
TAGAP	6	159455500	159466184	TG	CD4 cell	0.999999985322121	0.999999990908911	0.999999990916422
TAGAP	6	159455500	159466184	TG	CD8 cell	0.999999985322121	0.999999990908911	0.9999999908159
FNDC1	6	159590429	159693141	TG	Thyroid	0.999999985572131	0.999999991169275	0.99999999047636
FNDC1	6	159590429	159693141	TG	Omnibus	0.999999985572131	0.999999991169275	0.999999990320243
RSPH3	6	159393903	159421219	TG	Testis	0.999999985346549	0.999999990935232	0.999999990301893
TAGAP	6	159455500	159466184	TG	Spleen	0.999999985322121	0.999999990908911	0.999999989954653
RSPH3	6	159393903	159421219	TG	Esophagus mucosa	0.999999985346549	0.999999990935232	0.999999989913288
TAGAP	6	159455500	159466184	TG	Thyroid	0.999999985322121	0.999999990908911	0.999999989894916
RSPH3	6	159393903	159421219	TG	Omnibus	0.999999985346549	0.999999990935232	0.99999998982677
TAGAP	6	159455500	159466184	TG	Omnibus	0.999999985322121	0.999999990908911	0.99999998974647
TAGAP	6	159455500	159466184	TG	Lung	0.999999985322121	0.999999990908911	0.999999989675705
AP4B1	1	114437370	114447823	TG	Pancreas	0.999926668954994	0.99998686522876	0.999999989546344
TAGAP	6	159455500	159466184	TG	Vagina	0.999999985322121	0.999999990908911	0.999999989292385
TAGAP	6	159455500	159466184	TG	Transverse colon	0.999999985322121	0.999999990908911	0.999999989261406
TAGAP	6	159455500	159466184	TG	Uterus	0.999999985322121	0.999999990908911	0.99999998899669
ARID5B	10	63661059	63856703	TF	Lung	0.984960573805169	0.999999946193306	0.999999988757852
RSPH3	6	159393903	159421219	TG	Terminal ileum	0.999999985346549	0.999999990935232	0.99999998860293
TAGAP	6	159455500	159466184	TG	Terminal ileum	0.999999985322121	0.999999990908911	0.999999988455542
RPL3	22	39708887	39716394	TG	CD8 cell	0.999997736485249	0.999998869313448	0.999999988410406
ARID5B	10	63661059	63856703	TF	Spleen	0.984960573805169	0.999999946193306	0.999999987763671
RPL3	22	39708887	39716394	TG	NK cell	0.999997736485249	0.999998869313448	0.999999987748146
AP4B1	1	114437370	114447823	TG	Sigmoid colon	0.999926668954994	0.99998686522876	0.999999987581897
RPL3	22	39708887	39716394	TG	Monocyte	0.999997736485249	0.999998869313448	0.999999987072047
FLNC	7	128470431	128499328	TG	Cerebellum	0.999999988286612	0.999999958464703	0.999999985778662
IRF5	7	128577666	128590089	TF	Cerebellum	0.999999988363805	0.999999958239635	0.999999985777784
ATP6V1F	7	128502880	128505898	TG	Cerebellum	0.99999998824254	0.999999958221137	0.999999985702863
IRF5	7	128577666	128590089	TF	Tibial nerve	0.999999988363805	0.999999958239635	0.999999985406206
ARID5B	10	63661059	63856703	TF	NK cell	0.984960573805169	0.999999946193306	0.999999985369799
ATP6V1F	7	128502880	128505898	TG	Tibial nerve	0.99999998824254	0.999999958221137	0.999999985336046
ARID5B	10	63661059	63856703	TF	Gastroesophageal junction	0.984960573805169	0.999999946193306	0.999999985219128
RPL3	22	39708887	39716394	TG	CD4 cell	0.999997736485249	0.999998869313448	0.999999985045578
ARID5B	10	63661059	63856703	TF	Testis	0.984960573805169	0.999999946193306	0.999999985021643
ARID5B	10	63661059	63856703	TF	Prostate	0.984960573805169	0.999999946193306	0.999999984622442
HIPK1	1	114471814	114520426	TG	Esophagus muscularis	0.999927261193326	0.999987036911351	0.999999984389523
ARID5B	10	63661059	63856703	TF	Stomach	0.984960573805169	0.999999946193306	0.999999984039847
AP4B1	1	114437370	114447823	TG	Esophagus muscularis	0.999926668954994	0.99998686522876	0.999999984031168
RPL3	22	39708887	39716394	TG	Atrial appendage	0.999997736485249	0.999998869313448	0.999999983377879
ARID5B	10	63661059	63856703	TF	Adrenal gland	0.984960573805169	0.999999946193306	0.999999982935176
ARID5B	10	63661059	63856703	TF	Vagina	0.984960573805169	0.999999946193306	0.999999980633899
ARID5B	10	63661059	63856703	TF	Thyroid	0.984960573805169	0.999999946193306	0.999999980215903
ARID5B	10	63661059	63856703	TF	Esophagus mucosa	0.984960573805169	0.999999946193306	0.999999980087142
HIPK1	1	114471814	114520426	TG	Omnibus	0.999927261193326	0.999987036911351	0.999999978353122
AP4B1	1	114437370	114447823	TG	Omnibus	0.999926668954994	0.99998686522876	0.999999977965377
BCL2L15	1	114420790	114430169	TG	Omnibus	0.999926410231654	0.999986789231801	0.999999977671475
FLNC	7	128470431	128499328	TG	Uterus	0.999999988286612	0.999999958464703	0.999999977649193
IRF5	7	128577666	128590089	TF	Uterus	0.999999988363805	0.999999958239635	0.999999977585993
AP4B1	1	114437370	114447823	TG	Gastroesophageal junction	0.999926668954994	0.99998686522876	0.999999973754377
FLNC	7	128470431	128499328	TG	Aorta	0.999999988286612	0.999999958464703	0.999999971938109
ATP6V1F	7	128502880	128505898	TG	Aorta	0.99999998824254	0.999999958221137	0.9999999717007
IRF5	7	128577666	128590089	TF	Aorta	0.999999988363805	0.999999958239635	0.999999971663079
RPL3	22	39708887	39716394	TG	Subcutaneous adipose	0.999997736485249	0.999998869313448	0.99999997144625
ARID5B	10	63661059	63856703	TF	Uterus	0.984960573805169	0.999999946193306	0.999999970407957
RPL3	22	39708887	39716394	TG	Breast	0.999997736485249	0.999998869313448	0.999999967733642
TAB1	22	39795746	39833065	TG	Ovary	0.999997874986129	0.99999893735458	0.999999966436497
RPL3	22	39708887	39716394	TG	Ovary	0.999997736485249	0.999998869313448	0.999999965993633
FLNC	7	128470431	128499328	TG	Esophagus mucosa	0.999999988286612	0.999999958464703	0.999999962938041
TAB1	22	39795746	39833065	TG	Sun-exposed skin	0.999997874986129	0.99999893735458	0.999999962694249
IRF5	7	128577666	128590089	TF	Esophagus mucosa	0.999999988363805	0.999999958239635	0.999999962585036
RPL3	22	39708887	39716394	TG	Sun-exposed skin	0.999997736485249	0.999998869313448	0.999999962172801
ARID5B	10	63661059	63856703	TF	Aorta	0.984960573805169	0.999999946193306	0.999999959675632
ARID5B	10	63661059	63856703	TF	Transverse colon	0.984960573805169	0.999999946193306	0.999999958404264
ARID5B	10	63661059	63856703	TF	Terminal ileum	0.984960573805169	0.999999946193306	0.999999955279253
SYNGR1	22	39745930	39781593	TG	Putamen	0.999997897154658	0.999998954161946	0.999999951073932
FLNC	7	128470431	128499328	TG	Testis	0.999999988286612	0.999999958464703	0.99999995004259
ATP6V1F	7	128502880	128505898	TG	Testis	0.99999998824254	0.999999958221137	0.999999949706989
IRF5	7	128577666	128590089	TF	Testis	0.999999988363805	0.999999958239635	0.9999999496469
RPL3	22	39708887	39716394	TG	Putamen	0.999997736485249	0.999998869313448	0.99999994923523
FLNC	7	128470431	128499328	TG	Hippocampus	0.999999988286612	0.999999958464703	0.999999948236887
ATP6V1F	7	128502880	128505898	TG	Hippocampus	0.99999998824254	0.999999958221137	0.999999947901289
IRF5	7	128577666	128590089	TF	Hippocampus	0.999999988363805	0.999999958239635	0.999999947838932
RPL3	22	39708887	39716394	TG	Skeletal muscle	0.999997736485249	0.999998869313448	0.999999943325018
FLNC	7	128470431	128499328	TG	Cortex	0.999999988286612	0.999999958464703	0.99999994060306
ATP6V1F	7	128502880	128505898	TG	Cortex	0.99999998824254	0.999999958221137	0.999999940198651
IRF5	7	128577666	128590089	TF	Cortex	0.999999988363805	0.999999958239635	0.999999940093046
RPL3	22	39708887	39716394	TG	Visceral omentum	0.999997736485249	0.999998869313448	0.999999940072921
AP4B1	1	114437370	114447823	TG	Cerebellum	0.999926668954994	0.99998686522876	0.999999939142212
STAT4	2	191894302	192016322	TF	NK cell	0.999999797045909	0.999999792111448	0.999999937234011
STAT1	2	191829084	191885686	TF	NK cell	0.999999794118606	0.999999786416614	0.999999935037117
ATP6V1F	7	128502880	128505898	TG	Pancreas	0.99999998824254	0.999999958221137	0.999999927957925
ARID5B	10	63661059	63856703	TF	Visceral omentum	0.984960573805169	0.999999946193306	0.999999927897796
IRF5	7	128577666	128590089	TF	Pancreas	0.999999988363805	0.999999958239635	0.999999927714566
FLNC	7	128470431	128499328	TG	Thyroid	0.999999988286612	0.999999958464703	0.999999923927837
ATP6V1F	7	128502880	128505898	TG	Thyroid	0.99999998824254	0.999999958221137	0.99999992339195
IRF5	7	128577666	128590089	TF	Thyroid	0.999999988363805	0.999999958239635	0.999999923212165
ARID5B	10	63661059	63856703	TF	Sun-exposed skin	0.984960573805169	0.999999946193306	0.999999918594799
FLNC	7	128470431	128499328	TG	Prostate	0.999999988286612	0.999999958464703	0.99999991420233
IRF5	7	128577666	128590089	TF	Prostate	0.999999988363805	0.999999958239635	0.99999991312214
STAT4	2	191894302	192016322	TF	Skeletal muscle	0.999999797045909	0.999999792111448	0.999999906563712
FLNC	7	128470431	128499328	TG	B cell	0.999999988286612	0.999999958464703	0.999999905586701
ATP6V1F	7	128502880	128505898	TG	B cell	0.99999998824254	0.999999958221137	0.999999904671639
IRF5	7	128577666	128590089	TF	B cell	0.999999988363805	0.999999958239635	0.999999904194761
FLNC	7	128470431	128499328	TG	Sigmoid colon	0.999999988286612	0.999999958464703	0.999999903502287
STAT1	2	191829084	191885686	TF	Skeletal muscle	0.999999794118606	0.999999786416614	0.999999902093801
IRF5	7	128577666	128590089	TF	Sigmoid colon	0.999999988363805	0.999999958239635	0.999999902043747
FLNC	7	128470431	128499328	TG	Omnibus	0.999999988286612	0.999999958464703	0.999999899212837
TNPO3	7	128594948	128695198	TG	Omnibus	0.999999988402151	0.999999958448285	0.999999898859174
ATP6V1F	7	128502880	128505898	TG	Omnibus	0.99999998824254	0.999999958221137	0.999999898465553
IRF5	7	128577666	128590089	TF	Omnibus	0.999999988363805	0.999999958239635	0.999999898131174
FLNC	7	128470431	128499328	TG	Vagina	0.999999988286612	0.999999958464703	0.999999896419248
ARID5B	10	63661059	63856703	TF	Left ventricle	0.984960573805169	0.999999946193306	0.999999895915636
IRF5	7	128577666	128590089	TF	Vagina	0.999999988363805	0.999999958239635	0.999999895362536
FLNC	7	128470431	128499328	TG	Left ventricle	0.999999988286612	0.999999958464703	0.999999895213157
ATP6V1F	7	128502880	128505898	TG	Left ventricle	0.99999998824254	0.999999958221137	0.999999894242593
IRF5	7	128577666	128590089	TF	Left ventricle	0.999999988363805	0.999999958239635	0.999999893781028
FLNC	7	128470431	128499328	TG	Esophagus muscularis	0.999999988286612	0.999999958464703	0.999999893419586
ATP6V1F	7	128502880	128505898	TG	Esophagus muscularis	0.99999998824254	0.999999958221137	0.999999892440761
IRF5	7	128577666	128590089	TF	Esophagus muscularis	0.999999988363805	0.999999958239635	0.999999891951103
FLNC	7	128470431	128499328	TG	Subcutaneous adipose	0.999999988286612	0.999999958464703	0.999999890570814
ATP6V1F	7	128502880	128505898	TG	Subcutaneous adipose	0.99999998824254	0.999999958221137	0.999999889478095
IRF5	7	128577666	128590089	TF	Subcutaneous adipose	0.999999988363805	0.999999958239635	0.999999888895268
AP4B1	1	114437370	114447823	TG	Tibial nerve	0.999926668954994	0.99998686522876	0.999999887016537
IRF5	7	128577666	128590089	TF	NK cell	0.999999988363805	0.999999958239635	0.999999880746591
AP4B1	1	114437370	114447823	TG	Aorta	0.999926668954994	0.99998686522876	0.999999878161028
RAVER1	19	10426888	10444316	TG	Monocyte	0.999997641589255	0.99999833603808	0.999999875677946
RAVER1	19	10426888	10444316	TG	CD4 cell	0.999997641589255	0.99999833603808	0.99999987130383
ICAM3	19	10444452	10450499	TG	Monocyte	0.999997562572661	0.999998275571838	0.999999862174747
ATP6V1F	7	128502880	128505898	TG	Monocyte	0.99999998824254	0.999999958221137	0.99999986042813
ICAM3	19	10444452	10450499	TG	B cell	0.999997562572661	0.999998275571838	0.999999859778639
IRF5	7	128577666	128590089	TF	Monocyte	0.999999988363805	0.999999958239635	0.999999859590141
TYK2	19	10461209	10491352	TG	Monocyte	0.999997541441234	0.999998259188774	0.999999859218775
IRF5	7	128577666	128590089	TF	Adrenal gland	0.999999988363805	0.999999958239635	0.999999858124266
ICAM3	19	10444452	10450499	TG	CD4 cell	0.999997562572661	0.999998275571838	0.999999857161994
FLNC	7	128470431	128499328	TG	Liver	0.999999988286612	0.999999958464703	0.999999857144728
RAVER1	19	10426888	10444316	TG	CD8 cell	0.999997641589255	0.99999833603808	0.999999857057815
TYK2	19	10461209	10491352	TG	B cell	0.999997541441234	0.999998259188774	0.9999998568185
ATP6V1F	7	128502880	128505898	TG	Liver	0.99999998824254	0.999999958221137	0.999999855644898
CDC37	19	10501810	10530797	TG	Monocyte	0.999997515531309	0.999998237154094	0.999999855452269
IRF5	7	128577666	128590089	TF	Liver	0.999999988363805	0.999999958239635	0.999999854754577
TYK2	19	10461209	10491352	TG	CD4 cell	0.999997541441234	0.999998259188774	0.999999854125622
CDC37	19	10501810	10530797	TG	B cell	0.999997515531309	0.999998237154094	0.999999853002945
STAT4	2	191894302	192016322	TF	Monocyte	0.999999797045909	0.999999792111448	0.999999852979741
STAT4	2	191894302	192016322	TF	CD4 cell	0.999999797045909	0.999999792111448	0.999999850972767
CDC37	19	10501810	10530797	TG	CD4 cell	0.999997515531309	0.999998237154094	0.999999850280336
STAT4	2	191894302	192016322	TF	CD8 cell	0.999999797045909	0.999999792111448	0.999999849081026
ATP6V1F	7	128502880	128505898	TG	Caudate	0.99999998824254	0.999999958221137	0.999999847349186
IRF5	7	128577666	128590089	TF	Caudate	0.999999988363805	0.999999958239635	0.99999984641696
PLCL2	3	16844159	17132086	TG	Monocyte	0.999246777772064	0.999183127694958	0.999999845187546
STAT1	2	191829084	191885686	TF	Monocyte	0.999999794118606	0.999999786416614	0.99999984457076
PLCL2	3	16844159	17132086	TG	NK cell	0.999246777772064	0.999183127694958	0.999999843920985
STAT1	2	191829084	191885686	TF	CD4 cell	0.999999794118606	0.999999786416614	0.999999843864558
PLCL2	3	16844159	17132086	TG	B cell	0.999246777772064	0.999183127694958	0.999999843484314
STAT1	2	191829084	191885686	TF	CD8 cell	0.999999794118606	0.999999786416614	0.999999842908984
ICAM3	19	10444452	10450499	TG	NK cell	0.999997562572661	0.999998275571838	0.999999842327178
STAT4	2	191894302	192016322	TF	B cell	0.999999797045909	0.999999792111448	0.999999841988187
ICAM3	19	10444452	10450499	TG	CD8 cell	0.999997562572661	0.999998275571838	0.999999841983809
ATP6V1F	7	128502880	128505898	TG	Breast	0.99999998824254	0.999999958221137	0.999999840521451
IRF5	7	128577666	128590089	TF	Breast	0.999999988363805	0.999999958239635	0.999999839581502
TYK2	19	10461209	10491352	TG	NK cell	0.999997541441234	0.999998259188774	0.999999839087316
TYK2	19	10461209	10491352	TG	CD8 cell	0.999997541441234	0.999998259188774	0.999999838705134
STAT4	2	191894302	192016322	TF	Spleen	0.999999797045909	0.999999792111448	0.999999837751459
STAT4	2	191894302	192016322	TF	Liver	0.999999797045909	0.999999792111448	0.999999835963838
CDC37	19	10501810	10530797	TG	NK cell	0.999997515531309	0.999998237154094	0.999999834971872
CDC37	19	10501810	10530797	TG	CD8 cell	0.999997515531309	0.999998237154094	0.999999834546257
FLNC	7	128470431	128499328	TG	CD4 cell	0.999999988286612	0.999999958464703	0.999999833937502
STAT1	2	191829084	191885686	TF	B cell	0.999999794118606	0.999999786416614	0.999999832231523
STAT4	2	191894302	192016322	TF	Subcutaneous adipose	0.999999797045909	0.999999792111448	0.999999832130718
ATP6V1F	7	128502880	128505898	TG	CD4 cell	0.99999998824254	0.999999958221137	0.999999831909961
IRF5	7	128577666	128590089	TF	CD4 cell	0.999999988363805	0.999999958239635	0.999999830815457
STAT1	2	191829084	191885686	TF	Spleen	0.999999794118606	0.999999786416614	0.999999830779762
STAT1	2	191829084	191885686	TF	Liver	0.999999794118606	0.999999786416614	0.999999827564661
STAT4	2	191894302	192016322	TF	Omnibus	0.999999797045909	0.999999792111448	0.999999823442619
STAT1	2	191829084	191885686	TF	Subcutaneous adipose	0.999999794118606	0.999999786416614	0.99999982265573
ICAM3	19	10444452	10450499	TG	Atrial appendage	0.999997562572661	0.999998275571838	0.999999818617525
STAT1	2	191829084	191885686	TF	Omnibus	0.999999794118606	0.999999786416614	0.999999818449232
STAT4	2	191894302	192016322	TF	Gastroesophageal junction	0.999999797045909	0.999999792111448	0.999999818369278
ICAM3	19	10444452	10450499	TG	Subcutaneous adipose	0.999997562572661	0.999998275571838	0.99999981784269
ICAM3	19	10444452	10450499	TG	Putamen	0.999997562572661	0.999998275571838	0.999999817266357
STAT4	2	191894302	192016322	TF	Pancreas	0.999999797045909	0.999999792111448	0.99999981720922
STAT4	2	191894302	192016322	TF	Cortex	0.999999797045909	0.999999792111448	0.999999816899585
STAT4	2	191894302	192016322	TF	Stomach	0.999999797045909	0.999999792111448	0.999999816701891
ATP6V1F	7	128502880	128505898	TG	Spleen	0.99999998824254	0.999999958221137	0.999999816538975
STAT4	2	191894302	192016322	TF	Adrenal gland	0.999999797045909	0.999999792111448	0.999999816056337
IRF5	7	128577666	128590089	TF	Spleen	0.999999988363805	0.999999958239635	0.99999981542095
ICAM3	19	10444452	10450499	TG	Breast	0.999997562572661	0.999998275571838	0.999999814538587
STAT4	2	191894302	192016322	TF	Sigmoid colon	0.999999797045909	0.999999792111448	0.999999813902187
ATP6V1F	7	128502880	128505898	TG	CD8 cell	0.99999998824254	0.999999958221137	0.999999813691065
GLS	2	191745553	191830278	TG	Omnibus	0.999999790316748	0.999999779456097	0.999999813063739
IRF5	7	128577666	128590089	TF	CD8 cell	0.999999988363805	0.999999958239635	0.999999812446786
STAT4	2	191894302	192016322	TF	Visceral omentum	0.999999797045909	0.999999792111448	0.99999981149429
STAT1	2	191829084	191885686	TF	Putamen	0.999999794118606	0.999999786416614	0.999999811462577
FLNC	7	128470431	128499328	TG	Atrial appendage	0.999999988286612	0.999999958464703	0.999999810966149
STAT1	2	191829084	191885686	TF	Cortex	0.999999794118606	0.999999786416614	0.999999810686208
STAT4	2	191894302	192016322	TF	Esophagus muscularis	0.999999797045909	0.999999792111448	0.999999809749307
STAT1	2	191829084	191885686	TF	Adrenal gland	0.999999794118606	0.999999786416614	0.999999809392036
STAT1	2	191829084	191885686	TF	Gastroesophageal junction	0.999999794118606	0.999999786416614	0.999999809184135
CDC37	19	10501810	10530797	TG	Putamen	0.999997515531309	0.999998237154094	0.999999808994403
STAT4	2	191894302	192016322	TF	Atrial appendage	0.999999797045909	0.999999792111448	0.999999808431318
STAT1	2	191829084	191885686	TF	Pancreas	0.999999794118606	0.999999786416614	0.999999807760343
STAT1	2	191829084	191885686	TF	Stomach	0.999999794118606	0.999999786416614	0.999999807744258
IRF5	7	128577666	128590089	TF	Atrial appendage	0.999999988363805	0.999999958239635	0.999999807451392
STAT4	2	191894302	192016322	TF	Caudate	0.999999797045909	0.999999792111448	0.999999807048423
STAT4	2	191894302	192016322	TF	Aorta	0.999999797045909	0.999999792111448	0.999999806887161
CDC37	19	10501810	10530797	TG	Breast	0.999997515531309	0.999998237154094	0.999999806179353
STAT1	2	191829084	191885686	TF	Sigmoid colon	0.999999794118606	0.999999786416614	0.999999806172436
STAT4	2	191894302	192016322	TF	Thyroid	0.999999797045909	0.999999792111448	0.999999803533825
FLNC	7	128470431	128499328	TG	Putamen	0.999999988286612	0.999999958464703	0.999999803051914
PLCL2	3	16844159	17132086	TG	CD8 cell	0.999246777772064	0.999183127694958	0.99999980303497
STAT1	2	191829084	191885686	TF	Esophagus muscularis	0.999999794118606	0.999999786416614	0.999999802448949
STAT4	2	191894302	192016322	TF	Breast	0.999999797045909	0.999999792111448	0.999999801543574
STAT1	2	191829084	191885686	TF	Visceral omentum	0.999999794118606	0.999999786416614	0.999999801295864
ATP6V1F	7	128502880	128505898	TG	Putamen	0.99999998824254	0.999999958221137	0.999999800783556
ICAM3	19	10444452	10450499	TG	Ovary	0.999997562572661	0.999998275571838	0.999999800503317
STAT1	2	191829084	191885686	TF	Aorta	0.999999794118606	0.999999786416614	0.999999800455413
IRF5	7	128577666	128590089	TF	Putamen	0.999999988363805	0.999999958239635	0.999999799449594
ICAM3	19	10444452	10450499	TG	Sun-exposed skin	0.999997562572661	0.999998275571838	0.999999797982516
STAT1	2	191829084	191885686	TF	Atrial appendage	0.999999794118606	0.999999786416614	0.999999797309168
ARID5B	10	63661059	63856703	TF	Pancreas	0.984960573805169	0.999999946193306	0.999999797287986
STAT1	2	191829084	191885686	TF	Thyroid	0.999999794118606	0.999999786416614	0.999999797133354
STAT1	2	191829084	191885686	TF	Caudate	0.999999794118606	0.999999786416614	0.999999796788803
ICAM3	19	10444452	10450499	TG	Visceral omentum	0.999997562572661	0.999998275571838	0.999999796419052
FLNC	7	128470431	128499328	TG	Stomach	0.999999988286612	0.999999958464703	0.999999796064786
ARID5B	10	63661059	63856703	TF	Sigmoid colon	0.984960573805169	0.999999946193306	0.999999795596603
STAT4	2	191894302	192016322	TF	Testis	0.999999797045909	0.999999792111448	0.999999794060718
ICAM3	19	10444452	10450499	TG	Liver	0.999997562572661	0.999998275571838	0.999999793964441
FLNC	7	128470431	128499328	TG	Gastroesophageal junction	0.999999988286612	0.999999958464703	0.999999793283588
TYK2	19	10461209	10491352	TG	Visceral omentum	0.999997541441234	0.999998259188774	0.999999792552632
IRF5	7	128577666	128590089	TF	Stomach	0.999999988363805	0.999999958239635	0.999999792455656
CDC37	19	10501810	10530797	TG	Ovary	0.999997515531309	0.999998237154094	0.999999791732429
PLCL2	3	16844159	17132086	TG	CD4 cell	0.999246777772064	0.999183127694958	0.999999791432673
STAT1	2	191829084	191885686	TF	Hippocampus	0.999999794118606	0.999999786416614	0.999999790810165
ATP6V1F	7	128502880	128505898	TG	Gastroesophageal junction	0.99999998824254	0.999999958221137	0.999999790809735
TYK2	19	10461209	10491352	TG	Liver	0.999997541441234	0.999998259188774	0.999999790158249
STAT1	2	191829084	191885686	TF	Breast	0.999999794118606	0.999999786416614	0.999999789871303
FLNC	7	128470431	128499328	TG	Sun-exposed skin	0.999999988286612	0.999999958464703	0.999999789503994
IRF5	7	128577666	128590089	TF	Gastroesophageal junction	0.999999988363805	0.999999958239635	0.999999789366872
STAT4	2	191894302	192016322	TF	Prostate	0.999999797045909	0.999999792111448	0.999999788170728
CCR6	6	167525295	167553184	TG	B cell	0.999999218836889	0.999999635791255	0.999999787905134
RPL3	22	39708887	39716394	TG	Spleen	0.999997736485249	0.999998869313448	0.999999787444628
CDC37	19	10501810	10530797	TG	Visceral omentum	0.999997515531309	0.999998237154094	0.999999787440625
STAT1	2	191829084	191885686	TF	Testis	0.999999794118606	0.999999786416614	0.999999787045919
ATP6V1F	7	128502880	128505898	TG	Sun-exposed skin	0.99999998824254	0.999999958221137	0.999999787006107
STAT4	2	191894302	192016322	TF	Lung	0.999999797045909	0.999999792111448	0.999999786397645
IRF5	7	128577666	128590089	TF	Sun-exposed skin	0.999999988363805	0.999999958239635	0.999999785384988
CDC37	19	10501810	10530797	TG	Liver	0.999997515531309	0.999998237154094	0.999999785043914
STAT4	2	191894302	192016322	TF	Left ventricle	0.999999797045909	0.999999792111448	0.99999978460109
ICAM3	19	10444452	10450499	TG	Left ventricle	0.999997562572661	0.999998275571838	0.999999783041673
STAT1	2	191829084	191885686	TF	Tibial nerve	0.999999794118606	0.999999786416614	0.999999782261408
STAT1	2	191829084	191885686	TF	Prostate	0.999999794118606	0.999999786416614	0.999999780684997
ICAM1	19	10381511	10397291	TG	Spleen	0.999997642625698	0.999998337097786	0.999999779104892
STAT1	2	191829084	191885686	TF	Lung	0.999999794118606	0.999999786416614	0.99999977687716
ICAM3	19	10444452	10450499	TG	Pancreas	0.999997562572661	0.999998275571838	0.99999977665772
STAT4	2	191894302	192016322	TF	Vagina	0.999999797045909	0.999999792111448	0.999999776354664
FLNC	7	128470431	128499328	TG	Ovary	0.999999988286612	0.999999958464703	0.999999773248295
SYNGR1	22	39745930	39781593	TG	Caudate	0.999997897154658	0.999998954161946	0.999999773167072
STAT1	2	191829084	191885686	TF	Left ventricle	0.999999794118606	0.999999786416614	0.999999773127485
STAT4	2	191894302	192016322	TF	Transverse colon	0.999999797045909	0.999999792111448	0.999999772938852
TYK2	19	10461209	10491352	TG	Pancreas	0.999997541441234	0.999998259188774	0.999999772591881
STAT1	2	191829084	191885686	TF	Uterus	0.999999794118606	0.999999786416614	0.999999771861656
STAT1	2	191829084	191885686	TF	Vagina	0.999999794118606	0.999999786416614	0.999999769209191
IRF5	7	128577666	128590089	TF	Ovary	0.999999988363805	0.999999958239635	0.999999768980957
CCR6	6	167525295	167553184	TG	NK cell	0.999999218836889	0.999999635791255	0.999999768226488
CDC37	19	10501810	10530797	TG	Pancreas	0.999997515531309	0.999998237154094	0.999999767113219
STAT4	2	191894302	192016322	TF	Ovary	0.999999797045909	0.999999792111448	0.999999763904773
STAT1	2	191829084	191885686	TF	Transverse colon	0.999999794118606	0.999999786416614	0.999999761336929
ICAM3	19	10444452	10450499	TG	Transverse colon	0.999997562572661	0.999998275571838	0.999999760077761
ICAM3	19	10444452	10450499	TG	Spleen	0.999997562572661	0.999998275571838	0.999999759619035
RPL3	22	39708887	39716394	TG	Left ventricle	0.999997736485249	0.999998869313448	0.999999759254088
STAT1	2	191829084	191885686	TF	Cerebellum	0.999999794118606	0.999999786416614	0.999999759058842
STAT4	2	191894302	192016322	TF	Esophagus mucosa	0.999999797045909	0.999999792111448	0.99999975885771
RPL3	22	39708887	39716394	TG	Caudate	0.999997736485249	0.999998869313448	0.999999757417385
TYK2	19	10461209	10491352	TG	Spleen	0.999997541441234	0.999998259188774	0.999999755245302
RPL3	22	39708887	39716394	TG	Liver	0.999997736485249	0.999998869313448	0.999999754282712
CCR6	6	167525295	167553184	TG	CD4 cell	0.999999218836889	0.999999635791255	0.999999751221328
STAT1	2	191829084	191885686	TF	Ovary	0.999999794118606	0.999999786416614	0.999999750593755
STAT1	2	191829084	191885686	TF	Esophagus mucosa	0.999999794118606	0.999999786416614	0.999999750275633
ICAM3	19	10444452	10450499	TG	Caudate	0.999997562572661	0.999998275571838	0.999999748613085
CCR6	6	167525295	167553184	TG	Monocyte	0.999999218836889	0.999999635791255	0.999999745479129
CDC37	19	10501810	10530797	TG	Caudate	0.999997515531309	0.999998237154094	0.999999738519094
ICAM3	19	10444452	10450499	TG	Stomach	0.999997562572661	0.999998275571838	0.999999737056582
PLCL2	3	16844159	17132086	TG	Spleen	0.999246777772064	0.999183127694958	0.999999735337955
CDC37	19	10501810	10530797	TG	Stomach	0.999997515531309	0.999998237154094	0.999999726326138
FLNC	7	128470431	128499328	TG	Skeletal muscle	0.999999988286612	0.999999958464703	0.999999724764722
STAT4	2	191894302	192016322	TF	Terminal ileum	0.999999797045909	0.999999792111448	0.999999723783261
CCR6	6	167525295	167553184	TG	CD8 cell	0.999999218836889	0.999999635791255	0.999999719719839
IRF5	7	128577666	128590089	TF	Skeletal muscle	0.999999988363805	0.999999958239635	0.99999971889686
RPL3	22	39708887	39716394	TG	Transverse colon	0.999997736485249	0.999998869313448	0.999999717004761
IRF5	7	128577666	128590089	TF	Lung	0.999999988363805	0.999999958239635	0.999999714892981
FLNC	7	128470431	128499328	TG	Visceral omentum	0.999999988286612	0.999999958464703	0.999999712803998
STAT1	2	191829084	191885686	TF	Terminal ileum	0.999999794118606	0.999999786416614	0.99999971184021
ATP6V1F	7	128502880	128505898	TG	Visceral omentum	0.99999998824254	0.999999958221137	0.999999709219672
IRF5	7	128577666	128590089	TF	Visceral omentum	0.999999988363805	0.999999958239635	0.999999706939937
ICAM3	19	10444452	10450499	TG	Gastroesophageal junction	0.999997562572661	0.999998275571838	0.999999705275938
STAT1	2	191829084	191885686	TF	Sun-exposed skin	0.999999794118606	0.999999786416614	0.999999697615681
FLNC	7	128470431	128499328	TG	Transverse colon	0.999999988286612	0.999999958464703	0.999999695821149
ATP6V1F	7	128502880	128505898	TG	Transverse colon	0.99999998824254	0.999999958221137	0.999999692002
IRF5	7	128577666	128590089	TF	Transverse colon	0.999999988363805	0.999999958239635	0.999999689488784
RPL3	22	39708887	39716394	TG	Stomach	0.999997736485249	0.999998869313448	0.999999683237645
CCR6	6	167525295	167553184	TG	Spleen	0.999999218836889	0.999999635791255	0.999999654595643
ICAM1	19	10381511	10397291	TG	Lung	0.999997642625698	0.999998337097786	0.999999653492338
ICAM3	19	10444452	10450499	TG	Lung	0.999997562572661	0.999998275571838	0.999999628622979
CCR6	6	167525295	167553184	TG	Omnibus	0.999999218836889	0.999999635791255	0.999999627620506
AFF3	2	100162323	100759201	TG	Omnibus	0.99999905990575	0.999999523191908	0.99999962228929
TCP10L2	6	167559902	167610401	TG	Omnibus	0.999999205524954	0.999999625746396	0.999999617196643
IRF5	7	128577666	128590089	TF	Terminal ileum	0.999999988363805	0.999999958239635	0.999999588545437
ICAM3	19	10444452	10450499	TG	Esophagus muscularis	0.999997562572661	0.999998275571838	0.999999572381756
RPL3	22	39708887	39716394	TG	Pancreas	0.999997736485249	0.999998869313448	0.999999563178913
ICAM5	19	10400657	10407454	TG	Cortex	0.999997642014208	0.999998336622374	0.999999557716347
CDC37	19	10501810	10530797	TG	Esophagus muscularis	0.999997515531309	0.999998237154094	0.999999557202982
PDE4A	19	10527449	10580305	TG	Cortex	0.999997560860429	0.999998268822921	0.999999528851033
ICAM3	19	10444452	10450499	TG	Cortex	0.999997562572661	0.999998275571838	0.99999952846118
ARID5B	10	63661059	63856703	TF	Liver	0.984960573805169	0.999999946193306	0.99999952562417
ICAM3	19	10444452	10450499	TG	Hippocampus	0.999997562572661	0.999998275571838	0.999999521633673
CDC37	19	10501810	10530797	TG	Cortex	0.999997515531309	0.999998237154094	0.999999512063139
CDC37	19	10501810	10530797	TG	Hippocampus	0.999997515531309	0.999998237154094	0.999999505136283
RPL3	22	39708887	39716394	TG	Terminal ileum	0.999997736485249	0.999998869313448	0.999999491428002
RAVER1	19	10426888	10444316	TG	Cerebellum	0.999997641589255	0.99999833603808	0.999999483151782
ICAM3	19	10444452	10450499	TG	Esophagus mucosa	0.999997562572661	0.999998275571838	0.999999476616729
AFF3	2	100162323	100759201	TG	B cell	0.99999905990575	0.999999523191908	0.999999454697631
ICAM3	19	10444452	10450499	TG	Cerebellum	0.999997562572661	0.999998275571838	0.999999451200591
PDE4A	19	10527449	10580305	TG	Cerebellum	0.999997560860429	0.999998268822921	0.999999451053125
TYK2	19	10461209	10491352	TG	Testis	0.999997541441234	0.999998259188774	0.999999449426915
ICAM3	19	10444452	10450499	TG	Thyroid	0.999997562572661	0.999998275571838	0.999999449256131
RAVER1	19	10426888	10444316	TG	Aorta	0.999997641589255	0.99999833603808	0.999999446994797
ICAM1	19	10381511	10397291	TG	Omnibus	0.999997642625698	0.999998337097786	0.999999444014521
RAVER1	19	10426888	10444316	TG	Omnibus	0.999997641589255	0.99999833603808	0.999999443795811
ICAM5	19	10400657	10407454	TG	Omnibus	0.999997642014208	0.999998336622374	0.999999443723652
ICAM4	19	10397643	10399198	TG	Omnibus	0.999997641393985	0.99999833618817	0.999999443394228
TYK2	19	10461209	10491352	TG	Cerebellum	0.999997541441234	0.999998259188774	0.999999443291959
TYK2	19	10461209	10491352	TG	Thyroid	0.999997541441234	0.999998259188774	0.999999441338771
CDC37	19	10501810	10530797	TG	Testis	0.999997515531309	0.999998237154094	0.999999439224255
CDC37	19	10501810	10530797	TG	Cerebellum	0.999997515531309	0.999998237154094	0.999999433064392
RPL3	22	39708887	39716394	TG	Lung	0.999997736485249	0.999998869313448	0.99999942795222
RPL3	22	39708887	39716394	TG	Gastroesophageal junction	0.999997736485249	0.999998869313448	0.999999427749055
ARID5B	10	63661059	63856703	TF	Esophagus muscularis	0.984960573805169	0.999999946193306	0.999999426780217
ICAM3	19	10444452	10450499	TG	Aorta	0.999997562572661	0.999998275571838	0.999999414481521
HES5	1	2460184	2461684	TF	Putamen	0.999998172264885	0.999998863019249	0.999999413879079
ICAM3	19	10444452	10450499	TG	Omnibus	0.999997562572661	0.999998275571838	0.999999410498753
PDE4A	19	10527449	10580305	TG	Omnibus	0.999997560860429	0.999998268822921	0.999999410177508
ICAM3	19	10444452	10450499	TG	Uterus	0.999997562572661	0.999998275571838	0.999999409496234
TYK2	19	10461209	10491352	TG	Aorta	0.999997541441234	0.999998259188774	0.999999406380279
TYK2	19	10461209	10491352	TG	Omnibus	0.999997541441234	0.999998259188774	0.99999940223074
MMEL1	1	2522078	2564481	TG	CD4 cell	0.999998161700483	0.999998853905293	0.999999398101034
ICAM3	19	10444452	10450499	TG	Vagina	0.999997562572661	0.999998275571838	0.999999397340124
CDC37	19	10501810	10530797	TG	Aorta	0.999997515531309	0.999998237154094	0.999999395833672
CDC37	19	10501810	10530797	TG	Omnibus	0.999997515531309	0.999998237154094	0.999999391524197
TYK2	19	10461209	10491352	TG	Vagina	0.999997541441234	0.999998259188774	0.999999388852582
HES5	1	2460184	2461684	TF	Sun-exposed skin	0.999998172264885	0.999998863019249	0.999999346862023
GATA3	10	8095567	8117161	TF	NK cell	0.999997750623756	0.999998500537617	0.999999343168225
ICAM3	19	10444452	10450499	TG	Tibial nerve	0.999997562572661	0.999998275571838	0.999999293404963
GATA3	10	8095567	8117161	TF	CD4 cell	0.999997750623756	0.999998500537617	0.99999928425377
CDC37	19	10501810	10530797	TG	Tibial nerve	0.999997515531309	0.999998237154094	0.999999271932727
GATA3	10	8095567	8117161	TF	CD8 cell	0.999997750623756	0.999998500537617	0.999999270031914
GATA3	10	8095567	8117161	TF	Breast	0.999997750623756	0.999998500537617	0.99999926111523
ARID5B	10	63661059	63856703	TF	Breast	0.984960573805169	0.999999946193306	0.999999245103699
SYNGR1	22	39745930	39781593	TG	Omnibus	0.999997897154658	0.999998954161946	0.999999237577651
FAM213B	1	2517930	2522908	TG	Stomach	0.999998162438562	0.999998854517151	0.999999237149613
MMEL1	1	2522078	2564481	TG	Stomach	0.999998161700483	0.999998853905293	0.999999235678904
FAM213B	1	2517930	2522908	TG	Transverse colon	0.999998162438562	0.999998854517151	0.999999229263312
RPL3	22	39708887	39716394	TG	Testis	0.999997736485249	0.999998869313448	0.999999225951659
RPL3	22	39708887	39716394	TG	Sigmoid colon	0.999997736485249	0.999998869313448	0.999999213888138
ARID5B	10	63661059	63856703	TF	CD8 cell	0.984960573805169	0.999999946193306	0.999999197307422
ARID5B	10	63661059	63856703	TF	Subcutaneous adipose	0.984960573805169	0.999999946193306	0.999999195779223
RPL3	22	39708887	39716394	TG	Esophagus mucosa	0.999997736485249	0.999998869313448	0.999999192855049
GATA3	10	8095567	8117161	TF	Skeletal muscle	0.999997750623756	0.999998500537617	0.999999185863825
RPL3	22	39708887	39716394	TG	Adrenal gland	0.999997736485249	0.999998869313448	0.999999181540926
GATA3	10	8095567	8117161	TF	Left ventricle	0.999997750623756	0.999998500537617	0.99999917754253
PLCH2	1	2357419	2436969	TG	Omnibus	0.999998206631815	0.999998891168475	0.999999164700866
RPL3	22	39708887	39716394	TG	Omnibus	0.999997736485249	0.999998869313448	0.999999153462713
HES5	1	2460184	2461684	TG	Omnibus	0.999998172264885	0.999998863019249	0.999999128883287
ARID5B	10	63661059	63856703	TF	B cell	0.984960573805169	0.999999946193306	0.9999991278492
FAM213B	1	2517930	2522908	TG	Terminal ileum	0.999998162438562	0.999998854517151	0.999999126533575
RPL3	22	39708887	39716394	TG	Thyroid	0.999997736485249	0.999998869313448	0.999999124314385
FAM213B	1	2517930	2522908	TG	Omnibus	0.999998162438562	0.999998854517151	0.999999117848741
MMEL1	1	2522078	2564481	TG	Omnibus	0.999998161700483	0.999998853905293	0.999999116901096
RPL3	22	39708887	39716394	TG	Esophagus muscularis	0.999997736485249	0.999998869313448	0.999999112462839
GATA3	10	8095567	8117161	TF	Pancreas	0.999997750623756	0.999998500537617	0.999999067335541
RPL3	22	39708887	39716394	TG	Vagina	0.999997736485249	0.999998869313448	0.999999065304039
TAB1	22	39795746	39833065	TG	Uterus	0.999997874986129	0.99999893735458	0.999999054079662
RPL3	22	39708887	39716394	TG	Prostate	0.999997736485249	0.999998869313448	0.999999048436582
RPL3	22	39708887	39716394	TG	Aorta	0.999997736485249	0.999998869313448	0.999999031795553
GATA3	10	8095567	8117161	TF	Liver	0.999997750623756	0.999998500537617	0.999999013850626
GATA3	10	8095567	8117161	TF	Atrial appendage	0.999997750623756	0.999998500537617	0.999999004589793
GATA3	10	8095567	8117161	TF	Visceral omentum	0.999997750623756	0.999998500537617	0.999999001991137
RPL3	22	39708887	39716394	TG	Uterus	0.999997736485249	0.999998869313448	0.999998999222417
SYNGR1	22	39745930	39781593	TG	Hippocampus	0.999997897154658	0.999998954161946	0.999998981023977
GATA3	10	8095567	8117161	TF	Subcutaneous adipose	0.999997750623756	0.999998500537617	0.999998976938568
SYNGR1	22	39745930	39781593	TG	Cortex	0.999997897154658	0.999998954161946	0.999998938546972
RPL3	22	39708887	39716394	TG	Hippocampus	0.999997736485249	0.999998869313448	0.999998907219278
GATA3	10	8095567	8117161	TF	Spleen	0.999997750623756	0.999998500537617	0.999998862827593
RPL3	22	39708887	39716394	TG	Cortex	0.999997736485249	0.999998869313448	0.999998860451949
GATA3	10	8095567	8117161	TF	Adrenal gland	0.999997750623756	0.999998500537617	0.99999886041775
TAF3	10	7860467	8058590	TG	Omnibus	0.999997888811826	0.999998677206208	0.999998857344507
GATA3	10	8095567	8117161	TF	Prostate	0.999997750623756	0.999998500537617	0.999998833157795
GATA3	10	8095567	8117161	TF	Monocyte	0.999997750623756	0.999998500537617	0.999998821446501
GATA3	10	8095567	8117161	TF	Vagina	0.999997750623756	0.999998500537617	0.999998756763273
SYNGR1	22	39745930	39781593	TG	Cerebellum	0.999997897154658	0.999998954161946	0.999998753497749
GATA3	10	8095567	8117161	TF	B cell	0.999997750623756	0.999998500537617	0.999998747935671
GATA3	10	8095567	8117161	TF	Omnibus	0.999997750623756	0.999998500537617	0.999998728450851
GATA3	10	8095567	8117161	TF	Thyroid	0.999997750623756	0.999998500537617	0.99999871330021
PTPN2	18	12785477	12929642	TG	NK cell	0.985840796252466	0.989485937304458	0.999998705446098
GATA3	10	8095567	8117161	TF	Terminal ileum	0.999997750623756	0.999998500537617	0.999998672807165
GATA3	10	8095567	8117161	TF	Sun-exposed skin	0.999997750623756	0.999998500537617	0.999998669324473
RPL3	22	39708887	39716394	TG	Cerebellum	0.999997736485249	0.999998869313448	0.999998663275109
RPL3	22	39708887	39716394	TG	Tibial nerve	0.999997736485249	0.999998869313448	0.999998649875358
GATA3	10	8095567	8117161	TF	Gastroesophageal junction	0.999997750623756	0.999998500537617	0.999998636751471
GATA3	10	8095567	8117161	TF	Transverse colon	0.999997750623756	0.999998500537617	0.999998619471103
GATA3	10	8095567	8117161	TF	Esophagus mucosa	0.999997750623756	0.999998500537617	0.999998545955665
GATA3	10	8095567	8117161	TF	Stomach	0.999997750623756	0.999998500537617	0.999998497776349
PTPN2	18	12785477	12929642	TG	CD8 cell	0.985840796252466	0.989485937304458	0.999998422902173
GATA3	10	8095567	8117161	TF	Testis	0.999997750623756	0.999998500537617	0.999998410847643
PTPN2	18	12785477	12929642	TG	B cell	0.985840796252466	0.989485937304458	0.999998324061757
GATA3	10	8095567	8117161	TF	Ovary	0.999997750623756	0.999998500537617	0.999998272698321
GATA3	10	8095567	8117161	TF	Lung	0.999997750623756	0.999998500537617	0.999998256710677
GATA3	10	8095567	8117161	TF	Sigmoid colon	0.999997750623756	0.999998500537617	0.99999819788548
GATA3	10	8095567	8117161	TF	Tibial nerve	0.999997750623756	0.999998500537617	0.999998174794636
GATA3	10	8095567	8117161	TF	Esophagus muscularis	0.999997750623756	0.999998500537617	0.999998033255187
GATA3	10	8095567	8117161	TF	Uterus	0.999997750623756	0.999998500537617	0.999997966468571
PTPN2	18	12785477	12929642	TG	Subcutaneous adipose	0.985840796252466	0.989485937304458	0.999997273185479
ARID5B	10	63661059	63856703	TF	Monocyte	0.984960573805169	0.999999946193306	0.999997260361019
PTPN2	18	12785477	12929642	TG	Monocyte	0.985840796252466	0.989485937304458	0.999996153363186
PTPN2	18	12785477	12929642	TG	CD4 cell	0.985840796252466	0.989485937304458	0.999995746849041
RASGRP1	15	38780304	38857776	TG	Cerebellum	0.999997956967706	0.999998064058936	0.999995320067456
RASGRP1	15	38780304	38857776	TG	Omnibus	0.999997956967706	0.999998064058936	0.999995209596445
RASGRP1	15	38780304	38857776	TG	Testis	0.999997956967706	0.999998064058936	0.999995070967556
FAM98B	15	38746328	38779911	TG	Omnibus	0.99999794189233	0.999998028355231	0.999995033939799
RASGRP1	15	38780304	38857776	TG	Esophagus mucosa	0.999997956967706	0.999998064058936	0.999994908629833
FAM98B	15	38746328	38779911	TG	Testis	0.99999794189233	0.999998028355231	0.999994872077037
IL6R	1	154377669	154441926	TG	Monocyte	0.995673106484563	0.996603530099474	0.999994857820767
RASGRP1	15	38780304	38857776	TG	Vagina	0.999997956967706	0.999998064058936	0.999994708508422
FAM98B	15	38746328	38779911	TG	Esophagus mucosa	0.99999794189233	0.999998028355231	0.999994690659032
FAM98B	15	38746328	38779911	TG	Vagina	0.99999794189233	0.999998028355231	0.999994511060935
FAM98B	15	38746328	38779911	TG	Uterus	0.99999794189233	0.999998028355231	0.999994271146982
RASGRP1	15	38780304	38857776	TG	Cortex	0.999997956967706	0.999998064058936	0.999994078386398
RASGRP1	15	38780304	38857776	TG	Hippocampus	0.999997956967706	0.999998064058936	0.999993999404718
IL6R	1	154377669	154441926	TG	CD4 cell	0.995673106484563	0.996603530099474	0.99999395093299
RASGRP1	15	38780304	38857776	TG	NK cell	0.999997956967706	0.999998064058936	0.999991611369152
RASGRP1	15	38780304	38857776	TG	Lung	0.999997956967706	0.999998064058936	0.999991443027219
RASGRP1	15	38780304	38857776	TG	Caudate	0.999997956967706	0.999998064058936	0.999991096684434
FAM98B	15	38746328	38779911	TG	NK cell	0.99999794189233	0.999998028355231	0.999990888261611
ARID5B	10	63661059	63856703	TF	Atrial appendage	0.984960573805169	0.999999946193306	0.999990650717544
RASGRP1	15	38780304	38857776	TG	Sun-exposed skin	0.999997956967706	0.999998064058936	0.999990178972874
RASGRP1	15	38780304	38857776	TG	Putamen	0.999997956967706	0.999998064058936	0.999990164377027
RASGRP1	15	38780304	38857776	TG	Spleen	0.999997956967706	0.999998064058936	0.999990081666565
RASGRP1	15	38780304	38857776	TG	Terminal ileum	0.999997956967706	0.999998064058936	0.999989970236765
RASGRP1	15	38780304	38857776	TG	B cell	0.999997956967706	0.999998064058936	0.999989751853889
FAM98B	15	38746328	38779911	TG	Sun-exposed skin	0.99999794189233	0.999998028355231	0.999989399726803
RASGRP1	15	38780304	38857776	TG	CD8 cell	0.999997956967706	0.999998064058936	0.999988565782923
RBM17	10	6130950	6159420	TG	Pancreas	0.999982672270434	0.999987435261397	0.999987867816224
FAM98B	15	38746328	38779911	TG	CD8 cell	0.99999794189233	0.999998028355231	0.999987515129531
RBM17	10	6130950	6159420	TG	Liver	0.999982672270434	0.999987435261397	0.999987296646095
RBM17	10	6130950	6159420	TG	Left ventricle	0.999982672270434	0.999987435261397	0.999986972391117
ATP8B2	1	154298029	154323783	TG	CD4 cell	0.995070430635283	0.996052532947106	0.999986613238508
RBM17	10	6130950	6159420	TG	Aorta	0.999982672270434	0.999987435261397	0.999985851211991
IL2RA	10	6052652	6104288	TG	NK cell	0.999982860321869	0.999987646504249	0.999985815234362
PFKFB3	10	6186881	6277495	TG	Aorta	0.999981290653285	0.999986070027697	0.999985732869685
IL2RA	10	6052652	6104288	TG	B cell	0.999982860321869	0.999987646504249	0.999985712064871
RBM17	10	6130950	6159420	TG	Testis	0.999982672270434	0.999987435261397	0.999985663442609
IL2RA	10	6052652	6104288	TG	Omnibus	0.999982860321869	0.999987646504249	0.999985602050923
PFKFB3	10	6186881	6277495	TG	Testis	0.999981290653285	0.999986070027697	0.999985600765689
RBM17	10	6130950	6159420	TG	Cerebellum	0.999982672270434	0.999987435261397	0.999985343654672
PFKFB3	10	6186881	6277495	TG	Monocyte	0.999981290653285	0.999986070027697	0.999985319818551
RBM17	10	6130950	6159420	TG	Omnibus	0.999982672270434	0.999987435261397	0.999985200835262
RBM17	10	6130950	6159420	TG	Thyroid	0.999982672270434	0.999987435261397	0.999985193555934
PFKFB3	10	6186881	6277495	TG	Skeletal muscle	0.999981290653285	0.999986070027697	0.999985172522188
RASGRP1	15	38780304	38857776	TG	CD4 cell	0.999997956967706	0.999998064058936	0.999985158461578
PFKFB3	10	6186881	6277495	TG	Omnibus	0.999981290653285	0.999986070027697	0.999985139857053
RBM17	10	6130950	6159420	TG	NK cell	0.999982672270434	0.999987435261397	0.9999850306455
PFKFB3	10	6186881	6277495	TG	Esophagus mucosa	0.999981290653285	0.999986070027697	0.999985007317603
IL2RA	10	6052652	6104288	TG	CD8 cell	0.999982860321869	0.999987646504249	0.999985005203285
PFKFB3	10	6186881	6277495	TG	Caudate	0.999981290653285	0.999986070027697	0.999984997541274
PFKFB3	10	6186881	6277495	TG	Breast	0.999981290653285	0.999986070027697	0.999984983806939
RBM17	10	6130950	6159420	TG	Esophagus mucosa	0.999982672270434	0.999987435261397	0.999984956589649
RBM17	10	6130950	6159420	TG	B cell	0.999982672270434	0.999987435261397	0.999984868055881
RBM17	10	6130950	6159420	TG	Tibial nerve	0.999982672270434	0.999987435261397	0.999984814759422
PFKFB3	10	6186881	6277495	TG	Putamen	0.999981290653285	0.999986070027697	0.999984757360733
PFKFB3	10	6186881	6277495	TG	Hippocampus	0.999981290653285	0.999986070027697	0.999984727600133
RBM17	10	6130950	6159420	TG	Prostate	0.999982672270434	0.999987435261397	0.99998470470316
RBM17	10	6130950	6159420	TG	Vagina	0.999982672270434	0.999987435261397	0.999984658250718
PFKFB3	10	6186881	6277495	TG	Vagina	0.999981290653285	0.999986070027697	0.999984646779655
RBM17	10	6130950	6159420	TG	Gastroesophageal junction	0.999982672270434	0.999987435261397	0.999984630837093
RBM17	10	6130950	6159420	TG	Hippocampus	0.999982672270434	0.999987435261397	0.999984627497042
RBM17	10	6130950	6159420	TG	Ovary	0.999982672270434	0.999987435261397	0.999984532778029
PFKFB3	10	6186881	6277495	TG	Cortex	0.999981290653285	0.999986070027697	0.999984522629959
RBM17	10	6130950	6159420	TG	Skeletal muscle	0.999982672270434	0.999987435261397	0.999984516715243
RBM17	10	6130950	6159420	TG	Uterus	0.999982672270434	0.999987435261397	0.999984502239305
RBM17	10	6130950	6159420	TG	Cortex	0.999982672270434	0.999987435261397	0.999984394611847
RBM17	10	6130950	6159420	TG	Caudate	0.999982672270434	0.999987435261397	0.999984383598063
PFKFB3	10	6186881	6277495	TG	Subcutaneous adipose	0.999981290653285	0.999986070027697	0.999984375484641
PFKFB3	10	6186881	6277495	TG	Spleen	0.999981290653285	0.999986070027697	0.999984371815423
RBM17	10	6130950	6159420	TG	Esophagus muscularis	0.999982672270434	0.999987435261397	0.99998431402158
RBM17	10	6130950	6159420	TG	Monocyte	0.999982672270434	0.999987435261397	0.999984266797811
RBM17	10	6130950	6159420	TG	Breast	0.999982672270434	0.999987435261397	0.999984252325352
IL2RA	10	6052652	6104288	TG	CD4 cell	0.999982860321869	0.999987646504249	0.999984171408427
RBM17	10	6130950	6159420	TG	CD8 cell	0.999982672270434	0.999987435261397	0.999984162084489
RBM17	10	6130950	6159420	TG	Putamen	0.999982672270434	0.999987435261397	0.999984008917993
PFKFB3	10	6186881	6277495	TG	Lung	0.999981290653285	0.999986070027697	0.999983915530859
PFKFB3	10	6186881	6277495	TG	Sun-exposed skin	0.999981290653285	0.999986070027697	0.999983867669133
RBM17	10	6130950	6159420	TG	Sigmoid colon	0.999982672270434	0.999987435261397	0.999983726441757
IL15RA	10	5990855	6020150	TG	Liver	0.999980735531119	0.999985488675223	0.999983715288477
PFKFB3	10	6186881	6277495	TG	Adrenal gland	0.999981290653285	0.999986070027697	0.999983644972668
RBM17	10	6130950	6159420	TG	Spleen	0.999982672270434	0.999987435261397	0.999983640074658
FAM98B	15	38746328	38779911	TG	CD4 cell	0.99999794189233	0.999998028355231	0.999983637078345
RBM17	10	6130950	6159420	TG	Subcutaneous adipose	0.999982672270434	0.999987435261397	0.999983527346866
PFKFB3	10	6186881	6277495	TG	Visceral omentum	0.999981290653285	0.999986070027697	0.999983527061465
RBM17	10	6130950	6159420	TG	Atrial appendage	0.999982672270434	0.999987435261397	0.999983513865236
RBM17	10	6130950	6159420	TG	Lung	0.999982672270434	0.999987435261397	0.999983424493805
PFKFB3	10	6186881	6277495	TG	Stomach	0.999981290653285	0.999986070027697	0.999983394569899
RBM17	10	6130950	6159420	TG	Adrenal gland	0.999982672270434	0.999987435261397	0.999983309427127
RBM17	10	6130950	6159420	TG	CD4 cell	0.999982672270434	0.999987435261397	0.999983223747826
RBM17	10	6130950	6159420	TG	Sun-exposed skin	0.999982672270434	0.999987435261397	0.999983032389074
IL15RA	10	5990855	6020150	TG	Aorta	0.999980735531119	0.999985488675223	0.999982750371789
RBM17	10	6130950	6159420	TG	Visceral omentum	0.999982672270434	0.999987435261397	0.999982681750623
RBM17	10	6130950	6159420	TG	Stomach	0.999982672270434	0.999987435261397	0.999982646813526
IL15RA	10	5990855	6020150	TG	Testis	0.999980735531119	0.999985488675223	0.999982460608004
IL15RA	10	5990855	6020150	TG	Omnibus	0.999980735531119	0.999985488675223	0.999981973600561
IL15RA	10	5990855	6020150	TG	Thyroid	0.999980735531119	0.999985488675223	0.999981902459712
RBM17	10	6130950	6159420	TG	Transverse colon	0.999982672270434	0.999987435261397	0.999981602026681
IL15RA	10	5990855	6020150	TG	Esophagus mucosa	0.999980735531119	0.999985488675223	0.999981502733492
IL15RA	10	5990855	6020150	TG	Vagina	0.999980735531119	0.999985488675223	0.999981294330468
RBM17	10	6130950	6159420	TG	Terminal ileum	0.999982672270434	0.999987435261397	0.999981274489157
IL15RA	10	5990855	6020150	TG	Uterus	0.999980735531119	0.999985488675223	0.999981100797785
IL15RA	10	5990855	6020150	TG	Esophagus muscularis	0.999980735531119	0.999985488675223	0.999980443796276
IL15RA	10	5990855	6020150	TG	Breast	0.999980735531119	0.999985488675223	0.999979423508098
IL15RA	10	5990855	6020150	TG	Adrenal gland	0.999980735531119	0.999985488675223	0.999979188410196
IL15RA	10	5990855	6020150	TG	Monocyte	0.999980735531119	0.999985488675223	0.999979089974959
IL15RA	10	5990855	6020150	TG	Lung	0.999980735531119	0.999985488675223	0.999978989780167
IL15RA	10	5990855	6020150	TG	Spleen	0.999980735531119	0.999985488675223	0.999978874004472
IL15RA	10	5990855	6020150	TG	Atrial appendage	0.999980735531119	0.999985488675223	0.999978363193426
IL15RA	10	5990855	6020150	TG	Sun-exposed skin	0.999980735531119	0.999985488675223	0.999977841010027
IL15RA	10	5990855	6020150	TG	Stomach	0.999980735531119	0.999985488675223	0.999977597798902
IL15RA	10	5990855	6020150	TG	Visceral omentum	0.999980735531119	0.999985488675223	0.99997739852467
IL15RA	10	5990855	6020150	TG	Terminal ileum	0.999980735531119	0.999985488675223	0.999976139942223
PLCL2	3	16844159	17132086	TG	Uterus	0.999246777772064	0.999183127694958	0.999975970840064
CD2	1	117297007	117311850	TG	Monocyte	0.999914498277183	0.999955555948361	0.999975788611589
CD2	1	117297007	117311850	TG	B cell	0.999914498277183	0.999955555948361	0.999975778728777
CD2	1	117297007	117311850	TG	NK cell	0.999914498277183	0.999955555948361	0.999974944983866
ATP8B2	1	154298029	154323783	TG	CD8 cell	0.995070430635283	0.996052532947106	0.999973965148903
CD2	1	117297007	117311850	TG	CD4 cell	0.999914498277183	0.999955555948361	0.999973404123648
CD2	1	117297007	117311850	TG	CD8 cell	0.999914498277183	0.999955555948361	0.999972705132457
IL6R	1	154377669	154441926	TG	Subcutaneous adipose	0.995673106484563	0.996603530099474	0.999971084969165
IL6R	1	154377669	154441926	TG	Atrial appendage	0.995673106484563	0.996603530099474	0.999971046247152
ATP8B2	1	154298029	154323783	TG	NK cell	0.995070430635283	0.996052532947106	0.999969368112793
CD2	1	117297007	117311850	TG	Spleen	0.999914498277183	0.999955555948361	0.999966924708631
PRKCQ	10	6469105	6622263	TG	NK cell	0.999875379719835	0.99994718849001	0.999965233761197
IGSF3	1	117117031	117210375	TG	Sun-exposed skin	0.999903949448426	0.999948534036757	0.999964187020638
CD2	1	117297007	117311850	TG	Lung	0.999914498277183	0.999955555948361	0.999961920773936
IGSF3	1	117117031	117210375	TG	Transverse colon	0.999903949448426	0.999948534036757	0.999960738378888
IGSF3	1	117117031	117210375	TG	Stomach	0.999903949448426	0.999948534036757	0.999960256749136
PRKCQ	10	6469105	6622263	TG	CD8 cell	0.999875379719835	0.99994718849001	0.999960199058042
CD2	1	117297007	117311850	TG	Esophagus mucosa	0.999914498277183	0.999955555948361	0.999959626914992
PRKCQ	10	6469105	6622263	TG	CD4 cell	0.999875379719835	0.99994718849001	0.999958528083322
C1orf137	1	117236734	117249225	TG	Omnibus	0.999915059392244	0.999956005788684	0.999958493145554
CD2	1	117297007	117311850	TG	Terminal ileum	0.999914498277183	0.999955555948361	0.999958274941461
CD2	1	117297007	117311850	TG	Omnibus	0.999914498277183	0.999955555948361	0.999957928992311
PRKCQ	10	6469105	6622263	TG	Skeletal muscle	0.999875379719835	0.99994718849001	0.999957669921649
IGSF3	1	117117031	117210375	TG	Lung	0.999903949448426	0.999948534036757	0.999956714647946
CD2	1	117297007	117311850	TG	Vagina	0.999914498277183	0.999955555948361	0.999956399419519
IGSF3	1	117117031	117210375	TG	Testis	0.999903949448426	0.999948534036757	0.999955401982412
IGSF3	1	117117031	117210375	TG	Esophagus mucosa	0.999903949448426	0.999948534036757	0.999954066453815
IGSF3	1	117117031	117210375	TG	Thyroid	0.999903949448426	0.999948534036757	0.999953339658923
IGSF3	1	117117031	117210375	TG	Prostate	0.999903949448426	0.999948534036757	0.999953104153151
IGSF3	1	117117031	117210375	TG	Terminal ileum	0.999903949448426	0.999948534036757	0.999952791430039
MTF1	1	38275239	38325292	TF	B cell	0.999628649422375	0.999809133117319	0.99995222547394
IGSF3	1	117117031	117210375	TG	Omnibus	0.999903949448426	0.999948534036757	0.999952163356845
RPS26	12	56435637	56438116	TG	CD4 cell	0.999799916435871	0.999821171645109	0.999951529153503
SMARCC2	12	56556767	56583351	TG	CD4 cell	0.999800012118476	0.999821216022488	0.999951167611304
ESYT1	12	56512034	56538455	TG	CD4 cell	0.999799428885281	0.999820722519357	0.999950799091692
MYL6B	12	56546040	56553431	TG	CD4 cell	0.99979932149047	0.999820615472571	0.999950646704805
IGSF3	1	117117031	117210375	TG	Vagina	0.999903949448426	0.999948534036757	0.999950475059006
RPS26	12	56435637	56438116	TG	CD8 cell	0.999799916435871	0.999821171645109	0.999948381634471
SMARCC2	12	56556767	56583351	TG	CD8 cell	0.999800012118476	0.999821216022488	0.99994802483808
MTF1	1	38275239	38325292	TF	CD4 cell	0.999628649422375	0.999809133117319	0.999947758967253
ESYT1	12	56512034	56538455	TG	CD8 cell	0.999799428885281	0.999820722519357	0.9999476587517
PRKCQ	10	6469105	6622263	TG	Spleen	0.999875379719835	0.99994718849001	0.999947643726729
MYL6B	12	56546040	56553431	TG	CD8 cell	0.99979932149047	0.999820615472571	0.999947504828678
RPS26	12	56435637	56438116	TG	B cell	0.999799916435871	0.999821171645109	0.999946923855517
ATP8B2	1	154298029	154323783	TG	Atrial appendage	0.995070430635283	0.996052532947106	0.99994665174559
SMARCC2	12	56556767	56583351	TG	B cell	0.999800012118476	0.999821216022488	0.999946606588683
ATP8B2	1	154298029	154323783	TG	Subcutaneous adipose	0.995070430635283	0.996052532947106	0.999946443189002
RPS26	12	56435637	56438116	TG	Monocyte	0.999799916435871	0.999821171645109	0.999946391502987
ESYT1	12	56512034	56538455	TG	B cell	0.999799428885281	0.999820722519357	0.999946276039271
RPL41	12	56510370	56511727	TG	B cell	0.999799353620557	0.99982065489985	0.999946250098907
FCGR3A	1	161511549	161600917	TG	CD4 cell	0.999863676951914	0.999891977176082	0.999946244378345
MYL6B	12	56546040	56553431	TG	B cell	0.99979932149047	0.999820615472571	0.99994613135149
SMARCC2	12	56556767	56583351	TG	Monocyte	0.999800012118476	0.999821216022488	0.999946067911494
SMARCC2	12	56556767	56583351	TG	Atrial appendage	0.999800012118476	0.999821216022488	0.999946044064997
RPS26	12	56435637	56438116	TG	NK cell	0.999799916435871	0.999821171645109	0.999946006330767
SMARCC2	12	56556767	56583351	TG	NK cell	0.999800012118476	0.999821216022488	0.999945736902408
ESYT1	12	56512034	56538455	TG	Monocyte	0.999799428885281	0.999820722519357	0.99994569885901
FCGR2A	1	161475220	161493803	TG	Monocyte	0.999865762544069	0.999894030391827	0.999945667088445
ERBB3	12	56473641	56497289	TG	Putamen	0.999800029039862	0.999821267464556	0.999945579196579
MYL6B	12	56546040	56553431	TG	Monocyte	0.99979932149047	0.999820615472571	0.999945563407016
RPS26	12	56435637	56438116	TG	Putamen	0.999799916435871	0.999821171645109	0.99994549748665
HSPA6	1	161494036	161496681	TG	NK cell	0.999865257316661	0.999893560064699	0.999945489662248
SMARCC2	12	56556767	56583351	TG	Putamen	0.999800012118476	0.999821216022488	0.999945436719528
SUOX	12	56390964	56400425	TG	Atrial appendage	0.999799124591528	0.999820393141206	0.999945403803572
ESYT1	12	56512034	56538455	TG	NK cell	0.999799428885281	0.999820722519357	0.99994535706488
MYL6B	12	56546040	56553431	TG	Atrial appendage	0.99979932149047	0.999820615472571	0.999945354211879
MYL6	12	56551945	56557280	TG	Atrial appendage	0.99979932149047	0.999820615472571	0.999945354211879
MYL6B	12	56546040	56553431	TG	NK cell	0.99979932149047	0.999820615472571	0.999945215514042
HSPA6	1	161494036	161496681	TG	Monocyte	0.999865257316661	0.999893560064699	0.999945147627698
FCGR2A	1	161475220	161493803	TG	Visceral omentum	0.999865762544069	0.999894030391827	0.999945099425934
RAB5B	12	56367697	56388490	TG	Atrial appendage	0.999798785205049	0.999820103468186	0.999945045987917
FCGR2B	1	161551101	161648444	TG	NK cell	0.999864583433842	0.999892851090442	0.999944793040221
MYL6B	12	56546040	56553431	TG	Putamen	0.99979932149047	0.999820615472571	0.999944756395427
MTF1	1	38275239	38325292	TF	CD8 cell	0.999628649422375	0.999809133117319	0.999944715781149
ERBB3	12	56473641	56497289	TG	Breast	0.999800029039862	0.999821267464556	0.999944545827694
HSPA6	1	161494036	161496681	TG	Visceral omentum	0.999865257316661	0.999893560064699	0.999944465946914
FCGR2B	1	161551101	161648444	TG	Monocyte	0.999864583433842	0.999892851090442	0.999944392246659
SMARCC2	12	56556767	56583351	TG	Breast	0.999800012118476	0.999821216022488	0.999944306521952
RPS26	12	56435637	56438116	TG	Subcutaneous adipose	0.999799916435871	0.999821171645109	0.999944143845132
SMARCC2	12	56556767	56583351	TG	Subcutaneous adipose	0.999800012118476	0.999821216022488	0.999943911023245
FCGR3A	1	161511549	161600917	TG	CD8 cell	0.999863676951914	0.999891977176082	0.999943882325688
SUOX	12	56390964	56400425	TG	Breast	0.999799124591528	0.999820393141206	0.9999438817101
ESYT1	12	56512034	56538455	TG	Breast	0.999799428885281	0.999820722519357	0.99994386605425
MYL6B	12	56546040	56553431	TG	Breast	0.99979932149047	0.999820615472571	0.999943719073169
MYL6	12	56551945	56557280	TG	Breast	0.99979932149047	0.999820615472571	0.999943719073169
FCGR3A	1	161511549	161600917	TG	NK cell	0.999863676951914	0.999891977176082	0.999943633133424
RAB5B	12	56367697	56388490	TG	Breast	0.999798785205049	0.999820103468186	0.999943580329342
SUOX	12	56390964	56400425	TG	Subcutaneous adipose	0.999799124591528	0.999820393141206	0.999943531397499
ESYT1	12	56512034	56538455	TG	Subcutaneous adipose	0.999799428885281	0.999820722519357	0.999943506983747
MYL6B	12	56546040	56553431	TG	Subcutaneous adipose	0.99979932149047	0.999820615472571	0.999943355965074
MYL6	12	56551945	56557280	TG	Subcutaneous adipose	0.99979932149047	0.999820615472571	0.999943355965074
FCGR3A	1	161511549	161600917	TG	Monocyte	0.999863676951914	0.999891977176082	0.999943286602057
ERBB3	12	56473641	56497289	TG	Sun-exposed skin	0.999800029039862	0.999821267464556	0.999942960921117
IKZF4	12	56401443	56432219	TG	Ovary	0.999800198803755	0.999821433053363	0.999942931779711
SMARCC2	12	56556767	56583351	TG	Sun-exposed skin	0.999800012118476	0.999821216022488	0.999942803743918
ERBB3	12	56473641	56497289	TG	Ovary	0.999800029039862	0.999821267464556	0.999942677025747
RPS26	12	56435637	56438116	TG	Ovary	0.999799916435871	0.999821171645109	0.999942631848634
SMARCC2	12	56556767	56583351	TG	Ovary	0.999800012118476	0.999821216022488	0.999942465207953
SMARCC2	12	56556767	56583351	TG	Skeletal muscle	0.999800012118476	0.999821216022488	0.999942315512607
RPS26	12	56435637	56438116	TG	Visceral omentum	0.999799916435871	0.999821171645109	0.999942279123929
RPL41	12	56510370	56511727	TG	Sun-exposed skin	0.999799353620557	0.99982065489985	0.999942198237712
MYL6B	12	56546040	56553431	TG	Sun-exposed skin	0.99979932149047	0.999820615472571	0.999942123493048
MYL6	12	56551945	56557280	TG	Sun-exposed skin	0.99979932149047	0.999820615472571	0.999942123493048
SMARCC2	12	56556767	56583351	TG	Visceral omentum	0.999800012118476	0.999821216022488	0.999942118336202
ESYT1	12	56512034	56538455	TG	Ovary	0.999799428885281	0.999820722519357	0.999941996129714
SUOX	12	56390964	56400425	TG	Ovary	0.999799124591528	0.999820393141206	0.999941973723226
RPL41	12	56510370	56511727	TG	Ovary	0.999799353620557	0.99982065489985	0.999941947117528
MYL6B	12	56546040	56553431	TG	Ovary	0.99979932149047	0.999820615472571	0.99994185512545
MYL6	12	56551945	56557280	TG	Ovary	0.99979932149047	0.999820615472571	0.99994185512545
RAB5B	12	56367697	56388490	TG	Sun-exposed skin	0.999798785205049	0.999820103468186	0.999941817999017
RAB5B	12	56367697	56388490	TG	Ovary	0.999798785205049	0.999820103468186	0.999941657878328
ESYT1	12	56512034	56538455	TG	Visceral omentum	0.999799428885281	0.999820722519357	0.999941637484784
SUOX	12	56390964	56400425	TG	Visceral omentum	0.999799124591528	0.999820393141206	0.999941611006581
MYL6B	12	56546040	56553431	TG	Skeletal muscle	0.99979932149047	0.999820615472571	0.99994161094311
MYL6B	12	56546040	56553431	TG	Visceral omentum	0.99979932149047	0.999820615472571	0.999941495132992
MYL6	12	56551945	56557280	TG	Visceral omentum	0.99979932149047	0.999820615472571	0.999941495132992
RAB5B	12	56367697	56388490	TG	Visceral omentum	0.999798785205049	0.999820103468186	0.999941291736019
PRKCQ	10	6469105	6622263	TG	Lung	0.999875379719835	0.99994718849001	0.999941103922629
FCGR2B	1	161551101	161648444	TG	B cell	0.999864583433842	0.999892851090442	0.999939806325332
PRKCQ	10	6469105	6622263	TG	Thyroid	0.999875379719835	0.99994718849001	0.99993971231887
FCGR2A	1	161475220	161493803	TG	Spleen	0.999865762544069	0.999894030391827	0.9999396700981
MTF1	1	38275239	38325292	TF	NK cell	0.999628649422375	0.999809133117319	0.9999395602365
SMARCC2	12	56556767	56583351	TG	Left ventricle	0.999800012118476	0.999821216022488	0.999939491835551
PRKCQ	10	6469105	6622263	TG	Esophagus mucosa	0.999875379719835	0.99994718849001	0.999939390126965
HSPA6	1	161494036	161496681	TG	Spleen	0.999865257316661	0.999893560064699	0.999939121347429
ERBB3	12	56473641	56497289	TG	Transverse colon	0.999800029039862	0.999821267464556	0.999938982984677
RPS26	12	56435637	56438116	TG	Transverse colon	0.999799916435871	0.999821171645109	0.999938962780333
MYL6B	12	56546040	56553431	TG	Left ventricle	0.99979932149047	0.999820615472571	0.999938824384629
MYL6	12	56551945	56557280	TG	Left ventricle	0.99979932149047	0.999820615472571	0.999938824384629
SUOX	12	56390964	56400425	TG	Left ventricle	0.999799124591528	0.999820393141206	0.999938799475762
SMARCC2	12	56556767	56583351	TG	Transverse colon	0.999800012118476	0.999821216022488	0.999938686656785
RAB5B	12	56367697	56388490	TG	Left ventricle	0.999798785205049	0.999820103468186	0.999938460950549
SUOX	12	56390964	56400425	TG	Transverse colon	0.999799124591528	0.999820393141206	0.999938327176363
ESYT1	12	56512034	56538455	TG	Transverse colon	0.999799428885281	0.999820722519357	0.999938229136089
MYL6B	12	56546040	56553431	TG	Transverse colon	0.99979932149047	0.999820615472571	0.99993806901041
MYL6	12	56551945	56557280	TG	Transverse colon	0.99979932149047	0.999820615472571	0.99993806901041
ERBB3	12	56473641	56497289	TG	Liver	0.999800029039862	0.999821267464556	0.999938052498854
SMARCC2	12	56556767	56583351	TG	Liver	0.999800012118476	0.999821216022488	0.999937848234776
ESYT1	12	56512034	56538455	TG	Liver	0.999799428885281	0.999820722519357	0.999937421345352
SUOX	12	56390964	56400425	TG	Liver	0.999799124591528	0.999820393141206	0.999937349281886
FCGR3A	1	161511549	161600917	TG	Spleen	0.999863676951914	0.999891977176082	0.999937338630531
ERBB3	12	56473641	56497289	TG	Caudate	0.999800029039862	0.999821267464556	0.999937297860642
MYL6B	12	56546040	56553431	TG	Liver	0.99979932149047	0.999820615472571	0.999937283325064
MYL6	12	56551945	56557280	TG	Liver	0.99979932149047	0.999820615472571	0.999937283325064
PRKCQ	10	6469105	6622263	TG	Omnibus	0.999875379719835	0.99994718849001	0.999937240673482
RPS26	12	56435637	56438116	TG	Caudate	0.999799916435871	0.999821171645109	0.999937225429509
SMARCC2	12	56556767	56583351	TG	Caudate	0.999800012118476	0.999821216022488	0.999937130905887
MYL6B	12	56546040	56553431	TG	Caudate	0.99979932149047	0.999820615472571	0.999936475052217
SMARCC2	12	56556767	56583351	TG	Spleen	0.999800012118476	0.999821216022488	0.999936314038002
ERBB3	12	56473641	56497289	TG	Pancreas	0.999800029039862	0.999821267464556	0.999936197450752
RPS26	12	56435637	56438116	TG	Pancreas	0.999799916435871	0.999821171645109	0.999936138147675
SMARCC2	12	56556767	56583351	TG	Pancreas	0.999800012118476	0.999821216022488	0.99993605957478
IL6R	1	154377669	154441926	TG	Visceral omentum	0.995673106484563	0.996603530099474	0.999935926915407
SUOX	12	56390964	56400425	TG	Spleen	0.999799124591528	0.999820393141206	0.999935741966931
MYL6B	12	56546040	56553431	TG	Spleen	0.99979932149047	0.999820615472571	0.999935699143793
MYL6	12	56551945	56557280	TG	Spleen	0.99979932149047	0.999820615472571	0.999935699143793
ERBB3	12	56473641	56497289	TG	Stomach	0.999800029039862	0.999821267464556	0.999935684920524
RPS26	12	56435637	56438116	TG	Stomach	0.999799916435871	0.999821171645109	0.999935676151888
ESYT1	12	56512034	56538455	TG	Pancreas	0.999799428885281	0.999820722519357	0.999935574743543
SUOX	12	56390964	56400425	TG	Pancreas	0.999799124591528	0.999820393141206	0.999935461734741
MYL6B	12	56546040	56553431	TG	Pancreas	0.99979932149047	0.999820615472571	0.999935448930413
MYL6	12	56551945	56557280	TG	Pancreas	0.99979932149047	0.999820615472571	0.999935448930413
RAB5B	12	56367697	56388490	TG	Spleen	0.999798785205049	0.999820103468186	0.999935430896567
SMARCC2	12	56556767	56583351	TG	Stomach	0.999800012118476	0.999821216022488	0.999935338282171
IKZF3	17	37921198	38020441	TG	B cell	0.999838204611539	0.999866076217977	0.99993522188826
SUOX	12	56390964	56400425	TG	Stomach	0.999799124591528	0.999820393141206	0.999935060058493
ESYT1	12	56512034	56538455	TG	Stomach	0.999799428885281	0.999820722519357	0.99993492590874
MYL6B	12	56546040	56553431	TG	Stomach	0.99979932149047	0.999820615472571	0.999934758271413
MYL6	12	56551945	56557280	TG	Stomach	0.99979932149047	0.999820615472571	0.999934758271413
RAB5B	12	56367697	56388490	TG	Stomach	0.999798785205049	0.999820103468186	0.99993475728124
IKZF3	17	37921198	38020441	TG	NK cell	0.999838204611539	0.999866076217977	0.999934371475489
IL6R	1	154377669	154441926	TG	Ovary	0.995673106484563	0.996603530099474	0.99993418839857
MTF1	1	38275239	38325292	TF	Skeletal muscle	0.999628649422375	0.999809133117319	0.999933683659506
MTF1	1	38275239	38325292	TF	Monocyte	0.999628649422375	0.999809133117319	0.999933083863138
SMARCC2	12	56556767	56583351	TG	Gastroesophageal junction	0.999800012118476	0.999821216022488	0.999932991318992
SUOX	12	56390964	56400425	TG	Gastroesophageal junction	0.999799124591528	0.999820393141206	0.999932604002974
ESYT1	12	56512034	56538455	TG	Gastroesophageal junction	0.999799428885281	0.999820722519357	0.999932545674519
FCGR2A	1	161475220	161493803	TG	Lung	0.999865762544069	0.999894030391827	0.999932541265617
MYL6B	12	56546040	56553431	TG	Gastroesophageal junction	0.99979932149047	0.999820615472571	0.99993239345432
MYL6	12	56551945	56557280	TG	Gastroesophageal junction	0.99979932149047	0.999820615472571	0.99993239345432
IL6R	1	154377669	154441926	TG	Breast	0.995673106484563	0.996603530099474	0.999932383986803
RAB5B	12	56367697	56388490	TG	Gastroesophageal junction	0.999798785205049	0.999820103468186	0.999932297451677
PPIP5K2	5	102455853	102548500	TG	Pancreas	0.999918490462333	0.999942846183283	0.999932184388803
IL6R	1	154377669	154441926	TG	Skeletal muscle	0.995673106484563	0.996603530099474	0.999931733289606
FCGR3A	1	161511549	161600917	TG	Lung	0.999863676951914	0.999891977176082	0.999930279446749
MIEN1	17	37884749	37887040	TG	Subcutaneous adipose	0.999837327377128	0.999865109604178	0.999929877756201
FCGR2A	1	161475220	161493803	TG	Esophagus muscularis	0.999865762544069	0.999894030391827	0.999929346847121
ERBB2	17	37844167	37886679	TG	Breast	0.999837686111923	0.999865441646719	0.999929323371664
PGAP3	17	37827375	37853050	TG	Breast	0.999837366205513	0.99986514625931	0.999928957484255
MIEN1	17	37884749	37887040	TG	Breast	0.999837327377128	0.999865109604178	0.999928919897015
GRB7	17	37894180	37903544	TG	Breast	0.999837260793446	0.999865049100939	0.999928846276239
IKZF3	17	37921198	38020441	TG	CD4 cell	0.999838204611539	0.999866076217977	0.999926195966476
ERBB2	17	37844167	37886679	TG	Visceral omentum	0.999837686111923	0.999865441646719	0.999925964108455
GRB7	17	37894180	37903544	TG	Visceral omentum	0.999837260793446	0.999865049100939	0.999925496218856
PPIP5K2	5	102455853	102548500	TG	Liver	0.999918490462333	0.999942846183283	0.999924347768002
MTF1	1	38275239	38325292	TF	Pancreas	0.999628649422375	0.999809133117319	0.999924277386749
FCGR2A	1	161475220	161493803	TG	Esophagus mucosa	0.999865762544069	0.999894030391827	0.99992375252044
ERBB3	12	56473641	56497289	TG	Lung	0.999800029039862	0.999821267464556	0.999922832504054
ATP8B2	1	154298029	154323783	TG	Putamen	0.995070430635283	0.996052532947106	0.999922758797026
SMARCC2	12	56556767	56583351	TG	Lung	0.999800012118476	0.999821216022488	0.999922631725044
ERBB3	12	56473641	56497289	TG	Terminal ileum	0.999800029039862	0.999821267464556	0.999922576776168
SMARCC2	12	56556767	56583351	TG	Terminal ileum	0.999800012118476	0.999821216022488	0.999922293658732
ESYT1	12	56512034	56538455	TG	Lung	0.999799428885281	0.999820722519357	0.999922143696376
RPL41	12	56510370	56511727	TG	Lung	0.999799353620557	0.99982065489985	0.999922092608743
MYL6	12	56551945	56557280	TG	Lung	0.99979932149047	0.999820615472571	0.999922002181011
RAB5B	12	56367697	56388490	TG	Lung	0.999798785205049	0.999820103468186	0.999921779695647
RPL41	12	56510370	56511727	TG	Terminal ileum	0.999799353620557	0.99982065489985	0.999921776265879
MYL6B	12	56546040	56553431	TG	Terminal ileum	0.99979932149047	0.999820615472571	0.999921664040432
MYL6	12	56551945	56557280	TG	Terminal ileum	0.99979932149047	0.999820615472571	0.999921664040432
IKZF3	17	37921198	38020441	TG	CD8 cell	0.999838204611539	0.999866076217977	0.999921272010809
MTF1	1	38275239	38325292	TF	Liver	0.999628649422375	0.999809133117319	0.999920120160016
FCGR2A	1	161475220	161493803	TG	Omnibus	0.999865762544069	0.999894030391827	0.999919988335962
ARID5B	10	63661059	63856703	TF	Ovary	0.984960573805169	0.999999946193306	0.999919692053476
ERBB2	17	37844167	37886679	TG	Atrial appendage	0.999837686111923	0.999865441646719	0.99991955979819
HSPA6	1	161494036	161496681	TG	Omnibus	0.999865257316661	0.999893560064699	0.999919454995887
TCAP	17	37820440	37822808	TG	Atrial appendage	0.999837565337829	0.999865321768682	0.99991938196652
RPS26	12	56435637	56438116	TG	Sigmoid colon	0.999799916435871	0.999821171645109	0.999919268719175
SMARCC2	12	56556767	56583351	TG	Sigmoid colon	0.999800012118476	0.999821216022488	0.999918980913989
FCGR2B	1	161551101	161648444	TG	Omnibus	0.999864583433842	0.999892851090442	0.999918878482221
ERBB2	17	37844167	37886679	TG	Ovary	0.999837686111923	0.999865441646719	0.999918759084282
SUOX	12	56390964	56400425	TG	Sigmoid colon	0.999799124591528	0.999820393141206	0.999918658500673
ESYT1	12	56512034	56538455	TG	Sigmoid colon	0.999799428885281	0.999820722519357	0.99991857805867
ERBB2	17	37844167	37886679	TG	Stomach	0.999837686111923	0.999865441646719	0.999918555332316
MYL6B	12	56546040	56553431	TG	Sigmoid colon	0.99979932149047	0.999820615472571	0.99991842076553
MYL6	12	56551945	56557280	TG	Sigmoid colon	0.99979932149047	0.999820615472571	0.99991842076553
MIEN1	17	37884749	37887040	TG	Ovary	0.999837327377128	0.999865109604178	0.999918393286391
RAB5B	12	56367697	56388490	TG	Sigmoid colon	0.999798785205049	0.999820103468186	0.999918373346022
GRB7	17	37894180	37903544	TG	Ovary	0.999837260793446	0.999865049100939	0.999918325468354
PGAP3	17	37827375	37853050	TG	Stomach	0.999837366205513	0.99986514625931	0.999918198503188
MIEN1	17	37884749	37887040	TG	Stomach	0.999837327377128	0.999865109604178	0.999918162996704
GRB7	17	37894180	37903544	TG	Stomach	0.999837260793446	0.999865049100939	0.999918093295216
MTF1	1	38275239	38325292	TF	Left ventricle	0.999628649422375	0.999809133117319	0.999918075495213
FCGR3A	1	161511549	161600917	TG	Omnibus	0.999863676951914	0.999891977176082	0.999917815721993
MTF1	1	38275239	38325292	TF	Sun-exposed skin	0.999628649422375	0.999809133117319	0.999917805387519
ERBB2	17	37844167	37886679	TG	Transverse colon	0.999837686111923	0.999865441646719	0.999917557263698
FCGR3A	1	161511549	161600917	TG	Vagina	0.999863676951914	0.999891977176082	0.999917314992674
FCGR3A	1	161511549	161600917	TG	Aorta	0.999863676951914	0.999891977176082	0.999917244459507
PGAP3	17	37827375	37853050	TG	Transverse colon	0.999837366205513	0.99986514625931	0.999917232413158
MIEN1	17	37884749	37887040	TG	Transverse colon	0.999837327377128	0.999865109604178	0.999917199680752
GRB7	17	37894180	37903544	TG	Transverse colon	0.999837260793446	0.999865049100939	0.999917131326536
ERBB2	17	37844167	37886679	TG	Pancreas	0.999837686111923	0.999865441646719	0.999916906330164
PGAP3	17	37827375	37853050	TG	Pancreas	0.999837366205513	0.99986514625931	0.999916575170662
MIEN1	17	37884749	37887040	TG	Pancreas	0.999837327377128	0.999865109604178	0.999916549082501
MTF1	1	38275239	38325292	TF	Subcutaneous adipose	0.999628649422375	0.999809133117319	0.999916500099141
GRB7	17	37894180	37903544	TG	Pancreas	0.999837260793446	0.999865049100939	0.999916483092822
ERBB2	17	37844167	37886679	TG	Sun-exposed skin	0.999837686111923	0.999865441646719	0.999916403122026
ERBB2	17	37844167	37886679	TG	Liver	0.999837686111923	0.999865441646719	0.999916149467003
PGAP3	17	37827375	37853050	TG	Sun-exposed skin	0.999837366205513	0.99986514625931	0.999916092973334
MIEN1	17	37884749	37887040	TG	Sun-exposed skin	0.999837327377128	0.999865109604178	0.999916058583648
GRB7	17	37894180	37903544	TG	Sun-exposed skin	0.999837260793446	0.999865049100939	0.999915993341091
MIEN1	17	37884749	37887040	TG	Liver	0.999837327377128	0.999865109604178	0.999915811034219
MTF1	1	38275239	38325292	TF	Breast	0.999628649422375	0.999809133117319	0.999915439852618
ERBB3	12	56473641	56497289	TG	Esophagus muscularis	0.999800029039862	0.999821267464556	0.999914736806827
RPS26	12	56435637	56438116	TG	Esophagus muscularis	0.999799916435871	0.999821171645109	0.999914713241282
SMARCC2	12	56556767	56583351	TG	Esophagus muscularis	0.999800012118476	0.999821216022488	0.999914485427774
SUOX	12	56390964	56400425	TG	Esophagus muscularis	0.999799124591528	0.999820393141206	0.999914076976616
ESYT1	12	56512034	56538455	TG	Esophagus muscularis	0.999799428885281	0.999820722519357	0.999914045328773
RPL41	12	56510370	56511727	TG	Esophagus muscularis	0.999799353620557	0.99982065489985	0.999914003751409
MYL6B	12	56546040	56553431	TG	Esophagus muscularis	0.99979932149047	0.999820615472571	0.999913898115205
MYL6	12	56551945	56557280	TG	Esophagus muscularis	0.99979932149047	0.999820615472571	0.999913898115205
RAB5B	12	56367697	56388490	TG	Esophagus muscularis	0.999798785205049	0.999820103468186	0.999913780080274
IKZF3	17	37921198	38020441	TG	Spleen	0.999838204611539	0.999866076217977	0.999913743620051
MTF1	1	38275239	38325292	TF	Putamen	0.999628649422375	0.999809133117319	0.999913675248319
ERBB2	17	37844167	37886679	TG	Spleen	0.999837686111923	0.999865441646719	0.999913070535128
PTPN2	18	12785477	12929642	TG	Transverse colon	0.985840796252466	0.989485937304458	0.999912946589028
MIEN1	17	37884749	37887040	TG	Spleen	0.999837327377128	0.999865109604178	0.999912707296421
PPIP5K2	5	102455853	102548500	TG	NK cell	0.999918490462333	0.999942846183283	0.999911892596437
RPS26	12	56435637	56438116	TG	Cortex	0.999799916435871	0.999821171645109	0.999910053889056
SMARCC2	12	56556767	56583351	TG	Cortex	0.999800012118476	0.999821216022488	0.999909963816236
PPIP5K2	5	102455853	102548500	TG	B cell	0.999918490462333	0.999942846183283	0.999909806085826
SMARCC2	12	56556767	56583351	TG	Adrenal gland	0.999800012118476	0.999821216022488	0.999909458362228
MYL6B	12	56546040	56553431	TG	Cortex	0.99979932149047	0.999820615472571	0.999909319289747
MYL6	12	56551945	56557280	TG	Cortex	0.99979932149047	0.999820615472571	0.999909319289747
PPIP5K2	5	102455853	102548500	TG	Tibial nerve	0.999918490462333	0.999942846183283	0.999909289840049
ERBB3	12	56473641	56497289	TG	Hippocampus	0.999800029039862	0.999821267464556	0.999909235738328
RPS26	12	56435637	56438116	TG	Hippocampus	0.999799916435871	0.999821171645109	0.999909147126954
SMARCC2	12	56556767	56583351	TG	Hippocampus	0.999800012118476	0.999821216022488	0.999909134471604
SUOX	12	56390964	56400425	TG	Adrenal gland	0.999799124591528	0.999820393141206	0.99990905394417
ESYT1	12	56512034	56538455	TG	Adrenal gland	0.999799428885281	0.999820722519357	0.999909020945309
RAB5B	12	56367697	56388490	TG	Cortex	0.999798785205049	0.999820103468186	0.999909016418587
MYL6B	12	56546040	56553431	TG	Adrenal gland	0.99979932149047	0.999820615472571	0.99990887339719
MYL6	12	56551945	56557280	TG	Adrenal gland	0.99979932149047	0.999820615472571	0.99990887339719
RAB5B	12	56367697	56388490	TG	Adrenal gland	0.999798785205049	0.999820103468186	0.999908760593017
MYL6B	12	56546040	56553431	TG	Hippocampus	0.99979932149047	0.999820615472571	0.999908470532324
RAB5B	12	56367697	56388490	TG	Hippocampus	0.999798785205049	0.999820103468186	0.999908068482957
ERBB2	17	37844167	37886679	TG	Left ventricle	0.999837686111923	0.999865441646719	0.999906317908104
TCAP	17	37820440	37822808	TG	Left ventricle	0.999837565337829	0.999865321768682	0.999906147969646
MTF1	1	38275239	38325292	TF	Gastroesophageal junction	0.999628649422375	0.999809133117319	0.999905903294153
ERBB3	12	56473641	56497289	TG	Esophagus mucosa	0.999800029039862	0.999821267464556	0.999905044658053
RPS26	12	56435637	56438116	TG	Esophagus mucosa	0.999799916435871	0.999821171645109	0.999904999927347
SMARCC2	12	56556767	56583351	TG	Esophagus mucosa	0.999800012118476	0.999821216022488	0.999904856230895
ESYT1	12	56512034	56538455	TG	Esophagus mucosa	0.999799428885281	0.999820722519357	0.99990438172187
RPL41	12	56510370	56511727	TG	Esophagus mucosa	0.999799353620557	0.99982065489985	0.999904330085774
SUOX	12	56390964	56400425	TG	Esophagus mucosa	0.999799124591528	0.999820393141206	0.999904326810997
MYL6B	12	56546040	56553431	TG	Esophagus mucosa	0.99979932149047	0.999820615472571	0.999904244440237
MYL6	12	56551945	56557280	TG	Esophagus mucosa	0.99979932149047	0.999820615472571	0.999904244440237
RAB5B	12	56367697	56388490	TG	Esophagus mucosa	0.999798785205049	0.999820103468186	0.999904021057241
MTF1	1	38275239	38325292	TF	Ovary	0.999628649422375	0.999809133117319	0.999903632088923
MTF1	1	38275239	38325292	TF	Visceral omentum	0.999628649422375	0.999809133117319	0.999903316992627
TCAP	17	37820440	37822808	TG	Skeletal muscle	0.999837565337829	0.999865321768682	0.999903123333101
MIEN1	17	37884749	37887040	TG	Skeletal muscle	0.999837327377128	0.999865109604178	0.999902953833741
PPIP5K2	5	102455853	102548500	TG	Thyroid	0.999918490462333	0.999942846183283	0.999902351116078
PPIP5K2	5	102455853	102548500	TG	Esophagus mucosa	0.999918490462333	0.999942846183283	0.999902337335095
ERBB2	17	37844167	37886679	TG	Gastroesophageal junction	0.999837686111923	0.999865441646719	0.999902111547689
SMARCC2	12	56556767	56583351	TG	Testis	0.999800012118476	0.999821216022488	0.99990179397846
ERBB3	12	56473641	56497289	TG	Prostate	0.999800029039862	0.999821267464556	0.999901393445489
ESYT1	12	56512034	56538455	TG	Testis	0.999799428885281	0.999820722519357	0.999901295417478
RPL41	12	56510370	56511727	TG	Testis	0.999799353620557	0.99982065489985	0.999901236338096
MYL6B	12	56546040	56553431	TG	Testis	0.99979932149047	0.999820615472571	0.999901168219806
MYL6	12	56551945	56557280	TG	Testis	0.99979932149047	0.999820615472571	0.999901168219806
SMARCC2	12	56556767	56583351	TG	Prostate	0.999800012118476	0.999821216022488	0.999901117312752
ERBB2	17	37844167	37886679	TG	Caudate	0.999837686111923	0.999865441646719	0.999901088704989
RAB5B	12	56367697	56388490	TG	Testis	0.999798785205049	0.999820103468186	0.999900853233715
SUOX	12	56390964	56400425	TG	Prostate	0.999799124591528	0.999820393141206	0.999900756002251
ESYT1	12	56512034	56538455	TG	Prostate	0.999799428885281	0.999820722519357	0.999900710606947
RPL41	12	56510370	56511727	TG	Prostate	0.999799353620557	0.99982065489985	0.999900671490639
MYL6B	12	56546040	56553431	TG	Prostate	0.99979932149047	0.999820615472571	0.999900559323131
MYL6	12	56551945	56557280	TG	Prostate	0.99979932149047	0.999820615472571	0.999900559323131
RAB5B	12	56367697	56388490	TG	Prostate	0.999798785205049	0.999820103468186	0.999900474539658
PPIP5K2	5	102455853	102548500	TG	Monocyte	0.999918490462333	0.999942846183283	0.999900191164773
IKZF4	12	56401443	56432219	TG	Omnibus	0.999800198803755	0.999821433053363	0.999900168818321
IKZF4	12	56401443	56432219	TG	Cerebellum	0.999800198803755	0.999821433053363	0.999900133835618
ERBB3	12	56473641	56497289	TG	Omnibus	0.999800029039862	0.999821267464556	0.999899928848434
SMARCC2	12	56556767	56583351	TG	Cerebellum	0.999800012118476	0.999821216022488	0.999899880186391
RPS26	12	56435637	56438116	TG	Omnibus	0.999799916435871	0.999821171645109	0.999899874262534
MTF1	1	38275239	38325292	TF	Atrial appendage	0.999628649422375	0.999809133117319	0.999899859614493
RPS26	12	56435637	56438116	TG	Cerebellum	0.999799916435871	0.999821171645109	0.999899843050643
SMARCC2	12	56556767	56583351	TG	Omnibus	0.999800012118476	0.999821216022488	0.999899750885701
PA2G4	12	56498103	56507691	TG	Omnibus	0.999799656968966	0.999820925907477	0.99989952720091
MTF1	1	38275239	38325292	TF	Spleen	0.999628649422375	0.999809133117319	0.999899522566863
ESYT1	12	56512034	56538455	TG	Omnibus	0.999799428885281	0.999820722519357	0.999899266595722
MYL6B	12	56546040	56553431	TG	Cerebellum	0.99979932149047	0.999820615472571	0.999899213506132
SUOX	12	56390964	56400425	TG	Omnibus	0.999799124591528	0.999820393141206	0.999899192431978
ZC3H10	12	56511943	56516278	TG	Omnibus	0.999799283403562	0.999820592468984	0.999899135967545
MYL6B	12	56546040	56553431	TG	Omnibus	0.99979932149047	0.999820615472571	0.999899131838172
MYL6	12	56551945	56557280	TG	Omnibus	0.99979932149047	0.999820615472571	0.999899131838172
RAB5B	12	56367697	56388490	TG	Cerebellum	0.999798785205049	0.999820103468186	0.999898726674005
RPS26	12	56435637	56438116	TG	Uterus	0.999799916435871	0.999821171645109	0.999897848897902
ERBB3	12	56473641	56497289	TG	Thyroid	0.999800029039862	0.999821267464556	0.999897683032494
RPS26	12	56435637	56438116	TG	Thyroid	0.999799916435871	0.999821171645109	0.999897666288034
SMARCC2	12	56556767	56583351	TG	Uterus	0.999800012118476	0.999821216022488	0.999897571432329
SMARCC2	12	56556767	56583351	TG	Thyroid	0.999800012118476	0.999821216022488	0.999897440757758
PPIP5K2	5	102455853	102548500	TG	Prostate	0.999918490462333	0.999942846183283	0.999897283095208
SUOX	12	56390964	56400425	TG	Uterus	0.999799124591528	0.999820393141206	0.999897232685211
ESYT1	12	56512034	56538455	TG	Uterus	0.999799428885281	0.999820722519357	0.999897164921614
ESYT1	12	56512034	56538455	TG	Thyroid	0.999799428885281	0.999820722519357	0.999897031337167
MYL6B	12	56546040	56553431	TG	Uterus	0.99979932149047	0.999820615472571	0.999897009839156
MYL6	12	56551945	56557280	TG	Uterus	0.99979932149047	0.999820615472571	0.999897009839156
RAB5B	12	56367697	56388490	TG	Uterus	0.999798785205049	0.999820103468186	0.99989695315492
MYL6B	12	56546040	56553431	TG	Thyroid	0.99979932149047	0.999820615472571	0.999896886787833
MYL6	12	56551945	56557280	TG	Thyroid	0.99979932149047	0.999820615472571	0.999896886787833
RAB5B	12	56367697	56388490	TG	Thyroid	0.999798785205049	0.999820103468186	0.999896771872403
ERBB3	12	56473641	56497289	TG	Vagina	0.999800029039862	0.999821267464556	0.999896770858548
IKZF3	17	37921198	38020441	TG	Esophagus mucosa	0.999838204611539	0.999866076217977	0.999896718923706
SMARCC2	12	56556767	56583351	TG	Vagina	0.999800012118476	0.999821216022488	0.999896541158764
ESYT1	12	56512034	56538455	TG	Vagina	0.999799428885281	0.999820722519357	0.999896099331127
ERBB2	17	37844167	37886679	TG	Esophagus mucosa	0.999837686111923	0.999865441646719	0.999896094917888
RPL41	12	56510370	56511727	TG	Vagina	0.999799353620557	0.99982065489985	0.999896055556435
MYL6B	12	56546040	56553431	TG	Vagina	0.99979932149047	0.999820615472571	0.999895953204488
MYL6	12	56551945	56557280	TG	Vagina	0.99979932149047	0.999820615472571	0.999895953204488
RAB5B	12	56367697	56388490	TG	Vagina	0.999798785205049	0.999820103468186	0.999895770438462
PGAP3	17	37827375	37853050	TG	Esophagus mucosa	0.999837366205513	0.99986514625931	0.999895764115603
MIEN1	17	37884749	37887040	TG	Esophagus mucosa	0.999837327377128	0.999865109604178	0.999895735572224
GRB7	17	37894180	37903544	TG	Esophagus mucosa	0.999837260793446	0.999865049100939	0.999895668924485
MTF1	1	38275239	38325292	TF	Transverse colon	0.999628649422375	0.999809133117319	0.999895274010202
SMARCC2	12	56556767	56583351	TG	Aorta	0.999800012118476	0.999821216022488	0.999894794883281
SUOX	12	56390964	56400425	TG	Aorta	0.999799124591528	0.999820393141206	0.999894298458135
MYL6B	12	56546040	56553431	TG	Aorta	0.99979932149047	0.999820615472571	0.999894211457952
MYL6	12	56551945	56557280	TG	Aorta	0.99979932149047	0.999820615472571	0.999894211457952
ATP8B2	1	154298029	154323783	TG	Ovary	0.995070430635283	0.996052532947106	0.999894057276598
ATP8B2	1	154298029	154323783	TG	Visceral omentum	0.995070430635283	0.996052532947106	0.999893089895163
PPIP5K2	5	102455853	102548500	TG	CD8 cell	0.999918490462333	0.999942846183283	0.999892656680924
PPIP5K2	5	102455853	102548500	TG	CD4 cell	0.999918490462333	0.999942846183283	0.999891242377949
PPIP5K2	5	102455853	102548500	TG	Spleen	0.999918490462333	0.999942846183283	0.999890449619073
ERBB2	17	37844167	37886679	TG	Lung	0.999837686111923	0.999865441646719	0.999890093162133
MIEN1	17	37884749	37887040	TG	Lung	0.999837327377128	0.999865109604178	0.999889771838114
GRB7	17	37894180	37903544	TG	Lung	0.999837260793446	0.999865049100939	0.999889713532575
C1orf122	1	38272651	38275126	TG	Putamen	0.999583219018074	0.999775264218898	0.999888657094878
ERBB2	17	37844167	37886679	TG	Esophagus muscularis	0.999837686111923	0.999865441646719	0.999885492478747
IL6R	1	154377669	154441926	TG	Left ventricle	0.995673106484563	0.996603530099474	0.99988372459623
IKZF3	17	37921198	38020441	TG	Terminal ileum	0.999838204611539	0.999866076217977	0.999882538440573
ERBB2	17	37844167	37886679	TG	Terminal ileum	0.999837686111923	0.999865441646719	0.99988183243693
PGAP3	17	37827375	37853050	TG	Terminal ileum	0.999837366205513	0.99986514625931	0.999881551701871
MIEN1	17	37884749	37887040	TG	Terminal ileum	0.999837327377128	0.999865109604178	0.999881523659876
GRB7	17	37894180	37903544	TG	Terminal ileum	0.999837260793446	0.999865049100939	0.999881468485685
ERBB2	17	37844167	37886679	TG	Aorta	0.999837686111923	0.999865441646719	0.999880392371236
ERBB3	12	56473641	56497289	TG	Tibial nerve	0.999800029039862	0.999821267464556	0.999879179722247
SMARCC2	12	56556767	56583351	TG	Tibial nerve	0.999800012118476	0.999821216022488	0.999878886419049
SUOX	12	56390964	56400425	TG	Tibial nerve	0.999799124591528	0.999820393141206	0.999878550139306
ESYT1	12	56512034	56538455	TG	Tibial nerve	0.999799428885281	0.999820722519357	0.999878509479794
MYL6B	12	56546040	56553431	TG	Tibial nerve	0.99979932149047	0.999820615472571	0.999878352961275
MYL6	12	56551945	56557280	TG	Tibial nerve	0.99979932149047	0.999820615472571	0.999878352961275
RAB5B	12	56367697	56388490	TG	Tibial nerve	0.999798785205049	0.999820103468186	0.999878277480682
MTF1	1	38275239	38325292	TF	Stomach	0.999628649422375	0.999809133117319	0.999876787999621
ERBB2	17	37844167	37886679	TG	Uterus	0.999837686111923	0.999865441646719	0.999876625793246
PGAP3	17	37827375	37853050	TG	Uterus	0.999837366205513	0.99986514625931	0.999876344466422
MIEN1	17	37884749	37887040	TG	Uterus	0.999837327377128	0.999865109604178	0.99987631543243
GRB7	17	37894180	37903544	TG	Uterus	0.999837260793446	0.999865049100939	0.999876259623585
MTF1	1	38275239	38325292	TF	Adrenal gland	0.999628649422375	0.999809133117319	0.999875178951548
IKZF3	17	37921198	38020441	TG	Omnibus	0.999838204611539	0.999866076217977	0.999874203075016
ERBB2	17	37844167	37886679	TG	Omnibus	0.999837686111923	0.999865441646719	0.999873536230922
MTF1	1	38275239	38325292	TF	Esophagus muscularis	0.999628649422375	0.999809133117319	0.99987346143337
TCAP	17	37820440	37822808	TG	Omnibus	0.999837565337829	0.999865321768682	0.999873415286352
PNMT	17	37824234	37826728	TG	Omnibus	0.999837521510174	0.99986528128138	0.999873376623662
ERBB2	17	37844167	37886679	TG	Prostate	0.999837686111923	0.999865441646719	0.999873364244072
PGAP3	17	37827375	37853050	TG	Omnibus	0.999837366205513	0.99986514625931	0.999873249881416
MIEN1	17	37884749	37887040	TG	Omnibus	0.999837327377128	0.999865109604178	0.999873218700892
GRB7	17	37894180	37903544	TG	Omnibus	0.999837260793446	0.999865049100939	0.999873160469712
PGAP3	17	37827375	37853050	TG	Prostate	0.999837366205513	0.99986514625931	0.99987308975958
MIEN1	17	37884749	37887040	TG	Prostate	0.999837327377128	0.999865109604178	0.999873051704003
GRB7	17	37894180	37903544	TG	Prostate	0.999837260793446	0.999865049100939	0.999872992345454
EPHA10	1	38179552	38230805	TG	Transverse colon	0.999591351406133	0.999782593124043	0.999872839543752
MTF1	1	38275239	38325292	TF	Caudate	0.999628649422375	0.999809133117319	0.99987249651771
ERBB2	17	37844167	37886679	TG	Vagina	0.999837686111923	0.999865441646719	0.9998716760565
ERBB2	17	37844167	37886679	TG	Thyroid	0.999837686111923	0.999865441646719	0.999871570561854
MTF1	1	38275239	38325292	TF	Sigmoid colon	0.999628649422375	0.999809133117319	0.999871568907254
MIEN1	17	37884749	37887040	TG	Vagina	0.999837327377128	0.999865109604178	0.999871373023684
GRB7	17	37894180	37903544	TG	Vagina	0.999837260793446	0.999865049100939	0.99987131742798
PGAP3	17	37827375	37853050	TG	Thyroid	0.999837366205513	0.99986514625931	0.999871287732185
MIEN1	17	37884749	37887040	TG	Thyroid	0.999837327377128	0.999865109604178	0.999871256103437
GRB7	17	37894180	37903544	TG	Thyroid	0.999837260793446	0.999865049100939	0.999871198458138
PPIP5K2	5	102455853	102548500	TG	Sun-exposed skin	0.999918490462333	0.999942846183283	0.999869121038206
MTF1	1	38275239	38325292	TF	Testis	0.999628649422375	0.999809133117319	0.99986759150431
MTF1	1	38275239	38325292	TF	Esophagus mucosa	0.999628649422375	0.999809133117319	0.99986752280405
ERBB2	17	37844167	37886679	TG	Testis	0.999837686111923	0.999865441646719	0.999865126789357
MTF1	1	38275239	38325292	TF	Lung	0.999628649422375	0.999809133117319	0.999863221072877
ANKRD55	5	55395507	55529186	TG	Omnibus	0.999929783658332	0.999956211132278	0.99986108638873
SPRED2	2	65537985	65659771	TG	Pancreas	0.999863694750279	0.999901545936348	0.99985882357827
MTF1	1	38275239	38325292	TF	Cortex	0.999628649422375	0.999809133117319	0.999858693236934
MTF1	1	38275239	38325292	TF	Cerebellum	0.999628649422375	0.999809133117319	0.999858313261234
MTF1	1	38275239	38325292	TF	Terminal ileum	0.999628649422375	0.999809133117319	0.999857578312992
SPRED2	2	65537985	65659771	TG	Aorta	0.999863694750279	0.999901545936348	0.999857015633862
MTF1	1	38275239	38325292	TF	Aorta	0.999628649422375	0.999809133117319	0.999856261326105
MTF1	1	38275239	38325292	TF	Prostate	0.999628649422375	0.999809133117319	0.999855063101034
SPRED2	2	65537985	65659771	TG	Liver	0.999863694750279	0.999901545936348	0.999853436177447
MTF1	1	38275239	38325292	TF	Thyroid	0.999628649422375	0.999809133117319	0.999852803707894
IL6R	1	154377669	154441926	TG	Spleen	0.995673106484563	0.996603530099474	0.99985259986766
SPRED2	2	65537985	65659771	TG	Cerebellum	0.999863694750279	0.999901545936348	0.999850997180727
SPRED2	2	65537985	65659771	TG	Tibial nerve	0.999863694750279	0.999901545936348	0.99984928601545
SPRED2	2	65537985	65659771	TG	Testis	0.999863694750279	0.999901545936348	0.999847965432122
SHE	1	154442248	154474589	TG	Spleen	0.995608425686454	0.996553740863482	0.999846802032674
SPRED2	2	65537985	65659771	TG	Omnibus	0.999863694750279	0.999901545936348	0.999846113656999
ACTR2	2	65454887	65498387	TG	Aorta	0.999859434798065	0.999895013113575	0.999845786853122
SPRED2	2	65537985	65659771	TG	Thyroid	0.999863694750279	0.999901545936348	0.999845593842949
ACTR2	2	65454887	65498387	TG	Pancreas	0.999859434798065	0.999895013113575	0.99984538440854
IL6R	1	154377669	154441926	TG	Liver	0.995673106484563	0.996603530099474	0.999844575896674
C1orf122	1	38272651	38275126	TG	Caudate	0.999583219018074	0.999775264218898	0.999843748697078
ERBB2	17	37844167	37886679	TG	Tibial nerve	0.999837686111923	0.999865441646719	0.999843741436267
SPRED2	2	65537985	65659771	TG	Left ventricle	0.999863694750279	0.999901545936348	0.999843623711066
MIEN1	17	37884749	37887040	TG	Tibial nerve	0.999837327377128	0.999865109604178	0.999843444505085
MTF1	1	38275239	38325292	TF	Omnibus	0.999628649422375	0.999809133117319	0.99984190160126
MTF1	1	38275239	38325292	TF	Vagina	0.999628649422375	0.999809133117319	0.999841240372788
ACTR2	2	65454887	65498387	TG	Cerebellum	0.999859434798065	0.999895013113575	0.999840837383317
ACTR2	2	65454887	65498387	TG	Tibial nerve	0.999859434798065	0.999895013113575	0.999837763527727
INPP5B	1	38326369	38412729	TG	Omnibus	0.999622600850293	0.999804095145673	0.999837695935034
MTF1	1	38275239	38325292	TF	Hippocampus	0.999628649422375	0.999809133117319	0.999837503922527
SPRED2	2	65537985	65659771	TG	Prostate	0.999863694750279	0.999901545936348	0.999837293135902
SPRED2	2	65537985	65659771	TG	Vagina	0.999863694750279	0.999901545936348	0.999836812948909
SPRED2	2	65537985	65659771	TG	Cortex	0.999863694750279	0.999901545936348	0.999836519900328
SPRED2	2	65537985	65659771	TG	Uterus	0.999863694750279	0.999901545936348	0.999836427325985
SPRED2	2	65537985	65659771	TG	Hippocampus	0.999863694750279	0.999901545936348	0.999835921236999
C1orf122	1	38272651	38275126	TG	Testis	0.999583219018074	0.999775264218898	0.999835788862054
MTF1	1	38275239	38325292	TF	Uterus	0.999628649422375	0.999809133117319	0.999835689904616
SPRED2	2	65537985	65659771	TG	Esophagus mucosa	0.999863694750279	0.999901545936348	0.999835588459153
ACTR2	2	65454887	65498387	TG	Testis	0.999859434798065	0.999895013113575	0.999834054602844
ACTR2	2	65454887	65498387	TG	Omnibus	0.999859434798065	0.999895013113575	0.999834004532283
ACTR2	2	65454887	65498387	TG	Liver	0.999859434798065	0.999895013113575	0.999833365937569
ACTR2	2	65454887	65498387	TG	Thyroid	0.999859434798065	0.999895013113575	0.999832315675376
ACTR2	2	65454887	65498387	TG	Vagina	0.999859434798065	0.999895013113575	0.999825792889848
ACTR2	2	65454887	65498387	TG	Left ventricle	0.999859434798065	0.999895013113575	0.999825738930516
ACTR2	2	65454887	65498387	TG	Uterus	0.999859434798065	0.999895013113575	0.999825645587478
SPRED2	2	65537985	65659771	TG	Esophagus muscularis	0.999863694750279	0.999901545936348	0.99982412955889
SPRED2	2	65537985	65659771	TG	Sigmoid colon	0.999863694750279	0.999901545936348	0.999823466199798
ACTR2	2	65454887	65498387	TG	Prostate	0.999859434798065	0.999895013113575	0.999822858509386
ACTR2	2	65454887	65498387	TG	Esophagus mucosa	0.999859434798065	0.999895013113575	0.999822555141242
SPRED2	2	65537985	65659771	TG	Adrenal gland	0.999863694750279	0.999901545936348	0.999821040898824
C1orf122	1	38272651	38275126	TG	Prostate	0.999583219018074	0.999775264218898	0.999820885936181
ACTR2	2	65454887	65498387	TG	B cell	0.999859434798065	0.999895013113575	0.99982029600879
ACTR2	2	65454887	65498387	TG	Hippocampus	0.999859434798065	0.999895013113575	0.999819918473112
ACTR2	2	65454887	65498387	TG	Cortex	0.999859434798065	0.999895013113575	0.999819407179133
IL6R	1	154377669	154441926	TG	Pancreas	0.995673106484563	0.996603530099474	0.99981860756776
SPRED2	2	65537985	65659771	TG	Skeletal muscle	0.999863694750279	0.999901545936348	0.999817095951215
EPHA10	1	38179552	38230805	TG	Omnibus	0.999591351406133	0.999782593124043	0.999816253269421
SPRED2	2	65537985	65659771	TG	Gastroesophageal junction	0.999863694750279	0.999901545936348	0.999816232569571
CDCA8	1	38158090	38175391	TG	Omnibus	0.999588689967394	0.999780663425931	0.999814564278033
SPRED2	2	65537985	65659771	TG	Putamen	0.999863694750279	0.999901545936348	0.999812311158115
ACTR2	2	65454887	65498387	TG	Esophagus muscularis	0.999859434798065	0.999895013113575	0.999810064612295
C1orf122	1	38272651	38275126	TG	Omnibus	0.999583219018074	0.999775264218898	0.999809709802666
SPRED2	2	65537985	65659771	TG	Ovary	0.999863694750279	0.999901545936348	0.999808752573228
SPRED2	2	65537985	65659771	TG	Caudate	0.999863694750279	0.999901545936348	0.999808487316579
ACTR2	2	65454887	65498387	TG	Sigmoid colon	0.999859434798065	0.999895013113575	0.999807942361246
SPRED2	2	65537985	65659771	TG	Subcutaneous adipose	0.999863694750279	0.999901545936348	0.999807081056382
ACTR2	2	65454887	65498387	TG	Adrenal gland	0.999859434798065	0.999895013113575	0.999806645182279
SPRED2	2	65537985	65659771	TG	Breast	0.999863694750279	0.999901545936348	0.999806056691041
C1orf122	1	38272651	38275126	TG	Vagina	0.999583219018074	0.999775264218898	0.999805296927853
C1orf122	1	38272651	38275126	TG	Hippocampus	0.999583219018074	0.999775264218898	0.999804104203575
SPRED2	2	65537985	65659771	TG	Monocyte	0.999863694750279	0.999901545936348	0.999800453532311
SPRED2	2	65537985	65659771	TG	Lung	0.999863694750279	0.999901545936348	0.999797441773313
ACTR2	2	65454887	65498387	TG	Gastroesophageal junction	0.999859434798065	0.999895013113575	0.99979708719363
SPRED2	2	65537985	65659771	TG	Terminal ileum	0.999863694750279	0.999901545936348	0.999794753702491
ACTR2	2	65454887	65498387	TG	NK cell	0.999859434798065	0.999895013113575	0.999793604105647
IL6R	1	154377669	154441926	TG	Sun-exposed skin	0.995673106484563	0.996603530099474	0.99979350229492
SPRED2	2	65537985	65659771	TG	Spleen	0.999863694750279	0.999901545936348	0.999792706446288
ANKRD55	5	55395507	55529186	TG	CD4 cell	0.999929783658332	0.999956211132278	0.999791902292771
ACTR2	2	65454887	65498387	TG	Skeletal muscle	0.999859434798065	0.999895013113575	0.999791627524642
SPRED2	2	65537985	65659771	TG	Transverse colon	0.999863694750279	0.999901545936348	0.99978970905392
SPRED2	2	65537985	65659771	TG	Stomach	0.999863694750279	0.999901545936348	0.999787618984952
ACTR2	2	65454887	65498387	TG	Ovary	0.999859434798065	0.999895013113575	0.999785929360331
ACTR2	2	65454887	65498387	TG	Putamen	0.999859434798065	0.999895013113575	0.999784995908749
SPRED2	2	65537985	65659771	TG	Atrial appendage	0.999863694750279	0.999901545936348	0.999784305957675
ARID5B	10	63661059	63856703	TF	CD4 cell	0.984960573805169	0.999999946193306	0.999782750141462
MTF1	1	38275239	38325292	TF	Tibial nerve	0.999628649422375	0.999809133117319	0.999782510958649
ACTR2	2	65454887	65498387	TG	Caudate	0.999859434798065	0.999895013113575	0.999781685400535
ATP8B2	1	154298029	154323783	TG	Spleen	0.995070430635283	0.996052532947106	0.999780465473583
ACTR2	2	65454887	65498387	TG	Breast	0.999859434798065	0.999895013113575	0.999780414673637
SPRED2	2	65537985	65659771	TG	Visceral omentum	0.999863694750279	0.999901545936348	0.999779086916938
ACTR2	2	65454887	65498387	TG	Subcutaneous adipose	0.999859434798065	0.999895013113575	0.999778060139719
ERBB2	17	37844167	37886679	TG	Cortex	0.999837686111923	0.999865441646719	0.999777202600392
PGAP3	17	37827375	37853050	TG	Cortex	0.999837366205513	0.99986514625931	0.999776970891781
MIEN1	17	37884749	37887040	TG	Cortex	0.999837327377128	0.999865109604178	0.99977693969579
SPRED2	2	65537985	65659771	TG	Sun-exposed skin	0.999863694750279	0.999901545936348	0.999776007712958
IL6R	1	154377669	154441926	TG	Stomach	0.995673106484563	0.996603530099474	0.999775618297452
ACTR2	2	65454887	65498387	TG	Lung	0.999859434798065	0.999895013113575	0.999775543942332
ACTR2	2	65454887	65498387	TG	Terminal ileum	0.999859434798065	0.999895013113575	0.999769794929694
ACTR2	2	65454887	65498387	TG	Spleen	0.999859434798065	0.999895013113575	0.999767506434875
ACTR2	2	65454887	65498387	TG	Monocyte	0.999859434798065	0.999895013113575	0.999767314008701
IL6R	1	154377669	154441926	TG	Transverse colon	0.995673106484563	0.996603530099474	0.999767213379184
ACTR2	2	65454887	65498387	TG	Transverse colon	0.999859434798065	0.999895013113575	0.999764691449802
PTPN2	18	12785477	12929642	TG	Visceral omentum	0.985840796252466	0.989485937304458	0.999764627219432
ACTR2	2	65454887	65498387	TG	Stomach	0.999859434798065	0.999895013113575	0.999764141264238
ACTR2	2	65454887	65498387	TG	CD4 cell	0.999859434798065	0.999895013113575	0.999759719248171
ACTR2	2	65454887	65498387	TG	CD8 cell	0.999859434798065	0.999895013113575	0.999756622466313
ACTR2	2	65454887	65498387	TG	Atrial appendage	0.999859434798065	0.999895013113575	0.999754572356312
ACTR2	2	65454887	65498387	TG	Visceral omentum	0.999859434798065	0.999895013113575	0.999751925640441
PLCL2	3	16844159	17132086	TG	Omnibus	0.999246777772064	0.999183127694958	0.999749190100228
ACTR2	2	65454887	65498387	TG	Sun-exposed skin	0.999859434798065	0.999895013113575	0.999743682958071
PGAP3	17	37827375	37853050	TG	Cerebellum	0.999837366205513	0.99986514625931	0.999719525699462
MIEN1	17	37884749	37887040	TG	Cerebellum	0.999837327377128	0.999865109604178	0.999719502184035
GRB7	17	37894180	37903544	TG	Cerebellum	0.999837260793446	0.999865049100939	0.999719456460061
ATP8B2	1	154298029	154323783	TG	Caudate	0.995070430635283	0.996052532947106	0.999697210716252
ATP8B2	1	154298029	154323783	TG	Transverse colon	0.995070430635283	0.996052532947106	0.999666181247184
UBASH3A	21	43824008	43867791	TG	CD4 cell	0.990037428903382	0.996844202596313	0.999612700655413
UBASH3A	21	43824008	43867791	TG	NK cell	0.990037428903382	0.996844202596313	0.99960122723059
UBASH3A	21	43824008	43867791	TG	CD8 cell	0.990037428903382	0.996844202596313	0.999597535008765
IL6R	1	154377669	154441926	TG	Gastroesophageal junction	0.995673106484563	0.996603530099474	0.999575045256972
PTPN2	18	12785477	12929642	TG	Spleen	0.985840796252466	0.989485937304458	0.99956572981834
PTPN2	18	12785477	12929642	TG	Sun-exposed skin	0.985840796252466	0.989485937304458	0.999554498102136
RAD51B	14	68286496	69196935	TG	Omnibus	0.998114351791313	0.999347025801626	0.999517032768322
IL6R	1	154377669	154441926	TG	Lung	0.995673106484563	0.996603530099474	0.999475129324839
ATP8B2	1	154298029	154323783	TG	Gastroesophageal junction	0.995070430635283	0.996052532947106	0.999468544252154
SHE	1	154442248	154474589	TG	Lung	0.995608425686454	0.996553740863482	0.999460828182831
OLFML3	1	114522063	114524876	TG	Breast	0.976042627184435	0.988530830503823	0.999388452415106
IL6R	1	154377669	154441926	TG	Sigmoid colon	0.995673106484563	0.996603530099474	0.999368036613024
OLFML3	1	114522063	114524876	TG	Atrial appendage	0.976042627184435	0.988530830503823	0.999306503071553
IL6R	1	154377669	154441926	TG	Esophagus muscularis	0.995673106484563	0.996603530099474	0.99930454470767
OLFML3	1	114522063	114524876	TG	Visceral omentum	0.976042627184435	0.988530830503823	0.999302049370171
OLFML3	1	114522063	114524876	TG	Subcutaneous adipose	0.976042627184435	0.988530830503823	0.999216666792359
OLFML3	1	114522063	114524876	TG	Skeletal muscle	0.976042627184435	0.988530830503823	0.999212995882236
ATP8B2	1	154298029	154323783	TG	Sigmoid colon	0.995070430635283	0.996052532947106	0.999195319621745
TFF1	21	43782391	43786703	TG	Stomach	0.990218126030138	0.996922118166757	0.9991865835306
UBASH3A	21	43824008	43867791	TG	Stomach	0.990037428903382	0.996844202596313	0.999156897240692
IL6R	1	154377669	154441926	TG	Terminal ileum	0.995673106484563	0.996603530099474	0.999148538297275
OLFML3	1	114522063	114524876	TG	Left ventricle	0.976042627184435	0.988530830503823	0.99913705044526
KCNE1	21	35818988	35884573	TG	Monocyte	0.996461098261041	0.997707085881876	0.999112616869083
ATP8B2	1	154298029	154323783	TG	Esophagus muscularis	0.995070430635283	0.996052532947106	0.999107976673608
PADI4	1	17634690	17690499	TG	Monocyte	0.997787364671561	0.998659993946137	0.999062086264839
RCC2	1	17733256	17766220	TG	B cell	0.997759494344128	0.998632538688747	0.99903244900177
ATP8B2	1	154298029	154323783	TG	Cortex	0.995070430635283	0.996052532947106	0.999017936332444
RCC2	1	17733256	17766220	TG	NK cell	0.997759494344128	0.998632538688747	0.999010237572582
RCC2	1	17733256	17766220	TG	Monocyte	0.997759494344128	0.998632538688747	0.998980989683238
OLFML3	1	114522063	114524876	TG	Putamen	0.976042627184435	0.988530830503823	0.998974554915983
RUNX1	21	36160098	37376965	TF	B cell	0.990927848125442	0.996075082880531	0.998972737771157
OLFML3	1	114522063	114524876	TG	Pancreas	0.976042627184435	0.988530830503823	0.998968796240353
OLFML3	1	114522063	114524876	TG	Sun-exposed skin	0.976042627184435	0.988530830503823	0.998964280325798
IL6R	1	154377669	154441926	TG	Testis	0.995673106484563	0.996603530099474	0.998957268194576
RUNX1	21	36160098	37376965	TF	Atrial appendage	0.990927848125442	0.996075082880531	0.998956566907931
IL6R	1	154377669	154441926	TG	Adrenal gland	0.995673106484563	0.996603530099474	0.998944786267657
IL6R	1	154377669	154441926	TG	Uterus	0.995673106484563	0.996603530099474	0.998935461356874
RCAN1	21	35885440	35987441	TG	Subcutaneous adipose	0.996437033495448	0.997688092425029	0.998931464604032
SHE	1	154442248	154474589	TG	Testis	0.995608425686454	0.996553740863482	0.998931057270346
TDRD10	1	154474695	154520623	TG	Testis	0.995594811627691	0.996543772131758	0.998926255911989
RCC2	1	17733256	17766220	TG	Putamen	0.997759494344128	0.998632538688747	0.998909654585861
SHE	1	154442248	154474589	TG	Uterus	0.995608425686454	0.996553740863482	0.99890718893456
OLFML3	1	114522063	114524876	TG	Gastroesophageal junction	0.976042627184435	0.988530830503823	0.998904556263819
RCC2	1	17733256	17766220	TG	CD8 cell	0.997759494344128	0.998632538688747	0.998902909322261
RCAN1	21	35885440	35987441	TG	Breast	0.996437033495448	0.997688092425029	0.998898387513127
RCC2	1	17733256	17766220	TG	CD4 cell	0.997759494344128	0.998632538688747	0.998880931595652
OLFML3	1	114522063	114524876	TG	Stomach	0.976042627184435	0.988530830503823	0.998850326913308
RUNX1	21	36160098	37376965	TF	Monocyte	0.990927848125442	0.996075082880531	0.998844261482675
OLFML3	1	114522063	114524876	TG	Transverse colon	0.976042627184435	0.988530830503823	0.998835352834949
RCC2	1	17733256	17766220	TG	Sun-exposed skin	0.997759494344128	0.998632538688747	0.998812330251649
RUNX1	21	36160098	37376965	TF	Ovary	0.990927848125442	0.996075082880531	0.998810555633487
OLFML3	1	114522063	114524876	TG	Ovary	0.976042627184435	0.988530830503823	0.998810352826677
KCNE1	21	35818988	35884573	TG	Spleen	0.996461098261041	0.997707085881876	0.998796209974736
RCC2	1	17733256	17766220	TG	Spleen	0.997759494344128	0.998632538688747	0.998790751070923
OLFML3	1	114522063	114524876	TG	Sigmoid colon	0.976042627184435	0.988530830503823	0.998778575302065
RCAN1	21	35885440	35987441	TG	Spleen	0.996437033495448	0.997688092425029	0.998774751746673
OLFML3	1	114522063	114524876	TG	Esophagus muscularis	0.976042627184435	0.988530830503823	0.998764229320819
RCAN1	21	35885440	35987441	TG	Stomach	0.996437033495448	0.997688092425029	0.998761747923292
RUNX1	21	36160098	37376965	TF	Sun-exposed skin	0.990927848125442	0.996075082880531	0.998748021960259
UBASH3A	21	43824008	43867791	TG	Spleen	0.990037428903382	0.996844202596313	0.99874760955385
OLFML3	1	114522063	114524876	TG	Spleen	0.976042627184435	0.988530830503823	0.998737301252125
RUNX1	21	36160098	37376965	TF	Liver	0.990927848125442	0.996075082880531	0.998732057059171
RCAN1	21	35885440	35987441	TG	Visceral omentum	0.996437033495448	0.997688092425029	0.998717671537955
PADI3	1	17575593	17610728	TG	Esophagus mucosa	0.997789391840819	0.998660095304202	0.998717202294652
PTPN2	18	12785477	12929642	TG	Stomach	0.985840796252466	0.989485937304458	0.998716402774316
RUNX1	21	36160098	37376965	TF	Visceral omentum	0.990927848125442	0.996075082880531	0.998708653835043
SHE	1	154442248	154474589	TG	Thyroid	0.995608425686454	0.996553740863482	0.998704406526267
RUNX1	21	36160098	37376965	TF	Putamen	0.990927848125442	0.996075082880531	0.998700068892469
ATP8B2	1	154298029	154323783	TG	Testis	0.995070430635283	0.996052532947106	0.998695146494808
RUNX1	21	36160098	37376965	TF	Subcutaneous adipose	0.990927848125442	0.996075082880531	0.998693029200633
RCC2	1	17733256	17766220	TG	Cortex	0.997759494344128	0.998632538688747	0.998689959252349
PADI4	1	17634690	17690499	TG	Omnibus	0.997787364671561	0.998659993946137	0.998689313413422
PADI3	1	17575593	17610728	TG	Omnibus	0.997789391840819	0.998660095304202	0.998687022151967
RUNX1	21	36160098	37376965	TF	Pancreas	0.990927848125442	0.996075082880531	0.998685669643999
RUNX1	21	36160098	37376965	TF	Left ventricle	0.990927848125442	0.996075082880531	0.998679757077154
RCC2	1	17733256	17766220	TG	Thyroid	0.997759494344128	0.998632538688747	0.99867115921908
ATP8B2	1	154298029	154323783	TG	Uterus	0.995070430635283	0.996052532947106	0.998670283608214
RCC2	1	17733256	17766220	TG	Cerebellum	0.997759494344128	0.998632538688747	0.998669189309685
ATP8B2	1	154298029	154323783	TG	Cerebellum	0.995070430635283	0.996052532947106	0.998662589062964
IL6R	1	154377669	154441926	TG	Vagina	0.995673106484563	0.996603530099474	0.998646840315627
RCC2	1	17733256	17766220	TG	Omnibus	0.997759494344128	0.998632538688747	0.998640565089901
RUNX1	21	36160098	37376965	TF	Skeletal muscle	0.990927848125442	0.996075082880531	0.998639269463563
RCAN1	21	35885440	35987441	TG	Liver	0.996437033495448	0.997688092425029	0.998634552811733
IL6R	1	154377669	154441926	TG	Aorta	0.995673106484563	0.996603530099474	0.998616844389261
SHE	1	154442248	154474589	TG	Vagina	0.995608425686454	0.996553740863482	0.998615373908943
RCAN1	21	35885440	35987441	TG	Transverse colon	0.996437033495448	0.997688092425029	0.99860495880034
RUNX1	21	36160098	37376965	TF	CD4 cell	0.990927848125442	0.996075082880531	0.998598640689075
TFF3	21	43731777	43735761	TG	Transverse colon	0.986198582463562	0.994827773018723	0.998575993617317
LITAF	16	11641853	11730237	TG	B cell	0.994011952490792	0.996492689843504	0.998574377491758
RUNX1	21	36160098	37376965	TF	Transverse colon	0.990927848125442	0.996075082880531	0.998560409773824
LITAF	16	11641853	11730237	TG	Monocyte	0.994011952490792	0.996492689843504	0.998544320568065
RUNX1	21	36160098	37376965	TF	NK cell	0.990927848125442	0.996075082880531	0.998539755758145
IL6R	1	154377669	154441926	TG	Esophagus mucosa	0.995673106484563	0.996603530099474	0.998536104425555
RCAN1	21	35885440	35987441	TG	Ovary	0.996437033495448	0.997688092425029	0.998534910321224
OLFML3	1	114522063	114524876	TG	Lung	0.976042627184435	0.988530830503823	0.998527532992995
IL6R	1	154377669	154441926	TG	Omnibus	0.995673106484563	0.996603530099474	0.998515312114127
LITAF	16	11641853	11730237	TG	NK cell	0.994011952490792	0.996492689843504	0.998501344841643
TXNDC11	16	11772936	11836734	TG	B cell	0.993960299097851	0.996445228017415	0.998500420728588
KCNE1	21	35818988	35884573	TG	Lung	0.996461098261041	0.997707085881876	0.998499178052391
SHE	1	154442248	154474589	TG	Omnibus	0.995608425686454	0.996553740863482	0.99848299606747
RCAN1	21	35885440	35987441	TG	Lung	0.996437033495448	0.997688092425029	0.998478326528668
TDRD10	1	154474695	154520623	TG	Omnibus	0.995594811627691	0.996543772131758	0.998476810029026
LITAF	16	11641853	11730237	TG	CD4 cell	0.994011952490792	0.996492689843504	0.998475938579304
SNN	16	11762270	11773015	TG	B cell	0.993945069494107	0.996429703779308	0.998475327433223
ZC3H7A	16	11844442	11891123	TG	B cell	0.993928992114222	0.996414956856739	0.99844523997039
SNN	16	11762270	11773015	TG	Monocyte	0.993945069494107	0.996429703779308	0.998442232779058
TFF1	21	43782391	43786703	TG	Terminal ileum	0.990218126030138	0.996922118166757	0.998441736515155
ATP8B2	1	154298029	154323783	TG	Thyroid	0.995070430635283	0.996052532947106	0.998433881851819
LITAF	16	11641853	11730237	TG	CD8 cell	0.994011952490792	0.996492689843504	0.998426970973182
LITAF	16	11641853	11730237	TG	Subcutaneous adipose	0.994011952490792	0.996492689843504	0.998415604754247
RUNX1	21	36160098	37376965	TF	Gastroesophageal junction	0.990927848125442	0.996075082880531	0.998415362306135
RCAN1	21	35885440	35987441	TG	Pancreas	0.996437033495448	0.997688092425029	0.998407616836153
AGAP2	12	58118980	58135940	TG	Atrial appendage	0.99368260358162	0.995050940321128	0.99839608175799
METTL1	12	58162254	58166576	TG	Atrial appendage	0.993677278965226	0.995045814183983	0.998391323846955
MARCH9	12	58148881	58154190	TG	Atrial appendage	0.993674232370111	0.995043048158092	0.998387882983658
RUNX1	21	36160098	37376965	TF	Caudate	0.990927848125442	0.996075082880531	0.99838745725109
CDK4	12	58141510	58149796	TG	Atrial appendage	0.993673342688572	0.995042238594228	0.998386900749003
UBASH3A	21	43824008	43867791	TG	Terminal ileum	0.990037428903382	0.996844202596313	0.998381972108676
TXNDC11	16	11772936	11836734	TG	Liver	0.993960299097851	0.996445228017415	0.998381753225589
LITAF	16	11641853	11730237	TG	Ovary	0.994011952490792	0.996492689843504	0.998379232128566
ZC3H7A	16	11844442	11891123	TG	NK cell	0.993928992114222	0.996414956856739	0.99837431271055
SNN	16	11762270	11773015	TG	Putamen	0.993945069494107	0.996429703779308	0.998340042214079
ATP8B2	1	154298029	154323783	TG	Vagina	0.995070430635283	0.996052532947106	0.998337941947251
DTX3	12	57998405	58003587	TG	Ovary	0.993832605943746	0.995188874160982	0.998323820153767
TXNDC11	16	11772936	11836734	TG	Pancreas	0.993960299097851	0.996445228017415	0.99832274348645
IRF4	6	391739	411447	TF	Monocyte	0.990492720829272	0.995257171712076	0.998320672327778
ATP8B2	1	154298029	154323783	TG	Aorta	0.995070430635283	0.996052532947106	0.998315872573987
OS9	12	58087738	58115340	TG	Sun-exposed skin	0.993750064666872	0.995115183867729	0.998315212328671
SNN	16	11762270	11773015	TG	Pancreas	0.993945069494107	0.996429703779308	0.998302541404249
AGAP2	12	58118980	58135940	TG	CD4 cell	0.99368260358162	0.995050940321128	0.998296616260783
RUNX1	21	36160098	37376965	TF	CD8 cell	0.990927848125442	0.996075082880531	0.998292929588263
METTL1	12	58162254	58166576	TG	CD4 cell	0.993677278965226	0.995045814183983	0.998291591620813
LITAF	16	11641853	11730237	TG	Sun-exposed skin	0.994011952490792	0.996492689843504	0.998290212018323
MARCH9	12	58148881	58154190	TG	CD4 cell	0.993674232370111	0.995043048158092	0.998288900958447
CDK4	12	58141510	58149796	TG	CD4 cell	0.993673342688572	0.995042238594228	0.998288111065767
OS9	12	58087738	58115340	TG	Breast	0.993750064666872	0.995115183867729	0.998271559097226
RUNX1	21	36160098	37376965	TF	Spleen	0.990927848125442	0.996075082880531	0.998266732747307
TXNDC11	16	11772936	11836734	TG	Skeletal muscle	0.993960299097851	0.996445228017415	0.998260387432593
OLFML3	1	114522063	114524876	TG	Prostate	0.976042627184435	0.988530830503823	0.998256816531225
METTL1	12	58162254	58166576	TG	Sun-exposed skin	0.993677278965226	0.995045814183983	0.998251719022774
MARCH9	12	58148881	58154190	TG	Sun-exposed skin	0.993674232370111	0.995043048158092	0.998248479666668
TSPAN31	12	58131796	58143994	TG	Sun-exposed skin	0.993673412838123	0.995042301010704	0.998247592814284
CDK4	12	58141510	58149796	TG	Sun-exposed skin	0.993673342688572	0.995042238594228	0.998247546416994
SNN	16	11762270	11773015	TG	Skeletal muscle	0.993945069494107	0.996429703779308	0.998236680343957
IL6R	1	154377669	154441926	TG	Tibial nerve	0.995673106484563	0.996603530099474	0.998223493322348
METTL1	12	58162254	58166576	TG	Visceral omentum	0.993677278965226	0.995045814183983	0.99821847592152
TSPAN31	12	58131796	58143994	TG	Visceral omentum	0.993673412838123	0.995042301010704	0.998214520361173
CDK4	12	58141510	58149796	TG	Visceral omentum	0.993673342688572	0.995042238594228	0.998214464084183
ATP8B2	1	154298029	154323783	TG	Esophagus mucosa	0.995070430635283	0.996052532947106	0.998210405813134
METTL1	12	58162254	58166576	TG	Breast	0.993677278965226	0.995045814183983	0.998209036952586
MARCH9	12	58148881	58154190	TG	Breast	0.993674232370111	0.995043048158092	0.998205944913798
TSPAN31	12	58131796	58143994	TG	Breast	0.993673412838123	0.995042301010704	0.998205105363994
CDK4	12	58141510	58149796	TG	Breast	0.993673342688572	0.995042238594228	0.998205061641604
IRF4	6	391739	411447	TF	CD4 cell	0.990492720829272	0.995257171712076	0.998201907168803
METTL1	12	58162254	58166576	TG	Ovary	0.993677278965226	0.995045814183983	0.998201056290611
AGAP2	12	58118980	58135940	TG	Subcutaneous adipose	0.99368260358162	0.995050940321128	0.998197611991192
TSPAN31	12	58131796	58143994	TG	Ovary	0.993673412838123	0.995042301010704	0.998197048527399
CDK4	12	58141510	58149796	TG	Ovary	0.993673342688572	0.995042238594228	0.998196999796191
OS9	12	58087738	58115340	TG	Spleen	0.993750064666872	0.995115183867729	0.998195905880918
ARID5B	10	63661059	63856703	TF	Caudate	0.984960573805169	0.999999946193306	0.998194588639566
METTL1	12	58162254	58166576	TG	Subcutaneous adipose	0.993677278965226	0.995045814183983	0.998192820873302
MARCH9	12	58148881	58154190	TG	Subcutaneous adipose	0.993674232370111	0.995043048158092	0.998189813725886
TSPAN31	12	58131796	58143994	TG	Subcutaneous adipose	0.993673412838123	0.995042301010704	0.998188998359439
CDK4	12	58141510	58149796	TG	Subcutaneous adipose	0.993673342688572	0.995042238594228	0.998188944918125
SHE	1	154442248	154474589	TG	Tibial nerve	0.995608425686454	0.996553740863482	0.998187318564177
ATP8B2	1	154298029	154323783	TG	Omnibus	0.995070430635283	0.996052532947106	0.998185732116736
IL6R	1	154377669	154441926	TG	Prostate	0.995673106484563	0.996603530099474	0.998180561784257
IRF4	6	391739	411447	TF	NK cell	0.990492720829272	0.995257171712076	0.998175035347756
RCAN1	21	35885440	35987441	TG	Sigmoid colon	0.996437033495448	0.997688092425029	0.998172119653251
OLFML3	1	114522063	114524876	TG	Adrenal gland	0.976042627184435	0.988530830503823	0.998169966898994
RCAN1	21	35885440	35987441	TG	Aorta	0.996437033495448	0.997688092425029	0.998168802987899
LITAF	16	11641853	11730237	TG	Spleen	0.994011952490792	0.996492689843504	0.998165832038669
LITAF	16	11641853	11730237	TG	Transverse colon	0.994011952490792	0.996492689843504	0.998160531195665
AGAP2	12	58118980	58135940	TG	Skeletal muscle	0.99368260358162	0.995050940321128	0.998154613809527
KIF5A	12	57943781	57980415	TG	Putamen	0.993868149942533	0.995221761299315	0.998154438718476
AGAP2	12	58118980	58135940	TG	Left ventricle	0.99368260358162	0.995050940321128	0.998152426185324
METTL1	12	58162254	58166576	TG	Skeletal muscle	0.993677278965226	0.995045814183983	0.998149753694064
METTL1	12	58162254	58166576	TG	Left ventricle	0.993677278965226	0.995045814183983	0.998147592910329
MARCH9	12	58148881	58154190	TG	Skeletal muscle	0.993674232370111	0.995043048158092	0.998146587116349
CDK4	12	58141510	58149796	TG	Skeletal muscle	0.993673342688572	0.995042238594228	0.998145675020392
SNN	16	11762270	11773015	TG	Caudate	0.993945069494107	0.996429703779308	0.998144648014722
MARCH9	12	58148881	58154190	TG	Left ventricle	0.993674232370111	0.995043048158092	0.998144208358763
CDK4	12	58141510	58149796	TG	Left ventricle	0.993673342688572	0.995042238594228	0.998143238360719
AGAP2	12	58118980	58135940	TG	Spleen	0.99368260358162	0.995050940321128	0.998135662458247
METTL1	12	58162254	58166576	TG	Spleen	0.993677278965226	0.995045814183983	0.998130810953827
MARCH9	12	58148881	58154190	TG	Spleen	0.993674232370111	0.995043048158092	0.998127441871729
TSPAN31	12	58131796	58143994	TG	Spleen	0.993673412838123	0.995042301010704	0.998126510186711
CDK4	12	58141510	58149796	TG	Spleen	0.993673342688572	0.995042238594228	0.998126467351646
DTX3	12	57998405	58003587	TG	Putamen	0.993832605943746	0.995188874160982	0.998126185154979
TFF2	21	43766466	43771237	TG	Stomach	0.985731155816874	0.994507034774504	0.998123643164391
AGAP2	12	58118980	58135940	TG	NK cell	0.99368260358162	0.995050940321128	0.99812296706562
METTL1	12	58162254	58166576	TG	NK cell	0.993677278965226	0.995045814183983	0.998117471536932
AGAP2	12	58118980	58135940	TG	Monocyte	0.99368260358162	0.995050940321128	0.998116951619076
OLFML3	1	114522063	114524876	TG	Hippocampus	0.976042627184435	0.988530830503823	0.998114890427318
MARCH9	12	58148881	58154190	TG	NK cell	0.993674232370111	0.995043048158092	0.99811488364984
CDK4	12	58141510	58149796	TG	NK cell	0.993673342688572	0.995042238594228	0.998114109493592
METTL1	12	58162254	58166576	TG	Monocyte	0.993677278965226	0.995045814183983	0.998111767645269
RCAN1	21	35885440	35987441	TG	Vagina	0.996437033495448	0.997688092425029	0.998110765676248
CDK4	12	58141510	58149796	TG	Monocyte	0.993673342688572	0.995042238594228	0.998108342872525
TXNDC11	16	11772936	11836734	TG	Spleen	0.993960299097851	0.996445228017415	0.998092652171414
KCNE1	21	35818988	35884573	TG	Omnibus	0.996461098261041	0.997707085881876	0.998081017232138
AGAP2	12	58118980	58135940	TG	B cell	0.99368260358162	0.995050940321128	0.998073083218971
METTL1	12	58162254	58166576	TG	B cell	0.993677278965226	0.995045814183983	0.99806749130648
MARCH9	12	58148881	58154190	TG	B cell	0.993674232370111	0.995043048158092	0.998064743416463
CDK4	12	58141510	58149796	TG	B cell	0.993673342688572	0.995042238594228	0.998063951418808
RCAN1	21	35885440	35987441	TG	Omnibus	0.996437033495448	0.997688092425029	0.998059696659137
AGAP2	12	58118980	58135940	TG	Pancreas	0.99368260358162	0.995050940321128	0.998055591686417
METTL1	12	58162254	58166576	TG	Pancreas	0.993677278965226	0.995045814183983	0.998050809603574
MARCH9	12	58148881	58154190	TG	Pancreas	0.993674232370111	0.995043048158092	0.99804759917779
TSPAN31	12	58131796	58143994	TG	Pancreas	0.993673412838123	0.995042301010704	0.998046730781854
CDK4	12	58141510	58149796	TG	Pancreas	0.993673342688572	0.995042238594228	0.998046678451548
AGAP2	12	58118980	58135940	TG	CD8 cell	0.99368260358162	0.995050940321128	0.998031242062385
METTL1	12	58162254	58166576	TG	CD8 cell	0.993677278965226	0.995045814183983	0.998025892521001
MARCH9	12	58148881	58154190	TG	CD8 cell	0.993674232370111	0.995043048158092	0.998023278772644
CDK4	12	58141510	58149796	TG	CD8 cell	0.993673342688572	0.995042238594228	0.998022500211175
TXNDC11	16	11772936	11836734	TG	Stomach	0.993960299097851	0.996445228017415	0.998011229981666
AGAP2	12	58118980	58135940	TG	Putamen	0.99368260358162	0.995050940321128	0.998006903199556
OLFML3	1	114522063	114524876	TG	Testis	0.976042627184435	0.988530830503823	0.998004560356474
METTL1	12	58162254	58166576	TG	Putamen	0.993677278965226	0.995045814183983	0.998001818613811
MARCH9	12	58148881	58154190	TG	Putamen	0.993674232370111	0.995043048158092	0.997999068696464
CDK4	12	58141510	58149796	TG	Putamen	0.993673342688572	0.995042238594228	0.997998248065562
IRF4	6	391739	411447	TF	CD8 cell	0.990492720829272	0.995257171712076	0.997985841535427
IRF4	6	391739	411447	TF	Subcutaneous adipose	0.990492720829272	0.995257171712076	0.997981585538732
AGAP2	12	58118980	58135940	TG	Liver	0.99368260358162	0.995050940321128	0.99797791134985
METTL1	12	58162254	58166576	TG	Liver	0.993677278965226	0.995045814183983	0.997972947409405
MARCH9	12	58148881	58154190	TG	Liver	0.993674232370111	0.995043048158092	0.997970023672051
TSPAN31	12	58131796	58143994	TG	Liver	0.993673412838123	0.995042301010704	0.997969247259465
CDK4	12	58141510	58149796	TG	Liver	0.993673342688572	0.995042238594228	0.997969172113354
RCAN1	21	35885440	35987441	TG	Gastroesophageal junction	0.996437033495448	0.997688092425029	0.997950644565638
OLFML3	1	114522063	114524876	TG	Uterus	0.976042627184435	0.988530830503823	0.997935424573361
AGAP2	12	58118980	58135940	TG	Transverse colon	0.99368260358162	0.995050940321128	0.997934673812301
METTL1	12	58162254	58166576	TG	Transverse colon	0.993677278965226	0.995045814183983	0.997929434982744
MARCH9	12	58148881	58154190	TG	Transverse colon	0.993674232370111	0.995043048158092	0.997926745958132
TSPAN31	12	58131796	58143994	TG	Transverse colon	0.993673412838123	0.995042301010704	0.997926031676106
CDK4	12	58141510	58149796	TG	Transverse colon	0.993673342688572	0.995042238594228	0.997925946102282
RCAN1	21	35885440	35987441	TG	Tibial nerve	0.996437033495448	0.997688092425029	0.997919802503847
IRF4	6	391739	411447	TF	B cell	0.990492720829272	0.995257171712076	0.997917477436196
OLFML3	1	114522063	114524876	TG	Esophagus mucosa	0.976042627184435	0.988530830503823	0.997899746249135
RCAN1	21	35885440	35987441	TG	Uterus	0.996437033495448	0.997688092425029	0.997884911534044
OLFML3	1	114522063	114524876	TG	Vagina	0.976042627184435	0.988530830503823	0.997880236778323
ATP8B2	1	154298029	154323783	TG	Tibial nerve	0.995070430635283	0.996052532947106	0.997854024917783
OLFML3	1	114522063	114524876	TG	Tibial nerve	0.976042627184435	0.988530830503823	0.99784307113044
RCAN1	21	35885440	35987441	TG	Left ventricle	0.996437033495448	0.997688092425029	0.997841920936638
OLFML3	1	114522063	114524876	TG	Aorta	0.976042627184435	0.988530830503823	0.99784065971819
OLFML3	1	114522063	114524876	TG	Thyroid	0.976042627184435	0.988530830503823	0.997836786437137
ARHGEF25	12	58003963	58013162	TG	Gastroesophageal junction	0.993826297735651	0.995183225745422	0.997836425526805
TMPRSS3	21	43791999	43816955	TG	Omnibus	0.990234908985156	0.996930896021708	0.99782852451634
RUNX1	21	36160098	37376965	TF	Terminal ileum	0.990927848125442	0.996075082880531	0.997826685161824
RCAN1	21	35885440	35987441	TG	Atrial appendage	0.996437033495448	0.997688092425029	0.997822362743996
TFF1	21	43782391	43786703	TG	Omnibus	0.990218126030138	0.996922118166757	0.997820381839544
METTL1	12	58162254	58166576	TG	Stomach	0.993677278965226	0.995045814183983	0.997815789093227
ATP8B2	1	154298029	154323783	TG	Prostate	0.995070430635283	0.996052532947106	0.997814765530169
MARCH9	12	58148881	58154190	TG	Stomach	0.993674232370111	0.995043048158092	0.997812767430101
TSPAN31	12	58131796	58143994	TG	Stomach	0.993673412838123	0.995042301010704	0.997811948345957
CDK4	12	58141510	58149796	TG	Stomach	0.993673342688572	0.995042238594228	0.997811906634701
KIF5A	12	57943781	57980415	TG	Caudate	0.993868149942533	0.995221761299315	0.997781025342933
RUNX1	21	36160098	37376965	TF	Sigmoid colon	0.990927848125442	0.996075082880531	0.997761932405129
IRF4	6	391739	411447	TF	Breast	0.990492720829272	0.995257171712076	0.997757723396987
TXNDC11	16	11772936	11836734	TG	Lung	0.993960299097851	0.996445228017415	0.997755847084188
DTX3	12	57998405	58003587	TG	Caudate	0.993832605943746	0.995188874160982	0.997752847154808
UBASH3A	21	43824008	43867791	TG	Omnibus	0.990037428903382	0.996844202596313	0.997751206888702
DUSP22	6	291630	351355	TG	Sun-exposed skin	0.990550406640841	0.995323334034538	0.997730196082803
AGAP2	12	58118980	58135940	TG	Gastroesophageal junction	0.99368260358162	0.995050940321128	0.997718302785685
METTL1	12	58162254	58166576	TG	Gastroesophageal junction	0.993677278965226	0.995045814183983	0.997713296742106
MARCH9	12	58148881	58154190	TG	Gastroesophageal junction	0.993674232370111	0.995043048158092	0.997710431991881
TSPAN31	12	58131796	58143994	TG	Gastroesophageal junction	0.993673412838123	0.995042301010704	0.997709670727954
CDK4	12	58141510	58149796	TG	Gastroesophageal junction	0.993673342688572	0.995042238594228	0.997709595184803
RUNX1	21	36160098	37376965	TF	Esophagus muscularis	0.990927848125442	0.996075082880531	0.997696795966484
TFF3	21	43731777	43735761	TG	Spleen	0.986198582463562	0.994827773018723	0.997686647449062
FCRL1	1	157764193	157789895	TG	B cell	0.989566620203128	0.992726058443339	0.997682888988946
FCRL2	1	157715523	157746922	TG	B cell	0.989543402347183	0.99270181496707	0.997669320610227
IRF4	6	391739	411447	TF	Sun-exposed skin	0.990492720829272	0.995257171712076	0.997664515862786
RUNX1	21	36160098	37376965	TF	Breast	0.990927848125442	0.996075082880531	0.997661335223642
RUNX1	21	36160098	37376965	TF	Stomach	0.990927848125442	0.996075082880531	0.997652836903109
TXNDC11	16	11772936	11836734	TG	Terminal ileum	0.993960299097851	0.996445228017415	0.997649717824232
OS9	12	58087738	58115340	TG	Lung	0.993750064666872	0.995115183867729	0.997647855204226
FCRL3	1	157644111	157670647	TG	B cell	0.989500234310348	0.992655005688852	0.99763796686795
AGAP2	12	58118980	58135940	TG	Caudate	0.99368260358162	0.995050940321128	0.99763760198022
METTL1	12	58162254	58166576	TG	Caudate	0.993677278965226	0.995045814183983	0.997632665525238
RCAN1	21	35885440	35987441	TG	Thyroid	0.996437033495448	0.997688092425029	0.997631490642587
MARCH9	12	58148881	58154190	TG	Caudate	0.993674232370111	0.995043048158092	0.997629944961727
CDK4	12	58141510	58149796	TG	Caudate	0.993673342688572	0.995042238594228	0.997629155661389
RCAN1	21	35885440	35987441	TG	Sun-exposed skin	0.996437033495448	0.997688092425029	0.997627330181343
RCAN1	21	35885440	35987441	TG	Esophagus muscularis	0.996437033495448	0.997688092425029	0.997620270848743
IRF4	6	391739	411447	TF	Ovary	0.990492720829272	0.995257171712076	0.997587493012892
METTL1	12	58162254	58166576	TG	Lung	0.993677278965226	0.995045814183983	0.997582218909261
MARCH9	12	58148881	58154190	TG	Lung	0.993674232370111	0.995043048158092	0.997579129734419
TSPAN31	12	58131796	58143994	TG	Lung	0.993673412838123	0.995042301010704	0.997578299349922
CDK4	12	58141510	58149796	TG	Lung	0.993673342688572	0.995042238594228	0.997578232155401
DUSP22	6	291630	351355	TG	Spleen	0.990550406640841	0.995323334034538	0.997566756482944
MARCH9	12	58148881	58154190	TG	Terminal ileum	0.993674232370111	0.995043048158092	0.997553069121718
TSPAN31	12	58131796	58143994	TG	Terminal ileum	0.993673412838123	0.995042301010704	0.997552236224628
CDK4	12	58141510	58149796	TG	Terminal ileum	0.993673342688572	0.995042238594228	0.997552163124836
DUSP22	6	291630	351355	TG	Stomach	0.990550406640841	0.995323334034538	0.997543453957185
GRHL2	8	102504660	102681954	TF	Breast	0.988992854480735	0.994349781791879	0.997532372325266
IRF4	6	391739	411447	TF	Spleen	0.990492720829272	0.995257171712076	0.997512130610879
BLK	8	11351510	11422113	TG	B cell	0.987820547511746	0.992322202411616	0.997483041789208
SNN	16	11762270	11773015	TG	Hippocampus	0.993945069494107	0.996429703779308	0.997476198187048
IRF4	6	391739	411447	TF	Stomach	0.990492720829272	0.995257171712076	0.997474537116017
LITAF	16	11641853	11730237	TG	Thyroid	0.994011952490792	0.996492689843504	0.997465365052044
SNN	16	11762270	11773015	TG	Cortex	0.993945069494107	0.996429703779308	0.997457827391461
LITAF	16	11641853	11730237	TG	Aorta	0.994011952490792	0.996492689843504	0.997440167777889
TXNDC11	16	11772936	11836734	TG	Testis	0.993960299097851	0.996445228017415	0.997436010118782
IRF4	6	391739	411447	TF	Transverse colon	0.990492720829272	0.995257171712076	0.997433230346122
LITAF	16	11641853	11730237	TG	Prostate	0.994011952490792	0.996492689843504	0.997430959732993
TXNDC11	16	11772936	11836734	TG	Esophagus mucosa	0.993960299097851	0.996445228017415	0.997428655961857
ACTN1	14	69340860	69446157	TG	CD4 cell	0.992437148320794	0.995540144181642	0.997407566395847
TXNDC11	16	11772936	11836734	TG	Thyroid	0.993960299097851	0.996445228017415	0.997405086219625
RUNX1	21	36160098	37376965	TF	Adrenal gland	0.990927848125442	0.996075082880531	0.997396652241682
ACTN1	14	69340860	69446157	TG	Liver	0.992437148320794	0.995540144181642	0.997392869179681
IRF4	6	391739	411447	TF	Gastroesophageal junction	0.990492720829272	0.995257171712076	0.997378531250508
ACTN1	14	69340860	69446157	TG	Monocyte	0.992437148320794	0.995540144181642	0.997374349638649
TXNDC11	16	11772936	11836734	TG	Cerebellum	0.993960299097851	0.996445228017415	0.997373989420762
TXNDC11	16	11772936	11836734	TG	Prostate	0.993960299097851	0.996445228017415	0.997368777133075
IRF4	6	391739	411447	TF	Liver	0.990492720829272	0.995257171712076	0.997361740585881
SNN	16	11762270	11773015	TG	Aorta	0.993945069494107	0.996429703779308	0.997361476925987
LITAF	16	11641853	11730237	TG	Omnibus	0.994011952490792	0.996492689843504	0.997356529447398
SNN	16	11762270	11773015	TG	Cerebellum	0.993945069494107	0.996429703779308	0.997353852937827
FCRL1	1	157764193	157789895	TG	Spleen	0.989566620203128	0.992726058443339	0.997345429721168
DTX3	12	57998405	58003587	TG	Esophagus muscularis	0.993832605943746	0.995188874160982	0.997311652456524
ACTN1	14	69340860	69446157	TG	Pancreas	0.992437148320794	0.995540144181642	0.997306567824705
TXNDC11	16	11772936	11836734	TG	Omnibus	0.993960299097851	0.996445228017415	0.997295762432427
ZFP36L1	14	69254377	69263190	TG	Liver	0.992370460470283	0.995476537500575	0.997294075143947
FCRL3	1	157644111	157670647	TG	Spleen	0.989500234310348	0.992655005688852	0.997293100827773
LITAF	16	11641853	11730237	TG	Vagina	0.994011952490792	0.996492689843504	0.997288608018976
LITAF	16	11641853	11730237	TG	Uterus	0.994011952490792	0.996492689843504	0.997283409310783
ZFP36L1	14	69254377	69263190	TG	CD4 cell	0.992370460470283	0.995476537500575	0.99728173708189
SNN	16	11762270	11773015	TG	Omnibus	0.993945069494107	0.996429703779308	0.997275664751775
GRHL2	8	102504660	102681954	TF	Sun-exposed skin	0.988992854480735	0.994349781791879	0.997269428193094
FCRL1	1	157764193	157789895	TG	Monocyte	0.989566620203128	0.992726058443339	0.997259549959876
ZC3H7A	16	11844442	11891123	TG	Omnibus	0.993928992114222	0.996414956856739	0.997251455737178
IRF4	6	391739	411447	TF	Skeletal muscle	0.990492720829272	0.995257171712076	0.997239344232238
TXNDC11	16	11772936	11836734	TG	Vagina	0.993960299097851	0.996445228017415	0.997226654888798
ZFP36L1	14	69254377	69263190	TG	Pancreas	0.992370460470283	0.995476537500575	0.997212527882184
DTX3	12	57998405	58003587	TG	Sigmoid colon	0.993832605943746	0.995188874160982	0.997212209314895
ARHGEF25	12	58003963	58013162	TG	Sigmoid colon	0.993826297735651	0.995183225745422	0.99720717207324
FCRL3	1	157644111	157670647	TG	CD8 cell	0.989500234310348	0.992655005688852	0.997195559571523
SH2B3	12	111843752	111889427	TG	Liver	0.992703518732543	0.995021843040104	0.997192717041331
AGAP2	12	58118980	58135940	TG	Esophagus muscularis	0.99368260358162	0.995050940321128	0.997181227383509
METTL1	12	58162254	58166576	TG	Esophagus muscularis	0.993677278965226	0.995045814183983	0.997176297282886
CDK4	12	58141510	58149796	TG	Esophagus muscularis	0.993673342688572	0.995042238594228	0.997172510837758
RUNX1	21	36160098	37376965	TF	Thyroid	0.990927848125442	0.996075082880531	0.997172109266147
ACTN1	14	69340860	69446157	TG	Breast	0.992437148320794	0.995540144181642	0.997168771278881
ACTN1	14	69340860	69446157	TG	Putamen	0.992437148320794	0.995540144181642	0.997158181810235
RUNX1	21	36160098	37376965	TF	Hippocampus	0.990927848125442	0.996075082880531	0.997157516690235
ACTN1	14	69340860	69446157	TG	Subcutaneous adipose	0.992437148320794	0.995540144181642	0.997157460871926
TFF3	21	43731777	43735761	TG	Terminal ileum	0.986198582463562	0.994827773018723	0.99715026434957
ACTN1	14	69340860	69446157	TG	Ovary	0.992437148320794	0.995540144181642	0.99714439678344
IRF4	6	391739	411447	TF	Pancreas	0.990492720829272	0.995257171712076	0.997111730511981
ACTN1	14	69340860	69446157	TG	Atrial appendage	0.992437148320794	0.995540144181642	0.997101549358837
ZFP36L1	14	69254377	69263190	TG	CD8 cell	0.992370460470283	0.995476537500575	0.997097840907602
METTL1	12	58162254	58166576	TG	Sigmoid colon	0.993677278965226	0.995045814183983	0.99707695586241
RSPH1	21	43892596	43916464	TG	Omnibus	0.988037807282922	0.995988651196484	0.997075396105037
MARCH9	12	58148881	58154190	TG	Sigmoid colon	0.993674232370111	0.995043048158092	0.997074129092737
TSPAN31	12	58131796	58143994	TG	Sigmoid colon	0.993673412838123	0.995042301010704	0.997073373877479
CDK4	12	58141510	58149796	TG	Sigmoid colon	0.993673342688572	0.995042238594228	0.99707330339268
DUSP22	6	291630	351355	TG	Visceral omentum	0.990550406640841	0.995323334034538	0.997071343705979
SH2B3	12	111843752	111889427	TG	Monocyte	0.992703518732543	0.995021843040104	0.997056926926971
ZFP36L1	14	69254377	69263190	TG	Breast	0.992370460470283	0.995476537500575	0.997051651379869
DTX3	12	57998405	58003587	TG	Testis	0.993832605943746	0.995188874160982	0.997047320786119
GRHL2	8	102504660	102681954	TF	Pancreas	0.988992854480735	0.994349781791879	0.997046235886811
ZFP36L1	14	69254377	69263190	TG	Subcutaneous adipose	0.992370460470283	0.995476537500575	0.997036805530235
ZFP36L1	14	69254377	69263190	TG	Ovary	0.992370460470283	0.995476537500575	0.997029572985922
OS9	12	58087738	58115340	TG	Esophagus mucosa	0.993750064666872	0.995115183867729	0.997008488728723
IRF4	6	391739	411447	TF	Visceral omentum	0.990492720829272	0.995257171712076	0.996980291048258
ZFP36L1	14	69254377	69263190	TG	Atrial appendage	0.992370460470283	0.995476537500575	0.996979335017099
ACTN1	14	69340860	69446157	TG	Caudate	0.992437148320794	0.995540144181642	0.996967269289943
SH2B3	12	111843752	111889427	TG	Left ventricle	0.992703518732543	0.995021843040104	0.996966745433145
ACTN1	14	69340860	69446157	TG	Visceral omentum	0.992437148320794	0.995540144181642	0.996955766771868
RUNX1	21	36160098	37376965	TF	Testis	0.990927848125442	0.996075082880531	0.996953696622329
ACTN1	14	69340860	69446157	TG	Sun-exposed skin	0.992437148320794	0.995540144181642	0.996953650947965
METTL1	12	58162254	58166576	TG	Adrenal gland	0.993677278965226	0.995045814183983	0.996945019233876
AGAP2	12	58118980	58135940	TG	Esophagus mucosa	0.99368260358162	0.995050940321128	0.99694482718035
MARCH9	12	58148881	58154190	TG	Adrenal gland	0.993674232370111	0.995043048158092	0.996942199858037
TSPAN31	12	58131796	58143994	TG	Adrenal gland	0.993673412838123	0.995042301010704	0.996941456778634
CDK4	12	58141510	58149796	TG	Adrenal gland	0.993673342688572	0.995042238594228	0.996941370596118
METTL1	12	58162254	58166576	TG	Esophagus mucosa	0.993677278965226	0.995045814183983	0.996939555988062
MARCH9	12	58148881	58154190	TG	Esophagus mucosa	0.993674232370111	0.995043048158092	0.996936536966169
TSPAN31	12	58131796	58143994	TG	Esophagus mucosa	0.993673412838123	0.995042301010704	0.996935720933308
CDK4	12	58141510	58149796	TG	Esophagus mucosa	0.993673342688572	0.995042238594228	0.996935650925432
SH2B3	12	111843752	111889427	TG	CD4 cell	0.992703518732543	0.995021843040104	0.996933649224294
ACTN1	14	69340860	69446157	TG	Left ventricle	0.992437148320794	0.995540144181642	0.996923107402384
KIF5A	12	57943781	57980415	TG	Omnibus	0.993868149942533	0.995221761299315	0.996922357120444
METTL1	12	58162254	58166576	TG	Testis	0.993677278965226	0.995045814183983	0.996910109883455
MARCH9	12	58148881	58154190	TG	Testis	0.993674232370111	0.995043048158092	0.99690715533451
CDK4	12	58141510	58149796	TG	Testis	0.993673342688572	0.995042238594228	0.996906293259401
KIF5A	12	57943781	57980415	TG	Cortex	0.993868149942533	0.995221761299315	0.996900789092252
PIP4K2C	12	57984957	57997198	TG	Omnibus	0.993838378747983	0.995194007908569	0.996895454438457
ARHGEF25	12	58003963	58013162	TG	Omnibus	0.993826297735651	0.995183225745422	0.99688514842946
RUNX1	21	36160098	37376965	TF	Esophagus mucosa	0.990927848125442	0.996075082880531	0.996881846108923
B4GALNT1	12	58017193	58027138	TG	Omnibus	0.993817296864246	0.995175216965336	0.996878181715341
SLC26A10	12	58013310	58019934	TG	Omnibus	0.993816927615868	0.995174789072715	0.99687733158079
DTX3	12	57998405	58003587	TG	Cortex	0.993832605943746	0.995188874160982	0.996870239177444
RUNX1	21	36160098	37376965	TF	Prostate	0.990927848125442	0.996075082880531	0.996869184730895
ARHGEF25	12	58003963	58013162	TG	Cortex	0.993826297735651	0.995183225745422	0.99686510469151
FAM167A	8	11278972	11332224	TG	Putamen	0.987714325287423	0.992214652304782	0.996860341277107
KIF5A	12	57943781	57980415	TG	Cerebellum	0.993868149942533	0.995221761299315	0.99684397367937
DTX3	12	57998405	58003587	TG	Uterus	0.993832605943746	0.995188874160982	0.99684329733922
ARHGEF25	12	58003963	58013162	TG	Uterus	0.993826297735651	0.995183225745422	0.996837770639557
ZFP36L1	14	69254377	69263190	TG	Visceral omentum	0.992370460470283	0.995476537500575	0.996832857209449
ZFP36L1	14	69254377	69263190	TG	Sun-exposed skin	0.992370460470283	0.995476537500575	0.996829735530427
DTX3	12	57998405	58003587	TG	Cerebellum	0.993832605943746	0.995188874160982	0.996813139042937
ARHGEF25	12	58003963	58013162	TG	Cerebellum	0.993826297735651	0.995183225745422	0.996808025672653
FADS3	11	61640991	61659523	TG	B cell	0.989052988442247	0.991005509859254	0.996806088154663
SLC26A10	12	58013310	58019934	TG	Cerebellum	0.993816927615868	0.995174789072715	0.996800485597049
ACTN1	14	69340860	69446157	TG	Spleen	0.992437148320794	0.995540144181642	0.996793814760229
FCRL1	1	157764193	157789895	TG	NK cell	0.989566620203128	0.992726058443339	0.996780565923869
ACTN1	14	69340860	69446157	TG	Transverse colon	0.992437148320794	0.995540144181642	0.99677199319444
OS9	12	58087738	58115340	TG	Uterus	0.993750064666872	0.995115183867729	0.996768898611951
DUSP22	6	291630	351355	TG	Esophagus muscularis	0.990550406640841	0.995323334034538	0.99676755882065
KIF5A	12	57943781	57980415	TG	Hippocampus	0.993868149942533	0.995221761299315	0.99676614340142
FCRL2	1	157715523	157746922	TG	NK cell	0.989543402347183	0.99270181496707	0.996764283278995
IRF4	6	391739	411447	TF	Sigmoid colon	0.990492720829272	0.995257171712076	0.996761466463097
FAM167A	8	11278972	11332224	TG	Breast	0.987714325287423	0.992214652304782	0.996761440800508
AGAP2	12	58118980	58135940	TG	Omnibus	0.99368260358162	0.995050940321128	0.99675449189882
CYP27B1	12	58156117	58162769	TG	Omnibus	0.993677976076625	0.99504645573559	0.99675013146983
METTL1	12	58162254	58166576	TG	Omnibus	0.993677278965226	0.995045814183983	0.996749440014569
MARCH9	12	58148881	58154190	TG	Omnibus	0.993674232370111	0.995043048158092	0.99674637357015
TSPAN31	12	58131796	58143994	TG	Omnibus	0.993673412838123	0.995042301010704	0.996745540916868
CDK4	12	58141510	58149796	TG	Omnibus	0.993673342688572	0.995042238594228	0.996745481665587
AGAP2	12	58118980	58135940	TG	Cortex	0.99368260358162	0.995050940321128	0.996738548749555
DTX3	12	57998405	58003587	TG	Hippocampus	0.993832605943746	0.995188874160982	0.996733699261262
METTL1	12	58162254	58166576	TG	Cortex	0.993677278965226	0.995045814183983	0.99673328230979
MARCH9	12	58148881	58154190	TG	Cortex	0.993674232370111	0.995043048158092	0.996730642328973
TSPAN31	12	58131796	58143994	TG	Cortex	0.993673412838123	0.995042301010704	0.996729956825915
CDK4	12	58141510	58149796	TG	Cortex	0.993673342688572	0.995042238594228	0.996729857074782
FCRL3	1	157644111	157670647	TG	NK cell	0.989500234310348	0.992655005688852	0.996728432130781
ARHGEF25	12	58003963	58013162	TG	Hippocampus	0.993826297735651	0.995183225745422	0.996728054378252
DAGLA	11	61447905	61514473	TG	Monocyte	0.988992720983217	0.990964260818326	0.996724371341308
TMEM258	11	61535973	61560274	TG	B cell	0.988962253541184	0.990919006345436	0.996718395300048
RUNX1	21	36160098	37376965	TF	Uterus	0.990927848125442	0.996075082880531	0.996716658417242
ACTN1	14	69340860	69446157	TG	Stomach	0.992437148320794	0.995540144181642	0.996714232441243
AGAP2	12	58118980	58135940	TG	Uterus	0.99368260358162	0.995050940321128	0.996706717377656
FAM167A	8	11278972	11332224	TG	Sun-exposed skin	0.987714325287423	0.992214652304782	0.996705584270107
METTL1	12	58162254	58166576	TG	Uterus	0.993677278965226	0.995045814183983	0.996701830295918
FADS2	11	61560452	61634826	TG	NK cell	0.989101520544195	0.991046415041292	0.996700743763097
TSPAN31	12	58131796	58143994	TG	Uterus	0.993673412838123	0.995042301010704	0.996697821074475
CDK4	12	58141510	58149796	TG	Uterus	0.993673342688572	0.995042238594228	0.996697770428903
FEN1	11	61560109	61564716	TG	B cell	0.988948810261671	0.990907308239205	0.996695915717007
ACTN1	14	69340860	69446157	TG	Gastroesophageal junction	0.992437148320794	0.995540144181642	0.996694947990129
IRF4	6	391739	411447	TF	Esophagus muscularis	0.990492720829272	0.995257171712076	0.996693732051389
TMEM258	11	61535973	61560274	TG	Monocyte	0.988962253541184	0.990919006345436	0.9966844744746
AGAP2	12	58118980	58135940	TG	Cerebellum	0.99368260358162	0.995050940321128	0.996680082968215
METTL1	12	58162254	58166576	TG	Cerebellum	0.993677278965226	0.995045814183983	0.996674677777646
MARCH9	12	58148881	58154190	TG	Cerebellum	0.993674232370111	0.995043048158092	0.996671930081301
METTL1	12	58162254	58166576	TG	Vagina	0.993677278965226	0.995045814183983	0.996671295470875
CDK4	12	58141510	58149796	TG	Cerebellum	0.993673342688572	0.995042238594228	0.996671110580433
MARCH9	12	58148881	58154190	TG	Vagina	0.993674232370111	0.995043048158092	0.996668351087912
TSPAN31	12	58131796	58143994	TG	Vagina	0.993673412838123	0.995042301010704	0.996667567232292
CDK4	12	58141510	58149796	TG	Vagina	0.993673342688572	0.995042238594228	0.996667491576677
FEN1	11	61560109	61564716	TG	Monocyte	0.988948810261671	0.990907308239205	0.996661867301953
ZFP36L1	14	69254377	69263190	TG	Transverse colon	0.992370460470283	0.995476537500575	0.996646775379268
GRHL2	8	102504660	102681954	TF	Liver	0.988992854480735	0.994349781791879	0.996637432391059
TMEM258	11	61535973	61560274	TG	CD4 cell	0.988962253541184	0.990919006345436	0.996620634467381
FEN1	11	61560109	61564716	TG	CD4 cell	0.988948810261671	0.990907308239205	0.996597303089755
AGAP2	12	58118980	58135940	TG	Hippocampus	0.99368260358162	0.995050940321128	0.996594304692554
ZFP36L1	14	69254377	69263190	TG	Stomach	0.992370460470283	0.995476537500575	0.996593046184826
MARCH9	12	58148881	58154190	TG	Hippocampus	0.993674232370111	0.995043048158092	0.996586255101535
CDK4	12	58141510	58149796	TG	Hippocampus	0.993673342688572	0.995042238594228	0.996585403306609
ZFP36L1	14	69254377	69263190	TG	Gastroesophageal junction	0.992370460470283	0.995476537500575	0.996575421762966
DUSP22	6	291630	351355	TG	Atrial appendage	0.990550406640841	0.995323334034538	0.99656898710342
AGAP2	12	58118980	58135940	TG	Aorta	0.99368260358162	0.995050940321128	0.996553497908658
METTL1	12	58162254	58166576	TG	Aorta	0.993677278965226	0.995045814183983	0.996548307687797
MARCH9	12	58148881	58154190	TG	Aorta	0.993674232370111	0.995043048158092	0.99654545771863
CDK4	12	58141510	58149796	TG	Aorta	0.993673342688572	0.995042238594228	0.996544622287702
TMEM258	11	61535973	61560274	TG	NK cell	0.988962253541184	0.990919006345436	0.996536105750082
MARCH9	12	58148881	58154190	TG	Prostate	0.993674232370111	0.995043048158092	0.996522160570411
TSPAN31	12	58131796	58143994	TG	Prostate	0.993673412838123	0.995042301010704	0.996521356967895
CDK4	12	58141510	58149796	TG	Prostate	0.993673342688572	0.995042238594228	0.996521306115237
FEN1	11	61560109	61564716	TG	NK cell	0.988948810261671	0.990907308239205	0.996514067956383
RUNX1	21	36160098	37376965	TF	Aorta	0.990927848125442	0.996075082880531	0.996503349717524
SH2B3	12	111843752	111889427	TG	Transverse colon	0.992703518732543	0.995021843040104	0.996486610726984
TMEM258	11	61535973	61560274	TG	CD8 cell	0.988962253541184	0.990919006345436	0.996479925879655
SH2B3	12	111843752	111889427	TG	Spleen	0.992703518732543	0.995021843040104	0.996464490678259
ACTN1	14	69340860	69446157	TG	Sigmoid colon	0.992437148320794	0.995540144181642	0.996463109209843
GRHL2	8	102504660	102681954	TF	CD8 cell	0.988992854480735	0.994349781791879	0.996458542010611
FEN1	11	61560109	61564716	TG	CD8 cell	0.988948810261671	0.990907308239205	0.99645707307128
DTX3	12	57998405	58003587	TG	Thyroid	0.993832605943746	0.995188874160982	0.996452873400485
IRF4	6	391739	411447	TF	Atrial appendage	0.990492720829272	0.995257171712076	0.996444555823244
ACTN1	14	69340860	69446157	TG	Lung	0.992437148320794	0.995540144181642	0.996442451605118
OS9	12	58087738	58115340	TG	Thyroid	0.993750064666872	0.995115183867729	0.996383703224013
GRHL2	8	102504660	102681954	TF	Transverse colon	0.988992854480735	0.994349781791879	0.996381162706359
RCAN1	21	35885440	35987441	TG	Caudate	0.996437033495448	0.997688092425029	0.996362783468637
FAM167A	8	11278972	11332224	TG	Caudate	0.987714325287423	0.992214652304782	0.996357236329462
ZFP36L1	14	69254377	69263190	TG	Sigmoid colon	0.992370460470283	0.995476537500575	0.996355075303695
BLK	8	11351510	11422113	TG	Spleen	0.987820547511746	0.992322202411616	0.996350980179811
RUNX1	21	36160098	37376965	TF	Lung	0.990927848125442	0.996075082880531	0.996342175249868
SH2B3	12	111843752	111889427	TG	Aorta	0.992703518732543	0.995021843040104	0.996332006559849
ZFP36L1	14	69254377	69263190	TG	Lung	0.992370460470283	0.995476537500575	0.99632894179606
FADS2	11	61560452	61634826	TG	Subcutaneous adipose	0.989101520544195	0.991046415041292	0.996326826745
AGAP2	12	58118980	58135940	TG	Thyroid	0.99368260358162	0.995050940321128	0.996322218442256
METTL1	12	58162254	58166576	TG	Thyroid	0.993677278965226	0.995045814183983	0.996317113461506
FADS2	11	61560452	61634826	TG	Putamen	0.989101520544195	0.991046415041292	0.996316876480943
TFF3	21	43731777	43735761	TG	Thyroid	0.986198582463562	0.994827773018723	0.996315709294033
ACTN1	14	69340860	69446157	TG	Esophagus muscularis	0.992437148320794	0.995540144181642	0.996315704896397
MARCH9	12	58148881	58154190	TG	Thyroid	0.993674232370111	0.995043048158092	0.996314354805547
TSPAN31	12	58131796	58143994	TG	Thyroid	0.993673412838123	0.995042301010704	0.996313606046976
CDK4	12	58141510	58149796	TG	Thyroid	0.993673342688572	0.995042238594228	0.996313544195941
PTPN2	18	12785477	12929642	TG	Breast	0.985840796252466	0.989485937304458	0.996290172234414
FADS2	11	61560452	61634826	TG	Liver	0.989101520544195	0.991046415041292	0.996275372235741
ACTN1	14	69340860	69446157	TG	Terminal ileum	0.992437148320794	0.995540144181642	0.996260353291145
FADS3	11	61640991	61659523	TG	Subcutaneous adipose	0.989052988442247	0.991005509859254	0.996248304210933
FADS2	11	61560452	61634826	TG	Sun-exposed skin	0.989101520544195	0.991046415041292	0.996243921402926
FADS3	11	61640991	61659523	TG	Atrial appendage	0.989052988442247	0.991005509859254	0.996240384014585
FADS2	11	61560452	61634826	TG	Ovary	0.989101520544195	0.991046415041292	0.99623793402638
FADS3	11	61640991	61659523	TG	Liver	0.989052988442247	0.991005509859254	0.996210835017109
ACTN1	14	69340860	69446157	TG	Cortex	0.992437148320794	0.995540144181642	0.996193882227481
FADS1	11	61567099	61596790	TG	Subcutaneous adipose	0.988996495674184	0.990947344686091	0.99619346205429
ACTN1	14	69340860	69446157	TG	Hippocampus	0.992437148320794	0.995540144181642	0.996192342206471
GRHL2	8	102504660	102681954	TF	Ovary	0.988992854480735	0.994349781791879	0.996191736619456
TFF3	21	43731777	43735761	TG	Omnibus	0.986198582463562	0.994827773018723	0.996189754949091
ACTN1	14	69340860	69446157	TG	Testis	0.992437148320794	0.995540144181642	0.996189546907105
RAB3IL1	11	61664773	61687741	TG	Ovary	0.989066020126496	0.991017316881055	0.996183608927553
FADS3	11	61640991	61659523	TG	Skeletal muscle	0.989052988442247	0.991005509859254	0.996177796552945
SH2B3	12	111843752	111889427	TG	Lung	0.992703518732543	0.995021843040104	0.996173370458105
GRHL2	8	102504660	102681954	TF	Stomach	0.988992854480735	0.994349781791879	0.996171336198947
ACTN1	14	69340860	69446157	TG	Aorta	0.992437148320794	0.995540144181642	0.996168246493269
FADS2	11	61560452	61634826	TG	Left ventricle	0.989101520544195	0.991046415041292	0.996167197738305
FADS3	11	61640991	61659523	TG	Ovary	0.989052988442247	0.991005509859254	0.996166198327157
RCAN1	21	35885440	35987441	TG	Putamen	0.996437033495448	0.997688092425029	0.996161759900223
FADS1	11	61567099	61596790	TG	Liver	0.988996495674184	0.990947344686091	0.996156614392229
TMEM258	11	61535973	61560274	TG	Subcutaneous adipose	0.988962253541184	0.990919006345436	0.996147721522236
TMEM258	11	61535973	61560274	TG	Breast	0.988962253541184	0.990919006345436	0.996142069024716
TMEM258	11	61535973	61560274	TG	Putamen	0.988962253541184	0.990919006345436	0.99613902248487
TMEM258	11	61535973	61560274	TG	Atrial appendage	0.988962253541184	0.990919006345436	0.99613892103896
ACTN1	14	69340860	69446157	TG	Esophagus mucosa	0.992437148320794	0.995540144181642	0.996131974038486
FADS1	11	61567099	61596790	TG	Skeletal muscle	0.988996495674184	0.990947344686091	0.996129961594256
TMEM258	11	61535973	61560274	TG	Liver	0.988962253541184	0.990919006345436	0.996118132058813
FEN1	11	61560109	61564716	TG	Putamen	0.988948810261671	0.990907308239205	0.996116836747105
FADS2	11	61560452	61634826	TG	Visceral omentum	0.989101520544195	0.991046415041292	0.996115448884391
ACTN1	14	69340860	69446157	TG	Cerebellum	0.992437148320794	0.995540144181642	0.996112914640783
FADS1	11	61567099	61596790	TG	Ovary	0.988996495674184	0.990947344686091	0.996110016828242
MYRF	11	61520114	61555990	TG	Putamen	0.9889386551836	0.990901156122675	0.996104496435982
FADS3	11	61640991	61659523	TG	Left ventricle	0.989052988442247	0.991005509859254	0.996100606989675
FEN1	11	61560109	61564716	TG	Liver	0.988948810261671	0.990907308239205	0.996099062900596
SH2B3	12	111843752	111889427	TG	Cortex	0.992703518732543	0.995021843040104	0.996097486960043
ACTN1	14	69340860	69446157	TG	Adrenal gland	0.992437148320794	0.995540144181642	0.996097244507443
ACTN1	14	69340860	69446157	TG	Thyroid	0.992437148320794	0.995540144181642	0.996095163339637
TMEM258	11	61535973	61560274	TG	Skeletal muscle	0.988962253541184	0.990919006345436	0.996092587134291
MYRF	11	61520114	61555990	TG	Liver	0.9889386551836	0.990901156122675	0.996089777412651
RUNX1	21	36160098	37376965	TF	Tibial nerve	0.990927848125442	0.996075082880531	0.996080954987415
TMEM258	11	61535973	61560274	TG	Sun-exposed skin	0.988962253541184	0.990919006345436	0.996076766749965
FADS3	11	61640991	61659523	TG	Pancreas	0.989052988442247	0.991005509859254	0.996069236379267
ACTN1	14	69340860	69446157	TG	Prostate	0.992437148320794	0.995540144181642	0.996068598104663
TMEM258	11	61535973	61560274	TG	Ovary	0.988962253541184	0.990919006345436	0.996066158017633
FEN1	11	61560109	61564716	TG	Sun-exposed skin	0.988948810261671	0.990907308239205	0.996054498031262
FADS1	11	61567099	61596790	TG	Left ventricle	0.988996495674184	0.990947344686091	0.996047431857806
FEN1	11	61560109	61564716	TG	Ovary	0.988948810261671	0.990907308239205	0.996044969324357
FADS3	11	61640991	61659523	TG	Visceral omentum	0.989052988442247	0.991005509859254	0.996039711169414
ZFP36L1	14	69254377	69263190	TG	Esophagus mucosa	0.992370460470283	0.995476537500575	0.996034543812482
MYRF	11	61520114	61555990	TG	Ovary	0.9889386551836	0.990901156122675	0.996033427292028
SH2B3	12	111843752	111889427	TG	Testis	0.992703518732543	0.995021843040104	0.99601887758544
TMEM258	11	61535973	61560274	TG	Left ventricle	0.988962253541184	0.990919006345436	0.996008822856628
ACTN1	14	69340860	69446157	TG	Omnibus	0.992437148320794	0.995540144181642	0.996007087323381
DUSP22	6	291630	351355	TG	Terminal ileum	0.990550406640841	0.995323334034538	0.995991008946137
FEN1	11	61560109	61564716	TG	Left ventricle	0.988948810261671	0.990907308239205	0.995989186013214
RCAN1	21	35885440	35987441	TG	Hippocampus	0.996437033495448	0.997688092425029	0.995976592906404
TMEM258	11	61535973	61560274	TG	Pancreas	0.988962253541184	0.990919006345436	0.995976537581151
MYRF	11	61520114	61555990	TG	Pancreas	0.9889386551836	0.990901156122675	0.995948622887693
TMEM258	11	61535973	61560274	TG	Visceral omentum	0.988962253541184	0.990919006345436	0.995937433120888
TFF2	21	43766466	43771237	TG	Omnibus	0.985731155816874	0.994507034774504	0.995932616813992
SH2B3	12	111843752	111889427	TG	Adrenal gland	0.992703518732543	0.995021843040104	0.995919377106507
FEN1	11	61560109	61564716	TG	Visceral omentum	0.988948810261671	0.990907308239205	0.995914987239983
FADS2	11	61560452	61634826	TG	Caudate	0.989101520544195	0.991046415041292	0.995904799151515
MYRF	11	61520114	61555990	TG	Visceral omentum	0.9889386551836	0.990901156122675	0.995902394215464
ACTN1	14	69340860	69446157	TG	Vagina	0.992437148320794	0.995540144181642	0.995894121367591
IRF4	6	391739	411447	TF	Terminal ileum	0.990492720829272	0.995257171712076	0.995891000966596
ACTN1	14	69340860	69446157	TG	Uterus	0.992437148320794	0.995540144181642	0.995887060731283
RAB3IL1	11	61664773	61687741	TG	Spleen	0.989066020126496	0.991017316881055	0.99583967751803
FADS3	11	61640991	61659523	TG	Caudate	0.989052988442247	0.991005509859254	0.99583194267871
ZFP36L1	14	69254377	69263190	TG	Vagina	0.992370460470283	0.995476537500575	0.995796226001884
ZFP36L1	14	69254377	69263190	TG	Uterus	0.992370460470283	0.995476537500575	0.995788612462403
DUSP22	6	291630	351355	TG	Testis	0.990550406640841	0.995323334034538	0.995777617246114
DUSP22	6	291630	351355	TG	Lung	0.990550406640841	0.995323334034538	0.995771701553743
ACTN1	14	69340860	69446157	TG	Tibial nerve	0.992437148320794	0.995540144181642	0.995760144517229
IRF4	6	391739	411447	TF	Thyroid	0.990492720829272	0.995257171712076	0.995750451389475
DAGLA	11	61447905	61514473	TG	Transverse colon	0.988992720983217	0.990964260818326	0.995746336808209
RAB3IL1	11	61664773	61687741	TG	Gastroesophageal junction	0.989066020126496	0.991017316881055	0.995738406805265
TMEM258	11	61535973	61560274	TG	Caudate	0.988962253541184	0.990919006345436	0.995729216834261
TMEM258	11	61535973	61560274	TG	Spleen	0.988962253541184	0.990919006345436	0.99572297990391
FADS3	11	61640991	61659523	TG	Gastroesophageal junction	0.989052988442247	0.991005509859254	0.995722224045701
TMEM258	11	61535973	61560274	TG	Transverse colon	0.988962253541184	0.990919006345436	0.995710904925173
FEN1	11	61560109	61564716	TG	Caudate	0.988948810261671	0.990907308239205	0.995707714604682
IRF4	6	391739	411447	TF	Testis	0.990492720829272	0.995257171712076	0.995699229101588
MYRF	11	61520114	61555990	TG	Caudate	0.9889386551836	0.990901156122675	0.995695153531834
IRF4	6	391739	411447	TF	Prostate	0.990492720829272	0.995257171712076	0.995665811688924
IRF4	6	391739	411447	TF	Lung	0.990492720829272	0.995257171712076	0.995663134701052
TMEM258	11	61535973	61560274	TG	Gastroesophageal junction	0.988962253541184	0.990919006345436	0.995633684411267
SLC37A1	21	43916118	44001550	TG	Transverse colon	0.963732034273729	0.985128029052725	0.995629286037619
DUSP22	6	291630	351355	TG	Esophagus mucosa	0.990550406640841	0.995323334034538	0.995626855444593
FEN1	11	61560109	61564716	TG	Gastroesophageal junction	0.988948810261671	0.990907308239205	0.995612455147788
FCRL1	1	157764193	157789895	TG	Omnibus	0.989566620203128	0.992726058443339	0.995595832613721
RUNX1	21	36160098	37376965	TF	Vagina	0.990927848125442	0.996075082880531	0.995594328442652
FCRL2	1	157715523	157746922	TG	Omnibus	0.989543402347183	0.99270181496707	0.995574274021022
IRF4	6	391739	411447	TF	Aorta	0.990492720829272	0.995257171712076	0.99557300799332
GRHL2	8	102504660	102681954	TF	Esophagus mucosa	0.988992854480735	0.994349781791879	0.995566514958389
IRF4	6	391739	411447	TF	Esophagus mucosa	0.990492720829272	0.995257171712076	0.995541597601924
FCRL3	1	157644111	157670647	TG	Omnibus	0.989500234310348	0.992655005688852	0.995533322508186
IRF4	6	391739	411447	TF	Adrenal gland	0.990492720829272	0.995257171712076	0.99552721332396
TMEM258	11	61535973	61560274	TG	Stomach	0.988962253541184	0.990919006345436	0.995500735204627
FEN1	11	61560109	61564716	TG	Stomach	0.988948810261671	0.990907308239205	0.995477991238451
MYRF	11	61520114	61555990	TG	Stomach	0.9889386551836	0.990901156122675	0.995464728991583
GRHL2	8	102504660	102681954	TF	Prostate	0.988992854480735	0.994349781791879	0.9954643238341
AGAP2	12	58118980	58135940	TG	Tibial nerve	0.99368260358162	0.995050940321128	0.99545349313911
METTL1	12	58162254	58166576	TG	Tibial nerve	0.993677278965226	0.995045814183983	0.995448153252115
MARCH9	12	58148881	58154190	TG	Tibial nerve	0.993674232370111	0.995043048158092	0.995445447943775
TSPAN31	12	58131796	58143994	TG	Tibial nerve	0.993673412838123	0.995042301010704	0.995444741187284
CDK4	12	58141510	58149796	TG	Tibial nerve	0.993673342688572	0.995042238594228	0.995444656660186
FAM167A	8	11278972	11332224	TG	Lung	0.987714325287423	0.992214652304782	0.995438080010409
GRHL2	8	102504660	102681954	TF	Thyroid	0.988992854480735	0.994349781791879	0.995412351739199
GRHL2	8	102504660	102681954	TF	Omnibus	0.988992854480735	0.994349781791879	0.995317910980509
IRF4	6	391739	411447	TF	Tibial nerve	0.990492720829272	0.995257171712076	0.995262262451898
DUSP22	6	291630	351355	TG	Vagina	0.990550406640841	0.995323334034538	0.995260469546353
IRF4	6	391739	411447	TF	Uterus	0.990492720829272	0.995257171712076	0.995194682240081
FADS2	11	61560452	61634826	TG	Lung	0.989101520544195	0.991046415041292	0.99517774595243
IRF4	6	391739	411447	TF	Vagina	0.990492720829272	0.995257171712076	0.99517459992964
GRHL2	8	102504660	102681954	TF	Lung	0.988992854480735	0.994349781791879	0.995161380400493
DUSP22	6	291630	351355	TG	Omnibus	0.990550406640841	0.995323334034538	0.995148144587543
FADS3	11	61640991	61659523	TG	Lung	0.989052988442247	0.991005509859254	0.995108591450313
IRF4	6	391739	411447	TF	Omnibus	0.990492720829272	0.995257171712076	0.995090161304379
FADS2	11	61560452	61634826	TG	Sigmoid colon	0.989101520544195	0.991046415041292	0.995059270690351
RUNX1	21	36160098	37376965	TF	Omnibus	0.990927848125442	0.996075082880531	0.995047682580905
TMEM258	11	61535973	61560274	TG	Lung	0.988962253541184	0.990919006345436	0.995013117339692
FADS3	11	61640991	61659523	TG	Sigmoid colon	0.989052988442247	0.991005509859254	0.994990142754384
TMEM258	11	61535973	61560274	TG	Terminal ileum	0.988962253541184	0.990919006345436	0.994943117361234
GRHL2	8	102504660	102681954	TF	Terminal ileum	0.988992854480735	0.994349781791879	0.994915904612198
MYRF	11	61520114	61555990	TG	Terminal ileum	0.9889386551836	0.990901156122675	0.994912642922362
TMEM258	11	61535973	61560274	TG	Sigmoid colon	0.988962253541184	0.990919006345436	0.994898563640271
FADS2	11	61560452	61634826	TG	Esophagus muscularis	0.989101520544195	0.991046415041292	0.994818453387559
RAB3IL1	11	61664773	61687741	TG	Esophagus muscularis	0.989066020126496	0.991017316881055	0.994769238207873
FAM167A	8	11278972	11332224	TG	Cortex	0.987714325287423	0.992214652304782	0.994753154589881
TMEM258	11	61535973	61560274	TG	Esophagus muscularis	0.988962253541184	0.990919006345436	0.994660330441515
IRF8	16	85932409	85956215	TF	CD4 cell	0.976136493392325	0.986317065826613	0.994647663375289
FEN1	11	61560109	61564716	TG	Esophagus muscularis	0.988948810261671	0.990907308239205	0.994641276573541
FAM167A	8	11278972	11332224	TG	Hippocampus	0.987714325287423	0.992214652304782	0.994621423786202
FADS2	11	61560452	61634826	TG	Adrenal gland	0.989101520544195	0.991046415041292	0.994571676452793
GRHL2	8	102504660	102681954	TF	Vagina	0.988992854480735	0.994349781791879	0.994537599869651
FADS2	11	61560452	61634826	TG	Cortex	0.989101520544195	0.991046415041292	0.99452873404806
FADS2	11	61560452	61634826	TG	Hippocampus	0.989101520544195	0.991046415041292	0.994527832562204
FADS3	11	61640991	61659523	TG	Adrenal gland	0.989052988442247	0.991005509859254	0.994504707435367
FADS3	11	61640991	61659523	TG	Hippocampus	0.989052988442247	0.991005509859254	0.994466665029454
FADS3	11	61640991	61659523	TG	Cortex	0.989052988442247	0.991005509859254	0.99446637528162
FADS1	11	61567099	61596790	TG	Adrenal gland	0.988996495674184	0.990947344686091	0.994452711282353
PTPN2	18	12785477	12929642	TG	Lung	0.985840796252466	0.989485937304458	0.994447643446481
TMEM258	11	61535973	61560274	TG	Adrenal gland	0.988962253541184	0.990919006345436	0.994415717936944
MRPL4	19	10362577	10370721	TG	Breast	0.973535690522271	0.977199376329389	0.994415295667337
FAM167A	8	11278972	11332224	TG	Cerebellum	0.987714325287423	0.992214652304782	0.994409324033658
[truncated: 143,503 more rows]
