# Supplementary material for: Modeling regulatory network topology improves genome-wide analyses of complex human traits
Source: Nat Commun. 2021 May 14;12:2851. doi: 10.1038/s41467-021-22588-0 (PMC8121952; doi:10.1038/s41467-021-22588-0)
Supplement: Supplementary file 9 — Source Data [file 41467_2021_22588_MOESM9_ESM.zip › source_data/height_net.txt]

network	log10_bf40	log10_bf10	log10_bf20	log10_bf30
Near-gene control	130.645514943345	-13.5845149630079	131.441394960688	114.730592070153
Aorta	98.1041590941951	98.9000384503213	-9.08818313319139	92.4805388467839
Gastroesophageal junction	95.470082884584	96.2659629019273	-14.4030705793107	82.3918675460556
Sigmoid colon	92.7645049477085	93.5603846619913	-10.4184202089583	86.8020702061736
Skeletal muscle	86.5877464563344	87.3836264735702	-9.02280153864469	77.1769375256452
Breast	83.8377933366893	84.6336733540326	-22.5644449376994	64.8917123868626
Subcutaneous adipose	80.8419996359271	81.6378796532704	-17.0329188346211	63.8415110529183
Transverse colon	79.6671124277618	80.4629924451051	-23.0180381657703	67.8628653601342
Atrial appendage	79.1242179415551	79.8900446411657	-10.810356968813	78.143206070976
Tibial nerve	78.9033316608526	79.6988306218084	-15.8187871626399	76.0401661071462
Left ventricle	76.9508798716903	77.746652390513	-7.86472266555663	73.5382643306559
Ovary	76.3319655939483	77.1273816450658	-9.76789181027078	73.554255713724
Visceral omentum	74.7910470752551	75.5869267777214	-18.2524836625115	68.845224955526
Uterus	70.6748472579307	69.7173026846592	1.75291403786657	70.8609365746669
Adrenal gland	70.5038410441746	68.9788510914174	-6.36841012909241	70.6955815953816
Prostate	69.9963813518066	65.5156575396847	-7.19963999210716	70.1901990807138
Pancreas	68.7894247870199	69.585303995245	-9.21194236124099	63.2534727611606
NK cell	68.5533981069757	69.349278124319	-13.1217918437302	56.6408838804024
Esophagus muscularis	66.9406665020427	67.7363596914733	-16.1196717389199	63.7680505701207
Omnibus	65.9218234566446	60.3075512938169	-3.9280239533934	66.1156433137595
CD8 cell	65.9203120736208	66.7161920909641	-16.3313330904008	54.6039067018703
Spleen	65.1921912160094	65.988071201752	-12.0550004952814	58.247942928924
B cell	64.8715423756821	65.6674223930253	-13.3657111777441	49.7566039206619
Liver	64.1779009776941	64.9737809950358	-13.776257996367	52.9453783957333
CD4 cell	63.1553670330756	63.9512470504189	-16.2393046173475	50.4141038033524
Sun-exposed skin	62.449188064718	63.2450680820565	-22.2098094843965	51.7807451990685
Stomach	62.1489162878557	62.9447033748966	-19.6727893783156	58.6730628951389
Testis	61.5618825060328	51.4099409114192	0.924900871745426	61.7557025320433
Thyroid	61.4682160471276	51.6251263013187	1.78311203179745	61.6620360731333
Monocyte	59.2372980564924	60.0331542541756	-10.5765266904881	55.1702574414025
Esophagus mucosa	59.0426251624043	59.8385047464294	-11.4339227651219	53.2354678953272
Terminal ileum	54.7153737168855	55.5112537342288	-26.1270928201349	34.1533819020412
Vagina	51.8671378941574	52.6630055154982	-14.9689027642874	47.5164490994499
Lung	48.9788270056096	49.7747069888464	-15.2473404692165	42.0677184993903
Cerebellum	45.411577119445	46.2074571367883	-21.1369964773465	27.6644409693182
Putamen	42.7674563370328	43.5632826197715	-9.02551999142736	39.0537192468443
Cortex	39.0726288936801	39.8684196988128	-18.4522784971701	35.5790443035531
Caudate	38.2975720004281	37.7330904393662	-6.87099965707003	38.4720246663883
Hippocampus	32.8669814436995	33.6626271917023	-13.6881052643448	29.7926154854488
