# Supplementary material for: Modeling regulatory network topology improves genome-wide analyses of complex human traits
Source: Nat Commun. 2021 May 14;12:2851. doi: 10.1038/s41467-021-22588-0 (PMC8121952; doi:10.1038/s41467-021-22588-0)
Supplement: Supplementary file 9 — Source Data [file 41467_2021_22588_MOESM9_ESM.zip › source_data/bc_net.txt]

network	log10_bf40	log10_bf10	log10_bf20	log10_bf30
Aorta	8.91755933830235	0.425735182186163	5.58054106354504	9.1113473823393
Breast	8.07876700961037	-0.187974906874506	5.43429114398662	8.27242945288447
Atrial appendage	7.90738799927903	0.0475796218306736	5.48636861513703	8.10094438082844
Lung	7.85339542200239	-0.166922857050929	5.67256742954219	8.04675698282144
Cortex	7.83831945305355	-0.506730855918868	6.71481460439022	8.02687897830913
Esophagus muscularis	7.79910544926493	0.0825979341006477	5.75890974284458	7.99229156673389
Spleen	7.79138604899338	-0.671911323865734	6.03400851526174	7.98398951065821
Terminal ileum	7.60600564066698	0.134075614307858	6.30595979825872	7.79632939024842
Hippocampus	7.53852252107275	-0.525393411055872	6.98436212484147	7.71249859736543
Visceral omentum	7.49737332298728	-0.200950848182209	5.58767257953801	7.69033703583256
Tibial nerve	7.45758683907257	-0.494645399659394	5.56815058466603	7.65050960725125
Caudate	7.41935886661481	-0.486228680164776	6.47640285690064	7.60518163920688
Transverse colon	7.41887978942279	0.251233145931695	6.47915437059945	7.60464228968768
Sun-exposed skin	7.12463820248542	0.0764016344472219	5.28913819488878	7.31744217767922
Sigmoid colon	6.75868512148264	-0.138595526094798	6.37863588276949	6.92253033748953
Adrenal gland	6.71883243325144	-0.0126169089350538	5.96854568787155	6.90012488900858
Stomach	6.71428348593562	0.0691036880471504	6.00062407208971	6.89445606702804
Vagina	6.65863402097913	-0.465577546414173	5.30644094792766	6.84935476415999
Subcutaneous adipose	6.52439446019394	-0.198657491024272	6.06085369739315	6.69363366968891
Cerebellum	6.36477661198688	-1.89767230792275	7.14875626267683	4.99043578116441
Pancreas	6.24922574830118	0.261475442496056	5.55646107914035	6.42871439090883
Uterus	6.19798589295182	-0.557944359434736	6.0420119379494	6.34035387748375
Thyroid	6.00669202181256	-0.399510896566186	5.30059058360404	6.1866211212327
Liver	5.90877575043675	0.12351527334161	5.49341537818672	6.0750374771847
Skeletal muscle	5.89611867592192	-1.01988614273275	6.43409370896366	5.74102443294855
Esophagus mucosa	5.88181303656859	0.0207440806267559	5.18046677808171	6.06158662978817
Ovary	5.87559255345539	0.0102099331766501	5.19428783820631	6.05469138944206
Prostate	5.86625309384577	-0.163925071490065	5.46330674061303	6.03168908957151
Gastroesophageal junction	5.86404796093751	-0.353253614345781	6.04952247325385	5.93567573975612
Putamen	5.85786687433258	-1.43539500301289	6.55154141790791	5.37327561017718
Testis	5.77461752691912	0.0149835756197973	5.22931329439054	5.94817494855294
B cell	5.47901807514828	-1.18534021482059	6.01165246980788	5.330420285834
CD8 cell	5.45070030633336	-1.03249176114813	5.75771141488135	5.47418572003198
Monocyte	5.31366952507849	-0.824936697507291	5.59468697991288	5.34910607178717
NK cell	5.29428255961344	-0.905369271679875	5.67680466607748	5.27623629703536
CD4 cell	5.22346826095981	-1.20838067485786	5.64830123963435	5.17653854214399
Left ventricle	4.78469688323063	-1.27323496849149	5.34470445911083	4.60079745175543
Omnibus	4.15810863066542	-0.729289473337726	4.09030228762352	4.28800157464862
Near-gene control	1.0273012690607	-1.04962067483055	1.60914914274969	0.805460003096504
