# Supplementary material for: Modeling regulatory network topology improves genome-wide analyses of complex human traits
Source: Nat Commun. 2021 May 14;12:2851. doi: 10.1038/s41467-021-22588-0 (PMC8121952; doi:10.1038/s41467-021-22588-0)
Supplement: Supplementary file 9 — Source Data [file 41467_2021_22588_MOESM9_ESM.zip › source_data/uc_gene.txt]

hgnc_symbol	chr	start	stop	role	network	base_p1	near_p1	p1
TMCO4	1	20008706	20126438	TG	Omnibus	1	1	1
RNF186	1	20140523	20141771	TG	Omnibus	1	1	1
TMCO4	1	20008706	20126438	TG	Stomach	1	1	1
RNF186	1	20140523	20141771	TG	Stomach	1	1	1
RNF186	1	20140523	20141771	TG	Transverse colon	1	1	1
RNF186	1	20140523	20141771	TG	Pancreas	1	1	1
TMCO4	1	20008706	20126438	TG	Thyroid	1	1	1
TMCO4	1	20008706	20126438	TG	Prostate	1	1	1
TMCO4	1	20008706	20126438	TG	Spleen	1	1	1
TMCO4	1	20008706	20126438	TG	Lung	1	1	0.999999999999999
BRWD1	21	40556102	40693485	TG	Terminal ileum	0.999999999998131	0.999999999569679	0.999999999999958
BRWD1	21	40556102	40693485	TG	Vagina	0.999999999998131	0.999999999569679	0.999999999999957
BRWD1	21	40556102	40693485	TG	Testis	0.999999999998131	0.999999999569679	0.999999999999878
BRWD1	21	40556102	40693485	TG	Omnibus	0.999999999998131	0.999999999569679	0.999999999999427
PSMG1	21	40546695	40555777	TG	Omnibus	0.999999999998066	0.999999999514544	0.999999999999362
CBLL1	7	107384142	107402112	TG	B cell	0.999999999999051	0.999999999997447	0.999999999998917
SLC26A3	7	107405912	107443670	TG	Breast	0.999999999999127	0.999999999997723	0.999999999997328
CBLL1	7	107384142	107402112	TG	Breast	0.999999999999051	0.999999999997447	0.999999999996924
CBLL1	7	107384142	107402112	TG	CD4 cell	0.999999999999051	0.999999999997447	0.999999999994971
CBLL1	7	107384142	107402112	TG	CD8 cell	0.999999999999051	0.999999999997447	0.999999999994126
DLD	7	107531415	107572175	TG	Thyroid	0.999999999999216	0.999999999998068	0.999999999992942
CBLL1	7	107384142	107402112	TG	Sigmoid colon	0.999999999999051	0.999999999997447	0.999999999991721
CBLL1	7	107384142	107402112	TG	Thyroid	0.999999999999051	0.999999999997447	0.999999999989769
CBLL1	7	107384142	107402112	TG	Aorta	0.999999999999051	0.999999999997447	0.999999999982168
CBLL1	7	107384142	107402112	TG	Esophagus mucosa	0.999999999999051	0.999999999997447	0.9999999999812
CBLL1	7	107384142	107402112	TG	Gastroesophageal junction	0.999999999999051	0.999999999997447	0.999999999980592
CBLL1	7	107384142	107402112	TG	Ovary	0.999999999999051	0.999999999997447	0.99999999997254
CBLL1	7	107384142	107402112	TG	Pancreas	0.999999999999051	0.999999999997447	0.999999999949057
CBLL1	7	107384142	107402112	TG	Liver	0.999999999999051	0.999999999997447	0.9999999999442
SLC26A3	7	107405912	107443670	TG	Esophagus muscularis	0.999999999999127	0.999999999997723	0.99999999993814
FCGR2B	1	161551101	161648444	TG	B cell	0.999999996412933	0.999999999315268	0.9999999997452
FCGR2B	1	161551101	161648444	TG	Monocyte	0.999999996412933	0.999999999315268	0.999999999724741
FCGR3A	1	161511549	161600917	TG	Monocyte	0.999999996328268	0.999999999289154	0.999999999708302
FCGR2B	1	161551101	161648444	TG	NK cell	0.999999996412933	0.999999999315268	0.999999999687387
FCGR2A	1	161475220	161493803	TG	Monocyte	0.999999996198095	0.999999999246213	0.999999999680784
HSPA6	1	161494036	161496681	TG	Monocyte	0.999999996198095	0.999999999246213	0.999999999680784
FCGR3A	1	161511549	161600917	TG	NK cell	0.999999996328268	0.999999999289154	0.999999999667125
FCGR3A	1	161511549	161600917	TG	CD8 cell	0.999999996328268	0.999999999289154	0.999999999641515
HSPA6	1	161494036	161496681	TG	NK cell	0.999999996198095	0.999999999246213	0.999999999633867
FCGR3A	1	161511549	161600917	TG	CD4 cell	0.999999996328268	0.999999999289154	0.999999999617519
DLD	7	107531415	107572175	TG	Omnibus	0.999999999999216	0.999999999998068	0.999999999512158
SLC26A3	7	107405912	107443670	TG	Omnibus	0.999999999999127	0.999999999997723	0.999999999451753
CBLL1	7	107384142	107402112	TG	Omnibus	0.999999999999051	0.999999999997447	0.999999999422147
FCGR3A	1	161511549	161600917	TG	Spleen	0.999999996328268	0.999999999289154	0.999999999409337
FCGR3A	1	161511549	161600917	TG	Aorta	0.999999996328268	0.999999999289154	0.99999999938869
FCGR2A	1	161475220	161493803	TG	Spleen	0.999999996198095	0.999999999246213	0.999999999360626
HSPA6	1	161494036	161496681	TG	Spleen	0.999999996198095	0.999999999246213	0.999999999360626
IFNG	12	68548548	68553527	TG	Omnibus	0.999999999989832	0.999999999941083	0.999999999325279
IFNG	12	68548548	68553527	TG	NK cell	0.999999999989832	0.999999999941083	0.999999999211926
CBLL1	7	107384142	107402112	TG	Uterus	0.999999999999051	0.999999999997447	0.999999999120195
FCGR3A	1	161511549	161600917	TG	Lung	0.999999996328268	0.999999999289154	0.999999999116981
SLC26A3	7	107405912	107443670	TG	Transverse colon	0.999999999999127	0.999999999997723	0.999999999112434
CBLL1	7	107384142	107402112	TG	Transverse colon	0.999999999999051	0.999999999997447	0.999999999086264
FCGR2A	1	161475220	161493803	TG	Lung	0.999999996198095	0.999999999246213	0.99999999904745
FCGR2B	1	161551101	161648444	TG	Omnibus	0.999999996412933	0.999999999315268	0.999999998957148
FCGR3A	1	161511549	161600917	TG	Omnibus	0.999999996328268	0.999999999289154	0.999999998873806
FCGR2A	1	161475220	161493803	TG	Esophagus muscularis	0.999999996198095	0.999999999246213	0.999999998857804
FCGR2A	1	161475220	161493803	TG	Visceral omentum	0.999999996198095	0.999999999246213	0.999999998810976
HSPA6	1	161494036	161496681	TG	Visceral omentum	0.999999996198095	0.999999999246213	0.999999998810976
FCGR3A	1	161511549	161600917	TG	Vagina	0.999999996328268	0.999999999289154	0.99999999880634
IFNG	12	68548548	68553527	TG	CD8 cell	0.999999999989832	0.999999999941083	0.999999998788684
FCGR2A	1	161475220	161493803	TG	Esophagus mucosa	0.999999996198095	0.999999999246213	0.999999998766074
FCGR2A	1	161475220	161493803	TG	Omnibus	0.999999996198095	0.999999999246213	0.999999998743385
HSPA6	1	161494036	161496681	TG	Omnibus	0.999999996198095	0.999999999246213	0.999999998743385
CBLL1	7	107384142	107402112	TG	NK cell	0.999999999999051	0.999999999997447	0.999999998459024
IFNG	12	68548548	68553527	TG	CD4 cell	0.999999999989832	0.999999999941083	0.999999998365572
MAPKAPK2	1	206858289	206907628	TG	Left ventricle	0.999999999776005	0.999999999874231	0.999999995850355
MAPKAPK2	1	206858289	206907628	TG	Liver	0.999999999776005	0.999999999874231	0.999999991677434
SLC26A3	7	107405912	107443670	TG	Terminal ileum	0.999999999999127	0.999999999997723	0.999999984920837
MAPKAPK2	1	206858289	206907628	TG	Esophagus mucosa	0.999999999776005	0.999999999874231	0.999999984289739
MAPKAPK2	1	206858289	206907628	TG	Omnibus	0.999999999776005	0.999999999874231	0.999999982882273
MAPKAPK2	1	206858289	206907628	TG	Aorta	0.999999999776005	0.999999999874231	0.999999982456144
IL10	1	206940947	206945839	TG	Omnibus	0.999999999770528	0.999999999869305	0.999999981818753
MAPKAPK2	1	206858289	206907628	TG	Hippocampus	0.999999999776005	0.999999999874231	0.999999980603655
MAPKAPK2	1	206858289	206907628	TG	Cerebellum	0.999999999776005	0.999999999874231	0.999999979439771
IL20	1	207038699	207042568	TG	Omnibus	0.999999999688691	0.999999999757534	0.999999978792775
MAPKAPK2	1	206858289	206907628	TG	Monocyte	0.999999999776005	0.999999999874231	0.999999978091927
IL23R	1	67632083	67725662	TG	Omnibus	0.999999999999998	0.999999999998798	0.999999977577189
MAPKAPK2	1	206858289	206907628	TG	Gastroesophageal junction	0.999999999776005	0.999999999874231	0.999999976828769
IL10	1	206940947	206945839	TG	Monocyte	0.999999999770528	0.999999999869305	0.999999976733753
DYRK3	1	206808881	206857764	TG	Omnibus	0.999999999747537	0.999999999854554	0.999999976458476
MAPKAPK2	1	206858289	206907628	TG	Atrial appendage	0.999999999776005	0.999999999874231	0.999999973149346
MAPKAPK2	1	206858289	206907628	TG	Breast	0.999999999776005	0.999999999874231	0.99999997075858
MAPKAPK2	1	206858289	206907628	TG	Sun-exposed skin	0.999999999776005	0.999999999874231	0.999999967833924
MAPKAPK2	1	206858289	206907628	TG	Sigmoid colon	0.999999999776005	0.999999999874231	0.999999967552493
MAPKAPK2	1	206858289	206907628	TG	Vagina	0.999999999776005	0.999999999874231	0.99999996748494
MAPKAPK2	1	206858289	206907628	TG	Tibial nerve	0.999999999776005	0.999999999874231	0.999999966871093
GOT1	10	101156627	101190381	TG	Caudate	0.999999999433836	0.999999999442455	0.999999964428523
MAPKAPK2	1	206858289	206907628	TG	Testis	0.999999999776005	0.999999999874231	0.999999963844762
MAPKAPK2	1	206858289	206907628	TG	Skeletal muscle	0.999999999776005	0.999999999874231	0.999999963474523
MAPKAPK2	1	206858289	206907628	TG	Lung	0.999999999776005	0.999999999874231	0.999999955248774
MAPKAPK2	1	206858289	206907628	TG	Esophagus muscularis	0.999999999776005	0.999999999874231	0.999999954986378
LAMB1	7	107564244	107643700	TG	Sun-exposed skin	0.999999987821407	0.999999961092149	0.999999952801049
MAPKAPK2	1	206858289	206907628	TG	Thyroid	0.999999999776005	0.999999999874231	0.999999952707394
LAMB1	7	107564244	107643700	TG	Breast	0.999999987821407	0.999999961092149	0.999999942012654
MAPKAPK2	1	206858289	206907628	TG	Spleen	0.999999999776005	0.999999999874231	0.999999935067252
MAPKAPK2	1	206858289	206907628	TG	Uterus	0.999999999776005	0.999999999874231	0.99999993177176
MAPKAPK2	1	206858289	206907628	TG	Terminal ileum	0.999999999776005	0.999999999874231	0.999999931119783
MAPKAPK2	1	206858289	206907628	TG	Visceral omentum	0.999999999776005	0.999999999874231	0.999999928452857
LAMB1	7	107564244	107643700	TG	CD4 cell	0.999999987821407	0.999999961092149	0.999999918855177
LAMB1	7	107564244	107643700	TG	Skeletal muscle	0.999999987821407	0.999999961092149	0.999999910986558
LAMB1	7	107564244	107643700	TG	Left ventricle	0.999999987821407	0.999999961092149	0.999999909091237
MAPKAPK2	1	206858289	206907628	TG	Subcutaneous adipose	0.999999999776005	0.999999999874231	0.999999906251812
LAMB1	7	107564244	107643700	TG	CD8 cell	0.999999987821407	0.999999961092149	0.999999901341649
MAPKAPK2	1	206858289	206907628	TG	Adrenal gland	0.999999999776005	0.999999999874231	0.999999890262669
MAPKAPK2	1	206858289	206907628	TG	Transverse colon	0.999999999776005	0.999999999874231	0.999999889600788
LAMB1	7	107564244	107643700	TG	Sigmoid colon	0.999999987821407	0.999999961092149	0.999999860795126
MAPKAPK2	1	206858289	206907628	TG	Stomach	0.999999999776005	0.999999999874231	0.999999859423857
LAMB1	7	107564244	107643700	TG	Thyroid	0.999999987821407	0.999999961092149	0.999999858137268
LAMB1	7	107564244	107643700	TG	Subcutaneous adipose	0.999999987821407	0.999999961092149	0.999999850681906
AQP12B	2	241615835	241622323	TG	Pancreas	0.999999999993767	0.999999999999774	0.999999840307058
AQP12A	2	241631262	241637900	TG	Pancreas	0.99999999999372	0.999999999999772	0.999999837094276
LAMB1	7	107564244	107643700	TG	Esophagus mucosa	0.999999987821407	0.999999961092149	0.999999832996619
CAPN10	2	241526133	241557122	TG	NK cell	0.999999999994113	0.999999999999789	0.999999817745183
CAPN10	2	241526133	241557122	TG	Aorta	0.999999999994113	0.999999999999789	0.999999794633253
LAMB1	7	107564244	107643700	TG	Tibial nerve	0.999999987821407	0.999999961092149	0.99999978283205
LAMB1	7	107564244	107643700	TG	Aorta	0.999999987821407	0.999999961092149	0.999999778196292
LAMB1	7	107564244	107643700	TG	Gastroesophageal junction	0.999999987821407	0.999999961092149	0.999999765223702
ANKMY1	2	241418839	241508626	TG	Monocyte	0.999999999994807	0.999999999999819	0.999999758596318
KIF1A	2	241653181	241759725	TG	Cortex	0.999999999993913	0.99999999999978	0.999999745894594
DUSP28	2	241499471	241503431	TG	Omnibus	0.999999999994175	0.999999999999792	0.999999744364875
DUSP28	2	241499471	241503431	TG	Monocyte	0.999999999994175	0.999999999999792	0.999999702149709
CAPN10	2	241526133	241557122	TG	Monocyte	0.999999999994113	0.999999999999789	0.999999695420905
KIF1A	2	241653181	241759725	TG	Cerebellum	0.999999999993913	0.99999999999978	0.999999689795525
GPR35	2	241544848	241570676	TG	Monocyte	0.999999999993962	0.999999999999783	0.999999679115296
KIF1A	2	241653181	241759725	TG	Hippocampus	0.999999999993913	0.99999999999978	0.999999667153201
LAMB1	7	107564244	107643700	TG	Ovary	0.999999987821407	0.999999961092149	0.999999606368311
LAMB1	7	107564244	107643700	TG	Pancreas	0.999999987821407	0.999999961092149	0.999999535344039
KIF1A	2	241653181	241759725	TG	Putamen	0.999999999993913	0.99999999999978	0.99999950884213
KIF1A	2	241653181	241759725	TG	Caudate	0.999999999993913	0.99999999999978	0.99999942763933
ANKMY1	2	241418839	241508626	TG	CD8 cell	0.999999999994807	0.999999999999819	0.999999414014077
ANKMY1	2	241418839	241508626	TG	Testis	0.999999999994807	0.999999999999819	0.999999303026868
RNPEPL1	2	241505221	241520789	TG	CD8 cell	0.999999999994273	0.999999999999796	0.999999289677734
DUSP28	2	241499471	241503431	TG	CD8 cell	0.999999999994175	0.999999999999792	0.999999272373052
LAMB1	7	107564244	107643700	TG	Esophagus muscularis	0.999999987821407	0.999999961092149	0.999999270300808
CAPN10	2	241526133	241557122	TG	CD8 cell	0.999999999994113	0.999999999999789	0.999999254916421
LAMB1	7	107564244	107643700	TG	Liver	0.999999987821407	0.999999961092149	0.999999204975274
KIF1A	2	241653181	241759725	TG	Tibial nerve	0.999999999993913	0.99999999999978	0.999999177209437
ANKMY1	2	241418839	241508626	TG	CD4 cell	0.999999999994807	0.999999999999819	0.999999174430286
LAMB1	7	107564244	107643700	TG	Testis	0.999999987821407	0.999999961092149	0.99999917195151
CAPN10	2	241526133	241557122	TG	Testis	0.999999999994113	0.999999999999789	0.999999124399213
LAMB1	7	107564244	107643700	TG	Atrial appendage	0.999999987821407	0.999999961092149	0.999999095609847
KIF1A	2	241653181	241759725	TG	Testis	0.999999999993913	0.99999999999978	0.999999081178025
MIEN1	17	37884749	37887040	TG	Skeletal muscle	0.999995263240524	0.999998405553569	0.999999078169425
IKZF3	17	37921198	38020441	TG	CD4 cell	0.999995280226295	0.999998408981451	0.999999045556604
IKZF3	17	37921198	38020441	TG	CD8 cell	0.999995280226295	0.999998408981451	0.999999040723651
ERBB2	17	37844167	37886679	TG	Caudate	0.999995299651925	0.999998425439209	0.999999033348684
ERBB2	17	37844167	37886679	TG	Gastroesophageal junction	0.999995299651925	0.999998425439209	0.999999019786659
ERBB2	17	37844167	37886679	TG	Tibial nerve	0.999995299651925	0.999998425439209	0.99999901281051
RNPEPL1	2	241505221	241520789	TG	CD4 cell	0.999999999994273	0.999999999999796	0.999998997522181
ERBB2	17	37844167	37886679	TG	Testis	0.999995299651925	0.999998425439209	0.999998994731406
MIEN1	17	37884749	37887040	TG	Tibial nerve	0.999995263240524	0.999998405553569	0.999998993909089
ERBB2	17	37844167	37886679	TG	Cortex	0.999995299651925	0.999998425439209	0.999998990555747
PGAP3	17	37827375	37853050	TG	Cortex	0.999995279592867	0.999998415930794	0.999998985237088
MIEN1	17	37884749	37887040	TG	Cortex	0.999995263240524	0.999998405553569	0.999998976168239
DUSP28	2	241499471	241503431	TG	CD4 cell	0.999999999994175	0.999999999999792	0.999998973218471
ZPBP2	17	38024417	38034149	TG	Testis	0.999995222682401	0.999998383264255	0.999998954792686
CAPN10	2	241526133	241557122	TG	CD4 cell	0.999999999994113	0.999999999999789	0.999998947787955
RNPEPL1	2	241505221	241520789	TG	Esophagus mucosa	0.999999999994273	0.999999999999796	0.999998926967692
ERBB2	17	37844167	37886679	TG	Pancreas	0.999995299651925	0.999998425439209	0.999998906540952
ERBB2	17	37844167	37886679	TG	Esophagus muscularis	0.999995299651925	0.999998425439209	0.999998896837799
PGAP3	17	37827375	37853050	TG	Pancreas	0.999995279592867	0.999998415930794	0.999998894107432
MIEN1	17	37884749	37887040	TG	Pancreas	0.999995263240524	0.999998405553569	0.999998882014566
GRB7	17	37894180	37903544	TG	Pancreas	0.999995259077188	0.99999840362169	0.999998879495229
ERBB2	17	37844167	37886679	TG	Atrial appendage	0.999995299651925	0.999998425439209	0.999998873143634
ERBB2	17	37844167	37886679	TG	Thyroid	0.999995299651925	0.999998425439209	0.999998871890809
PGAP3	17	37827375	37853050	TG	Thyroid	0.999995279592867	0.999998415930794	0.999998861238071
MIEN1	17	37884749	37887040	TG	Thyroid	0.999995263240524	0.999998405553569	0.999998849810382
GRB7	17	37894180	37903544	TG	Thyroid	0.999995259077188	0.99999840362169	0.999998847614475
ERBB2	17	37844167	37886679	TG	Terminal ileum	0.999995299651925	0.999998425439209	0.999998838501169
PGAP3	17	37827375	37853050	TG	Terminal ileum	0.999995279592867	0.999998415930794	0.999998831502669
IKZF3	17	37921198	38020441	TG	Terminal ileum	0.999995280226295	0.999998408981451	0.999998823140177
MIEN1	17	37884749	37887040	TG	Terminal ileum	0.999995263240524	0.999998405553569	0.999998822217004
GRB7	17	37894180	37903544	TG	Terminal ileum	0.999995259077188	0.99999840362169	0.999998820819989
ERBB2	17	37844167	37886679	TG	Aorta	0.999995299651925	0.999998425439209	0.999998807064168
ERBB2	17	37844167	37886679	TG	Transverse colon	0.999995299651925	0.999998425439209	0.999998806983073
PGAP3	17	37827375	37853050	TG	Transverse colon	0.999995279592867	0.999998415930794	0.99999879483192
ERBB2	17	37844167	37886679	TG	Ovary	0.999995299651925	0.999998425439209	0.999998794734301
MIEN1	17	37884749	37887040	TG	Transverse colon	0.999995263240524	0.999998405553569	0.999998782392941
GRB7	17	37894180	37903544	TG	Transverse colon	0.999995259077188	0.99999840362169	0.999998779807917
ERBB2	17	37844167	37886679	TG	Spleen	0.999995299651925	0.999998425439209	0.999998777741605
MIEN1	17	37884749	37887040	TG	Ovary	0.999995263240524	0.999998405553569	0.999998775084281
GRB7	17	37894180	37903544	TG	Ovary	0.999995259077188	0.99999840362169	0.99999877318193
IKZF3	17	37921198	38020441	TG	Spleen	0.999995280226295	0.999998408981451	0.9999987607621
MIEN1	17	37884749	37887040	TG	Spleen	0.999995263240524	0.999998405553569	0.999998758759062
ERBB2	17	37844167	37886679	TG	Prostate	0.999995299651925	0.999998425439209	0.999998758671333
PGAP3	17	37827375	37853050	TG	Prostate	0.999995279592867	0.999998415930794	0.999998750348672
IKZF3	17	37921198	38020441	TG	B cell	0.999995280226295	0.999998408981451	0.999998747301161
ERBB2	17	37844167	37886679	TG	Liver	0.999995299651925	0.999998425439209	0.999998743073546
MIEN1	17	37884749	37887040	TG	Prostate	0.999995263240524	0.999998405553569	0.999998740155511
GRB7	17	37894180	37903544	TG	Prostate	0.999995259077188	0.99999840362169	0.99999873837231
ERBB2	17	37844167	37886679	TG	Lung	0.999995299651925	0.999998425439209	0.999998738048654
MIEN1	17	37884749	37887040	TG	Liver	0.999995263240524	0.999998405553569	0.999998725618646
MIEN1	17	37884749	37887040	TG	Lung	0.999995263240524	0.999998405553569	0.999998721548612
GRB7	17	37894180	37903544	TG	Lung	0.999995259077188	0.99999840362169	0.999998720109197
PGAP3	17	37827375	37853050	TG	Cerebellum	0.999995279592867	0.999998415930794	0.999998700769422
MIEN1	17	37884749	37887040	TG	Cerebellum	0.999995263240524	0.999998405553569	0.999998691848204
GRB7	17	37894180	37903544	TG	Cerebellum	0.999995259077188	0.99999840362169	0.999998690903955
ERBB2	17	37844167	37886679	TG	Sun-exposed skin	0.999995299651925	0.999998425439209	0.999998686245033
PGAP3	17	37827375	37853050	TG	Sun-exposed skin	0.999995279592867	0.999998415930794	0.999998680148754
ERBB2	17	37844167	37886679	TG	Vagina	0.999995299651925	0.999998425439209	0.999998679484972
MIEN1	17	37884749	37887040	TG	Sun-exposed skin	0.999995263240524	0.999998405553569	0.999998671334653
GRB7	17	37894180	37903544	TG	Sun-exposed skin	0.999995259077188	0.99999840362169	0.999998670043931
MIEN1	17	37884749	37887040	TG	Vagina	0.999995263240524	0.999998405553569	0.999998662316095
GRB7	17	37894180	37903544	TG	Vagina	0.999995259077188	0.99999840362169	0.999998660783408
ERBB2	17	37844167	37886679	TG	Left ventricle	0.999995299651925	0.999998425439209	0.999998639077853
IKZF3	17	37921198	38020441	TG	NK cell	0.999995280226295	0.999998408981451	0.999998591541059
ERBB2	17	37844167	37886679	TG	Breast	0.999995299651925	0.999998425439209	0.999998584863249
ERBB2	17	37844167	37886679	TG	Visceral omentum	0.999995299651925	0.999998425439209	0.99999857814902
ERBB2	17	37844167	37886679	TG	Omnibus	0.999995299651925	0.999998425439209	0.999998571258471
PGAP3	17	37827375	37853050	TG	Breast	0.999995279592867	0.999998415930794	0.999998570069927
ERBB2	17	37844167	37886679	TG	Uterus	0.999995299651925	0.999998425439209	0.999998561482293
MIEN1	17	37884749	37887040	TG	Breast	0.999995263240524	0.999998405553569	0.999998556331213
PGAP3	17	37827375	37853050	TG	Omnibus	0.999995279592867	0.999998415930794	0.999998555136244
GRB7	17	37894180	37903544	TG	Breast	0.999995259077188	0.99999840362169	0.999998553275022
IKZF3	17	37921198	38020441	TG	Omnibus	0.999995280226295	0.999998408981451	0.999998551520532
PGAP3	17	37827375	37853050	TG	Uterus	0.999995279592867	0.999998415930794	0.999998548575036
GRB7	17	37894180	37903544	TG	Visceral omentum	0.999995259077188	0.99999840362169	0.999998547331124
MIEN1	17	37884749	37887040	TG	Omnibus	0.999995263240524	0.999998405553569	0.999998540571925
GRB7	17	37894180	37903544	TG	Omnibus	0.999995259077188	0.99999840362169	0.99999853725455
MIEN1	17	37884749	37887040	TG	Uterus	0.999995263240524	0.999998405553569	0.999998535561778
GRB7	17	37894180	37903544	TG	Uterus	0.999995259077188	0.99999840362169	0.99999853292921
MIEN1	17	37884749	37887040	TG	Subcutaneous adipose	0.999995263240524	0.999998405553569	0.999998532589453
ERBB2	17	37844167	37886679	TG	Stomach	0.999995299651925	0.999998425439209	0.999998332097461
PGAP3	17	37827375	37853050	TG	Stomach	0.999995279592867	0.999998415930794	0.999998308924431
MIEN1	17	37884749	37887040	TG	Stomach	0.999995263240524	0.999998405553569	0.999998289878223
GRB7	17	37894180	37903544	TG	Stomach	0.999995259077188	0.99999840362169	0.999998285144518
RCL1	9	4792869	4885917	TG	Prostate	0.999999969780456	0.999999950023771	0.999998248697034
ERBB2	17	37844167	37886679	TG	Esophagus mucosa	0.999995299651925	0.999998425439209	0.999998203727253
PGAP3	17	37827375	37853050	TG	Esophagus mucosa	0.999995279592867	0.999998415930794	0.999998191360976
IKZF3	17	37921198	38020441	TG	Esophagus mucosa	0.999995280226295	0.999998408981451	0.999998186335457
MIEN1	17	37884749	37887040	TG	Esophagus mucosa	0.999995263240524	0.999998405553569	0.999998179394423
GRB7	17	37894180	37903544	TG	Esophagus mucosa	0.999995259077188	0.99999840362169	0.999998176866539
LAMB1	7	107564244	107643700	TG	Vagina	0.999999987821407	0.999999961092149	0.999997703243208
RCL1	9	4792869	4885917	TG	Liver	0.999999969780456	0.999999950023771	0.999997587812103
RCL1	9	4792869	4885917	TG	Esophagus mucosa	0.999999969780456	0.999999950023771	0.999997522369516
LAMB1	7	107564244	107643700	TG	Prostate	0.999999987821407	0.999999961092149	0.999997496562827
ANKMY1	2	241418839	241508626	TG	Lung	0.999999999994807	0.999999999999819	0.999997407027515
RCL1	9	4792869	4885917	TG	Omnibus	0.999999969780456	0.999999950023771	0.999997348217631
JAK2	9	4985033	5128183	TG	Esophagus mucosa	0.999999961564971	0.999999930350181	0.999997263968604
JAK2	9	4985033	5128183	TG	Omnibus	0.999999961564971	0.999999930350181	0.999996964379345
RNPEPL1	2	241505221	241520789	TG	Lung	0.999999999994273	0.999999999999796	0.999996905809539
LAMB1	7	107564244	107643700	TG	Cortex	0.999999987821407	0.999999961092149	0.999996716748859
SDCCAG3	9	139296377	139305061	TG	Liver	0.999995508014632	0.999998637989806	0.999996640459804
PMPCA	9	139305110	139318213	TG	Liver	0.999995508014632	0.999998637989806	0.999996640459804
PMPCA	9	139305110	139318213	TG	Left ventricle	0.999995508014632	0.999998637989806	0.99999663125187
RCL1	9	4792869	4885917	TG	Ovary	0.999999969780456	0.999999950023771	0.999996584018827
SDCCAG3	9	139296377	139305061	TG	Esophagus mucosa	0.999995508014632	0.999998637989806	0.999996464807324
PMPCA	9	139305110	139318213	TG	Esophagus mucosa	0.999995508014632	0.999998637989806	0.999996464807324
PMPCA	9	139305110	139318213	TG	Sun-exposed skin	0.999995508014632	0.999998637989806	0.999996175459083
SDCCAG3	9	139296377	139305061	TG	Pancreas	0.999995508014632	0.999998637989806	0.99999587680553
PMPCA	9	139305110	139318213	TG	Pancreas	0.999995508014632	0.999998637989806	0.99999587680553
RCL1	9	4792869	4885917	TG	Aorta	0.999999969780456	0.999999950023771	0.999995744622182
SDCCAG3	9	139296377	139305061	TG	Testis	0.999995508014632	0.999998637989806	0.999995491960987
PMPCA	9	139305110	139318213	TG	Testis	0.999995508014632	0.999998637989806	0.999995491960987
SDCCAG3	9	139296377	139305061	TG	Cerebellum	0.999995508014632	0.999998637989806	0.999995475989916
PMPCA	9	139305110	139318213	TG	Cerebellum	0.999995508014632	0.999998637989806	0.999995475989916
PMPCA	9	139305110	139318213	TG	Ovary	0.999995508014632	0.999998637989806	0.999995453471911
JAK2	9	4985033	5128183	TG	Aorta	0.999999961564971	0.999999930350181	0.999995314878161
RCL1	9	4792869	4885917	TG	Terminal ileum	0.999999969780456	0.999999950023771	0.999995309296476
JAK2	9	4985033	5128183	TG	Monocyte	0.999999961564971	0.999999930350181	0.999995262177819
RCL1	9	4792869	4885917	TG	Sun-exposed skin	0.999999969780456	0.999999950023771	0.999994883772009
JAK2	9	4985033	5128183	TG	Terminal ileum	0.999999961564971	0.999999930350181	0.999994883478721
SDCCAG3	9	139296377	139305061	TG	Thyroid	0.999995508014632	0.999998637989806	0.999994862869242
PMPCA	9	139305110	139318213	TG	Thyroid	0.999995508014632	0.999998637989806	0.999994862869242
RCL1	9	4792869	4885917	TG	Lung	0.999999969780456	0.999999950023771	0.999994760538401
SDCCAG3	9	139296377	139305061	TG	B cell	0.999995508014632	0.999998637989806	0.999994617884093
PMPCA	9	139305110	139318213	TG	B cell	0.999995508014632	0.999998637989806	0.999994617884093
SDCCAG3	9	139296377	139305061	TG	Omnibus	0.999995508014632	0.999998637989806	0.999994553639824
PMPCA	9	139305110	139318213	TG	Omnibus	0.999995508014632	0.999998637989806	0.999994553639824
INPP5E	9	139323071	139334274	TG	Omnibus	0.999995508014632	0.999998637989806	0.999994553639824
SDCCAG3	9	139296377	139305061	TG	Tibial nerve	0.999995508014632	0.999998637989806	0.999994517765191
PMPCA	9	139305110	139318213	TG	Tibial nerve	0.999995508014632	0.999998637989806	0.999994517765191
SDCCAG3	9	139296377	139305061	TG	Breast	0.999995508014632	0.999998637989806	0.999994504601569
PMPCA	9	139305110	139318213	TG	Breast	0.999995508014632	0.999998637989806	0.999994504601569
PMPCA	9	139305110	139318213	TG	Atrial appendage	0.999995508014632	0.999998637989806	0.9999943891847
SDCCAG3	9	139296377	139305061	TG	NK cell	0.999995508014632	0.999998637989806	0.999994387209673
PMPCA	9	139305110	139318213	TG	NK cell	0.999995508014632	0.999998637989806	0.999994387209673
JAK2	9	4985033	5128183	TG	Lung	0.999999961564971	0.999999930350181	0.999994324868733
PMPCA	9	139305110	139318213	TG	Gastroesophageal junction	0.999995508014632	0.999998637989806	0.999994315061466
PMPCA	9	139305110	139318213	TG	Cortex	0.999995508014632	0.999998637989806	0.999994043701273
PMPCA	9	139305110	139318213	TG	Spleen	0.999995508014632	0.999998637989806	0.999994034023391
GPSM1	9	139221932	139254057	TG	Ovary	0.999994582874978	0.999998108532974	0.999993798399658
RCL1	9	4792869	4885917	TG	Skeletal muscle	0.999999969780456	0.999999950023771	0.999993775070876
SDCCAG3	9	139296377	139305061	TG	Visceral omentum	0.999995508014632	0.999998637989806	0.999993748643783
PMPCA	9	139305110	139318213	TG	Visceral omentum	0.999995508014632	0.999998637989806	0.999993748643783
GPSM1	9	139221932	139254057	TG	Cerebellum	0.999994582874978	0.999998108532974	0.999993721648845
RCL1	9	4792869	4885917	TG	Testis	0.999999969780456	0.999999950023771	0.999993586041103
PMPCA	9	139305110	139318213	TG	Skeletal muscle	0.999995508014632	0.999998637989806	0.999993425430152
RCL1	9	4792869	4885917	TG	Vagina	0.999999969780456	0.999999950023771	0.999993343206783
JAK2	9	4985033	5128183	TG	Testis	0.999999961564971	0.999999930350181	0.999993238580008
LAMB1	7	107564244	107643700	TG	Omnibus	0.999999987821407	0.999999961092149	0.999993142410505
JAK2	9	4985033	5128183	TG	Vagina	0.999999961564971	0.999999930350181	0.999992976714439
SDCCAG3	9	139296377	139305061	TG	CD8 cell	0.999995508014632	0.999998637989806	0.999992958091403
PMPCA	9	139305110	139318213	TG	CD8 cell	0.999995508014632	0.999998637989806	0.999992958091403
SDCCAG3	9	139296377	139305061	TG	CD4 cell	0.999995508014632	0.999998637989806	0.999992873262282
PMPCA	9	139305110	139318213	TG	CD4 cell	0.999995508014632	0.999998637989806	0.999992873262282
SNAPC4	9	139270029	139293249	TG	Omnibus	0.999994689777497	0.999998139337317	0.999992819694639
CARD9	9	139256355	139268133	TG	Omnibus	0.999994584363031	0.999998108932642	0.999992454395641
GPSM1	9	139221932	139254057	TG	Omnibus	0.999994582874978	0.999998108532974	0.999992446306921
DNLZ	9	139253932	139258241	TG	Omnibus	0.999994580393875	0.999998107482759	0.999992433478349
GPSM1	9	139221932	139254057	TG	Tibial nerve	0.999994582874978	0.999998108532974	0.99999240813829
GPSM1	9	139221932	139254057	TG	Atrial appendage	0.999994582874978	0.999998108532974	0.999992324913983
RCL1	9	4792869	4885917	TG	Spleen	0.999999969780456	0.999999950023771	0.999992032207756
CARD9	9	139256355	139268133	TG	Monocyte	0.999994584363031	0.999998108932642	0.999991969677442
GPSM1	9	139221932	139254057	TG	Cortex	0.999994582874978	0.999998108532974	0.999991799459566
RCL1	9	4792869	4885917	TG	Uterus	0.999999969780456	0.999999950023771	0.999991774978102
JAK2	9	4985033	5128183	TG	Spleen	0.999999961564971	0.999999930350181	0.999991588759362
ANKMY1	2	241418839	241508626	TG	Spleen	0.999999999994807	0.999999999999819	0.999991409140663
LAMB1	7	107564244	107643700	TG	Caudate	0.999999987821407	0.999999961092149	0.999990495024436
USP4	3	49315264	49378145	TG	Left ventricle	0.999994345028319	0.999998450356521	0.999990187941462
RHOA	3	49396578	49450431	TG	Left ventricle	0.999994290267137	0.99999843537064	0.999989990149491
PMPCA	9	139305110	139318213	TG	Transverse colon	0.999995508014632	0.999998637989806	0.999989888357463
AMT	3	49454211	49460186	TG	Left ventricle	0.999994253648959	0.999998424539643	0.999989850784198
RCL1	9	4792869	4885917	TG	Visceral omentum	0.999999969780456	0.999999950023771	0.999989765254688
ANKMY1	2	241418839	241508626	TG	Terminal ileum	0.999999999994807	0.999999999999819	0.999989741924482
SDCCAG3	9	139296377	139305061	TG	Stomach	0.999995508014632	0.999998637989806	0.999988807306792
PMPCA	9	139305110	139318213	TG	Stomach	0.999995508014632	0.999998637989806	0.999988807306792
USP4	3	49315264	49378145	TG	Sun-exposed skin	0.999994345028319	0.999998450356521	0.99998874746944
RHOA	3	49396578	49450431	TG	Sun-exposed skin	0.999994290267137	0.99999843537064	0.999988528761407
GPR35	2	241544848	241570676	TG	Spleen	0.999999999993962	0.999999999999783	0.999988491443584
AMT	3	49454211	49460186	TG	Sun-exposed skin	0.999994253648959	0.999998424539643	0.999988376970201
RNPEPL1	2	241505221	241520789	TG	Terminal ileum	0.999999999994273	0.999999999999796	0.999987620065044
USP4	3	49315264	49378145	TG	Esophagus mucosa	0.999994345028319	0.999998450356521	0.999987506864163
LAMB1	7	107564244	107643700	TG	Putamen	0.999999987821407	0.999999961092149	0.99998747919606
RHOA	3	49396578	49450431	TG	Esophagus mucosa	0.999994290267137	0.99999843537064	0.999987189294377
LAMB1	7	107564244	107643700	TG	Transverse colon	0.999999987821407	0.999999961092149	0.999987019809543
CAPN10	2	241526133	241557122	TG	Terminal ileum	0.999999999994113	0.999999999999789	0.999987004017572
USP4	3	49315264	49378145	TG	Vagina	0.999994345028319	0.999998450356521	0.999986847079659
RHOA	3	49396578	49450431	TG	Vagina	0.999994290267137	0.99999843537064	0.999986563489141
GPX1	3	49394609	49396033	TG	Vagina	0.99999426311978	0.999998427425933	0.999986408265767
GPR35	2	241544848	241570676	TG	Terminal ileum	0.999999999993962	0.999999999999783	0.999986249012071
REL	2	61108656	61158745	TF	B cell	0.999900896464377	0.999952293423323	0.999983361266757
USP4	3	49315264	49378145	TG	Liver	0.999994345028319	0.999998450356521	0.999982563457639
RHOA	3	49396578	49450431	TG	Liver	0.999994290267137	0.99999843537064	0.999982068482135
AMT	3	49454211	49460186	TG	Liver	0.999994253648959	0.999998424539643	0.999981707930943
REL	2	61108656	61158745	TF	NK cell	0.999900896464377	0.999952293423323	0.99998167600966
GPR35	2	241544848	241570676	TG	Transverse colon	0.999999999993962	0.999999999999783	0.999980415692454
LAMB1	7	107564244	107643700	TG	Cerebellum	0.999999987821407	0.999999961092149	0.999980125021884
REL	2	61108656	61158745	TF	Monocyte	0.999900896464377	0.999952293423323	0.999980029991387
LAMB1	7	107564244	107643700	TG	Uterus	0.999999987821407	0.999999961092149	0.999979002434378
REL	2	61108656	61158745	TF	Omnibus	0.999900896464377	0.999952293423323	0.999976105299653
LAMB1	7	107564244	107643700	TG	Visceral omentum	0.999999987821407	0.999999961092149	0.999976051080011
USP4	3	49315264	49378145	TG	Prostate	0.999994345028319	0.999998450356521	0.999975230574058
PEX13	2	61244360	61279125	TG	Omnibus	0.999899571091008	0.999950836663069	0.999975042528876
RHOA	3	49396578	49450431	TG	Prostate	0.999994290267137	0.99999843537064	0.999974545772895
USP4	3	49315264	49378145	TG	Ovary	0.999994345028319	0.999998450356521	0.999972773797617
GPR25	1	200842083	200843306	TG	NK cell	0.991935634221528	0.991090879444028	0.999972151626221
RHOA	3	49396578	49450431	TG	Ovary	0.999994290267137	0.99999843537064	0.999972000212684
USP4	3	49315264	49378145	TG	Cerebellum	0.999994345028319	0.999998450356521	0.999971894549556
AMT	3	49454211	49460186	TG	Ovary	0.999994253648959	0.999998424539643	0.999971443150072
RHOA	3	49396578	49450431	TG	Cerebellum	0.999994290267137	0.99999843537064	0.999971075439701
ANKMY1	2	241418839	241508626	TG	Stomach	0.999999999994807	0.999999999999819	0.99997102348115
USP4	3	49315264	49378145	TG	Lung	0.999994345028319	0.999998450356521	0.999970615433857
AMT	3	49454211	49460186	TG	Cerebellum	0.999994253648959	0.999998424539643	0.999970480893903
REL	2	61108656	61158745	TF	CD8 cell	0.999900896464377	0.999952293423323	0.999969904830231
RHOA	3	49396578	49450431	TG	Lung	0.999994290267137	0.99999843537064	0.999969768754532
KIF21B	1	200938520	200992828	TG	NK cell	0.992615315580593	0.992144205024009	0.999969175276189
USP4	3	49315264	49378145	TG	Aorta	0.999994345028319	0.999998450356521	0.999968626969855
USP4	3	49315264	49378145	TG	B cell	0.999994345028319	0.999998450356521	0.999968373754196
GPR25	1	200842083	200843306	TG	CD8 cell	0.991935634221528	0.991090879444028	0.999968282639969
RHOA	3	49396578	49450431	TG	Aorta	0.999994290267137	0.99999843537064	0.999967667396931
CCDC36	3	49235861	49295537	TG	Testis	0.999994362293205	0.999998456482996	0.999967543815168
RHOA	3	49396578	49450431	TG	B cell	0.999994290267137	0.99999843537064	0.999967440620641
USP4	3	49315264	49378145	TG	Testis	0.999994345028319	0.999998450356521	0.999967288069412
GPX1	3	49394609	49396033	TG	Aorta	0.99999426311978	0.999998427425933	0.999967093685065
AMT	3	49454211	49460186	TG	Aorta	0.999994253648959	0.999998424539643	0.999966965740868
GPX1	3	49394609	49396033	TG	B cell	0.99999426311978	0.999998427425933	0.999966892743852
RHOA	3	49396578	49450431	TG	Testis	0.999994290267137	0.99999843537064	0.999966317304049
GPX1	3	49394609	49396033	TG	Testis	0.99999426311978	0.999998427425933	0.999965748039082
USP4	3	49315264	49378145	TG	Monocyte	0.999994345028319	0.999998450356521	0.99996558350074
REL	2	61108656	61158745	TF	Subcutaneous adipose	0.999900896464377	0.999952293423323	0.999965429482035
USP4	3	49315264	49378145	TG	Pancreas	0.999994345028319	0.999998450356521	0.999965341845008
KIF21B	1	200938520	200992828	TG	CD8 cell	0.992615315580593	0.992144205024009	0.999964802351686
RHOA	3	49396578	49450431	TG	Monocyte	0.999994290267137	0.99999843537064	0.999964547770671
RHOA	3	49396578	49450431	TG	Pancreas	0.999994290267137	0.99999843537064	0.999964231152386
GPX1	3	49394609	49396033	TG	Monocyte	0.99999426311978	0.999998427425933	0.999963956760689
REL	2	61108656	61158745	TF	CD4 cell	0.999900896464377	0.999952293423323	0.999963919170068
KIF21B	1	200938520	200992828	TG	Monocyte	0.992615315580593	0.992144205024009	0.999963429012464
AMT	3	49454211	49460186	TG	Pancreas	0.999994253648959	0.999998424539643	0.999963414864907
USP4	3	49315264	49378145	TG	NK cell	0.999994345028319	0.999998450356521	0.999963189813272
USP4	3	49315264	49378145	TG	Breast	0.999994345028319	0.999998450356521	0.999962824006295
RHOA	3	49396578	49450431	TG	NK cell	0.999994290267137	0.99999843537064	0.99996206684553
RHOA	3	49396578	49450431	TG	Breast	0.999994290267137	0.99999843537064	0.999961712463391
LAMB1	7	107564244	107643700	TG	Lung	0.999999987821407	0.999999961092149	0.999961353490162
AMT	3	49454211	49460186	TG	NK cell	0.999994253648959	0.999998424539643	0.999961255331762
USP4	3	49315264	49378145	TG	Tibial nerve	0.999994345028319	0.999998450356521	0.999961117031327
GPX1	3	49394609	49396033	TG	Breast	0.99999426311978	0.999998427425933	0.999961048915186
GPR25	1	200842083	200843306	TG	CD4 cell	0.991935634221528	0.991090879444028	0.999960695653906
SLC26A4	7	107301080	107358254	TG	Thyroid	0.999940083666994	0.999956814716779	0.999960505190623
LAMB1	7	107564244	107643700	TG	Hippocampus	0.999999987821407	0.999999961092149	0.999960322841981
GPR35	2	241544848	241570676	TG	Stomach	0.999999999993962	0.999999999999783	0.999960017478648
RHOA	3	49396578	49450431	TG	Tibial nerve	0.999994290267137	0.99999843537064	0.99995993835134
REL	2	61108656	61158745	TF	Visceral omentum	0.999900896464377	0.999952293423323	0.999959561198807
AMT	3	49454211	49460186	TG	Tibial nerve	0.999994253648959	0.999998424539643	0.999959078468905
USP4	3	49315264	49378145	TG	Thyroid	0.999994345028319	0.999998450356521	0.999958797117647
RHOA	3	49396578	49450431	TG	Thyroid	0.999994290267137	0.99999843537064	0.999957545070377
USP4	3	49315264	49378145	TG	Atrial appendage	0.999994345028319	0.999998450356521	0.999957054469875
KIF21B	1	200938520	200992828	TG	CD4 cell	0.992615315580593	0.992144205024009	0.999956860277086
GPX1	3	49394609	49396033	TG	Thyroid	0.99999426311978	0.999998427425933	0.999956796062898
REL	2	61108656	61158745	TF	Pancreas	0.999900896464377	0.999952293423323	0.999956731465029
AMT	3	49454211	49460186	TG	Thyroid	0.999994253648959	0.999998424539643	0.999956630811672
TCTA	3	49449639	49453908	TG	Thyroid	0.999994243536811	0.999998420791093	0.999956403391624
RHOA	3	49396578	49450431	TG	Atrial appendage	0.999994290267137	0.99999843537064	0.999955760324397
USP4	3	49315264	49378145	TG	Putamen	0.999994345028319	0.999998450356521	0.999954509097166
LAMB1	7	107564244	107643700	TG	Spleen	0.999999987821407	0.999999961092149	0.999954417032411
RHOA	3	49396578	49450431	TG	Putamen	0.999994290267137	0.99999843537064	0.999953089206227
USP4	3	49315264	49378145	TG	Gastroesophageal junction	0.999994345028319	0.999998450356521	0.999952688191966
USP4	3	49315264	49378145	TG	Caudate	0.999994345028319	0.999998450356521	0.999952634208728
GPX1	3	49394609	49396033	TG	Putamen	0.99999426311978	0.999998427425933	0.999952235615932
USP4	3	49315264	49378145	TG	CD8 cell	0.999994345028319	0.999998450356521	0.999952106425948
AMT	3	49454211	49460186	TG	Putamen	0.999994253648959	0.999998424539643	0.999952050240753
USP4	3	49315264	49378145	TG	CD4 cell	0.999994345028319	0.999998450356521	0.999951530495509
RHOA	3	49396578	49450431	TG	Gastroesophageal junction	0.999994290267137	0.99999843537064	0.999951226457811
RHOA	3	49396578	49450431	TG	Caudate	0.999994290267137	0.99999843537064	0.999951155203597
RHOA	3	49396578	49450431	TG	CD8 cell	0.999994290267137	0.99999843537064	0.999950607321375
GPX1	3	49394609	49396033	TG	Caudate	0.99999426311978	0.999998427425933	0.999950262524298
RHOA	3	49396578	49450431	TG	CD4 cell	0.999994290267137	0.99999843537064	0.999950013175029
AMT	3	49454211	49460186	TG	CD8 cell	0.999994253648959	0.999998424539643	0.9999495152441
USP4	3	49315264	49378145	TG	Spleen	0.999994345028319	0.999998450356521	0.999949261305523
AMT	3	49454211	49460186	TG	CD4 cell	0.999994253648959	0.999998424539643	0.99994890371285
CCDC36	3	49235861	49295537	TG	Omnibus	0.999994362293205	0.999998456482996	0.999948752642491
USP4	3	49315264	49378145	TG	Omnibus	0.999994345028319	0.999998450356521	0.999948384709252
USP4	3	49315264	49378145	TG	Hippocampus	0.999994345028319	0.999998450356521	0.99994796344021
USP4	3	49315264	49378145	TG	Cortex	0.999994345028319	0.999998450356521	0.999947621495488
RHOA	3	49396578	49450431	TG	Spleen	0.999994290267137	0.99999843537064	0.999947581230016
REL	2	61108656	61158745	TF	Aorta	0.999900896464377	0.999952293423323	0.99994757479797
USP4	3	49315264	49378145	TG	Sigmoid colon	0.999994345028319	0.999998450356521	0.999947378000174
USP4	3	49315264	49378145	TG	Esophagus muscularis	0.999994345028319	0.999998450356521	0.99994728806703
REL	2	61108656	61158745	TF	Breast	0.999900896464377	0.999952293423323	0.999946783937644
RHOA	3	49396578	49450431	TG	Omnibus	0.999994290267137	0.99999843537064	0.999946774711634
RHOA	3	49396578	49450431	TG	Hippocampus	0.999994290267137	0.99999843537064	0.999946359844742
AMT	3	49454211	49460186	TG	Spleen	0.999994253648959	0.999998424539643	0.99994633789937
RHOA	3	49396578	49450431	TG	Cortex	0.999994290267137	0.99999843537064	0.99994601216953
GPX1	3	49394609	49396033	TG	Omnibus	0.99999426311978	0.999998427425933	0.999945792523952
RHOA	3	49396578	49450431	TG	Sigmoid colon	0.999994290267137	0.99999843537064	0.999945736170241
RHOA	3	49396578	49450431	TG	Esophagus muscularis	0.999994290267137	0.99999843537064	0.999945636835166
AMT	3	49454211	49460186	TG	Omnibus	0.999994253648959	0.999998424539643	0.999945594522051
GPX1	3	49394609	49396033	TG	Hippocampus	0.99999426311978	0.999998427425933	0.999945385889686
REL	2	61108656	61158745	TF	Ovary	0.999900896464377	0.999952293423323	0.999945362541099
NICN1	3	49460379	49466759	TG	Omnibus	0.999994246672014	0.999998422578969	0.999945349722546
GPX1	3	49394609	49396033	TG	Cortex	0.99999426311978	0.999998427425933	0.999945036788068
AMT	3	49454211	49460186	TG	Cortex	0.999994253648959	0.999998424539643	0.999944834011514
GPX1	3	49394609	49396033	TG	Esophagus muscularis	0.99999426311978	0.999998427425933	0.999944631228537
REL	2	61108656	61158745	TF	Gastroesophageal junction	0.999900896464377	0.999952293423323	0.999940260311608
USP4	3	49315264	49378145	TG	Visceral omentum	0.999994345028319	0.999998450356521	0.999940256217523
USP4	3	49315264	49378145	TG	Skeletal muscle	0.999994345028319	0.999998450356521	0.999938212486492
RHOA	3	49396578	49450431	TG	Visceral omentum	0.999994290267137	0.99999843537064	0.999938209657751
REL	2	61108656	61158745	TF	Sigmoid colon	0.999900896464377	0.999952293423323	0.999937516589282
REL	2	61108656	61158745	TF	Spleen	0.999900896464377	0.999952293423323	0.999936880561769
RHOA	3	49396578	49450431	TG	Skeletal muscle	0.999994290267137	0.99999843537064	0.999936191566163
REL	2	61108656	61158745	TF	Skeletal muscle	0.999900896464377	0.999952293423323	0.999935231951596
REL	2	61108656	61158745	TF	Liver	0.999900896464377	0.999952293423323	0.999935103944286
PEX13	2	61244360	61279125	TG	Spleen	0.999899571091008	0.999950836663069	0.999934244770317
LAMB1	7	107564244	107643700	TG	Terminal ileum	0.999999987821407	0.999999961092149	0.999932045918029
REL	2	61108656	61158745	TF	Tibial nerve	0.999900896464377	0.999952293423323	0.999931920613037
LAMB1	7	107564244	107643700	TG	Adrenal gland	0.999999987821407	0.999999961092149	0.99993093277082
USP4	3	49315264	49378145	TG	Terminal ileum	0.999994345028319	0.999998450356521	0.999929162254236
REL	2	61108656	61158745	TF	Stomach	0.999900896464377	0.999952293423323	0.999928871824818
REL	2	61108656	61158745	TF	Left ventricle	0.999900896464377	0.999952293423323	0.999927089953156
REL	2	61108656	61158745	TF	Esophagus muscularis	0.999900896464377	0.999952293423323	0.999927035729159
RHOA	3	49396578	49450431	TG	Terminal ileum	0.999994290267137	0.99999843537064	0.999926876002475
REL	2	61108656	61158745	TF	Testis	0.999900896464377	0.999952293423323	0.999926740948805
REL	2	61108656	61158745	TF	Thyroid	0.999900896464377	0.999952293423323	0.99992365705458
PEX13	2	61244360	61279125	TG	Testis	0.999899571091008	0.999950836663069	0.999923095740726
USP4	3	49315264	49378145	TG	Uterus	0.999994345028319	0.999998450356521	0.999922081122701
PEX13	2	61244360	61279125	TG	Thyroid	0.999899571091008	0.999950836663069	0.999919852192531
RHOA	3	49396578	49450431	TG	Uterus	0.999994290267137	0.99999843537064	0.999919290449623
REL	2	61108656	61158745	TF	Caudate	0.999900896464377	0.999952293423323	0.999919045897164
AMT	3	49454211	49460186	TG	Uterus	0.999994253648959	0.999998424539643	0.999917197421669
REL	2	61108656	61158745	TF	Transverse colon	0.999900896464377	0.999952293423323	0.999907324888171
KIF21B	1	200938520	200992828	TG	Spleen	0.992615315580593	0.992144205024009	0.999905527730124
REL	2	61108656	61158745	TF	Atrial appendage	0.999900896464377	0.999952293423323	0.999904484764804
REL	2	61108656	61158745	TF	Adrenal gland	0.999900896464377	0.999952293423323	0.99990323318127
REL	2	61108656	61158745	TF	Uterus	0.999900896464377	0.999952293423323	0.999901907043489
USP4	3	49315264	49378145	TG	Adrenal gland	0.999994345028319	0.999998450356521	0.999893953293134
REL	2	61108656	61158745	TF	Lung	0.999900896464377	0.999952293423323	0.999893015569691
REL	2	61108656	61158745	TF	Sun-exposed skin	0.999900896464377	0.999952293423323	0.99989210051366
RHOA	3	49396578	49450431	TG	Adrenal gland	0.999994290267137	0.99999843537064	0.999890164641291
REL	2	61108656	61158745	TF	Esophagus mucosa	0.999900896464377	0.999952293423323	0.999889465626386
PEX13	2	61244360	61279125	TG	Lung	0.999899571091008	0.999950836663069	0.999889053768065
PEX13	2	61244360	61279125	TG	Sun-exposed skin	0.999899571091008	0.999950836663069	0.99988849272971
GPX1	3	49394609	49396033	TG	Adrenal gland	0.99999426311978	0.999998427425933	0.999887757736306
USP4	3	49315264	49378145	TG	Subcutaneous adipose	0.999994345028319	0.999998450356521	0.999886624033221
PEX13	2	61244360	61279125	TG	Esophagus mucosa	0.999899571091008	0.999950836663069	0.999885900605485
REL	2	61108656	61158745	TF	Prostate	0.999900896464377	0.999952293423323	0.999885549823828
REL	2	61108656	61158745	TF	Terminal ileum	0.999900896464377	0.999952293423323	0.999885394106148
RHOA	3	49396578	49450431	TG	Subcutaneous adipose	0.999994290267137	0.99999843537064	0.999882211509753
PEX13	2	61244360	61279125	TG	Terminal ileum	0.999899571091008	0.999950836663069	0.999880565147105
IL12RB2	1	67773047	67862583	TG	Omnibus	0.999999999889822	0.999999976911979	0.999877485591393
USP4	3	49315264	49378145	TG	Transverse colon	0.999994345028319	0.999998450356521	0.999872648574409
RHOA	3	49396578	49450431	TG	Transverse colon	0.999994290267137	0.99999843537064	0.999867975659119
AMT	3	49454211	49460186	TG	Transverse colon	0.999994253648959	0.999998424539643	0.999864467565229
KIF21B	1	200938520	200992828	TG	B cell	0.992615315580593	0.992144205024009	0.999861611401365
TRAPPC10	21	45432200	45526433	TG	B cell	0.999850775551489	0.999942526014226	0.999859279407411
ICOSLG	21	45642874	45660849	TG	B cell	0.999850176667012	0.999942447816261	0.999857482565664
REL	2	61108656	61158745	TF	Vagina	0.999900896464377	0.999952293423323	0.999856799639014
TRAPPC10	21	45432200	45526433	TG	Left ventricle	0.999850775551489	0.999942526014226	0.999856548971125
TRAPPC10	21	45432200	45526433	TG	Liver	0.999850775551489	0.999942526014226	0.999856345761329
C21orf33	21	45553487	45565605	TG	Liver	0.99985040035634	0.99994253802152	0.999856104744406
C21orf33	21	45553487	45565605	TG	Left ventricle	0.99985040035634	0.99994253802152	0.999856016454023
AIRE	21	45705721	45718531	TF	B cell	0.999849622237431	0.999942109317819	0.999855467411563
TRAPPC10	21	45432200	45526433	TG	Pancreas	0.999850775551489	0.999942526014226	0.99985256492225
C21orf33	21	45553487	45565605	TG	Pancreas	0.99985040035634	0.99994253802152	0.999852256945442
PEX13	2	61244360	61279125	TG	Vagina	0.999899571091008	0.999950836663069	0.999851489553183
GPR25	1	200842083	200843306	TG	B cell	0.991935634221528	0.991090879444028	0.999843733772822
KIF21B	1	200938520	200992828	TG	Testis	0.992615315580593	0.992144205024009	0.999843597583379
PWP2	21	45527171	45551063	TG	NK cell	0.999850724375573	0.999942751669118	0.999842408964083
TRAPPC10	21	45432200	45526433	TG	NK cell	0.999850775551489	0.999942526014226	0.999841968230434
TRAPPC10	21	45432200	45526433	TG	Monocyte	0.999850775551489	0.999942526014226	0.999841732455412
C21orf33	21	45553487	45565605	TG	NK cell	0.99985040035634	0.99994253802152	0.999841728036525
KIF21B	1	200938520	200992828	TG	Hippocampus	0.992615315580593	0.992144205024009	0.999840419491368
ICOSLG	21	45642874	45660849	TG	Monocyte	0.999850176667012	0.999942447816261	0.999840173594642
STMN3	20	62271061	62284780	TG	Putamen	0.981772214074032	0.999179284947093	0.999827613915715
GMEB2	20	62218955	62258394	TF	Putamen	0.979319964587	0.999178080114385	0.999827297301068
TRAPPC10	21	45432200	45526433	TG	Omnibus	0.999850775551489	0.999942526014226	0.999826591344602
SLC2A4RG	20	62371214	62374858	TG	Putamen	0.979595661583692	0.999163782756087	0.999825651503836
PWP2	21	45527171	45551063	TG	Omnibus	0.999850724375573	0.999942751669118	0.999825234972349
C21orf33	21	45553487	45565605	TG	Omnibus	0.99985040035634	0.99994253802152	0.999824220560316
LIME1	20	62366815	62370456	TG	Putamen	0.97955739994968	0.999158304742933	0.999824184731975
TRAPPC10	21	45432200	45526433	TG	Cortex	0.999850775551489	0.999942526014226	0.99982365817128
ICOSLG	21	45642874	45660849	TG	Omnibus	0.999850176667012	0.999942447816261	0.99982247590917
C21orf33	21	45553487	45565605	TG	Cortex	0.99985040035634	0.99994253802152	0.999821760013391
C21orf33	21	45553487	45565605	TG	Cerebellum	0.99985040035634	0.99994253802152	0.999821759510916
TRAPPC10	21	45432200	45526433	TG	Cerebellum	0.999850775551489	0.999942526014226	0.999820529899768
USP4	3	49315264	49378145	TG	Stomach	0.999994345028319	0.999998450356521	0.999820016213707
AIRE	21	45705721	45718531	TG	Omnibus	0.999849622237431	0.999942109317819	0.999819925997131
TRAPPC10	21	45432200	45526433	TG	CD8 cell	0.999850775551489	0.999942526014226	0.999818392194884
PWP2	21	45527171	45551063	TG	CD8 cell	0.999850724375573	0.999942751669118	0.999818341845089
C21orf33	21	45553487	45565605	TG	CD8 cell	0.99985040035634	0.99994253802152	0.999817500721586
TRAPPC10	21	45432200	45526433	TG	Esophagus mucosa	0.999850775551489	0.999942526014226	0.99981679829255
ZBTB46	20	62375019	62462597	TG	Cerebellum	0.980635296773819	0.999223662659345	0.999815522880528
PWP2	21	45527171	45551063	TG	Testis	0.999850724375573	0.999942751669118	0.999813931424498
TRAPPC10	21	45432200	45526433	TG	Testis	0.999850775551489	0.999942526014226	0.999813752347868
TRAPPC10	21	45432200	45526433	TG	Putamen	0.999850775551489	0.999942526014226	0.999813409478897
RHOA	3	49396578	49450431	TG	Stomach	0.999994290267137	0.99999843537064	0.999812927931956
TRAPPC10	21	45432200	45526433	TG	Hippocampus	0.999850775551489	0.999942526014226	0.999810861977824
AMT	3	49454211	49460186	TG	Stomach	0.999994253648959	0.999998424539643	0.999807538581065
TRAPPC10	21	45432200	45526433	TG	Gastroesophageal junction	0.999850775551489	0.999942526014226	0.999806708469353
IL12RB2	1	67773047	67862583	TG	NK cell	0.999999999889822	0.999999976911979	0.999805406818124
TRAPPC10	21	45432200	45526433	TG	Caudate	0.999850775551489	0.999942526014226	0.999804889176618
STMN3	20	62271061	62284780	TG	Hippocampus	0.981772214074032	0.999179284947093	0.999804000832477
GMEB2	20	62218955	62258394	TF	Hippocampus	0.979319964587	0.999178080114385	0.999803596620788
STMN3	20	62271061	62284780	TG	Caudate	0.981772214074032	0.999179284947093	0.999802466800671
GMEB2	20	62218955	62258394	TF	Caudate	0.979319964587	0.999178080114385	0.999802191410567
TRAPPC10	21	45432200	45526433	TG	Breast	0.999850775551489	0.999942526014226	0.999801142620051
SLC2A4RG	20	62371214	62374858	TG	Hippocampus	0.979595661583692	0.999163782756087	0.999800982787503
LAMB1	7	107564244	107643700	TG	Stomach	0.999999987821407	0.999999961092149	0.999799930972083
TRAPPC10	21	45432200	45526433	TG	Atrial appendage	0.999850775551489	0.999942526014226	0.99979990108607
TRAPPC10	21	45432200	45526433	TG	CD4 cell	0.999850775551489	0.999942526014226	0.999799221130384
LIME1	20	62366815	62370456	TG	Hippocampus	0.97955739994968	0.999158304742933	0.999799131438573
C21orf33	21	45553487	45565605	TG	Breast	0.99985040035634	0.99994253802152	0.999799080367459
C21orf33	21	45553487	45565605	TG	CD4 cell	0.99985040035634	0.99994253802152	0.999797884029391
STMN3	20	62271061	62284780	TG	Cerebellum	0.981772214074032	0.999179284947093	0.999797725635047
GMEB2	20	62218955	62258394	TF	Cerebellum	0.979319964587	0.999178080114385	0.999797462360272
ICOSLG	21	45642874	45660849	TG	CD4 cell	0.999850176667012	0.999942447816261	0.999795876556972
SLC2A4RG	20	62371214	62374858	TG	Cerebellum	0.979595661583692	0.999163782756087	0.999795491444948
TRAPPC10	21	45432200	45526433	TG	Sun-exposed skin	0.999850775551489	0.999942526014226	0.999795350542101
TRAPPC10	21	45432200	45526433	TG	Tibial nerve	0.999850775551489	0.999942526014226	0.999795203729647
LIME1	20	62366815	62370456	TG	Cerebellum	0.97955739994968	0.999158304742933	0.999793795628932
TRAPPC10	21	45432200	45526433	TG	Thyroid	0.999850775551489	0.999942526014226	0.999790376334151
C21orf33	21	45553487	45565605	TG	Thyroid	0.99985040035634	0.99994253802152	0.999789538784366
KIF21B	1	200938520	200992828	TG	Cortex	0.992615315580593	0.992144205024009	0.999789206004187
TRAPPC10	21	45432200	45526433	TG	Sigmoid colon	0.999850775551489	0.999942526014226	0.999781748180391
C21orf33	21	45553487	45565605	TG	Skeletal muscle	0.99985040035634	0.99994253802152	0.999780258978294
STMN3	20	62271061	62284780	TG	Cortex	0.981772214074032	0.999179284947093	0.999772703167093
GMEB2	20	62218955	62258394	TF	Cortex	0.979319964587	0.999178080114385	0.999772290044715
PITX1	5	134363425	134370503	TF	CD8 cell	0.99902473397638	0.999493990022279	0.999771560391882
SLC2A4RG	20	62371214	62374858	TG	Cortex	0.979595661583692	0.999163782756087	0.999768887142721
LIME1	20	62366815	62370456	TG	Cortex	0.97955739994968	0.999158304742933	0.999766711202743
PITX1	5	134363425	134370503	TF	Stomach	0.99902473397638	0.999493990022279	0.999766347152031
PLCH2	1	2357419	2436969	TG	Omnibus	0.940085404612652	0.961915052895945	0.999762920288892
GMEB2	20	62218955	62258394	TF	Pancreas	0.979319964587	0.999178080114385	0.999761907945922
PITX1	5	134363425	134370503	TF	CD4 cell	0.99902473397638	0.999493990022279	0.999761706982806
TRAPPC10	21	45432200	45526433	TG	Lung	0.999850775551489	0.999942526014226	0.999759881305198
SLC2A4RG	20	62371214	62374858	TG	Pancreas	0.979595661583692	0.999163782756087	0.999757022374901
LIME1	20	62366815	62370456	TG	Pancreas	0.97955739994968	0.999158304742933	0.999754396202576
FAM213B	1	2517930	2522908	TG	Omnibus	0.94137449349233	0.962827992183632	0.999751144519105
MMEL1	1	2522078	2564481	TG	Omnibus	0.941351060816281	0.962802715738641	0.999750723286887
HES5	1	2460184	2461684	TF	Putamen	0.940999487532159	0.962491194287179	0.999750039525294
HES5	1	2460184	2461684	TG	Omnibus	0.940999487532159	0.962491194287179	0.999749876124797
TRAPPC10	21	45432200	45526433	TG	Visceral omentum	0.999850775551489	0.999942526014226	0.999745436324168
TRAPPC10	21	45432200	45526433	TG	Spleen	0.999850775551489	0.999942526014226	0.999741756004752
GMEB2	20	62218955	62258394	TF	Testis	0.979319964587	0.999178080114385	0.999739990578938
TRAPPC10	21	45432200	45526433	TG	Subcutaneous adipose	0.999850775551489	0.999942526014226	0.999737377502994
PITX1	5	134363425	134370503	TF	Gastroesophageal junction	0.99902473397638	0.999493990022279	0.99973661340575
PITX1	5	134363425	134370503	TF	Skeletal muscle	0.99902473397638	0.999493990022279	0.999735741633106
SLC2A4RG	20	62371214	62374858	TG	Testis	0.979595661583692	0.999163782756087	0.99973559619075
C21orf33	21	45553487	45565605	TG	Subcutaneous adipose	0.99985040035634	0.99994253802152	0.999733700959562
LIME1	20	62366815	62370456	TG	Testis	0.97955739994968	0.999158304742933	0.999732955831605
GMEB2	20	62218955	62258394	TF	Gastroesophageal junction	0.979319964587	0.999178080114385	0.999722616978724
PITX1	5	134363425	134370503	TF	Omnibus	0.99902473397638	0.999493990022279	0.999720482105649
SLC2A4RG	20	62371214	62374858	TG	Gastroesophageal junction	0.979595661583692	0.999163782756087	0.999717731310117
TRAPPC10	21	45432200	45526433	TG	Terminal ileum	0.999850775551489	0.999942526014226	0.999705710038888
HES5	1	2460184	2461684	TF	Sun-exposed skin	0.940999487532159	0.962491194287179	0.999685873386283
PITX1	5	134363425	134370503	TF	Prostate	0.99902473397638	0.999493990022279	0.99967955099595
TRAPPC10	21	45432200	45526433	TG	Transverse colon	0.999850775551489	0.999942526014226	0.999676736814642
TRAPPC10	21	45432200	45526433	TG	Stomach	0.999850775551489	0.999942526014226	0.99967344950732
C21orf33	21	45553487	45565605	TG	Stomach	0.99985040035634	0.99994253802152	0.99967197664665
ICOSLG	21	45642874	45660849	TG	Transverse colon	0.999850176667012	0.999942447816261	0.999671381628976
PITX1	5	134363425	134370503	TF	B cell	0.99902473397638	0.999493990022279	0.999647600018543
MMEL1	1	2522078	2564481	TG	CD4 cell	0.941351060816281	0.962802715738641	0.999645344804414
PITX1	5	134363425	134370503	TF	Vagina	0.99902473397638	0.999493990022279	0.999633942026053
STMN3	20	62271061	62284780	TG	Thyroid	0.981772214074032	0.999179284947093	0.999629913367149
GMEB2	20	62218955	62258394	TF	Thyroid	0.979319964587	0.999178080114385	0.999629238671515
FAM213B	1	2517930	2522908	TG	Terminal ileum	0.94137449349233	0.962827992183632	0.999621762155619
SLC2A4RG	20	62371214	62374858	TG	Thyroid	0.979595661583692	0.999163782756087	0.999621258567417
LIME1	20	62366815	62370456	TG	Thyroid	0.97955739994968	0.999158304742933	0.99961754210089
ARFRP1	20	62329996	62339377	TG	Thyroid	0.979873687557484	0.999156794632379	0.999616420729601
PITX1	5	134363425	134370503	TF	Adrenal gland	0.99902473397638	0.999493990022279	0.999566210351135
PITX1	5	134363425	134370503	TF	Terminal ileum	0.99902473397638	0.999493990022279	0.999563573297635
ZBTB46	20	62375019	62462597	TG	Left ventricle	0.980635296773819	0.999223662659345	0.999563380784668
GMEB2	20	62218955	62258394	TF	Tibial nerve	0.979319964587	0.999178080114385	0.999556640383387
ZBTB46	20	62375019	62462597	TG	Omnibus	0.980635296773819	0.999223662659345	0.999548560176707
PITX1	5	134363425	134370503	TF	Esophagus muscularis	0.99902473397638	0.999493990022279	0.999548521821292
SLC2A4RG	20	62371214	62374858	TG	Tibial nerve	0.979595661583692	0.999163782756087	0.999545714772849
PITX1	5	134363425	134370503	TF	Transverse colon	0.99902473397638	0.999493990022279	0.999538008226863
GMEB2	20	62218955	62258394	TF	Skeletal muscle	0.979319964587	0.999178080114385	0.999536908672796
GMEB2	20	62218955	62258394	TF	Left ventricle	0.979319964587	0.999178080114385	0.999531344136085
STMN3	20	62271061	62284780	TG	Vagina	0.981772214074032	0.999179284947093	0.99952881598364
GMEB2	20	62218955	62258394	TF	Vagina	0.979319964587	0.999178080114385	0.99952808345503
SLC2A4RG	20	62371214	62374858	TG	Left ventricle	0.979595661583692	0.999163782756087	0.999527009056417
RTEL1	20	62289163	62328416	TG	Omnibus	0.982303643601628	0.999194036962471	0.999525774799884
SLC2A4RG	20	62371214	62374858	TG	Skeletal muscle	0.979595661583692	0.999163782756087	0.999524448033661
SLC2A4RG	20	62371214	62374858	TG	Vagina	0.979595661583692	0.999163782756087	0.999521824836609
LIME1	20	62366815	62370456	TG	Vagina	0.97955739994968	0.999158304742933	0.999518554600443
STMN3	20	62271061	62284780	TG	Omnibus	0.981772214074032	0.999179284947093	0.999511760742002
GMEB2	20	62218955	62258394	TF	Omnibus	0.979319964587	0.999178080114385	0.999510786439499
GMEB2	20	62218955	62258394	TF	Liver	0.979319964587	0.999178080114385	0.999504749575556
FAM213B	1	2517930	2522908	TG	Transverse colon	0.94137449349233	0.962827992183632	0.999500244030196
CATSPER3	5	134303596	134347392	TG	Pancreas	0.999031544651008	0.99950044163213	0.999500182969049
SLC2A4RG	20	62371214	62374858	TG	Liver	0.979595661583692	0.999163782756087	0.999497552691148
PITX1	5	134363425	134370503	TF	Sigmoid colon	0.99902473397638	0.999493990022279	0.999497517835466
SLC2A4RG	20	62371214	62374858	TG	Omnibus	0.979595661583692	0.999163782756087	0.999497487469183
LIME1	20	62366815	62370456	TG	Liver	0.97955739994968	0.999158304742933	0.999493769799321
LIME1	20	62366815	62370456	TG	Omnibus	0.97955739994968	0.999158304742933	0.99949244845574
ARFRP1	20	62329996	62339377	TG	Omnibus	0.979873687557484	0.999156794632379	0.99949117427075
PITX1	5	134363425	134370503	TF	Pancreas	0.99902473397638	0.999493990022279	0.999489073421652
STMN3	20	62271061	62284780	TG	Atrial appendage	0.981772214074032	0.999179284947093	0.999478303760664
GMEB2	20	62218955	62258394	TF	Atrial appendage	0.979319964587	0.999178080114385	0.999477334799703
SLC2A4RG	20	62371214	62374858	TG	Atrial appendage	0.979595661583692	0.999163782756087	0.999464305199092
FAM213B	1	2517930	2522908	TG	Stomach	0.94137449349233	0.962827992183632	0.99946209870751
MMEL1	1	2522078	2564481	TG	Stomach	0.941351060816281	0.962802715738641	0.999460976467054
STMN3	20	62271061	62284780	TG	Esophagus muscularis	0.981772214074032	0.999179284947093	0.999459606389911
GMEB2	20	62218955	62258394	TF	Esophagus muscularis	0.979319964587	0.999178080114385	0.999458448370199
GMEB2	20	62218955	62258394	TF	Adrenal gland	0.979319964587	0.999178080114385	0.999451320220045
SLC2A4RG	20	62371214	62374858	TG	Esophagus muscularis	0.979595661583692	0.999163782756087	0.99944395182761
GMEB2	20	62218955	62258394	TF	Aorta	0.979319964587	0.999178080114385	0.999442652242887
SLC2A4RG	20	62371214	62374858	TG	Adrenal gland	0.979595661583692	0.999163782756087	0.999433536892631
SLC2A4RG	20	62371214	62374858	TG	Aorta	0.979595661583692	0.999163782756087	0.999425330005069
CAMSAP2	1	200708686	200829832	TG	Thyroid	0.992739057126496	0.992487958405228	0.999419975992572
PITX1	5	134363425	134370503	TF	Tibial nerve	0.99902473397638	0.999493990022279	0.999412284060644
PITX1	5	134363425	134370503	TF	Testis	0.99902473397638	0.999493990022279	0.999373373284813
STMN3	20	62271061	62284780	TG	Uterus	0.981772214074032	0.999179284947093	0.999370341853928
GMEB2	20	62218955	62258394	TF	Uterus	0.979319964587	0.999178080114385	0.999369030209993
STMN3	20	62271061	62284780	TG	Sigmoid colon	0.981772214074032	0.999179284947093	0.999368761359012
GMEB2	20	62218955	62258394	TF	Sigmoid colon	0.979319964587	0.999178080114385	0.999367349639787
STMN3	20	62271061	62284780	TG	Prostate	0.981772214074032	0.999179284947093	0.999356291644591
GMEB2	20	62218955	62258394	TF	Prostate	0.979319964587	0.999178080114385	0.999355147519014
SLC2A4RG	20	62371214	62374858	TG	Uterus	0.979595661583692	0.999163782756087	0.999352283228209
MAML2	11	95709762	96076344	TG	Omnibus	0.999600850659178	0.998909702022539	0.999350679912606
SLC2A4RG	20	62371214	62374858	TG	Sigmoid colon	0.979595661583692	0.999163782756087	0.999349279474326
PITX1	5	134363425	134370503	TF	Esophagus mucosa	0.99902473397638	0.999493990022279	0.999349120223339
PITX1	5	134363425	134370503	TF	Ovary	0.99902473397638	0.999493990022279	0.999347514202247
SLC2A4RG	20	62371214	62374858	TG	Prostate	0.979595661583692	0.999163782756087	0.999340904271527
GMEB2	20	62218955	62258394	TF	Stomach	0.979319964587	0.999178080114385	0.999323167159319
ZBTB46	20	62375019	62462597	TG	Ovary	0.980635296773819	0.999223662659345	0.999320266468328
SLC2A4RG	20	62371214	62374858	TG	Stomach	0.979595661583692	0.999163782756087	0.999296484680913
LIME1	20	62366815	62370456	TG	Stomach	0.97955739994968	0.999158304742933	0.999288551185677
GMEB2	20	62218955	62258394	TF	Ovary	0.979319964587	0.999178080114385	0.9992806512013
ZBTB46	20	62375019	62462597	TG	Breast	0.980635296773819	0.999223662659345	0.999276195529168
GMEB2	20	62218955	62258394	TF	Lung	0.979319964587	0.999178080114385	0.999270654345713
PITX1	5	134363425	134370503	TF	Thyroid	0.99902473397638	0.999493990022279	0.999270517376728
KIAA1841	2	61293006	61391960	TG	Omnibus	0.998443415381767	0.998989764075157	0.999268827386902
SLC2A4RG	20	62371214	62374858	TG	Ovary	0.979595661583692	0.999163782756087	0.999262111601369
LIME1	20	62366815	62370456	TG	Ovary	0.97955739994968	0.999158304742933	0.999255677249453
LIME1	20	62366815	62370456	TG	Lung	0.97955739994968	0.999158304742933	0.999248783177524
PITX1	5	134363425	134370503	TF	Lung	0.99902473397638	0.999493990022279	0.999246602710176
GMEB2	20	62218955	62258394	TF	Breast	0.979319964587	0.999178080114385	0.99923324687508
GMEB2	20	62218955	62258394	TF	Esophagus mucosa	0.979319964587	0.999178080114385	0.999221304904896
SLC2A4RG	20	62371214	62374858	TG	Breast	0.979595661583692	0.999163782756087	0.999208322128103
SLC2A4RG	20	62371214	62374858	TG	Esophagus mucosa	0.979595661583692	0.999163782756087	0.999207461944443
STMN3	20	62271061	62284780	TG	B cell	0.981772214074032	0.999179284947093	0.999191985002887
GMEB2	20	62218955	62258394	TF	B cell	0.979319964587	0.999178080114385	0.999190129475975
LIME1	20	62366815	62370456	TG	B cell	0.97955739994968	0.999158304742933	0.999154141158762
PITX1	5	134363425	134370503	TF	Breast	0.99902473397638	0.999493990022279	0.999146644496119
GMEB2	20	62218955	62258394	TF	Subcutaneous adipose	0.979319964587	0.999178080114385	0.999120279081353
PITX1	5	134363425	134370503	TF	Sun-exposed skin	0.99902473397638	0.999493990022279	0.999111301157354
PITX1	5	134363425	134370503	TF	Visceral omentum	0.99902473397638	0.999493990022279	0.999099112690698
MAML2	11	95709762	96076344	TG	Aorta	0.999600850659178	0.998909702022539	0.999098944467365
STMN3	20	62271061	62284780	TG	Visceral omentum	0.981772214074032	0.999179284947093	0.999087672432861
GMEB2	20	62218955	62258394	TF	Visceral omentum	0.979319964587	0.999178080114385	0.999085730695044
SLC2A4RG	20	62371214	62374858	TG	Subcutaneous adipose	0.979595661583692	0.999163782756087	0.999082977410322
PITX1	5	134363425	134370503	TF	Spleen	0.99902473397638	0.999493990022279	0.999064487948717
SLC2A4RG	20	62371214	62374858	TG	Visceral omentum	0.979595661583692	0.999163782756087	0.999054035695161
STMN3	20	62271061	62284780	TG	CD4 cell	0.981772214074032	0.999179284947093	0.99904823517901
GMEB2	20	62218955	62258394	TF	CD4 cell	0.979319964587	0.999178080114385	0.99904606546483
MAML2	11	95709762	96076344	TG	Monocyte	0.999600850659178	0.998909702022539	0.999043647729997
SLC2A4RG	20	62371214	62374858	TG	CD4 cell	0.979595661583692	0.999163782756087	0.99901053645491
LIME1	20	62366815	62370456	TG	CD4 cell	0.97955739994968	0.999158304742933	0.999000762795808
ARFRP1	20	62329996	62339377	TG	CD4 cell	0.979873687557484	0.999156794632379	0.998999926073601
STMN3	20	62271061	62284780	TG	Sun-exposed skin	0.981772214074032	0.999179284947093	0.998950228609086
GMEB2	20	62218955	62258394	TF	Sun-exposed skin	0.979319964587	0.999178080114385	0.99894856323191
CATSPER3	5	134303596	134347392	TG	Left ventricle	0.999031544651008	0.99950044163213	0.998928600419819
SLC2A4RG	20	62371214	62374858	TG	Sun-exposed skin	0.979595661583692	0.999163782756087	0.998924432281698
GMEB2	20	62218955	62258394	TF	NK cell	0.979319964587	0.999178080114385	0.998919248359304
LIME1	20	62366815	62370456	TG	Sun-exposed skin	0.97955739994968	0.999158304742933	0.998916978067459
STMN3	20	62271061	62284780	TG	CD8 cell	0.981772214074032	0.999179284947093	0.99889353698063
GMEB2	20	62218955	62258394	TF	CD8 cell	0.979319964587	0.999178080114385	0.998890555843708
GMEB2	20	62218955	62258394	TF	Transverse colon	0.979319964587	0.999178080114385	0.998890510656794
SLC2A4RG	20	62371214	62374858	TG	NK cell	0.979595661583692	0.999163782756087	0.998876685034613
LIME1	20	62366815	62370456	TG	NK cell	0.97955739994968	0.999158304742933	0.998865557648396
ARFRP1	20	62329996	62339377	TG	NK cell	0.979873687557484	0.999156794632379	0.998865157190851
ZBTB46	20	62375019	62462597	TG	Spleen	0.980635296773819	0.999223662659345	0.998864952737592
SLC2A4RG	20	62371214	62374858	TG	CD8 cell	0.979595661583692	0.999163782756087	0.998847801521552
SLC2A4RG	20	62371214	62374858	TG	Transverse colon	0.979595661583692	0.999163782756087	0.998844039601418
LIME1	20	62366815	62370456	TG	CD8 cell	0.97955739994968	0.999158304742933	0.998836075353986
ARFRP1	20	62329996	62339377	TG	CD8 cell	0.979873687557484	0.999156794632379	0.998835196159063
LIME1	20	62366815	62370456	TG	Transverse colon	0.97955739994968	0.999158304742933	0.998833262983501
PITX1	5	134363425	134370503	TF	Caudate	0.99902473397638	0.999493990022279	0.9988176522909
PITX1	5	134363425	134370503	TF	Hippocampus	0.99902473397638	0.999493990022279	0.998817160470307
GMEB2	20	62218955	62258394	TF	Spleen	0.979319964587	0.999178080114385	0.998804461760153
SLC2A4RG	20	62371214	62374858	TG	Spleen	0.979595661583692	0.999163782756087	0.998762387586328
LIME1	20	62366815	62370456	TG	Spleen	0.97955739994968	0.999158304742933	0.998752365025759
KIAA1841	2	61293006	61391960	TG	Testis	0.998443415381767	0.998989764075157	0.998440929668828
GMEB2	20	62218955	62258394	TF	Monocyte	0.979319964587	0.999178080114385	0.998357523400438
KIAA1841	2	61293006	61391960	TG	Esophagus mucosa	0.998443415381767	0.998989764075157	0.998152596775835
PITX1	5	134363425	134370503	TF	Uterus	0.99902473397638	0.999493990022279	0.998094474565759
KIAA1841	2	61293006	61391960	TG	Prostate	0.998443415381767	0.998989764075157	0.998041807836724
HNF4A	20	42984340	43061485	TF	Omnibus	0.992303857437419	0.996566302764061	0.997955244691095
HNF4A	20	42984340	43061485	TF	Pancreas	0.992303857437419	0.996566302764061	0.997941992952356
HNF4A	20	42984340	43061485	TF	Transverse colon	0.992303857437419	0.996566302764061	0.997876958712807
TTPAL	20	43104526	43123244	TG	Omnibus	0.992141706999069	0.996442555498796	0.997861073645205
SERINC3	20	43124862	43150750	TG	Omnibus	0.992138415040584	0.996438304651246	0.997858793744034
TTPAL	20	43104526	43123244	TG	Pancreas	0.992141706999069	0.996442555498796	0.997809539277336
TTPAL	20	43104526	43123244	TG	Transverse colon	0.992141706999069	0.996442555498796	0.997796252763219
HNF4A	20	42984340	43061485	TF	Stomach	0.992303857437419	0.996566302764061	0.997779091192423
PKIG	20	43160426	43252888	TG	Omnibus	0.991841643466399	0.996215193760965	0.997673341951826
SERINC3	20	43124862	43150750	TG	Testis	0.992138415040584	0.996438304651246	0.997299375802157
HNF4A	20	42984340	43061485	TF	Terminal ileum	0.992303857437419	0.996566302764061	0.997285804300241
HNF4A	20	42984340	43061485	TF	Liver	0.992303857437419	0.996566302764061	0.99696362366374
GMEB2	20	62218955	62258394	TF	Terminal ileum	0.979319964587	0.999178080114385	0.996887402890026
TTPAL	20	43104526	43123244	TG	Liver	0.992141706999069	0.996442555498796	0.996883212298483
LIME1	20	62366815	62370456	TG	Terminal ileum	0.97955739994968	0.999158304742933	0.996714654965011
LRRC32	11	76368568	76381791	TG	Omnibus	0.997877993425383	0.998698191152195	0.996566509415522
MOV10L1	22	50528308	50600119	TG	Omnibus	0.995633884806364	0.998033733463145	0.996408810556491
MLC1	22	50497820	50524331	TG	Omnibus	0.995581683291606	0.997996226828804	0.996231698630324
MLC1	22	50497820	50524331	TG	Cortex	0.995581683291606	0.997996226828804	0.996182900109404
LRRC32	11	76368568	76381791	TG	Aorta	0.997877993425383	0.998698191152195	0.996143790138488
MLC1	22	50497820	50524331	TG	Cerebellum	0.995581683291606	0.997996226828804	0.996125560679361
MLC1	22	50497820	50524331	TG	Hippocampus	0.995581683291606	0.997996226828804	0.996029644767269
MLC1	22	50497820	50524331	TG	Putamen	0.995581683291606	0.997996226828804	0.996012128290848
IL17REL	22	50432942	50451088	TG	Omnibus	0.995498702970623	0.997935375665286	0.995942558637278
MLC1	22	50497820	50524331	TG	Caudate	0.995581683291606	0.997996226828804	0.995926559511888
PIM3	22	50354161	50357728	TG	Omnibus	0.995494152469779	0.997931648357665	0.995911929038258
PIM3	22	50354161	50357728	TG	Hippocampus	0.995494152469779	0.997931648357665	0.995696176052437
PIM3	22	50354161	50357728	TG	CD4 cell	0.995494152469779	0.997931648357665	0.995687439769269
PIM3	22	50354161	50357728	TG	CD8 cell	0.995494152469779	0.997931648357665	0.995634407991242
PIM3	22	50354161	50357728	TG	Caudate	0.995494152469779	0.997931648357665	0.99558191281929
PIM3	22	50354161	50357728	TG	Testis	0.995494152469779	0.997931648357665	0.995541891665329
SERINC3	20	43124862	43150750	TG	Esophagus mucosa	0.992138415040584	0.996438304651246	0.995481362212389
PIM3	22	50354161	50357728	TG	Ovary	0.995494152469779	0.997931648357665	0.995354100769154
KIF21B	1	200938520	200992828	TG	Liver	0.992615315580593	0.992144205024009	0.995297812843393
HNF4A	20	42984340	43061485	TF	Skeletal muscle	0.992303857437419	0.996566302764061	0.995240117849057
JRKL	11	96123153	96240738	TG	Omnibus	0.997854786247302	0.994070277896156	0.995185330377612
PKIG	20	43160426	43252888	TG	Esophagus mucosa	0.991841643466399	0.996215193760965	0.995172864805695
PIM3	22	50354161	50357728	TG	Thyroid	0.995494152469779	0.997931648357665	0.995130932042856
FLNC	7	128470431	128499328	TG	Subcutaneous adipose	0.981395607682535	0.990164545983002	0.99511541141133
PIM3	22	50354161	50357728	TG	Skeletal muscle	0.995494152469779	0.997931648357665	0.995106254859502
FLNC	7	128470431	128499328	TG	B cell	0.981395607682535	0.990164545983002	0.994936582322261
SERINC3	20	43124862	43150750	TG	Skeletal muscle	0.992138415040584	0.996438304651246	0.994882850666336
ZNF365	10	64133951	64431771	TG	CD8 cell	0.984456367876474	0.984390619727304	0.994804826455579
FLNC	7	128470431	128499328	TG	Aorta	0.981395607682535	0.990164545983002	0.994780156416611
ZBTB40	1	22778344	22857650	TG	Omnibus	0.998563345116053	0.999054451872221	0.994750302895703
ZNF365	10	64133951	64431771	TG	NK cell	0.984456367876474	0.984390619727304	0.994713886472951
LPP	3	187871072	188608460	TG	Esophagus mucosa	0.986260660220664	0.950495239382329	0.994648512586458
SERINC3	20	43124862	43150750	TG	Subcutaneous adipose	0.992138415040584	0.996438304651246	0.994574803751843
TTPAL	20	43104526	43123244	TG	Subcutaneous adipose	0.992141706999069	0.996442555498796	0.994565362346712
ATP6V1F	7	128502880	128505898	TG	Pancreas	0.980418443014684	0.989308717966539	0.994542355300546
SERINC3	20	43124862	43150750	TG	Monocyte	0.992138415040584	0.996438304651246	0.994541301024806
TTPAL	20	43104526	43123244	TG	Monocyte	0.992141706999069	0.996442555498796	0.994537102347485
FLNC	7	128470431	128499328	TG	CD4 cell	0.981395607682535	0.990164545983002	0.994532061434705
ATP6V1F	7	128502880	128505898	TG	Subcutaneous adipose	0.980418443014684	0.989308717966539	0.994500036034111
LPP	3	187871072	188608460	TG	Sun-exposed skin	0.986260660220664	0.950495239382329	0.994499830936847
ATP6V1F	7	128502880	128505898	TG	B cell	0.980418443014684	0.989308717966539	0.99440389685162
PIM3	22	50354161	50357728	TG	Sun-exposed skin	0.995494152469779	0.997931648357665	0.99434489118343
HNF4A	20	42984340	43061485	TF	Ovary	0.992303857437419	0.996566302764061	0.994307632879552
PIM3	22	50354161	50357728	TG	Visceral omentum	0.995494152469779	0.997931648357665	0.99430676547447
FLNC	7	128470431	128499328	TG	Cerebellum	0.981395607682535	0.990164545983002	0.994269619433186
PIM3	22	50354161	50357728	TG	Lung	0.995494152469779	0.997931648357665	0.994257739243016
PIM3	22	50354161	50357728	TG	Vagina	0.995494152469779	0.997931648357665	0.994234586744279
PIM3	22	50354161	50357728	TG	Adrenal gland	0.995494152469779	0.997931648357665	0.994195923501885
ATP6V1F	7	128502880	128505898	TG	Monocyte	0.980418443014684	0.989308717966539	0.994182110444061
ATP6V1F	7	128502880	128505898	TG	Aorta	0.980418443014684	0.989308717966539	0.994125402184238
HNF4A	20	42984340	43061485	TF	Uterus	0.992303857437419	0.996566302764061	0.994014130440516
HNF4A	20	42984340	43061485	TF	Breast	0.992303857437419	0.996566302764061	0.994013270099041
SERINC3	20	43124862	43150750	TG	Prostate	0.992138415040584	0.996438304651246	0.993951699661612
HNF4A	20	42984340	43061485	TF	Sigmoid colon	0.992303857437419	0.996566302764061	0.993918566089505
SERINC3	20	43124862	43150750	TG	Hippocampus	0.992138415040584	0.996438304651246	0.993892675023959
ATP6V1F	7	128502880	128505898	TG	CD4 cell	0.980418443014684	0.989308717966539	0.993884049013597
FLNC	7	128470431	128499328	TG	Sigmoid colon	0.981395607682535	0.990164545983002	0.99386338106181
SERINC3	20	43124862	43150750	TG	Gastroesophageal junction	0.992138415040584	0.996438304651246	0.993842070424819
SERINC3	20	43124862	43150750	TG	Putamen	0.992138415040584	0.996438304651246	0.993823721491376
ZNF365	10	64133951	64431771	TG	Caudate	0.984456367876474	0.984390619727304	0.993799068493533
PIM3	22	50354161	50357728	TG	Stomach	0.995494152469779	0.997931648357665	0.993791081058124
SERINC3	20	43124862	43150750	TG	Thyroid	0.992138415040584	0.996438304651246	0.993750225256788
TTPAL	20	43104526	43123244	TG	Thyroid	0.992141706999069	0.996442555498796	0.993742510534447
IRF5	7	128577666	128590089	TF	Pancreas	0.979031183142049	0.988111152591023	0.993716855798849
SERINC3	20	43124862	43150750	TG	Caudate	0.992138415040584	0.996438304651246	0.99371233533034
ATP6V1F	7	128502880	128505898	TG	CD8 cell	0.980418443014684	0.989308717966539	0.993700784705631
IRF5	7	128577666	128590089	TF	B cell	0.979031183142049	0.988111152591023	0.993681015808852
IRF5	7	128577666	128590089	TF	Subcutaneous adipose	0.979031183142049	0.988111152591023	0.993653741238313
PIM3	22	50354161	50357728	TG	Transverse colon	0.995494152469779	0.997931648357665	0.993635078471246
SERINC3	20	43124862	43150750	TG	Tibial nerve	0.992138415040584	0.996438304651246	0.993621832177941
ATP6V1F	7	128502880	128505898	TG	Cerebellum	0.980418443014684	0.989308717966539	0.993620365805367
SERINC3	20	43124862	43150750	TG	Uterus	0.992138415040584	0.996438304651246	0.993619841845151
TTPAL	20	43104526	43123244	TG	Uterus	0.992141706999069	0.996442555498796	0.993612989212785
ZNF365	10	64133951	64431771	TG	Putamen	0.984456367876474	0.984390619727304	0.993503903619829
IRF5	7	128577666	128590089	TF	NK cell	0.979031183142049	0.988111152591023	0.993495918339497
FLNC	7	128470431	128499328	TG	Putamen	0.981395607682535	0.990164545983002	0.993457462788756
FLNC	7	128470431	128499328	TG	Testis	0.981395607682535	0.990164545983002	0.993369758263969
IRF5	7	128577666	128590089	TF	Monocyte	0.979031183142049	0.988111152591023	0.993363903781285
FLNC	7	128470431	128499328	TG	Stomach	0.981395607682535	0.990164545983002	0.993361630273658
SERINC3	20	43124862	43150750	TG	Esophagus muscularis	0.992138415040584	0.996438304651246	0.993328067601354
FLNC	7	128470431	128499328	TG	Atrial appendage	0.981395607682535	0.990164545983002	0.993236899620177
IRF5	7	128577666	128590089	TF	Aorta	0.979031183142049	0.988111152591023	0.993227601522425
ATP6V1F	7	128502880	128505898	TG	Breast	0.980418443014684	0.989308717966539	0.993206042845787
ATP6V1F	7	128502880	128505898	TG	Tibial nerve	0.980418443014684	0.989308717966539	0.993200336417413
PKIG	20	43160426	43252888	TG	Thyroid	0.991841643466399	0.996215193760965	0.993107962765792
FLNC	7	128470431	128499328	TG	Gastroesophageal junction	0.981395607682535	0.990164545983002	0.993052251486759
IRF5	7	128577666	128590089	TF	CD4 cell	0.979031183142049	0.988111152591023	0.993008247155851
FLNC	7	128470431	128499328	TG	Esophagus muscularis	0.981395607682535	0.990164545983002	0.992987037017491
IRF5	7	128577666	128590089	TF	CD8 cell	0.979031183142049	0.988111152591023	0.992786954256296
SERINC3	20	43124862	43150750	TG	Adrenal gland	0.992138415040584	0.996438304651246	0.992760075540552
SERINC3	20	43124862	43150750	TG	Vagina	0.992138415040584	0.996438304651246	0.992750625684551
TTPAL	20	43104526	43123244	TG	Vagina	0.992141706999069	0.996442555498796	0.992748650048054
IRF5	7	128577666	128590089	TF	Cerebellum	0.979031183142049	0.988111152591023	0.992738302651399
FLNC	7	128470431	128499328	TG	Liver	0.981395607682535	0.990164545983002	0.992688998795429
FLNC	7	128470431	128499328	TG	Uterus	0.981395607682535	0.990164545983002	0.99267013520559
FLNC	7	128470431	128499328	TG	Hippocampus	0.981395607682535	0.990164545983002	0.992668376042036
ATP6V1F	7	128502880	128505898	TG	Putamen	0.980418443014684	0.989308717966539	0.992632567127845
FLNC	7	128470431	128499328	TG	Ovary	0.981395607682535	0.990164545983002	0.992593162388218
SERINC3	20	43124862	43150750	TG	Sun-exposed skin	0.992138415040584	0.996438304651246	0.992567431912812
TTPAL	20	43104526	43123244	TG	Sun-exposed skin	0.992141706999069	0.996442555498796	0.992566512452734
FLNC	7	128470431	128499328	TG	Cortex	0.981395607682535	0.990164545983002	0.992561002077238
ATP6V1F	7	128502880	128505898	TG	Testis	0.980418443014684	0.989308717966539	0.992556710046845
SERINC3	20	43124862	43150750	TG	Lung	0.992138415040584	0.996438304651246	0.992523332253878
ATP6V1F	7	128502880	128505898	TG	Caudate	0.980418443014684	0.989308717966539	0.992503017893862
SERINC3	20	43124862	43150750	TG	Visceral omentum	0.992138415040584	0.996438304651246	0.992355911924265
TTPAL	20	43104526	43123244	TG	Visceral omentum	0.992141706999069	0.996442555498796	0.992344436459449
IRF5	7	128577666	128590089	TF	Breast	0.979031183142049	0.988111152591023	0.992258444547485
PKIG	20	43160426	43252888	TG	Vagina	0.991841643466399	0.996215193760965	0.992190468398121
ATP6V1F	7	128502880	128505898	TG	Gastroesophageal junction	0.980418443014684	0.989308717966539	0.992176940824168
PRDM1	6	106534195	106557814	TF	CD8 cell	0.981697549457418	0.965786536855709	0.992172908230978
IRF5	7	128577666	128590089	TF	Tibial nerve	0.979031183142049	0.988111152591023	0.992153404520679
ATP6V1F	7	128502880	128505898	TG	Spleen	0.980418443014684	0.989308717966539	0.992152484379728
ATP6V1F	7	128502880	128505898	TG	Esophagus muscularis	0.980418443014684	0.989308717966539	0.992104670546726
IRF5	7	128577666	128590089	TF	Sigmoid colon	0.979031183142049	0.988111152591023	0.992102330533679
FLNC	7	128470431	128499328	TG	Thyroid	0.981395607682535	0.990164545983002	0.992075268632168
ATP6V1F	7	128502880	128505898	TG	Liver	0.980418443014684	0.989308717966539	0.992011314950323
FLNC	7	128470431	128499328	TG	Sun-exposed skin	0.981395607682535	0.990164545983002	0.991949074022216
FLNC	7	128470431	128499328	TG	Visceral omentum	0.981395607682535	0.990164545983002	0.991890158812723
ATP6V1F	7	128502880	128505898	TG	Hippocampus	0.980418443014684	0.989308717966539	0.991763176925233
FLNC	7	128470431	128499328	TG	Skeletal muscle	0.981395607682535	0.990164545983002	0.991755621808095
FLNC	7	128470431	128499328	TG	Left ventricle	0.981395607682535	0.990164545983002	0.991753863776539
ATP6V1F	7	128502880	128505898	TG	Cortex	0.980418443014684	0.989308717966539	0.991637710604394
FLNC	7	128470431	128499328	TG	Esophagus mucosa	0.981395607682535	0.990164545983002	0.991615810627407
FLNC	7	128470431	128499328	TG	Prostate	0.981395607682535	0.990164545983002	0.991525135652289
IRF5	7	128577666	128590089	TF	Putamen	0.979031183142049	0.988111152591023	0.991522229556069
PRDM1	6	106534195	106557814	TF	CD4 cell	0.981697549457418	0.965786536855709	0.991498275874416
IRF5	7	128577666	128590089	TF	Testis	0.979031183142049	0.988111152591023	0.991436654155611
IRF5	7	128577666	128590089	TF	Atrial appendage	0.979031183142049	0.988111152591023	0.991430761183246
IRF5	7	128577666	128590089	TF	Caudate	0.979031183142049	0.988111152591023	0.99138868627078
IRF8	16	85932409	85956215	TF	Aorta	0.95259120068074	0.949088574728653	0.991367244455991
FLNC	7	128470431	128499328	TG	Omnibus	0.981395607682535	0.990164545983002	0.991260087926041
LPP	3	187871072	188608460	TG	Vagina	0.986260660220664	0.950495239382329	0.991258129762734
ATP6V1F	7	128502880	128505898	TG	Sun-exposed skin	0.980418443014684	0.989308717966539	0.991251249355388
FLNC	7	128470431	128499328	TG	Transverse colon	0.981395607682535	0.990164545983002	0.991200113806812
IRF5	7	128577666	128590089	TF	Spleen	0.979031183142049	0.988111152591023	0.991155030228122
IRF5	7	128577666	128590089	TF	Stomach	0.979031183142049	0.988111152591023	0.991142835400916
ATP6V1F	7	128502880	128505898	TG	Left ventricle	0.980418443014684	0.989308717966539	0.991104108599164
ATP6V1F	7	128502880	128505898	TG	Thyroid	0.980418443014684	0.989308717966539	0.991076638993897
IRF5	7	128577666	128590089	TF	Liver	0.979031183142049	0.988111152591023	0.991074042276744
IRF5	7	128577666	128590089	TF	Gastroesophageal junction	0.979031183142049	0.988111152591023	0.990987212923315
ATP6V1F	7	128502880	128505898	TG	Visceral omentum	0.980418443014684	0.989308717966539	0.990932842931821
IRF8	16	85932409	85956215	TF	B cell	0.95259120068074	0.949088574728653	0.990912320470598
IRF5	7	128577666	128590089	TF	Uterus	0.979031183142049	0.988111152591023	0.99090710773979
IRF5	7	128577666	128590089	TF	Esophagus muscularis	0.979031183142049	0.988111152591023	0.990883755889143
IRF5	7	128577666	128590089	TF	Ovary	0.979031183142049	0.988111152591023	0.99071563195965
PRDM1	6	106534195	106557814	TF	NK cell	0.981697549457418	0.965786536855709	0.990642517274329
IRF5	7	128577666	128590089	TF	Hippocampus	0.979031183142049	0.988111152591023	0.990522510537149
IRF5	7	128577666	128590089	TF	Cortex	0.979031183142049	0.988111152591023	0.990368525789611
IRF5	7	128577666	128590089	TF	Sun-exposed skin	0.979031183142049	0.988111152591023	0.99027000837132
IRF5	7	128577666	128590089	TF	Left ventricle	0.979031183142049	0.988111152591023	0.99022266121451
ATP6V1F	7	128502880	128505898	TG	Omnibus	0.980418443014684	0.989308717966539	0.99012673376738
LRRC32	11	76368568	76381791	TG	Spleen	0.997877993425383	0.998698191152195	0.990087299543382
ATP6V1F	7	128502880	128505898	TG	Transverse colon	0.980418443014684	0.989308717966539	0.990052605966841
IRF5	7	128577666	128590089	TF	Esophagus mucosa	0.979031183142049	0.988111152591023	0.989984228373331
FLNC	7	128470431	128499328	TG	Vagina	0.981395607682535	0.990164545983002	0.989818859553292
IRF8	16	85932409	85956215	TF	NK cell	0.95259120068074	0.949088574728653	0.98981319293575
IRF5	7	128577666	128590089	TF	Thyroid	0.979031183142049	0.988111152591023	0.98969927236021
CAMSAP2	1	200708686	200829832	TG	Omnibus	0.992739057126496	0.992487958405228	0.989659012799494
IRF5	7	128577666	128590089	TF	Visceral omentum	0.979031183142049	0.988111152591023	0.989616118589538
IRF8	16	85932409	85956215	TF	Monocyte	0.95259120068074	0.949088574728653	0.989592361284178
IRF5	7	128577666	128590089	TF	Prostate	0.979031183142049	0.988111152591023	0.989453692019239
IRF5	7	128577666	128590089	TF	Adrenal gland	0.979031183142049	0.988111152591023	0.989437764981497
LRRC32	11	76368568	76381791	TG	Vagina	0.997877993425383	0.998698191152195	0.989370907354656
IRF5	7	128577666	128590089	TF	Skeletal muscle	0.979031183142049	0.988111152591023	0.989205753494773
MAML2	11	95709762	96076344	TG	Vagina	0.999600850659178	0.998909702022539	0.989166165708363
ERRFI1	1	8064464	8086368	TG	Omnibus	0.998048157941666	0.997913529671226	0.989112513178963
TNPO3	7	128594948	128695198	TG	Omnibus	0.979307852121243	0.988400256440796	0.989087987721051
IRF8	16	85932409	85956215	TF	Omnibus	0.95259120068074	0.949088574728653	0.988829174128108
BRD2	6	32936437	32949282	TG	Stomach	0.569263182822642	0.767683474161393	0.988821770460597
LPP	3	187871072	188608460	TG	Skeletal muscle	0.986260660220664	0.950495239382329	0.988775021073255
IRF5	7	128577666	128590089	TF	Omnibus	0.979031183142049	0.988111152591023	0.988560910154344
IRF5	7	128577666	128590089	TF	Transverse colon	0.979031183142049	0.988111152591023	0.988483775245834
KIF21B	1	200938520	200992828	TG	Omnibus	0.992615315580593	0.992144205024009	0.988270765659247
IRF8	16	85932409	85956215	TF	Tibial nerve	0.95259120068074	0.949088574728653	0.988212761849722
LPP	3	187871072	188608460	TG	Omnibus	0.986260660220664	0.950495239382329	0.987841844253243
IRF5	7	128577666	128590089	TF	Vagina	0.979031183142049	0.988111152591023	0.98750583115836
IRF5	7	128577666	128590089	TF	Lung	0.979031183142049	0.988111152591023	0.987420374935673
LPP	3	187871072	188608460	TG	Breast	0.986260660220664	0.950495239382329	0.987252818400759
ERRFI1	1	8064464	8086368	TG	Liver	0.998048157941666	0.997913529671226	0.987127931422854
GPR25	1	200842083	200843306	TG	Omnibus	0.991935634221528	0.991090879444028	0.986876795308131
WWOX	16	78133310	79246564	TG	Omnibus	0.815764931970671	0.931328362731164	0.985877496570388
IRF8	16	85932409	85956215	TF	Skeletal muscle	0.95259120068074	0.949088574728653	0.985873992915218
IRF5	7	128577666	128590089	TF	Terminal ileum	0.979031183142049	0.988111152591023	0.98577970867185
LPP	3	187871072	188608460	TG	Hippocampus	0.986260660220664	0.950495239382329	0.985719436180262
IRF8	16	85932409	85956215	TF	Subcutaneous adipose	0.95259120068074	0.949088574728653	0.985443598906761
ERRFI1	1	8064464	8086368	TG	Pancreas	0.998048157941666	0.997913529671226	0.985430893307054
IRF8	16	85932409	85956215	TF	Spleen	0.95259120068074	0.949088574728653	0.98524953033024
ERRFI1	1	8064464	8086368	TG	Cerebellum	0.998048157941666	0.997913529671226	0.985133791311897
ERRFI1	1	8064464	8086368	TG	Aorta	0.998048157941666	0.997913529671226	0.984899289240047
ERRFI1	1	8064464	8086368	TG	Gastroesophageal junction	0.998048157941666	0.997913529671226	0.984883179495173
RBFOX1	16	6069095	7763340	TG	Skeletal muscle	0.673598555981366	0.93746425351435	0.984569023476867
CUL2	10	35297479	35379570	TG	Testis	0.9420172154354	0.65084257084348	0.984131411619514
ERRFI1	1	8064464	8086368	TG	Caudate	0.998048157941666	0.997913529671226	0.983992947711364
ERRFI1	1	8064464	8086368	TG	Ovary	0.998048157941666	0.997913529671226	0.983594010260205
LPP	3	187871072	188608460	TG	Pancreas	0.986260660220664	0.950495239382329	0.98357741798788
IRF8	16	85932409	85956215	TF	Liver	0.95259120068074	0.949088574728653	0.983110305450954
WWOX	16	78133310	79246564	TG	Thyroid	0.815764931970671	0.931328362731164	0.983057752683891
PDGFRB	5	149493400	149535435	TG	Transverse colon	0.954332892261592	0.977527534282635	0.982841341309069
IRF8	16	85932409	85956215	TF	Gastroesophageal junction	0.95259120068074	0.949088574728653	0.982714353015439
IRF8	16	85932409	85956215	TF	Stomach	0.95259120068074	0.949088574728653	0.982442749747467
CDX1	5	149546358	149564120	TF	Transverse colon	0.953758098380638	0.977030884298435	0.982147316135537
ERRFI1	1	8064464	8086368	TG	Skeletal muscle	0.998048157941666	0.997913529671226	0.982093894329005
ERRFI1	1	8064464	8086368	TG	Breast	0.998048157941666	0.997913529671226	0.98184684855049
ERRFI1	1	8064464	8086368	TG	Tibial nerve	0.998048157941666	0.997913529671226	0.981750936992886
SLC6A7	5	149569520	149602351	TG	Transverse colon	0.953412694721193	0.97672040125312	0.981736840347097
PDGFRB	5	149493400	149535435	TG	Omnibus	0.954332892261592	0.977527534282635	0.981736570530952
PTPRD	9	8314246	10612723	TG	Cortex	0.689641731102228	0.938633426162516	0.981731848827061
PRDM1	6	106534195	106557814	TF	Esophagus mucosa	0.981697549457418	0.965786536855709	0.9817030756318
IRF8	16	85932409	85956215	TF	Transverse colon	0.95259120068074	0.949088574728653	0.9816985077225
ERRFI1	1	8064464	8086368	TG	Sigmoid colon	0.998048157941666	0.997913529671226	0.981497788402651
LPP	3	187871072	188608460	TG	Prostate	0.986260660220664	0.950495239382329	0.981425442833051
IRF8	16	85932409	85956215	TF	Adrenal gland	0.95259120068074	0.949088574728653	0.981287116673277
IRF8	16	85932409	85956215	TF	Esophagus muscularis	0.95259120068074	0.949088574728653	0.981276570681349
LPP	3	187871072	188608460	TG	Aorta	0.986260660220664	0.950495239382329	0.981180986469525
CDX1	5	149546358	149564120	TF	Omnibus	0.953758098380638	0.977030884298435	0.980980192181971
LPP	3	187871072	188608460	TG	Gastroesophageal junction	0.986260660220664	0.950495239382329	0.980975123419508
GNA12	7	2767746	2883958	TG	Omnibus	0.990109560434881	0.991680198284459	0.980837938125961
CAMK2A	5	149599054	149669854	TG	Omnibus	0.953536471064452	0.976816068498045	0.980710845108633
SLC6A7	5	149569520	149602351	TG	Omnibus	0.953412694721193	0.97672040125312	0.980539870963174
PTPRD	9	8314246	10612723	TG	Cerebellum	0.689641731102228	0.938633426162516	0.980470522812522
AMZ1	7	2719156	2815134	TG	Omnibus	0.990040838977012	0.991554401639665	0.980363109256837
GNA12	7	2767746	2883958	TG	Hippocampus	0.990109560434881	0.991680198284459	0.980204394104372
TTYH3	7	2671585	2704436	TG	Cortex	0.990024326011474	0.991462406253775	0.980167272403009
ARSI	5	149675906	149718870	TG	Omnibus	0.953168697357745	0.976511403226505	0.980163690895914
IRF8	16	85932409	85956215	TF	Sigmoid colon	0.95259120068074	0.949088574728653	0.98009466767255
CUL2	10	35297479	35379570	TG	Subcutaneous adipose	0.9420172154354	0.65084257084348	0.980027642682015
ERRFI1	1	8064464	8086368	TG	Atrial appendage	0.998048157941666	0.997913529671226	0.980001788474041
ERRFI1	1	8064464	8086368	TG	Esophagus mucosa	0.998048157941666	0.997913529671226	0.979551220278333
MACROD2	20	13976015	16033842	TG	Testis	0.715111422236259	0.918441758392553	0.979366212490548
TTYH3	7	2671585	2704436	TG	Omnibus	0.990024326011474	0.991462406253775	0.979292991257037
ERRFI1	1	8064464	8086368	TG	Esophagus muscularis	0.998048157941666	0.997913529671226	0.979077214113985
IRF8	16	85932409	85956215	TF	Visceral omentum	0.95259120068074	0.949088574728653	0.978802068854868
IRF8	16	85932409	85956215	TF	Left ventricle	0.95259120068074	0.949088574728653	0.978441419934034
ERRFI1	1	8064464	8086368	TG	Testis	0.998048157941666	0.997913529671226	0.978400336749519
LPP	3	187871072	188608460	TG	Monocyte	0.986260660220664	0.950495239382329	0.978292515965339
IRF8	16	85932409	85956215	TF	CD4 cell	0.95259120068074	0.949088574728653	0.978176108633653
ERRFI1	1	8064464	8086368	TG	Terminal ileum	0.998048157941666	0.997913529671226	0.97798451287911
GNA12	7	2767746	2883958	TG	Liver	0.990109560434881	0.991680198284459	0.97767366980071
GNA12	7	2767746	2883958	TG	Putamen	0.990109560434881	0.991680198284459	0.977337838098005
MRPL23	11	1968508	2005752	TG	Omnibus	0.94956909697236	0.975788613446199	0.977255994911206
ERRFI1	1	8064464	8086368	TG	Thyroid	0.998048157941666	0.997913529671226	0.977110459151611
IRF8	16	85932409	85956215	TF	Testis	0.95259120068074	0.949088574728653	0.976854121358742
CUL2	10	35297479	35379570	TG	Visceral omentum	0.9420172154354	0.65084257084348	0.976848085956928
GNA12	7	2767746	2883958	TG	Aorta	0.990109560434881	0.991680198284459	0.976820027602747
LPP	3	187871072	188608460	TG	Left ventricle	0.986260660220664	0.950495239382329	0.976574992591961
LSP1	11	1874200	1913497	TG	CD8 cell	0.948704998194904	0.975122145201287	0.976504061562782
CTSD	11	1773982	1785222	TG	Omnibus	0.948904471134236	0.975234170858564	0.976433137647197
PDGFRB	5	149493400	149535435	TG	Terminal ileum	0.954332892261592	0.977527534282635	0.976406986629578
BRD2	6	32936437	32949282	TG	Cerebellum	0.569263182822642	0.767683474161393	0.976328899035572
TNNT3	11	1940792	1959936	TG	Omnibus	0.948770954098758	0.975179221679474	0.976261331909832
LSP1	11	1874200	1913497	TG	Omnibus	0.948704998194904	0.975122145201287	0.976165705377788
IRF8	16	85932409	85956215	TF	Terminal ileum	0.95259120068074	0.949088574728653	0.976161152090998
CTSD	11	1773982	1785222	TG	Sun-exposed skin	0.948904471134236	0.975234170858564	0.976034470947705
LSP1	11	1874200	1913497	TG	Sun-exposed skin	0.948704998194904	0.975122145201287	0.975873640258085
LSP1	11	1874200	1913497	TG	NK cell	0.948704998194904	0.975122145201287	0.975833757129678
GNA12	7	2767746	2883958	TG	Monocyte	0.990109560434881	0.991680198284459	0.975742428532841
SYT8	11	1848709	1858751	TG	Omnibus	0.948397572740507	0.9748822661218	0.975669588239729
TNNI2	11	1860219	1862910	TG	Omnibus	0.948370976138222	0.974863939992735	0.9756278606789
CDX1	5	149546358	149564120	TF	Terminal ileum	0.953758098380638	0.977030884298435	0.975623334706943
SYT8	11	1848709	1858751	TG	Sun-exposed skin	0.948397572740507	0.9748822661218	0.975615026895967
TNNI2	11	1860219	1862910	TG	Sun-exposed skin	0.948370976138222	0.974863939992735	0.975593013788207
GNA12	7	2767746	2883958	TG	Gastroesophageal junction	0.990109560434881	0.991680198284459	0.975534657621093
GNA12	7	2767746	2883958	TG	Caudate	0.990109560434881	0.991680198284459	0.975348137752393
CTSD	11	1773982	1785222	TG	Monocyte	0.948904471134236	0.975234170858564	0.975286851655776
LSP1	11	1874200	1913497	TG	Monocyte	0.948704998194904	0.975122145201287	0.975059950141884
CUL2	10	35297479	35379570	TG	Sigmoid colon	0.9420172154354	0.65084257084348	0.975020074467605
CUL2	10	35297479	35379570	TG	Ovary	0.9420172154354	0.65084257084348	0.974996164235053
LPP	3	187871072	188608460	TG	Transverse colon	0.986260660220664	0.950495239382329	0.97499492305518
IRF8	16	85932409	85956215	TF	Pancreas	0.95259120068074	0.949088574728653	0.974994411738702
LPP	3	187871072	188608460	TG	Stomach	0.986260660220664	0.950495239382329	0.974875390426942
TTYH3	7	2671585	2704436	TG	Aorta	0.990024326011474	0.991462406253775	0.974669794128557
PRDM1	6	106534195	106557814	TF	Omnibus	0.981697549457418	0.965786536855709	0.97454779920643
IRF8	16	85932409	85956215	TF	Thyroid	0.95259120068074	0.949088574728653	0.974509182580432
TNNI2	11	1860219	1862910	TG	Monocyte	0.948370976138222	0.974863939992735	0.97449340810749
ERRFI1	1	8064464	8086368	TG	Uterus	0.998048157941666	0.997913529671226	0.974471777863354
BRD2	6	32936437	32949282	TG	Omnibus	0.569263182822642	0.767683474161393	0.974278500809842
LPP	3	187871072	188608460	TG	Adrenal gland	0.986260660220664	0.950495239382329	0.97405670974702
IRF8	16	85932409	85956215	TF	Lung	0.95259120068074	0.949088574728653	0.973982938612542
PRDM1	6	106534195	106557814	TF	Monocyte	0.981697549457418	0.965786536855709	0.973797172299622
LPP	3	187871072	188608460	TG	Sigmoid colon	0.986260660220664	0.950495239382329	0.973539057354735
LPP	3	187871072	188608460	TG	Tibial nerve	0.986260660220664	0.950495239382329	0.973202591925963
TTYH3	7	2671585	2704436	TG	Cerebellum	0.990024326011474	0.991462406253775	0.973042902923359
LPP	3	187871072	188608460	TG	Testis	0.986260660220664	0.950495239382329	0.972956743767376
IRF8	16	85932409	85956215	TF	Atrial appendage	0.95259120068074	0.949088574728653	0.972933666302454
PRDM1	6	106534195	106557814	TF	B cell	0.981697549457418	0.965786536855709	0.972510509421212
ERRFI1	1	8064464	8086368	TG	Subcutaneous adipose	0.998048157941666	0.997913529671226	0.972076454220328
ERRFI1	1	8064464	8086368	TG	Transverse colon	0.998048157941666	0.997913529671226	0.972042264029192
GNA12	7	2767746	2883958	TG	Ovary	0.990109560434881	0.991680198284459	0.972009204660192
CUL2	10	35297479	35379570	TG	Gastroesophageal junction	0.9420172154354	0.65084257084348	0.971973031773397
LPP	3	187871072	188608460	TG	Esophagus muscularis	0.986260660220664	0.950495239382329	0.971382605808871
PRDM1	6	106534195	106557814	TF	Sun-exposed skin	0.981697549457418	0.965786536855709	0.971321857436769
GNA12	7	2767746	2883958	TG	Tibial nerve	0.990109560434881	0.991680198284459	0.971150314963133
GNA12	7	2767746	2883958	TG	Sigmoid colon	0.990109560434881	0.991680198284459	0.971057945003577
BRD2	6	32936437	32949282	TG	Cortex	0.569263182822642	0.767683474161393	0.970614275938509
LPP	3	187871072	188608460	TG	Ovary	0.986260660220664	0.950495239382329	0.970522313288654
IRF8	16	85932409	85956215	TF	Prostate	0.95259120068074	0.949088574728653	0.970506071229629
BRD2	6	32936437	32949282	TG	Putamen	0.569263182822642	0.767683474161393	0.970371812465871
ERRFI1	1	8064464	8086368	TG	Lung	0.998048157941666	0.997913529671226	0.970302765077198
CUL2	10	35297479	35379570	TG	Thyroid	0.9420172154354	0.65084257084348	0.97014490369487
ATG5	6	106632351	106773666	TG	Omnibus	0.980219411202958	0.960335461579781	0.969688272921511
CUL2	10	35297479	35379570	TG	Skeletal muscle	0.9420172154354	0.65084257084348	0.969404957513387
BRD2	6	32936437	32949282	TG	Hippocampus	0.569263182822642	0.767683474161393	0.969200804296535
BRD2	6	32936437	32949282	TG	Caudate	0.569263182822642	0.767683474161393	0.969074375439832
FHIT	3	59735036	61237133	TG	Pancreas	0.572276208436129	0.877053141924309	0.969025663390615
ERRFI1	1	8064464	8086368	TG	Stomach	0.998048157941666	0.997913529671226	0.968900179037156
IL1R1	2	102681004	102796334	TG	Omnibus	0.96802049906475	0.977947507100354	0.968765086575071
GNA12	7	2767746	2883958	TG	Breast	0.990109560434881	0.991680198284459	0.968716568030919
CUL2	10	35297479	35379570	TG	CD4 cell	0.9420172154354	0.65084257084348	0.968550710119336
SYT8	11	1848709	1858751	TG	Pancreas	0.948397572740507	0.9748822661218	0.968293436110955
LPP	3	187871072	188608460	TG	Terminal ileum	0.986260660220664	0.950495239382329	0.968050158352493
LPP	3	187871072	188608460	TG	Thyroid	0.986260660220664	0.950495239382329	0.967873253611765
ERRFI1	1	8064464	8086368	TG	Visceral omentum	0.998048157941666	0.997913529671226	0.967795716202924
IRF8	16	85932409	85956215	TF	Breast	0.95259120068074	0.949088574728653	0.967431589999604
IL1R1	2	102681004	102796334	TG	Gastroesophageal junction	0.96802049906475	0.977947507100354	0.966996999830304
IRF8	16	85932409	85956215	TF	CD8 cell	0.95259120068074	0.949088574728653	0.966991380807137
ERRFI1	1	8064464	8086368	TG	Prostate	0.998048157941666	0.997913529671226	0.966988942955784
KCNJ11	11	17407406	17410878	TG	Skeletal muscle	0.883663053394798	0.929853214369837	0.966776095421383
LPP	3	187871072	188608460	TG	Subcutaneous adipose	0.986260660220664	0.950495239382329	0.966671781357356
CUL2	10	35297479	35379570	TG	B cell	0.9420172154354	0.65084257084348	0.966502059739863
ERRFI1	1	8064464	8086368	TG	Sun-exposed skin	0.998048157941666	0.997913529671226	0.966096500670935
CUL2	10	35297479	35379570	TG	CD8 cell	0.9420172154354	0.65084257084348	0.965966613146477
PDGFRB	5	149493400	149535435	TG	Aorta	0.954332892261592	0.977527534282635	0.965346807644357
MRPL23	11	1968508	2005752	TG	Aorta	0.94956909697236	0.975788613446199	0.964412424686701
CTSD	11	1773982	1785222	TG	CD4 cell	0.948904471134236	0.975234170858564	0.964310336186769
CTSD	11	1773982	1785222	TG	Liver	0.948904471134236	0.975234170858564	0.964187872164686
ABCC8	11	17414432	17498449	TG	Omnibus	0.888182286229571	0.934721581393743	0.964119363943448
TNNT3	11	1940792	1959936	TG	CD4 cell	0.948770954098758	0.975179221679474	0.964095742299672
GNA12	7	2767746	2883958	TG	Thyroid	0.990109560434881	0.991680198284459	0.963971278649568
TNNT3	11	1940792	1959936	TG	B cell	0.948770954098758	0.975179221679474	0.96395260251505
LSP1	11	1874200	1913497	TG	CD4 cell	0.948704998194904	0.975122145201287	0.963942727823414
PDGFRB	5	149493400	149535435	TG	Cortex	0.954332892261592	0.977527534282635	0.963823394379805
CTSD	11	1773982	1785222	TG	Tibial nerve	0.948904471134236	0.975234170858564	0.963822094429243
LSP1	11	1874200	1913497	TG	B cell	0.948704998194904	0.975122145201287	0.963791507386951
PDGFRB	5	149493400	149535435	TG	Liver	0.954332892261592	0.977527534282635	0.96377439214244
IL1R1	2	102681004	102796334	TG	Sigmoid colon	0.96802049906475	0.977947507100354	0.963555821184974
BRD2	6	32936437	32949282	TG	CD4 cell	0.569263182822642	0.767683474161393	0.963427669687504
PDGFRB	5	149493400	149535435	TG	Stomach	0.954332892261592	0.977527534282635	0.963335710230567
IL1R1	2	102681004	102796334	TG	Liver	0.96802049906475	0.977947507100354	0.963228847541129
TNNI2	11	1860219	1862910	TG	CD4 cell	0.948370976138222	0.974863939992735	0.963011207430621
BRD2	6	32936437	32949282	TG	CD8 cell	0.569263182822642	0.767683474161393	0.962921185518796
CTSD	11	1773982	1785222	TG	Aorta	0.948904471134236	0.975234170858564	0.962906013436231
TNNI2	11	1860219	1862910	TG	B cell	0.948370976138222	0.974863939992735	0.962852826520808
CUL2	10	35297479	35379570	TG	Tibial nerve	0.9420172154354	0.65084257084348	0.962793189152634
TNNT3	11	1940792	1959936	TG	Aorta	0.948770954098758	0.975179221679474	0.962712688505454
CTSD	11	1773982	1785222	TG	Breast	0.948904471134236	0.975234170858564	0.962671344991776
PDGFRB	5	149493400	149535435	TG	Putamen	0.954332892261592	0.977527534282635	0.962666193440502
IRF8	16	85932409	85956215	TF	Vagina	0.95259120068074	0.949088574728653	0.962464929885817
PDGFRB	5	149493400	149535435	TG	Hippocampus	0.954332892261592	0.977527534282635	0.96244885134903
PDGFRB	5	149493400	149535435	TG	Left ventricle	0.954332892261592	0.977527534282635	0.962356899911478
IL1R2	2	102608306	102645006	TG	Omnibus	0.966379540049123	0.975555514808394	0.962316927406504
IL1R1	2	102681004	102796334	TG	Ovary	0.96802049906475	0.977947507100354	0.962165986651958
GNA12	7	2767746	2883958	TG	Uterus	0.990109560434881	0.991680198284459	0.961979624478482
PDGFRB	5	149493400	149535435	TG	Cerebellum	0.954332892261592	0.977527534282635	0.961664415532503
CAMK2A	5	149599054	149669854	TG	Cortex	0.953536471064452	0.976816068498045	0.961578030732339
IL1R1	2	102681004	102796334	TG	Breast	0.96802049906475	0.977947507100354	0.961421238242077
TTYH3	7	2671585	2704436	TG	Testis	0.990024326011474	0.991462406253775	0.961259768125575
CDX1	5	149546358	149564120	TF	Stomach	0.953758098380638	0.977030884298435	0.961237054642054
PRDM1	6	106534195	106557814	TF	Subcutaneous adipose	0.981697549457418	0.965786536855709	0.960963652948191
PDGFRB	5	149493400	149535435	TG	Gastroesophageal junction	0.954332892261592	0.977527534282635	0.960901396961802
NR5A2	1	199996730	200146552	TF	Pancreas	0.787186384696879	0.628187063360046	0.960771558536478
PDGFRB	5	149493400	149535435	TG	Caudate	0.954332892261592	0.977527534282635	0.960746178115897
FHIT	3	59735036	61237133	TG	Testis	0.572276208436129	0.877053141924309	0.96066746765453
IL1R1	2	102681004	102796334	TG	Tibial nerve	0.96802049906475	0.977947507100354	0.960285482945794
CAMK2A	5	149599054	149669854	TG	Putamen	0.953536471064452	0.976816068498045	0.960269606468408
CAMK2A	5	149599054	149669854	TG	Hippocampus	0.953536471064452	0.976816068498045	0.960093057106274
NUCB2	11	17229700	17371521	TG	Omnibus	0.883878237290326	0.930299254982546	0.960030840616195
KCNJ11	11	17407406	17410878	TG	Omnibus	0.883663053394798	0.929853214369837	0.95992499324668
BRD2	6	32936437	32949282	TG	Transverse colon	0.569263182822642	0.767683474161393	0.959885237489877
PDGFRB	5	149493400	149535435	TG	Testis	0.954332892261592	0.977527534282635	0.959883501327138
FHIT	3	59735036	61237133	TG	CD4 cell	0.572276208436129	0.877053141924309	0.959873637171677
CDH13	16	82660408	83830204	TG	Aorta	0.555149753126407	0.829112315107116	0.959776157516941
PDGFRB	5	149493400	149535435	TG	Monocyte	0.954332892261592	0.977527534282635	0.959724195640888
TTYH3	7	2671585	2704436	TG	Terminal ileum	0.990024326011474	0.991462406253775	0.959720039972257
GNA12	7	2767746	2883958	TG	Subcutaneous adipose	0.990109560434881	0.991680198284459	0.95963143388187
CTNNA3	10	67672276	69455927	TG	Skeletal muscle	0.653953361116506	0.87995641323071	0.959470080346107
PDGFRB	5	149493400	149535435	TG	Breast	0.954332892261592	0.977527534282635	0.959463812809994
PDGFRB	5	149493400	149535435	TG	Ovary	0.954332892261592	0.977527534282635	0.959401423596688
PDGFRB	5	149493400	149535435	TG	Tibial nerve	0.954332892261592	0.977527534282635	0.959288823701675
FHIT	3	59735036	61237133	TG	CD8 cell	0.572276208436129	0.877053141924309	0.959263217993329
CTSD	11	1773982	1785222	TG	Cortex	0.948904471134236	0.975234170858564	0.959024217833948
CTSD	11	1773982	1785222	TG	Testis	0.948904471134236	0.975234170858564	0.958950598752184
SLC6A7	5	149569520	149602351	TG	Cerebellum	0.953412694721193	0.97672040125312	0.958853530800751
CTSD	11	1773982	1785222	TG	Prostate	0.948904471134236	0.975234170858564	0.958504245847909
PDGFRB	5	149493400	149535435	TG	Atrial appendage	0.954332892261592	0.977527534282635	0.958337963905651
PDGFRB	5	149493400	149535435	TG	Skeletal muscle	0.954332892261592	0.977527534282635	0.958295185788973
CAMK2A	5	149599054	149669854	TG	Caudate	0.953536471064452	0.976816068498045	0.958274147380367
BRD2	6	32936437	32949282	TG	Testis	0.569263182822642	0.767683474161393	0.95825359089205
CTSD	11	1773982	1785222	TG	Esophagus mucosa	0.948904471134236	0.975234170858564	0.958074984577246
CTSD	11	1773982	1785222	TG	Terminal ileum	0.948904471134236	0.975234170858564	0.958010057875724
FHIT	3	59735036	61237133	TG	Thyroid	0.572276208436129	0.877053141924309	0.958006176100297
CTSD	11	1773982	1785222	TG	Hippocampus	0.948904471134236	0.975234170858564	0.957923538137545
GNA12	7	2767746	2883958	TG	Transverse colon	0.990109560434881	0.991680198284459	0.957904557904527
CDX1	5	149546358	149564120	TF	Testis	0.953758098380638	0.977030884298435	0.957891082139307
ERRFI1	1	8064464	8086368	TG	Vagina	0.998048157941666	0.997913529671226	0.95787970157059
PDGFRB	5	149493400	149535435	TG	Sigmoid colon	0.954332892261592	0.977527534282635	0.957827273310555
CDX1	5	149546358	149564120	TF	Ovary	0.953758098380638	0.977030884298435	0.957691554275117
CTSD	11	1773982	1785222	TG	Putamen	0.948904471134236	0.975234170858564	0.957566259797452
ABCC8	11	17414432	17498449	TG	Pancreas	0.888182286229571	0.934721581393743	0.957531815308005
CTSD	11	1773982	1785222	TG	Left ventricle	0.948904471134236	0.975234170858564	0.957307518679119
CTSD	11	1773982	1785222	TG	Cerebellum	0.948904471134236	0.975234170858564	0.957278414600578
SYT8	11	1848709	1858751	TG	Esophagus mucosa	0.948397572740507	0.9748822661218	0.957237275574163
TNNI2	11	1860219	1862910	TG	Esophagus mucosa	0.948370976138222	0.974863939992735	0.957190180648583
PDGFRB	5	149493400	149535435	TG	Thyroid	0.954332892261592	0.977527534282635	0.957177651402035
TNNT3	11	1940792	1959936	TG	Left ventricle	0.948770954098758	0.975179221679474	0.957172463956367
GNA12	7	2767746	2883958	TG	Adrenal gland	0.990109560434881	0.991680198284459	0.957046398347998
PDGFRB	5	149493400	149535435	TG	Esophagus muscularis	0.954332892261592	0.977527534282635	0.956766577515796
LPP	3	187871072	188608460	TG	Uterus	0.986260660220664	0.950495239382329	0.956481509946629
CDX1	5	149546358	149564120	TF	Skeletal muscle	0.953758098380638	0.977030884298435	0.956129481894818
CTSD	11	1773982	1785222	TG	Transverse colon	0.948904471134236	0.975234170858564	0.956107947027073
IL1R1	2	102681004	102796334	TG	Subcutaneous adipose	0.96802049906475	0.977947507100354	0.955830492818306
CTSD	11	1773982	1785222	TG	Thyroid	0.948904471134236	0.975234170858564	0.955750073228175
IL1R1	2	102681004	102796334	TG	Testis	0.96802049906475	0.977947507100354	0.955732007120156
CTSD	11	1773982	1785222	TG	Caudate	0.948904471134236	0.975234170858564	0.955560599287005
CAMK2A	5	149599054	149669854	TG	Skeletal muscle	0.953536471064452	0.976816068498045	0.955541396769227
IL1R1	2	102681004	102796334	TG	Esophagus muscularis	0.96802049906475	0.977947507100354	0.955508517366274
NUCB2	11	17229700	17371521	TG	Testis	0.883878237290326	0.930299254982546	0.955476674523188
LSP1	11	1874200	1913497	TG	Thyroid	0.948704998194904	0.975122145201287	0.955344127081179
CDH13	16	82660408	83830204	TG	Skeletal muscle	0.555149753126407	0.829112315107116	0.955314361333711
CTSD	11	1773982	1785222	TG	Ovary	0.948904471134236	0.975234170858564	0.954950084742801
PRDM1	6	106534195	106557814	TF	Breast	0.981697549457418	0.965786536855709	0.954461773645825
PRDM1	6	106534195	106557814	TF	Skeletal muscle	0.981697549457418	0.965786536855709	0.954438134683655
NUCB2	11	17229700	17371521	TG	B cell	0.883878237290326	0.930299254982546	0.954321926913928
PRDM1	6	106534195	106557814	TF	Aorta	0.981697549457418	0.965786536855709	0.954199436570286
CTSD	11	1773982	1785222	TG	Subcutaneous adipose	0.948904471134236	0.975234170858564	0.953805530438354
PDGFRB	5	149493400	149535435	TG	Subcutaneous adipose	0.954332892261592	0.977527534282635	0.95375705715551
GNA12	7	2767746	2883958	TG	Stomach	0.990109560434881	0.991680198284459	0.953638908101898
PDGFRB	5	149493400	149535435	TG	Esophagus mucosa	0.954332892261592	0.977527534282635	0.953631342211779
TNNT3	11	1940792	1959936	TG	Subcutaneous adipose	0.948770954098758	0.975179221679474	0.953553044776731
PDGFRB	5	149493400	149535435	TG	Uterus	0.954332892261592	0.977527534282635	0.953524293792533
LSP1	11	1874200	1913497	TG	Subcutaneous adipose	0.948704998194904	0.975122145201287	0.953312649457735
CTSD	11	1773982	1785222	TG	Esophagus muscularis	0.948904471134236	0.975234170858564	0.953146647506875
CTSD	11	1773982	1785222	TG	Atrial appendage	0.948904471134236	0.975234170858564	0.953009059761244
IL1R1	2	102681004	102796334	TG	Atrial appendage	0.96802049906475	0.977947507100354	0.952855928441932
TNNT3	11	1940792	1959936	TG	Atrial appendage	0.948770954098758	0.975179221679474	0.952811571302168
CTSD	11	1773982	1785222	TG	Skeletal muscle	0.948904471134236	0.975234170858564	0.952742327825758
LSP1	11	1874200	1913497	TG	Esophagus muscularis	0.948704998194904	0.975122145201287	0.95271335969762
IL1R1	2	102681004	102796334	TG	Thyroid	0.96802049906475	0.977947507100354	0.95270484490596
TNNT3	11	1940792	1959936	TG	Skeletal muscle	0.948770954098758	0.975179221679474	0.952513052343206
CUL2	10	35297479	35379570	TG	Uterus	0.9420172154354	0.65084257084348	0.952411667815081
MACROD2	20	13976015	16033842	TG	Terminal ileum	0.715111422236259	0.918441758392553	0.952340009134516
CTSD	11	1773982	1785222	TG	Stomach	0.948904471134236	0.975234170858564	0.951725901320093
IL1R1	2	102681004	102796334	TG	Adrenal gland	0.96802049906475	0.977947507100354	0.951604826417885
NUCB2	11	17229700	17371521	TG	Pancreas	0.883878237290326	0.930299254982546	0.951564348576271
CDX1	5	149546358	149564120	TF	Uterus	0.953758098380638	0.977030884298435	0.951435340842505
KCNJ11	11	17407406	17410878	TG	Pancreas	0.883663053394798	0.929853214369837	0.9511909271685
PRDM1	6	106534195	106557814	TF	Left ventricle	0.981697549457418	0.965786536855709	0.95110914176467
PDGFRB	5	149493400	149535435	TG	Prostate	0.954332892261592	0.977527534282635	0.951004709654802
CTSD	11	1773982	1785222	TG	Spleen	0.948904471134236	0.975234170858564	0.950954015451813
TNNI2	11	1860219	1862910	TG	Skeletal muscle	0.948370976138222	0.974863939992735	0.950945975055582
LSP1	11	1874200	1913497	TG	Spleen	0.948704998194904	0.975122145201287	0.950592177914105
ARSI	5	149675906	149718870	TG	Esophagus mucosa	0.953168697357745	0.976511403226505	0.950572910760491
LPP	3	187871072	188608460	TG	Atrial appendage	0.986260660220664	0.950495239382329	0.950435483090638
CTSD	11	1773982	1785222	TG	Adrenal gland	0.948904471134236	0.975234170858564	0.950259225100437
PDGFRB	5	149493400	149535435	TG	Adrenal gland	0.954332892261592	0.977527534282635	0.950184542150288
CTSD	11	1773982	1785222	TG	Vagina	0.948904471134236	0.975234170858564	0.950142827825329
TNNT3	11	1940792	1959936	TG	Vagina	0.948770954098758	0.975179221679474	0.950004265930534
LSP1	11	1874200	1913497	TG	Adrenal gland	0.948704998194904	0.975122145201287	0.949761193540244
GNA12	7	2767746	2883958	TG	Visceral omentum	0.990109560434881	0.991680198284459	0.949758554427615
PDGFRB	5	149493400	149535435	TG	Visceral omentum	0.954332892261592	0.977527534282635	0.949684473734385
IL1R1	2	102681004	102796334	TG	Stomach	0.96802049906475	0.977947507100354	0.949683088220323
TNNI2	11	1860219	1862910	TG	Spleen	0.948370976138222	0.974863939992735	0.949511722355814
IL1R1	2	102681004	102796334	TG	Transverse colon	0.96802049906475	0.977947507100354	0.949362709472154
PDGFRB	5	149493400	149535435	TG	Vagina	0.954332892261592	0.977527534282635	0.949347306574148
ARSI	5	149675906	149718870	TG	Uterus	0.953168697357745	0.976511403226505	0.949009731663419
IRF8	16	85932409	85956215	TF	Esophagus mucosa	0.95259120068074	0.949088574728653	0.948907180029128
PDGFRB	5	149493400	149535435	TG	Lung	0.954332892261592	0.977527534282635	0.948837345153596
GNA12	7	2767746	2883958	TG	Prostate	0.990109560434881	0.991680198284459	0.948630153889912
IL1R1	2	102681004	102796334	TG	Uterus	0.96802049906475	0.977947507100354	0.948613582584507
CTSD	11	1773982	1785222	TG	Visceral omentum	0.948904471134236	0.975234170858564	0.948577220995191
PRDM1	6	106534195	106557814	TF	Transverse colon	0.981697549457418	0.965786536855709	0.948492558023053
BRD2	6	32936437	32949282	TG	Pancreas	0.569263182822642	0.767683474161393	0.948000446015235
IL1R1	2	102681004	102796334	TG	Terminal ileum	0.96802049906475	0.977947507100354	0.947622708261455
PDGFRB	5	149493400	149535435	TG	Spleen	0.954332892261592	0.977527534282635	0.947561722849877
MRPL23	11	1968508	2005752	TG	Uterus	0.94956909697236	0.975788613446199	0.947032365533535
TTYH3	7	2671585	2704436	TG	Stomach	0.990024326011474	0.991462406253775	0.947012429765898
PRDM1	6	106534195	106557814	TF	Vagina	0.981697549457418	0.965786536855709	0.946813046354187
PDGFRB	5	149493400	149535435	TG	Sun-exposed skin	0.954332892261592	0.977527534282635	0.946278661852695
CTSD	11	1773982	1785222	TG	Uterus	0.948904471134236	0.975234170858564	0.94506180825743
TNNT3	11	1940792	1959936	TG	Uterus	0.948770954098758	0.975179221679474	0.944861732764583
PRDM1	6	106534195	106557814	TF	Liver	0.981697549457418	0.965786536855709	0.944217128054954
TTYH3	7	2671585	2704436	TG	Lung	0.990024326011474	0.991462406253775	0.943531119301588
CTSD	11	1773982	1785222	TG	Lung	0.948904471134236	0.975234170858564	0.943042038210248
LSP1	11	1874200	1913497	TG	Lung	0.948704998194904	0.975122145201287	0.942689868501803
PRDM1	6	106534195	106557814	TF	Pancreas	0.981697549457418	0.965786536855709	0.942673201161322
IL1R1	2	102681004	102796334	TG	Esophagus mucosa	0.96802049906475	0.977947507100354	0.94225809817447
MACROD2	20	13976015	16033842	TG	Lung	0.715111422236259	0.918441758392553	0.941405531833351
ARAP2	4	35949843	36246131	TG	Omnibus	0.926083429330704	0.800791480168132	0.941290787499484
IL1R1	2	102681004	102796334	TG	Visceral omentum	0.96802049906475	0.977947507100354	0.941150146149039
RORC	1	151778547	151804348	TF	Stomach	0.550313665485348	0.840592592527569	0.940310984755559
PRDM1	6	106534195	106557814	TF	Cortex	0.981697549457418	0.965786536855709	0.939369753070171
RORC	1	151778547	151804348	TF	Pancreas	0.550313665485348	0.840592592527569	0.93917134635034
MACROD2	20	13976015	16033842	TG	Vagina	0.715111422236259	0.918441758392553	0.939098462630007
IL1R2	2	102608306	102645006	TG	Uterus	0.966379540049123	0.975555514808394	0.93877908340433
GNA12	7	2767746	2883958	TG	Vagina	0.990109560434881	0.991680198284459	0.938465932178215
MRPL9	1	151732119	151736040	TG	Stomach	0.542744066269314	0.837778800960286	0.938248419964469
ARAP2	4	35949843	36246131	TG	Hippocampus	0.926083429330704	0.800791480168132	0.938161624904189
PRDM1	6	106534195	106557814	TF	Hippocampus	0.981697549457418	0.965786536855709	0.93780203006024
IL1R2	2	102608306	102645006	TG	Transverse colon	0.966379540049123	0.975555514808394	0.937798170871384
RORC	1	151778547	151804348	TF	Adrenal gland	0.550313665485348	0.840592592527569	0.937706289684874
TTYH3	7	2671585	2704436	TG	Sun-exposed skin	0.990024326011474	0.991462406253775	0.93767682210346
MRPL9	1	151732119	151736040	TG	Pancreas	0.542744066269314	0.837778800960286	0.937634158863394
RORC	1	151778547	151804348	TF	Aorta	0.550313665485348	0.840592592527569	0.93756684805983
LRP1B	2	140988992	142889270	TG	Thyroid	0.544502519657614	0.845480921902285	0.937516044728496
NUCB2	11	17229700	17371521	TG	Thyroid	0.883878237290326	0.930299254982546	0.937443974948514
PRDM1	6	106534195	106557814	TF	Ovary	0.981697549457418	0.965786536855709	0.937245014177909
TTYH3	7	2671585	2704436	TG	Spleen	0.990024326011474	0.991462406253775	0.937180224722117
BRD2	6	32936437	32949282	TG	B cell	0.569263182822642	0.767683474161393	0.937022590925947
CUL2	10	35297479	35379570	TG	Esophagus mucosa	0.9420172154354	0.65084257084348	0.93696308811234
KCNJ11	11	17407406	17410878	TG	Thyroid	0.883663053394798	0.929853214369837	0.93688750414758
IL1R1	2	102681004	102796334	TG	Prostate	0.96802049906475	0.977947507100354	0.936695021482675
BRD2	6	32936437	32949282	TG	Spleen	0.569263182822642	0.767683474161393	0.936489899950168
BRD2	6	32936437	32949282	TG	Tibial nerve	0.569263182822642	0.767683474161393	0.936150421792897
MRPL9	1	151732119	151736040	TG	Adrenal gland	0.542744066269314	0.837778800960286	0.935812114361827
MRPL9	1	151732119	151736040	TG	Aorta	0.542744066269314	0.837778800960286	0.935559827283712
RORC	1	151778547	151804348	TF	Subcutaneous adipose	0.550313665485348	0.840592592527569	0.934547166473426
PRDM1	6	106534195	106557814	TF	Spleen	0.981697549457418	0.965786536855709	0.934545626055391
NR5A2	1	199996730	200146552	TF	Terminal ileum	0.787186384696879	0.628187063360046	0.934524155078443
BRD2	6	32936437	32949282	TG	Thyroid	0.569263182822642	0.767683474161393	0.934450494184267
IL1R2	2	102608306	102645006	TG	Esophagus mucosa	0.966379540049123	0.975555514808394	0.93436312052409
BRD2	6	32936437	32949282	TG	Sigmoid colon	0.569263182822642	0.767683474161393	0.933762780468641
PRDM1	6	106534195	106557814	TF	Gastroesophageal junction	0.981697549457418	0.965786536855709	0.933546153101406
IRF8	16	85932409	85956215	TF	Putamen	0.95259120068074	0.949088574728653	0.933526051155551
CDH13	16	82660408	83830204	TG	Atrial appendage	0.555149753126407	0.829112315107116	0.933298155252189
TTYH3	7	2671585	2704436	TG	Vagina	0.990024326011474	0.991462406253775	0.933175656227343
DSE	6	116575336	116762424	TG	Tibial nerve	0.923932626196687	0.942386994463498	0.933094457187795
IRF8	16	85932409	85956215	TF	Hippocampus	0.95259120068074	0.949088574728653	0.933059623134174
IL1R1	2	102681004	102796334	TG	Spleen	0.96802049906475	0.977947507100354	0.932961567590932
MRPL9	1	151732119	151736040	TG	Subcutaneous adipose	0.542744066269314	0.837778800960286	0.932495356560826
BRD2	6	32936437	32949282	TG	Subcutaneous adipose	0.569263182822642	0.767683474161393	0.931601265291805
IL1R1	2	102681004	102796334	TG	Lung	0.96802049906475	0.977947507100354	0.931426165472156
LPP	3	187871072	188608460	TG	Visceral omentum	0.986260660220664	0.950495239382329	0.930970221902857
IL1R1	2	102681004	102796334	TG	Sun-exposed skin	0.96802049906475	0.977947507100354	0.930897783501853
ARAP2	4	35949843	36246131	TG	NK cell	0.926083429330704	0.800791480168132	0.930818674144649
BRD2	6	32936437	32949282	TG	Monocyte	0.569263182822642	0.767683474161393	0.930729944935855
RORC	1	151778547	151804348	TF	Gastroesophageal junction	0.550313665485348	0.840592592527569	0.930575007978279
IRF8	16	85932409	85956215	TF	Caudate	0.95259120068074	0.949088574728653	0.929761023185526
IL1R2	2	102608306	102645006	TG	Visceral omentum	0.966379540049123	0.975555514808394	0.92973011038478
FAM26F	6	116782533	116784934	TG	B cell	0.920817061016759	0.937863215768629	0.928826880580378
DSE	6	116575336	116762424	TG	Esophagus muscularis	0.923932626196687	0.942386994463498	0.928636329802375
KCNJ11	11	17407406	17410878	TG	Left ventricle	0.883663053394798	0.929853214369837	0.928627931133491
BRD2	6	32936437	32949282	TG	Gastroesophageal junction	0.569263182822642	0.767683474161393	0.928611722442026
MRPL9	1	151732119	151736040	TG	Gastroesophageal junction	0.542744066269314	0.837778800960286	0.928485180267092
ARAP2	4	35949843	36246131	TG	Putamen	0.926083429330704	0.800791480168132	0.928480256577052
ARAP2	4	35949843	36246131	TG	B cell	0.926083429330704	0.800791480168132	0.927825480502189
BRD2	6	32936437	32949282	TG	Prostate	0.569263182822642	0.767683474161393	0.927122182616999
MRPL9	1	151732119	151736040	TG	Monocyte	0.542744066269314	0.837778800960286	0.926942466175288
PRDM1	6	106534195	106557814	TF	Tibial nerve	0.981697549457418	0.965786536855709	0.92669664860963
IL1R1	2	102681004	102796334	TG	Vagina	0.96802049906475	0.977947507100354	0.926612749563566
RORC	1	151778547	151804348	TF	CD8 cell	0.550313665485348	0.840592592527569	0.926498903331439
RORC	1	151778547	151804348	TF	Transverse colon	0.550313665485348	0.840592592527569	0.926445035009492
DSE	6	116575336	116762424	TG	Subcutaneous adipose	0.923932626196687	0.942386994463498	0.926227083298863
MRPL9	1	151732119	151736040	TG	Putamen	0.542744066269314	0.837778800960286	0.926015634812211
BRD2	6	32936437	32949282	TG	Lung	0.569263182822642	0.767683474161393	0.925992269868826
RORC	1	151778547	151804348	TF	Sigmoid colon	0.550313665485348	0.840592592527569	0.92550261108491
BRD2	6	32936437	32949282	TG	Aorta	0.569263182822642	0.767683474161393	0.925188261140964
RER1	1	2323267	2336883	TG	Aorta	0.883727075140682	0.950002315139819	0.924805521803898
RORC	1	151778547	151804348	TF	Testis	0.550313665485348	0.840592592527569	0.924778179019536
MRPL9	1	151732119	151736040	TG	CD8 cell	0.542744066269314	0.837778800960286	0.92476269366752
DLG2	11	83166055	85338966	TG	Thyroid	0.532253178877355	0.807996341162569	0.924631362827826
PRDM1	6	106534195	106557814	TF	Visceral omentum	0.981697549457418	0.965786536855709	0.924539090934806
CTNNA2	2	79412357	80875905	TG	Testis	0.533751641021235	0.808358216550115	0.924431095179244
MRPL9	1	151732119	151736040	TG	Transverse colon	0.542744066269314	0.837778800960286	0.924359229648008
MRPL9	1	151732119	151736040	TG	Sigmoid colon	0.542744066269314	0.837778800960286	0.923410208809249
RORC	1	151778547	151804348	TF	CD4 cell	0.550313665485348	0.840592592527569	0.92316362867278
CTNNA2	2	79412357	80875905	TG	Putamen	0.533751641021235	0.808358216550115	0.923146315438134
BRD2	6	32936437	32949282	TG	NK cell	0.569263182822642	0.767683474161393	0.922978662833233
OAZ3	1	151735445	151743808	TG	Testis	0.542598316693578	0.837778934660671	0.922835200016209
MRPL9	1	151732119	151736040	TG	Testis	0.542744066269314	0.837778800960286	0.922817799523958
ARAP2	4	35949843	36246131	TG	Monocyte	0.926083429330704	0.800791480168132	0.922792898720596
TDRKH	1	151742583	151763892	TG	CD4 cell	0.548472723160909	0.839964655630185	0.922595264973136
BRD2	6	32936437	32949282	TG	Left ventricle	0.569263182822642	0.767683474161393	0.922523090215893
MRPL9	1	151732119	151736040	TG	Esophagus muscularis	0.542744066269314	0.837778800960286	0.922468779531285
PRDM1	6	106534195	106557814	TF	Putamen	0.981697549457418	0.965786536855709	0.922436863871687
PRDM1	6	106534195	106557814	TF	Esophagus muscularis	0.981697549457418	0.965786536855709	0.922264164459955
IL1R2	2	102608306	102645006	TG	Spleen	0.966379540049123	0.975555514808394	0.921807596433513
MRPL9	1	151732119	151736040	TG	CD4 cell	0.542744066269314	0.837778800960286	0.921482693483304
MAGI2	7	77646393	79082890	TG	Thyroid	0.574529335136637	0.818082646287809	0.921160602259741
PRDM1	6	106534195	106557814	TF	Lung	0.981697549457418	0.965786536855709	0.921130952402302
CUL2	10	35297479	35379570	TG	Vagina	0.9420172154354	0.65084257084348	0.921010823099269
IL1R2	2	102608306	102645006	TG	Lung	0.966379540049123	0.975555514808394	0.921005107196184
IL1R2	2	102608306	102645006	TG	Sun-exposed skin	0.966379540049123	0.975555514808394	0.920964652799731
ARAP2	4	35949843	36246131	TG	CD8 cell	0.926083429330704	0.800791480168132	0.920942636822431
NR5A2	1	199996730	200146552	TF	Liver	0.787186384696879	0.628187063360046	0.92087741410571
MRPL9	1	151732119	151736040	TG	Tibial nerve	0.542744066269314	0.837778800960286	0.920871992557624
PRDM1	6	106534195	106557814	TF	Cerebellum	0.981697549457418	0.965786536855709	0.92075912658613
FAM26F	6	116782533	116784934	TG	Monocyte	0.920817061016759	0.937863215768629	0.920161377199922
MRPL9	1	151732119	151736040	TG	Caudate	0.542744066269314	0.837778800960286	0.920054832870816
IRF8	16	85932409	85956215	TF	Ovary	0.95259120068074	0.949088574728653	0.920025590094778
PRDM1	6	106534195	106557814	TF	Thyroid	0.981697549457418	0.965786536855709	0.919660671010582
RORC	1	151778547	151804348	TF	Skeletal muscle	0.550313665485348	0.840592592527569	0.919420696230713
BRD2	6	32936437	32949282	TG	Ovary	0.569263182822642	0.767683474161393	0.919273200774302
PRDM1	6	106534195	106557814	TF	Terminal ileum	0.981697549457418	0.965786536855709	0.9190632440139
MRPL9	1	151732119	151736040	TG	Cortex	0.542744066269314	0.837778800960286	0.918988414619609
RORC	1	151778547	151804348	TF	Thyroid	0.550313665485348	0.840592592527569	0.918897489260787
PRDM1	6	106534195	106557814	TF	Caudate	0.981697549457418	0.965786536855709	0.918769306064006
MRPL9	1	151732119	151736040	TG	Hippocampus	0.542744066269314	0.837778800960286	0.918603921956539
LINGO4	1	151772740	151778630	TG	Skeletal muscle	0.54621806288336	0.839224572930073	0.918526174771177
CTNNA2	2	79412357	80875905	TG	Caudate	0.533751641021235	0.808358216550115	0.918499241769964
MACROD2	20	13976015	16033842	TG	Esophagus mucosa	0.715111422236259	0.918441758392553	0.918449303569206
BRD2	6	32936437	32949282	TG	Uterus	0.569263182822642	0.767683474161393	0.918356385208979
MRPL9	1	151732119	151736040	TG	Skeletal muscle	0.542744066269314	0.837778800960286	0.917653008640495
ARAP2	4	35949843	36246131	TG	CD4 cell	0.926083429330704	0.800791480168132	0.917296118874045
MRPL9	1	151732119	151736040	TG	Thyroid	0.542744066269314	0.837778800960286	0.917033807799744
CTNNA2	2	79412357	80875905	TG	Hippocampus	0.533751641021235	0.808358216550115	0.916849870015219
MAGI2	7	77646393	79082890	TG	Cortex	0.574529335136637	0.818082646287809	0.916821782708019
NR5A2	1	199996730	200146552	TF	Transverse colon	0.787186384696879	0.628187063360046	0.916418180237766
NUCB2	11	17229700	17371521	TG	Liver	0.883878237290326	0.930299254982546	0.916232714280409
RORC	1	151778547	151804348	TF	B cell	0.550313665485348	0.840592592527569	0.916209018266541
IL1R2	2	102608306	102645006	TG	Vagina	0.966379540049123	0.975555514808394	0.91564477144775
RER1	1	2323267	2336883	TG	Left ventricle	0.883727075140682	0.950002315139819	0.915523580290957
KCNJ11	11	17407406	17410878	TG	Liver	0.883663053394798	0.929853214369837	0.915359297871953
RORC	1	151778547	151804348	TF	NK cell	0.550313665485348	0.840592592527569	0.914940238779848
CDH13	16	82660408	83830204	TG	Uterus	0.555149753126407	0.829112315107116	0.914922826682978
RER1	1	2323267	2336883	TG	Gastroesophageal junction	0.883727075140682	0.950002315139819	0.914908811174378
PRDM1	6	106534195	106557814	TF	Adrenal gland	0.981697549457418	0.965786536855709	0.914789318911302
RORC	1	151778547	151804348	TF	Breast	0.550313665485348	0.840592592527569	0.914707795225863
DSE	6	116575336	116762424	TG	Visceral omentum	0.923932626196687	0.942386994463498	0.914688999404758
MRPL9	1	151732119	151736040	TG	B cell	0.542744066269314	0.837778800960286	0.914599339869631
BRD2	6	32936437	32949282	TG	Breast	0.569263182822642	0.767683474161393	0.914579523933435
SFMBT1	3	52937588	53080766	TG	Aorta	0.875823045363356	0.934050007189788	0.914347465089371
PRDM1	6	106534195	106557814	TF	Sigmoid colon	0.981697549457418	0.965786536855709	0.914255302932519
CTNNA2	2	79412357	80875905	TG	Cortex	0.533751641021235	0.808358216550115	0.914174394597998
RORC	1	151778547	151804348	TF	Cerebellum	0.550313665485348	0.840592592527569	0.913604103809004
MRPL9	1	151732119	151736040	TG	NK cell	0.542744066269314	0.837778800960286	0.913113278153856
CTNNA2	2	79412357	80875905	TG	Cerebellum	0.533751641021235	0.808358216550115	0.912931593682271
TDRKH	1	151742583	151763892	TG	Cerebellum	0.548472723160909	0.839964655630185	0.912699139157456
MRPL9	1	151732119	151736040	TG	Breast	0.542744066269314	0.837778800960286	0.912564283843291
LINGO4	1	151772740	151778630	TG	Cerebellum	0.54621806288336	0.839224572930073	0.912498616766262
FAM26F	6	116782533	116784934	TG	CD4 cell	0.920817061016759	0.937863215768629	0.912339060820948
PRDM1	6	106534195	106557814	TF	Uterus	0.981697549457418	0.965786536855709	0.912311862817163
IRF8	16	85932409	85956215	TF	Uterus	0.95259120068074	0.949088574728653	0.911902512044533
TMEM110	3	52870235	52931612	TG	Aorta	0.875156038492055	0.933334043686676	0.911790708569948
MRPL9	1	151732119	151736040	TG	Cerebellum	0.542744066269314	0.837778800960286	0.911439146525456
DSE	6	116575336	116762424	TG	Omnibus	0.923932626196687	0.942386994463498	0.910951142179849
BRD2	6	32936437	32949282	TG	Esophagus muscularis	0.569263182822642	0.767683474161393	0.91026082864423
RER1	1	2323267	2336883	TG	B cell	0.883727075140682	0.950002315139819	0.910078273359155
RORC	1	151778547	151804348	TF	Visceral omentum	0.550313665485348	0.840592592527569	0.907355590077164
BRD2	6	32936437	32949282	TG	Esophagus mucosa	0.569263182822642	0.767683474161393	0.906925810695881
SFMBT1	3	52937588	53080766	TG	Omnibus	0.875823045363356	0.934050007189788	0.905901599106794
LPP	3	187871072	188608460	TG	Spleen	0.986260660220664	0.950495239382329	0.905520380274964
TMEM110	3	52870235	52931612	TG	Liver	0.875156038492055	0.933334043686676	0.90537345812159
NUCB2	11	17229700	17371521	TG	Esophagus mucosa	0.883878237290326	0.930299254982546	0.905088890370695
MRPL9	1	151732119	151736040	TG	Visceral omentum	0.542744066269314	0.837778800960286	0.904954191135095
SLC9A3	5	473425	524447	TG	Omnibus	0.930233459669691	0.958929534741533	0.904856657758168
RORC	1	151778547	151804348	TF	Atrial appendage	0.550313665485348	0.840592592527569	0.904286512466715
TMEM110	3	52870235	52931612	TG	Omnibus	0.875156038492055	0.933334043686676	0.903241803220135
CUL2	10	35297479	35379570	TG	Transverse colon	0.9420172154354	0.65084257084348	0.903022965426661
SFMBT1	3	52937588	53080766	TG	Testis	0.875823045363356	0.934050007189788	0.901991810943555
MRPL9	1	151732119	151736040	TG	Atrial appendage	0.542744066269314	0.837778800960286	0.901972269619055
FHIT	3	59735036	61237133	TG	Liver	0.572276208436129	0.877053141924309	0.90164973424464
NUCB2	11	17229700	17371521	TG	CD4 cell	0.883878237290326	0.930299254982546	0.901197377941821
NUCB2	11	17229700	17371521	TG	CD8 cell	0.883878237290326	0.930299254982546	0.900812253414436
RORC	1	151778547	151804348	TF	Omnibus	0.550313665485348	0.840592592527569	0.900603346725054
LINGO4	1	151772740	151778630	TG	Omnibus	0.54621806288336	0.839224572930073	0.899103415212217
PRDM1	6	106534195	106557814	TF	Atrial appendage	0.981697549457418	0.965786536855709	0.899095305016617
PRDM1	6	106534195	106557814	TF	Testis	0.981697549457418	0.965786536855709	0.898523829262424
RORC	1	151778547	151804348	TF	Ovary	0.550313665485348	0.840592592527569	0.897690559648565
OAZ3	1	151735445	151743808	TG	Omnibus	0.542598316693578	0.837778934660671	0.89756766989101
MRPL9	1	151732119	151736040	TG	Omnibus	0.542744066269314	0.837778800960286	0.897560231425571
FAM26F	6	116782533	116784934	TG	Omnibus	0.920817061016759	0.937863215768629	0.897542413939596
BRD2	6	32936437	32949282	TG	Vagina	0.569263182822642	0.767683474161393	0.89737828614165
LPP	3	187871072	188608460	TG	Lung	0.986260660220664	0.950495239382329	0.897258083285557
PRDM1	6	106534195	106557814	TF	Stomach	0.981697549457418	0.965786536855709	0.896834648531886
CDH13	16	82660408	83830204	TG	Vagina	0.555149753126407	0.829112315107116	0.896318951236042
DSE	6	116575336	116762424	TG	Sun-exposed skin	0.923932626196687	0.942386994463498	0.895283996802414
MRPL9	1	151732119	151736040	TG	Ovary	0.542744066269314	0.837778800960286	0.895131332760217
TPPP	5	660883	693510	TG	Hippocampus	0.92358032958859	0.952275786668392	0.893750132904078
RIIAD1	1	151682909	151702281	TG	Omnibus	0.528252070003069	0.833077768666606	0.893360436810818
ARAP2	4	35949843	36246131	TG	Testis	0.926083429330704	0.800791480168132	0.893135256880795
SUFU	10	104263744	104393292	TG	B cell	0.741384873443607	0.857058606918453	0.892956959368198
SUFU	10	104263744	104393292	TG	Omnibus	0.741384873443607	0.857058606918453	0.892572301666008
SLC39A11	17	70642088	71088851	TG	Omnibus	0.704276902652316	0.742372687437124	0.892568121858996
NUCB2	11	17229700	17371521	TG	NK cell	0.883878237290326	0.930299254982546	0.891942036830782
TMEM110	3	52870235	52931612	TG	Skeletal muscle	0.875156038492055	0.933334043686676	0.890955742168262
BRD2	6	32936437	32949282	TG	Terminal ileum	0.569263182822642	0.767683474161393	0.890894261969027
RORC	1	151778547	151804348	TF	Uterus	0.550313665485348	0.840592592527569	0.888246439528785
SUFU	10	104263744	104393292	TG	Skeletal muscle	0.741384873443607	0.857058606918453	0.887713089619403
ARAP2	4	35949843	36246131	TG	Thyroid	0.926083429330704	0.800791480168132	0.887526525490815
NFKB2	10	104153867	104162281	TF	B cell	0.733496533332021	0.853463922508721	0.887442730654701
PSD	10	104162376	104181296	TG	Omnibus	0.734122604010561	0.853681607235697	0.887438814369066
NR5A2	1	199996730	200146552	TF	Omnibus	0.787186384696879	0.628187063360046	0.887358614843166
NFKB2	10	104153867	104162281	TF	Omnibus	0.733496533332021	0.853463922508721	0.887107966244921
ACTR1A	10	104238986	104262482	TG	Omnibus	0.735319814041122	0.853149892633007	0.887000313015933
GBF1	10	104005289	104142656	TG	Skeletal muscle	0.737845550465732	0.858039203282352	0.886916252117325
FBXL15	10	104178946	104182893	TG	Omnibus	0.733231241475501	0.852890183810502	0.886379973227256
ABCC8	11	17414432	17498449	TG	Stomach	0.888182286229571	0.934721581393743	0.886234893625233
CUEDC2	10	104183002	104192418	TG	Omnibus	0.732971480711062	0.852666754804438	0.886102390380012
PRKG1	10	52750945	54058110	TG	Adrenal gland	0.459808914561155	0.722675133132741	0.886048424267298
C10orf95	10	104209594	104211300	TG	Omnibus	0.732919428234186	0.852359722179783	0.885767621065714
SFMBT1	3	52937588	53080766	TG	Uterus	0.875823045363356	0.934050007189788	0.885573340557681
MRPL9	1	151732119	151736040	TG	Uterus	0.542744066269314	0.837778800960286	0.885546832066693
ARAP2	4	35949843	36246131	TG	Terminal ileum	0.926083429330704	0.800791480168132	0.885096206545774
RORC	1	151778547	151804348	TF	Terminal ileum	0.550313665485348	0.840592592527569	0.885002967274666
BRD2	6	32936437	32949282	TG	Adrenal gland	0.569263182822642	0.767683474161393	0.884360642924522
NUCB2	11	17229700	17371521	TG	Gastroesophageal junction	0.883878237290326	0.930299254982546	0.884262874032577
RYR2	1	237205505	237997288	TG	Aorta	0.51428388251255	0.744048023486812	0.883044934056063
IRF8	16	85932409	85956215	TF	Sun-exposed skin	0.95259120068074	0.949088574728653	0.883017495431704
RBM7	11	114270752	114284925	TG	NK cell	0.94780534055846	0.941011693858834	0.882765618604542
MRPL9	1	151732119	151736040	TG	Terminal ileum	0.542744066269314	0.837778800960286	0.882693532793031
CDH13	16	82660408	83830204	TG	Sun-exposed skin	0.555149753126407	0.829112315107116	0.882267440856078
ACTR1A	10	104238986	104262482	TG	Skeletal muscle	0.735319814041122	0.853149892633007	0.881326359470712
NFKB2	10	104153867	104162281	TF	Skeletal muscle	0.733496533332021	0.853463922508721	0.881117525359726
RORC	1	151778547	151804348	TF	Spleen	0.550313665485348	0.840592592527569	0.88071916056259
THEM4	1	151846060	151882284	TG	Pancreas	0.514446367377625	0.765337292182324	0.880510487244158
PRKG1	10	52750945	54058110	TG	Aorta	0.459808914561155	0.722675133132741	0.880410215528093
FAM26E	6	116832809	116845955	TG	Omnibus	0.914850300410655	0.930317701114007	0.879851162410945
THEM4	1	151846060	151882284	TG	Stomach	0.514446367377625	0.765337292182324	0.879668932364307
RBM7	11	114270752	114284925	TG	B cell	0.94780534055846	0.941011693858834	0.879652966438626
TMEM110	3	52870235	52931612	TG	Lung	0.875156038492055	0.933334043686676	0.879409302727037
CEP72	5	612387	667283	TG	Omnibus	0.923953851843158	0.952676649894372	0.878458485225388
MRPL9	1	151732119	151736040	TG	Spleen	0.542744066269314	0.837778800960286	0.878251271331648
THEM4	1	151846060	151882284	TG	Subcutaneous adipose	0.514446367377625	0.765337292182324	0.877723616246664
FRMD4A	10	13685706	14504141	TG	Tibial nerve	0.468514785714261	0.705667996143002	0.877171193937418
TMEM110	3	52870235	52931612	TG	Spleen	0.875156038492055	0.933334043686676	0.877128739158628
NR5A2	1	199996730	200146552	TF	Stomach	0.787186384696879	0.628187063360046	0.876363041860504
TPPP	5	660883	693510	TG	Cerebellum	0.92358032958859	0.952275786668392	0.875847268029943
FRMD4A	10	13685706	14504141	TG	Esophagus muscularis	0.468514785714261	0.705667996143002	0.874956860024441
OPCML	11	132284871	133402414	TG	Hippocampus	0.468277014303516	0.74388924478048	0.874505082570273
RUNX1	21	36160098	37376965	TF	Pancreas	0.449192469032093	0.705247870282527	0.873649799555842
RPL3	22	39708887	39716394	TG	Pancreas	0.626261285055824	0.784393681973141	0.873508818836269
FAM26F	6	116782533	116784934	TG	Spleen	0.920817061016759	0.937863215768629	0.873493630298714
PRKG1	10	52750945	54058110	TG	Skeletal muscle	0.459808914561155	0.722675133132741	0.872577424551534
FRMD4A	10	13685706	14504141	TG	Omnibus	0.468514785714261	0.705667996143002	0.871507726980999
OPCML	11	132284871	133402414	TG	Cortex	0.468277014303516	0.74388924478048	0.871451508013296
RORC	1	151778547	151804348	TF	Prostate	0.550313665485348	0.840592592527569	0.870735244869964
SMAD3	15	67356101	67487533	TF	Stomach	0.59279576264682	0.711894632008827	0.870316625614283
NUCB2	11	17229700	17371521	TG	Lung	0.883878237290326	0.930299254982546	0.87013038615789
RUNX1	21	36160098	37376965	TF	Adrenal gland	0.449192469032093	0.705247870282527	0.86980731739945
OPCML	11	132284871	133402414	TG	Cerebellum	0.468277014303516	0.74388924478048	0.869450418878207
RER1	1	2323267	2336883	TG	Sigmoid colon	0.883727075140682	0.950002315139819	0.869138781373159
RPL3	22	39708887	39716394	TG	Gastroesophageal junction	0.626261285055824	0.784393681973141	0.868928825432499
MRPL9	1	151732119	151736040	TG	Prostate	0.542744066269314	0.837778800960286	0.868298128380552
PRKG1	10	52750945	54058110	TG	Tibial nerve	0.459808914561155	0.722675133132741	0.868202092251185
PRKG1	10	52750945	54058110	TG	Gastroesophageal junction	0.459808914561155	0.722675133132741	0.867284474410844
ROBO2	3	75955846	77699115	TG	Testis	0.41389736269407	0.733478502426974	0.867034395237542
RYR2	1	237205505	237997288	TG	Thyroid	0.51428388251255	0.744048023486812	0.86699072689856
SYNGR1	22	39745930	39781593	TG	Cerebellum	0.635200914079609	0.791276098225967	0.866313997506561
SMAD3	15	67356101	67487533	TF	Pancreas	0.59279576264682	0.711894632008827	0.865987125618709
PRKG1	10	52750945	54058110	TG	Esophagus muscularis	0.459808914561155	0.722675133132741	0.865436029871893
THEM4	1	151846060	151882284	TG	Monocyte	0.514446367377625	0.765337292182324	0.865121898736498
ASIC2	17	31340105	32501983	TG	Omnibus	0.415684366039081	0.686889246330641	0.864922432918325
RORC	1	151778547	151804348	TF	Vagina	0.550313665485348	0.840592592527569	0.864572379536147
RPL3	22	39708887	39716394	TG	Sigmoid colon	0.626261285055824	0.784393681973141	0.86455336637581
PRKG1	10	52750945	54058110	TG	Thyroid	0.459808914561155	0.722675133132741	0.86453675496267
THEM4	1	151846060	151882284	TG	Transverse colon	0.514446367377625	0.765337292182324	0.864034068413295
RPL3	22	39708887	39716394	TG	Subcutaneous adipose	0.626261285055824	0.784393681973141	0.863985332301335
THEM4	1	151846060	151882284	TG	CD8 cell	0.514446367377625	0.765337292182324	0.863762463279689
KCNJ11	11	17407406	17410878	TG	Stomach	0.883663053394798	0.929853214369837	0.863743355097863
SUFU	10	104263744	104393292	TG	NK cell	0.741384873443607	0.857058606918453	0.863496945605011
DSE	6	116575336	116762424	TG	Vagina	0.923932626196687	0.942386994463498	0.863495805393151
SUFU	10	104263744	104393292	TG	Monocyte	0.741384873443607	0.857058606918453	0.863463299296823
RUNX1	21	36160098	37376965	TF	Putamen	0.449192469032093	0.705247870282527	0.863350326573718
PDE4D	5	58264865	59817947	TG	Stomach	0.35106099085771	0.666175913323755	0.863170865894017
PRKG1	10	52750945	54058110	TG	Sigmoid colon	0.459808914561155	0.722675133132741	0.862489699980958
SYNGR1	22	39745930	39781593	TG	Cortex	0.635200914079609	0.791276098225967	0.862125976065382
KCNJ11	11	17407406	17410878	TG	Cerebellum	0.883663053394798	0.929853214369837	0.861943072491956
ERBB4	2	212240446	213403565	TG	Putamen	0.426905215024577	0.731159433230538	0.861935180325729
RPL3	22	39708887	39716394	TG	Cerebellum	0.626261285055824	0.784393681973141	0.861650121482236
CDH13	16	82660408	83830204	TG	Esophagus mucosa	0.555149753126407	0.829112315107116	0.861358203393528
SMAD3	15	67356101	67487533	TF	Aorta	0.59279576264682	0.711894632008827	0.861324138107015
MRPL9	1	151732119	151736040	TG	Vagina	0.542744066269314	0.837778800960286	0.861197102113151
THEM4	1	151846060	151882284	TG	Testis	0.514446367377625	0.765337292182324	0.861078204738265
THEM4	1	151846060	151882284	TG	CD4 cell	0.514446367377625	0.765337292182324	0.861037321037091
ERBB4	2	212240446	213403565	TG	Testis	0.426905215024577	0.731159433230538	0.861025783861956
SYNGR1	22	39745930	39781593	TG	Putamen	0.635200914079609	0.791276098225967	0.860811367277971
RBM7	11	114270752	114284925	TG	Monocyte	0.94780534055846	0.941011693858834	0.860205728857481
SYNGR1	22	39745930	39781593	TG	Hippocampus	0.635200914079609	0.791276098225967	0.859771517918672
SMAD3	15	67356101	67487533	TF	Subcutaneous adipose	0.59279576264682	0.711894632008827	0.859214715928183
RPL3	22	39708887	39716394	TG	B cell	0.626261285055824	0.784393681973141	0.85894238566278
RPL3	22	39708887	39716394	TG	Esophagus muscularis	0.626261285055824	0.784393681973141	0.858358368062094
FRMD4A	10	13685706	14504141	TG	Visceral omentum	0.468514785714261	0.705667996143002	0.856604855238948
RUNX1	21	36160098	37376965	TF	Caudate	0.449192469032093	0.705247870282527	0.856442469867804
RPL3	22	39708887	39716394	TG	Cortex	0.626261285055824	0.784393681973141	0.856375540404106
RUNX1	21	36160098	37376965	TF	Hippocampus	0.449192469032093	0.705247870282527	0.856261042157946
RBM7	11	114270752	114284925	TG	Liver	0.94780534055846	0.941011693858834	0.855690684301283
SMAD3	15	67356101	67487533	TF	Adrenal gland	0.59279576264682	0.711894632008827	0.855575592907284
ERBB4	2	212240446	213403565	TG	Caudate	0.426905215024577	0.731159433230538	0.855504406951797
SMAD3	15	67356101	67487533	TF	Tibial nerve	0.59279576264682	0.711894632008827	0.855295040649211
SYNGR1	22	39745930	39781593	TG	Caudate	0.635200914079609	0.791276098225967	0.85501172934798
SMAD3	15	67356101	67487533	TF	Thyroid	0.59279576264682	0.711894632008827	0.854967872480652
RPL3	22	39708887	39716394	TG	Skeletal muscle	0.626261285055824	0.784393681973141	0.854947866933149
SUFU	10	104263744	104393292	TG	Pancreas	0.741384873443607	0.857058606918453	0.85464267169957
THEM4	1	151846060	151882284	TG	Thyroid	0.514446367377625	0.765337292182324	0.854519960980158
RPL3	22	39708887	39716394	TG	Putamen	0.626261285055824	0.784393681973141	0.854462562662252
RPL3	22	39708887	39716394	TG	Hippocampus	0.626261285055824	0.784393681973141	0.853711509447491
RUNX1	21	36160098	37376965	TF	Gastroesophageal junction	0.449192469032093	0.705247870282527	0.853611738155546
THEM4	1	151846060	151882284	TG	NK cell	0.514446367377625	0.765337292182324	0.853552482361831
NFKB2	10	104153867	104162281	TF	Monocyte	0.733496533332021	0.853463922508721	0.853246271329073
NFKB2	10	104153867	104162281	TF	NK cell	0.733496533332021	0.853463922508721	0.85309370788217
SMAD3	15	67356101	67487533	TF	CD4 cell	0.59279576264682	0.711894632008827	0.852964371600385
RBM7	11	114270752	114284925	TG	Aorta	0.94780534055846	0.941011693858834	0.852957791012676
SMAD3	15	67356101	67487533	TF	B cell	0.59279576264682	0.711894632008827	0.852806236113375
RORC	1	151778547	151804348	TF	Lung	0.550313665485348	0.840592592527569	0.852620280824126
FBXL15	10	104178946	104182893	TG	Monocyte	0.733231241475501	0.852890183810502	0.852343180114827
RPL3	22	39708887	39716394	TG	Monocyte	0.626261285055824	0.784393681973141	0.851976623411685
RUNX1	21	36160098	37376965	TF	Esophagus muscularis	0.449192469032093	0.705247870282527	0.851910065454512
SMAD3	15	67356101	67487533	TF	CD8 cell	0.59279576264682	0.711894632008827	0.851679431687965
SMAD3	15	67356101	67487533	TF	NK cell	0.59279576264682	0.711894632008827	0.851612272202999
THEM4	1	151846060	151882284	TG	Breast	0.514446367377625	0.765337292182324	0.851231231255749
RPL3	22	39708887	39716394	TG	Adrenal gland	0.626261285055824	0.784393681973141	0.851134933920495
SUFU	10	104263744	104393292	TG	CD4 cell	0.741384873443607	0.857058606918453	0.851108740453078
SMAD3	15	67356101	67487533	TF	Putamen	0.59279576264682	0.711894632008827	0.851028857069237
RPL3	22	39708887	39716394	TG	CD4 cell	0.626261285055824	0.784393681973141	0.850959302615066
THEM4	1	151846060	151882284	TG	Cerebellum	0.514446367377625	0.765337292182324	0.850734050570135
GPC6	13	93879095	95059655	TG	Aorta	0.3828312102547	0.683427703846256	0.850425936201869
SMAD3	15	67356101	67487533	TF	Skeletal muscle	0.59279576264682	0.711894632008827	0.850122784506636
RUNX1	21	36160098	37376965	TF	Thyroid	0.449192469032093	0.705247870282527	0.850115940043887
RPL3	22	39708887	39716394	TG	Tibial nerve	0.626261285055824	0.784393681973141	0.850042761597271
RPL3	22	39708887	39716394	TG	Visceral omentum	0.626261285055824	0.784393681973141	0.850005104898821
MRPL9	1	151732119	151736040	TG	Lung	0.542744066269314	0.837778800960286	0.849894959221156
GBF1	10	104005289	104142656	TG	Pancreas	0.737845550465732	0.858039203282352	0.849720777755072
RPL3	22	39708887	39716394	TG	Breast	0.626261285055824	0.784393681973141	0.849674745671759
SMAD3	15	67356101	67487533	TF	Caudate	0.59279576264682	0.711894632008827	0.849282168718057
SMAD3	15	67356101	67487533	TF	Gastroesophageal junction	0.59279576264682	0.711894632008827	0.849216843515921
SMAD3	15	67356101	67487533	TF	Cortex	0.59279576264682	0.711894632008827	0.849093078931891
KDM4C	9	6720863	7175648	TG	Stomach	0.455030260960687	0.67709554008681	0.848984923465648
SUFU	10	104263744	104393292	TG	CD8 cell	0.741384873443607	0.857058606918453	0.848983289865016
RPL3	22	39708887	39716394	TG	Caudate	0.626261285055824	0.784393681973141	0.848797485939738
REXO2	11	114310108	114321001	TG	Omnibus	0.954199291874067	0.950991544617544	0.848282122547509
CDH13	16	82660408	83830204	TG	Left ventricle	0.555149753126407	0.829112315107116	0.848093601975203
RUNX1	21	36160098	37376965	TF	Subcutaneous adipose	0.449192469032093	0.705247870282527	0.847000105949768
RPL3	22	39708887	39716394	TG	Aorta	0.626261285055824	0.784393681973141	0.846828517650083
PRDM1	6	106534195	106557814	TF	Prostate	0.981697549457418	0.965786536855709	0.846476202893869
SMAD3	15	67356101	67487533	TF	Sigmoid colon	0.59279576264682	0.711894632008827	0.846078761530685
RUNX1	21	36160098	37376965	TF	Aorta	0.449192469032093	0.705247870282527	0.845810386796083
PRKG1	10	52750945	54058110	TG	Visceral omentum	0.459808914561155	0.722675133132741	0.845350136746285
SMAD3	15	67356101	67487533	TF	Transverse colon	0.59279576264682	0.711894632008827	0.844884669380485
ZNF385D	3	21459915	22414812	TG	Testis	0.369874917958466	0.70763755220397	0.84363461514529
RORC	1	151778547	151804348	TF	Liver	0.550313665485348	0.840592592527569	0.843378821645344
CNTN4	3	2140497	3099645	TG	Thyroid	0.371638690327328	0.687282671398294	0.843286445621071
ESRRG	1	216676588	217311097	TF	Subcutaneous adipose	0.391167490031294	0.666926307892379	0.842827434458873
KDM4C	9	6720863	7175648	TG	Subcutaneous adipose	0.455030260960687	0.67709554008681	0.842706392772469
THEM4	1	151846060	151882284	TG	Visceral omentum	0.514446367377625	0.765337292182324	0.842369079015663
TACC1	8	38585704	38710546	TG	Omnibus	0.758103492408106	0.859263054360051	0.84215382011816
RPL3	22	39708887	39716394	TG	CD8 cell	0.626261285055824	0.784393681973141	0.842063724569079
RYR2	1	237205505	237997288	TG	Atrial appendage	0.51428388251255	0.744048023486812	0.841770630342827
MRPL9	1	151732119	151736040	TG	Liver	0.542744066269314	0.837778800960286	0.840962690959429
CACNA2D3	3	54156574	55108584	TG	Testis	0.400751612357682	0.679793138072697	0.840376193657066
SMAD3	15	67356101	67487533	TF	Monocyte	0.59279576264682	0.711894632008827	0.840150689750248
NFKB2	10	104153867	104162281	TF	Pancreas	0.733496533332021	0.853463922508721	0.840133288069853
DLG2	11	83166055	85338966	TG	Sun-exposed skin	0.532253178877355	0.807996341162569	0.84011580436554
RUNX1	21	36160098	37376965	TF	Testis	0.449192469032093	0.705247870282527	0.839871582090196
PLEKHA2	8	38758753	38831428	TG	Omnibus	0.757435507924458	0.859012450833218	0.839856571468903
SUFU	10	104263744	104393292	TG	Liver	0.741384873443607	0.857058606918453	0.839644040945311
SMAD3	15	67356101	67487533	TF	Hippocampus	0.59279576264682	0.711894632008827	0.839559700997735
RBMS3	3	29322473	30051886	TG	Omnibus	0.46392754789074	0.70412522764283	0.839286861464468
RUNX1	21	36160098	37376965	TF	Sigmoid colon	0.449192469032093	0.705247870282527	0.839211481926454
THEM4	1	151846060	151882284	TG	Atrial appendage	0.514446367377625	0.765337292182324	0.839131724573531
KDM4C	9	6720863	7175648	TG	Pancreas	0.455030260960687	0.67709554008681	0.839057139811399
PLEKHA2	8	38758753	38831428	TG	B cell	0.757435507924458	0.859012450833218	0.838861160623962
PLEKHA2	8	38758753	38831428	TG	NK cell	0.757435507924458	0.859012450833218	0.838795938039707
RUNX1	21	36160098	37376965	TF	Transverse colon	0.449192469032093	0.705247870282527	0.838564304613887
NFKB2	10	104153867	104162281	TF	CD4 cell	0.733496533332021	0.853463922508721	0.838546336028646
RPL3	22	39708887	39716394	TG	Stomach	0.626261285055824	0.784393681973141	0.838282441065097
RUNX1	21	36160098	37376965	TF	Tibial nerve	0.449192469032093	0.705247870282527	0.838270207465487
PDE4D	5	58264865	59817947	TG	Aorta	0.35106099085771	0.666175913323755	0.838141147292896
RUNX1	21	36160098	37376965	TF	Skeletal muscle	0.449192469032093	0.705247870282527	0.837513479136174
SMAD3	15	67356101	67487533	TF	Esophagus muscularis	0.59279576264682	0.711894632008827	0.837183145112662
RUNX1	21	36160098	37376965	TF	Stomach	0.449192469032093	0.705247870282527	0.836984092664583
GBF1	10	104005289	104142656	TG	Liver	0.737845550465732	0.858039203282352	0.83697949615558
RORC	1	151778547	151804348	TF	Sun-exposed skin	0.550313665485348	0.840592592527569	0.83697824309083
PLEKHA2	8	38758753	38831428	TG	Hippocampus	0.757435507924458	0.859012450833218	0.836180558924384
RPL3	22	39708887	39716394	TG	NK cell	0.626261285055824	0.784393681973141	0.83599082758905
NFKB2	10	104153867	104162281	TF	CD8 cell	0.733496533332021	0.853463922508721	0.835942329077446
SUFU	10	104263744	104393292	TG	Left ventricle	0.741384873443607	0.857058606918453	0.835765310729004
PRKG1	10	52750945	54058110	TG	Atrial appendage	0.459808914561155	0.722675133132741	0.834921664795315
GBF1	10	104005289	104142656	TG	Left ventricle	0.737845550465732	0.858039203282352	0.834289998937812
RBMS3	3	29322473	30051886	TG	Thyroid	0.46392754789074	0.70412522764283	0.8342019601882
MRPL9	1	151732119	151736040	TG	Sun-exposed skin	0.542744066269314	0.837778800960286	0.834096921580557
NAV2	11	19372271	20143144	TG	Tibial nerve	0.420540815326128	0.662595962935366	0.833787986876997
VEGFA	6	43737921	43754224	TG	Pancreas	0.474816096109606	0.734515402143479	0.833624364670115
SMAD3	15	67356101	67487533	TF	Breast	0.59279576264682	0.711894632008827	0.832288813396278
SMAD3	15	67356101	67487533	TF	Atrial appendage	0.59279576264682	0.711894632008827	0.832173979880428
RPL3	22	39708887	39716394	TG	Transverse colon	0.626261285055824	0.784393681973141	0.831116328107546
RPL3	22	39708887	39716394	TG	Thyroid	0.626261285055824	0.784393681973141	0.83102662870596
RPL3	22	39708887	39716394	TG	Atrial appendage	0.626261285055824	0.784393681973141	0.830475916252146
PDE4D	5	58264865	59817947	TG	Skeletal muscle	0.35106099085771	0.666175913323755	0.830475467426348
RPL3	22	39708887	39716394	TG	Ovary	0.626261285055824	0.784393681973141	0.830118241922172
NFKB2	10	104153867	104162281	TF	Liver	0.733496533332021	0.853463922508721	0.829809985934029
NAV2	11	19372271	20143144	TG	Omnibus	0.420540815326128	0.662595962935366	0.829352527355912
RPL3	22	39708887	39716394	TG	Liver	0.626261285055824	0.784393681973141	0.829339324257611
PLEKHA2	8	38758753	38831428	TG	Monocyte	0.757435507924458	0.859012450833218	0.829130053772053
RBM7	11	114270752	114284925	TG	CD8 cell	0.94780534055846	0.941011693858834	0.829044137047529
NAV2	11	19372271	20143144	TG	Thyroid	0.420540815326128	0.662595962935366	0.828933170852267
NXPE1	11	114392437	114430617	TG	Transverse colon	0.961401767473424	0.961299057289717	0.828899133376116
NFKB2	10	104153867	104162281	TF	Left ventricle	0.733496533332021	0.853463922508721	0.828637518311665
TENM4	11	78363876	79151992	TG	Thyroid	0.43488039643545	0.681588918081159	0.827489722877476
FRMD4A	10	13685706	14504141	TG	Ovary	0.468514785714261	0.705667996143002	0.827256730756231
NTM	11	131240373	132206716	TG	Putamen	0.376529322012375	0.683769465549075	0.827040951320913
TACC1	8	38585704	38710546	TG	Gastroesophageal junction	0.758103492408106	0.859263054360051	0.827008542173398
RPL3	22	39708887	39716394	TG	Testis	0.626261285055824	0.784393681973141	0.826828438267341
SMAD3	15	67356101	67487533	TF	Visceral omentum	0.59279576264682	0.711894632008827	0.826176344832999
RORC	1	151778547	151804348	TF	Esophagus mucosa	0.550313665485348	0.840592592527569	0.825629082049101
THEM5	1	151819739	151826173	TG	Omnibus	0.510304174776055	0.76144918681556	0.825268960155928
FRMD4A	10	13685706	14504141	TG	Spleen	0.468514785714261	0.705667996143002	0.824497650926931
NRXN1	2	50145643	51259674	TG	Omnibus	0.406315117399622	0.69551268251301	0.823927446194078
THEM4	1	151846060	151882284	TG	Uterus	0.514446367377625	0.765337292182324	0.823489587336185
RPL3	22	39708887	39716394	TG	Prostate	0.626261285055824	0.784393681973141	0.823421075574331
PDE4D	5	58264865	59817947	TG	Esophagus muscularis	0.35106099085771	0.666175913323755	0.823389515541166
MRPL9	1	151732119	151736040	TG	Esophagus mucosa	0.542744066269314	0.837778800960286	0.822544722638757
ARAP2	4	35949843	36246131	TG	Visceral omentum	0.926083429330704	0.800791480168132	0.822396316023026
RUNX1	21	36160098	37376965	TF	Atrial appendage	0.449192469032093	0.705247870282527	0.821743372479377
NUCB2	11	17229700	17371521	TG	Spleen	0.883878237290326	0.930299254982546	0.821543026359539
DLG2	11	83166055	85338966	TG	Esophagus mucosa	0.532253178877355	0.807996341162569	0.821419122509443
NTM	11	131240373	132206716	TG	Caudate	0.376529322012375	0.683769465549075	0.821125614158234
PLEKHA2	8	38758753	38831428	TG	CD8 cell	0.757435507924458	0.859012450833218	0.820935149391964
RPL3	22	39708887	39716394	TG	Uterus	0.626261285055824	0.784393681973141	0.820871746919588
SMAD3	15	67356101	67487533	TF	Uterus	0.59279576264682	0.711894632008827	0.820457213747553
PLEKHA2	8	38758753	38831428	TG	CD4 cell	0.757435507924458	0.859012450833218	0.820246946148256
GPC6	13	93879095	95059655	TG	Omnibus	0.3828312102547	0.683427703846256	0.820232250050413
KDM4C	9	6720863	7175648	TG	Transverse colon	0.455030260960687	0.67709554008681	0.81976254216482
SMAD3	15	67356101	67487533	TF	Testis	0.59279576264682	0.711894632008827	0.819052537988742
PDE4D	5	58264865	59817947	TG	Sigmoid colon	0.35106099085771	0.666175913323755	0.818791442358719
RPL3	22	39708887	39716394	TG	Lung	0.626261285055824	0.784393681973141	0.818418867352935
TACC1	8	38585704	38710546	TG	Testis	0.758103492408106	0.859263054360051	0.818412889162148
TACC1	8	38585704	38710546	TG	Tibial nerve	0.758103492408106	0.859263054360051	0.818198196663243
RPL3	22	39708887	39716394	TG	Vagina	0.626261285055824	0.784393681973141	0.818121502341483
ADAMTSL1	9	18473892	18910948	TG	Aorta	0.436965309511181	0.659173610747434	0.817775057759975
KDM4C	9	6720863	7175648	TG	Testis	0.455030260960687	0.67709554008681	0.816798827490481
TACC1	8	38585704	38710546	TG	Sigmoid colon	0.758103492408106	0.859263054360051	0.81670643901341
RORC	1	151778547	151804348	TF	Left ventricle	0.550313665485348	0.840592592527569	0.816615432081017
CCSER1	4	91048686	92523064	TG	Stomach	0.32506937367845	0.621537244253304	0.816528513437864
ESRRG	1	216676588	217311097	TF	CD8 cell	0.391167490031294	0.666926307892379	0.816507960766169
ESRRG	1	216676588	217311097	TF	CD4 cell	0.391167490031294	0.666926307892379	0.816485609221019
SLC9A3	5	473425	524447	TG	Terminal ileum	0.930233459669691	0.958929534741533	0.816416757941062
FRMD4A	10	13685706	14504141	TG	Prostate	0.468514785714261	0.705667996143002	0.816326098584802
ESRRG	1	216676588	217311097	TF	Testis	0.391167490031294	0.666926307892379	0.816239808901994
PRKG1	10	52750945	54058110	TG	Uterus	0.459808914561155	0.722675133132741	0.81619145232998
GLIS3	9	3824127	4348392	TG	Omnibus	0.399714098502375	0.654302495293485	0.816027767565369
PRKG1	10	52750945	54058110	TG	Ovary	0.459808914561155	0.722675133132741	0.816025876078453
KDM4C	9	6720863	7175648	TG	CD8 cell	0.455030260960687	0.67709554008681	0.815939558068546
THEM4	1	151846060	151882284	TG	Terminal ileum	0.514446367377625	0.765337292182324	0.815729615160915
NTM	11	131240373	132206716	TG	Hippocampus	0.376529322012375	0.683769465549075	0.815631955545192
KDM4C	9	6720863	7175648	TG	NK cell	0.455030260960687	0.67709554008681	0.815622979691312
PLEKHA2	8	38758753	38831428	TG	Testis	0.757435507924458	0.859012450833218	0.815579968436654
TLN2	15	62682725	63136830	TG	Stomach	0.513024578696299	0.669638836722809	0.815451073352043
PLEKHA2	8	38758753	38831428	TG	Tibial nerve	0.757435507924458	0.859012450833218	0.815312820392113
KDM4C	9	6720863	7175648	TG	B cell	0.455030260960687	0.67709554008681	0.814791693498448
ESRRG	1	216676588	217311097	TF	Transverse colon	0.391167490031294	0.666926307892379	0.814609244839803
NTM	11	131240373	132206716	TG	Cerebellum	0.376529322012375	0.683769465549075	0.814435438133774
THEM4	1	151846060	151882284	TG	Spleen	0.514446367377625	0.765337292182324	0.814229962538581
PLEKHA2	8	38758753	38831428	TG	Sigmoid colon	0.757435507924458	0.859012450833218	0.813852413920418
MRPL9	1	151732119	151736040	TG	Left ventricle	0.542744066269314	0.837778800960286	0.813804033016242
KDM4C	9	6720863	7175648	TG	Thyroid	0.455030260960687	0.67709554008681	0.813412988143267
KDM4C	9	6720863	7175648	TG	Omnibus	0.455030260960687	0.67709554008681	0.811594462822802
SLC9A3	5	473425	524447	TG	Stomach	0.930233459669691	0.958929534741533	0.81139365666914
NTM	11	131240373	132206716	TG	Cortex	0.376529322012375	0.683769465549075	0.811139174317208
RUNX1	21	36160098	37376965	TF	B cell	0.449192469032093	0.705247870282527	0.81112034907134
TACC1	8	38585704	38710546	TG	Subcutaneous adipose	0.758103492408106	0.859263054360051	0.810852417102941
TLN2	15	62682725	63136830	TG	Subcutaneous adipose	0.513024578696299	0.669638836722809	0.810750810766392
TACC1	8	38585704	38710546	TG	Esophagus muscularis	0.758103492408106	0.859263054360051	0.810598218181811
SMAD3	15	67356101	67487533	TF	Terminal ileum	0.59279576264682	0.711894632008827	0.810592378165145
ESRRG	1	216676588	217311097	TF	Tibial nerve	0.391167490031294	0.666926307892379	0.810357162863919
RUNX1	21	36160098	37376965	TF	Omnibus	0.449192469032093	0.705247870282527	0.810215783063102
ESRRG	1	216676588	217311097	TF	Monocyte	0.391167490031294	0.666926307892379	0.809742375337984
SLC9A3	5	473425	524447	TG	Transverse colon	0.930233459669691	0.958929534741533	0.809016209504767
SMAD3	15	67356101	67487533	TF	Ovary	0.59279576264682	0.711894632008827	0.80875304073687
RBM7	11	114270752	114284925	TG	Ovary	0.94780534055846	0.941011693858834	0.808664897534114
ESRRG	1	216676588	217311097	TF	Putamen	0.391167490031294	0.666926307892379	0.808489005281881
TACC1	8	38585704	38710546	TG	Atrial appendage	0.758103492408106	0.859263054360051	0.808048312304773
RPL3	22	39708887	39716394	TG	Spleen	0.626261285055824	0.784393681973141	0.807777039943835
TRAPPC9	8	140742586	141468678	TG	Testis	0.449275786115357	0.670994888570709	0.807584889576113
TACC1	8	38585704	38710546	TG	Left ventricle	0.758103492408106	0.859263054360051	0.807518737102966
PLEKHA2	8	38758753	38831428	TG	Esophagus muscularis	0.757435507924458	0.859012450833218	0.807489383547826
SUFU	10	104263744	104393292	TG	Gastroesophageal junction	0.741384873443607	0.857058606918453	0.807292237853211
PLEKHA2	8	38758753	38831428	TG	Subcutaneous adipose	0.757435507924458	0.859012450833218	0.806971239146186
ESRRG	1	216676588	217311097	TF	Sigmoid colon	0.391167490031294	0.666926307892379	0.806899850466192
RPL3	22	39708887	39716394	TG	Sun-exposed skin	0.626261285055824	0.784393681973141	0.806101297308841
ESRRG	1	216676588	217311097	TF	Adrenal gland	0.391167490031294	0.666926307892379	0.806095114768969
PDE4D	5	58264865	59817947	TG	Visceral omentum	0.35106099085771	0.666175913323755	0.806040978582076
TACC1	8	38585704	38710546	TG	Thyroid	0.758103492408106	0.859263054360051	0.806019316861029
TACC1	8	38585704	38710546	TG	Ovary	0.758103492408106	0.859263054360051	0.805825400142039
RPL3	22	39708887	39716394	TG	Left ventricle	0.626261285055824	0.784393681973141	0.805525883081844
PRKD2	19	47177532	47220384	TG	Pancreas	0.511088950492226	0.69003451783506	0.805475448122948
SMAD3	15	67356101	67487533	TF	Prostate	0.59279576264682	0.711894632008827	0.805115618632981
TACC1	8	38585704	38710546	TG	Adrenal gland	0.758103492408106	0.859263054360051	0.804423059650512
RBM7	11	114270752	114284925	TG	CD4 cell	0.94780534055846	0.941011693858834	0.804233500637145
DPP6	7	153584182	154685995	TG	Testis	0.392116395457847	0.637357771555663	0.804131868251584
TRAPPC9	8	140742586	141468678	TG	Thyroid	0.449275786115357	0.670994888570709	0.804076168607026
ESRRG	1	216676588	217311097	TF	B cell	0.391167490031294	0.666926307892379	0.803977127293256
THEM4	1	151846060	151882284	TG	Prostate	0.514446367377625	0.765337292182324	0.803838220042661
TAF3	10	7860467	8058590	TG	Omnibus	0.558998471216045	0.636218345799799	0.803835776072988
TRAPPC9	8	140742586	141468678	TG	Omnibus	0.449275786115357	0.670994888570709	0.803821474118542
KCNMA1	10	78629359	79398353	TG	Stomach	0.345942104320388	0.602862155321783	0.803730450025425
PRKD2	19	47177532	47220384	TG	Stomach	0.511088950492226	0.69003451783506	0.80366316795853
PLEKHA2	8	38758753	38831428	TG	Ovary	0.757435507924458	0.859012450833218	0.803357414811734
SMAD3	15	67356101	67487533	TF	Cerebellum	0.59279576264682	0.711894632008827	0.803156016430686
RUNX1	21	36160098	37376965	TF	Visceral omentum	0.449192469032093	0.705247870282527	0.803005355015985
ADAMTSL1	9	18473892	18910948	TG	Omnibus	0.436965309511181	0.659173610747434	0.802869145873024
PLEKHA2	8	38758753	38831428	TG	Thyroid	0.757435507924458	0.859012450833218	0.802839742356548
ESRRG	1	216676588	217311097	TF	Hippocampus	0.391167490031294	0.666926307892379	0.802167699308361
CTNND2	5	10971952	11904155	TG	Putamen	0.369129311369257	0.643165256566116	0.802085871462632
KDM4C	9	6720863	7175648	TG	Breast	0.455030260960687	0.67709554008681	0.802026377870811
ESRRG	1	216676588	217311097	TF	Caudate	0.391167490031294	0.666926307892379	0.801376441643833
TACC1	8	38585704	38710546	TG	Stomach	0.758103492408106	0.859263054360051	0.801103771795615
LRRC4C	11	40135753	41481323	TG	Thyroid	0.32910051677336	0.664186515166143	0.800888428867658
PLEKHA2	8	38758753	38831428	TG	Adrenal gland	0.757435507924458	0.859012450833218	0.800543093324409
DPP6	7	153584182	154685995	TG	Thyroid	0.392116395457847	0.637357771555663	0.800093807814142
RPL3	22	39708887	39716394	TG	Esophagus mucosa	0.626261285055824	0.784393681973141	0.79950564539215
SMAD3	15	67356101	67487533	TF	Liver	0.59279576264682	0.711894632008827	0.79950262988953
ESRRG	1	216676588	217311097	TF	Cortex	0.391167490031294	0.666926307892379	0.798233273831788
LRRC4C	11	40135753	41481323	TG	Putamen	0.32910051677336	0.664186515166143	0.797763056445345
RUNX1	21	36160098	37376965	TF	Monocyte	0.449192469032093	0.705247870282527	0.797277270146111
KCNMA1	10	78629359	79398353	TG	Subcutaneous adipose	0.345942104320388	0.602862155321783	0.796806255515583
PRKD2	19	47177532	47220384	TG	Omnibus	0.511088950492226	0.69003451783506	0.796771611348884
FRMD4A	10	13685706	14504141	TG	Lung	0.468514785714261	0.705667996143002	0.796166542673816
CTNND2	5	10971952	11904155	TG	Caudate	0.369129311369257	0.643165256566116	0.795832508100597
DPP6	7	153584182	154685995	TG	Cortex	0.392116395457847	0.637357771555663	0.795049075719591
THEM4	1	151846060	151882284	TG	Vagina	0.514446367377625	0.765337292182324	0.795030129479352
SMAD3	15	67356101	67487533	TF	Lung	0.59279576264682	0.711894632008827	0.794307314049117
STRN4	19	47222764	47250251	TG	Omnibus	0.50717550371072	0.687719563188034	0.794257073056849
NTM	11	131240373	132206716	TG	Atrial appendage	0.376529322012375	0.683769465549075	0.793378005886027
LRRC4C	11	40135753	41481323	TG	Caudate	0.32910051677336	0.664186515166143	0.791768486504528
CTNND2	5	10971952	11904155	TG	Hippocampus	0.369129311369257	0.643165256566116	0.791613931923251
SLAMF6	1	160454820	160493052	TG	B cell	0.490543073067553	0.693995188061519	0.79156301286571
PRKD2	19	47177532	47220384	TG	Hippocampus	0.511088950492226	0.69003451783506	0.791449137981349
SMAD3	15	67356101	67487533	TF	Spleen	0.59279576264682	0.711894632008827	0.790607845935375
ESRRG	1	216676588	217311097	TF	Visceral omentum	0.391167490031294	0.666926307892379	0.790501030922326
RUNX1	21	36160098	37376965	TF	NK cell	0.449192469032093	0.705247870282527	0.790421491619068
SMAD3	15	67356101	67487533	TF	Vagina	0.59279576264682	0.711894632008827	0.790289846760789
RBM7	11	114270752	114284925	TG	Omnibus	0.94780534055846	0.941011693858834	0.789822959990358
SLAMF6	1	160454820	160493052	TG	Monocyte	0.490543073067553	0.693995188061519	0.789520628398896
SUFU	10	104263744	104393292	TG	Aorta	0.741384873443607	0.857058606918453	0.789348317210802
PRKD2	19	47177532	47220384	TG	Gastroesophageal junction	0.511088950492226	0.69003451783506	0.789258324340287
PLEKHA2	8	38758753	38831428	TG	Transverse colon	0.757435507924458	0.859012450833218	0.789192037906429
FRMD4A	10	13685706	14504141	TG	Vagina	0.468514785714261	0.705667996143002	0.78897479772807
TLN2	15	62682725	63136830	TG	Transverse colon	0.513024578696299	0.669638836722809	0.7888432219332
PDE4D	5	58264865	59817947	TG	Atrial appendage	0.35106099085771	0.666175913323755	0.788088589690894
PRKD2	19	47177532	47220384	TG	Cerebellum	0.511088950492226	0.69003451783506	0.78786710898775
NR5A2	1	199996730	200146552	TF	Subcutaneous adipose	0.787186384696879	0.628187063360046	0.787676326279247
RUNX1	21	36160098	37376965	TF	Ovary	0.449192469032093	0.705247870282527	0.787416505332416
RUNX1	21	36160098	37376965	TF	Uterus	0.449192469032093	0.705247870282527	0.787322745599812
NR4A1	12	52416616	52453291	TF	Pancreas	0.394818855424408	0.647025055733536	0.787092124755619
ESRRG	1	216676588	217311097	TF	Gastroesophageal junction	0.391167490031294	0.666926307892379	0.786824291827432
TACC1	8	38585704	38710546	TG	Uterus	0.758103492408106	0.859263054360051	0.78676683067602
TLN2	15	62682725	63136830	TG	Tibial nerve	0.513024578696299	0.669638836722809	0.786745306356746
SUFU	10	104263744	104393292	TG	Atrial appendage	0.741384873443607	0.857058606918453	0.786702727135089
C11orf71	11	114262165	114271139	TG	Omnibus	0.947666268185487	0.940743050901983	0.786594571859431
PRKD2	19	47177532	47220384	TG	Transverse colon	0.511088950492226	0.69003451783506	0.786436664485421
TLN2	15	62682725	63136830	TG	Omnibus	0.513024578696299	0.669638836722809	0.786213685667586
SUFU	10	104263744	104393292	TG	Sigmoid colon	0.741384873443607	0.857058606918453	0.785905801536187
ARAP2	4	35949843	36246131	TG	Esophagus mucosa	0.926083429330704	0.800791480168132	0.785762828996882
TLN2	15	62682725	63136830	TG	Testis	0.513024578696299	0.669638836722809	0.78551910697863
PRKD2	19	47177532	47220384	TG	Cortex	0.511088950492226	0.69003451783506	0.784641571196388
THEM4	1	151846060	151882284	TG	Lung	0.514446367377625	0.765337292182324	0.784564638221323
LRRC4C	11	40135753	41481323	TG	Hippocampus	0.32910051677336	0.664186515166143	0.78447402809042
SUFU	10	104263744	104393292	TG	Tibial nerve	0.741384873443607	0.857058606918453	0.784427427730401
CAST	5	95860971	96115299	TG	Stomach	0.4842810787607	0.635109708444282	0.784090700160547
ITPR2	12	26490342	26986131	TG	Stomach	0.376985681682786	0.588929197953402	0.784020010875338
TLN2	15	62682725	63136830	TG	Esophagus muscularis	0.513024578696299	0.669638836722809	0.783777236715208
PLEKHA2	8	38758753	38831428	TG	Uterus	0.757435507924458	0.859012450833218	0.783568779664225
TLN2	15	62682725	63136830	TG	Hippocampus	0.513024578696299	0.669638836722809	0.782893577206311
SLAMF6	1	160454820	160493052	TG	NK cell	0.490543073067553	0.693995188061519	0.782743804358973
SYNGR1	22	39745930	39781593	TG	Omnibus	0.635200914079609	0.791276098225967	0.782301128972284
TLN2	15	62682725	63136830	TG	Thyroid	0.513024578696299	0.669638836722809	0.782193554352602
PSD3	8	18384811	18942240	TG	Adrenal gland	0.311645409895613	0.565770335462391	0.781963388643713
TLN2	15	62682725	63136830	TG	Cortex	0.513024578696299	0.669638836722809	0.781017830126612
ESRRG	1	216676588	217311097	TF	Esophagus muscularis	0.391167490031294	0.666926307892379	0.780955721996284
NFKB2	10	104153867	104162281	TF	Gastroesophageal junction	0.733496533332021	0.853463922508721	0.780820081207761
TENM4	11	78363876	79151992	TG	Ovary	0.43488039643545	0.681588918081159	0.780741811880143
PRKG1	10	52750945	54058110	TG	Lung	0.459808914561155	0.722675133132741	0.780530430000289
FOXP1	3	71003844	71633140	TF	Stomach	0.421080224037165	0.60166283295111	0.780360283249241
FOXP1	3	71003844	71633140	TF	Subcutaneous adipose	0.421080224037165	0.60166283295111	0.780106707575129
TACC1	8	38585704	38710546	TG	Visceral omentum	0.758103492408106	0.859263054360051	0.779926298178236
THEM4	1	151846060	151882284	TG	Liver	0.514446367377625	0.765337292182324	0.779787288517591
EPDR1	7	37723446	37991543	TG	Subcutaneous adipose	0.476239442268472	0.637248127964366	0.779061650683528
PRKD2	19	47177532	47220384	TG	Esophagus muscularis	0.511088950492226	0.69003451783506	0.778927194321222
KCNMA1	10	78629359	79398353	TG	Aorta	0.345942104320388	0.602862155321783	0.778728871937287
NLRP2	19	55464498	55512510	TG	Omnibus	0.531055935282815	0.660189487969845	0.778612632889874
KALRN	3	123798870	124445172	TG	Aorta	0.42454876316999	0.611017953804497	0.778389543407377
EPDR1	7	37723446	37991543	TG	Pancreas	0.476239442268472	0.637248127964366	0.778024498872793
CCSER1	4	91048686	92523064	TG	Transverse colon	0.32506937367845	0.621537244253304	0.778018268430355
COPA	1	160259063	160313190	TG	B cell	0.479561636279797	0.682095321131945	0.777924930778166
ESRRG	1	216676588	217311097	TF	Breast	0.391167490031294	0.666926307892379	0.77774293980439
SLAMF6	1	160454820	160493052	TG	CD8 cell	0.490543073067553	0.693995188061519	0.777435607834352
NR4A1	12	52416616	52453291	TF	Tibial nerve	0.394818855424408	0.647025055733536	0.777087431084274
PRKD2	19	47177532	47220384	TG	Subcutaneous adipose	0.511088950492226	0.69003451783506	0.777057635938366
NCSTN	1	160313062	160328742	TG	B cell	0.478223968609818	0.681265047926614	0.777023913016945
NHLH1	1	160336857	160342638	TF	B cell	0.477756007013252	0.680968758904148	0.776700103513344
CCSER1	4	91048686	92523064	TG	Testis	0.32506937367845	0.621537244253304	0.776659377854367
FOXP1	3	71003844	71633140	TF	Pancreas	0.421080224037165	0.60166283295111	0.776277510030156
ESRRG	1	216676588	217311097	TF	Cerebellum	0.391167490031294	0.666926307892379	0.775997837653409
ESRRG	1	216676588	217311097	TF	Skeletal muscle	0.391167490031294	0.666926307892379	0.775859244610516
PDE10A	6	165740776	166400091	TG	Putamen	0.355720772883417	0.606500276233008	0.775697834215534
RUNX1	21	36160098	37376965	TF	CD8 cell	0.449192469032093	0.705247870282527	0.775624754448189
COPA	1	160259063	160313190	TG	Monocyte	0.479561636279797	0.682095321131945	0.775567861795042
NR4A1	12	52416616	52453291	TF	Skeletal muscle	0.394818855424408	0.647025055733536	0.775251824232519
RER1	1	2323267	2336883	TG	Subcutaneous adipose	0.883727075140682	0.950002315139819	0.774876774792925
NCSTN	1	160313062	160328742	TG	Monocyte	0.478223968609818	0.681265047926614	0.774614459399305
NLRP7	19	55434877	55477680	TG	Omnibus	0.528661739118135	0.658237196300727	0.774512577169468
SLAMF6	1	160454820	160493052	TG	CD4 cell	0.490543073067553	0.693995188061519	0.774369165343316
COPA	1	160259063	160313190	TG	Stomach	0.479561636279797	0.682095321131945	0.774092351245032
RUNX1	21	36160098	37376965	TF	CD4 cell	0.449192469032093	0.705247870282527	0.773957683744152
NR4A1	12	52416616	52453291	TF	Aorta	0.394818855424408	0.647025055733536	0.773775550472765
NKAIN2	6	124125286	125146803	TG	Putamen	0.343639574480975	0.626687377291552	0.773746858004137
SUFU	10	104263744	104393292	TG	Esophagus mucosa	0.741384873443607	0.857058606918453	0.773724227875725
THADA	2	43393800	43823185	TG	Omnibus	0.520219803689183	0.668815119809401	0.773186544764887
NR4A1	12	52416616	52453291	TF	Putamen	0.394818855424408	0.647025055733536	0.772950351707589
PRKG1	10	52750945	54058110	TG	Vagina	0.459808914561155	0.722675133132741	0.772827092183004
NCSTN	1	160313062	160328742	TG	Stomach	0.478223968609818	0.681265047926614	0.772759875021442
CCSER1	4	91048686	92523064	TG	Thyroid	0.32506937367845	0.621537244253304	0.772528174090179
SMAD3	15	67356101	67487533	TF	Left ventricle	0.59279576264682	0.711894632008827	0.772471258690609
VANGL2	1	160370376	160398468	TG	Putamen	0.482854798226463	0.685672058441123	0.772072984490406
NR4A1	12	52416616	52453291	TF	Stomach	0.394818855424408	0.647025055733536	0.772067049919731
PRKD2	19	47177532	47220384	TG	Breast	0.511088950492226	0.69003451783506	0.772002545443369
TACC1	8	38585704	38710546	TG	Terminal ileum	0.758103492408106	0.859263054360051	0.771938327316376
VANGL2	1	160370376	160398468	TG	Cerebellum	0.482854798226463	0.685672058441123	0.771683034795179
FRMD4A	10	13685706	14504141	TG	Sun-exposed skin	0.468514785714261	0.705667996143002	0.771326805807351
CAST	5	95860971	96115299	TG	Adrenal gland	0.4842810787607	0.635109708444282	0.771294016109336
TACC1	8	38585704	38710546	TG	Prostate	0.758103492408106	0.859263054360051	0.771196438171965
SMAD3	15	67356101	67487533	TF	Omnibus	0.59279576264682	0.711894632008827	0.770844219959599
PRKD2	19	47177532	47220384	TG	Tibial nerve	0.511088950492226	0.69003451783506	0.770778215722883
NR4A1	12	52416616	52453291	TF	CD4 cell	0.394818855424408	0.647025055733536	0.770501443015176
KDM4C	9	6720863	7175648	TG	Uterus	0.455030260960687	0.67709554008681	0.770399843251184
PDE10A	6	165740776	166400091	TG	Omnibus	0.355720772883417	0.606500276233008	0.770378848719964
SMAD3	15	67356101	67487533	TF	Sun-exposed skin	0.59279576264682	0.711894632008827	0.77036812388797
CCSER1	4	91048686	92523064	TG	B cell	0.32506937367845	0.621537244253304	0.77033643233841
PDE4D	5	58264865	59817947	TG	Spleen	0.35106099085771	0.666175913323755	0.770058547534361
NR4A1	12	52416616	52453291	TF	CD8 cell	0.394818855424408	0.647025055733536	0.76990108145047
NR4A1	12	52416616	52453291	TF	Hippocampus	0.394818855424408	0.647025055733536	0.769646766404407
KCNMA1	10	78629359	79398353	TG	Skeletal muscle	0.345942104320388	0.602862155321783	0.769576884684864
NR4A1	12	52416616	52453291	TF	Cerebellum	0.394818855424408	0.647025055733536	0.769562707495715
NR4A1	12	52416616	52453291	TF	Caudate	0.394818855424408	0.647025055733536	0.769093446332796
PDE10A	6	165740776	166400091	TG	Caudate	0.355720772883417	0.606500276233008	0.768781154094748
PLEKHA2	8	38758753	38831428	TG	Terminal ileum	0.757435507924458	0.859012450833218	0.768747400451191
RUNX1	21	36160098	37376965	TF	Terminal ileum	0.449192469032093	0.705247870282527	0.768616596219784
PLEKHA2	8	38758753	38831428	TG	Prostate	0.757435507924458	0.859012450833218	0.768326469511186
ACVR1B	12	52345451	52390862	TG	Stomach	0.392259389908099	0.643061432561687	0.768216511576506
COPA	1	160259063	160313190	TG	NK cell	0.479561636279797	0.682095321131945	0.767924102185275
PRKCB	16	23847322	24231932	TG	Omnibus	0.583751674657095	0.745605819906269	0.767861476130343
CAMTA1	1	6845384	7829766	TG	Esophagus muscularis	0.3183183564978	0.531519326369909	0.767687138216885
COPA	1	160259063	160313190	TG	Putamen	0.479561636279797	0.682095321131945	0.767545063610796
COPA	1	160259063	160313190	TG	Cerebellum	0.479561636279797	0.682095321131945	0.767514738348286
NR4A1	12	52416616	52453291	TF	Cortex	0.394818855424408	0.647025055733536	0.767474644865927
NKAIN2	6	124125286	125146803	TG	Hippocampus	0.343639574480975	0.626687377291552	0.767389356401207
THEM4	1	151846060	151882284	TG	Sun-exposed skin	0.514446367377625	0.765337292182324	0.767278397057281
IRF6	1	209959036	209979465	TF	Cerebellum	0.604634510018282	0.616966835490202	0.767003392349707
NCSTN	1	160313062	160328742	TG	NK cell	0.478223968609818	0.681265047926614	0.766753322228166
NCSTN	1	160313062	160328742	TG	Cerebellum	0.478223968609818	0.681265047926614	0.766593307505512
CAMTA1	1	6845384	7829766	TG	Thyroid	0.3183183564978	0.531519326369909	0.766517953394144
ARAP2	4	35949843	36246131	TG	Spleen	0.926083429330704	0.800791480168132	0.766498181310029
NCSTN	1	160313062	160328742	TG	Putamen	0.478223968609818	0.681265047926614	0.766359532196196
NHLH1	1	160336857	160342638	TF	NK cell	0.477756007013252	0.680968758904148	0.766316228198322
ACVR1B	12	52345451	52390862	TG	CD4 cell	0.392259389908099	0.643061432561687	0.766174276303026
VANGL2	1	160370376	160398468	TG	Caudate	0.482854798226463	0.685672058441123	0.766045507355387
PRKCB	16	23847322	24231932	TG	NK cell	0.583751674657095	0.745605819906269	0.766000224944034
PRKD2	19	47177532	47220384	TG	Sigmoid colon	0.511088950492226	0.69003451783506	0.765883506368585
NHLH1	1	160336857	160342638	TF	Putamen	0.477756007013252	0.680968758904148	0.765863704583266
EPDR1	7	37723446	37991543	TG	Adrenal gland	0.476239442268472	0.637248127964366	0.765839245450849
PRKD2	19	47177532	47220384	TG	Testis	0.511088950492226	0.69003451783506	0.765807442753716
RPL3	22	39708887	39716394	TG	Omnibus	0.626261285055824	0.784393681973141	0.765532593340688
EPDR1	7	37723446	37991543	TG	Aorta	0.476239442268472	0.637248127964366	0.765280623656447
CAMTA1	1	6845384	7829766	TG	Testis	0.3183183564978	0.531519326369909	0.764968707646769
VEGFA	6	43737921	43754224	TG	Thyroid	0.474816096109606	0.734515402143479	0.764723886852066
PARD3B	2	205410516	206484886	TG	Testis	0.341342608683752	0.598806405887681	0.764570004607925
PRKCB	16	23847322	24231932	TG	Cortex	0.583751674657095	0.745605819906269	0.764495186837483
KALRN	3	123798870	124445172	TG	Testis	0.42454876316999	0.611017953804497	0.764164056152293
FOXP1	3	71003844	71633140	TF	Adrenal gland	0.421080224037165	0.60166283295111	0.763832573458932
SUFU	10	104263744	104393292	TG	Vagina	0.741384873443607	0.857058606918453	0.763635424228963
TLN2	15	62682725	63136830	TG	Visceral omentum	0.513024578696299	0.669638836722809	0.763606921388188
ACVR1B	12	52345451	52390862	TG	Cortex	0.392259389908099	0.643061432561687	0.763266271557425
PRKCB	16	23847322	24231932	TG	B cell	0.583751674657095	0.745605819906269	0.763253909233895
PRKD2	19	47177532	47220384	TG	Aorta	0.511088950492226	0.69003451783506	0.762943433548508
CTIF	18	46065417	46389588	TG	Subcutaneous adipose	0.420817784644772	0.565032813033991	0.762547174894613
COPA	1	160259063	160313190	TG	Pancreas	0.479561636279797	0.682095321131945	0.762531282652597
COPA	1	160259063	160313190	TG	CD8 cell	0.479561636279797	0.682095321131945	0.762488095248474
FOXP1	3	71003844	71633140	TF	Aorta	0.421080224037165	0.60166283295111	0.762348589777273
PDGFB	22	39619364	39640756	TG	Omnibus	0.62767178803786	0.787860736298777	0.762304044411543
NR4A1	12	52416616	52453291	TF	Sigmoid colon	0.394818855424408	0.647025055733536	0.762292014911217
KDM4C	9	6720863	7175648	TG	Spleen	0.455030260960687	0.67709554008681	0.762176583956107
RAD51B	14	68286496	69196935	TG	Omnibus	0.352783973173961	0.570994417112928	0.761952288487024
STRN4	19	47222764	47250251	TG	Testis	0.50717550371072	0.687719563188034	0.761925468487847
PRKCB	16	23847322	24231932	TG	Monocyte	0.583751674657095	0.745605819906269	0.761878724898131
TACC1	8	38585704	38710546	TG	Esophagus mucosa	0.758103492408106	0.859263054360051	0.761829771543529
PRKCB	16	23847322	24231932	TG	Putamen	0.583751674657095	0.745605819906269	0.761800805054253
RORA	15	60780483	61521518	TF	Monocyte	0.33617105339098	0.609974441737954	0.761675191633198
PRKCB	16	23847322	24231932	TG	Hippocampus	0.583751674657095	0.745605819906269	0.761655606460724
KCNMA1	10	78629359	79398353	TG	Gastroesophageal junction	0.345942104320388	0.602862155321783	0.761528971716188
GRASP	12	52400724	52409673	TG	CD8 cell	0.386254384717824	0.638142133375192	0.761453121473381
COPA	1	160259063	160313190	TG	Caudate	0.479561636279797	0.682095321131945	0.761426232690249
EPDR1	7	37723446	37991543	TG	Skeletal muscle	0.476239442268472	0.637248127964366	0.761271598536324
NCSTN	1	160313062	160328742	TG	CD8 cell	0.478223968609818	0.681265047926614	0.761241067022762
CAST	5	95860971	96115299	TG	Skeletal muscle	0.4842810787607	0.635109708444282	0.76119667109175
NCSTN	1	160313062	160328742	TG	Pancreas	0.478223968609818	0.681265047926614	0.760923119200597
KALRN	3	123798870	124445172	TG	Thyroid	0.42454876316999	0.611017953804497	0.760808531736299
NHLH1	1	160336857	160342638	TF	CD8 cell	0.477756007013252	0.680968758904148	0.760733046403086
ESRRG	1	216676588	217311097	TF	Thyroid	0.391167490031294	0.666926307892379	0.760710944386307
KALRN	3	123798870	124445172	TG	Omnibus	0.42454876316999	0.611017953804497	0.760616307884621
COPA	1	160259063	160313190	TG	Subcutaneous adipose	0.479561636279797	0.682095321131945	0.760335648335189
RUNX1	21	36160098	37376965	TF	Prostate	0.449192469032093	0.705247870282527	0.760318381222252
EHD3	2	31456880	31492313	TG	Cortex	0.657327658078364	0.750168676510761	0.760308246236577
HOXA13	7	27233122	27239725	TF	Subcutaneous adipose	0.403119697496516	0.509323418558702	0.760262504142335
NCSTN	1	160313062	160328742	TG	Caudate	0.478223968609818	0.681265047926614	0.760229653273366
NHLH1	1	160336857	160342638	TF	Caudate	0.477756007013252	0.680968758904148	0.759766444977667
KCNMA1	10	78629359	79398353	TG	Esophagus muscularis	0.345942104320388	0.602862155321783	0.759669903295221
PLEKHA2	8	38758753	38831428	TG	Esophagus mucosa	0.757435507924458	0.859012450833218	0.75966914749668
PDE4D	5	58264865	59817947	TG	Prostate	0.35106099085771	0.666175913323755	0.759470061414512
COPA	1	160259063	160313190	TG	CD4 cell	0.479561636279797	0.682095321131945	0.759160489072294
NCR1	19	55417508	55427508	TG	NK cell	0.511122189474392	0.64311465388769	0.7590075129614
FOXP1	3	71003844	71633140	TF	Skeletal muscle	0.421080224037165	0.60166283295111	0.758939704081626
VANGL2	1	160370376	160398468	TG	Cortex	0.482854798226463	0.685672058441123	0.758670477775061
NCSTN	1	160313062	160328742	TG	Subcutaneous adipose	0.478223968609818	0.681265047926614	0.758648287053767
RPL3	22	39708887	39716394	TG	Terminal ileum	0.626261285055824	0.784393681973141	0.758386568226767
RORA	15	60780483	61521518	TF	Putamen	0.33617105339098	0.609974441737954	0.758365120896914
CAST	5	95860971	96115299	TG	Transverse colon	0.4842810787607	0.635109708444282	0.758354015731112
NHLH1	1	160336857	160342638	TF	Subcutaneous adipose	0.477756007013252	0.680968758904148	0.757937410726183
TLN2	15	62682725	63136830	TG	Atrial appendage	0.513024578696299	0.669638836722809	0.757932551906207
SFRP4	7	37945543	38065297	TG	Aorta	0.475598776042789	0.6357443082452	0.757872650088658
NCSTN	1	160313062	160328742	TG	CD4 cell	0.478223968609818	0.681265047926614	0.757844832119276
ESRRG	1	216676588	217311097	TF	Omnibus	0.391167490031294	0.666926307892379	0.757721515064914
TACC1	8	38585704	38710546	TG	Spleen	0.758103492408106	0.859263054360051	0.757607338949596
NHLH1	1	160336857	160342638	TF	CD4 cell	0.477756007013252	0.680968758904148	0.757332000574976
THEM4	1	151846060	151882284	TG	Esophagus mucosa	0.514446367377625	0.765337292182324	0.757280819409426
PSD3	8	18384811	18942240	TG	Testis	0.311645409895613	0.565770335462391	0.757101621298641
DLC1	8	12940870	13373167	TG	Stomach	0.332782733123228	0.557987479386516	0.756964031868834
IRF6	1	209959036	209979465	TF	Left ventricle	0.604634510018282	0.616966835490202	0.756908862010664
ITPR2	12	26490342	26986131	TG	Adrenal gland	0.376985681682786	0.588929197953402	0.756717124440193
PRKCB	16	23847322	24231932	TG	CD8 cell	0.583751674657095	0.745605819906269	0.756579486768793
CCSER1	4	91048686	92523064	TG	Breast	0.32506937367845	0.621537244253304	0.756365942962141
ROBO2	3	75955846	77699115	TG	Sun-exposed skin	0.41389736269407	0.733478502426974	0.756243626758726
ACTR1A	10	104238986	104262482	TG	Esophagus mucosa	0.735319814041122	0.853149892633007	0.756225166487999
EPDR1	7	37723446	37991543	TG	Gastroesophageal junction	0.476239442268472	0.637248127964366	0.756191763802903
NR5A2	1	199996730	200146552	TF	Uterus	0.787186384696879	0.628187063360046	0.756190425521972
KCNMA1	10	78629359	79398353	TG	Sigmoid colon	0.345942104320388	0.602862155321783	0.756081254188102
CAST	5	95860971	96115299	TG	NK cell	0.4842810787607	0.635109708444282	0.756067525716287
CAST	5	95860971	96115299	TG	Gastroesophageal junction	0.4842810787607	0.635109708444282	0.755801856716136
KCNMA1	10	78629359	79398353	TG	Omnibus	0.345942104320388	0.602862155321783	0.755748205869826
PRKCB	16	23847322	24231932	TG	Caudate	0.583751674657095	0.745605819906269	0.75553462639779
CAST	5	95860971	96115299	TG	Tibial nerve	0.4842810787607	0.635109708444282	0.755307107833382
CAST	5	95860971	96115299	TG	Monocyte	0.4842810787607	0.635109708444282	0.754870672964688
EPDR1	7	37723446	37991543	TG	Transverse colon	0.476239442268472	0.637248127964366	0.754543209531874
XDH	2	31557187	31637581	TG	Omnibus	0.654802617454234	0.744914513575707	0.754529247129154
RORA	15	60780483	61521518	TF	Hippocampus	0.33617105339098	0.609974441737954	0.754440710544112
CAST	5	95860971	96115299	TG	Omnibus	0.4842810787607	0.635109708444282	0.754293669735804
ESRRG	1	216676588	217311097	TF	Uterus	0.391167490031294	0.666926307892379	0.75427639845694
TACC1	8	38585704	38710546	TG	Lung	0.758103492408106	0.859263054360051	0.754134369299809
CAST	5	95860971	96115299	TG	Testis	0.4842810787607	0.635109708444282	0.753996038850579
COPA	1	160259063	160313190	TG	Cortex	0.479561636279797	0.682095321131945	0.753952225780613
PLEKHA2	8	38758753	38831428	TG	Spleen	0.757435507924458	0.859012450833218	0.7539398127988
VANGL2	1	160370376	160398468	TG	Hippocampus	0.482854798226463	0.685672058441123	0.753801238513942
NR4A1	12	52416616	52453291	TF	Visceral omentum	0.394818855424408	0.647025055733536	0.753716248950158
RORA	15	60780483	61521518	TF	Caudate	0.33617105339098	0.609974441737954	0.753707198816737
PRKCB	16	23847322	24231932	TG	CD4 cell	0.583751674657095	0.745605819906269	0.753639297349163
EHD3	2	31456880	31492313	TG	Hippocampus	0.657327658078364	0.750168676510761	0.753358312010815
KDM4C	9	6720863	7175648	TG	Prostate	0.455030260960687	0.67709554008681	0.753142690193404
NR4A1	12	52416616	52453291	TF	Monocyte	0.394818855424408	0.647025055733536	0.75310145298341
NCSTN	1	160313062	160328742	TG	Cortex	0.478223968609818	0.681265047926614	0.75265110769033
CAST	5	95860971	96115299	TG	Esophagus muscularis	0.4842810787607	0.635109708444282	0.752606799394274
KDM4C	9	6720863	7175648	TG	Terminal ileum	0.455030260960687	0.67709554008681	0.752287031483527
NHLH1	1	160336857	160342638	TF	Cortex	0.477756007013252	0.680968758904148	0.752111624852825
RYR2	1	237205505	237997288	TG	Left ventricle	0.51428388251255	0.744048023486812	0.751567699650509
ZNF385D	3	21459915	22414812	TG	Vagina	0.369874917958466	0.70763755220397	0.751339078702479
NR4A1	12	52416616	52453291	TF	Adrenal gland	0.394818855424408	0.647025055733536	0.751222204321236
EPDR1	7	37723446	37991543	TG	Sigmoid colon	0.476239442268472	0.637248127964366	0.751099244001151
GBF1	10	104005289	104142656	TG	Aorta	0.737845550465732	0.858039203282352	0.751087309808365
[truncated: 143,503 more rows]
